# Supplementary material for: Prediction of Contact Residue Pairs Based on Co-Substitution between Sites in Protein Structures
Source: PLoS One. 2013 Jan 16;8(1):e54252. doi: 10.1371/journal.pone.0054252 (PMC3546969; doi:10.1371/journal.pone.0054252)
Supplement: Data S1 — Coevolution scores, overall coevolution score and rank of each site pair in each protein. (BZ2) [file pone.0054252.s008.bz2]

Archive with 16 entries (15 files):
- ./ces_rank
- ./ces_rank/7tm_1_OPSD_BOVIN_54-306.6302.bl0_1.ces_rank
- ./ces_rank/CH_SPTB2_HUMAN_176-278.2960.bl0_01.ces_rank
- ./ces_rank/Cadherin_CADH1_HUMAN_267-366.7617.bl0_06.ces_rank
- ./ces_rank/FKBP_C_O45418_CAEEL_26-118.5695.bl0_01.ces_rank
- ./ces_rank/KH_1_PCBP1_HUMAN_281-343.5114.bl0_01.ces_rank
- ./ces_rank/Kunitz_BPTI_BPT1_BOVIN_39-91.2130.bl0_01.ces_rank
- ./ces_rank/Lectin_C.CD209_HUMAN_273-379.4479.bl0_01.ces_rank
- ./ces_rank/RNase_H_RNH_ECOLI_3-142.4782.bl0_01.ces_rank
- ./ces_rank/RRM_1_ELAV4_HUMAN_48-118.7684.bl0_15.ces_rank
- ./ces_rank/Ras_RASH_HUMAN_5-165.6390.bl0_02.ces_rank
- ./ces_rank/Response_reg_CHEY_ECOLI_8-121.7613.bl0_46.ces_rank
- ./ces_rank/SH3_1_YES_HUMAN_97-144.4160.bl0_01.ces_rank
- ./ces_rank/Thioredoxin_THIO_ALIAC_1-103.7483.bl0_06.ces_rank
- ./ces_rank/Trans_reg_C_OMPR_ECOLI_156-232.7720.bl0_12.ces_rank
- ./ces_rank/Trypsin_TRY2_RAT_24-239.6688.bl0_1.ces_rank
