# Supplementary material for: Prediction of Contact Residue Pairs Based on Co-Substitution between Sites in Protein Structures
Source: PLoS One. 2013 Jan 16;8(1):e54252. doi: 10.1371/journal.pone.0054252 (PMC3546969; doi:10.1371/journal.pone.0054252)
Supplement: Data S1 — Coevolution scores, overall coevolution score and rank of each site pair in each protein. (BZ2) [file pone.0054252.s008.bz2 › ./ces_rank/7tm_1_OPSD_BOVIN_54-306.6302.bl0_1.ces_rank]

# 7tm_1_OPSD_BOVIN_54-306.6302.bl0_1.ces_rank
# Neighboring residue pairs (|i - j| <= 5) are excluded.
# #residues = 248  #residue_pairs = 29417  #predicted = 744  #contacts = 372
# 6302 OTUs are used.
# 252 patterns are found.
# 1..253,1..253 : invariant sites are removed; 2
#
# standard deviation of each characteristics at each site; the max. of | delta | is normalized to one.
#sd 1 0.274593 0.097936 0.060403 0.063348 0.112078 0.116715 0.085956 0.128850 0.120170 0.172885 0.172450 0.115652 0.102722
#sd 2 0.000000 0.000000 0.000000 0.000000 0.000000 0.000000 0.000000 0.000000 0.000000 0.000000 0.000000 0.000000 0.000000
#sd 3 0.309648 0.101016 0.001899 0.009068 0.109537 0.138988 0.091149 0.154420 0.103707 0.226850 0.181285 0.011739 0.072717
#sd 4 0.281711 0.071681 0.011065 0.019417 0.086360 0.084796 0.058038 0.103413 0.118176 0.211988 0.128732 0.023483 0.118946
#sd 5 0.236037 0.038701 0.001843 0.005087 0.052146 0.048831 0.052315 0.064151 0.046954 0.138421 0.095688 0.010371 0.054435
#sd 6 0.271364 0.058742 0.001817 0.013218 0.054891 0.072127 0.053168 0.086687 0.086570 0.180573 0.062335 0.008146 0.098282
#sd 7 0.310247 0.102910 0.033862 0.062339 0.096634 0.108750 0.077734 0.124489 0.189419 0.227799 0.116870 0.068002 0.099998
#sd 8 0.278826 0.067817 0.020065 0.024833 0.081016 0.095577 0.075880 0.103989 0.074733 0.184611 0.155368 0.041371 0.064121
#sd 9 0.261108 0.052851 0.016065 0.018462 0.064121 0.059422 0.049708 0.084076 0.132808 0.170157 0.095670 0.032741 0.077930
#sd 10 0.324638 0.120181 0.061303 0.075413 0.124970 0.126686 0.084866 0.142626 0.196347 0.227563 0.164922 0.122184 0.102570
#sd 11 0.319763 0.109935 0.118219 0.118391 0.134778 0.100447 0.077365 0.117355 0.142929 0.162537 0.200762 0.230842 0.101234
#sd 12 0.310277 0.085402 0.110605 0.111093 0.107713 0.115573 0.092087 0.107635 0.151670 0.103824 0.224372 0.197569 0.128420
#sd 13 0.302516 0.099237 0.132282 0.132611 0.107337 0.123345 0.083984 0.099274 0.108236 0.099454 0.176985 0.233546 0.104834
#sd 14 0.318307 0.108567 0.133939 0.134100 0.105931 0.116849 0.082520 0.104097 0.136974 0.098989 0.233586 0.233514 0.128055
#sd 15 0.276430 0.069737 0.079500 0.080430 0.103470 0.090960 0.064174 0.105815 0.103933 0.178173 0.133396 0.144661 0.146909
#sd 16 0.287555 0.086027 0.118381 0.118958 0.093010 0.074973 0.057502 0.079246 0.164157 0.097602 0.175857 0.221986 0.159699
#sd 17 0.291079 0.071778 0.082038 0.082158 0.083119 0.093074 0.078485 0.096662 0.075717 0.095284 0.208333 0.147900 0.067208
#sd 18 0.281645 0.067002 0.051112 0.052035 0.091399 0.128809 0.100706 0.125877 0.068786 0.161602 0.161381 0.097046 0.080218
#sd 19 0.279808 0.066969 0.034898 0.035272 0.085607 0.103347 0.069216 0.105286 0.097068 0.133340 0.199029 0.068426 0.118776
#sd 20 0.264106 0.067572 0.059487 0.059668 0.079311 0.098304 0.061765 0.091529 0.141512 0.080889 0.189353 0.111618 0.106209
#sd 21 0.303587 0.081593 0.032798 0.040597 0.090403 0.108381 0.064035 0.125243 0.197422 0.210188 0.120568 0.064354 0.119450
#sd 22 0.245917 0.052312 0.005689 0.016349 0.051143 0.075800 0.031673 0.085214 0.189399 0.183922 0.046333 0.012946 0.060623
#sd 23 0.251495 0.035591 0.015850 0.017179 0.050593 0.045666 0.040013 0.064910 0.076983 0.141219 0.059159 0.032244 0.095716
#sd 24 0.303020 0.085743 0.033323 0.035933 0.097153 0.113368 0.078117 0.114214 0.127067 0.213158 0.144363 0.063705 0.099945
#sd 25 0.243475 0.054779 0.017830 0.021101 0.059121 0.082565 0.040135 0.079933 0.113409 0.068231 0.163952 0.041710 0.112938
#sd 26 0.188978 0.026284 0.011711 0.012626 0.049554 0.040967 0.028079 0.057867 0.045068 0.128480 0.057758 0.024201 0.099496
#sd 27 0.235075 0.054053 0.006338 0.006543 0.065283 0.115274 0.052700 0.091590 0.047795 0.095942 0.162446 0.017967 0.032756
#sd 28 0.307190 0.083811 0.006842 0.021885 0.083596 0.087695 0.081427 0.101679 0.154912 0.241467 0.114197 0.015485 0.084050
#sd 29 0.265252 0.061791 0.015890 0.018661 0.078797 0.125323 0.063915 0.112434 0.060171 0.119267 0.200844 0.033943 0.035468
#sd 30 0.175011 0.030834 0.074121 0.073712 0.042876 0.061116 0.053985 0.051369 0.053896 0.027603 0.104619 0.135688 0.047144
#sd 31 0.274492 0.061749 0.017545 0.021212 0.072139 0.068629 0.055335 0.088196 0.155013 0.204779 0.095018 0.035656 0.111271
#sd 32 0.295926 0.083625 0.006263 0.016953 0.087226 0.102244 0.062604 0.117399 0.134496 0.223979 0.116506 0.014654 0.125134
#sd 33 0.283985 0.069231 0.025582 0.027635 0.085021 0.089606 0.067976 0.100332 0.139448 0.191053 0.136952 0.050065 0.118304
#sd 34 0.279072 0.072388 0.017417 0.018068 0.084644 0.130296 0.069011 0.121871 0.044893 0.151141 0.178469 0.036923 0.073005
#sd 35 0.314748 0.089102 0.009008 0.016253 0.102484 0.104370 0.080875 0.128721 0.141365 0.234777 0.163943 0.019867 0.075704
#sd 36 0.307337 0.089822 0.025650 0.029994 0.104817 0.103786 0.078125 0.126711 0.172342 0.217445 0.176688 0.047409 0.066654
#sd 37 0.294657 0.077385 0.032820 0.034660 0.099138 0.109952 0.075658 0.120822 0.107101 0.182671 0.174804 0.065100 0.095127
#sd 38 0.296440 0.068018 0.026815 0.027460 0.100236 0.124023 0.088426 0.132346 0.099765 0.202460 0.140203 0.052458 0.157456
#sd 39 0.272841 0.070279 0.017886 0.026128 0.110877 0.130969 0.107612 0.146626 0.145572 0.183914 0.121657 0.037153 0.057533
#sd 40 0.308939 0.090656 0.066705 0.078170 0.118420 0.107495 0.088984 0.126962 0.190045 0.203037 0.150257 0.122388 0.112943
#sd 41 0.308295 0.089805 0.058956 0.062311 0.106425 0.123085 0.092381 0.124262 0.140925 0.181211 0.190233 0.108143 0.133162
#sd 42 0.310133 0.086947 0.036084 0.041693 0.103794 0.102140 0.089076 0.125433 0.147769 0.230330 0.152065 0.068734 0.119736
#sd 43 0.327553 0.104245 0.061082 0.066291 0.118591 0.131559 0.104921 0.142497 0.175025 0.220618 0.192611 0.114065 0.117295
#sd 44 0.323396 0.095570 0.084931 0.091658 0.123756 0.125612 0.102168 0.135937 0.177612 0.175991 0.208546 0.152531 0.136808
#sd 45 0.323710 0.094898 0.076771 0.079328 0.128475 0.124290 0.107071 0.138970 0.171400 0.209555 0.190875 0.141210 0.121031
#sd 46 0.326355 0.097856 0.060171 0.071056 0.122870 0.118704 0.087877 0.142166 0.189817 0.232950 0.184953 0.116483 0.142823
#sd 47 0.332033 0.112100 0.092408 0.094877 0.130153 0.138854 0.100810 0.145184 0.175432 0.181795 0.242602 0.169045 0.135886
#sd 48 0.316141 0.118801 0.113597 0.114384 0.112415 0.158668 0.110144 0.130075 0.148903 0.130798 0.199745 0.195349 0.114028
#sd 49 0.331799 0.104909 0.139060 0.139852 0.122322 0.143893 0.125269 0.124827 0.176931 0.131704 0.234826 0.229272 0.160765
#sd 50 0.284040 0.121744 0.075025 0.114648 0.106142 0.103275 0.084058 0.120010 0.186095 0.119075 0.147218 0.140093 0.082556
#sd 51 0.335124 0.091433 0.097774 0.100183 0.139127 0.149665 0.135499 0.165057 0.145782 0.216871 0.218658 0.172338 0.112508
#sd 52 0.309160 0.091668 0.052601 0.061058 0.111864 0.108899 0.078664 0.126711 0.215122 0.212331 0.134674 0.099432 0.110747
#sd 53 0.285993 0.102701 0.063719 0.064062 0.079651 0.129326 0.076267 0.111475 0.094764 0.101811 0.186988 0.122981 0.066305
#sd 54 0.339356 0.098597 0.147880 0.150330 0.132072 0.161956 0.142646 0.138627 0.154435 0.153493 0.235568 0.243412 0.115983
#sd 55 0.341344 0.123288 0.070969 0.080126 0.134205 0.153764 0.121426 0.151719 0.209944 0.248522 0.201285 0.134341 0.119142
#sd 56 0.321232 0.107223 0.040405 0.058090 0.109439 0.135794 0.086132 0.139252 0.171020 0.228557 0.154981 0.077702 0.179171
#sd 57 0.204738 0.060385 0.039533 0.046039 0.071420 0.075618 0.045450 0.062794 0.086272 0.084368 0.082256 0.075380 0.048893
#sd 58 0.319648 0.085043 0.120307 0.121190 0.127845 0.107841 0.097718 0.117146 0.132797 0.158868 0.205309 0.210418 0.115268
#sd 59 0.320766 0.089946 0.015963 0.032875 0.099885 0.101375 0.081227 0.123772 0.177382 0.254896 0.154057 0.032801 0.104043
#sd 60 0.307056 0.084937 0.046416 0.063541 0.107367 0.100074 0.084382 0.118806 0.163341 0.190756 0.176798 0.089171 0.124832
#sd 61 0.315282 0.095146 0.063316 0.065811 0.106362 0.153449 0.089801 0.143330 0.138382 0.168020 0.189627 0.119704 0.135257
#sd 62 0.307422 0.102118 0.024218 0.034780 0.109077 0.125030 0.079291 0.126435 0.196931 0.174101 0.168597 0.048863 0.097342
#sd 63 0.314118 0.090441 0.013057 0.022116 0.103170 0.101744 0.075788 0.125158 0.177948 0.243267 0.150948 0.026964 0.120061
#sd 64 0.302951 0.085633 0.068861 0.070770 0.105940 0.114267 0.086802 0.121719 0.141427 0.157681 0.186240 0.126995 0.105961
#sd 65 0.311383 0.086774 0.046488 0.050077 0.109355 0.121146 0.084462 0.131049 0.156820 0.184750 0.187087 0.089576 0.133878
#sd 66 0.313482 0.088301 0.016480 0.029301 0.103484 0.105203 0.077539 0.122323 0.160987 0.232895 0.173862 0.033963 0.125167
#sd 67 0.295803 0.092382 0.013954 0.017603 0.102786 0.119694 0.071666 0.124779 0.165247 0.166129 0.184938 0.030473 0.069378
#sd 68 0.296446 0.083804 0.032623 0.035949 0.099042 0.120558 0.074635 0.120289 0.115520 0.170912 0.162975 0.065011 0.111666
#sd 69 0.305634 0.085536 0.040956 0.042783 0.105674 0.120182 0.080698 0.124287 0.138023 0.167577 0.188464 0.077785 0.099190
#sd 70 0.297163 0.076652 0.019116 0.024094 0.091463 0.134003 0.083904 0.121161 0.064601 0.182366 0.191458 0.039774 0.080701
#sd 71 0.235222 0.053675 0.042553 0.043336 0.065711 0.089156 0.065341 0.093450 0.052977 0.080467 0.172267 0.079170 0.049797
#sd 72 0.280009 0.064339 0.020403 0.021366 0.086447 0.087851 0.073842 0.112619 0.085716 0.182936 0.146220 0.040981 0.100766
#sd 73 0.295961 0.092852 0.017325 0.044858 0.092703 0.105487 0.061046 0.115591 0.200723 0.200192 0.134589 0.030472 0.118972
#sd 74 0.273386 0.060730 0.010772 0.013261 0.084772 0.076821 0.056459 0.102683 0.126640 0.150294 0.171651 0.025895 0.111011
#sd 75 0.234436 0.037863 0.010172 0.013015 0.058125 0.056946 0.040930 0.071847 0.075957 0.155393 0.079019 0.021495 0.115620
#sd 76 0.297342 0.072402 0.013046 0.014443 0.095721 0.120505 0.071887 0.108144 0.071352 0.186279 0.204289 0.028304 0.106026
#sd 77 0.300956 0.094062 0.011331 0.024592 0.091801 0.117827 0.084276 0.102813 0.118552 0.211055 0.128430 0.024841 0.090912
#sd 78 0.237631 0.035465 0.006561 0.006830 0.047764 0.050946 0.044732 0.063305 0.050750 0.151379 0.069736 0.014889 0.132961
#sd 79 0.243469 0.045871 0.007980 0.010260 0.061682 0.116917 0.048015 0.103510 0.030161 0.061256 0.196441 0.020738 0.032183
#sd 80 0.300461 0.073328 0.015107 0.027956 0.070760 0.085833 0.065724 0.102763 0.162000 0.217276 0.080780 0.031022 0.094203
#sd 81 0.221428 0.042546 0.078654 0.078464 0.062106 0.078877 0.081881 0.080004 0.082409 0.059963 0.105949 0.140261 0.069928
#sd 82 0.161511 0.049918 0.067114 0.066147 0.046548 0.027889 0.022739 0.030150 0.051872 0.041531 0.073538 0.125685 0.043310
#sd 83 0.257601 0.077057 0.018520 0.040378 0.061633 0.109407 0.043439 0.100498 0.166224 0.107413 0.068282 0.037748 0.092392
#sd 84 0.308169 0.076291 0.059327 0.065830 0.098310 0.089785 0.065721 0.112220 0.175326 0.208431 0.123956 0.116162 0.121722
#sd 85 0.265244 0.075473 0.037904 0.038977 0.079301 0.117022 0.069152 0.099359 0.076002 0.141581 0.153458 0.074886 0.065220
#sd 86 0.244528 0.043208 0.012115 0.012225 0.054860 0.042738 0.047439 0.074233 0.055592 0.130710 0.079718 0.025143 0.060908
#sd 87 0.301448 0.079115 0.062647 0.064040 0.106261 0.096657 0.077368 0.101902 0.110699 0.187676 0.172041 0.124423 0.108717
#sd 88 0.326188 0.093246 0.107986 0.114748 0.121558 0.107256 0.080796 0.103358 0.230811 0.106825 0.187467 0.200752 0.242608
#sd 89 0.230804 0.055749 0.040072 0.040776 0.067426 0.129816 0.078234 0.104657 0.076110 0.080571 0.129556 0.080427 0.068397
#sd 90 0.298376 0.068389 0.052983 0.054708 0.098491 0.090988 0.066803 0.109217 0.167485 0.215900 0.145186 0.101419 0.152436
#sd 91 0.329575 0.105759 0.144367 0.145589 0.124984 0.110595 0.087908 0.112273 0.171185 0.127623 0.226432 0.253098 0.144923
#sd 92 0.297370 0.098451 0.068178 0.069309 0.101770 0.126749 0.084950 0.113004 0.163203 0.121860 0.177309 0.130363 0.122289
#sd 93 0.329347 0.103759 0.126464 0.127011 0.118734 0.135586 0.094057 0.121453 0.154181 0.137953 0.219766 0.224837 0.151990
#sd 94 0.337588 0.109301 0.124157 0.125141 0.131961 0.130870 0.101330 0.137705 0.124775 0.181353 0.244269 0.221179 0.124788
#sd 95 0.327538 0.094873 0.102949 0.108607 0.130783 0.105344 0.088479 0.134640 0.169511 0.204039 0.181866 0.194058 0.145353
#sd 96 0.318303 0.096034 0.101388 0.102427 0.111711 0.111246 0.082166 0.118293 0.121378 0.182825 0.179209 0.187042 0.166374
#sd 97 0.313773 0.095650 0.103541 0.103749 0.096177 0.110503 0.083821 0.109884 0.098847 0.107770 0.235258 0.190496 0.080196
#sd 98 0.328757 0.128547 0.147723 0.146682 0.125891 0.119925 0.082452 0.111275 0.133175 0.123038 0.219013 0.272341 0.100086
#sd 99 0.326133 0.107158 0.116089 0.117355 0.126413 0.104739 0.079543 0.119844 0.163642 0.176421 0.203688 0.225554 0.139292
#sd 100 0.303398 0.085264 0.041051 0.043497 0.092029 0.133516 0.085523 0.112290 0.079924 0.187428 0.178715 0.079792 0.079103
#sd 101 0.345393 0.124036 0.102664 0.107002 0.151074 0.139025 0.100289 0.153976 0.187792 0.235800 0.170969 0.201108 0.120008
#sd 102 0.343177 0.116946 0.075999 0.085565 0.142558 0.136822 0.102794 0.164859 0.170914 0.274871 0.168139 0.149917 0.126231
#sd 103 0.323026 0.090620 0.037187 0.041547 0.108851 0.119662 0.089095 0.132887 0.117640 0.242262 0.169112 0.070263 0.161369
#sd 104 0.290950 0.063797 0.013801 0.016886 0.085933 0.082393 0.071994 0.108245 0.064594 0.179331 0.135233 0.028903 0.084004
#sd 105 0.344760 0.123256 0.020693 0.024026 0.123842 0.178519 0.115374 0.167217 0.129916 0.275569 0.176807 0.042559 0.079234
#sd 106 0.343417 0.130139 0.011184 0.020486 0.125606 0.170301 0.111207 0.173905 0.171399 0.276550 0.172273 0.024640 0.090581
#sd 107 0.304398 0.073592 0.011870 0.013093 0.098572 0.103831 0.084026 0.128293 0.064329 0.205807 0.189585 0.025783 0.074109
#sd 108 0.199593 0.083875 0.014631 0.076947 0.047491 0.056238 0.034674 0.070141 0.132327 0.095783 0.066379 0.027129 0.035416
#sd 109 0.330644 0.103721 0.009055 0.011151 0.113493 0.128357 0.104128 0.151301 0.131306 0.277086 0.169408 0.020057 0.101930
#sd 110 0.328078 0.106816 0.021514 0.037623 0.110893 0.117995 0.086817 0.140609 0.187116 0.256002 0.150512 0.043534 0.103036
#sd 111 0.289946 0.065689 0.021406 0.023429 0.085571 0.158314 0.067740 0.141311 0.049451 0.111891 0.248131 0.044669 0.045401
#sd 112 0.330570 0.110090 0.010840 0.020751 0.117203 0.122445 0.090888 0.144686 0.196529 0.274388 0.160320 0.023034 0.101315
#sd 113 0.333457 0.109196 0.010512 0.015477 0.118144 0.136251 0.101578 0.153888 0.139353 0.269298 0.163313 0.022652 0.084635
#sd 114 0.316503 0.091258 0.027342 0.044319 0.106005 0.108721 0.081338 0.129521 0.169121 0.228005 0.154785 0.053698 0.118164
#sd 115 0.299622 0.081628 0.031178 0.034693 0.097168 0.137816 0.080033 0.132004 0.095050 0.142769 0.217744 0.063425 0.095621
#sd 116 0.327366 0.101260 0.014353 0.018938 0.122122 0.125499 0.092904 0.157324 0.141488 0.254460 0.195154 0.030036 0.095117
#sd 117 0.285948 0.072761 0.021674 0.026999 0.109694 0.139348 0.106177 0.152592 0.105795 0.188301 0.130281 0.044240 0.080408
#sd 118 0.305786 0.080057 0.059607 0.063670 0.115509 0.135446 0.105928 0.139758 0.146997 0.173893 0.173674 0.112208 0.122099
#sd 119 0.302398 0.087124 0.024100 0.034692 0.102671 0.108991 0.079430 0.126398 0.161222 0.224333 0.136615 0.048956 0.103398
#sd 120 0.323932 0.092460 0.040250 0.047099 0.111693 0.100042 0.084316 0.127129 0.222329 0.259270 0.141035 0.075446 0.142896
#sd 121 0.325165 0.130242 0.055016 0.059134 0.126932 0.152680 0.097958 0.159368 0.204948 0.205897 0.156631 0.105832 0.120360
#sd 122 0.299854 0.117481 0.065645 0.087775 0.105060 0.117515 0.086617 0.130451 0.173294 0.165366 0.173238 0.121311 0.105767
#sd 123 0.334280 0.140526 0.132703 0.152668 0.139462 0.145711 0.125970 0.156474 0.182929 0.154708 0.239715 0.218376 0.117529
#sd 124 0.339054 0.112381 0.108907 0.110643 0.141724 0.137847 0.115088 0.150976 0.149044 0.208842 0.246166 0.196091 0.123274
#sd 125 0.346650 0.107102 0.142572 0.143635 0.157490 0.143642 0.142085 0.146284 0.198529 0.200668 0.239437 0.239963 0.128622
#sd 126 0.347842 0.107746 0.135270 0.137333 0.158962 0.168036 0.153727 0.165417 0.174896 0.205700 0.251519 0.228257 0.124377
#sd 127 0.346198 0.113074 0.126604 0.128989 0.154841 0.160275 0.155640 0.169446 0.190261 0.215743 0.220963 0.218344 0.132175
#sd 128 0.346980 0.116293 0.139580 0.140862 0.143008 0.186201 0.145393 0.152171 0.183229 0.154506 0.245767 0.235807 0.131950
#sd 129 0.345666 0.121059 0.136828 0.138920 0.148425 0.169051 0.136683 0.153476 0.177015 0.157582 0.249302 0.236934 0.118153
#sd 130 0.336995 0.124880 0.133606 0.134516 0.128227 0.175673 0.127371 0.149081 0.139976 0.151139 0.239099 0.228106 0.113770
#sd 131 0.312671 0.089605 0.100829 0.101995 0.123601 0.125775 0.106170 0.126497 0.153249 0.169756 0.216150 0.177726 0.143887
#sd 132 0.322526 0.105393 0.087816 0.089838 0.125435 0.134647 0.105563 0.135592 0.167581 0.176933 0.225456 0.158878 0.122763
#sd 133 0.326383 0.098400 0.086890 0.091267 0.130479 0.121037 0.106406 0.134451 0.170052 0.194183 0.226031 0.159420 0.111284
#sd 134 0.211748 0.055695 0.030460 0.033709 0.079941 0.077121 0.048298 0.058610 0.064735 0.087068 0.085184 0.060851 0.045501
#sd 135 0.330593 0.103899 0.100947 0.104455 0.132135 0.130655 0.115757 0.145458 0.167185 0.198913 0.218389 0.175879 0.118308
#sd 136 0.321718 0.086456 0.079948 0.082787 0.130928 0.132821 0.122823 0.150881 0.165842 0.207277 0.164661 0.144522 0.113912
#sd 137 0.335945 0.100857 0.126735 0.128437 0.137263 0.134472 0.125806 0.149733 0.161590 0.180788 0.244766 0.213700 0.125894
#sd 138 0.322144 0.109503 0.084727 0.106856 0.123009 0.130802 0.103912 0.137675 0.198169 0.157040 0.187368 0.149291 0.125371
#sd 139 0.332457 0.096224 0.107644 0.109400 0.127287 0.156255 0.130098 0.151841 0.141715 0.179593 0.221128 0.190285 0.103845
#sd 140 0.337321 0.104620 0.121962 0.122903 0.133208 0.151975 0.128794 0.146714 0.160799 0.169199 0.244818 0.213257 0.139002
#sd 141 0.340042 0.111118 0.144526 0.147167 0.137355 0.160856 0.135722 0.145937 0.150447 0.159493 0.246236 0.236679 0.114670
#sd 142 0.318417 0.096009 0.108995 0.113872 0.127071 0.143636 0.120503 0.140338 0.134472 0.163478 0.230320 0.192371 0.121815
#sd 143 0.266914 0.077805 0.074457 0.079483 0.092261 0.112486 0.085909 0.110079 0.103191 0.128545 0.165634 0.129706 0.079076
#sd 144 0.225041 0.052662 0.062157 0.064744 0.076410 0.072437 0.066482 0.071124 0.071091 0.084648 0.118231 0.101273 0.049165
#sd 145 0.244580 0.064727 0.067008 0.069858 0.082939 0.080900 0.069297 0.084490 0.103100 0.109037 0.150340 0.116191 0.071186
#sd 146 0.284108 0.090182 0.070780 0.080697 0.102758 0.108893 0.083310 0.117651 0.155912 0.155130 0.170250 0.127421 0.109001
#sd 147 0.298084 0.086746 0.094440 0.098184 0.111447 0.118380 0.094794 0.118615 0.130965 0.141535 0.198580 0.161588 0.107540
#sd 148 0.307763 0.087480 0.117157 0.117765 0.132435 0.112020 0.098444 0.127130 0.131602 0.178073 0.193167 0.202262 0.107416
#sd 149 0.323308 0.112780 0.063646 0.071081 0.121997 0.137159 0.107340 0.145435 0.156251 0.221869 0.192289 0.117583 0.096319
#sd 150 0.300304 0.089187 0.039017 0.052341 0.092661 0.122402 0.072592 0.126800 0.187753 0.179216 0.131406 0.075162 0.115946
#sd 151 0.323056 0.094385 0.064771 0.068629 0.114687 0.119669 0.089629 0.134314 0.168592 0.196922 0.207548 0.123400 0.123194
#sd 152 0.325620 0.092367 0.043964 0.054017 0.114642 0.110214 0.090704 0.141954 0.164698 0.239118 0.169255 0.083967 0.112181
#sd 153 0.334790 0.113308 0.035569 0.045905 0.123397 0.135589 0.095707 0.150844 0.207248 0.247982 0.189038 0.066064 0.105809
#sd 154 0.317161 0.094666 0.051179 0.056311 0.119278 0.116213 0.086777 0.142959 0.158456 0.207076 0.191831 0.099274 0.128141
#sd 155 0.321923 0.100695 0.037732 0.043163 0.123030 0.119223 0.085369 0.139019 0.187184 0.207590 0.206056 0.072207 0.108587
#sd 156 0.330359 0.096881 0.020182 0.024867 0.111593 0.118484 0.094959 0.142525 0.162306 0.265306 0.172574 0.040952 0.109529
#sd 157 0.325012 0.105127 0.016212 0.025088 0.109136 0.123060 0.091599 0.141900 0.177806 0.255927 0.152569 0.033486 0.097023
#sd 158 0.317913 0.105042 0.035131 0.042810 0.109025 0.136196 0.085688 0.144921 0.149845 0.200368 0.181852 0.067443 0.098465
#sd 159 0.285683 0.083695 0.021435 0.031054 0.089650 0.101713 0.060288 0.113498 0.194720 0.180755 0.113836 0.043021 0.073562
#sd 160 0.322779 0.101289 0.013775 0.032260 0.095694 0.116555 0.082477 0.133735 0.198272 0.245397 0.114925 0.028084 0.079898
#sd 161 0.317849 0.087694 0.009764 0.018365 0.097451 0.104628 0.085331 0.132382 0.135839 0.233920 0.125166 0.020889 0.087523
#sd 162 0.231729 0.051734 0.022215 0.024399 0.082889 0.110724 0.080337 0.109428 0.056493 0.120090 0.127848 0.045479 0.057719
#sd 163 0.302679 0.082857 0.010700 0.020041 0.095959 0.101320 0.067014 0.122399 0.168908 0.231941 0.135838 0.022525 0.121143
#sd 164 0.334954 0.108905 0.015581 0.020716 0.122948 0.137737 0.103884 0.159194 0.146707 0.274466 0.188370 0.032196 0.089683
#sd 165 0.309751 0.084168 0.015629 0.021381 0.099446 0.092487 0.082490 0.127208 0.121136 0.236212 0.153021 0.032069 0.078659
#sd 166 0.280795 0.051883 0.016826 0.016917 0.078727 0.082840 0.062495 0.097933 0.062905 0.200893 0.133996 0.034405 0.181309
#sd 167 0.325982 0.096362 0.013173 0.021199 0.112009 0.127296 0.091829 0.147285 0.132874 0.248660 0.187743 0.027640 0.095864
#sd 168 0.335416 0.115106 0.021667 0.039559 0.113153 0.130912 0.092563 0.146609 0.223450 0.258915 0.158830 0.040398 0.072928
#sd 169 0.296652 0.080645 0.017087 0.020768 0.113276 0.109553 0.068652 0.113496 0.117243 0.175536 0.188526 0.035385 0.090372
#sd 170 0.218435 0.073553 0.024725 0.026601 0.074280 0.080411 0.056968 0.079037 0.154715 0.087510 0.124908 0.047651 0.073015
#sd 171 0.339216 0.126479 0.031304 0.057120 0.123786 0.146195 0.102404 0.162621 0.176133 0.245169 0.211716 0.061116 0.089599
#sd 172 0.330950 0.114983 0.127639 0.128721 0.142144 0.115193 0.082484 0.133334 0.154416 0.187918 0.186385 0.240151 0.130197
#sd 173 0.258968 0.047729 0.021439 0.021465 0.071563 0.060170 0.058005 0.092022 0.055173 0.172269 0.113670 0.043112 0.112913
#sd 174 0.307827 0.095382 0.032970 0.047148 0.092429 0.121042 0.072871 0.126559 0.188216 0.202438 0.121093 0.065691 0.089030
#sd 175 0.350433 0.120401 0.134136 0.137366 0.154607 0.113334 0.092326 0.146719 0.199499 0.223333 0.191350 0.258660 0.140010
#sd 176 0.324681 0.092495 0.116329 0.116799 0.129575 0.115623 0.112366 0.117527 0.125377 0.176529 0.214539 0.199471 0.101803
#sd 177 0.269212 0.061510 0.027493 0.028223 0.077056 0.071578 0.064675 0.086752 0.080384 0.177019 0.101150 0.053417 0.090816
#sd 178 0.329553 0.116147 0.129566 0.134132 0.130493 0.104012 0.079037 0.119831 0.181130 0.160033 0.189455 0.245400 0.130744
#sd 179 0.341380 0.122558 0.159861 0.160088 0.137207 0.130324 0.097286 0.122488 0.136929 0.132799 0.250385 0.279106 0.113973
#sd 180 0.316073 0.094493 0.096308 0.097266 0.103638 0.108859 0.079352 0.114031 0.161913 0.141462 0.224778 0.184905 0.166233
#sd 181 0.335289 0.111005 0.121915 0.122652 0.120143 0.141982 0.102873 0.134414 0.125214 0.163576 0.242730 0.218218 0.123952
#sd 182 0.340717 0.111682 0.151240 0.151427 0.142462 0.130414 0.102869 0.134542 0.131516 0.168132 0.240824 0.258298 0.128246
#sd 183 0.319204 0.101408 0.132991 0.133367 0.122735 0.132726 0.103100 0.127550 0.104144 0.149969 0.227680 0.226771 0.108089
#sd 184 0.303388 0.096473 0.087217 0.087459 0.114372 0.122913 0.090925 0.131863 0.113269 0.187177 0.178416 0.153743 0.137300
#sd 185 0.307395 0.097476 0.119213 0.119324 0.119702 0.132780 0.102249 0.125679 0.105110 0.147345 0.217526 0.207729 0.103113
#sd 186 0.307073 0.102512 0.122819 0.123291 0.117180 0.129565 0.100174 0.122999 0.112374 0.139849 0.218605 0.206091 0.107426
#sd 187 0.313320 0.099895 0.115856 0.116576 0.120189 0.130957 0.102613 0.128805 0.118435 0.147312 0.240584 0.202017 0.098651
#sd 188 0.320486 0.107775 0.129457 0.130298 0.128004 0.133711 0.103676 0.130344 0.106696 0.153701 0.237795 0.226685 0.102770
#sd 189 0.323812 0.109266 0.135838 0.136489 0.133137 0.132184 0.103062 0.133072 0.117262 0.165912 0.225342 0.233634 0.110400
#sd 190 0.318675 0.103221 0.110168 0.110750 0.120288 0.128717 0.099471 0.133669 0.127863 0.158867 0.241013 0.198360 0.120408
#sd 191 0.327710 0.103140 0.113253 0.115355 0.134283 0.127293 0.107590 0.135377 0.141695 0.186586 0.231236 0.196976 0.138552
#sd 192 0.330596 0.111633 0.150028 0.150436 0.134354 0.130906 0.103243 0.127147 0.106812 0.149423 0.221724 0.249524 0.098722
#sd 193 0.315837 0.102799 0.133097 0.133620 0.112958 0.120694 0.092667 0.109487 0.108114 0.128299 0.215004 0.227138 0.103920
#sd 194 0.295040 0.080918 0.137648 0.137542 0.100982 0.126520 0.117359 0.094863 0.103378 0.091774 0.179326 0.209370 0.090136
#sd 195 0.324498 0.102929 0.127141 0.127541 0.130590 0.101903 0.084236 0.121015 0.138735 0.166918 0.200787 0.230014 0.135283
#sd 196 0.285796 0.078733 0.122617 0.123122 0.104203 0.085065 0.070765 0.072280 0.095607 0.070947 0.167229 0.198984 0.080948
#sd 197 0.282381 0.075717 0.043030 0.043768 0.091900 0.097784 0.077901 0.102902 0.087191 0.179648 0.155230 0.085739 0.081078
#sd 198 0.291940 0.076599 0.039694 0.040632 0.093257 0.101218 0.073026 0.105847 0.105277 0.185367 0.179634 0.077898 0.086471
#sd 199 0.307624 0.083895 0.115622 0.115748 0.148798 0.085145 0.082660 0.118054 0.127838 0.170031 0.155271 0.223078 0.090477
#sd 200 0.276417 0.058396 0.040835 0.041072 0.089887 0.090338 0.056935 0.096031 0.065892 0.173632 0.174766 0.081551 0.172384
#sd 201 0.262999 0.057105 0.014773 0.015305 0.076505 0.075713 0.056648 0.091334 0.089732 0.175480 0.121547 0.030562 0.108583
#sd 202 0.308970 0.098559 0.021926 0.027746 0.100036 0.122472 0.082849 0.132379 0.145726 0.222376 0.146133 0.044365 0.094556
#sd 203 0.312436 0.087352 0.020423 0.025585 0.099538 0.112311 0.089871 0.126844 0.109438 0.231007 0.164345 0.041553 0.100334
#sd 204 0.260282 0.048756 0.016073 0.015990 0.070581 0.063644 0.062921 0.089239 0.081514 0.165462 0.118144 0.032934 0.112668
#sd 205 0.277509 0.060891 0.013144 0.016188 0.077873 0.076978 0.069140 0.097314 0.106270 0.198977 0.128949 0.027256 0.123421
#sd 206 0.317381 0.103948 0.009733 0.014205 0.105601 0.133608 0.094482 0.148182 0.132508 0.237718 0.157227 0.021603 0.074055
#sd 207 0.303201 0.080402 0.017099 0.021506 0.100709 0.115711 0.089453 0.119465 0.089046 0.222319 0.179723 0.034501 0.088588
#sd 208 0.225430 0.064005 0.025690 0.034138 0.076301 0.075541 0.046385 0.082530 0.151753 0.118402 0.093298 0.051040 0.059838
#sd 209 0.303023 0.084944 0.010976 0.021253 0.086664 0.104133 0.073446 0.110069 0.154895 0.223163 0.132716 0.023226 0.088197
#sd 210 0.308230 0.081443 0.010039 0.014622 0.087722 0.087583 0.078887 0.111978 0.133384 0.227935 0.114946 0.021070 0.083372
#sd 211 0.261185 0.074637 0.010851 0.016632 0.104298 0.102009 0.054513 0.094948 0.111040 0.123870 0.169438 0.023598 0.058007
#sd 212 0.233139 0.089335 0.025850 0.087574 0.068332 0.077607 0.048406 0.092522 0.149414 0.104930 0.104328 0.050529 0.071577
#sd 213 0.301482 0.087122 0.009973 0.016693 0.101913 0.113996 0.067298 0.129378 0.130060 0.225257 0.172991 0.021698 0.118393
#sd 214 0.159399 0.035358 0.012049 0.015471 0.054706 0.081100 0.059653 0.077867 0.047059 0.071578 0.081917 0.026254 0.027980
#sd 215 0.284449 0.080977 0.032579 0.038868 0.090771 0.112571 0.065611 0.118682 0.185961 0.163290 0.130750 0.063697 0.093462
#sd 216 0.294744 0.084927 0.028968 0.036115 0.099789 0.105447 0.071695 0.111868 0.185320 0.164398 0.172732 0.058021 0.152615
#sd 217 0.303261 0.080291 0.012254 0.014920 0.092332 0.092805 0.083441 0.120414 0.116708 0.225545 0.147225 0.025454 0.069544
#sd 218 0.312017 0.087479 0.040863 0.045659 0.104769 0.110916 0.081860 0.128867 0.168904 0.223183 0.163008 0.077444 0.138623
#sd 219 0.311040 0.088730 0.061507 0.066530 0.113243 0.120304 0.085842 0.133897 0.151829 0.182364 0.201969 0.116981 0.126173
#sd 220 0.307302 0.075723 0.014021 0.024554 0.092057 0.095311 0.070017 0.117767 0.161580 0.230258 0.130384 0.028777 0.124231
#sd 221 0.311617 0.090391 0.035742 0.061940 0.098766 0.101470 0.078182 0.125803 0.162817 0.233384 0.140545 0.069674 0.120958
#sd 222 0.329648 0.097681 0.102058 0.104262 0.130755 0.133060 0.109239 0.141471 0.153418 0.185428 0.221791 0.181456 0.132918
#sd 223 0.321557 0.097992 0.068931 0.072446 0.120833 0.135658 0.104274 0.143104 0.148592 0.203908 0.194467 0.126568 0.107658
#sd 224 0.322262 0.105746 0.053568 0.064563 0.126494 0.110116 0.085677 0.133560 0.233437 0.226978 0.162914 0.101371 0.101155
#sd 225 0.335624 0.120866 0.101056 0.104398 0.135089 0.150937 0.107131 0.145306 0.171188 0.170027 0.231003 0.180539 0.128465
#sd 226 0.342189 0.117123 0.136401 0.138739 0.132939 0.168004 0.130047 0.154271 0.149642 0.165624 0.245451 0.234528 0.118499
#sd 227 0.340856 0.106890 0.139391 0.141194 0.141364 0.159755 0.141427 0.150668 0.153379 0.177929 0.251754 0.233137 0.122882
#sd 228 0.339036 0.112442 0.116991 0.121432 0.146266 0.156363 0.127978 0.153301 0.165419 0.181922 0.253824 0.205908 0.125451
#sd 229 0.299858 0.087895 0.127250 0.131345 0.109076 0.136445 0.120273 0.105369 0.136759 0.087579 0.226322 0.207285 0.105231
#sd 230 0.309777 0.093258 0.069758 0.073814 0.118440 0.117334 0.100534 0.139043 0.154537 0.201566 0.190879 0.133920 0.100090
#sd 231 0.315386 0.086798 0.075571 0.078814 0.115739 0.137945 0.108617 0.141945 0.151579 0.177544 0.204104 0.141134 0.114860
#sd 232 0.329778 0.096092 0.125456 0.127992 0.132172 0.160428 0.130488 0.141884 0.163591 0.161904 0.214932 0.211924 0.137893
#sd 233 0.331432 0.111830 0.090705 0.101156 0.134946 0.136678 0.116778 0.150622 0.172196 0.218001 0.224211 0.168353 0.118446
#sd 234 0.312276 0.097734 0.043327 0.053473 0.105400 0.116500 0.090949 0.128131 0.158764 0.234779 0.146064 0.082047 0.105721
#sd 235 0.311600 0.094161 0.076517 0.083419 0.119595 0.116562 0.090786 0.128014 0.192822 0.178988 0.170036 0.137799 0.140431
#sd 236 0.316241 0.086955 0.089547 0.091751 0.121101 0.121910 0.102723 0.132480 0.157979 0.175309 0.213917 0.155490 0.127658
#sd 237 0.306792 0.091646 0.022128 0.040894 0.096259 0.100012 0.081905 0.119219 0.173084 0.233853 0.138228 0.038740 0.089804
#sd 238 0.297295 0.091176 0.020874 0.023528 0.103706 0.125903 0.079413 0.124739 0.137904 0.175971 0.191837 0.042874 0.072587
#sd 239 0.300738 0.076588 0.068457 0.069713 0.109314 0.101783 0.084204 0.118384 0.148788 0.175699 0.187293 0.124040 0.123522
#sd 240 0.291375 0.096447 0.032929 0.071473 0.088120 0.097413 0.065155 0.106952 0.170974 0.194124 0.131543 0.061789 0.093953
#sd 241 0.266252 0.062156 0.005380 0.010099 0.068206 0.071307 0.048656 0.086617 0.153120 0.199177 0.086376 0.012518 0.108185
#sd 242 0.276874 0.080353 0.022558 0.024322 0.082478 0.127912 0.068924 0.114984 0.100894 0.148093 0.152714 0.046344 0.083869
#sd 243 0.270913 0.071771 0.036987 0.043113 0.088661 0.102764 0.063363 0.106931 0.165593 0.151797 0.125156 0.071753 0.106639
#sd 244 0.298315 0.089302 0.004860 0.015022 0.101107 0.108433 0.074088 0.123921 0.138510 0.203527 0.173865 0.014213 0.087393
#sd 245 0.237821 0.045765 0.028434 0.028727 0.053510 0.082300 0.041957 0.075044 0.092112 0.053698 0.163448 0.061831 0.084600
#sd 246 0.248327 0.051073 0.011663 0.011756 0.082187 0.101069 0.060869 0.101619 0.048282 0.079800 0.197861 0.026769 0.038777
#sd 247 0.281555 0.076742 0.009937 0.014539 0.087765 0.116637 0.068500 0.097859 0.089093 0.168410 0.141214 0.022508 0.101775
#sd 248 0.281808 0.067571 0.004288 0.022978 0.067090 0.077035 0.062022 0.093134 0.120023 0.190654 0.087575 0.011306 0.100657
#sd 249 0.188813 0.024087 0.047909 0.047795 0.039095 0.066185 0.036240 0.056388 0.052104 0.039418 0.138191 0.097535 0.050653
#sd 250 0.142286 0.025476 0.001839 0.007944 0.046533 0.079392 0.055016 0.069755 0.044927 0.054814 0.046866 0.012395 0.010508
#sd 251 0.280320 0.059666 0.005703 0.027738 0.052063 0.058125 0.050456 0.078896 0.161026 0.192130 0.039297 0.013242 0.075983
#sd 252 0.241392 0.035514 0.004780 0.005181 0.038020 0.039391 0.039130 0.058580 0.058743 0.117710 0.033950 0.011961 0.056322
#sd 253 0.137407 0.027344 0.002227 0.005513 0.015594 0.051975 0.019324 0.043459 0.071969 0.028346 0.016888 0.009588 0.011634
#
# #branches= 12601, sd > 8.908355e-05, residual ratio > 0.100000, threshold |r| from t-test (E-value=0.000100): 0.052626 0.051602
# serial# #var.res. residue# #replacements 	corr. coeff., the lowest residual ratios for i, j, and partial corr. coeff. for each category
#	#replacements	delta_volume	delta_charge	delta_HB	delta_deir	delta-helix delta-beta delta-turn delta-aromatic delta_branch delta-cross	delta-ion delta-lone-pair max p.c.
# Correlations used: [1, -1, -1, -1, 0, 9, 0, 0, 0, 0, 1, 1, 9]
# r_x is set to 0 for sites which have too many contacts (> 15) for E-value=0.000100;
# r_s is set to 0 for sites which have too many contacts (> 15) for E-value=0.000100;
# Only r_s > threshold is used for both 1 terminal sites.
# method = 11
# residual ratio > 8.908355e-04 for ranking
# residue serial#,  corr. coeff., minimum residual ratios, and partial corr. coeff. for each category, target category no., score, rank
#	rank= -9 and 9999 are assigned to pairs excluded, and to pairs whose correlations are insignificant, respectively.
#	Pairs with rank= 9998 or 9997 are regarded as anomalous sites.
1 3	20 13	1 3	0.432239 0.708657 0.723653 -0.028895	0.034439 0.915571 0.958700 0.005268	0.029431 0.975702 0.372449 0.017632	0.020023 0.974572 0.951049 0.015067	0.003987 0.956345 0.967945 0.002747	0.025634 0.964166 0.950744 -0.005054	-0.032299 0.953571 0.955690 -0.016387	-0.017210 0.967968 0.954832 -0.007793	0.037695 0.969680 0.971858 0.015634	-0.019696 0.952901 0.960485 0.003188	-0.025088 0.962175 0.967974 -0.006001	0.126029 0.966247 0.439729 0.021929	-0.003683 0.962516 0.979858 0.000059	0 0.000000 9999
1 4	20 17	1 4	0.426849 0.708657 0.779336 0.029063	-0.076662 0.915571 0.953031 -0.021697	0.005040 0.975702 0.964469 -0.000133	0.004363 0.974572 0.962732 0.000590	-0.077920 0.956345 0.918362 -0.021044	0.026040 0.964166 0.945457 -0.000886	-0.039061 0.953571 0.964808 -0.013010	-0.048951 0.967968 0.912143 -0.022991	0.034185 0.969680 0.959926 0.009293	-0.084978 0.952901 0.925898 -0.017030	-0.027515 0.962175 0.963163 -0.011953	0.042982 0.966247 0.913212 -0.002469	0.042818 0.962516 0.959195 0.021547	0 0.029063 9999
1 5	20 15	1 5	0.514700 0.708657 0.676380 0.068030	0.024208 0.915571 0.937967 -0.001948	0.015639 0.975702 0.364394 -0.030389	0.011636 0.974572 0.892090 0.010106	-0.021220 0.956345 0.934063 -0.002743	0.016881 0.964166 0.953187 0.005257	-0.080496 0.953571 0.862530 -0.009575	0.007650 0.967968 0.909037 0.013425	0.059087 0.969680 0.940827 0.022333	-0.064265 0.952901 0.892310 -0.005358	-0.023565 0.962175 0.952414 -0.010200	0.115241 0.966247 0.418323 -0.009813	0.007780 0.962516 0.971886 0.010187	0 0.068030 -9
1 6	20 15	1 6	0.467713 0.708657 0.739797 0.028681	-0.041196 0.915571 0.961456 -0.004670	0.030375 0.975702 0.330437 0.028433	0.007860 0.974572 0.941475 0.008783	-0.057683 0.956345 0.890632 -0.000544	0.001061 0.964166 0.965606 0.001018	-0.058930 0.953571 0.907986 0.003785	-0.013918 0.967968 0.901436 -0.003184	0.030752 0.969680 0.963901 0.008421	-0.042033 0.952901 0.928363 0.009226	-0.050806 0.962175 0.943277 -0.024146	0.126622 0.966247 0.339911 0.026391	0.018228 0.962516 0.973911 0.012221	0 0.028681 9999
1 7	20 18	1 7	0.435311 0.708657 0.740583 -0.004820	-0.061390 0.915571 0.948653 -0.017800	0.003548 0.975702 0.961331 -0.001685	0.009461 0.974572 0.963710 0.005044	-0.060959 0.956345 0.941356 -0.013832	-0.000099 0.964166 0.962290 -0.013727	-0.056774 0.953571 0.942028 -0.001280	-0.019565 0.967968 0.937317 -0.000722	0.003382 0.969680 0.960968 0.008431	-0.027342 0.952901 0.940340 0.007554	-0.039779 0.962175 0.964178 -0.025528	0.025854 0.966247 0.956394 0.000047	-0.001519 0.962516 0.971643 0.002083	0 0.000000 9999
1 8	20 20	1 8	0.485948 0.708657 0.712186 0.033818	0.034027 0.915571 0.930588 -0.025372	0.000730 0.975702 0.973212 -0.003227	-0.000816 0.974572 0.969389 -0.008430	-0.052033 0.956345 0.949762 -0.038637	0.029741 0.964166 0.940951 0.010483	-0.051593 0.953571 0.931471 -0.017055	-0.025997 0.967968 0.942088 -0.015493	0.042842 0.969680 0.946720 0.023466	-0.050764 0.952901 0.933157 -0.019483	-0.036081 0.962175 0.960204 -0.012507	0.041061 0.966247 0.943083 0.002480	0.005447 0.962516 0.974157 0.006789	0 0.033818 9999
1 9	20 18	1 9	0.492464 0.708657 0.706418 0.049436	-0.058816 0.915571 0.953420 -0.025393	0.015187 0.975702 0.965681 0.008950	0.016508 0.974572 0.963014 0.010671	-0.062098 0.956345 0.931038 -0.013786	-0.007963 0.964166 0.963565 -0.019949	-0.070369 0.953571 0.890821 -0.006273	-0.030454 0.967968 0.909428 -0.001095	-0.018432 0.969680 0.949116 -0.031427	-0.075389 0.952901 0.911989 -0.020972	-0.052059 0.962175 0.961194 -0.032491	0.022633 0.966247 0.951495 -0.010756	-0.022984 0.962516 0.970912 -0.028116	0 0.049436 -9
1 10	20 20	1 10	0.434646 0.708657 0.739897 0.008551	-0.000005 0.915571 0.966465 -0.009576	0.008986 0.975702 0.962619 0.003172	-0.005241 0.974572 0.965057 -0.007318	-0.014492 0.956345 0.950884 0.016117	-0.039809 0.964166 0.967104 -0.024651	-0.016007 0.953571 0.966347 0.008986	-0.010121 0.967968 0.968441 -0.008503	0.018985 0.969680 0.966519 0.016016	0.034840 0.952901 0.966778 0.031378	-0.014801 0.962175 0.957127 -0.000578	-0.003631 0.966247 0.965419 -0.009909	0.017314 0.962516 0.981186 0.015462	0 0.008551 9999
1 11	20 20	1 11	0.407499 0.708657 0.777274 0.014353	-0.121287 0.915571 0.931529 -0.036301	-0.030816 0.975702 0.888726 -0.019606	-0.031287 0.974572 0.895394 -0.017226	0.040439 0.956345 0.955663 0.002704	-0.002594 0.964166 0.972709 -0.009802	0.050302 0.953571 0.967071 0.030411	0.016035 0.967968 0.964722 0.004918	0.019290 0.969680 0.969093 0.001116	0.052827 0.952901 0.952157 0.019237	-0.008262 0.962175 0.958997 0.010144	-0.063662 0.966247 0.896190 -0.024567	0.002270 0.962516 0.978451 -0.001231	0 0.014353 9999
1 12	20 20	1 12	0.438743 0.708657 0.751209 0.016503	-0.008059 0.915571 0.957459 -0.006754	-0.004694 0.975702 0.939577 -0.010438	-0.003227 0.974572 0.942801 -0.005422	0.061360 0.956345 0.937535 0.012144	-0.014481 0.964166 0.951959 0.009009	0.033256 0.953571 0.951711 0.007491	0.046235 0.967968 0.927347 0.027400	0.004309 0.969680 0.969113 -0.004696	0.039737 0.952901 0.951916 0.003068	0.017335 0.962175 0.943976 -0.004292	-0.033525 0.966247 0.954786 -0.017098	0.032905 0.962516 0.967163 0.028276	0 0.016503 9999
1 13	20 20	1 13	0.398303 0.708657 0.788206 -0.003498	-0.088496 0.915571 0.926457 0.007478	-0.031795 0.975702 0.898989 -0.026488	-0.032814 0.974572 0.901789 -0.028375	0.050419 0.956345 0.917982 -0.007117	-0.008527 0.964166 0.962511 -0.014123	0.005953 0.953571 0.959997 -0.014020	-0.001505 0.967968 0.949453 -0.007393	0.017094 0.969680 0.963838 -0.007251	0.039904 0.952901 0.948636 0.000171	-0.041989 0.962175 0.955647 -0.020317	-0.062137 0.966247 0.897895 -0.017173	0.002200 0.962516 0.967011 0.003350	0 0.000000 9999
1 14	20 20	1 14	0.423468 0.708657 0.763661 -0.001926	-0.099398 0.915571 0.937681 -0.022058	0.019805 0.975702 0.917052 0.030982	0.013620 0.974572 0.915137 0.026021	0.057041 0.956345 0.925439 0.005973	0.020629 0.964166 0.965753 0.011176	0.009615 0.953571 0.966735 -0.008078	0.016946 0.967968 0.950694 0.005122	0.021628 0.969680 0.962927 0.007371	0.056673 0.952901 0.950668 0.016496	-0.008726 0.962175 0.965921 -0.000518	-0.040893 0.966247 0.928128 -0.007450	-0.009757 0.962516 0.962081 0.000769	0 0.000000 9999
1 15	20 20	1 15	0.422021 0.708657 0.741497 0.006036	-0.071823 0.915571 0.953435 -0.012647	-0.011133 0.975702 0.955764 -0.014151	-0.000868 0.974572 0.954534 -0.000955	0.002968 0.956345 0.937465 0.007500	0.045992 0.964166 0.940198 0.010656	0.034704 0.953571 0.952148 0.017997	0.016689 0.967968 0.930488 0.023298	0.049160 0.969680 0.941758 0.020468	0.036390 0.952901 0.917987 0.040398	-0.000855 0.962175 0.968212 0.017387	-0.024852 0.966247 0.952113 -0.012420	-0.022350 0.962516 0.919796 -0.009461	0 0.006036 9999
1 16	20 20	1 16	0.391823 0.708657 0.798207 0.017962	-0.131835 0.915571 0.913219 -0.023860	-0.009830 0.975702 0.900105 -0.005162	-0.019137 0.974572 0.906558 -0.014351	0.049301 0.956345 0.952448 0.011256	0.009943 0.964166 0.975886 0.007494	0.012042 0.953571 0.969968 0.000147	0.023126 0.967968 0.968128 0.015354	0.015260 0.969680 0.930856 -0.000235	0.028706 0.952901 0.952349 -0.005973	-0.034877 0.962175 0.959146 -0.013141	-0.049526 0.966247 0.902753 -0.010113	0.004557 0.962516 0.925827 0.002611	0 0.017962 9999
1 17	20 20	1 17	0.445424 0.708657 0.745707 0.015946	0.088318 0.915571 0.947140 0.019392	0.012909 0.975702 0.963117 0.007472	0.020528 0.974572 0.962006 0.013472	0.030117 0.956345 0.924261 -0.020598	-0.039274 0.964166 0.947613 -0.012371	-0.002592 0.953571 0.962307 -0.005599	0.006809 0.967968 0.937829 -0.017485	0.026200 0.969680 0.959745 0.001970	0.056964 0.952901 0.930930 0.005698	0.039327 0.962175 0.900513 -0.009881	-0.001696 0.966247 0.961324 -0.011574	0.017082 0.962516 0.972801 0.012931	0 0.015946 9999
1 18	20 20	1 18	0.436011 0.708657 0.740024 0.011896	0.073112 0.915571 0.950887 0.013386	0.010695 0.975702 0.965951 0.005562	0.007616 0.974572 0.967292 0.002552	0.008988 0.956345 0.952527 -0.006043	-0.036004 0.964166 0.948311 -0.027670	0.009210 0.953571 0.945121 -0.001037	-0.015404 0.967968 0.945651 -0.011508	0.044699 0.969680 0.958296 0.032586	0.014460 0.952901 0.959516 0.018704	-0.021327 0.962175 0.964375 -0.011795	0.013898 0.966247 0.954983 0.003479	0.003926 0.962516 0.963560 -0.002831	0 0.011896 9999
1 19	20 20	1 19	0.466087 0.708657 0.712133 0.028961	0.067425 0.915571 0.934691 0.005311	-0.008753 0.975702 0.954627 -0.014638	-0.010699 0.974572 0.965460 -0.016972	0.039942 0.956345 0.920999 -0.019389	-0.033738 0.964166 0.940359 -0.019644	0.006904 0.953571 0.959098 0.013388	0.000310 0.967968 0.941627 -0.020489	0.004129 0.969680 0.952490 -0.014858	0.043243 0.952901 0.929581 -0.000977	0.042441 0.962175 0.885173 -0.012979	0.042761 0.966247 0.955615 0.015567	-0.036394 0.962516 0.903630 -0.017481	0 0.028961 9999
1 20	20 20	1 20	0.436049 0.708657 0.742583 0.032216	0.054855 0.915571 0.929216 0.021168	-0.014591 0.975702 0.961157 -0.014313	-0.019654 0.974572 0.963123 -0.017117	0.076494 0.956345 0.915761 0.017443	-0.043093 0.964166 0.887193 0.006167	0.019063 0.953571 0.944729 0.005176	0.055127 0.967968 0.877377 0.024994	0.024830 0.969680 0.929293 0.011230	0.030996 0.952901 0.944201 -0.007895	0.079379 0.962175 0.881893 0.035955	0.044200 0.966247 0.937865 0.011976	-0.000077 0.962516 0.972434 0.000572	0 0.032216 9999
1 21	20 20	1 21	0.433250 0.708657 0.755017 -0.003362	-0.107829 0.915571 0.928060 -0.021151	0.006663 0.975702 0.948097 -0.003278	-0.007501 0.974572 0.955402 -0.014179	-0.042480 0.956345 0.932180 0.005549	0.023811 0.964166 0.951283 0.030194	-0.059977 0.953571 0.937323 -0.011059	0.025256 0.967968 0.954338 0.031341	-0.031304 0.969680 0.934425 -0.002498	0.018912 0.952901 0.966035 0.017357	-0.013595 0.962175 0.962323 0.002153	0.056244 0.966247 0.941778 0.025322	0.001648 0.962516 0.961183 -0.000660	0 0.000000 9999
1 22	20 18	1 22	0.406248 0.708657 0.782131 0.011386	-0.128973 0.915571 0.886325 -0.001660	-0.000881 0.975702 0.944299 -0.008071	-0.043623 0.974572 0.957635 -0.046896	-0.073391 0.956345 0.847542 -0.020467	0.001898 0.964166 0.941852 -0.001400	-0.042522 0.953571 0.928470 -0.004412	0.006492 0.967968 0.942911 0.004034	-0.057692 0.969680 0.899703 -0.004496	0.067007 0.952901 0.926001 0.013347	-0.043474 0.962175 0.949128 -0.023198	0.053228 0.966247 0.861817 -0.013477	0.006585 0.962516 0.965748 0.005098	0 0.011386 9999
1 23	20 17	1 23	0.463571 0.708657 0.715980 0.017157	-0.083307 0.915571 0.940931 -0.022736	0.053414 0.975702 0.942919 0.047729	0.045318 0.974572 0.946509 0.044460	-0.026702 0.956345 0.903616 0.018081	0.010330 0.964166 0.945864 0.000773	-0.068625 0.953571 0.900570 -0.007985	-0.014848 0.967968 0.864246 0.010193	0.035026 0.969680 0.949399 0.006348	-0.060527 0.952901 0.900622 -0.009430	-0.009723 0.962175 0.953576 0.008494	0.073094 0.966247 0.927186 0.044594	-0.008834 0.962516 0.968760 -0.005355	0 0.017157 9999
1 24	20 20	1 24	0.455958 0.708657 0.728776 -0.000998	0.024185 0.915571 0.947431 0.022844	0.000935 0.975702 0.967615 -0.003663	0.003490 0.974572 0.965067 -0.001472	-0.031273 0.956345 0.951878 -0.005141	0.001182 0.964166 0.959734 -0.001804	-0.086677 0.953571 0.922017 -0.027292	-0.027526 0.967968 0.937633 -0.002199	0.037989 0.969680 0.962215 0.019250	-0.059789 0.952901 0.928689 -0.003138	-0.023877 0.962175 0.956423 -0.002983	0.022445 0.966247 0.965676 -0.000058	0.014938 0.962516 0.966342 0.012664	0 0.000000 9999
1 25	20 20	1 25	0.420607 0.708657 0.745122 0.020834	0.110111 0.915571 0.918949 0.050657	0.004114 0.975702 0.952294 0.009331	-0.003605 0.974572 0.966276 0.000594	0.044745 0.956345 0.889799 -0.005667	-0.050428 0.964166 0.911327 -0.014077	0.025305 0.953571 0.921896 -0.012091	0.022965 0.967968 0.864497 -0.003669	0.023406 0.969680 0.959206 -0.007800	0.043330 0.952901 0.924770 0.003533	0.031790 0.962175 0.886907 -0.004893	0.063768 0.966247 0.848974 -0.001326	-0.002582 0.962516 0.966911 -0.001011	0 0.020834 9999
1 26	20 18	1 26	0.389013 0.708657 0.752343 0.011836	-0.102023 0.915571 0.917021 -0.017649	0.012915 0.975702 0.972616 0.010190	0.014625 0.974572 0.966894 0.010775	-0.076515 0.956345 0.858397 -0.017703	0.046349 0.964166 0.908952 0.008376	-0.021639 0.953571 0.955261 -0.000333	-0.026914 0.967968 0.848412 -0.019402	0.049626 0.969680 0.922431 0.015363	-0.047522 0.952901 0.887600 0.002096	-0.044988 0.962175 0.952954 -0.016129	0.044871 0.966247 0.943481 0.011764	0.000607 0.962516 0.974962 0.006544	0 0.011836 9999
1 27	20 15	1 27	0.423587 0.708657 0.746673 0.020932	0.156848 0.915571 0.834127 0.026633	0.001086 0.975702 0.956200 -0.002151	0.000217 0.974572 0.942935 -0.001518	0.057739 0.956345 0.934561 0.026066	0.059516 0.964166 0.908890 0.023245	0.052441 0.953571 0.900305 0.002634	0.002137 0.967968 0.949463 0.018179	0.027857 0.969680 0.941985 0.003044	0.063878 0.952901 0.920549 0.021521	0.003606 0.962175 0.950186 0.018805	0.083482 0.966247 0.732517 -0.003817	0.041656 0.962516 0.969538 0.040498	0 0.020932 9999
1 28	20 18	1 28	0.448873 0.708657 0.740660 0.009843	-0.019519 0.915571 0.966200 -0.006150	-0.001073 0.975702 0.952473 -0.005456	0.012275 0.974572 0.966457 0.009541	-0.014279 0.956345 0.949656 0.017881	0.001226 0.964166 0.974828 0.004835	-0.080856 0.953571 0.900504 0.008084	-0.010374 0.967968 0.929078 0.011572	0.014542 0.969680 0.960404 0.002142	-0.045312 0.952901 0.918786 0.023499	-0.020424 0.962175 0.961677 -0.005854	0.048162 0.966247 0.860116 -0.010616	-0.003788 0.962516 0.972983 -0.008031	0 0.009843 9999
1 29	20 19	1 29	0.437656 0.708657 0.735950 0.001384	0.136702 0.915571 0.878755 0.030081	-0.001889 0.975702 0.944519 -0.002764	-0.000753 0.974572 0.956841 0.000749	0.048014 0.956345 0.934400 0.011348	0.020829 0.964166 0.948708 0.001655	0.086780 0.953571 0.912641 0.033575	0.015915 0.967968 0.946688 0.014959	0.029094 0.969680 0.961644 0.015166	0.074057 0.952901 0.922938 0.033110	0.006694 0.962175 0.958814 0.000998	0.042876 0.966247 0.902941 -0.006086	0.006072 0.962516 0.977258 0.004204	0 0.001384 9999
1 30	20 17	1 30	0.342013 0.708657 0.762666 0.001467	0.052277 0.915571 0.925762 -0.017801	0.006755 0.975702 0.776932 -0.002289	0.009696 0.974572 0.809926 0.007814	0.069310 0.956345 0.799400 0.001352	0.026118 0.964166 0.952096 -0.006409	0.071003 0.953571 0.824806 -0.009297	0.016820 0.967968 0.798559 -0.007783	0.019806 0.969680 0.944136 -0.011937	0.032349 0.952901 0.888410 -0.001319	-0.044376 0.962175 0.920476 -0.013345	-0.074259 0.966247 0.808988 -0.010660	-0.003992 0.962516 0.956450 -0.006690	0 0.001467 9999
1 31	20 19	1 31	0.398732 0.708657 0.794634 0.007811	-0.043174 0.915571 0.954561 0.002249	-0.015545 0.975702 0.966116 -0.016569	-0.012342 0.974572 0.965961 -0.013352	-0.036419 0.956345 0.926185 0.008468	0.023980 0.964166 0.947273 0.000431	-0.007326 0.953571 0.957873 0.002625	-0.010329 0.967968 0.914780 0.006647	0.014095 0.969680 0.955102 -0.001075	-0.041585 0.952901 0.940121 0.000703	-0.037469 0.962175 0.960202 -0.019370	0.036844 0.966247 0.950918 0.012187	-0.005691 0.962516 0.963689 -0.004965	0 0.007811 9999
1 32	20 18	1 32	0.391497 0.708657 0.794701 0.000808	-0.046363 0.915571 0.945869 0.002601	-0.040972 0.975702 0.881489 -0.048574	-0.022242 0.974572 0.963050 -0.025335	-0.052642 0.956345 0.935785 0.000545	0.021606 0.964166 0.944787 0.003336	-0.026498 0.953571 0.968798 -0.008069	-0.030719 0.967968 0.923842 -0.003629	0.020838 0.969680 0.964438 0.000661	-0.066683 0.952901 0.926411 -0.006761	-0.009730 0.962175 0.967572 0.007195	0.096158 0.966247 0.772036 0.035945	0.024428 0.962516 0.972782 0.014603	0 0.000808 9999
1 33	20 20	1 33	0.467939 0.708657 0.701287 0.018820	-0.010632 0.915571 0.951265 0.007676	-0.001930 0.975702 0.964364 0.003194	-0.001036 0.974572 0.960912 -0.001735	-0.035807 0.956345 0.950256 -0.001261	-0.011602 0.964166 0.954505 -0.017332	-0.055037 0.953571 0.908563 0.002413	-0.040349 0.967968 0.932915 -0.015302	0.006029 0.969680 0.937663 -0.001607	-0.033084 0.952901 0.930513 0.001779	-0.005834 0.962175 0.959962 0.005335	0.026616 0.966247 0.947505 0.000886	0.048712 0.962516 0.940753 0.027470	0 0.018820 9999
1 34	20 20	1 34	0.414311 0.708657 0.762490 0.008937	0.114308 0.915571 0.881498 0.020168	-0.016858 0.975702 0.951009 -0.009885	-0.015683 0.974572 0.962175 -0.015665	0.005480 0.956345 0.946057 -0.010831	-0.030590 0.964166 0.950296 -0.024187	0.028956 0.953571 0.934355 -0.001219	-0.009698 0.967968 0.930772 -0.017683	0.037041 0.969680 0.959304 0.016527	0.026693 0.952901 0.941440 -0.001295	-0.003870 0.962175 0.942288 0.005096	0.058837 0.966247 0.909120 0.011706	0.042872 0.962516 0.930671 0.024504	0 0.008937 9999
1 35	20 17	1 35	0.423460 0.708657 0.758005 -0.000108	-0.018413 0.915571 0.959872 0.007071	0.001025 0.975702 0.954424 0.005033	-0.023728 0.974572 0.964961 -0.014746	-0.027250 0.956345 0.943040 0.008041	0.022735 0.964166 0.967928 0.011509	-0.060179 0.953571 0.925445 -0.001222	-0.014636 0.967968 0.929837 0.005505	0.011336 0.969680 0.969474 -0.001595	-0.047197 0.952901 0.933590 0.009716	-0.015003 0.962175 0.950200 0.006950	0.054437 0.966247 0.869283 0.000175	-0.011042 0.962516 0.975219 -0.012685	0 0.000000 9999
1 36	20 20	1 36	0.425908 0.708657 0.746588 -0.005912	-0.036486 0.915571 0.943731 0.003673	0.007341 0.975702 0.975705 0.005467	0.007236 0.974572 0.974396 0.002038	-0.047300 0.956345 0.930105 -0.017150	0.014181 0.964166 0.953334 0.004157	-0.042142 0.953571 0.947456 -0.002837	-0.033809 0.967968 0.923294 -0.020753	0.008546 0.969680 0.960398 0.002091	-0.024901 0.952901 0.943291 -0.001336	-0.022710 0.962175 0.949859 -0.017832	0.037983 0.966247 0.958465 0.011065	-0.001022 0.962516 0.976353 -0.004718	0 0.000000 9999
1 37	20 20	1 37	0.449624 0.708657 0.700024 0.006516	0.033337 0.915571 0.934996 -0.023265	-0.012542 0.975702 0.960495 -0.011214	-0.012609 0.974572 0.961546 -0.007247	-0.032980 0.956345 0.948369 -0.020311	0.008639 0.964166 0.963736 0.003412	-0.028717 0.953571 0.944976 -0.011567	-0.008789 0.967968 0.946584 -0.013088	0.021425 0.969680 0.947759 -0.005174	-0.000094 0.952901 0.933210 0.005977	-0.003598 0.962175 0.947327 0.002670	0.021880 0.966247 0.959654 0.006447	0.047706 0.962516 0.944137 0.023785	0 0.006516 9999
1 38	20 20	1 38	0.443326 0.708657 0.722260 0.017389	-0.066681 0.915571 0.934384 -0.019552	-0.009181 0.975702 0.969110 -0.008815	-0.008030 0.974572 0.971188 -0.006579	-0.024908 0.956345 0.935720 -0.013943	0.011167 0.964166 0.908683 -0.000373	0.000279 0.953571 0.932136 -0.007184	-0.029758 0.967968 0.923554 -0.016997	0.030241 0.969680 0.963497 0.010818	0.022616 0.952901 0.943801 0.007059	-0.016676 0.962175 0.963188 -0.010191	0.002414 0.966247 0.957380 -0.014124	0.008875 0.962516 0.901317 0.003847	0 0.017389 9999
1 39	20 20	1 39	0.336081 0.708657 0.817893 -0.008532	0.034191 0.915571 0.946769 0.009987	0.002140 0.975702 0.972152 0.002765	-0.003960 0.974572 0.976836 -0.004056	0.057562 0.956345 0.901346 0.024791	-0.035357 0.964166 0.884102 0.001828	0.092682 0.953571 0.879812 0.040423	0.043277 0.967968 0.885517 0.026085	-0.001113 0.969680 0.952057 0.000710	0.046192 0.952901 0.956686 0.019092	-0.027519 0.962175 0.961333 -0.008287	0.032672 0.966247 0.943726 -0.005985	0.011625 0.962516 0.972305 0.014078	0 0.000000 9999
1 40	20 20	1 40	0.431563 0.708657 0.737183 0.015321	-0.068657 0.915571 0.940243 0.001855	0.046567 0.975702 0.928706 0.036170	0.045175 0.974572 0.930274 0.030584	-0.019304 0.956345 0.926468 0.007354	0.029855 0.964166 0.953560 0.010310	0.004469 0.953571 0.947509 0.019883	-0.005513 0.967968 0.945254 0.003303	-0.019815 0.969680 0.950595 -0.003509	0.019507 0.952901 0.961390 0.018070	-0.000409 0.962175 0.969681 0.011160	0.020365 0.966247 0.935353 0.025287	-0.012820 0.962516 0.965510 -0.011883	0 0.015321 9999
1 41	20 20	1 41	0.447088 0.708657 0.708747 0.008264	0.049304 0.915571 0.936525 -0.002234	-0.006686 0.975702 0.961098 -0.006811	-0.009247 0.974572 0.964900 -0.008362	0.040864 0.956345 0.930638 0.004607	0.008077 0.964166 0.951035 0.014572	0.013682 0.953571 0.953894 -0.006038	0.042556 0.967968 0.940398 0.022774	0.012186 0.969680 0.957487 0.008217	0.056662 0.952901 0.949709 0.022837	0.070723 0.962175 0.926855 0.036372	-0.006295 0.966247 0.960984 -0.012653	0.018498 0.962516 0.911040 0.017956	0 0.008264 9999
1 42	20 20	1 42	0.430470 0.708657 0.732617 -0.011167	0.013536 0.915571 0.963523 0.019301	0.002355 0.975702 0.978768 0.006334	0.004815 0.974572 0.972669 0.008496	-0.012034 0.956345 0.948282 0.014558	-0.001572 0.964166 0.961659 -0.018026	-0.056117 0.953571 0.947054 -0.011875	-0.042330 0.967968 0.925018 -0.023190	0.023998 0.969680 0.950844 0.004903	-0.075483 0.952901 0.928579 -0.027031	-0.039240 0.962175 0.963523 -0.021354	0.015947 0.966247 0.973739 0.001997	0.019199 0.962516 0.967535 0.021051	0 0.000000 9999
1 43	20 20	1 43	0.433006 0.708657 0.740940 0.012265	0.042286 0.915571 0.957578 0.001627	-0.002626 0.975702 0.962558 0.005532	0.006624 0.974572 0.966729 0.010962	0.005675 0.956345 0.963656 0.008130	0.023252 0.964166 0.957773 0.003387	-0.029903 0.953571 0.956973 -0.010269	-0.013649 0.967968 0.951059 -0.010375	0.004456 0.969680 0.957834 -0.007644	-0.027475 0.952901 0.962965 -0.012153	-0.014461 0.962175 0.968065 -0.012311	0.019789 0.966247 0.958735 0.002645	0.008991 0.962516 0.969504 -0.000653	0 0.012265 9999
1 44	20 20	1 44	0.429281 0.708657 0.729565 0.001159	-0.004261 0.915571 0.957590 -0.011346	0.000166 0.975702 0.966751 -0.005713	0.004057 0.974572 0.967458 -0.000040	0.027913 0.956345 0.954248 0.004169	-0.039206 0.964166 0.962327 -0.023056	0.022738 0.953571 0.966612 0.007516	-0.006175 0.967968 0.946007 -0.018005	-0.024112 0.969680 0.939679 0.005598	0.032015 0.952901 0.952412 -0.003826	0.020124 0.962175 0.962617 0.007504	0.004777 0.966247 0.966744 0.004342	-0.033277 0.962516 0.942251 -0.011030	0 0.001159 9999
1 45	20 20	1 45	0.435014 0.708657 0.732319 0.019377	0.043443 0.915571 0.953082 0.005992	-0.004348 0.975702 0.961249 -0.007008	0.002959 0.974572 0.958198 0.003420	-0.021405 0.956345 0.947541 -0.033925	0.044505 0.964166 0.948328 0.022210	0.014243 0.953571 0.955120 -0.004937	-0.009632 0.967968 0.960491 -0.012564	0.016374 0.969680 0.964327 0.015612	0.012207 0.952901 0.966322 -0.004409	-0.042292 0.962175 0.966242 -0.038423	0.012302 0.966247 0.966195 0.012766	-0.003954 0.962516 0.969236 -0.009209	0 0.019377 9999
1 46	20 20	1 46	0.421704 0.708657 0.750857 0.009728	-0.027706 0.915571 0.960831 0.008480	-0.003027 0.975702 0.977950 -0.005929	0.000325 0.974572 0.973974 -0.001716	-0.041836 0.956345 0.939579 -0.000094	0.047581 0.964166 0.962323 0.026633	-0.039337 0.953571 0.953201 -0.006847	-0.003873 0.967968 0.938097 0.017034	0.013665 0.969680 0.967233 0.005697	-0.051815 0.952901 0.943954 -0.020316	-0.003777 0.962175 0.958345 0.004417	0.013453 0.966247 0.974106 0.004773	-0.000716 0.962516 0.971751 -0.005203	0 0.009728 9999
1 47	20 20	1 47	0.438891 0.708657 0.725232 0.011207	0.077017 0.915571 0.943209 0.007653	0.000691 0.975702 0.975900 -0.001143	-0.005356 0.974572 0.975308 -0.005162	0.052558 0.956345 0.950058 0.016726	-0.039217 0.964166 0.955560 -0.016027	0.016950 0.953571 0.964032 0.000705	0.037508 0.967968 0.941054 0.020668	0.016670 0.969680 0.960558 0.011567	0.057234 0.952901 0.949171 0.021116	0.059948 0.962175 0.928426 0.020422	-0.006855 0.966247 0.972827 -0.014965	-0.009147 0.962516 0.974497 -0.011611	0 0.011207 9999
1 48	20 20	1 48	0.403302 0.708657 0.764790 -0.014830	0.122328 0.915571 0.914875 0.014568	-0.002408 0.975702 0.970734 -0.003598	0.003275 0.974572 0.970608 0.002375	0.024765 0.956345 0.951265 -0.005899	-0.019576 0.964166 0.933883 -0.001963	0.038480 0.953571 0.947463 0.000491	0.024911 0.967968 0.922969 0.005992	0.026062 0.969680 0.967590 0.012223	0.036049 0.952901 0.953332 0.002998	0.009557 0.962175 0.965803 -0.004101	-0.006813 0.966247 0.971332 -0.010866	0.030725 0.962516 0.975756 0.029048	0 0.000000 9999
1 49	20 20	1 49	0.417106 0.708657 0.739552 -0.014665	0.034339 0.915571 0.966672 0.021026	0.005911 0.975702 0.969311 0.010459	0.008953 0.974572 0.966729 0.011313	0.061031 0.956345 0.942795 0.008126	-0.013844 0.964166 0.973220 -0.016749	0.039877 0.953571 0.960399 0.005119	0.006212 0.967968 0.953734 -0.006763	-0.017082 0.969680 0.961062 -0.002164	0.038889 0.952901 0.949582 -0.011564	0.012293 0.962175 0.961194 -0.005692	-0.008503 0.966247 0.970108 -0.000673	-0.020340 0.962516 0.952662 -0.009035	0 0.000000 9999
1 50	20 20	1 50	0.376655 0.708657 0.738821 -0.000216	-0.117022 0.915571 0.897252 -0.014322	-0.002278 0.975702 0.945088 -0.010169	-0.014564 0.974572 0.897445 -0.006054	-0.039522 0.956345 0.919241 0.002799	0.010406 0.964166 0.969232 0.004047	-0.053798 0.953571 0.944894 -0.006214	-0.019218 0.967968 0.936927 0.005469	-0.057022 0.969680 0.893373 0.002663	0.050521 0.952901 0.955695 0.014555	-0.006350 0.962175 0.967790 0.000349	-0.006433 0.966247 0.940249 -0.011814	0.006878 0.962516 0.974508 0.005118	0 0.000000 9999
1 51	20 20	1 51	0.401910 0.708657 0.762328 -0.000545	0.063991 0.915571 0.962977 0.020838	0.011472 0.975702 0.971015 0.006155	0.015303 0.974572 0.971021 0.013727	0.031526 0.956345 0.958563 0.007191	-0.015882 0.964166 0.964573 -0.003236	0.024616 0.953571 0.967152 0.012331	0.016859 0.967968 0.966603 0.014766	0.018675 0.969680 0.965761 0.001930	0.033021 0.952901 0.966330 0.021267	0.025256 0.962175 0.956543 0.012026	-0.002862 0.966247 0.966331 -0.002781	-0.015193 0.962516 0.973861 -0.019420	0 0.000000 9999
1 52	20 20	1 52	0.412846 0.708657 0.733181 -0.004284	-0.059162 0.915571 0.920080 0.023132	-0.004155 0.975702 0.969202 0.003703	-0.004360 0.974572 0.968149 0.004805	-0.042539 0.956345 0.916757 0.019780	-0.002286 0.964166 0.963154 -0.017771	-0.033204 0.953571 0.952307 0.003313	-0.003739 0.967968 0.947723 0.006064	-0.057730 0.969680 0.911340 -0.016074	0.020796 0.952901 0.950861 -0.007454	-0.026265 0.962175 0.964320 -0.010183	0.014435 0.966247 0.961113 0.003591	-0.022135 0.962516 0.971636 -0.020480	0 0.000000 9999
1 53	20 20	1 53	0.376411 0.708657 0.752064 -0.001920	0.150731 0.915571 0.870494 0.016892	0.005673 0.975702 0.975157 0.008976	0.005403 0.974572 0.972639 0.008538	-0.000741 0.956345 0.950826 -0.014169	-0.055417 0.964166 0.904075 -0.014298	0.048452 0.953571 0.940636 0.005673	0.017638 0.967968 0.888001 -0.013904	0.035248 0.969680 0.965735 0.010983	0.029096 0.952901 0.942312 -0.004576	-0.012367 0.962175 0.948535 -0.001304	0.010081 0.966247 0.962105 -0.017239	-0.002480 0.962516 0.974259 -0.004508	0 0.000000 9999
1 54	20 20	1 54	0.398414 0.708657 0.769488 -0.004152	0.012103 0.915571 0.965847 -0.000122	-0.002117 0.975702 0.929668 -0.007559	0.001695 0.974572 0.932464 -0.006591	0.068203 0.956345 0.912743 0.000937	0.050195 0.964166 0.951325 0.013979	0.069274 0.953571 0.917574 0.007948	0.023995 0.967968 0.964231 0.017812	0.011667 0.969680 0.953875 0.003684	0.049769 0.952901 0.956527 0.009008	0.001565 0.962175 0.960333 -0.010947	-0.032321 0.966247 0.953496 -0.009712	0.004758 0.962516 0.975489 -0.001144	0 0.000000 9999
1 55	20 20	1 55	0.407012 0.708657 0.759261 -0.000343	0.072341 0.915571 0.952800 0.027624	0.005414 0.975702 0.968275 0.004446	0.004469 0.974572 0.969621 -0.001038	-0.008995 0.956345 0.952748 -0.003687	0.022657 0.964166 0.959484 -0.001129	-0.002772 0.953571 0.959347 0.004975	-0.023402 0.967968 0.954026 -0.010616	-0.003198 0.969680 0.963626 -0.002973	-0.001948 0.952901 0.964352 -0.003662	-0.021582 0.962175 0.967297 -0.016527	-0.012347 0.966247 0.967066 -0.017867	0.042791 0.962516 0.965983 0.027191	0 0.000000 9999
1 56	20 20	1 56	0.427790 0.708657 0.759389 0.017465	-0.052797 0.915571 0.934625 -0.002713	-0.008879 0.975702 0.971605 -0.007672	-0.000419 0.974572 0.971123 0.003976	-0.055525 0.956345 0.929664 -0.005198	0.012408 0.964166 0.930102 -0.011476	-0.013989 0.953571 0.963247 0.002405	-0.040490 0.967968 0.924474 -0.012716	-0.000234 0.969680 0.963099 -0.002761	0.021955 0.952901 0.960544 0.019619	-0.004791 0.962175 0.957113 0.006591	0.015536 0.966247 0.965234 -0.001155	-0.002417 0.962516 0.923552 0.002642	0 0.017465 9999
1 57	20 20	1 57	0.344183 0.708657 0.747352 0.043520	0.098790 0.915571 0.903701 0.003334	0.039425 0.975702 0.958125 0.036525	0.045844 0.974572 0.957042 0.042114	-0.059055 0.956345 0.880814 -0.011062	-0.030451 0.964166 0.879241 0.003780	-0.026058 0.953571 0.947323 -0.008488	0.013691 0.967968 0.947405 0.000583	0.030113 0.969680 0.947516 0.011356	0.016978 0.952901 0.922385 -0.029546	-0.020533 0.962175 0.951203 -0.001649	0.007832 0.966247 0.947063 -0.006280	0.017260 0.962516 0.970311 0.020466	0 0.043520 -9
1 58	20 20	1 58	0.398972 0.708657 0.768738 0.001618	-0.041638 0.915571 0.965744 -0.029688	0.030344 0.975702 0.930777 0.031554	0.021498 0.974572 0.926897 0.020973	0.068407 0.956345 0.894936 -0.002197	0.041554 0.964166 0.958145 0.023017	0.041537 0.953571 0.947531 -0.002897	0.032060 0.967968 0.934913 0.010867	-0.011713 0.969680 0.969689 -0.030722	0.033556 0.952901 0.957982 -0.002219	0.017123 0.962175 0.953293 -0.002002	-0.022593 0.966247 0.947945 -0.003876	0.002325 0.962516 0.970578 0.009127	0 0.001618 9999
1 59	20 20	1 59	0.421638 0.708657 0.762016 0.015288	-0.042653 0.915571 0.961042 -0.001903	0.000680 0.975702 0.962288 0.002322	0.013333 0.974572 0.962465 0.012410	-0.038880 0.956345 0.937915 0.007695	-0.020291 0.964166 0.965447 -0.024935	-0.048262 0.953571 0.937013 0.002297	-0.036465 0.967968 0.930623 -0.003544	0.012414 0.969680 0.955195 0.003940	-0.077470 0.952901 0.928667 -0.021421	-0.039195 0.962175 0.945298 -0.023040	0.026200 0.966247 0.945820 -0.001596	-0.014407 0.962516 0.980326 -0.014315	0 0.015288 9999
1 60	20 20	1 60	0.436433 0.708657 0.717582 -0.011694	-0.063747 0.915571 0.935752 -0.013165	0.005277 0.975702 0.956070 0.007531	-0.013468 0.974572 0.917414 -0.001559	-0.028991 0.956345 0.951219 -0.023639	0.019276 0.964166 0.960508 0.007836	-0.052841 0.953571 0.950396 -0.022982	-0.016612 0.967968 0.949788 -0.006525	-0.028548 0.969680 0.938380 -0.003661	-0.001549 0.952901 0.947216 0.003532	-0.035645 0.962175 0.947875 -0.029893	0.006430 0.966247 0.953893 -0.001114	0.034316 0.962516 0.940964 0.037118	0 0.000000 9999
1 61	20 20	1 61	0.417628 0.708657 0.744776 0.001957	0.057803 0.915571 0.932055 0.011847	0.024473 0.975702 0.958342 0.014285	0.027795 0.974572 0.958811 0.017126	0.018835 0.956345 0.952346 -0.004295	-0.018312 0.964166 0.943850 0.001395	0.029192 0.953571 0.946196 -0.008059	0.013432 0.967968 0.937634 -0.003229	0.013965 0.969680 0.964327 0.013126	0.034329 0.952901 0.960973 0.006489	0.015042 0.962175 0.964163 0.003868	0.007829 0.966247 0.959026 0.000341	-0.023134 0.962516 0.940846 -0.010173	0 0.001957 9999
1 62	20 20	1 62	0.391861 0.708657 0.778978 -0.007370	-0.034498 0.915571 0.937177 -0.010046	0.004943 0.975702 0.968989 0.002176	0.009117 0.974572 0.966923 0.005639	-0.010896 0.956345 0.947261 0.014493	0.006532 0.964166 0.962475 0.003815	0.000172 0.953571 0.958552 -0.000688	0.013927 0.967968 0.960511 0.013684	-0.031366 0.969680 0.930099 -0.006928	0.035119 0.952901 0.945370 -0.009139	-0.007002 0.962175 0.960831 -0.006781	0.012066 0.966247 0.953906 -0.015395	0.041851 0.962516 0.935291 0.015748	0 0.000000 9999
1 63	20 20	1 63	0.413809 0.708657 0.762572 -0.003950	-0.059976 0.915571 0.954606 0.005660	0.001101 0.975702 0.959778 -0.003456	-0.002658 0.974572 0.973626 -0.005239	-0.057342 0.956345 0.934368 0.001937	0.031169 0.964166 0.952144 -0.001693	-0.043233 0.953571 0.963060 -0.011180	-0.041374 0.967968 0.929755 -0.011594	0.010441 0.969680 0.951299 0.002069	-0.069146 0.952901 0.934444 -0.020635	-0.033534 0.962175 0.964271 -0.013950	0.031869 0.966247 0.929706 -0.005885	-0.014153 0.962516 0.972197 -0.002962	0 0.000000 9999
1 64	20 20	1 64	0.437792 0.708657 0.718846 0.018046	0.028532 0.915571 0.934230 -0.017582	0.004940 0.975702 0.936655 -0.003197	0.006548 0.974572 0.919651 0.001128	0.034735 0.956345 0.931390 -0.001967	0.022126 0.964166 0.960929 0.023181	0.006176 0.953571 0.948500 -0.013739	0.032996 0.967968 0.947533 0.019039	0.023200 0.969680 0.933462 0.017672	0.036052 0.952901 0.959150 0.010526	0.027759 0.962175 0.947611 0.005248	-0.007363 0.966247 0.949342 -0.011155	0.042055 0.962516 0.963919 0.021732	0 0.018046 9999
1 65	20 20	1 65	0.423595 0.708657 0.731827 -0.007425	0.014056 0.915571 0.954071 0.011156	0.013846 0.975702 0.960543 0.013394	0.006097 0.974572 0.964701 0.014652	0.024496 0.956345 0.952834 0.011160	-0.001980 0.964166 0.970099 -0.006625	0.004027 0.953571 0.949302 0.011418	0.009914 0.967968 0.957177 0.007065	-0.011475 0.969680 0.959501 -0.005680	0.019395 0.952901 0.941629 0.010973	0.013183 0.962175 0.961372 0.014662	0.015140 0.966247 0.957108 0.008087	-0.003961 0.962516 0.961059 0.007847	0 0.000000 9999
1 66	20 20	1 66	0.431500 0.708657 0.741422 -0.009738	-0.044036 0.915571 0.960420 -0.023516	0.008942 0.975702 0.970074 0.004179	-0.000231 0.974572 0.972535 -0.004930	-0.033715 0.956345 0.945642 0.007033	0.020696 0.964166 0.960079 0.007798	-0.050868 0.953571 0.933182 -0.003685	-0.002726 0.967968 0.928233 0.023738	0.011320 0.969680 0.962644 -0.002621	-0.047817 0.952901 0.929863 0.006524	0.001037 0.962175 0.963140 0.023581	0.032563 0.966247 0.940867 0.002520	-0.007981 0.962516 0.974133 -0.006847	0 0.000000 9999
1 67	20 20	1 67	0.423637 0.708657 0.751171 0.003321	0.054490 0.915571 0.941770 0.030238	-0.016642 0.975702 0.971014 -0.020858	-0.011046 0.974572 0.951524 -0.008595	0.014110 0.956345 0.922866 0.004730	-0.018158 0.964166 0.953240 -0.004417	0.023907 0.953571 0.946783 -0.001032	0.021659 0.967968 0.927276 0.003572	-0.007066 0.969680 0.944900 0.001225	0.063438 0.952901 0.953310 0.029554	0.015676 0.962175 0.937526 -0.008014	0.057379 0.966247 0.918394 0.025552	-0.014483 0.962516 0.978810 -0.015934	0 0.003321 9999
1 68	20 20	1 68	0.428494 0.708657 0.717060 -0.010833	0.074333 0.915571 0.903320 -0.007324	-0.022574 0.975702 0.964536 -0.018444	0.001567 0.974572 0.958116 0.000586	-0.030494 0.956345 0.956689 -0.025663	0.003027 0.964166 0.942872 0.007455	-0.002889 0.953571 0.958730 -0.003400	-0.003892 0.967968 0.946558 -0.010540	0.017405 0.969680 0.960660 -0.002885	0.015948 0.952901 0.949986 -0.001639	0.003307 0.962175 0.958049 0.008934	0.037480 0.966247 0.948901 0.011153	0.002770 0.962516 0.957960 0.008767	0 0.000000 9999
1 69	20 20	1 69	0.433980 0.708657 0.717352 -0.002792	0.038559 0.915571 0.938644 0.000887	-0.015072 0.975702 0.957112 -0.011917	-0.006719 0.974572 0.958858 -0.004887	0.011990 0.956345 0.952722 -0.011008	0.012144 0.964166 0.963774 0.011962	-0.017529 0.953571 0.964110 -0.014186	0.002740 0.967968 0.960017 -0.006106	0.009905 0.969680 0.951694 0.003592	0.003100 0.952901 0.961523 -0.018116	0.026956 0.962175 0.930652 0.002405	0.021066 0.966247 0.963042 0.006600	-0.019294 0.962516 0.972001 -0.020413	0 0.000000 9999
1 70	20 19	1 70	0.432569 0.708657 0.753467 0.017225	0.102146 0.915571 0.901960 -0.011438	-0.003319 0.975702 0.977067 -0.003522	0.009306 0.974572 0.969782 0.012402	0.031584 0.956345 0.955121 0.004034	0.038042 0.964166 0.926328 0.006177	0.051320 0.953571 0.949436 0.010139	-0.003545 0.967968 0.954051 0.004920	0.056413 0.969680 0.947607 0.031173	0.050433 0.952901 0.953603 0.015256	-0.019540 0.962175 0.951343 -0.003428	0.034511 0.966247 0.938493 0.001727	-0.013028 0.962516 0.957896 -0.012252	0 0.017225 9999
1 71	20 20	1 71	0.390612 0.708657 0.753385 0.002513	0.131101 0.915571 0.843390 0.005872	-0.007508 0.975702 0.881535 -0.004322	-0.008252 0.974572 0.894909 -0.005205	0.060221 0.956345 0.865812 -0.001986	-0.036484 0.964166 0.921273 -0.014383	0.044773 0.953571 0.868422 -0.016672	0.007530 0.967968 0.855449 -0.021767	0.043045 0.969680 0.932272 0.021479	0.031099 0.952901 0.919268 -0.009223	0.045141 0.962175 0.870344 0.000902	-0.001318 0.966247 0.899374 -0.006148	0.001727 0.962516 0.965559 0.003540	0 0.002513 9999
1 72	20 20	1 72	0.449989 0.708657 0.717456 0.008481	-0.018366 0.915571 0.947038 0.024345	-0.010968 0.975702 0.961691 -0.012141	-0.009993 0.974572 0.957723 -0.006295	-0.022181 0.956345 0.935424 0.022776	0.006375 0.964166 0.963545 -0.002003	-0.060849 0.953571 0.911537 0.013242	-0.017068 0.967968 0.903858 0.015333	0.014043 0.969680 0.943748 -0.010044	-0.063732 0.952901 0.905574 -0.000732	-0.016802 0.962175 0.959881 0.001479	0.033283 0.966247 0.958059 0.009630	0.000649 0.962516 0.969711 0.002472	0 0.008481 9999
1 73	20 19	1 73	0.403645 0.708657 0.773728 -0.005230	-0.079987 0.915571 0.935050 -0.016228	0.000722 0.975702 0.969294 -0.000630	-0.000123 0.974572 0.948698 -0.002579	-0.049837 0.956345 0.929835 -0.003700	0.011041 0.964166 0.964090 -0.004135	-0.030276 0.953571 0.965598 -0.006142	-0.006781 0.967968 0.955592 0.000740	-0.023438 0.969680 0.948044 0.004839	0.027736 0.952901 0.963823 0.012572	0.008481 0.962175 0.964799 0.018284	0.026357 0.966247 0.938587 -0.004911	-0.022656 0.962516 0.968924 -0.026227	0 0.000000 9999
1 74	20 18	1 74	0.421875 0.708657 0.752118 0.006781	-0.009269 0.915571 0.939842 -0.030748	-0.000706 0.975702 0.949459 -0.006213	0.005381 0.974572 0.933566 -0.000886	0.021966 0.956345 0.907357 -0.008438	0.003742 0.964166 0.927702 0.024898	-0.014248 0.953571 0.938902 -0.005486	0.022925 0.967968 0.908414 0.005680	-0.008978 0.969680 0.955090 -0.004359	0.037023 0.952901 0.934554 0.012238	0.016144 0.962175 0.907316 -0.013527	0.054619 0.966247 0.852507 0.008830	-0.000954 0.962516 0.963056 0.008735	0 0.006781 9999
1 75	20 19	1 75	0.416535 0.708657 0.739029 -0.001724	-0.087156 0.915571 0.935758 -0.012485	-0.002794 0.975702 0.968621 -0.004026	-0.001777 0.974572 0.967302 0.001344	-0.078804 0.956345 0.873364 -0.008116	0.050448 0.964166 0.921979 0.026186	-0.025801 0.953571 0.952812 -0.010640	-0.027032 0.967968 0.875246 0.003147	0.016113 0.969680 0.938100 -0.020258	-0.060335 0.952901 0.899363 -0.007645	-0.024056 0.962175 0.950064 -0.000637	0.022561 0.966247 0.927914 -0.016277	0.030571 0.962516 0.948752 0.012569	0 0.000000 9999
1 76	20 19	1 76	0.445932 0.708657 0.745026 0.021052	0.027444 0.915571 0.933159 -0.025095	-0.001533 0.975702 0.970659 0.004508	-0.000876 0.974572 0.960457 0.002206	-0.010408 0.956345 0.951410 -0.010442	0.008652 0.964166 0.954318 0.012007	-0.013743 0.953571 0.958324 0.012205	-0.003451 0.967968 0.956970 -0.004952	0.020794 0.969680 0.956706 0.000317	0.009103 0.952901 0.951709 0.009840	-0.031891 0.962175 0.955296 -0.037910	0.040796 0.966247 0.901407 -0.001633	-0.006332 0.962516 0.975270 -0.006117	0 0.021052 9999
1 77	20 19	1 77	0.427886 0.708657 0.756908 -0.001430	0.112559 0.915571 0.926877 0.027140	-0.001282 0.975702 0.962615 -0.005671	0.000890 0.974572 0.965639 -0.000030	0.015547 0.956345 0.951809 -0.007010	0.001213 0.964166 0.926437 -0.025346	0.044016 0.953571 0.950481 0.013408	-0.027908 0.967968 0.961548 -0.019271	0.037027 0.969680 0.959632 0.012201	0.010491 0.952901 0.960809 -0.001899	-0.035672 0.962175 0.960728 -0.017265	0.042393 0.966247 0.890939 0.002524	0.046193 0.962516 0.942588 0.025235	0 0.000000 9999
1 78	20 16	1 78	0.445852 0.708657 0.699147 -0.013486	-0.085942 0.915571 0.916560 -0.006881	0.000694 0.975702 0.944315 -0.002016	0.000859 0.974572 0.920921 0.003217	-0.048987 0.956345 0.894877 0.005923	0.005750 0.964166 0.908234 -0.001588	-0.069216 0.953571 0.902783 -0.004131	-0.041919 0.967968 0.851206 -0.013186	0.036148 0.969680 0.937671 0.007560	-0.040168 0.952901 0.915108 0.003175	-0.027454 0.962175 0.949872 -0.011649	0.045849 0.966247 0.854707 0.001920	-0.018157 0.962516 0.933377 -0.000401	0 0.000000 9999
1 79	20 18	1 79	0.406965 0.708657 0.749793 -0.008577	0.120250 0.915571 0.805859 0.015464	-0.000142 0.975702 0.949284 -0.002536	0.000229 0.974572 0.954510 0.001398	0.061558 0.956345 0.885191 -0.000905	-0.034143 0.964166 0.949829 -0.023815	0.060295 0.953571 0.887530 -0.010599	0.026233 0.967968 0.907207 -0.002501	0.024551 0.969680 0.905304 -0.016911	0.040280 0.952901 0.874309 -0.000434	0.047597 0.962175 0.912822 -0.001624	0.061498 0.966247 0.783242 -0.001236	0.001294 0.962516 0.964488 0.005506	0 0.000000 9999
1 80	20 19	1 80	0.440106 0.708657 0.742351 -0.001511	-0.031617 0.915571 0.950390 0.002871	-0.001311 0.975702 0.970333 -0.003860	0.012783 0.974572 0.957422 0.006405	-0.045108 0.956345 0.940257 0.000337	-0.011611 0.964166 0.948423 -0.013397	-0.052995 0.953571 0.923950 0.010699	-0.016399 0.967968 0.910367 0.013639	0.014583 0.969680 0.941239 0.002795	-0.049915 0.952901 0.929328 0.009047	-0.030847 0.962175 0.961281 -0.017578	0.021139 0.966247 0.950005 -0.001233	-0.009324 0.962516 0.978773 -0.006738	0 0.000000 9999
1 81	20 20	1 81	0.367250 0.708657 0.779450 -0.005758	0.058091 0.915571 0.933704 -0.015427	0.002247 0.975702 0.794749 -0.004972	0.003095 0.974572 0.797604 -0.002017	0.053934 0.956345 0.867647 -0.011402	-0.041934 0.964166 0.958092 -0.043713	0.051324 0.953571 0.892748 -0.009215	-0.004380 0.967968 0.887008 -0.035559	0.012332 0.969680 0.962359 -0.005543	0.030194 0.952901 0.943029 -0.000045	-0.019489 0.962175 0.934570 0.007019	-0.055852 0.966247 0.821429 0.009818	-0.005467 0.962516 0.971077 -0.005856	0 0.000000 9999
1 82	20 19	1 82	0.335727 0.708657 0.762711 0.001508	-0.138014 0.915571 0.800978 -0.004715	-0.008474 0.975702 0.750813 -0.002070	-0.000241 0.974572 0.760805 0.009790	0.030444 0.956345 0.911016 -0.004993	-0.004165 0.964166 0.972527 -0.007299	0.036691 0.953571 0.949089 0.014670	0.009500 0.967968 0.933681 -0.002389	0.082640 0.969680 0.944387 0.047695	0.022948 0.952901 0.871918 -0.028219	-0.025907 0.962175 0.904871 0.007112	-0.069102 0.966247 0.738497 -0.008947	0.003297 0.962516 0.969708 0.007810	0 0.001508 9999
1 83	20 17	1 83	0.344988 0.708657 0.823074 -0.008752	-0.101641 0.915571 0.914170 -0.004749	0.010201 0.975702 0.964996 0.012074	0.006554 0.974572 0.954668 0.005749	0.005255 0.956345 0.953107 0.019533	-0.056889 0.964166 0.900370 -0.003110	-0.082717 0.953571 0.893497 -0.010998	0.038622 0.967968 0.902652 0.014685	-0.065267 0.969680 0.880777 -0.011135	0.044346 0.952901 0.932836 -0.001554	-0.037032 0.962175 0.958091 -0.015215	0.022722 0.966247 0.951174 0.001529	0.011271 0.962516 0.959943 0.012024	0 0.000000 9999
1 84	20 20	1 84	0.423350 0.708657 0.771450 0.023913	-0.071821 0.915571 0.953035 -0.007181	-0.005865 0.975702 0.967286 -0.006691	-0.002687 0.974572 0.968172 0.003775	-0.029907 0.956345 0.942322 0.004913	0.029763 0.964166 0.952597 0.004183	-0.007414 0.953571 0.947288 0.008353	0.012314 0.967968 0.934488 0.014977	-0.023363 0.969680 0.965103 -0.018939	-0.017708 0.952901 0.938729 -0.003080	-0.012584 0.962175 0.958412 0.004530	-0.007469 0.966247 0.967349 -0.015531	0.000353 0.962516 0.972181 0.001045	0 0.023913 9999
1 85	20 20	1 85	0.415638 0.708657 0.735158 -0.007957	0.125516 0.915571 0.890610 0.008632	0.006403 0.975702 0.961823 -0.000625	0.010978 0.974572 0.961416 0.004096	0.018971 0.956345 0.954358 -0.006088	0.049332 0.964166 0.923535 0.014704	0.039274 0.953571 0.934591 0.002766	0.001706 0.967968 0.965329 0.006585	0.025595 0.969680 0.952041 -0.000980	0.052043 0.952901 0.937269 0.015084	0.012538 0.962175 0.959639 0.023968	0.053205 0.966247 0.951162 0.033385	-0.025102 0.962516 0.969141 -0.021572	0 0.000000 9999
1 86	20 18	1 86	0.452967 0.708657 0.715704 0.003330	-0.069158 0.915571 0.939056 -0.001484	-0.000212 0.975702 0.952282 0.002171	-0.000303 0.974572 0.943797 0.003771	-0.058710 0.956345 0.905134 -0.009083	0.012813 0.964166 0.971097 0.004773	-0.073121 0.953571 0.866585 -0.010278	-0.027061 0.967968 0.854028 -0.000749	0.031420 0.969680 0.936544 0.003643	-0.069145 0.952901 0.877510 -0.010918	0.008659 0.962175 0.954839 0.033774	0.020178 0.966247 0.923645 -0.015382	0.000856 0.962516 0.977159 -0.003742	0 0.003330 9999
1 87	20 20	1 87	0.444036 0.708657 0.723902 0.003031	0.053787 0.915571 0.947102 0.000174	-0.005570 0.975702 0.963530 -0.010253	0.000239 0.974572 0.959338 -0.005633	-0.032877 0.956345 0.939542 -0.013750	-0.030005 0.964166 0.944471 -0.017020	-0.064182 0.953571 0.936439 -0.020566	-0.024021 0.967968 0.951336 -0.022067	0.023840 0.969680 0.952795 0.003001	-0.046972 0.952901 0.940493 -0.024952	-0.006093 0.962175 0.949503 -0.017586	0.017109 0.966247 0.967244 0.001734	0.005737 0.962516 0.966972 -0.000239	0 0.003031 9999
1 88	20 20	1 88	0.411851 0.708657 0.776765 0.010221	-0.025753 0.915571 0.965655 -0.000989	0.021530 0.975702 0.955635 0.021251	0.024055 0.974572 0.956070 0.017803	0.024244 0.956345 0.955889 -0.002253	0.028721 0.964166 0.974113 0.018408	0.047863 0.953571 0.956520 0.012573	0.004626 0.967968 0.962781 -0.008589	-0.052301 0.969680 0.909650 -0.005241	0.059328 0.952901 0.947431 0.017117	-0.022477 0.962175 0.964375 -0.007722	0.012934 0.966247 0.963415 0.012083	-0.021346 0.962516 0.887265 -0.006789	0 0.010221 9999
1 89	20 20	1 89	0.317505 0.708657 0.827917 -0.004903	0.038176 0.915571 0.945469 0.009437	0.005243 0.975702 0.969444 0.006903	0.005299 0.974572 0.967601 0.008501	0.046621 0.956345 0.908472 -0.013765	-0.048204 0.964166 0.904257 -0.005209	0.070423 0.953571 0.870614 -0.011627	0.033783 0.967968 0.893828 0.009495	0.019305 0.969680 0.952990 0.000593	0.034967 0.952901 0.934894 -0.005846	-0.013882 0.962175 0.953094 0.005607	0.004543 0.966247 0.961232 -0.012552	-0.000351 0.962516 0.969411 0.003918	0 0.000000 9999
1 90	20 20	1 90	0.427747 0.708657 0.737816 0.008561	-0.036291 0.915571 0.959767 0.008165	-0.028781 0.975702 0.968320 -0.024303	-0.023600 0.974572 0.967910 -0.021407	-0.058821 0.956345 0.930764 -0.016448	0.051951 0.964166 0.943708 0.023223	-0.015249 0.953571 0.957922 0.006510	-0.017497 0.967968 0.923492 0.004508	0.008691 0.969680 0.963145 -0.000914	-0.030066 0.952901 0.952803 -0.008872	-0.001239 0.962175 0.963482 0.003096	0.034691 0.966247 0.965037 0.019954	-0.001817 0.962516 0.957783 -0.003241	0 0.008561 9999
1 91	20 20	1 91	0.395275 0.708657 0.781811 -0.002671	-0.112622 0.915571 0.935681 -0.027058	-0.002575 0.975702 0.899478 0.013516	-0.006211 0.974572 0.902882 0.011548	0.057013 0.956345 0.921546 -0.002810	0.014639 0.964166 0.971845 0.003982	0.042640 0.953571 0.965358 0.015929	0.022831 0.967968 0.952910 0.005955	0.009911 0.969680 0.955863 -0.011631	0.051868 0.952901 0.952703 0.017379	-0.027925 0.962175 0.961605 -0.009231	-0.034823 0.966247 0.904658 0.008405	-0.019799 0.962516 0.959221 -0.018353	0 0.000000 9999
1 92	20 20	1 92	0.377261 0.708657 0.767156 0.007546	-0.033580 0.915571 0.928613 -0.005484	0.029698 0.975702 0.973963 0.028642	0.027637 0.974572 0.971220 0.025795	-0.008680 0.956345 0.946812 -0.012548	-0.029979 0.964166 0.952671 -0.004236	0.003891 0.953571 0.941550 0.009242	0.000353 0.967968 0.947240 -0.013323	-0.039098 0.969680 0.920988 -0.009381	0.012511 0.952901 0.947997 -0.022195	0.000057 0.962175 0.959213 -0.001473	0.017852 0.966247 0.972247 0.014447	-0.017162 0.962516 0.971056 -0.020612	0 0.007546 9999
1 93	20 20	1 93	0.411526 0.708657 0.773672 0.010560	-0.094336 0.915571 0.941090 -0.028203	0.009706 0.975702 0.915784 0.014000	0.007299 0.974572 0.918367 0.013794	0.054889 0.956345 0.927123 0.000929	0.039054 0.964166 0.968081 0.031669	0.009831 0.953571 0.969577 -0.003548	0.023876 0.967968 0.963024 0.015510	0.020540 0.969680 0.962166 0.011971	0.047479 0.952901 0.955846 0.013609	-0.000116 0.962175 0.970543 0.009473	-0.033995 0.966247 0.918608 -0.000461	-0.019316 0.962516 0.961763 -0.012565	0 0.010560 9999
1 94	20 20	1 94	0.424900 0.708657 0.743831 -0.012155	-0.023296 0.915571 0.962873 -0.001226	0.011249 0.975702 0.942546 0.013884	0.007926 0.974572 0.945965 0.009080	0.072778 0.956345 0.919970 0.016603	0.016138 0.964166 0.968688 0.015636	0.036077 0.953571 0.958160 -0.000468	0.041540 0.967968 0.945629 0.023104	0.026962 0.969680 0.973804 0.015929	0.056759 0.952901 0.952006 0.014145	0.000761 0.962175 0.963737 -0.008386	-0.029006 0.966247 0.945312 -0.011407	0.001136 0.962516 0.959126 -0.003449	0 0.000000 9999
1 95	20 20	1 95	0.434818 0.708657 0.748942 0.021763	-0.047915 0.915571 0.960788 -0.000540	-0.002495 0.975702 0.957781 0.009029	0.006463 0.974572 0.958378 0.015077	0.011077 0.956345 0.964507 0.001743	0.013434 0.964166 0.963594 -0.004692	0.020074 0.953571 0.962878 0.015723	-0.004256 0.967968 0.961114 -0.006408	0.009858 0.969680 0.969293 0.004206	0.022434 0.952901 0.954118 0.008984	0.022383 0.962175 0.973369 0.024211	-0.034129 0.966247 0.963428 -0.023142	-0.023556 0.962516 0.954604 -0.021933	0 0.021763 9999
1 96	20 20	1 96	0.425548 0.708657 0.733885 -0.007798	-0.052967 0.915571 0.951868 0.000556	-0.021649 0.975702 0.943517 -0.016195	-0.024219 0.974572 0.941147 -0.017897	-0.005597 0.956345 0.955547 -0.007597	0.045591 0.964166 0.945836 0.017278	0.008372 0.953571 0.963591 -0.001520	0.010135 0.967968 0.953757 0.004140	0.031910 0.969680 0.964551 0.013833	0.058370 0.952901 0.947897 0.029457	-0.015928 0.962175 0.960231 -0.001010	-0.018191 0.966247 0.949461 -0.004082	-0.013667 0.962516 0.926152 -0.005088	0 0.000000 9999
1 97	20 20	1 97	0.410261 0.708657 0.767557 0.012920	0.052293 0.915571 0.962653 0.007536	0.008619 0.975702 0.970856 0.007559	0.009147 0.974572 0.972127 0.007225	0.033470 0.956345 0.945332 -0.001358	-0.010139 0.964166 0.965045 0.006426	-0.024772 0.953571 0.962592 -0.010303	0.009126 0.967968 0.949508 0.002491	0.011002 0.969680 0.968551 -0.010735	0.037457 0.952901 0.944972 0.005126	0.059401 0.962175 0.922416 0.017115	0.004650 0.966247 0.966846 0.000729	-0.015135 0.962516 0.972996 -0.013303	0 0.012920 9999
1 98	20 20	1 98	0.361951 0.708657 0.807053 -0.016194	-0.143368 0.915571 0.921223 -0.032705	-0.016662 0.975702 0.888387 -0.011698	-0.015329 0.974572 0.891151 -0.007908	0.028585 0.956345 0.949084 -0.010243	0.024220 0.964166 0.977562 0.013852	0.008743 0.953571 0.972095 -0.003354	0.002169 0.967968 0.970402 0.000302	0.009819 0.969680 0.971067 -0.012825	0.035418 0.952901 0.953832 0.004355	-0.033630 0.962175 0.956198 -0.005314	-0.072084 0.966247 0.897521 -0.032795	0.005676 0.962516 0.978107 0.005461	0 0.000000 9999
1 99	20 20	1 99	0.387065 0.708657 0.793783 0.001767	-0.083116 0.915571 0.933159 0.005715	-0.014163 0.975702 0.899431 -0.004210	-0.006283 0.974572 0.901447 0.001824	0.038639 0.956345 0.946043 0.000631	-0.007401 0.964166 0.968869 -0.010391	0.017465 0.953571 0.967071 -0.006500	0.011531 0.967968 0.954927 -0.004657	0.021685 0.969680 0.965988 0.009741	0.031076 0.952901 0.953366 -0.001285	0.017173 0.962175 0.967045 0.017825	-0.045791 0.966247 0.902805 -0.010101	0.004886 0.962516 0.970394 0.003124	0 0.001767 9999
1 100	20 20	1 100	0.428527 0.708657 0.754867 0.004856	0.092431 0.915571 0.906318 -0.017861	-0.017440 0.975702 0.966742 -0.012381	-0.014116 0.974572 0.966664 -0.011121	0.021895 0.956345 0.950547 0.000729	0.067255 0.964166 0.926815 0.040653	0.042575 0.953571 0.950969 0.013174	0.017119 0.967968 0.961854 0.027091	0.012676 0.969680 0.958302 -0.009509	0.031974 0.952901 0.950872 0.005009	-0.016549 0.962175 0.961391 -0.003378	0.048188 0.966247 0.953686 0.025503	0.021230 0.962516 0.974284 0.015593	0 0.004856 9999
1 101	20 20	1 101	0.418906 0.708657 0.766603 0.016043	0.013830 0.915571 0.958477 0.007344	-0.000084 0.975702 0.935590 -0.001223	0.004120 0.974572 0.942465 0.009675	0.033867 0.956345 0.951435 0.008432	0.042222 0.964166 0.965121 0.019574	0.028981 0.953571 0.962430 0.010078	0.016189 0.967968 0.965813 0.020260	0.010176 0.969680 0.965861 -0.005122	0.026582 0.952901 0.968234 0.012669	-0.019691 0.962175 0.975637 -0.005027	-0.041998 0.966247 0.944783 -0.023496	-0.013675 0.962516 0.973259 -0.010487	0 0.016043 9999
1 102	20 20	1 102	0.412094 0.708657 0.757667 0.001763	0.001089 0.915571 0.974213 0.009162	-0.018477 0.975702 0.962240 -0.016045	-0.017975 0.974572 0.961721 -0.018209	-0.021801 0.956345 0.954225 0.007235	0.021937 0.964166 0.960661 0.000394	-0.059534 0.953571 0.945139 -0.007084	-0.021576 0.967968 0.940490 -0.001189	0.033314 0.969680 0.964924 0.004796	-0.069846 0.952901 0.939620 -0.014276	-0.019683 0.962175 0.963313 -0.005012	-0.002703 0.966247 0.960696 -0.013605	-0.008779 0.962516 0.960267 -0.000758	0 0.001763 9999
1 103	20 19	1 103	0.445216 0.708657 0.735842 -0.001589	-0.021987 0.915571 0.963735 0.011475	0.004421 0.975702 0.937065 0.001985	0.008219 0.974572 0.940807 0.007998	-0.016343 0.956345 0.946433 0.017478	0.029968 0.964166 0.949004 0.003421	-0.046924 0.953571 0.941341 -0.006596	0.000238 0.967968 0.939765 0.017115	0.037882 0.969680 0.957554 0.016513	-0.020481 0.952901 0.952710 0.007686	-0.001009 0.962175 0.963060 0.016471	0.004795 0.966247 0.944165 -0.004038	-0.001441 0.962516 0.931205 -0.000361	0 0.000000 9999
1 104	20 17	1 104	0.423581 0.708657 0.756286 -0.007870	-0.049652 0.915571 0.939875 0.009524	0.012687 0.975702 0.972139 0.014470	0.004446 0.974572 0.957472 0.003368	-0.033494 0.956345 0.944113 0.004185	0.006849 0.964166 0.961654 0.011113	-0.040564 0.953571 0.924333 0.019078	-0.029520 0.967968 0.910469 -0.004287	0.015988 0.969680 0.948851 -0.015988	-0.057913 0.952901 0.920026 -0.004940	-0.008679 0.962175 0.965263 0.008374	0.000162 0.966247 0.942319 -0.015040	-0.009419 0.962516 0.976052 0.000639	0 0.000000 9999
1 105	20 20	1 105	0.414387 0.708657 0.761146 0.011547	0.059620 0.915571 0.949396 -0.014006	-0.014532 0.975702 0.960587 -0.009005	-0.012694 0.974572 0.964423 -0.008125	0.026608 0.956345 0.967430 0.009804	0.054364 0.964166 0.946735 0.020378	0.013120 0.953571 0.962966 0.004979	-0.018892 0.967968 0.966216 -0.011393	0.020166 0.969680 0.970835 0.005067	-0.010445 0.952901 0.966266 -0.017114	-0.013323 0.962175 0.967548 0.011176	0.030649 0.966247 0.936834 0.007911	0.011410 0.962516 0.975530 0.011248	0 0.011547 9999
1 106	20 18	1 106	0.403217 0.708657 0.757889 -0.010306	0.023822 0.915571 0.963237 0.001090	-0.018519 0.975702 0.977408 -0.018495	-0.008576 0.974572 0.976835 -0.008851	-0.008427 0.956345 0.970691 -0.001414	0.023135 0.964166 0.965912 0.000890	-0.033843 0.953571 0.954075 -0.011096	-0.031762 0.967968 0.957804 -0.019126	0.025105 0.969680 0.971192 0.012881	-0.042832 0.952901 0.960520 -0.020989	-0.031445 0.962175 0.963788 -0.010262	0.038701 0.966247 0.909090 0.014525	0.001766 0.962516 0.980698 0.004043	0 0.000000 9999
1 107	20 20	1 107	0.436284 0.708657 0.741113 0.002451	-0.000577 0.915571 0.954925 0.000663	-0.002291 0.975702 0.952787 -0.000228	-0.003181 0.974572 0.950419 -0.001387	-0.006347 0.956345 0.948984 0.017215	0.012449 0.964166 0.961436 0.004670	-0.072517 0.953571 0.919230 -0.008089	-0.025418 0.967968 0.934909 -0.001599	0.012163 0.969680 0.955340 -0.005264	-0.056490 0.952901 0.935437 -0.006218	-0.008650 0.962175 0.945826 0.005555	0.022587 0.966247 0.897182 -0.002378	0.033633 0.962516 0.968390 0.030941	0 0.002451 9999
1 108	20 18	1 108	0.307038 0.708657 0.799960 -0.012603	-0.132637 0.915571 0.854989 -0.015621	-0.012545 0.975702 0.940537 -0.006098	0.012558 0.974572 0.836010 0.023068	-0.067814 0.956345 0.938188 -0.025698	0.014682 0.964166 0.960005 -0.001341	-0.064373 0.953571 0.934719 -0.021000	-0.027741 0.967968 0.930241 -0.002104	-0.064425 0.969680 0.865395 0.001878	0.033362 0.952901 0.933811 -0.005082	-0.021367 0.962175 0.963407 -0.005453	0.015451 0.966247 0.925588 -0.004299	0.001803 0.962516 0.973042 0.002705	0 0.000000 9999
1 109	20 19	1 109	0.408486 0.708657 0.768334 0.019144	-0.035722 0.915571 0.973034 -0.015955	-0.003179 0.975702 0.958345 -0.003361	-0.003469 0.974572 0.951371 -0.003455	-0.033408 0.956345 0.963152 -0.006944	0.014514 0.964166 0.974801 0.004562	-0.074163 0.953571 0.926512 -0.009737	-0.019601 0.967968 0.945676 -0.001693	0.020669 0.969680 0.964927 0.006031	-0.073479 0.952901 0.932630 -0.014973	-0.033349 0.962175 0.968553 -0.013256	0.026890 0.966247 0.889740 0.000099	0.003001 0.962516 0.974715 0.000644	0 0.019144 9999
1 110	20 20	1 110	0.402278 0.708657 0.771654 -0.010872	-0.064145 0.915571 0.957435 -0.018766	0.002543 0.975702 0.895899 -0.001251	0.001887 0.974572 0.956532 0.002799	-0.040327 0.956345 0.943805 0.006764	0.007377 0.964166 0.965960 -0.000191	-0.049649 0.953571 0.954816 -0.013842	-0.030474 0.967968 0.944854 -0.012078	-0.005324 0.969680 0.960037 -0.002737	-0.039470 0.952901 0.944512 0.008719	-0.003501 0.962175 0.966294 0.019443	0.012529 0.966247 0.890755 0.005342	0.008538 0.962516 0.972732 0.004653	0 0.000000 9999
1 111	20 20	1 111	0.383432 0.708657 0.799147 -0.000896	0.079455 0.915571 0.886486 -0.020404	-0.014233 0.975702 0.900783 -0.013040	-0.012877 0.974572 0.943770 -0.009095	0.037845 0.956345 0.918437 -0.023734	-0.029671 0.964166 0.959548 -0.009309	0.043389 0.953571 0.916864 -0.019871	0.009720 0.967968 0.922700 -0.019121	0.038103 0.969680 0.954605 0.009714	0.019896 0.952901 0.942476 -0.019370	0.036113 0.962175 0.926279 0.001243	0.027903 0.966247 0.867453 0.009858	-0.020908 0.962516 0.976696 -0.012428	0 0.000000 9999
1 112	20 18	1 112	0.403561 0.708657 0.778531 -0.000971	-0.059677 0.915571 0.964678 -0.018673	0.000097 0.975702 0.892106 -0.005464	0.013930 0.974572 0.940113 0.009960	-0.053596 0.956345 0.948571 -0.014605	0.026450 0.964166 0.962303 0.009979	-0.056715 0.953571 0.953231 -0.010701	-0.027678 0.967968 0.941849 -0.008218	0.002655 0.969680 0.967285 -0.005350	-0.046837 0.952901 0.941092 0.000792	-0.014568 0.962175 0.967256 -0.002891	0.020338 0.966247 0.848374 -0.001558	-0.011923 0.962516 0.973676 -0.010242	0 0.000000 9999
1 113	20 18	1 113	0.416067 0.708657 0.771435 0.025842	-0.017151 0.915571 0.971537 -0.001152	0.012244 0.975702 0.977874 0.011335	0.031759 0.974572 0.975135 0.034389	-0.054084 0.956345 0.958321 -0.026205	0.028925 0.964166 0.966995 0.007545	-0.071246 0.953571 0.944548 -0.022837	-0.029370 0.967968 0.950874 -0.015935	0.004738 0.969680 0.972713 -0.012380	-0.080495 0.952901 0.939200 -0.031592	-0.022915 0.962175 0.968480 0.001510	0.014319 0.966247 0.925547 -0.007837	-0.002900 0.962516 0.976482 -0.005444	0 0.025842 9999
1 114	20 20	1 114	0.426515 0.708657 0.748045 0.009754	-0.059356 0.915571 0.953969 -0.017404	-0.021024 0.975702 0.975095 -0.017164	-0.008390 0.974572 0.939452 -0.006840	-0.034880 0.956345 0.939128 0.009830	0.018635 0.964166 0.958544 -0.005651	-0.034542 0.953571 0.955616 -0.000195	-0.031976 0.967968 0.933876 -0.011581	0.001054 0.969680 0.962160 -0.003665	-0.030838 0.952901 0.949654 0.006256	-0.023662 0.962175 0.959376 -0.014987	0.035192 0.966247 0.965067 0.021275	-0.003898 0.962516 0.971505 -0.002826	0 0.009754 9999
1 115	20 20	1 115	0.417397 0.708657 0.747950 0.000595	0.098778 0.915571 0.900379 0.011445	0.005700 0.975702 0.966124 0.006386	0.002668 0.974572 0.958491 0.009338	0.032745 0.956345 0.952468 -0.013226	-0.007494 0.964166 0.964390 -0.012563	0.024551 0.953571 0.942164 -0.022359	-0.006987 0.967968 0.954721 -0.023343	0.007824 0.969680 0.968658 -0.004114	0.016385 0.952901 0.946379 -0.026866	0.039043 0.962175 0.953181 0.020673	0.018075 0.966247 0.945068 -0.010010	0.019956 0.962516 0.971965 0.023427	0 0.000595 9999
1 116	20 19	1 116	0.420063 0.708657 0.765749 0.017716	-0.015916 0.915571 0.959173 0.014748	-0.002255 0.975702 0.966525 -0.003888	0.016249 0.974572 0.974091 0.015682	-0.027008 0.956345 0.946630 0.004166	0.036055 0.964166 0.961213 0.002581	-0.025245 0.953571 0.952303 0.010095	-0.006023 0.967968 0.938433 0.006392	0.018021 0.969680 0.966387 0.004719	-0.052343 0.952901 0.943129 -0.006820	-0.020283 0.962175 0.967296 -0.008165	0.016105 0.966247 0.932766 -0.012120	-0.005771 0.962516 0.977187 -0.004408	0 0.017716 9999
1 117	20 20	1 117	0.340866 0.708657 0.796328 -0.012246	0.011953 0.915571 0.962414 -0.016840	-0.015335 0.975702 0.970164 -0.017710	-0.002213 0.974572 0.969805 -0.003354	0.020859 0.956345 0.935350 -0.021870	-0.020791 0.964166 0.931365 0.004454	0.058704 0.953571 0.914220 -0.004221	0.013887 0.967968 0.931931 -0.007841	0.014496 0.969680 0.964601 -0.007099	-0.013552 0.952901 0.955119 -0.028173	-0.030092 0.962175 0.966784 -0.015578	0.017470 0.966247 0.946092 0.001414	-0.002845 0.962516 0.978782 -0.001817	0 0.000000 9999
1 118	20 20	1 118	0.381840 0.708657 0.763766 -0.014512	-0.004117 0.915571 0.960653 -0.018595	-0.017348 0.975702 0.952382 -0.014881	-0.015209 0.974572 0.955287 -0.012901	0.025488 0.956345 0.940596 -0.007940	-0.034308 0.964166 0.928126 -0.015252	0.027250 0.953571 0.922600 -0.019965	0.007512 0.967968 0.934533 -0.004930	0.014487 0.969680 0.966712 0.001645	0.035413 0.952901 0.960934 0.004887	0.005258 0.962175 0.962853 0.007158	0.020149 0.966247 0.954509 -0.000754	-0.004083 0.962516 0.950423 0.012870	0 0.000000 9999
1 119	20 20	1 119	0.417615 0.708657 0.768658 0.014901	-0.042354 0.915571 0.959291 0.009920	0.003391 0.975702 0.973637 -0.000445	-0.007923 0.974572 0.978922 -0.011420	-0.066383 0.956345 0.926398 -0.011464	0.039595 0.964166 0.947940 0.015075	-0.051844 0.953571 0.968516 -0.029488	-0.025389 0.967968 0.923626 0.003366	-0.007648 0.969680 0.968869 -0.026188	-0.035887 0.952901 0.941809 0.009795	-0.007376 0.962175 0.946894 0.010781	0.021832 0.966247 0.949345 0.004855	0.080106 0.962516 0.950300 0.041596	0 0.014901 9999
1 120	20 20	1 120	0.403357 0.708657 0.773136 0.013661	-0.080423 0.915571 0.947388 0.000255	0.019738 0.975702 0.974937 0.025225	0.020082 0.974572 0.978391 0.021896	-0.059740 0.956345 0.931029 0.000356	0.019016 0.964166 0.963440 0.001760	-0.025205 0.953571 0.956097 0.015813	-0.015902 0.967968 0.953196 0.008180	-0.025768 0.969680 0.955746 -0.013883	-0.006663 0.952901 0.967697 0.003458	-0.003296 0.962175 0.966526 0.012474	0.046102 0.966247 0.968558 0.032049	0.060224 0.962516 0.963209 0.034432	0 0.013661 9999
1 121	20 20	1 121	0.389535 0.708657 0.771101 0.000642	0.044683 0.915571 0.928082 0.003697	-0.025284 0.975702 0.970064 -0.023014	-0.022695 0.974572 0.967414 -0.021692	-0.008716 0.956345 0.953181 -0.003884	-0.002292 0.964166 0.947378 0.000421	0.018259 0.953571 0.948479 -0.001169	0.003809 0.967968 0.943587 -0.005173	0.003780 0.969680 0.960160 0.009861	0.018014 0.952901 0.963027 0.000814	-0.002647 0.962175 0.966061 0.011067	0.013766 0.966247 0.968690 0.004763	-0.000087 0.962516 0.973885 0.000536	0 0.000642 9999
1 122	20 20	1 122	0.432058 0.708657 0.728214 0.017862	-0.000308 0.915571 0.932138 -0.005417	-0.009517 0.975702 0.967877 -0.002431	-0.004962 0.974572 0.948622 -0.000525	-0.002985 0.956345 0.955516 -0.008686	0.009957 0.964166 0.963202 0.002105	0.028225 0.953571 0.952518 0.011815	0.005353 0.967968 0.950929 -0.006151	-0.020637 0.969680 0.947797 -0.004017	0.036352 0.952901 0.941606 -0.000873	0.019424 0.962175 0.966596 0.019332	0.010414 0.966247 0.963875 0.001403	-0.012686 0.962516 0.971631 -0.007073	0 0.017862 9999
1 123	20 20	1 123	0.389879 0.708657 0.745708 -0.001416	-0.005920 0.915571 0.940098 -0.011273	0.003172 0.975702 0.967012 -0.000291	0.010558 0.974572 0.960224 0.004218	0.032056 0.956345 0.929669 0.000810	-0.002659 0.964166 0.957337 -0.015291	0.055573 0.953571 0.934579 0.030460	0.003892 0.967968 0.943425 -0.004276	-0.023898 0.969680 0.951236 -0.015965	0.041318 0.952901 0.956539 0.005306	-0.027138 0.962175 0.969782 -0.029530	-0.012022 0.966247 0.963018 0.003914	0.016751 0.962516 0.966770 0.020382	0 0.000000 9999
1 124	20 20	1 124	0.423334 0.708657 0.725925 0.021663	0.021462 0.915571 0.942552 -0.043295	-0.013426 0.975702 0.961840 -0.009660	-0.020189 0.974572 0.963643 -0.015935	0.024830 0.956345 0.946204 -0.001157	-0.034582 0.964166 0.960499 -0.026776	-0.007520 0.953571 0.957491 -0.009011	-0.009595 0.967968 0.946403 -0.025810	-0.003846 0.969680 0.966714 -0.018349	0.021997 0.952901 0.966467 -0.001303	0.027316 0.962175 0.946681 0.000684	0.009733 0.966247 0.961826 -0.003946	-0.002800 0.962516 0.962779 0.010576	0 0.021663 9999
1 125	20 20	1 125	0.380968 0.708657 0.729796 -0.013403	0.013029 0.915571 0.961792 0.006085	0.013622 0.975702 0.965274 0.011533	0.015278 0.974572 0.966094 0.010679	0.063674 0.956345 0.931241 0.024850	0.007301 0.964166 0.964122 0.003161	0.035129 0.953571 0.956169 0.009607	0.029110 0.967968 0.946894 0.022243	0.004827 0.969680 0.949222 0.011481	0.052743 0.952901 0.948914 0.018452	0.007641 0.962175 0.949098 -0.018899	-0.013518 0.966247 0.963155 -0.012818	-0.001587 0.962516 0.971117 0.003649	0 0.000000 9999
1 126	20 20	1 126	0.387832 0.708657 0.735953 0.004037	0.037890 0.915571 0.951663 0.006203	-0.000441 0.975702 0.965458 -0.004138	0.007370 0.974572 0.964494 0.004340	0.057233 0.956345 0.926142 0.023366	0.046181 0.964166 0.962348 0.032977	0.049927 0.953571 0.948422 0.008462	0.031123 0.967968 0.944591 0.021947	0.000068 0.969680 0.955483 -0.003289	0.024951 0.952901 0.947314 -0.002644	0.042665 0.962175 0.961783 0.019831	-0.004982 0.966247 0.972981 -0.004458	0.000942 0.962516 0.978124 0.007926	0 0.004037 9999
1 127	20 20	1 127	0.387346 0.708657 0.729014 -0.017157	0.080930 0.915571 0.950204 0.026866	-0.011539 0.975702 0.967152 -0.011170	-0.009396 0.974572 0.966668 -0.009153	0.041278 0.956345 0.942399 -0.000003	-0.022671 0.964166 0.967069 -0.013561	0.035535 0.953571 0.956433 0.000748	-0.007057 0.967968 0.946841 -0.022031	0.013038 0.969680 0.957709 0.002482	0.025706 0.952901 0.955939 -0.009193	0.029807 0.962175 0.950427 -0.000530	0.014789 0.966247 0.973216 0.018998	-0.001181 0.962516 0.967373 0.003336	0 0.000000 9999
1 128	20 20	1 128	0.378051 0.708657 0.730199 0.009632	0.010152 0.915571 0.961197 0.000631	0.005439 0.975702 0.958848 0.000314	0.013073 0.974572 0.956522 0.007359	0.056587 0.956345 0.931869 0.012846	0.026699 0.964166 0.960608 0.005299	0.051899 0.953571 0.946345 0.007540	0.019302 0.967968 0.955981 -0.001623	-0.005187 0.969680 0.957317 -0.001933	0.026735 0.952901 0.960426 -0.014175	0.031289 0.962175 0.960695 0.011202	-0.001597 0.966247 0.966358 0.011470	-0.004430 0.962516 0.963010 -0.006442	0 0.009632 9999
1 129	20 20	1 129	0.384320 0.708657 0.739829 0.007165	0.068207 0.915571 0.951718 0.018952	0.005634 0.975702 0.969182 0.002679	0.010977 0.974572 0.967194 0.005085	0.026228 0.956345 0.941703 -0.016155	-0.016868 0.964166 0.956725 0.002601	0.030506 0.953571 0.949950 -0.011778	0.005313 0.967968 0.936204 -0.018410	0.007437 0.969680 0.974332 -0.003521	0.029350 0.952901 0.960133 -0.014049	0.023381 0.962175 0.941333 -0.001060	-0.005393 0.966247 0.976835 -0.003747	0.015600 0.962516 0.973809 0.019403	0 0.007165 9999
1 130	20 20	1 130	0.388146 0.708657 0.745077 0.005091	0.089617 0.915571 0.942436 0.022338	0.005384 0.975702 0.967000 0.003660	-0.000043 0.974572 0.968201 -0.004492	0.062448 0.956345 0.949196 0.017198	-0.017056 0.964166 0.962602 -0.004593	0.080951 0.953571 0.945930 0.024152	0.030011 0.967968 0.944092 0.007856	0.023444 0.969680 0.969507 0.000381	0.035156 0.952901 0.959877 -0.004345	0.053097 0.962175 0.947932 0.032561	0.016216 0.966247 0.978094 0.020255	0.003305 0.962516 0.969003 0.001456	0 0.005091 9999
1 131	20 20	1 131	0.412978 0.708657 0.737689 -0.007485	0.021166 0.915571 0.964962 -0.011543	0.027053 0.975702 0.971502 0.026412	0.033615 0.974572 0.972473 0.033344	0.053970 0.956345 0.929439 0.000623	0.000788 0.964166 0.972871 -0.001828	0.025568 0.953571 0.974073 0.010798	0.001514 0.967968 0.960834 -0.005455	-0.000050 0.969680 0.951315 -0.009078	0.042004 0.952901 0.952274 -0.001820	0.023534 0.962175 0.922564 -0.013830	0.016154 0.966247 0.973317 0.012330	0.010065 0.962516 0.937134 -0.005401	0 0.000000 9999
1 132	20 20	1 132	0.406717 0.708657 0.744742 -0.007783	0.086197 0.915571 0.940366 0.011110	-0.006425 0.975702 0.974921 -0.006554	-0.007459 0.974572 0.977440 -0.008868	0.050373 0.956345 0.949094 0.013033	-0.018804 0.964166 0.965310 -0.007387	0.018038 0.953571 0.961870 -0.001364	0.031484 0.967968 0.945183 0.008900	-0.011360 0.969680 0.953575 -0.017702	0.013965 0.952901 0.951608 -0.021347	0.061254 0.962175 0.930066 0.029488	0.013078 0.966247 0.972652 -0.003263	-0.021003 0.962516 0.979551 -0.019928	0 0.000000 9999
1 133	20 20	1 133	0.428320 0.708657 0.726557 0.003176	0.010575 0.915571 0.955897 0.000441	-0.010353 0.975702 0.978750 -0.010206	-0.010800 0.974572 0.972963 -0.009301	0.046840 0.956345 0.944077 0.015821	-0.025846 0.964166 0.972264 -0.018477	-0.004232 0.953571 0.972295 0.000516	0.007233 0.967968 0.969853 -0.001564	0.007111 0.969680 0.946974 0.005269	0.034192 0.952901 0.965668 0.001246	0.047963 0.962175 0.932453 0.013786	0.032852 0.966247 0.968465 0.010983	0.016222 0.962516 0.975308 0.019941	0 0.003176 9999
1 134	20 20	1 134	0.345412 0.708657 0.763227 0.001241	0.128383 0.915571 0.874462 0.009285	0.005575 0.975702 0.972842 0.005258	-0.001489 0.974572 0.970615 0.001943	-0.066777 0.956345 0.888519 0.001798	-0.028516 0.964166 0.869553 0.014941	-0.013989 0.953571 0.967899 0.007573	0.034111 0.967968 0.954502 0.015897	0.032866 0.969680 0.938001 -0.004264	0.068173 0.952901 0.912966 0.013759	-0.029397 0.962175 0.929092 -0.002756	-0.000100 0.966247 0.955701 -0.011042	0.004478 0.962516 0.976727 0.002277	0 0.001241 9999
1 135	20 20	1 135	0.428240 0.708657 0.724945 0.025751	0.027458 0.915571 0.960167 -0.001459	0.016766 0.975702 0.959848 0.019544	0.017180 0.974572 0.960397 0.018012	0.016540 0.956345 0.951248 -0.008504	0.030611 0.964166 0.967064 0.023075	0.006614 0.953571 0.958830 -0.000307	0.014487 0.967968 0.963962 0.012833	-0.001569 0.969680 0.962301 -0.012043	0.060033 0.952901 0.960256 0.031129	0.041977 0.962175 0.938409 0.008506	0.014407 0.966247 0.961048 0.010102	-0.017249 0.962516 0.974124 -0.007904	0 0.025751 9999
1 136	20 20	1 136	0.421169 0.708657 0.728482 0.021285	-0.030985 0.915571 0.963017 -0.009632	0.010300 0.975702 0.951980 0.002894	0.007171 0.974572 0.954346 0.000904	-0.002827 0.956345 0.945878 0.009608	0.022827 0.964166 0.962384 -0.001728	-0.003953 0.953571 0.955188 -0.009422	-0.004101 0.967968 0.956589 0.006379	-0.016402 0.969680 0.953993 -0.015345	0.004552 0.952901 0.959121 0.011545	-0.017584 0.962175 0.965524 -0.008062	-0.007487 0.966247 0.961416 -0.006261	0.000372 0.962516 0.971986 0.000871	0 0.021285 9999
1 137	20 20	1 137	0.403947 0.708657 0.740572 -0.008838	0.089158 0.915571 0.943846 0.011901	0.019686 0.975702 0.954919 0.019593	0.014782 0.974572 0.951257 0.014596	0.065222 0.956345 0.937568 0.013600	-0.028789 0.964166 0.965189 -0.012615	0.048116 0.953571 0.952312 0.005557	0.032218 0.967968 0.932400 0.006943	0.020161 0.969680 0.968736 0.013096	0.043334 0.952901 0.957271 0.001371	0.059506 0.962175 0.939889 0.025491	-0.002048 0.966247 0.968449 0.002013	-0.009415 0.962516 0.978662 -0.011334	0 0.000000 9999
1 138	20 20	1 138	0.408883 0.708657 0.729705 0.009293	-0.050522 0.915571 0.945835 0.013414	0.000024 0.975702 0.970105 -0.000708	0.005976 0.974572 0.951454 0.012233	0.011972 0.956345 0.953148 0.015691	-0.002826 0.964166 0.969983 -0.001300	0.019913 0.953571 0.963272 0.020772	0.010487 0.967968 0.956729 0.008211	-0.052159 0.969680 0.914806 -0.011081	0.058331 0.952901 0.954877 0.013109	-0.015710 0.962175 0.966906 -0.014349	0.031086 0.966247 0.970114 0.014611	-0.024506 0.962516 0.940799 -0.010269	0 0.009293 9999
1 139	20 20	1 139	0.400539 0.708657 0.761556 0.002348	0.073686 0.915571 0.955315 0.023367	0.007467 0.975702 0.967910 0.004459	0.001353 0.974572 0.965442 -0.004613	0.052312 0.956345 0.930418 0.008134	-0.034770 0.964166 0.954786 -0.017689	0.054415 0.953571 0.934292 0.002720	-0.004308 0.967968 0.921422 -0.021252	0.015068 0.969680 0.962095 -0.003104	-0.000830 0.952901 0.943810 -0.006639	-0.001190 0.962175 0.969171 -0.017739	-0.011249 0.966247 0.970471 -0.012642	-0.008086 0.962516 0.978764 -0.013507	0 0.002348 9999
1 140	20 20	1 140	0.430965 0.708657 0.737791 0.027740	0.102971 0.915571 0.948633 0.032176	-0.000553 0.975702 0.963023 -0.005341	-0.001085 0.974572 0.962189 -0.008954	0.052049 0.956345 0.938410 0.002179	0.018056 0.964166 0.967422 0.021389	0.040485 0.953571 0.946006 -0.007873	0.049668 0.967968 0.937651 0.021717	-0.012293 0.969680 0.973151 -0.025944	0.037788 0.952901 0.949649 0.004323	0.045865 0.962175 0.940871 0.017364	-0.003679 0.966247 0.976664 -0.003501	0.042147 0.962516 0.962553 0.020566	0 0.027740 9999
1 141	20 20	1 141	0.411988 0.708657 0.747553 0.002764	0.065281 0.915571 0.964955 0.024905	0.011314 0.975702 0.944088 0.001985	0.018464 0.974572 0.944213 0.008541	0.053096 0.956345 0.926006 -0.005672	0.027030 0.964166 0.966596 0.015575	0.049256 0.953571 0.939253 -0.004903	0.021356 0.967968 0.954794 0.009042	0.020785 0.969680 0.971414 0.007585	0.055021 0.952901 0.960487 0.011237	0.036630 0.962175 0.959601 0.016286	-0.009310 0.966247 0.965390 0.003953	0.004972 0.962516 0.979234 0.006533	0 0.002764 9999
1 142	20 20	1 142	0.425837 0.708657 0.728445 -0.017236	0.049717 0.915571 0.961731 0.001935	0.013080 0.975702 0.966171 0.014499	0.004614 0.974572 0.966255 0.005154	0.071540 0.956345 0.930840 0.020605	-0.007891 0.964166 0.971052 -0.008464	0.060676 0.953571 0.954733 0.022016	0.008157 0.967968 0.946476 -0.003173	0.024857 0.969680 0.972899 0.007139	0.032565 0.952901 0.943257 -0.001430	0.052222 0.962175 0.942295 0.017526	-0.008337 0.966247 0.972866 -0.004358	0.061376 0.962516 0.957493 0.029516	0 0.000000 9999
1 143	20 20	1 143	0.495579 0.708657 0.658852 0.019838	0.140287 0.915571 0.918122 0.042791	0.014463 0.975702 0.971781 0.009215	0.011333 0.974572 0.970242 0.009148	0.043353 0.956345 0.938000 -0.008370	-0.011244 0.964166 0.966024 -0.005259	0.043254 0.953571 0.944461 -0.002820	0.018722 0.967968 0.943180 0.000944	0.019999 0.969680 0.968930 0.006473	0.065656 0.952901 0.939799 0.010814	0.061192 0.962175 0.929101 0.024805	-0.018788 0.966247 0.971385 -0.026191	0.006140 0.962516 0.972436 0.004228	0 0.019838 9999
1 144	20 20	1 144	0.559775 0.708657 0.541811 0.005531	0.100975 0.915571 0.926230 0.017460	-0.007489 0.975702 0.939726 -0.007055	0.002823 0.974572 0.933321 -0.000305	0.098543 0.956345 0.863550 0.021491	0.009342 0.964166 0.931692 -0.001491	0.101216 0.953571 0.882752 0.019765	0.039533 0.967968 0.922216 0.010630	0.014972 0.969680 0.958406 -0.014697	0.094243 0.952901 0.911081 0.021451	0.053255 0.962175 0.898085 0.004088	0.001639 0.966247 0.955957 0.010760	0.000288 0.962516 0.970891 -0.002404	0 0.005531 9999
1 145	20 20	1 145	0.506219 0.708657 0.630993 -0.014510	0.040306 0.915571 0.970811 0.014125	0.016428 0.975702 0.967672 0.011192	0.009461 0.974572 0.966015 0.007539	0.086200 0.956345 0.920850 0.026812	-0.009048 0.964166 0.969831 -0.020117	0.036595 0.953571 0.962160 0.027519	0.003417 0.967968 0.961495 0.004836	0.036874 0.969680 0.965212 0.025455	0.045229 0.952901 0.942069 -0.001969	0.045582 0.962175 0.906118 -0.002935	0.001128 0.966247 0.972948 -0.000479	-0.004283 0.962516 0.980470 0.000112	0 0.000000 9999
1 146	20 20	1 146	0.469218 0.708657 0.697074 0.011339	0.044608 0.915571 0.956423 0.020505	0.021071 0.975702 0.972072 0.019276	0.026866 0.974572 0.960714 0.023047	0.015540 0.956345 0.951611 -0.016909	0.028289 0.964166 0.965170 0.023834	0.011314 0.953571 0.964188 -0.013243	0.029763 0.967968 0.951370 0.016605	-0.037669 0.969680 0.958671 -0.027484	0.031024 0.952901 0.935052 0.000376	-0.001982 0.962175 0.959094 -0.015908	0.022579 0.966247 0.970007 0.013268	-0.013885 0.962516 0.957821 -0.002613	0 0.011339 9999
1 147	20 20	1 147	0.453928 0.708657 0.716490 0.005084	0.048238 0.915571 0.957062 0.018070	-0.013043 0.975702 0.953463 -0.012421	-0.000644 0.974572 0.950919 -0.003464	0.086723 0.956345 0.932018 0.028132	0.000592 0.964166 0.961341 0.003571	0.039092 0.953571 0.958573 0.005700	0.029019 0.967968 0.938889 0.010782	0.023973 0.969680 0.966949 0.005542	0.063171 0.952901 0.954758 0.017037	0.029794 0.962175 0.923233 -0.001921	-0.011540 0.966247 0.969552 -0.006933	0.053838 0.962516 0.948924 0.027187	0 0.005084 9999
1 148	20 20	1 148	0.440034 0.708657 0.731177 0.006381	-0.045651 0.915571 0.952410 -0.002369	-0.021909 0.975702 0.931658 -0.012855	-0.018585 0.974572 0.929445 -0.007345	0.073594 0.956345 0.921776 0.016194	0.025246 0.964166 0.961135 0.010307	0.028777 0.953571 0.944704 0.000940	0.016089 0.967968 0.955753 0.007253	0.011856 0.969680 0.963801 -0.013114	0.047873 0.952901 0.953635 0.006599	0.006467 0.962175 0.969123 0.008324	-0.027339 0.966247 0.930812 0.001222	0.006193 0.962516 0.967094 0.007681	0 0.006381 9999
1 149	20 20	1 149	0.429492 0.708657 0.737053 -0.003081	0.081390 0.915571 0.929154 0.007519	0.021521 0.975702 0.977039 0.024225	0.021475 0.974572 0.976206 0.024116	0.023670 0.956345 0.959798 0.008515	0.045175 0.964166 0.951513 0.023343	0.025865 0.953571 0.960001 0.004640	0.009541 0.967968 0.952917 0.010687	-0.006696 0.969680 0.962772 -0.021100	0.004986 0.952901 0.961096 -0.012156	-0.000025 0.962175 0.965560 0.008153	0.023540 0.966247 0.968009 0.013330	-0.027084 0.962516 0.967741 -0.015239	0 0.000000 9999
1 150	20 20	1 150	0.378797 0.708657 0.769148 0.008395	-0.076691 0.915571 0.923279 0.006726	-0.007309 0.975702 0.966151 -0.006220	-0.001467 0.974572 0.969294 -0.004062	-0.027198 0.956345 0.951921 0.003619	-0.010124 0.964166 0.934956 0.004587	-0.047800 0.953571 0.950658 -0.005346	0.036440 0.967968 0.950528 0.021012	-0.052307 0.969680 0.903789 -0.012121	0.042040 0.952901 0.948168 0.017721	0.000797 0.962175 0.961771 0.018898	0.010101 0.966247 0.958432 -0.006658	0.073066 0.962516 0.944067 0.044066	0 0.008395 9999
1 151	20 20	1 151	0.439730 0.708657 0.720361 0.017553	0.036264 0.915571 0.963508 0.009973	-0.007216 0.975702 0.969040 -0.010084	-0.006591 0.974572 0.966618 -0.007987	0.000288 0.956345 0.956418 -0.010300	-0.034992 0.964166 0.958035 -0.021232	-0.055783 0.953571 0.950391 -0.035938	-0.011282 0.967968 0.954903 -0.009265	-0.004215 0.969680 0.963034 -0.007385	-0.001091 0.952901 0.959025 -0.015206	0.005652 0.962175 0.947729 -0.021623	0.029253 0.966247 0.963631 0.023497	-0.033433 0.962516 0.968298 -0.027731	0 0.017553 9999
1 152	20 20	1 152	0.430631 0.708657 0.745293 0.007673	-0.056749 0.915571 0.961136 -0.007814	-0.010782 0.975702 0.966152 -0.011528	-0.023705 0.974572 0.968781 -0.024493	-0.055909 0.956345 0.945703 -0.011989	0.019538 0.964166 0.959726 0.008320	-0.059640 0.953571 0.934688 0.004663	-0.033791 0.967968 0.925923 -0.005116	0.011207 0.969680 0.950559 0.007904	-0.065650 0.952901 0.932996 -0.013569	-0.015776 0.962175 0.958188 -0.004827	-0.007283 0.966247 0.960666 -0.018612	-0.009372 0.962516 0.976249 -0.001275	0 0.007673 9999
1 153	20 20	1 153	0.425871 0.708657 0.745540 0.010467	-0.047848 0.915571 0.956825 -0.013891	-0.003309 0.975702 0.971320 -0.005661	-0.006617 0.974572 0.966514 -0.006543	-0.037792 0.956345 0.952652 -0.007164	0.046292 0.964166 0.965258 0.033101	-0.054010 0.953571 0.956647 -0.018202	0.028435 0.967968 0.959122 0.033936	-0.030665 0.969680 0.942094 -0.010402	0.019243 0.952901 0.963123 0.024472	-0.009686 0.962175 0.970655 0.000989	-0.000521 0.966247 0.959085 -0.007065	-0.015233 0.962516 0.977301 -0.015731	0 0.010467 9999
1 154	20 20	1 154	0.424944 0.708657 0.719973 -0.011070	0.010896 0.915571 0.952969 0.013345	-0.001313 0.975702 0.971477 0.001233	-0.001462 0.974572 0.974544 -0.001938	-0.029885 0.956345 0.953275 -0.005618	0.042437 0.964166 0.945284 0.021940	-0.007426 0.953571 0.959278 0.005712	-0.000227 0.967968 0.944703 0.019181	0.014856 0.969680 0.956492 0.003698	-0.013982 0.952901 0.961852 -0.003379	-0.024670 0.962175 0.956388 -0.014862	0.014683 0.966247 0.968449 0.005866	-0.005904 0.962516 0.941228 0.002087	0 0.000000 9999
1 155	20 20	1 155	0.441280 0.708657 0.720126 0.021967	0.037510 0.915571 0.942803 0.017421	0.000447 0.975702 0.953418 -0.000524	0.018049 0.974572 0.959277 0.018873	0.000731 0.956345 0.949941 0.011767	0.037784 0.964166 0.960704 0.020155	0.035565 0.953571 0.964145 0.035150	0.028450 0.967968 0.952495 0.028619	-0.011112 0.969680 0.952285 -0.008061	0.060933 0.952901 0.962086 0.043207	0.011000 0.962175 0.954850 0.011033	0.001573 0.966247 0.947975 -0.006255	0.025129 0.962516 0.970115 0.024054	0 0.021967 9999
1 156	20 20	1 156	0.427159 0.708657 0.751357 0.011549	-0.011055 0.915571 0.971628 0.004859	-0.001402 0.975702 0.963568 -0.002004	-0.003472 0.974572 0.967477 -0.005391	-0.028763 0.956345 0.960261 -0.000572	0.007868 0.964166 0.968045 0.001886	-0.093706 0.953571 0.921289 -0.033763	-0.029751 0.967968 0.944819 -0.005064	0.026722 0.969680 0.964848 0.013358	-0.071785 0.952901 0.933789 -0.017940	-0.040254 0.962175 0.969424 -0.024023	-0.006215 0.966247 0.955755 -0.014416	-0.009748 0.962516 0.976868 -0.007379	0 0.011549 9999
1 157	20 19	1 157	0.417745 0.708657 0.751058 -0.003147	-0.013088 0.915571 0.960518 -0.012501	0.000819 0.975702 0.969023 0.004492	-0.017997 0.974572 0.974338 -0.015811	-0.019392 0.956345 0.956157 0.012304	0.026182 0.964166 0.964264 0.014318	-0.061213 0.953571 0.946118 -0.008678	-0.011229 0.967968 0.947405 0.009748	0.025876 0.969680 0.961563 0.010200	-0.049443 0.952901 0.939595 0.001487	-0.011329 0.962175 0.953506 0.019203	-0.004293 0.966247 0.944429 -0.010464	0.000152 0.962516 0.975883 -0.001774	0 0.000000 9999
1 158	20 20	1 158	0.434243 0.708657 0.710904 0.015559	0.054874 0.915571 0.941831 -0.005477	-0.000359 0.975702 0.959508 -0.000090	0.020426 0.974572 0.955207 0.012998	0.005592 0.956345 0.962875 0.000533	-0.013522 0.964166 0.956885 -0.020927	0.012546 0.953571 0.951171 -0.003818	-0.001403 0.967968 0.952258 -0.008284	-0.006579 0.969680 0.955747 -0.021569	0.006593 0.952901 0.960163 -0.005895	-0.022341 0.962175 0.958194 -0.025516	0.002396 0.966247 0.961630 -0.007039	0.001574 0.962516 0.962025 0.005599	0 0.015559 9999
1 159	20 20	1 159	0.395142 0.708657 0.721360 0.000170	-0.087653 0.915571 0.910268 -0.006763	0.026021 0.975702 0.965746 0.027991	0.038204 0.974572 0.962159 0.040141	-0.036921 0.956345 0.917014 0.026284	0.018353 0.964166 0.957154 0.015246	-0.035108 0.953571 0.947659 0.003800	0.002745 0.967968 0.960229 -0.001630	-0.048857 0.969680 0.886753 -0.002378	0.031286 0.952901 0.949629 -0.006619	-0.011401 0.962175 0.964039 0.007331	0.024071 0.966247 0.960100 0.018615	-0.008796 0.962516 0.966179 -0.007074	0 0.000170 9999
1 160	20 20	1 160	0.419296 0.708657 0.761527 0.004333	-0.059296 0.915571 0.945016 -0.013702	0.000523 0.975702 0.976877 0.000999	0.035699 0.974572 0.963315 0.018151	-0.055708 0.956345 0.941944 -0.015049	0.022558 0.964166 0.965164 0.006131	-0.057643 0.953571 0.946549 -0.006557	-0.029224 0.967968 0.953154 -0.019756	-0.025700 0.969680 0.955227 -0.016273	-0.025097 0.952901 0.950368 -0.000608	-0.006111 0.962175 0.962248 0.008462	-0.005196 0.966247 0.949408 -0.009637	0.030436 0.962516 0.969098 0.026991	0 0.004333 9999
1 161	20 18	1 161	0.408003 0.708657 0.772681 0.004065	-0.053811 0.915571 0.961903 -0.005715	0.000928 0.975702 0.940922 -0.002723	-0.036146 0.974572 0.969427 -0.034873	-0.040707 0.956345 0.954121 -0.002270	0.020520 0.964166 0.968316 0.009338	-0.066878 0.953571 0.939262 -0.011897	-0.024011 0.967968 0.925013 0.006789	0.016207 0.969680 0.967781 -0.007142	-0.061148 0.952901 0.933849 -0.001252	-0.012742 0.962175 0.968894 -0.003412	0.000810 0.966247 0.913341 -0.000600	0.051776 0.962516 0.963250 0.033207	0 0.004065 9999
1 162	20 20	1 162	0.307831 0.708657 0.780316 -0.018266	0.031819 0.915571 0.951602 0.005954	-0.006701 0.975702 0.916613 -0.007505	0.002171 0.974572 0.943395 -0.003287	0.055346 0.956345 0.906546 0.000443	-0.027944 0.964166 0.902301 0.008069	0.080026 0.953571 0.886206 -0.000751	0.023327 0.967968 0.901000 -0.007070	0.031102 0.969680 0.966299 0.014646	0.027106 0.952901 0.951162 -0.001431	0.006450 0.962175 0.961078 0.015582	0.008163 0.966247 0.890437 0.010013	-0.020726 0.962516 0.933247 -0.006272	0 0.000000 9999
1 163	20 19	1 163	0.417400 0.708657 0.764974 0.021499	-0.080792 0.915571 0.949223 -0.014507	0.001573 0.975702 0.927282 0.004103	0.000960 0.974572 0.954728 0.002344	-0.042368 0.956345 0.917492 0.019484	0.034458 0.964166 0.948032 0.007480	-0.016823 0.953571 0.964320 0.010516	-0.017011 0.967968 0.923602 0.007897	-0.008272 0.969680 0.958504 -0.017452	-0.042233 0.952901 0.943367 -0.000963	-0.027610 0.962175 0.958257 -0.005111	-0.006396 0.966247 0.885603 -0.004922	-0.001893 0.962516 0.964376 0.000565	0 0.021499 9999
1 164	20 20	1 164	0.429319 0.708657 0.757076 0.031209	-0.017739 0.915571 0.970424 -0.001912	0.011778 0.975702 0.921044 0.007596	0.007613 0.974572 0.955481 0.005617	-0.017496 0.956345 0.965590 0.012231	0.010421 0.964166 0.970169 -0.006343	-0.078283 0.953571 0.933615 -0.011889	-0.014880 0.967968 0.950251 0.009988	-0.002363 0.969680 0.966201 -0.018824	-0.061178 0.952901 0.935366 0.002279	0.003474 0.962175 0.967553 0.022578	-0.014385 0.966247 0.899922 -0.015147	-0.010570 0.962516 0.977023 -0.007090	0 0.031209 9999
1 165	20 19	1 165	0.439903 0.708657 0.740888 0.008341	-0.053620 0.915571 0.961920 -0.019087	-0.015939 0.975702 0.954371 -0.015941	-0.008562 0.974572 0.960269 -0.010712	-0.044345 0.956345 0.949305 -0.003895	0.023435 0.964166 0.972654 0.015469	-0.093296 0.953571 0.910220 -0.022298	-0.026312 0.967968 0.934642 0.001127	0.052636 0.969680 0.958706 0.031911	-0.082077 0.952901 0.918732 -0.016358	-0.010369 0.962175 0.961938 0.012324	0.012489 0.966247 0.942825 0.009690	0.004997 0.962516 0.971895 0.006409	0 0.008341 9999
1 166	20 19	1 166	0.442182 0.708657 0.703941 -0.004161	-0.106829 0.915571 0.930887 -0.021905	0.001892 0.975702 0.938566 0.002497	0.000923 0.974572 0.949305 0.004910	-0.067051 0.956345 0.933696 -0.016223	0.034160 0.964166 0.907465 -0.010400	-0.024144 0.953571 0.946688 -0.012934	-0.042684 0.967968 0.915768 -0.018749	0.031520 0.969680 0.936101 0.000654	-0.001325 0.952901 0.946691 -0.007187	-0.050012 0.962175 0.948960 -0.025437	-0.011253 0.966247 0.898886 -0.021846	0.025394 0.962516 0.898592 0.026634	0 0.000000 9999
1 167	20 20	1 167	0.429736 0.708657 0.749456 -0.003428	-0.019543 0.915571 0.962355 -0.020602	0.004262 0.975702 0.937631 0.005544	-0.013291 0.974572 0.946560 -0.015526	-0.003751 0.956345 0.957808 0.021876	0.028054 0.964166 0.961595 0.012290	-0.029926 0.953571 0.937577 0.028258	-0.007730 0.967968 0.947583 0.003536	0.016905 0.969680 0.963658 -0.000154	-0.040581 0.952901 0.939050 -0.003640	-0.020122 0.962175 0.965014 -0.004345	-0.006040 0.966247 0.895218 -0.006946	0.006412 0.962516 0.977593 0.008231	0 0.000000 9999
1 168	20 19	1 168	0.401320 0.708657 0.773966 -0.005262	-0.053152 0.915571 0.947413 -0.004023	-0.008197 0.975702 0.934295 -0.005230	-0.005181 0.974572 0.967199 -0.009056	-0.068930 0.956345 0.938016 -0.021434	0.028849 0.964166 0.963470 0.005910	-0.055927 0.953571 0.942624 -0.005727	-0.021467 0.967968 0.956359 -0.005658	-0.016109 0.969680 0.950436 0.004016	-0.032188 0.952901 0.961448 -0.018513	-0.045554 0.962175 0.967200 -0.030137	0.008657 0.966247 0.919677 0.004536	0.003690 0.962516 0.978095 0.001612	0 0.000000 9999
1 169	20 20	1 169	0.426236 0.708657 0.736204 -0.004505	0.067100 0.915571 0.922445 -0.005680	0.003151 0.975702 0.951402 0.003232	0.002539 0.974572 0.960786 0.002261	-0.029248 0.956345 0.932692 0.006991	-0.037396 0.964166 0.937959 -0.006559	-0.002831 0.953571 0.948971 0.013367	0.000668 0.967968 0.938011 0.000194	0.024426 0.969680 0.957649 -0.000228	0.004025 0.952901 0.952379 -0.003613	-0.015210 0.962175 0.945899 0.000610	-0.011124 0.966247 0.924015 -0.019693	-0.014142 0.962516 0.964874 -0.016344	0 0.000000 9999
1 170	20 20	1 170	0.337388 0.708657 0.768901 0.002208	-0.117696 0.915571 0.893957 -0.019010	0.012177 0.975702 0.933163 0.013774	0.013282 0.974572 0.943964 0.010475	-0.047381 0.956345 0.947525 -0.011969	-0.021880 0.964166 0.869268 0.024808	-0.080959 0.953571 0.924815 -0.022789	0.019260 0.967968 0.891282 -0.015644	-0.075416 0.969680 0.857964 -0.010834	0.036697 0.952901 0.924639 -0.009882	-0.009725 0.962175 0.955067 0.006775	-0.002812 0.966247 0.904403 -0.007673	-0.003942 0.962516 0.974316 0.001418	0 0.002208 9999
1 171	20 20	1 171	0.432475 0.708657 0.749929 0.014374	0.034812 0.915571 0.948136 -0.014094	-0.007222 0.975702 0.965839 -0.009685	-0.010752 0.974572 0.967378 -0.010448	0.005554 0.956345 0.956482 0.004382	0.024520 0.964166 0.965167 0.002071	-0.025225 0.953571 0.958160 -0.010251	-0.026081 0.967968 0.959057 -0.025001	0.006807 0.969680 0.963017 -0.004948	-0.025686 0.952901 0.963786 -0.011717	-0.006347 0.962175 0.969229 -0.000284	-0.006412 0.966247 0.942728 -0.012407	-0.010929 0.962516 0.978378 -0.003734	0 0.014374 9999
1 172	20 20	1 172	0.402011 0.708657 0.775345 -0.007407	-0.090178 0.915571 0.936095 -0.005451	-0.020313 0.975702 0.907726 -0.008713	-0.027375 0.974572 0.905084 -0.014714	0.031960 0.956345 0.944931 0.003775	-0.000298 0.964166 0.973390 -0.003620	0.023646 0.953571 0.962854 0.008390	0.005536 0.967968 0.960852 -0.002501	0.007968 0.969680 0.962177 -0.008071	0.043022 0.952901 0.954700 0.018840	-0.012808 0.962175 0.964705 0.004963	-0.021828 0.966247 0.913582 0.019662	-0.002965 0.962516 0.963693 0.000018	0 0.000000 9999
1 173	20 19	1 173	0.429659 0.708657 0.716631 0.003054	-0.097697 0.915571 0.934100 -0.029126	-0.001279 0.975702 0.959546 -0.001417	-0.001216 0.974572 0.966188 0.004366	-0.060016 0.956345 0.912624 -0.003043	-0.003722 0.964166 0.959040 -0.015049	-0.067968 0.953571 0.894951 0.007187	-0.056493 0.967968 0.873715 -0.016668	0.049242 0.969680 0.948047 0.020310	-0.069594 0.952901 0.900949 -0.005537	-0.014219 0.962175 0.953125 0.004977	-0.004378 0.966247 0.930390 -0.004295	-0.022256 0.962516 0.950894 -0.017265	0 0.003054 9999
1 174	20 20	1 174	0.434543 0.708657 0.751723 0.024638	-0.012634 0.915571 0.935960 0.034422	-0.005070 0.975702 0.959923 -0.003022	0.002441 0.974572 0.964717 0.001922	-0.033054 0.956345 0.941167 0.007135	0.004289 0.964166 0.968286 -0.003672	-0.027987 0.953571 0.950147 0.005884	-0.004270 0.967968 0.955556 -0.002266	-0.018043 0.969680 0.918154 0.013443	-0.001711 0.952901 0.945527 -0.011676	-0.006844 0.962175 0.968345 0.004591	0.026162 0.966247 0.956226 0.017155	0.000483 0.962516 0.970021 -0.005796	0 0.024638 9999
1 175	20 20	1 175	0.403174 0.708657 0.786362 0.023269	-0.076925 0.915571 0.942830 -0.000984	-0.015115 0.975702 0.903900 -0.003812	-0.014978 0.974572 0.914435 -0.004126	0.048848 0.956345 0.949587 0.007026	-0.008011 0.964166 0.972720 -0.003091	0.043600 0.953571 0.956655 0.018166	-0.000747 0.967968 0.961314 -0.010200	0.027573 0.969680 0.962016 0.016828	0.008465 0.952901 0.961363 -0.022374	-0.036965 0.962175 0.956686 -0.025815	-0.032212 0.966247 0.911331 0.012016	-0.000721 0.962516 0.973094 -0.004166	0 0.023269 9999
1 176	20 20	1 176	0.426667 0.708657 0.747539 -0.000654	0.026391 0.915571 0.952300 0.008607	-0.002162 0.975702 0.947194 -0.008133	0.000530 0.974572 0.947613 -0.004042	0.068339 0.956345 0.925226 0.019798	0.007177 0.964166 0.951221 -0.004360	0.029487 0.953571 0.963122 0.012893	0.016719 0.967968 0.950736 0.002518	0.026113 0.969680 0.966756 0.010565	0.019952 0.952901 0.946356 -0.005385	0.007175 0.962175 0.954884 0.002062	-0.000877 0.966247 0.957204 0.009935	-0.011916 0.962516 0.973866 -0.007882	0 0.000000 9999
1 177	20 20	1 177	0.434934 0.708657 0.704815 -0.008712	0.019428 0.915571 0.917015 0.005975	0.006122 0.975702 0.966571 0.007050	0.006655 0.974572 0.966221 0.006387	-0.040622 0.956345 0.919415 -0.008641	0.002335 0.964166 0.930737 -0.011223	-0.052598 0.953571 0.928738 -0.024408	-0.053666 0.967968 0.902450 -0.043671	0.029762 0.969680 0.952714 0.003087	-0.070803 0.952901 0.918197 -0.023925	-0.027735 0.962175 0.951110 -0.012015	-0.004462 0.966247 0.949053 -0.018347	0.013115 0.962516 0.967002 0.015896	0 0.000000 9999
1 178	20 20	1 178	0.364290 0.708657 0.806958 -0.000483	-0.121151 0.915571 0.921361 -0.020365	-0.002214 0.975702 0.898605 0.010722	-0.009237 0.974572 0.897600 0.009787	0.014812 0.956345 0.938567 -0.007621	0.018963 0.964166 0.973306 0.017737	0.020578 0.953571 0.966357 -0.001144	0.003418 0.967968 0.957020 -0.005127	0.013607 0.969680 0.966773 0.004474	0.033856 0.952901 0.955241 0.008290	-0.018793 0.962175 0.959691 0.003178	-0.044746 0.966247 0.908083 -0.008461	-0.004659 0.962516 0.976171 -0.007138	0 0.000000 9999
1 179	20 20	1 179	0.391269 0.708657 0.785913 0.006660	-0.084830 0.915571 0.949119 -0.012036	-0.003224 0.975702 0.912270 0.005143	-0.011743 0.974572 0.913160 0.003833	0.077409 0.956345 0.911655 0.005628	0.006246 0.964166 0.964957 -0.002919	0.046059 0.953571 0.962018 0.005889	0.015041 0.967968 0.959413 -0.000297	0.023758 0.969680 0.968744 0.002249	0.039172 0.952901 0.960254 -0.004731	0.000183 0.962175 0.965712 0.018578	-0.038934 0.966247 0.920590 0.001398	-0.001161 0.962516 0.977221 0.001961	0 0.006660 9999
1 180	20 20	1 180	0.425146 0.708657 0.734496 0.007917	-0.041572 0.915571 0.956239 -0.026005	-0.031532 0.975702 0.957450 -0.032465	-0.028964 0.974572 0.953313 -0.028236	0.044459 0.956345 0.938342 0.016315	0.004110 0.964166 0.964257 0.005931	0.010489 0.953571 0.955730 -0.009446	0.042518 0.967968 0.938973 0.023497	-0.008752 0.969680 0.942294 0.003328	0.029740 0.952901 0.941554 0.001032	0.008199 0.962175 0.961163 -0.003710	-0.011021 0.966247 0.964085 -0.001939	0.003282 0.962516 0.940854 -0.003973	0 0.007917 9999
1 181	20 20	1 181	0.431902 0.708657 0.721253 -0.012466	0.001108 0.915571 0.962632 -0.003414	0.005923 0.975702 0.939834 0.012173	-0.000472 0.974572 0.942570 0.004282	0.059425 0.956345 0.935025 0.010276	-0.007957 0.964166 0.964316 -0.013944	0.039660 0.953571 0.957088 0.011494	0.000499 0.967968 0.956999 -0.013679	0.010105 0.969680 0.973027 -0.011348	0.032210 0.952901 0.952439 0.003011	0.022889 0.962175 0.967169 0.013030	-0.025488 0.966247 0.960027 -0.010710	0.017912 0.962516 0.977414 0.017296	0 0.000000 9999
1 182	20 20	1 182	0.418919 0.708657 0.757464 0.023780	-0.066480 0.915571 0.942344 -0.013865	-0.003773 0.975702 0.917703 0.004694	-0.008379 0.974572 0.915760 0.001397	0.076562 0.956345 0.916683 0.011095	-0.013575 0.964166 0.961549 -0.016434	0.052208 0.953571 0.962624 0.018990	0.024321 0.967968 0.951427 0.007161	0.022815 0.969680 0.968421 0.002942	0.043851 0.952901 0.953577 0.006034	-0.020022 0.962175 0.962015 -0.015067	-0.036723 0.966247 0.929541 -0.007551	-0.004412 0.962516 0.982896 -0.002586	0 0.023780 9999
1 183	20 20	1 183	0.418321 0.708657 0.740924 -0.000369	-0.059805 0.915571 0.941583 -0.004603	-0.041643 0.975702 0.929802 -0.039631	-0.036450 0.974572 0.929182 -0.028123	0.051172 0.956345 0.934658 -0.004390	-0.022993 0.964166 0.969966 -0.019528	0.015542 0.953571 0.967232 -0.010464	-0.007471 0.967968 0.965134 -0.018989	0.006765 0.969680 0.966721 -0.016425	0.055467 0.952901 0.956700 0.006974	-0.004451 0.962175 0.952430 -0.013370	-0.031764 0.966247 0.942180 -0.017822	0.007624 0.962516 0.972947 0.000032	0 0.000000 9999
1 184	20 20	1 184	0.459136 0.708657 0.687807 -0.006969	0.028177 0.915571 0.949391 -0.002887	-0.010041 0.975702 0.969082 -0.013100	-0.007677 0.974572 0.969871 -0.006671	0.005314 0.956345 0.955248 -0.001620	-0.048128 0.964166 0.957475 -0.043180	0.001723 0.953571 0.959026 -0.005768	-0.014255 0.967968 0.957105 -0.008128	0.015640 0.969680 0.967795 -0.002711	0.017494 0.952901 0.947728 0.004565	-0.003726 0.962175 0.967404 -0.006669	0.006154 0.966247 0.967345 -0.006499	0.008863 0.962516 0.950972 -0.009257	0 0.000000 9999
1 185	20 20	1 185	0.466502 0.708657 0.687860 0.011685	-0.009295 0.915571 0.963151 -0.005806	0.002788 0.975702 0.954223 0.005623	-0.000986 0.974572 0.953903 0.005092	0.068364 0.956345 0.912622 -0.006423	-0.002056 0.964166 0.969819 -0.004401	0.024222 0.953571 0.955195 -0.018487	-0.002215 0.967968 0.952910 -0.026138	0.031275 0.969680 0.960053 0.009645	0.036285 0.952901 0.946209 -0.007866	0.055020 0.962175 0.949676 0.030727	-0.037618 0.966247 0.957457 -0.021947	0.032909 0.962516 0.972273 0.028606	0 0.011685 9999
1 186	20 20	1 186	0.480871 0.708657 0.673027 0.027188	0.001104 0.915571 0.968457 0.005495	-0.026472 0.975702 0.956505 -0.019726	-0.026558 0.974572 0.952985 -0.017757	0.080749 0.956345 0.907234 0.014780	0.034355 0.964166 0.966323 0.021773	0.042046 0.953571 0.944585 0.001537	0.039998 0.967968 0.946057 0.014036	0.033252 0.969680 0.967805 0.014486	0.067136 0.952901 0.940747 0.011258	0.033977 0.962175 0.934848 0.004416	-0.030234 0.966247 0.952726 -0.018741	0.018659 0.962516 0.959476 0.000199	0 0.027188 9999
1 187	20 20	1 187	0.458829 0.708657 0.681468 -0.006795	-0.018787 0.915571 0.965307 -0.014431	-0.037302 0.975702 0.959666 -0.034353	-0.038086 0.974572 0.960448 -0.035204	0.098582 0.956345 0.914226 0.029617	-0.003044 0.964166 0.967862 -0.004692	0.029342 0.953571 0.967579 0.009978	0.025887 0.967968 0.960193 0.015744	0.020916 0.969680 0.966962 0.005069	0.054692 0.952901 0.947535 0.007752	0.044469 0.962175 0.920266 0.005813	0.013714 0.966247 0.967791 0.013138	0.003752 0.962516 0.975543 0.003772	0 0.000000 9999
1 188	20 20	1 188	0.452852 0.708657 0.703078 0.012383	-0.061231 0.915571 0.952455 -0.021831	-0.006130 0.975702 0.948145 0.000897	-0.007431 0.974572 0.948429 0.000637	0.085028 0.956345 0.916559 0.016587	0.006780 0.964166 0.963711 0.001717	0.015312 0.953571 0.970309 0.008179	0.007642 0.967968 0.957989 -0.001861	0.023220 0.969680 0.961233 0.005230	0.073393 0.952901 0.953360 0.037049	0.026137 0.962175 0.943984 -0.004880	0.001624 0.966247 0.958974 0.015383	0.005802 0.962516 0.973425 0.000245	0 0.012383 9999
1 189	20 20	1 189	0.437405 0.708657 0.719897 -0.000370	-0.068953 0.915571 0.948658 -0.005141	-0.005630 0.975702 0.914257 -0.002124	-0.010314 0.974572 0.916433 -0.004529	0.050804 0.956345 0.904337 -0.020268	0.030264 0.964166 0.969323 0.010633	0.019882 0.953571 0.962032 -0.003620	-0.011819 0.967968 0.960107 -0.021730	0.047609 0.969680 0.964117 0.030158	0.023945 0.952901 0.950219 -0.023123	-0.005123 0.962175 0.971291 -0.006759	-0.053217 0.966247 0.932586 -0.024239	0.012708 0.962516 0.978494 0.014405	0 0.000000 9999
1 190	20 20	1 190	0.453693 0.708657 0.696542 0.004073	0.060306 0.915571 0.960082 0.026993	0.006868 0.975702 0.968106 0.003233	0.006020 0.974572 0.964305 -0.001885	0.081781 0.956345 0.925377 0.027360	0.017595 0.964166 0.966557 0.006576	0.041951 0.953571 0.959556 0.028127	0.054180 0.967968 0.953427 0.037273	0.036190 0.969680 0.954756 0.022216	0.054176 0.952901 0.955175 0.012350	0.021377 0.962175 0.920301 -0.016573	-0.002274 0.966247 0.965887 -0.008643	-0.016812 0.962516 0.965966 -0.019286	0 0.004073 9999
1 191	20 20	1 191	0.446771 0.708657 0.708619 0.000187	-0.016415 0.915571 0.960481 0.001714	-0.009758 0.975702 0.968774 -0.009262	-0.003789 0.974572 0.967366 -0.004723	0.050867 0.956345 0.944172 0.018486	0.019526 0.964166 0.963324 0.010080	0.014633 0.953571 0.969026 0.011444	0.005788 0.967968 0.967124 0.004034	0.037373 0.969680 0.963061 0.019394	0.043244 0.952901 0.957981 0.006906	0.001422 0.962175 0.936416 -0.021328	0.013033 0.966247 0.966839 0.012174	-0.015317 0.962516 0.960298 -0.004306	0 0.000187 9999
1 192	20 20	1 192	0.420863 0.708657 0.753361 0.019922	-0.093654 0.915571 0.942314 -0.036756	-0.026286 0.975702 0.913363 -0.022507	-0.026662 0.974572 0.913439 -0.021385	0.104169 0.956345 0.905658 0.032586	-0.001196 0.964166 0.956740 -0.017814	0.042370 0.953571 0.960748 0.007344	0.016037 0.967968 0.955806 0.000886	0.016240 0.969680 0.968435 -0.001879	0.035664 0.952901 0.954299 -0.007509	-0.023788 0.962175 0.961361 -0.003412	-0.050195 0.966247 0.916893 -0.012549	0.032134 0.962516 0.976356 0.033465	0 0.019922 9999
1 193	20 20	1 193	0.410543 0.708657 0.744163 -0.023516	-0.058149 0.915571 0.937878 -0.000684	-0.024418 0.975702 0.923217 -0.018691	-0.025508 0.974572 0.921035 -0.016189	0.051901 0.956345 0.920132 -0.015517	0.007974 0.964166 0.962840 -0.000349	0.037254 0.953571 0.950342 -0.005513	-0.000273 0.967968 0.958443 -0.019537	0.015721 0.969680 0.964499 -0.003497	0.060133 0.952901 0.948126 0.014196	0.007158 0.962175 0.969525 0.008102	-0.022279 0.966247 0.922488 -0.005129	0.017198 0.962516 0.971990 0.013758	0 0.000000 9999
1 194	20 20	1 194	0.391610 0.708657 0.763087 -0.000288	0.004532 0.915571 0.942107 0.023501	-0.020072 0.975702 0.913736 -0.026037	-0.022005 0.974572 0.912600 -0.036157	0.079506 0.956345 0.893915 0.001687	0.025574 0.964166 0.898558 -0.002019	0.102309 0.953571 0.855956 0.016569	0.000365 0.967968 0.948990 -0.008004	0.008777 0.969680 0.960672 -0.010193	0.030689 0.952901 0.955873 -0.006569	0.009478 0.962175 0.956643 0.025587	-0.018028 0.966247 0.897544 0.015311	0.017228 0.962516 0.970530 0.010974	0 0.000000 9999
1 195	20 20	1 195	0.406341 0.708657 0.775591 0.014260	-0.119401 0.915571 0.927067 -0.027451	-0.025749 0.975702 0.906361 -0.012335	-0.028248 0.974572 0.911727 -0.016703	0.023784 0.956345 0.947517 -0.010365	0.014794 0.964166 0.974709 0.010636	-0.009607 0.953571 0.966998 -0.017520	0.008211 0.967968 0.958631 -0.005705	0.021506 0.969680 0.956371 0.017251	0.014663 0.952901 0.957676 -0.016009	-0.015627 0.962175 0.961191 -0.001347	-0.043662 0.966247 0.917331 -0.014568	0.006118 0.962516 0.963462 0.009156	0 0.014260 9999
1 196	20 20	1 196	0.397536 0.708657 0.777182 0.008513	-0.069367 0.915571 0.940204 -0.004001	0.008456 0.975702 0.889230 0.020736	0.007997 0.974572 0.895062 0.017765	0.096020 0.956345 0.867961 0.013284	0.039372 0.964166 0.939190 0.011575	0.056363 0.953571 0.937989 0.019722	0.027562 0.967968 0.945226 0.015017	0.022564 0.969680 0.961380 0.007552	0.035292 0.952901 0.951215 -0.001200	-0.017379 0.962175 0.952061 -0.000123	-0.031303 0.966247 0.887009 -0.009405	0.022305 0.962516 0.974214 0.021149	0 0.008513 9999
1 197	20 20	1 197	0.452323 0.708657 0.673946 -0.002105	0.078770 0.915571 0.914939 0.025978	0.018411 0.975702 0.924874 0.020542	0.019402 0.974572 0.929088 0.020502	0.007792 0.956345 0.932597 0.009572	-0.007938 0.964166 0.930848 -0.027309	-0.002690 0.953571 0.931889 0.020258	-0.036299 0.967968 0.942475 -0.011123	0.004726 0.969680 0.952412 -0.020330	-0.017063 0.952901 0.942992 0.004666	-0.048824 0.962175 0.950390 -0.025039	0.004410 0.966247 0.904117 0.011654	-0.005434 0.962516 0.972693 -0.000415	0 0.000000 9999
1 198	20 20	1 198	0.429407 0.708657 0.724083 0.001621	0.044755 0.915571 0.928304 -0.009710	0.010752 0.975702 0.967702 0.010052	0.011486 0.974572 0.961047 0.013280	-0.000541 0.956345 0.954050 -0.014796	0.004958 0.964166 0.935970 -0.008521	-0.019741 0.953571 0.946857 -0.012134	-0.030763 0.967968 0.950851 -0.013832	0.013410 0.969680 0.955654 -0.005071	-0.002294 0.952901 0.955691 -0.000402	0.030021 0.962175 0.940779 0.024039	0.002375 0.966247 0.961365 0.001639	0.003226 0.962516 0.974992 0.005902	0 0.001621 9999
1 199	20 20	1 199	0.388429 0.708657 0.781073 -0.016815	-0.061828 0.915571 0.948875 0.001286	0.013776 0.975702 0.899390 0.021683	0.004959 0.974572 0.900211 0.011335	0.092479 0.956345 0.894776 0.026573	0.000332 0.964166 0.957408 -0.019251	0.069015 0.953571 0.929993 0.009923	0.031722 0.967968 0.934949 0.011284	0.017285 0.969680 0.943164 0.011679	0.037386 0.952901 0.951684 0.003432	-0.024865 0.962175 0.955449 -0.006352	-0.036962 0.966247 0.899020 -0.017926	-0.012564 0.962516 0.973606 -0.010296	0 0.000000 9999
1 200	20 20	1 200	0.420574 0.708657 0.702056 -0.022319	-0.005068 0.915571 0.934395 0.006833	0.009361 0.975702 0.948347 0.000539	0.010109 0.974572 0.954528 -0.000376	0.017282 0.956345 0.943818 0.016193	0.004658 0.964166 0.926107 -0.006219	-0.007222 0.953571 0.944101 -0.004991	-0.002730 0.967968 0.942674 0.007864	0.031567 0.969680 0.950275 0.007644	0.038666 0.952901 0.941002 -0.007964	-0.004488 0.962175 0.932014 -0.014634	0.037288 0.966247 0.938404 0.019634	0.007394 0.962516 0.898930 0.011889	0 0.000000 9999
1 201	20 20	1 201	0.433849 0.708657 0.694767 -0.002873	-0.076559 0.915571 0.931486 -0.023198	-0.006594 0.975702 0.932730 -0.005652	-0.008572 0.974572 0.941568 -0.010904	-0.035001 0.956345 0.905161 0.012602	0.019172 0.964166 0.926011 0.000245	-0.009633 0.953571 0.946723 0.009066	-0.010518 0.967968 0.900616 0.020582	-0.001247 0.969680 0.948609 -0.025949	-0.016106 0.952901 0.924829 0.023936	-0.015810 0.962175 0.924011 -0.005902	-0.013537 0.966247 0.912060 -0.011552	-0.000364 0.962516 0.951153 -0.000238	0 0.000000 9999
1 202	20 18	1 202	0.446965 0.708657 0.726888 0.013783	0.020449 0.915571 0.925807 -0.011768	-0.046888 0.975702 0.961055 -0.046959	-0.035780 0.974572 0.957433 -0.039025	-0.019879 0.956345 0.928892 0.010057	-0.006692 0.964166 0.951409 -0.012077	-0.003614 0.953571 0.911015 0.025516	0.004621 0.967968 0.925732 0.019167	-0.005799 0.969680 0.950041 -0.009987	-0.007338 0.952901 0.934885 0.023034	-0.019926 0.962175 0.952487 0.000088	0.018388 0.966247 0.949047 0.020492	0.010122 0.962516 0.976585 0.009776	0 0.013783 9999
1 203	20 20	1 203	0.442500 0.708657 0.721679 -0.008669	-0.004405 0.915571 0.946482 0.006115	-0.000343 0.975702 0.968961 0.000928	0.000317 0.974572 0.971790 -0.002313	-0.034419 0.956345 0.945394 -0.004504	0.011182 0.964166 0.958642 -0.007780	-0.064660 0.953571 0.923485 -0.015613	-0.044923 0.967968 0.921976 -0.018501	0.018663 0.969680 0.952092 0.003965	-0.046532 0.952901 0.921174 0.002188	0.003049 0.962175 0.965899 0.023130	-0.003191 0.966247 0.954348 -0.009407	0.034521 0.962516 0.941430 0.011733	0 0.000000 9999
1 204	20 19	1 204	0.458405 0.708657 0.679067 -0.001627	-0.018314 0.915571 0.935790 -0.014294	-0.021611 0.975702 0.939050 -0.013369	-0.018748 0.974572 0.937899 -0.012452	-0.042583 0.956345 0.916225 -0.015055	-0.005030 0.964166 0.946779 -0.007467	-0.095244 0.953571 0.875341 -0.034960	-0.042325 0.967968 0.886828 -0.011515	0.028384 0.969680 0.928848 0.003829	-0.067228 0.952901 0.886568 -0.011133	-0.007116 0.962175 0.912998 0.006541	0.013180 0.966247 0.903089 0.009319	0.005425 0.962516 0.951022 0.002715	0 0.000000 9999
1 205	20 19	1 205	0.442247 0.708657 0.695349 -0.028883	-0.024980 0.915571 0.953176 0.011821	-0.018341 0.975702 0.940165 -0.015850	-0.016743 0.974572 0.946121 -0.014438	-0.052838 0.956345 0.929954 -0.014578	0.025060 0.964166 0.960121 0.015225	-0.082545 0.953571 0.901153 -0.019828	-0.050719 0.967968 0.919515 -0.020412	-0.004670 0.969680 0.920915 -0.003026	-0.067788 0.952901 0.924662 -0.017388	-0.012172 0.962175 0.950909 0.005995	0.016836 0.966247 0.910997 0.011999	-0.034804 0.962516 0.930286 -0.029995	0 0.000000 9999
1 206	20 17	1 206	0.419654 0.708657 0.755166 0.006090	0.020134 0.915571 0.931130 0.000371	0.024811 0.975702 0.954514 0.028275	0.014946 0.974572 0.936375 0.013058	-0.028287 0.956345 0.954558 -0.019827	0.013559 0.964166 0.948249 0.005112	-0.032925 0.953571 0.920144 0.001359	0.010992 0.967968 0.931766 0.011153	-0.012431 0.969680 0.956463 -0.027160	-0.028296 0.952901 0.930739 0.010274	-0.036132 0.962175 0.956395 -0.009111	0.015921 0.966247 0.886568 0.026272	-0.010999 0.962516 0.972914 -0.009288	0 0.006090 9999
1 207	20 19	1 207	0.448164 0.708657 0.733847 0.013686	0.041804 0.915571 0.948221 0.013815	-0.020136 0.975702 0.928180 -0.018028	-0.013460 0.974572 0.943863 -0.011180	-0.014614 0.956345 0.958336 -0.002484	0.014710 0.964166 0.959617 0.003050	-0.044343 0.953571 0.942402 -0.005992	-0.009107 0.967968 0.947053 0.009615	0.007651 0.969680 0.967001 -0.011232	-0.046986 0.952901 0.949910 -0.006762	-0.004874 0.962175 0.961296 0.016316	0.007281 0.966247 0.918063 0.006429	0.000470 0.962516 0.965750 0.002766	0 0.013686 9999
1 208	20 19	1 208	0.351452 0.708657 0.760352 -0.004242	-0.086654 0.915571 0.886614 0.009962	-0.018412 0.975702 0.945041 -0.014675	-0.006919 0.974572 0.922276 -0.008757	-0.074263 0.956345 0.887612 -0.005792	0.028301 0.964166 0.957093 0.004285	-0.061766 0.953571 0.926612 -0.013488	-0.010170 0.967968 0.942366 0.000335	-0.053428 0.969680 0.838432 0.008983	0.068495 0.952901 0.886227 0.025723	-0.012294 0.962175 0.951602 0.002377	0.018566 0.966247 0.935136 0.008231	0.002481 0.962516 0.967071 0.013205	0 0.000000 9999
1 209	20 20	1 209	0.434877 0.708657 0.740077 -0.004694	-0.006996 0.915571 0.951128 0.007212	-0.004937 0.975702 0.949034 0.000043	-0.002303 0.974572 0.961555 -0.009943	-0.042324 0.956345 0.947727 -0.014235	0.050419 0.964166 0.958074 0.025151	-0.054246 0.953571 0.933148 -0.015751	-0.011843 0.967968 0.936221 0.007026	0.014452 0.969680 0.956533 0.001163	-0.043546 0.952901 0.932167 -0.001782	-0.027438 0.962175 0.959210 -0.001240	-0.011906 0.966247 0.893397 -0.012462	-0.002221 0.962516 0.974850 -0.005489	0 0.000000 9999
1 210	20 18	1 210	0.431602 0.708657 0.757110 0.018717	-0.036982 0.915571 0.968547 -0.004118	0.003441 0.975702 0.894248 0.003372	0.001605 0.974572 0.948533 -0.003016	-0.019051 0.956345 0.952223 0.011796	0.009100 0.964166 0.966583 -0.000979	-0.070004 0.953571 0.922727 -0.008207	-0.022760 0.967968 0.919198 0.007081	0.027612 0.969680 0.970657 0.011691	-0.063200 0.952901 0.927965 -0.009525	0.007986 0.962175 0.951702 0.023328	-0.014283 0.966247 0.846719 -0.005607	0.048547 0.962516 0.926205 0.019523	0 0.018717 9999
1 211	20 18	1 211	0.359865 0.708657 0.778573 -0.017627	0.070320 0.915571 0.910861 -0.007788	-0.007501 0.975702 0.931410 -0.012029	-0.003113 0.974572 0.953384 -0.007469	-0.043288 0.956345 0.924868 0.009199	-0.046653 0.964166 0.908622 -0.019298	0.001362 0.953571 0.955338 0.010503	0.010822 0.967968 0.940788 -0.009423	0.011556 0.969680 0.940506 -0.009580	0.029326 0.952901 0.923611 -0.017193	-0.029764 0.962175 0.946237 -0.007171	-0.009052 0.966247 0.873717 0.004408	-0.008763 0.962516 0.967927 -0.002680	0 0.000000 9999
1 212	20 20	1 212	0.341474 0.708657 0.771649 0.000905	-0.127102 0.915571 0.845897 -0.024271	-0.001331 0.975702 0.964084 0.006916	-0.005279 0.974572 0.858383 0.005170	-0.059274 0.956345 0.934108 -0.024785	-0.016324 0.964166 0.958643 -0.022626	-0.027402 0.953571 0.935466 0.014313	-0.058280 0.967968 0.932752 -0.040701	-0.082744 0.969680 0.867114 -0.038230	0.051533 0.952901 0.938776 0.001049	-0.040755 0.962175 0.956181 -0.032956	-0.004290 0.966247 0.950210 -0.009828	-0.011663 0.962516 0.966423 -0.009524	0 0.000905 9999
1 213	20 20	1 213	0.420688 0.708657 0.750756 -0.011538	-0.063911 0.915571 0.947343 -0.009276	-0.000484 0.975702 0.924308 -0.001717	-0.009880 0.974572 0.955455 -0.009583	-0.043109 0.956345 0.939911 -0.012054	0.040864 0.964166 0.944343 0.013464	-0.007067 0.953571 0.960795 0.019987	-0.007092 0.967968 0.933921 0.011593	0.013243 0.969680 0.939627 0.003641	-0.041501 0.952901 0.943360 -0.003127	-0.000174 0.962175 0.956702 0.013440	-0.004539 0.966247 0.824349 0.007391	-0.034338 0.962516 0.965608 -0.028858	0 0.000000 9999
1 214	20 19	1 214	0.271886 0.708657 0.800830 0.003954	0.011556 0.915571 0.943793 -0.020631	-0.000767 0.975702 0.905850 0.017591	-0.000084 0.974572 0.950860 0.001259	0.050698 0.956345 0.892499 -0.012355	-0.048008 0.964166 0.856510 -0.018442	0.077563 0.953571 0.843831 -0.013430	0.027411 0.967968 0.871467 -0.020924	0.025403 0.969680 0.959029 0.005815	0.033375 0.952901 0.934502 -0.003678	-0.014155 0.962175 0.935473 0.007093	-0.006722 0.966247 0.808137 -0.014122	0.014131 0.962516 0.969257 0.018066	0 0.003954 9999
1 215	20 20	1 215	0.390812 0.708657 0.738508 -0.023209	-0.064867 0.915571 0.900446 0.012535	-0.001870 0.975702 0.962015 0.000984	-0.002363 0.974572 0.956964 0.000412	-0.046532 0.956345 0.918012 -0.008901	-0.016086 0.964166 0.949322 -0.002807	-0.034073 0.953571 0.940627 0.005292	0.030190 0.967968 0.954852 0.021304	-0.042949 0.969680 0.869208 0.010987	0.029761 0.952901 0.942357 -0.006383	0.007034 0.962175 0.950064 0.011483	-0.002877 0.966247 0.946666 -0.013156	0.009912 0.962516 0.969138 0.016280	0 0.000000 9999
1 216	20 20	1 216	0.429365 0.708657 0.700168 -0.011617	-0.044012 0.915571 0.935802 -0.005791	-0.009739 0.975702 0.950768 -0.006905	-0.000173 0.974572 0.960578 0.002194	-0.020348 0.956345 0.944849 -0.003835	-0.006147 0.964166 0.951303 -0.023572	-0.022576 0.953571 0.952523 -0.024869	-0.011024 0.967968 0.941926 -0.011514	-0.022152 0.969680 0.902852 0.007436	0.038244 0.952901 0.943721 0.014340	-0.023499 0.962175 0.954809 -0.004555	-0.000744 0.966247 0.931256 -0.003326	-0.037034 0.962516 0.929040 -0.028881	0 0.000000 9999
1 217	20 19	1 217	0.419968 0.708657 0.751127 -0.015245	-0.048411 0.915571 0.967035 -0.018634	-0.000960 0.975702 0.965067 0.010597	-0.017894 0.974572 0.963851 -0.014219	-0.074019 0.956345 0.953766 -0.038698	0.006624 0.964166 0.975947 0.006803	-0.095830 0.953571 0.922541 -0.024339	-0.040798 0.967968 0.939058 -0.015530	0.027532 0.969680 0.963826 0.012108	-0.089731 0.952901 0.930371 -0.034323	-0.036199 0.962175 0.962648 -0.014421	-0.007296 0.966247 0.927173 -0.005333	0.010585 0.962516 0.975614 0.010002	0 0.000000 9999
1 218	20 20	1 218	0.450731 0.708657 0.722894 0.017834	-0.060846 0.915571 0.953728 -0.017617	0.014718 0.975702 0.952309 0.017679	0.040263 0.974572 0.964447 0.049836	-0.040515 0.956345 0.940276 0.002324	0.029440 0.964166 0.952556 0.013473	-0.025272 0.953571 0.948532 0.010721	-0.006976 0.967968 0.936408 0.022731	-0.011576 0.969680 0.956192 -0.018420	-0.011261 0.952901 0.955071 0.005628	-0.031650 0.962175 0.965874 -0.015767	-0.006401 0.966247 0.955924 0.004377	-0.026042 0.962516 0.939541 -0.016575	0 0.017834 9999
1 219	20 20	1 219	0.443427 0.708657 0.699824 -0.005626	0.038532 0.915571 0.949930 0.033606	-0.008216 0.975702 0.953243 -0.005974	-0.005167 0.974572 0.957718 -0.004556	0.044041 0.956345 0.941220 0.016838	-0.029726 0.964166 0.949196 -0.020348	0.014086 0.953571 0.954183 0.007478	0.016621 0.967968 0.938314 0.002889	0.014960 0.969680 0.955052 0.017388	0.048562 0.952901 0.943796 0.019025	0.011982 0.962175 0.935279 -0.008811	0.032075 0.966247 0.958262 0.020883	-0.006880 0.962516 0.961688 0.005244	0 0.000000 9999
1 220	20 20	1 220	0.434293 0.708657 0.746464 0.004062	-0.081037 0.915571 0.948224 -0.019748	-0.022421 0.975702 0.971649 -0.021501	0.021201 0.974572 0.965169 0.026941	-0.060992 0.956345 0.921650 -0.003274	0.026337 0.964166 0.943131 0.006738	-0.026534 0.953571 0.956085 0.003731	-0.033315 0.967968 0.911388 -0.004746	0.003349 0.969680 0.940757 0.001576	-0.057095 0.952901 0.936213 -0.014164	-0.043817 0.962175 0.959885 -0.029350	0.004935 0.966247 0.939338 0.011520	-0.002378 0.962516 0.972991 -0.004157	0 0.004062 9999
1 221	20 20	1 221	0.425112 0.708657 0.751541 0.001220	-0.043232 0.915571 0.960283 -0.000888	-0.016454 0.975702 0.974096 -0.013098	-0.008446 0.974572 0.963447 -0.002063	-0.059729 0.956345 0.947330 -0.012222	0.033050 0.964166 0.963577 0.026017	-0.040762 0.953571 0.942003 0.001613	-0.034662 0.967968 0.926343 -0.006894	0.041427 0.969680 0.965863 0.025460	-0.052564 0.952901 0.941198 0.000812	-0.040138 0.962175 0.971961 -0.024423	-0.004497 0.966247 0.967123 -0.009063	-0.003004 0.962516 0.975610 0.003823	0 0.001220 9999
1 222	20 20	1 222	0.448621 0.708657 0.715814 0.015142	0.039325 0.915571 0.964928 0.015965	0.006902 0.975702 0.958498 0.004683	0.008878 0.974572 0.954050 0.009034	0.051923 0.956345 0.942395 0.010600	0.027047 0.964166 0.960916 0.018278	0.058359 0.953571 0.961290 0.034039	0.019725 0.967968 0.960357 0.015266	0.052162 0.969680 0.966802 0.044124	0.043639 0.952901 0.957392 0.016916	0.042317 0.962175 0.940538 0.013480	0.014904 0.966247 0.969368 0.008941	-0.019077 0.962516 0.967678 -0.014701	0 0.015142 9999
1 223	20 20	1 223	0.442196 0.708657 0.712186 -0.009230	0.086860 0.915571 0.932669 0.009455	0.001835 0.975702 0.959140 -0.000528	0.014167 0.974572 0.958706 0.011245	0.018054 0.956345 0.944513 -0.002054	0.026179 0.964166 0.940477 0.013218	0.028240 0.953571 0.950571 0.006865	-0.020162 0.967968 0.944040 -0.013388	0.021617 0.969680 0.964027 0.009833	-0.003097 0.952901 0.956572 -0.026004	0.021839 0.962175 0.962906 0.013122	-0.012030 0.966247 0.959011 -0.016804	0.023468 0.962516 0.974360 0.021528	0 0.000000 9999
1 224	20 20	1 224	0.418121 0.708657 0.759635 0.014062	-0.074933 0.915571 0.939225 0.006479	-0.020088 0.975702 0.967921 -0.024887	-0.015966 0.974572 0.965476 -0.021835	-0.063113 0.956345 0.923802 0.002148	0.029780 0.964166 0.964707 0.015298	-0.025605 0.953571 0.960526 0.012835	-0.011606 0.967968 0.953279 0.004391	-0.053241 0.969680 0.923134 -0.018866	0.044330 0.952901 0.955153 0.023241	-0.032291 0.962175 0.963993 -0.018252	0.034303 0.966247 0.961948 0.032267	-0.004779 0.962516 0.979946 -0.003808	0 0.014062 9999
1 225	20 20	1 225	0.429204 0.708657 0.742418 0.013271	0.120924 0.915571 0.929957 0.026289	-0.000843 0.975702 0.974528 -0.000693	-0.007102 0.974572 0.969653 -0.006171	0.012419 0.956345 0.939578 -0.006735	-0.043778 0.964166 0.944158 -0.016156	0.057268 0.953571 0.946951 0.025103	0.028064 0.967968 0.933986 0.009782	0.015335 0.969680 0.963946 0.004638	0.061708 0.952901 0.951081 0.021707	0.000750 0.962175 0.951078 -0.021853	0.009535 0.966247 0.967652 0.000201	0.045817 0.962516 0.967763 0.033508	0 0.013271 9999
1 226	20 20	1 226	0.403643 0.708657 0.750803 -0.014982	0.045398 0.915571 0.947293 -0.022140	-0.007618 0.975702 0.969369 -0.010578	-0.001841 0.974572 0.963368 -0.008986	0.068354 0.956345 0.938249 0.021452	-0.009510 0.964166 0.963989 0.011594	0.047366 0.953571 0.942929 0.008329	0.022217 0.967968 0.934693 0.006539	0.018077 0.969680 0.968573 0.002688	0.048791 0.952901 0.956390 0.011997	0.037403 0.962175 0.949071 0.016419	-0.013694 0.966247 0.975670 -0.015031	0.006242 0.962516 0.975078 0.006402	0 0.000000 9999
1 227	20 20	1 227	0.422546 0.708657 0.741619 0.014860	0.070917 0.915571 0.956795 0.009423	-0.015678 0.975702 0.960282 -0.018595	-0.014750 0.974572 0.955965 -0.023064	0.078550 0.956345 0.932161 0.025014	0.034896 0.964166 0.963829 0.023574	0.057450 0.953571 0.937508 0.001563	0.027956 0.967968 0.959910 0.013366	0.024142 0.969680 0.964977 0.000328	0.026742 0.952901 0.963213 0.002824	0.073170 0.962175 0.948151 0.044383	-0.019376 0.966247 0.965728 -0.013023	-0.012402 0.962516 0.969463 -0.002896	0 0.014860 9999
1 228	20 20	1 228	0.426096 0.708657 0.730682 0.009293	0.083679 0.915571 0.950376 0.005640	-0.002077 0.975702 0.972179 -0.005169	-0.001541 0.974572 0.970666 -0.008409	0.017207 0.956345 0.945088 -0.013860	-0.003672 0.964166 0.970874 -0.001591	0.035963 0.953571 0.953331 0.006095	0.023625 0.967968 0.948318 0.012126	0.001521 0.969680 0.971857 -0.013023	0.033768 0.952901 0.946645 0.002156	0.015760 0.962175 0.932879 -0.014433	-0.012876 0.966247 0.971640 -0.017187	-0.013993 0.962516 0.979285 -0.012715	0 0.009293 9999
1 229	20 20	1 229	0.449818 0.708657 0.716640 0.015145	0.056842 0.915571 0.966999 0.026932	0.009621 0.975702 0.949146 0.005058	0.022744 0.974572 0.948928 0.012422	0.058920 0.956345 0.919342 -0.009071	-0.000345 0.964166 0.962998 -0.021730	0.063305 0.953571 0.942574 0.002514	0.000415 0.967968 0.956031 -0.018929	0.027366 0.969680 0.973206 0.014385	0.041404 0.952901 0.941786 -0.013618	0.016874 0.962175 0.953072 -0.010962	-0.020079 0.966247 0.968769 -0.007585	0.017818 0.962516 0.972732 0.018401	0 0.015145 9999
1 230	20 20	1 230	0.452696 0.708657 0.707761 -0.004147	0.066927 0.915571 0.960144 0.027767	-0.005848 0.975702 0.977326 -0.004422	0.007821 0.974572 0.973636 0.008386	0.013865 0.956345 0.957244 0.021759	0.020543 0.964166 0.970237 0.011247	-0.020377 0.953571 0.946560 0.019212	0.008963 0.967968 0.948785 0.024043	0.017015 0.969680 0.964052 0.005064	-0.014345 0.952901 0.950625 0.006306	0.030652 0.962175 0.958736 0.022908	0.002760 0.966247 0.967643 -0.013840	-0.029531 0.962516 0.969228 -0.023864	0 0.000000 9999
1 231	20 20	1 231	0.415249 0.708657 0.753427 -0.002766	0.046419 0.915571 0.951668 0.004477	0.007530 0.975702 0.965886 0.005202	0.011970 0.974572 0.964792 0.010755	0.022826 0.956345 0.939248 0.001134	-0.054376 0.964166 0.943623 -0.034355	0.041320 0.953571 0.930676 0.003928	0.005898 0.967968 0.926634 -0.012093	0.001379 0.969680 0.962171 -0.006639	-0.001984 0.952901 0.956340 -0.013238	-0.016765 0.962175 0.968607 -0.014618	-0.002141 0.966247 0.966207 -0.004884	0.001129 0.962516 0.968788 0.005785	0 0.000000 9999
1 232	20 20	1 232	0.420574 0.708657 0.740015 0.011242	0.026308 0.915571 0.972100 0.002148	0.017650 0.975702 0.957366 0.012929	0.015470 0.974572 0.949010 0.014519	0.064210 0.956345 0.935414 0.005726	0.015197 0.964166 0.962203 0.000785	0.072431 0.953571 0.937910 0.023209	0.009002 0.967968 0.965225 0.000080	0.026688 0.969680 0.970314 0.021574	0.048750 0.952901 0.957088 0.010972	-0.003034 0.962175 0.953335 -0.017869	-0.001443 0.966247 0.967964 -0.000178	-0.010149 0.962516 0.965533 -0.005079	0 0.011242 9999
1 233	20 20	1 233	0.444895 0.708657 0.719870 0.004141	0.067416 0.915571 0.959216 0.020425	0.000728 0.975702 0.971321 -0.004652	-0.001012 0.974572 0.971991 0.001263	0.046654 0.956345 0.961002 0.019388	0.032206 0.964166 0.969950 0.018535	-0.009417 0.953571 0.970087 -0.007573	0.042630 0.967968 0.955710 0.038127	0.012747 0.969680 0.970580 0.002341	0.044776 0.952901 0.955643 0.021255	0.059658 0.962175 0.951338 0.033445	0.041485 0.966247 0.970150 0.026064	-0.018131 0.962516 0.967929 -0.010718	0 0.004141 9999
1 234	20 20	1 234	0.433894 0.708657 0.747686 0.010809	0.010212 0.915571 0.961548 -0.000660	0.005238 0.975702 0.960744 0.007549	0.017039 0.974572 0.967416 0.017117	-0.039089 0.956345 0.946279 -0.004399	0.023807 0.964166 0.959640 0.013657	-0.029423 0.953571 0.940141 0.012357	-0.033275 0.967968 0.925039 -0.009820	0.036984 0.969680 0.959974 0.020276	-0.064009 0.952901 0.926535 -0.015352	-0.028744 0.962175 0.959178 -0.013226	0.001754 0.966247 0.961829 0.003412	-0.034019 0.962516 0.967035 -0.032599	0 0.010809 9999
1 235	20 20	1 235	0.438399 0.708657 0.714623 -0.005776	-0.058503 0.915571 0.945302 -0.024824	-0.001412 0.975702 0.954202 -0.000313	0.005573 0.974572 0.957503 0.008968	0.003892 0.956345 0.944173 0.009287	-0.014053 0.964166 0.962117 -0.013890	-0.002448 0.953571 0.958695 0.010568	0.016776 0.967968 0.956038 0.008903	-0.035841 0.969680 0.915463 0.000816	0.031365 0.952901 0.956921 0.008342	-0.023507 0.962175 0.959157 -0.005470	-0.007163 0.966247 0.956357 -0.007010	-0.005384 0.962516 0.940710 -0.006084	0 0.000000 9999
1 236	20 20	1 236	0.431627 0.708657 0.726742 -0.005319	0.024576 0.915571 0.956884 -0.007315	-0.009665 0.975702 0.973234 -0.007379	-0.005743 0.974572 0.971408 -0.004095	-0.006948 0.956345 0.936036 -0.025905	-0.003832 0.964166 0.968001 0.009795	-0.025171 0.953571 0.950503 -0.020785	-0.021678 0.967968 0.943684 -0.028508	0.015565 0.969680 0.969079 0.016285	-0.015648 0.952901 0.950448 -0.034728	0.026433 0.962175 0.939572 0.000810	0.026206 0.966247 0.963999 0.006178	-0.000617 0.962516 0.970914 0.003701	0 0.000000 9999
1 237	20 20	1 237	0.443700 0.708657 0.737711 0.000221	-0.022299 0.915571 0.962108 0.001496	0.002249 0.975702 0.984655 0.003249	-0.001445 0.974572 0.953183 -0.006187	-0.035881 0.956345 0.938723 0.010640	0.027356 0.964166 0.965746 0.012734	-0.055947 0.953571 0.928239 0.009122	0.002381 0.967968 0.925792 0.027778	0.002358 0.969680 0.968063 -0.003981	-0.041241 0.952901 0.940016 0.002942	-0.027299 0.962175 0.962626 -0.004015	-0.001241 0.966247 0.968161 -0.003398	-0.008617 0.962516 0.963797 -0.005383	0 0.000221 9999
1 238	20 20	1 238	0.454450 0.708657 0.724582 0.014698	0.082039 0.915571 0.925512 0.015139	-0.004301 0.975702 0.970616 -0.002788	-0.000317 0.974572 0.971601 -0.004218	0.030331 0.956345 0.939775 0.015014	0.007753 0.964166 0.952141 0.005126	0.056946 0.953571 0.929376 0.026947	0.003068 0.967968 0.935438 0.004837	0.006874 0.969680 0.965893 -0.000182	0.035217 0.952901 0.955469 0.011204	0.006999 0.962175 0.953150 0.006366	0.022620 0.966247 0.937939 0.020827	-0.026625 0.962516 0.970367 -0.021206	0 0.014698 9999
1 239	20 20	1 239	0.443228 0.708657 0.692364 -0.010701	0.006810 0.915571 0.947573 -0.009860	-0.030947 0.975702 0.973063 -0.024616	-0.027988 0.974572 0.971666 -0.026782	0.032246 0.956345 0.943272 0.007966	0.012359 0.964166 0.958922 0.017098	-0.001230 0.953571 0.958210 -0.001428	0.003312 0.967968 0.950242 -0.001920	0.000280 0.969680 0.944243 -0.007021	0.015912 0.952901 0.943182 -0.004871	0.006601 0.962175 0.942342 -0.026525	0.027282 0.966247 0.961891 0.013578	-0.021286 0.962516 0.949481 -0.011956	0 0.000000 9999
1 240	20 20	1 240	0.429028 0.708657 0.743967 -0.006451	-0.111136 0.915571 0.901459 -0.023552	0.020788 0.975702 0.930596 0.021912	-0.022026 0.974572 0.899674 -0.009114	-0.065833 0.956345 0.938436 -0.016424	0.007692 0.964166 0.956124 0.003515	-0.041097 0.953571 0.958815 -0.009411	-0.029728 0.967968 0.942044 -0.000055	-0.030041 0.969680 0.919647 -0.000292	-0.001117 0.952901 0.958696 -0.000344	-0.012049 0.962175 0.965438 0.005205	-0.001484 0.966247 0.938229 0.003510	-0.001920 0.962516 0.944973 0.006612	0 0.000000 9999
1 241	20 18	1 241	0.395037 0.708657 0.787479 -0.000211	-0.064928 0.915571 0.942262 0.001744	-0.005702 0.975702 0.949357 -0.005027	-0.021978 0.974572 0.944600 -0.025005	-0.076729 0.956345 0.904451 -0.004895	0.002175 0.964166 0.937361 -0.006060	-0.030182 0.953571 0.959924 -0.005741	-0.050179 0.967968 0.897466 -0.010241	0.004026 0.969680 0.924891 -0.001617	-0.062885 0.952901 0.914101 -0.006238	0.004054 0.962175 0.961576 0.026970	-0.001581 0.966247 0.836310 0.006877	-0.006510 0.962516 0.972284 -0.013273	0 0.000000 9999
1 242	20 20	1 242	0.446745 0.708657 0.690611 -0.006468	0.127016 0.915571 0.865805 0.033954	0.025971 0.975702 0.965053 0.028209	0.023290 0.974572 0.961982 0.025698	0.041879 0.956345 0.945428 0.021984	0.019404 0.964166 0.927494 0.000611	0.055539 0.953571 0.933784 0.018388	0.004670 0.967968 0.932287 -0.005394	0.019474 0.969680 0.951333 0.011592	0.047711 0.952901 0.944353 0.018740	-0.030770 0.962175 0.939658 -0.019564	0.021513 0.966247 0.936999 0.019580	-0.003916 0.962516 0.971856 -0.007116	0 0.000000 9999
1 243	20 20	1 243	0.433170 0.708657 0.722677 0.003145	-0.082896 0.915571 0.908440 -0.005011	0.011946 0.975702 0.924242 0.003794	0.008478 0.974572 0.927738 -0.000653	-0.005735 0.956345 0.924846 0.014047	-0.000282 0.964166 0.923848 0.019297	-0.031797 0.953571 0.924955 0.003262	0.054204 0.967968 0.930514 0.029058	-0.068420 0.969680 0.872468 -0.025145	0.032597 0.952901 0.927633 -0.002473	-0.002309 0.962175 0.953253 0.007450	0.004232 0.966247 0.919080 0.006884	0.078140 0.962516 0.947235 0.056374	0 0.003145 9999
1 244	20 15	1 244	0.448098 0.708657 0.735181 0.004398	0.026234 0.915571 0.957278 0.002050	0.000378 0.975702 0.917367 0.002114	0.000836 0.974572 0.964446 0.000094	0.011400 0.956345 0.955730 0.015175	0.024653 0.964166 0.956559 0.006704	0.005506 0.953571 0.942688 -0.000490	-0.000231 0.967968 0.958737 0.009149	0.014184 0.969680 0.972227 0.000341	-0.017493 0.952901 0.958035 -0.008228	-0.005519 0.962175 0.966135 0.000208	0.004799 0.966247 0.691647 0.012584	-0.007759 0.962516 0.977373 -0.006530	0 0.004398 9999
1 245	20 20	1 245	0.424460 0.708657 0.705743 0.012182	0.033406 0.915571 0.933430 -0.009789	0.001574 0.975702 0.960173 -0.000451	-0.000779 0.974572 0.957164 -0.007327	0.091540 0.956345 0.878326 0.013671	-0.044279 0.964166 0.856832 0.001446	0.020198 0.953571 0.938749 -0.006242	0.062770 0.967968 0.835910 0.011497	0.024813 0.969680 0.949148 0.000550	0.082528 0.952901 0.897726 0.033092	0.068856 0.962175 0.838893 0.021987	0.026080 0.966247 0.888499 0.020369	0.008963 0.962516 0.967015 0.004630	0 0.012182 9999
1 246	20 18	1 246	0.410394 0.708657 0.731917 -0.014789	0.126206 0.915571 0.820720 0.006688	-0.002506 0.975702 0.956164 -0.000294	-0.000002 0.974572 0.935862 -0.000193	0.089588 0.956345 0.889968 0.012904	-0.042427 0.964166 0.924322 -0.007365	0.107803 0.953571 0.870271 0.019727	0.057297 0.967968 0.848834 0.016308	0.032145 0.969680 0.927341 -0.006824	0.076487 0.952901 0.906167 0.013572	0.066325 0.962175 0.851590 0.015910	0.002763 0.966247 0.842143 0.006663	0.023479 0.962516 0.962257 0.023433	0 0.000000 9999
1 247	20 16	1 247	0.450842 0.708657 0.724311 0.010759	0.093236 0.915571 0.908231 0.004584	-0.000727 0.975702 0.954607 -0.006295	-0.001823 0.974572 0.947231 -0.000777	0.020352 0.956345 0.946792 0.032183	0.014129 0.964166 0.947172 0.001001	0.042401 0.953571 0.941193 0.032993	0.021353 0.967968 0.946167 0.018643	0.048473 0.969680 0.959237 0.017400	0.067138 0.952901 0.935345 0.035028	0.008423 0.962175 0.958088 0.022955	0.007529 0.966247 0.848158 0.001575	0.043786 0.962516 0.913667 0.014722	0 0.010759 9999
1 248	20 17	1 248	0.471083 0.708657 0.709627 0.018152	-0.052083 0.915571 0.951751 0.000070	0.000934 0.975702 0.905805 0.004483	0.016298 0.974572 0.966652 0.014536	-0.078991 0.956345 0.916403 -0.020250	0.009285 0.964166 0.940324 -0.007748	-0.062416 0.953571 0.927938 0.000251	-0.045429 0.967968 0.898276 -0.013251	0.032333 0.969680 0.939430 0.017400	-0.074889 0.952901 0.918851 -0.020391	-0.025986 0.962175 0.945969 0.005233	-0.010938 0.966247 0.711742 -0.014694	0.051244 0.962516 0.950761 0.020733	0 0.018152 9999
1 249	20 19	1 249	0.383417 0.708657 0.686740 -0.025419	0.057039 0.915571 0.914620 -0.013996	-0.003121 0.975702 0.941660 -0.005610	0.003657 0.974572 0.943884 -0.000642	0.107676 0.956345 0.821642 0.026717	-0.052311 0.964166 0.791829 -0.006287	0.023960 0.953571 0.939406 0.006893	0.072532 0.967968 0.734148 0.015175	0.043441 0.969680 0.937575 0.011599	0.087765 0.952901 0.861159 0.023660	0.046511 0.962175 0.803205 -0.003641	0.017496 0.966247 0.926025 0.006963	-0.005055 0.962516 0.957399 -0.009433	0 0.000000 9999
1 250	20 15	1 250	0.353992 0.708657 0.733879 0.006282	0.003474 0.915571 0.931057 -0.033989	-0.005396 0.975702 0.426134 -0.010152	0.002196 0.974572 0.955245 0.002010	0.089400 0.956345 0.847612 0.005042	-0.049415 0.964166 0.818257 -0.006618	0.114543 0.953571 0.786333 0.006920	0.053607 0.967968 0.809172 -0.002642	0.015995 0.969680 0.934188 -0.001912	0.063777 0.952901 0.887051 0.002810	-0.036524 0.962175 0.856748 0.007915	-0.002169 0.966247 0.345286 -0.005842	-0.006131 0.962516 0.914308 -0.000442	0 0.006282 9999
1 251	20 16	1 251	0.466741 0.708657 0.734931 0.028489	-0.070070 0.915571 0.945794 -0.019303	-0.001410 0.975702 0.951541 0.003114	-0.007096 0.974572 0.957575 -0.006402	-0.076180 0.956345 0.884767 -0.000220	0.037282 0.964166 0.964562 0.026056	-0.067226 0.953571 0.898577 0.013262	-0.025597 0.967968 0.865465 0.024261	-0.006625 0.969680 0.960873 -0.018332	-0.041690 0.952901 0.931701 0.017427	-0.030241 0.962175 0.869958 0.006468	-0.004622 0.966247 0.828761 -0.002072	0.029663 0.962516 0.968449 0.039595	0 0.028489 9999
1 252	20 12	1 252	0.488971 0.708657 0.685342 0.029787	-0.069064 0.915571 0.924378 0.010895	-0.007442 0.975702 0.847658 -0.006809	-0.001969 0.974572 0.852276 -0.002693	-0.085693 0.956345 0.833598 0.003469	0.009856 0.964166 0.928659 0.004134	-0.107796 0.953571 0.813296 -0.002174	-0.051204 0.967968 0.785485 -0.001334	0.041664 0.969680 0.930109 0.005923	-0.088637 0.952901 0.840651 -0.005350	-0.053461 0.962175 0.860481 -0.011912	-0.010459 0.966247 0.698317 -0.007000	-0.011810 0.962516 0.960952 -0.003530	0 0.029787 9999
1 253	20 2	1 253	0.435121 0.708657 0.613402 0.058469	-0.194294 0.915571 0.638913 -0.009348	-0.000740 0.975702 0.422000 0.003382	0.010205 0.974572 0.665124 0.010515	-0.107492 0.956345 0.779985 -0.019490	-0.070843 0.964166 0.696659 0.000966	-0.164463 0.953571 0.601854 -0.030126	0.080513 0.967968 0.685417 0.031194	-0.111831 0.969680 0.685899 -0.017111	0.133698 0.952901 0.616097 0.000663	-0.086576 0.962175 0.599398 -0.018473	0.003479 0.966247 0.386121 -0.036119	-0.020021 0.962516 0.798508 -0.026545	0 0.058469 -9
3 4	13 17	3 4	0.417487 0.723653 0.779336 0.039334	-0.013116 0.958700 0.953031 0.007474	0.153218 0.372449 0.964469 0.011746	0.043170 0.951049 0.962732 0.005059	-0.001772 0.967945 0.918362 -0.019529	0.021801 0.950744 0.945457 -0.006495	-0.018607 0.955690 0.964808 -0.033840	0.023332 0.954832 0.912143 -0.026033	0.029936 0.971858 0.959926 0.006257	0.011763 0.960485 0.925898 -0.027687	-0.005711 0.967974 0.963163 -0.037737	0.334610 0.439729 0.913212 0.049710	0.007909 0.979858 0.959195 0.008838	11 0.044219 -9
3 5	13 15	3 5	0.412921 0.723653 0.676380 -0.013401	0.019275 0.958700 0.937967 -0.000317	0.892361 0.372449 0.364394 0.347197	0.150662 0.951049 0.892090 0.070596	0.006854 0.967945 0.934063 -0.011027	0.018695 0.950744 0.953187 0.001279	0.024315 0.955690 0.862530 -0.018221	0.037660 0.954832 0.909037 0.004815	0.059149 0.971858 0.940827 0.025000	0.033772 0.960485 0.892310 -0.016383	0.013305 0.967974 0.952414 -0.000137	0.835352 0.439729 0.418323 0.235265	-0.010800 0.979858 0.971886 -0.013053	0 0.000000 9999
3 6	13 15	3 6	0.420946 0.723653 0.739797 -0.001694	-0.022511 0.958700 0.961456 -0.006720	0.910430 0.372449 0.330437 0.483368	0.062575 0.951049 0.941475 0.038635	-0.001587 0.967945 0.890632 -0.032195	0.008802 0.950744 0.965606 0.007230	0.027494 0.955690 0.907986 -0.013351	0.033027 0.954832 0.901436 -0.008243	0.033251 0.971858 0.963901 0.008549	0.015486 0.960485 0.928363 -0.013961	0.003017 0.967974 0.943277 -0.020257	0.875922 0.439729 0.339911 0.421985	-0.002126 0.979858 0.973911 -0.004673	0 0.000000 9999
3 7	13 18	3 7	0.481424 0.723653 0.740583 0.073953	-0.052835 0.958700 0.948653 -0.022521	0.024053 0.372449 0.961331 -0.015868	-0.010222 0.951049 0.963710 -0.011343	0.015281 0.967945 0.941356 0.004894	0.082350 0.950744 0.962290 0.058753	0.045382 0.955690 0.942028 0.019642	0.105040 0.954832 0.937317 0.062396	0.022705 0.971858 0.960968 0.025696	0.111536 0.960485 0.940340 0.081406	0.030333 0.967974 0.964178 0.009900	0.090166 0.439729 0.956394 -0.022830	-0.013353 0.979858 0.971643 -0.008918	9 0.077590 -9
3 8	13 20	3 8	0.441620 0.723653 0.712186 0.006936	-0.013603 0.958700 0.930588 -0.023389	0.084462 0.372449 0.973212 0.032397	0.032250 0.951049 0.969389 0.009435	-0.034911 0.967945 0.949762 -0.029292	0.027921 0.950744 0.940951 0.000282	-0.033018 0.955690 0.931471 -0.040383	-0.011971 0.954832 0.942088 -0.027685	0.029782 0.971858 0.946720 0.008244	-0.038002 0.960485 0.933157 -0.033226	0.002046 0.967974 0.960204 -0.018703	0.232109 0.439729 0.943083 0.021081	0.017892 0.979858 0.974157 0.019908	6 -0.016736 9999
3 9	13 18	3 9	0.415623 0.723653 0.706418 -0.012979	-0.045386 0.958700 0.953420 -0.024924	0.070562 0.372449 0.965681 0.002803	0.035984 0.951049 0.963014 0.007440	0.015465 0.967945 0.931038 0.001066	0.004814 0.950744 0.963565 -0.006110	0.065509 0.955690 0.890821 0.025503	0.073610 0.954832 0.909428 0.026135	-0.008034 0.971858 0.949116 -0.014581	0.074068 0.960485 0.911989 0.033913	0.029977 0.967974 0.961194 0.013930	0.191021 0.439729 0.951495 0.000978	0.005984 0.979858 0.970912 0.004136	0 0.000000 9999
3 10	13 20	3 10	0.464984 0.723653 0.739897 0.042544	0.025753 0.958700 0.966465 0.015430	-0.048066 0.372449 0.962619 0.007572	-0.017583 0.951049 0.965057 -0.004664	-0.008368 0.967945 0.950884 -0.009851	-0.017757 0.950744 0.967104 0.004744	0.015510 0.955690 0.966347 0.008751	0.001822 0.954832 0.968441 0.007857	0.015670 0.971858 0.966519 0.009398	0.014796 0.960485 0.966778 0.023111	-0.007376 0.967974 0.957127 -0.020065	0.001544 0.439729 0.965419 0.002613	-0.016202 0.979858 0.981186 -0.017730	0 0.042544 325
3 11	13 20	3 11	0.425525 0.723653 0.777274 0.036418	-0.046350 0.958700 0.931529 -0.025108	-0.198875 0.372449 0.888726 -0.016224	-0.077068 0.951049 0.895394 -0.018203	-0.003902 0.967945 0.955663 0.004324	0.018160 0.950744 0.972709 0.007398	-0.007639 0.955690 0.967071 0.005026	-0.009818 0.954832 0.964722 -0.001883	0.018213 0.971858 0.969093 0.006363	-0.036426 0.960485 0.952157 -0.027489	0.009129 0.967974 0.958997 -0.005661	-0.173263 0.439729 0.896190 -0.033088	0.015841 0.979858 0.978451 0.011934	0 0.036418 653
3 12	13 20	3 12	0.436243 0.723653 0.751209 0.024072	-0.008531 0.958700 0.957459 -0.010016	0.051809 0.372449 0.939577 -0.017942	0.033262 0.951049 0.942801 0.011621	-0.045909 0.967945 0.937535 -0.035814	-0.064314 0.950744 0.951959 -0.040108	-0.054896 0.955690 0.951711 -0.035478	-0.083006 0.954832 0.927347 -0.034974	0.009974 0.971858 0.969113 -0.001438	0.000104 0.960485 0.951916 0.023310	-0.031257 0.967974 0.943976 -0.014670	-0.101790 0.439729 0.954786 -0.020751	-0.017817 0.979858 0.967163 -0.011135	4 -0.029362 9999
3 13	13 20	3 13	0.405561 0.723653 0.788206 0.021236	-0.024959 0.958700 0.926457 0.000163	-0.212405 0.372449 0.898989 0.002507	-0.063666 0.951049 0.901789 0.011733	-0.018274 0.967945 0.917982 -0.007473	0.029921 0.950744 0.962511 0.022620	0.006768 0.955690 0.959997 0.009105	0.007456 0.954832 0.949453 0.023899	0.032321 0.971858 0.963838 0.015103	-0.016046 0.960485 0.948636 0.010841	0.031911 0.967974 0.955647 0.004973	-0.213306 0.439729 0.897895 -0.017110	0.024333 0.979858 0.967011 0.027699	7 0.022528 9999
3 14	13 20	3 14	0.435239 0.723653 0.763661 0.030831	0.025618 0.958700 0.937681 0.042969	-0.146902 0.372449 0.917052 -0.025424	-0.036651 0.951049 0.915137 0.015938	0.009675 0.967945 0.925439 0.021594	0.025039 0.950744 0.965753 0.014759	0.014693 0.955690 0.966735 0.022584	0.003950 0.954832 0.950694 0.024563	-0.001271 0.971858 0.962927 -0.010587	-0.007727 0.960485 0.950668 0.017323	0.012298 0.967974 0.965921 0.015448	-0.127569 0.439729 0.928128 -0.019227	-0.003090 0.979858 0.962081 -0.006612	0 0.030831 9999
3 15	13 20	3 15	0.364660 0.723653 0.741497 -0.014966	-0.012377 0.958700 0.953435 0.004392	-0.043181 0.372449 0.955764 0.004421	-0.009836 0.951049 0.954534 -0.001386	0.048213 0.967945 0.937465 0.034028	0.051339 0.950744 0.940198 0.014107	0.014624 0.955690 0.952148 0.012222	0.043702 0.954832 0.930488 0.018191	0.023047 0.971858 0.941758 -0.003564	0.021548 0.960485 0.917987 -0.008781	0.006856 0.967974 0.968212 -0.006869	-0.040095 0.439729 0.952113 0.006140	-0.012077 0.979858 0.919796 -0.005569	0 0.000000 9999
3 16	13 20	3 16	0.354340 0.723653 0.798207 -0.011272	-0.042059 0.958700 0.913219 0.000925	-0.220466 0.372449 0.900105 -0.030461	-0.061957 0.951049 0.906558 -0.001167	-0.007567 0.967945 0.952448 -0.001039	0.009595 0.950744 0.975886 0.010399	0.004047 0.955690 0.969968 0.007917	0.011138 0.954832 0.968128 0.016358	-0.007943 0.971858 0.930856 -0.014745	-0.015268 0.960485 0.952349 0.007108	0.051093 0.967974 0.959146 0.023553	-0.198942 0.439729 0.902753 -0.039401	-0.002791 0.979858 0.925827 -0.016583	0 0.000000 9999
3 17	13 20	3 17	0.413015 0.723653 0.745707 0.011806	0.014102 0.958700 0.947140 -0.007912	0.014368 0.372449 0.963117 0.007806	0.003893 0.951049 0.962006 -0.002893	-0.072620 0.967945 0.924261 -0.055909	-0.021376 0.950744 0.947613 0.000005	-0.044323 0.955690 0.962307 -0.052964	-0.057433 0.954832 0.937829 -0.036466	0.041936 0.971858 0.959745 0.017033	-0.041390 0.960485 0.930930 -0.007277	-0.043684 0.967974 0.900513 0.000609	0.042639 0.439729 0.961324 0.014823	-0.002735 0.979858 0.972801 0.001377	4 -0.025692 9999
3 18	13 20	3 18	0.411316 0.723653 0.740024 0.017777	0.028391 0.958700 0.950887 0.016717	0.005296 0.372449 0.965951 -0.006365	-0.007499 0.951049 0.967292 -0.012048	-0.020027 0.967945 0.952527 -0.005166	-0.010324 0.950744 0.948311 0.002575	0.001368 0.955690 0.945121 0.012251	-0.007197 0.954832 0.945651 0.006209	0.020200 0.971858 0.958296 0.004421	0.011498 0.960485 0.959516 0.014075	0.010699 0.967974 0.964375 -0.003093	0.085126 0.439729 0.954983 0.022076	0.008247 0.979858 0.963560 0.009775	11 0.019810 9999
3 19	13 20	3 19	0.406370 0.723653 0.712133 0.009773	0.037776 0.958700 0.934691 0.009154	0.023169 0.372449 0.954627 -0.006250	0.013960 0.951049 0.965460 0.000838	0.009397 0.967945 0.920999 0.002275	-0.004877 0.950744 0.940359 0.005931	0.009817 0.955690 0.959098 -0.000159	-0.012245 0.954832 0.941627 -0.002703	0.029056 0.971858 0.952490 0.007003	-0.054630 0.960485 0.929581 -0.025517	-0.042275 0.967974 0.885173 0.010386	0.117424 0.439729 0.955615 -0.013193	-0.000431 0.979858 0.903630 -0.007472	9 -0.015792 9999
3 20	13 20	3 20	0.358165 0.723653 0.742583 -0.008688	0.038683 0.958700 0.929216 0.019301	0.046362 0.372449 0.961157 0.004683	0.018894 0.951049 0.963123 0.007280	0.021308 0.967945 0.915761 0.011399	-0.054760 0.950744 0.887193 0.003860	0.014791 0.955690 0.944729 0.011806	-0.061189 0.954832 0.877377 -0.008401	-0.015328 0.971858 0.929293 -0.018648	-0.037252 0.960485 0.944201 -0.011111	-0.020482 0.967974 0.881893 0.027231	0.135621 0.439729 0.937865 0.007685	0.027950 0.979858 0.972434 0.028387	0 0.000000 9999
3 21	13 20	3 21	0.419857 0.723653 0.755017 0.005336	-0.015395 0.958700 0.928060 0.005688	0.040812 0.372449 0.948097 0.003619	0.014288 0.951049 0.955402 -0.004764	-0.004393 0.967945 0.932180 -0.016786	-0.027045 0.950744 0.951283 -0.022327	0.043984 0.955690 0.937323 0.020160	-0.028044 0.954832 0.954338 -0.028055	-0.029922 0.971858 0.934425 -0.000801	-0.015827 0.960485 0.966035 -0.001777	0.017368 0.967974 0.962323 0.002417	0.112727 0.439729 0.941778 0.013618	0.002364 0.979858 0.961183 0.000937	7 -0.012235 9999
3 22	13 18	3 22	0.364058 0.723653 0.782131 0.011645	-0.035626 0.958700 0.886325 0.002855	0.230666 0.372449 0.944299 0.021351	0.050327 0.951049 0.957635 0.019238	0.056909 0.967945 0.847542 0.029751	-0.006129 0.950744 0.941852 -0.026835	0.040272 0.955690 0.928470 0.015579	0.009331 0.954832 0.942911 -0.001953	-0.053653 0.971858 0.899703 -0.006419	-0.039125 0.960485 0.926001 -0.022164	0.020182 0.967974 0.949128 -0.003310	0.425827 0.439729 0.861817 0.013993	0.007018 0.979858 0.965748 0.008210	4 0.018613 9999
3 23	13 17	3 23	0.400035 0.723653 0.715980 -0.005110	-0.016266 0.958700 0.940931 -0.002177	0.078717 0.372449 0.942919 -0.003941	0.034132 0.951049 0.946509 0.008166	0.049405 0.967945 0.903616 0.028049	0.024689 0.950744 0.945864 0.004998	0.024577 0.955690 0.900570 -0.006837	0.078825 0.954832 0.864246 0.024816	0.026412 0.971858 0.949399 0.001222	0.058361 0.960485 0.900622 0.009430	0.025707 0.967974 0.953576 0.004262	0.178580 0.439729 0.927186 0.000213	-0.001616 0.979858 0.968760 -0.000355	0 0.000000 9999
3 24	13 20	3 24	0.448550 0.723653 0.728776 0.019052	-0.014527 0.958700 0.947431 -0.005831	0.051663 0.372449 0.967615 0.028323	0.021365 0.951049 0.965067 0.001887	-0.022430 0.967945 0.951878 -0.022203	-0.023139 0.950744 0.959734 -0.022423	0.042670 0.955690 0.922017 0.020485	-0.008883 0.954832 0.937633 -0.027980	0.026727 0.971858 0.962215 0.014655	0.007591 0.960485 0.928689 -0.011532	-0.007767 0.967974 0.956423 -0.016125	0.116105 0.439729 0.965676 -0.004483	-0.005463 0.979858 0.966342 -0.008067	7 -0.023088 9999
3 25	13 20	3 25	0.353267 0.723653 0.745122 0.004439	-0.006135 0.958700 0.918949 -0.019041	0.097687 0.372449 0.952294 0.022904	0.039596 0.951049 0.966276 0.011799	-0.015673 0.967945 0.889799 0.006561	-0.044076 0.950744 0.911327 -0.013950	-0.056868 0.955690 0.921896 -0.022047	-0.059350 0.954832 0.864497 -0.009762	0.012740 0.971858 0.959206 -0.002610	-0.060859 0.960485 0.924770 -0.024161	-0.019770 0.967974 0.886907 0.022425	0.414234 0.439729 0.848974 0.089260	-0.008679 0.979858 0.966911 -0.007574	11 0.019905 9999
3 26	13 18	3 26	0.309296 0.723653 0.752343 -0.011438	-0.043022 0.958700 0.917021 -0.013639	0.112604 0.372449 0.972616 -0.001487	0.055833 0.951049 0.966894 0.011583	0.035221 0.967945 0.858397 0.012523	0.001170 0.950744 0.908952 -0.039645	0.019711 0.955690 0.955261 0.011668	0.047735 0.954832 0.848412 0.006250	0.045513 0.971858 0.922431 0.004739	0.040142 0.960485 0.887600 0.005975	0.032614 0.967974 0.952954 0.011616	0.231379 0.439729 0.943481 0.003745	0.034733 0.979858 0.974962 0.032580	0 0.000000 9999
3 27	13 15	3 27	0.341353 0.723653 0.746673 -0.020737	0.043858 0.958700 0.834127 -0.001904	0.206573 0.372449 0.956200 0.014257	0.094129 0.951049 0.942935 0.028199	-0.035487 0.967945 0.934561 -0.023522	0.038466 0.950744 0.908890 -0.001937	-0.044262 0.955690 0.900305 -0.020478	-0.009025 0.954832 0.949463 -0.005973	0.049685 0.971858 0.941985 0.034478	-0.031920 0.960485 0.920549 -0.005314	0.019944 0.967974 0.950186 0.006976	0.583600 0.439729 0.732517 0.054091	-0.001213 0.979858 0.969538 0.003043	0 0.000000 9999
3 28	13 18	3 28	0.443856 0.723653 0.740660 0.006463	0.026558 0.958700 0.966200 0.032183	0.197266 0.372449 0.952473 0.036088	0.031002 0.951049 0.966457 0.009310	0.040189 0.967945 0.949656 0.033695	-0.011524 0.950744 0.974828 -0.003243	0.064142 0.955690 0.900504 0.026613	0.046632 0.954832 0.929078 0.015715	0.028462 0.971858 0.960404 0.013128	0.043420 0.960485 0.918786 0.012308	0.016682 0.967974 0.961677 -0.000755	0.408730 0.439729 0.860116 0.021891	0.009956 0.979858 0.972983 0.008930	4 0.014757 9999
3 29	13 19	3 29	0.379423 0.723653 0.735950 -0.022495	0.051059 0.958700 0.878755 0.002956	0.086323 0.372449 0.944519 0.000515	0.031397 0.951049 0.956841 0.007650	-0.006255 0.967945 0.934400 -0.002631	0.018841 0.950744 0.948708 -0.006961	-0.026483 0.955690 0.912641 0.003185	-0.019521 0.954832 0.946688 -0.020829	0.026454 0.971858 0.961644 0.004714	-0.030276 0.960485 0.922938 -0.013501	-0.022704 0.967974 0.958814 -0.008578	0.311406 0.439729 0.902941 0.016306	-0.015943 0.979858 0.977258 -0.017793	0 0.000000 9999
3 30	13 17	3 30	0.255645 0.723653 0.762666 -0.016584	0.050554 0.958700 0.925762 0.031883	0.521169 0.372449 0.776932 0.006536	0.195012 0.951049 0.809926 0.074307	-0.039363 0.967945 0.799400 -0.010039	0.022904 0.950744 0.952096 0.006334	-0.032301 0.955690 0.824806 0.016578	-0.041736 0.954832 0.798559 0.016176	0.027165 0.971858 0.944136 0.002379	-0.037810 0.960485 0.888410 -0.009395	0.027687 0.967974 0.920476 -0.002155	-0.457344 0.439729 0.808988 -0.013196	-0.010672 0.979858 0.956450 -0.015481	0 0.000000 9999
3 31	13 19	3 31	0.381189 0.723653 0.794634 0.026681	-0.067408 0.958700 0.954561 -0.050673	0.078307 0.372449 0.966116 0.002543	0.034522 0.951049 0.965961 0.009838	0.011671 0.967945 0.926185 0.001708	0.029762 0.950744 0.947273 -0.004473	0.004855 0.955690 0.957873 -0.005025	0.048769 0.954832 0.914780 0.001171	0.031592 0.971858 0.955102 0.016137	0.045024 0.960485 0.940121 0.012663	0.023681 0.967974 0.960202 0.005744	0.166170 0.439729 0.950918 -0.014129	0.011320 0.979858 0.963689 0.019070	1 -0.036770 629
3 32	13 18	3 32	0.380497 0.723653 0.794701 0.005005	0.001846 0.958700 0.945869 0.024484	0.221512 0.372449 0.881489 0.008225	0.029712 0.951049 0.963050 0.003041	0.028296 0.967945 0.935785 0.023535	0.022999 0.950744 0.944787 0.005469	0.038701 0.955690 0.968798 0.033492	0.043019 0.954832 0.923842 0.016751	0.028176 0.971858 0.964438 -0.001780	0.022843 0.960485 0.926411 -0.008620	0.035118 0.967974 0.967572 0.012622	0.478168 0.439729 0.772036 0.019315	-0.017109 0.979858 0.972782 -0.016755	6 0.012947 9999
3 33	13 20	3 33	0.413777 0.723653 0.701287 0.000216	-0.028355 0.958700 0.951265 -0.019144	0.042640 0.372449 0.964364 -0.002294	0.025467 0.951049 0.960912 0.001578	0.001177 0.967945 0.950256 -0.006022	-0.005758 0.950744 0.954505 -0.014124	0.060505 0.955690 0.908563 0.016576	0.029909 0.954832 0.932915 0.000984	-0.018413 0.971858 0.937663 -0.020778	0.060432 0.960485 0.930513 0.027324	0.032023 0.967974 0.959962 0.019102	0.123805 0.439729 0.947505 0.009390	0.011429 0.979858 0.940753 0.016571	9 0.002429 9999
3 34	13 20	3 34	0.384637 0.723653 0.762490 0.022105	0.015726 0.958700 0.881498 0.000662	0.081488 0.372449 0.951009 0.021003	0.035738 0.951049 0.962175 0.015296	-0.010179 0.967945 0.946057 0.004649	-0.020429 0.950744 0.950296 -0.006750	-0.036573 0.955690 0.934355 -0.014826	-0.019305 0.954832 0.930772 0.009733	0.036920 0.971858 0.959304 0.013353	-0.023110 0.960485 0.941440 0.004285	0.021617 0.967974 0.942288 0.013601	0.286194 0.439729 0.909120 0.017234	-0.007577 0.979858 0.930671 -0.008568	0 0.022105 9999
3 35	13 17	3 35	0.431108 0.723653 0.758005 0.011305	-0.053275 0.958700 0.959872 -0.033004	0.145667 0.372449 0.954424 -0.000604	0.046452 0.951049 0.964961 0.018788	-0.052935 0.967945 0.943040 -0.046603	0.004109 0.950744 0.967928 -0.006502	-0.006745 0.955690 0.925445 -0.040458	-0.025123 0.954832 0.929837 -0.051142	0.027793 0.971858 0.969474 0.012844	-0.012842 0.960485 0.933590 -0.039966	0.007309 0.967974 0.950200 -0.011440	0.357826 0.439729 0.869283 -0.015030	0.038406 0.979858 0.975219 0.036964	7 -0.024045 9999
3 36	13 20	3 36	0.420313 0.723653 0.746588 0.019940	0.022322 0.958700 0.943731 0.019872	0.082856 0.372449 0.975705 0.020897	0.030693 0.951049 0.974396 0.002605	0.020093 0.967945 0.930105 0.017500	0.046870 0.950744 0.953334 0.023285	0.020915 0.955690 0.947456 0.002993	0.065575 0.954832 0.923294 0.031074	0.018650 0.971858 0.960398 0.012693	0.066903 0.960485 0.943291 0.045545	-0.010901 0.967974 0.949859 -0.011723	0.153884 0.439729 0.958465 0.016481	0.001031 0.979858 0.976353 0.001506	9 0.030136 9999
3 37	13 20	3 37	0.407144 0.723653 0.700024 0.001200	-0.014242 0.958700 0.934996 -0.016227	0.040329 0.372449 0.960495 0.013429	-0.043956 0.951049 0.961546 -0.056943	-0.009139 0.967945 0.948369 0.001491	-0.032515 0.950744 0.963736 -0.027086	0.042519 0.955690 0.944976 0.019737	-0.002509 0.954832 0.946584 -0.003183	0.028541 0.971858 0.947759 0.014642	-0.003101 0.960485 0.933210 -0.004197	-0.006749 0.967974 0.947327 -0.012499	0.123267 0.439729 0.959654 -0.004402	0.000445 0.979858 0.944137 0.001705	3 -0.008266 9999
3 38	13 20	3 38	0.415228 0.723653 0.722260 0.025262	0.029798 0.958700 0.934384 0.019328	0.076019 0.372449 0.969110 0.021232	0.033695 0.951049 0.971188 0.012472	0.039913 0.967945 0.935720 0.016827	0.051323 0.950744 0.908683 0.019150	0.014385 0.955690 0.932136 -0.002150	0.054794 0.954832 0.923554 0.017330	0.046664 0.971858 0.963497 0.033880	-0.019065 0.960485 0.943801 -0.019016	0.003083 0.967974 0.963188 0.004171	0.156904 0.439729 0.957380 0.028623	-0.012229 0.979858 0.901317 -0.009479	8 0.029255 9999
3 39	13 20	3 39	0.305784 0.723653 0.817893 0.004720	-0.015140 0.958700 0.946769 -0.001653	0.079145 0.372449 0.972152 -0.006120	0.022115 0.951049 0.976836 0.002080	-0.020750 0.967945 0.901346 0.002596	-0.048674 0.950744 0.884102 0.001804	-0.045561 0.955690 0.879812 -0.004888	-0.037757 0.954832 0.885517 0.016154	-0.010162 0.971858 0.952057 -0.012002	-0.001873 0.960485 0.956686 0.006073	0.020312 0.967974 0.961333 0.004459	0.220808 0.439729 0.943726 -0.016676	0.000461 0.979858 0.972305 0.001592	7 0.008732 9999
3 40	13 20	3 40	0.390105 0.723653 0.737183 -0.002678	-0.011581 0.958700 0.940243 0.009645	-0.077104 0.372449 0.928706 -0.016393	-0.017634 0.951049 0.930274 0.008966	-0.017718 0.967945 0.926468 -0.018707	0.035802 0.950744 0.953560 0.000700	0.007731 0.955690 0.947509 -0.010637	0.017825 0.954832 0.945254 -0.005897	0.016896 0.971858 0.950595 0.024605	-0.001796 0.960485 0.961390 -0.010015	0.002541 0.967974 0.969681 -0.009487	-0.055866 0.439729 0.935353 -0.009713	-0.008750 0.979858 0.965510 -0.005955	0 0.000000 9999
3 41	13 20	3 41	0.422203 0.723653 0.708747 0.015124	-0.005491 0.958700 0.936525 -0.015254	0.035751 0.372449 0.961098 -0.018251	-0.002931 0.951049 0.964900 -0.019308	-0.022996 0.967945 0.930638 -0.024625	-0.032526 0.950744 0.951035 -0.016057	-0.060600 0.955690 0.953894 -0.046135	-0.052319 0.954832 0.940398 -0.030460	-0.001126 0.971858 0.957487 -0.006216	-0.040959 0.960485 0.949709 -0.018345	-0.040051 0.967974 0.926855 -0.008385	0.060361 0.439729 0.960984 0.002170	0.007458 0.979858 0.911040 0.001318	6 -0.026415 9999
3 42	13 20	3 42	0.412666 0.723653 0.732617 -0.020514	0.009262 0.958700 0.963523 0.007652	0.048231 0.372449 0.978768 0.023862	0.029504 0.951049 0.972669 0.017448	0.003362 0.967945 0.948282 -0.011544	0.042341 0.950744 0.961659 0.024355	0.006810 0.955690 0.947054 -0.014731	0.059239 0.954832 0.925018 0.019399	-0.016390 0.971858 0.950844 -0.041246	0.036931 0.960485 0.928579 -0.000516	0.045700 0.967974 0.963523 0.030382	0.097844 0.439729 0.973739 -0.002440	0.017843 0.979858 0.967535 0.015100	0 0.000000 9999
3 43	13 20	3 43	0.410031 0.723653 0.740940 -0.014877	0.007450 0.958700 0.957578 0.002102	0.025263 0.372449 0.962558 0.004213	0.005474 0.951049 0.966729 0.002136	0.006789 0.967945 0.963656 -0.000330	0.032391 0.950744 0.957773 0.016866	0.017483 0.955690 0.956973 0.010615	0.018917 0.954832 0.951059 0.004146	0.009919 0.971858 0.957834 0.003046	0.024011 0.960485 0.962965 0.017865	0.023569 0.967974 0.968065 0.011938	0.041682 0.439729 0.958735 0.018877	-0.004582 0.979858 0.969504 -0.012737	0 0.000000 9999
3 44	13 20	3 44	0.416187 0.723653 0.729565 0.010550	-0.001585 0.958700 0.957590 0.001653	0.027385 0.372449 0.966751 -0.007597	0.013484 0.951049 0.967458 -0.000444	0.002702 0.967945 0.954248 0.009486	-0.034354 0.950744 0.962327 -0.024570	-0.020593 0.955690 0.966612 -0.013853	-0.030109 0.954832 0.946007 -0.009895	-0.033074 0.971858 0.939679 -0.010971	-0.003259 0.960485 0.952412 0.016017	-0.005317 0.967974 0.962617 0.011488	0.027107 0.439729 0.966744 0.021436	-0.020838 0.979858 0.942251 -0.017048	11 0.015038 9999
3 45	13 20	3 45	0.430524 0.723653 0.732319 0.029692	0.018570 0.958700 0.953082 -0.009313	0.054854 0.372449 0.961249 0.004027	0.024938 0.951049 0.958198 0.001673	-0.012366 0.967945 0.947541 -0.016578	0.032770 0.950744 0.948328 0.007477	-0.034437 0.955690 0.955120 -0.026637	0.003614 0.954832 0.960491 0.003421	0.001930 0.971858 0.964327 0.004494	-0.010841 0.960485 0.966322 -0.000425	-0.002734 0.967974 0.966242 -0.006294	0.015570 0.439729 0.966195 0.009686	0.025472 0.979858 0.969236 0.028564	0 0.029692 9999
3 46	13 20	3 46	0.426717 0.723653 0.750857 0.020030	-0.011809 0.958700 0.960831 0.006269	0.023720 0.372449 0.977950 -0.003439	0.006493 0.951049 0.973974 0.000908	-0.009959 0.967945 0.939579 -0.016626	0.037823 0.950744 0.962323 0.014954	0.019029 0.955690 0.953201 -0.002094	0.024941 0.954832 0.938097 -0.011731	0.009840 0.971858 0.967233 0.001151	0.053622 0.960485 0.943954 0.026330	-0.002164 0.967974 0.958345 -0.007027	0.047692 0.439729 0.974106 -0.017211	-0.019113 0.979858 0.971751 -0.018249	9 0.022965 9999
3 47	13 20	3 47	0.437753 0.723653 0.725232 0.011985	0.024588 0.958700 0.943209 0.004267	-0.002753 0.372449 0.975900 0.002010	0.001315 0.951049 0.975308 -0.005234	-0.042444 0.967945 0.950058 -0.034852	-0.036920 0.950744 0.955560 -0.015105	-0.036551 0.955690 0.964032 -0.021369	-0.043659 0.954832 0.941054 -0.017656	0.000248 0.971858 0.960558 -0.005967	-0.021434 0.960485 0.949171 -0.007384	-0.052531 0.967974 0.928426 -0.011424	0.028469 0.439729 0.972827 -0.014838	-0.004129 0.979858 0.974497 -0.003037	4 -0.020438 9999
3 48	13 20	3 48	0.400392 0.723653 0.764790 -0.007309	0.048243 0.958700 0.914875 0.013515	0.055078 0.372449 0.970734 0.001955	0.037698 0.951049 0.970608 0.023023	0.015461 0.967945 0.951265 0.028187	-0.039124 0.950744 0.933883 -0.010920	0.025722 0.955690 0.947463 0.041687	-0.028740 0.954832 0.922969 0.007962	0.010521 0.971858 0.967590 -0.002216	-0.020019 0.960485 0.953332 0.000344	-0.006555 0.967974 0.965803 0.001110	-0.025108 0.439729 0.971332 -0.014757	-0.015659 0.979858 0.975756 -0.014034	0 0.000000 9999
3 49	13 20	3 49	0.450463 0.723653 0.739552 0.034518	-0.009369 0.958700 0.966672 -0.008567	0.020852 0.372449 0.969311 -0.004073	0.008694 0.951049 0.966729 -0.007186	0.001535 0.967945 0.942795 0.009320	0.026302 0.950744 0.973220 0.023569	-0.034513 0.955690 0.960399 -0.015358	-0.010377 0.954832 0.953734 0.018240	0.032863 0.971858 0.961062 0.039379	-0.036586 0.960485 0.949582 -0.008381	-0.001886 0.967974 0.961194 0.020056	-0.055196 0.439729 0.970108 -0.021122	0.005778 0.979858 0.952662 0.016323	8 0.036868 620
3 50	13 20	3 50	0.341406 0.723653 0.738821 0.000869	-0.047427 0.958700 0.897252 -0.023600	-0.046342 0.372449 0.945088 -0.011208	-0.113146 0.951049 0.897445 -0.044026	-0.025122 0.967945 0.919241 -0.016421	-0.022476 0.950744 0.969232 -0.031554	0.016042 0.955690 0.944894 -0.004028	0.002081 0.954832 0.936927 -0.018307	-0.050268 0.971858 0.893373 -0.011464	-0.031262 0.960485 0.955695 -0.008657	0.016123 0.967974 0.967790 0.010562	0.003829 0.439729 0.940249 -0.007703	0.010095 0.979858 0.974508 0.010800	3 -0.006185 9999
3 51	13 20	3 51	0.421079 0.723653 0.762328 0.020849	0.019849 0.958700 0.962977 0.003244	0.024097 0.372449 0.971015 0.027166	-0.012612 0.951049 0.971021 -0.028421	0.015810 0.967945 0.958563 0.020330	-0.040306 0.950744 0.964573 -0.025763	-0.004914 0.955690 0.967152 0.002947	-0.024995 0.954832 0.966603 -0.008543	0.012167 0.971858 0.965761 -0.002536	0.007880 0.960485 0.966330 0.015422	-0.020239 0.967974 0.956543 -0.006215	0.018873 0.439729 0.966331 -0.000695	0.001343 0.979858 0.973861 0.000861	3 -0.024342 9999
3 52	13 20	3 52	0.398771 0.723653 0.733181 0.005616	-0.040532 0.958700 0.920080 -0.009679	0.030864 0.372449 0.969202 -0.008199	0.012241 0.951049 0.968149 0.001332	-0.009441 0.967945 0.916757 -0.012848	0.040706 0.950744 0.963154 0.022299	0.018827 0.955690 0.952307 -0.003829	0.015145 0.954832 0.947723 -0.004333	-0.035668 0.971858 0.911340 -0.002240	-0.005917 0.960485 0.950861 0.005189	0.006819 0.967974 0.964320 -0.006460	0.052739 0.439729 0.961113 -0.006036	0.003445 0.979858 0.971636 0.003598	4 -0.008494 9999
3 53	13 20	3 53	0.340514 0.723653 0.752064 -0.011195	0.045386 0.958700 0.870494 -0.001042	0.023579 0.372449 0.975157 -0.010872	0.004700 0.951049 0.972639 -0.006905	-0.021455 0.967945 0.950826 -0.008296	-0.055959 0.950744 0.904075 -0.008085	-0.022944 0.955690 0.940636 -0.002299	-0.050044 0.954832 0.888001 -0.008887	0.023555 0.971858 0.965735 0.000150	-0.021130 0.960485 0.942312 -0.001191	0.011427 0.967974 0.948535 0.001700	0.092937 0.439729 0.962105 0.020484	0.004818 0.979858 0.974259 0.003333	0 0.000000 9999
3 54	13 20	3 54	0.412937 0.723653 0.769488 0.007240	0.009797 0.958700 0.965847 0.003147	0.069413 0.372449 0.929668 -0.006101	0.060318 0.951049 0.932464 0.025191	0.008800 0.967945 0.912743 0.008544	0.049339 0.950744 0.951325 0.010909	-0.023477 0.955690 0.917574 -0.003759	-0.021791 0.954832 0.964231 -0.011363	0.005461 0.971858 0.953875 0.001606	-0.016203 0.960485 0.956527 0.007461	-0.015362 0.967974 0.960333 -0.005887	-0.069545 0.439729 0.953496 -0.006471	0.002042 0.979858 0.975489 -0.001751	7 -0.009070 9999
3 55	13 20	3 55	0.426446 0.723653 0.759261 0.011070	-0.000499 0.958700 0.952800 -0.007469	0.069432 0.372449 0.968275 0.014244	0.021752 0.951049 0.969621 0.006062	-0.027890 0.967945 0.952748 -0.013264	0.040532 0.950744 0.959484 0.009339	-0.007077 0.955690 0.959347 -0.002102	0.002077 0.954832 0.954026 -0.005695	0.011599 0.971858 0.963626 0.009416	-0.013055 0.960485 0.964352 -0.005582	0.020922 0.967974 0.967297 0.020649	0.008317 0.439729 0.967066 0.016908	-0.004117 0.979858 0.965983 -0.006315	10 0.015119 9999
3 56	13 20	3 56	0.404034 0.723653 0.759389 -0.000503	-0.009668 0.958700 0.934625 0.009510	0.028120 0.372449 0.971605 0.002623	0.006537 0.951049 0.971123 0.001839	-0.022413 0.967945 0.929664 -0.016944	0.019854 0.950744 0.930102 -0.008059	0.008908 0.955690 0.963247 -0.003837	0.001002 0.954832 0.924474 -0.024435	0.006047 0.971858 0.963099 0.004316	-0.014460 0.960485 0.960544 -0.017684	0.009218 0.967974 0.957113 -0.010263	0.106092 0.439729 0.965234 0.005266	-0.002553 0.979858 0.923552 0.004904	0 0.000000 9999
3 57	13 20	3 57	0.255420 0.723653 0.747352 -0.024445	0.026752 0.958700 0.903701 0.000627	0.039775 0.372449 0.958125 -0.020373	0.017250 0.951049 0.957042 0.002459	0.011775 0.967945 0.880814 -0.012887	-0.052241 0.950744 0.879241 -0.007690	0.013280 0.955690 0.947323 -0.001663	-0.018751 0.954832 0.947405 0.001811	0.028518 0.971858 0.947516 0.008292	-0.022578 0.960485 0.922385 0.007331	0.018589 0.967974 0.951203 -0.007043	0.088279 0.439729 0.947063 0.039845	-0.008977 0.979858 0.970311 -0.008580	0 0.000000 9999
3 58	13 20	3 58	0.385895 0.723653 0.768738 0.014076	-0.003077 0.958700 0.965744 0.009037	-0.058797 0.372449 0.930777 -0.024201	-0.025234 0.951049 0.926897 -0.012905	0.018563 0.967945 0.894936 0.008943	0.033176 0.950744 0.958145 0.007988	-0.004521 0.955690 0.947531 0.006308	-0.014457 0.954832 0.934913 -0.005124	-0.000268 0.971858 0.969689 -0.016403	-0.005534 0.960485 0.957982 0.006263	-0.050141 0.967974 0.953293 -0.024773	-0.132006 0.439729 0.947945 -0.049805	0.015238 0.979858 0.970578 0.016015	2 -0.018457 9999
3 59	13 20	3 59	0.422682 0.723653 0.762016 0.019601	-0.026099 0.958700 0.961042 -0.003278	0.071470 0.372449 0.962288 -0.009692	0.014347 0.951049 0.962465 0.004928	-0.000010 0.967945 0.937915 0.005819	-0.002489 0.950744 0.965447 -0.006219	0.032028 0.955690 0.937013 0.009375	0.034497 0.954832 0.930623 0.005137	-0.010876 0.971858 0.955195 -0.018419	0.024841 0.960485 0.928667 0.002560	0.032231 0.967974 0.945298 0.015962	0.179876 0.439729 0.945820 -0.004150	0.016627 0.979858 0.980326 0.015248	0 0.019601 9999
3 60	13 20	3 60	0.406602 0.723653 0.717582 -0.006582	-0.008464 0.958700 0.935752 0.006334	0.030008 0.372449 0.956070 0.010229	-0.028204 0.951049 0.917414 -0.020331	-0.003464 0.967945 0.951219 0.003515	0.037802 0.950744 0.960508 0.027434	-0.003541 0.955690 0.950396 -0.007346	0.028088 0.954832 0.949788 0.015727	-0.025637 0.971858 0.938380 -0.006416	-0.022835 0.960485 0.947216 -0.010623	0.013182 0.967974 0.947875 0.008960	0.061552 0.439729 0.953893 0.032966	0.028185 0.979858 0.940964 0.032863	0 0.000000 9999
3 61	13 20	3 61	0.378794 0.723653 0.744776 -0.007565	0.025809 0.958700 0.932055 0.000700	0.049885 0.372449 0.958342 0.019849	0.018792 0.951049 0.958811 0.002219	-0.003330 0.967945 0.952346 -0.008030	-0.031004 0.950744 0.943850 -0.007250	-0.028480 0.955690 0.946196 -0.023930	-0.031461 0.954832 0.937634 -0.016655	0.011003 0.971858 0.964327 0.002769	-0.036197 0.960485 0.960973 -0.033573	-0.017731 0.967974 0.964163 -0.004763	0.031403 0.439729 0.959026 -0.007749	0.002707 0.979858 0.940846 -0.003676	0 0.000000 9999
3 62	13 20	3 62	0.372092 0.723653 0.778978 0.003705	0.013626 0.958700 0.937177 0.019807	0.063711 0.372449 0.968989 -0.008697	0.026126 0.951049 0.966923 0.003798	0.008936 0.967945 0.947261 0.005946	-0.004691 0.950744 0.962475 -0.007386	0.002571 0.955690 0.958552 -0.002035	-0.020471 0.954832 0.960511 -0.010815	-0.012799 0.971858 0.930099 0.014414	-0.021017 0.960485 0.945370 -0.002270	-0.000522 0.967974 0.960831 -0.001990	0.151612 0.439729 0.953906 0.000796	-0.008433 0.979858 0.935291 -0.001378	8 0.007308 9999
3 63	13 20	3 63	0.404914 0.723653 0.762572 -0.008824	0.000427 0.958700 0.954606 0.010360	0.094888 0.372449 0.959778 0.014303	0.033325 0.951049 0.973626 0.003251	0.017064 0.967945 0.934368 0.004295	0.038500 0.950744 0.952144 -0.004194	0.021850 0.955690 0.963060 0.008487	0.038645 0.954832 0.929755 -0.001375	0.018571 0.971858 0.951299 0.014748	0.016554 0.960485 0.934444 -0.001681	0.029675 0.967974 0.964271 0.005254	0.208743 0.439729 0.929706 0.016691	0.013952 0.979858 0.972197 0.018080	0 0.000000 9999
3 64	13 20	3 64	0.375498 0.723653 0.718846 -0.020257	0.021671 0.958700 0.934230 0.001546	0.117115 0.372449 0.936655 0.024308	0.041110 0.951049 0.919651 0.004699	0.000543 0.967945 0.931390 -0.002067	0.005003 0.950744 0.960929 -0.000192	-0.023720 0.955690 0.948500 -0.015906	-0.005616 0.954832 0.947533 0.012017	-0.015501 0.971858 0.933462 -0.012139	-0.016130 0.960485 0.959150 -0.002266	-0.008858 0.967974 0.947611 0.011097	-0.014891 0.439729 0.949342 -0.004235	-0.008382 0.979858 0.963919 -0.011910	0 0.000000 9999
3 65	13 20	3 65	0.392830 0.723653 0.731827 -0.000144	0.031281 0.958700 0.954071 0.029011	0.029760 0.372449 0.960543 0.007380	0.012580 0.951049 0.964701 0.000839	0.032116 0.967945 0.952834 0.016376	0.007680 0.950744 0.970099 -0.002315	0.023886 0.955690 0.949302 0.011429	0.028806 0.954832 0.957177 0.009047	-0.025616 0.971858 0.959501 -0.017616	0.020208 0.960485 0.941629 0.010023	0.004109 0.967974 0.961372 0.017481	0.053336 0.439729 0.957108 0.013472	-0.023593 0.979858 0.961059 -0.022511	0 0.000000 9999
3 66	13 20	3 66	0.421888 0.723653 0.741422 0.002316	-0.010266 0.958700 0.960420 0.007382	0.079410 0.372449 0.970074 -0.015536	0.024279 0.951049 0.972535 -0.002214	-0.011451 0.967945 0.945642 -0.017585	0.030983 0.950744 0.960079 0.016657	0.045417 0.955690 0.933182 0.026390	0.032201 0.954832 0.928233 -0.000838	0.007242 0.971858 0.962644 0.002116	0.024540 0.960485 0.929863 -0.000069	0.022770 0.967974 0.963140 0.002071	0.198125 0.439729 0.940867 -0.000552	0.010172 0.979858 0.974133 0.007371	6 0.007818 9999
3 67	13 20	3 67	0.389171 0.723653 0.751171 -0.003138	-0.019301 0.958700 0.941770 -0.032166	0.090748 0.372449 0.971014 0.016332	0.039724 0.951049 0.951524 0.010156	0.008454 0.967945 0.922866 0.004143	0.017861 0.950744 0.953240 0.038677	-0.052719 0.955690 0.946783 -0.036591	-0.012966 0.954832 0.927276 0.003142	-0.013253 0.971858 0.944900 0.000773	-0.038571 0.960485 0.953310 -0.020371	0.008596 0.967974 0.937526 0.032030	0.244726 0.439729 0.918394 0.020786	-0.006737 0.979858 0.978810 -0.006771	0 0.000000 9999
3 68	13 20	3 68	0.382499 0.723653 0.717060 -0.029213	0.019171 0.958700 0.903320 0.004921	0.031446 0.372449 0.964536 0.013722	0.014463 0.951049 0.958116 0.003235	0.012081 0.967945 0.956689 0.015011	-0.016987 0.950744 0.942872 -0.001934	0.022929 0.955690 0.958730 0.020471	0.000217 0.954832 0.946558 0.013724	0.029767 0.971858 0.960660 0.017290	-0.007698 0.960485 0.949986 -0.006341	0.023118 0.967974 0.958049 0.020277	0.157724 0.439729 0.948901 0.006777	-0.008571 0.979858 0.957960 -0.010133	0 0.000000 9999
3 69	13 20	3 69	0.405247 0.723653 0.717352 0.005857	-0.025242 0.958700 0.938644 -0.033386	0.065576 0.372449 0.957112 -0.010532	0.029540 0.951049 0.958858 0.009824	-0.015769 0.967945 0.952722 -0.006705	-0.011594 0.950744 0.963774 -0.008011	-0.001263 0.955690 0.964110 -0.004310	-0.028762 0.954832 0.960017 -0.014677	0.001837 0.971858 0.951694 0.006662	0.000960 0.960485 0.961523 0.015058	-0.036257 0.967974 0.930652 -0.017448	0.073276 0.439729 0.963042 0.002144	0.013169 0.979858 0.972001 0.012717	1 -0.013984 9999
3 70	13 19	3 70	0.398422 0.723653 0.753467 0.012807	0.065733 0.958700 0.901960 0.022753	0.051410 0.372449 0.977067 0.004843	0.025090 0.951049 0.969782 0.004835	0.021334 0.967945 0.955121 0.026187	0.047436 0.950744 0.926328 -0.000669	-0.000052 0.955690 0.949436 0.023103	0.046507 0.954832 0.954051 0.034779	0.024714 0.971858 0.947607 -0.001098	0.023984 0.960485 0.953603 0.035140	0.024055 0.967974 0.951343 0.008160	0.209630 0.439729 0.938493 -0.000655	-0.010922 0.979858 0.957896 -0.009994	9 0.021214 9999
3 71	13 20	3 71	0.328292 0.723653 0.753385 0.001506	0.074277 0.958700 0.843390 0.034730	0.183633 0.372449 0.881535 0.042798	0.063048 0.951049 0.894909 0.016644	-0.023547 0.967945 0.865812 0.003171	-0.019950 0.950744 0.921273 0.004521	-0.022537 0.955690 0.868422 0.005657	-0.051305 0.954832 0.855449 -0.010400	0.030186 0.971858 0.932272 -0.001041	-0.038037 0.960485 0.919268 -0.012953	-0.044485 0.967974 0.870344 -0.000961	-0.003098 0.439729 0.899374 0.020718	0.011941 0.979858 0.965559 0.005366	11 0.005586 9999
3 72	13 20	3 72	0.405106 0.723653 0.717456 -0.002942	-0.022474 0.958700 0.947038 -0.001565	0.073861 0.372449 0.961691 -0.016927	0.031149 0.951049 0.957723 0.007904	0.010130 0.967945 0.935424 0.010374	0.002985 0.950744 0.963545 -0.008061	0.054917 0.955690 0.911537 0.022172	0.034699 0.954832 0.903858 0.006192	0.015536 0.971858 0.943748 -0.003956	0.036666 0.960485 0.905574 0.005689	0.031285 0.967974 0.959881 0.008934	0.143954 0.439729 0.958059 0.002432	0.003203 0.979858 0.969711 0.002108	0 0.000000 9999
3 73	13 19	3 73	0.393347 0.723653 0.773728 0.012199	0.002583 0.958700 0.935050 0.017422	0.071982 0.372449 0.969294 0.005036	0.001014 0.951049 0.948698 -0.004463	0.005092 0.967945 0.929835 -0.001006	0.032650 0.950744 0.964090 0.014970	0.030089 0.955690 0.965598 0.011569	0.022175 0.954832 0.955592 0.010194	-0.010967 0.971858 0.948044 0.006826	-0.008650 0.960485 0.963823 -0.003478	-0.004689 0.967974 0.964799 -0.006601	0.179047 0.439729 0.938587 -0.008913	0.012047 0.979858 0.968924 0.011238	0 0.012199 9999
3 74	13 18	3 74	0.371937 0.723653 0.752118 -0.002262	0.002849 0.958700 0.939842 0.004563	0.125111 0.372449 0.949459 -0.009582	0.058757 0.951049 0.933566 0.007017	-0.013382 0.967945 0.907357 -0.011087	-0.008851 0.950744 0.927702 0.006963	-0.027448 0.955690 0.938902 -0.008020	-0.032312 0.954832 0.908414 -0.015028	0.015831 0.971858 0.955090 0.022555	-0.013476 0.960485 0.934554 -0.004727	-0.048296 0.967974 0.907316 -0.018918	0.336839 0.439729 0.852507 0.012016	-0.003915 0.979858 0.963056 -0.005024	0 0.000000 9999
3 75	13 19	3 75	0.365017 0.723653 0.739029 0.004295	-0.037229 0.958700 0.935758 -0.015012	0.120953 0.372449 0.968621 -0.007024	0.049758 0.951049 0.967302 0.005781	0.016519 0.967945 0.873364 -0.008559	0.018035 0.950744 0.921979 -0.001281	0.021639 0.955690 0.952812 0.001851	0.052626 0.954832 0.875246 0.006166	0.018241 0.971858 0.938100 -0.010666	0.032791 0.960485 0.899363 0.001102	0.031253 0.967974 0.950064 0.005986	0.246872 0.439729 0.927914 -0.010029	-0.005049 0.979858 0.948752 -0.005122	1 -0.008030 9999
3 76	13 19	3 76	0.408131 0.723653 0.745026 0.008531	0.039967 0.958700 0.933159 0.011933	0.086312 0.372449 0.970659 -0.022838	0.036325 0.951049 0.960457 0.000098	0.024608 0.967945 0.951410 0.014534	-0.010325 0.950744 0.954318 0.004185	0.017470 0.955690 0.958324 0.006081	0.009106 0.954832 0.956970 -0.000392	0.016147 0.971858 0.956706 -0.005511	0.011917 0.960485 0.951709 0.008137	-0.010220 0.967974 0.955296 0.000838	0.297168 0.439729 0.901407 0.056661	-0.007872 0.979858 0.975270 -0.009294	11 0.021986 9999
3 77	13 19	3 77	0.402219 0.723653 0.756908 0.000102	0.031781 0.958700 0.926877 0.002142	0.093133 0.372449 0.962615 0.004833	0.022300 0.951049 0.965639 -0.001874	0.008075 0.967945 0.951809 0.006405	0.020853 0.950744 0.926437 -0.022428	-0.021994 0.955690 0.950481 -0.007802	0.014436 0.954832 0.961548 0.000008	0.018640 0.971858 0.959632 -0.003789	0.002995 0.960485 0.960809 0.008999	0.041225 0.967974 0.960728 0.021581	0.277396 0.439729 0.890939 -0.006717	-0.002838 0.979858 0.942588 -0.002609	10 0.001484 9999
3 78	13 16	3 78	0.401877 0.723653 0.699147 0.013901	-0.022794 0.958700 0.916560 0.007830	0.162268 0.372449 0.944315 0.004748	0.076366 0.951049 0.920921 0.005992	0.023911 0.967945 0.894877 0.010471	0.012172 0.950744 0.908234 -0.000699	0.059436 0.955690 0.902783 0.029322	0.038181 0.954832 0.851206 -0.013249	0.030806 0.971858 0.937671 0.009747	0.039710 0.960485 0.915108 0.020697	0.013328 0.967974 0.949872 -0.005214	0.359815 0.439729 0.854707 0.046565	0.005426 0.979858 0.933377 0.005703	11 0.025442 9999
3 79	13 18	3 79	0.382325 0.723653 0.749793 0.028676	0.069672 0.958700 0.805859 0.032292	0.147280 0.372449 0.949284 0.001839	0.049631 0.951049 0.954510 0.002585	-0.005816 0.967945 0.885191 0.006487	-0.027187 0.950744 0.949829 -0.006052	-0.010392 0.955690 0.887530 0.024356	-0.036512 0.954832 0.907207 -0.001269	0.033994 0.971858 0.905304 -0.001430	-0.030112 0.960485 0.874309 0.006206	-0.041067 0.967974 0.912822 -0.001960	0.412411 0.439729 0.783242 -0.005928	0.003675 0.979858 0.964488 0.003810	0 0.028676 9999
3 80	13 19	3 80	0.445139 0.723653 0.742351 0.027972	-0.003978 0.958700 0.950390 0.008236	0.081632 0.372449 0.970333 -0.007295	0.025424 0.951049 0.957422 0.008256	0.014139 0.967945 0.940257 0.010172	-0.021239 0.950744 0.948423 -0.018965	0.047030 0.955690 0.923950 0.023165	0.018425 0.954832 0.910367 -0.010339	0.019665 0.971858 0.941239 0.021128	0.038440 0.960485 0.929328 0.013320	0.014175 0.967974 0.961281 -0.003438	0.169478 0.439729 0.950005 -0.014769	-0.000064 0.979858 0.978773 -0.001409	0 0.027972 9999
3 81	13 20	3 81	0.318080 0.723653 0.779450 -0.009084	0.027445 0.958700 0.933704 0.005204	0.442287 0.372449 0.794749 0.020036	0.139084 0.951049 0.797604 0.015765	-0.018249 0.967945 0.867647 0.001430	-0.010518 0.950744 0.958092 -0.012288	-0.017841 0.955690 0.892748 0.014183	-0.056303 0.954832 0.887008 -0.015146	0.022484 0.971858 0.962359 0.009672	-0.026247 0.960485 0.943029 -0.000075	0.049767 0.967974 0.934570 0.021270	-0.399582 0.439729 0.821429 -0.030009	0.006973 0.979858 0.971077 0.003805	0 0.000000 9999
3 82	13 19	3 82	0.261696 0.723653 0.762711 -0.012331	-0.044736 0.958700 0.800978 0.009655	-0.504301 0.372449 0.750813 -0.025343	-0.155730 0.951049 0.760805 -0.022934	-0.001792 0.967945 0.911016 0.018929	-0.022015 0.950744 0.972527 -0.017269	-0.016015 0.955690 0.949089 -0.002389	-0.003764 0.954832 0.933681 0.020264	0.043010 0.971858 0.944387 0.011490	-0.037028 0.960485 0.871918 0.000542	0.040156 0.967974 0.904871 0.020783	-0.479978 0.439729 0.738497 -0.003149	-0.005458 0.979858 0.969708 -0.008083	0 0.000000 9999
3 83	13 17	3 83	0.322990 0.723653 0.823074 0.003459	-0.022782 0.958700 0.914170 0.008193	0.075654 0.372449 0.964996 -0.022905	0.020145 0.951049 0.954668 -0.006470	0.033783 0.967945 0.953107 0.023514	-0.049930 0.950744 0.900370 0.004753	0.080030 0.955690 0.893497 0.054491	-0.057982 0.954832 0.902652 -0.022285	-0.064410 0.971858 0.880777 -0.013551	-0.049868 0.960485 0.932836 -0.022209	0.034564 0.967974 0.958091 0.019992	0.154175 0.439729 0.951174 -0.011488	-0.003720 0.979858 0.959943 -0.005633	6 0.013729 9999
3 84	13 20	3 84	0.413839 0.723653 0.771450 0.013693	-0.019450 0.958700 0.953035 -0.012973	-0.004341 0.372449 0.967286 -0.035363	-0.001177 0.951049 0.968172 -0.005846	0.006434 0.967945 0.942322 -0.001239	0.007176 0.950744 0.952597 -0.014149	0.019932 0.955690 0.947288 0.003156	0.019829 0.954832 0.934488 -0.003290	-0.012626 0.971858 0.965103 -0.014722	0.013679 0.960485 0.938729 -0.010171	0.015257 0.967974 0.958412 0.006718	0.029500 0.439729 0.967349 -0.012921	0.010682 0.979858 0.972181 0.009914	2 -0.022005 9999
3 85	13 20	3 85	0.370948 0.723653 0.735158 -0.007215	0.040340 0.958700 0.890610 0.006208	0.030889 0.372449 0.961823 0.023656	0.011336 0.951049 0.961416 -0.000694	-0.019540 0.967945 0.954358 -0.017842	0.064120 0.950744 0.923535 0.014395	-0.044334 0.955690 0.934591 -0.023006	-0.013109 0.954832 0.965329 -0.022045	0.014677 0.971858 0.952041 -0.009691	-0.037286 0.960485 0.937269 -0.007934	-0.016866 0.967974 0.959639 -0.026936	0.103612 0.439729 0.951162 0.007674	-0.002702 0.979858 0.969141 -0.003433	0 0.000000 9999
3 86	13 18	3 86	0.399719 0.723653 0.715704 -0.009308	-0.014706 0.958700 0.939056 0.004665	0.092913 0.372449 0.952282 -0.002248	0.042159 0.951049 0.943797 -0.002129	0.014810 0.967945 0.905134 -0.000056	0.020031 0.950744 0.971097 0.017709	0.025575 0.955690 0.866585 -0.006301	0.056424 0.954832 0.854028 0.005624	0.038983 0.971858 0.936544 0.016798	0.028694 0.960485 0.877510 -0.013193	0.022821 0.967974 0.954839 0.006679	0.198442 0.439729 0.923645 -0.013136	0.010864 0.979858 0.977159 0.006152	0 0.000000 9999
3 87	13 20	3 87	0.422686 0.723653 0.723902 0.007919	0.019234 0.958700 0.947102 0.006012	0.006065 0.372449 0.963530 -0.003961	-0.010789 0.951049 0.959338 -0.015894	0.016752 0.967945 0.939542 0.016677	-0.041014 0.950744 0.944471 -0.021658	0.009816 0.955690 0.936439 0.006086	-0.018434 0.954832 0.951336 -0.017349	0.006820 0.971858 0.952795 -0.010562	-0.029200 0.960485 0.940493 -0.018043	-0.026063 0.967974 0.949503 -0.025563	0.037199 0.439729 0.967244 -0.000789	-0.001942 0.979858 0.966972 -0.004561	9 -0.011953 9999
3 88	13 20	3 88	0.400848 0.723653 0.776765 0.002960	-0.008928 0.958700 0.965655 0.006409	-0.052549 0.372449 0.955635 0.019766	0.005616 0.951049 0.956070 0.013611	-0.001029 0.967945 0.955889 0.001007	0.011910 0.950744 0.974113 0.006410	0.006588 0.955690 0.956520 0.021852	0.011248 0.954832 0.962781 0.021816	-0.056979 0.971858 0.909650 -0.012973	-0.009449 0.960485 0.947431 0.007792	0.050553 0.967974 0.964375 0.030430	-0.035051 0.439729 0.963415 0.004602	-0.007671 0.979858 0.887265 -0.003657	10 0.009491 9999
3 89	13 20	3 89	0.282382 0.723653 0.827917 -0.003728	0.021719 0.958700 0.945469 -0.008946	0.032886 0.372449 0.969444 0.008920	0.011243 0.951049 0.967601 -0.002343	-0.026859 0.967945 0.908472 -0.006333	-0.036266 0.950744 0.904257 0.013032	-0.047506 0.955690 0.870614 -0.000026	-0.036404 0.954832 0.893828 0.007403	0.014534 0.971858 0.952990 0.000785	-0.024076 0.960485 0.934894 0.004686	0.015037 0.967974 0.953094 -0.012824	0.112882 0.439729 0.961232 0.011354	0.009280 0.979858 0.969411 0.015924	0 0.000000 9999
3 90	13 20	3 90	0.393771 0.723653 0.737816 -0.005988	-0.018038 0.958700 0.959767 -0.003759	0.021193 0.372449 0.968320 -0.004529	0.009778 0.951049 0.967910 -0.001079	0.012972 0.967945 0.930764 0.006334	0.033359 0.950744 0.943708 0.003041	0.018167 0.955690 0.957922 0.008861	0.028373 0.954832 0.923492 -0.002116	0.004852 0.971858 0.963145 -0.004061	0.011512 0.960485 0.952803 -0.009990	0.013479 0.967974 0.963482 0.013394	0.053783 0.439729 0.965037 -0.009941	-0.009746 0.979858 0.957783 -0.005720	0 0.000000 9999
3 91	13 20	3 91	0.387660 0.723653 0.781811 -0.008015	-0.022248 0.958700 0.935681 0.001469	-0.171602 0.372449 0.899478 -0.009679	-0.078321 0.951049 0.902882 -0.023435	0.002738 0.967945 0.921546 0.008266	0.051082 0.950744 0.971845 0.035638	-0.008365 0.955690 0.965358 0.003523	0.013985 0.954832 0.952910 0.028361	0.005340 0.971858 0.955863 -0.006883	-0.014645 0.960485 0.952703 -0.000883	0.016320 0.967974 0.961605 0.007377	-0.162318 0.439729 0.904658 -0.022784	0.036215 0.979858 0.959221 0.030411	0 0.000000 9999
3 92	13 20	3 92	0.348203 0.723653 0.767156 -0.004617	0.056879 0.958700 0.928613 0.043590	-0.022018 0.372449 0.973963 0.002334	-0.003234 0.951049 0.971220 0.004513	0.029505 0.967945 0.946812 0.013088	-0.032484 0.950744 0.952671 -0.004628	0.028489 0.955690 0.941550 0.004657	-0.018714 0.954832 0.947240 0.006213	-0.051682 0.971858 0.920988 -0.026236	-0.034494 0.960485 0.947997 -0.016825	0.013237 0.967974 0.959213 0.007247	0.038509 0.439729 0.972247 -0.003069	-0.012243 0.979858 0.971056 -0.013259	0 0.000000 9999
3 93	13 20	3 93	0.402713 0.723653 0.773672 0.005073	-0.040187 0.958700 0.941090 -0.008025	-0.137692 0.372449 0.915784 0.011403	-0.030941 0.951049 0.918367 0.026685	-0.001941 0.967945 0.927123 -0.000721	0.024087 0.950744 0.968081 0.012499	-0.028074 0.955690 0.969577 -0.022965	-0.018207 0.954832 0.963024 -0.007880	0.017183 0.971858 0.962166 0.011603	-0.016214 0.960485 0.955846 -0.003918	-0.001413 0.967974 0.970543 -0.008812	-0.136082 0.439729 0.918608 0.002333	-0.015290 0.979858 0.961763 -0.017628	6 -0.010794 9999
3 94	13 20	3 94	0.438228 0.723653 0.743831 0.014118	0.017544 0.958700 0.962873 0.030943	-0.077491 0.372449 0.942546 0.010150	-0.015158 0.951049 0.945965 0.017996	-0.011209 0.967945 0.919970 -0.012564	0.018658 0.950744 0.968688 0.019529	-0.028016 0.955690 0.958160 -0.015311	-0.029386 0.954832 0.945629 -0.010156	0.007527 0.971858 0.973804 -0.004416	-0.034450 0.960485 0.952006 -0.021934	-0.034135 0.967974 0.963737 -0.015159	-0.067668 0.439729 0.945312 0.010642	0.009871 0.979858 0.959126 0.003080	9 -0.017597 9999
3 95	13 20	3 95	0.423372 0.723653 0.748942 0.008443	0.004091 0.958700 0.960788 0.024029	-0.061744 0.372449 0.957781 0.010695	-0.025258 0.951049 0.958378 0.000619	0.010418 0.967945 0.964507 0.000472	0.013619 0.950744 0.963594 -0.001830	0.002779 0.955690 0.962878 -0.000351	0.004160 0.954832 0.961114 -0.005141	0.014032 0.971858 0.969293 0.008172	-0.001431 0.960485 0.954118 0.000515	0.019770 0.967974 0.973369 0.016089	-0.025019 0.439729 0.963428 -0.004258	-0.010848 0.979858 0.954604 -0.005623	10 0.011655 9999
3 96	13 20	3 96	0.405229 0.723653 0.733885 -0.009497	-0.017229 0.958700 0.951868 -0.002629	-0.079199 0.372449 0.943517 0.006996	-0.021618 0.951049 0.941147 -0.000421	0.014726 0.967945 0.955547 0.002954	0.025428 0.950744 0.945836 -0.010501	-0.019859 0.955690 0.963591 -0.013346	0.007829 0.954832 0.953757 -0.010862	0.042101 0.971858 0.964551 0.022676	-0.034699 0.960485 0.947897 -0.033750	0.026399 0.967974 0.960231 0.015621	-0.039741 0.439729 0.949461 0.021424	0.012734 0.979858 0.926152 0.014052	0 0.000000 9999
3 97	13 20	3 97	0.390608 0.723653 0.767557 0.003544	0.008220 0.958700 0.962653 -0.000854	-0.014866 0.372449 0.970856 -0.005605	-0.001716 0.951049 0.972127 0.002155	-0.025220 0.967945 0.945332 -0.015540	-0.036868 0.950744 0.965045 -0.020845	-0.014225 0.955690 0.962592 -0.028394	-0.061020 0.954832 0.949508 -0.036072	0.016691 0.971858 0.968551 0.000917	-0.067018 0.960485 0.944972 -0.041262	-0.059679 0.967974 0.922416 -0.015417	0.017791 0.439729 0.966846 0.011617	0.004525 0.979858 0.972996 -0.001807	9 -0.012093 9999
3 98	13 20	3 98	0.383576 0.723653 0.807053 0.015610	-0.028909 0.958700 0.921223 0.003486	-0.203913 0.372449 0.888387 -0.018531	-0.069481 0.951049 0.891151 -0.001588	-0.002040 0.967945 0.949084 0.007779	0.035703 0.950744 0.977562 0.015007	0.005005 0.955690 0.972095 0.010586	-0.004966 0.954832 0.970402 0.000709	0.031762 0.971858 0.971067 0.017169	-0.038274 0.960485 0.953832 -0.023227	0.035502 0.967974 0.956198 0.011947	-0.182892 0.439729 0.897521 -0.016920	-0.003211 0.979858 0.978107 -0.008979	9 -0.019041 9999
3 99	13 20	3 99	0.378065 0.723653 0.793783 -0.000477	-0.016319 0.958700 0.933159 -0.002546	-0.178463 0.372449 0.899431 0.007653	-0.073145 0.951049 0.901447 -0.012805	-0.014910 0.967945 0.946043 -0.013207	-0.026067 0.950744 0.968869 -0.038694	-0.022022 0.955690 0.967071 -0.015649	-0.025848 0.954832 0.954927 -0.016489	0.030438 0.971858 0.965988 0.015204	-0.023924 0.960485 0.953366 -0.014872	0.017913 0.967974 0.967045 -0.000899	-0.155644 0.439729 0.902805 0.020942	-0.009872 0.979858 0.970394 -0.004793	0 0.000000 9999
3 100	13 20	3 100	0.399059 0.723653 0.754867 -0.003796	0.002085 0.958700 0.906318 -0.029175	0.041265 0.372449 0.966742 0.006115	0.016826 0.951049 0.966664 -0.002775	0.009656 0.967945 0.950547 0.001051	0.015310 0.950744 0.926815 -0.011338	-0.035321 0.955690 0.950969 -0.021812	-0.029149 0.954832 0.961854 -0.030908	0.024499 0.971858 0.958302 0.008459	-0.035179 0.960485 0.950872 -0.021874	0.025738 0.967974 0.961391 0.008265	0.094271 0.439729 0.953686 -0.012389	0.007710 0.979858 0.974284 0.001140	0 0.000000 9999
3 101	13 20	3 101	0.410402 0.723653 0.766603 -0.004905	-0.004932 0.958700 0.958477 -0.002338	-0.076918 0.372449 0.935590 -0.003282	-0.019869 0.951049 0.942465 0.008061	0.043386 0.967945 0.951435 0.040807	0.044608 0.950744 0.965121 0.016486	0.011758 0.955690 0.962430 0.030288	0.038512 0.954832 0.965813 0.044303	0.027888 0.971858 0.965861 0.013460	0.004884 0.960485 0.968234 0.015415	0.023637 0.967974 0.975637 0.014471	-0.061174 0.439729 0.944783 -0.010306	0.006090 0.979858 0.973259 0.004202	0 0.000000 9999
3 102	13 20	3 102	0.424415 0.723653 0.757667 0.001936	-0.010675 0.958700 0.974213 -0.004627	0.005117 0.372449 0.962240 0.017509	0.006179 0.951049 0.961721 -0.004983	-0.012404 0.967945 0.954225 -0.011247	0.044305 0.950744 0.960661 0.015953	0.004294 0.955690 0.945139 -0.017763	0.035169 0.954832 0.940490 0.006648	0.026944 0.971858 0.964924 0.001763	0.007418 0.960485 0.939620 -0.011677	0.015603 0.967974 0.963313 -0.000506	0.037742 0.439729 0.960696 0.007966	0.002089 0.979858 0.960267 0.006347	6 -0.005864 9999
3 103	13 19	3 103	0.442883 0.723653 0.735842 0.011821	-0.001631 0.958700 0.963735 0.004046	0.020853 0.372449 0.937065 0.003036	0.009334 0.951049 0.940807 0.008165	-0.007874 0.967945 0.946433 -0.017235	0.042986 0.950744 0.949004 0.008588	-0.007075 0.955690 0.941341 -0.026271	0.031443 0.954832 0.939765 -0.008720	0.026468 0.971858 0.957554 0.002323	-0.002169 0.960485 0.952710 -0.012963	0.028765 0.967974 0.963060 0.010876	0.028275 0.439729 0.944165 -0.025421	-0.013379 0.979858 0.931205 -0.010590	6 -0.017622 9999
3 104	13 17	3 104	0.403519 0.723653 0.756286 0.005725	0.018939 0.958700 0.939875 0.023458	0.079112 0.372449 0.972139 0.004546	0.033051 0.951049 0.957472 0.005383	0.020613 0.967945 0.944113 0.015269	0.010317 0.950744 0.961654 0.000561	0.038333 0.955690 0.924333 0.004319	0.068378 0.954832 0.910469 0.021041	0.022641 0.971858 0.948851 -0.001776	0.069278 0.960485 0.920026 0.030023	0.035291 0.967974 0.965263 0.021438	0.177011 0.439729 0.942319 0.019642	-0.002589 0.979858 0.976052 -0.003425	9 0.013110 9999
3 105	13 20	3 105	0.431177 0.723653 0.761146 0.024382	0.019288 0.958700 0.949396 0.004185	0.046598 0.372449 0.960587 0.010352	0.020142 0.951049 0.964423 -0.004067	0.014163 0.967945 0.967430 0.016212	0.081781 0.950744 0.946735 0.040488	0.015284 0.955690 0.962966 0.022243	0.029065 0.954832 0.966216 0.020764	0.026038 0.971858 0.970835 0.010161	0.029126 0.960485 0.966266 0.032948	0.044418 0.967974 0.967548 0.020107	0.173784 0.439729 0.936834 0.010942	0.026994 0.979858 0.975530 0.027986	9 0.028343 9999
3 106	13 18	3 106	0.434474 0.723653 0.757889 0.023350	0.032375 0.958700 0.963237 0.019225	0.088750 0.372449 0.977408 0.003271	0.022908 0.951049 0.976835 -0.002702	0.008327 0.967945 0.970691 0.000588	0.056013 0.950744 0.965912 0.019412	0.036643 0.955690 0.954075 0.018291	0.029802 0.954832 0.957804 -0.010530	0.034919 0.971858 0.971192 0.024384	0.015634 0.960485 0.960520 -0.001518	0.019058 0.967974 0.963788 -0.003727	0.243525 0.439729 0.909090 0.004764	0.005478 0.979858 0.980698 -0.000133	8 0.023861 9999
3 107	13 20	3 107	0.417244 0.723653 0.741113 -0.001042	-0.043323 0.958700 0.954925 -0.038534	0.077353 0.372449 0.952787 -0.005937	0.033687 0.951049 0.950419 0.003093	-0.053080 0.967945 0.948984 -0.048610	-0.002067 0.950744 0.961436 -0.013191	0.008562 0.955690 0.919230 -0.020016	-0.016506 0.954832 0.934909 -0.041891	0.007928 0.971858 0.955340 -0.012399	-0.001219 0.960485 0.935437 -0.022446	-0.012263 0.967974 0.945826 -0.023103	0.220862 0.439729 0.897182 -0.022936	-0.002163 0.979858 0.968390 0.000040	0 0.000000 9999
3 108	13 18	3 108	0.259527 0.723653 0.799960 -0.002808	-0.049420 0.958700 0.854989 -0.015091	0.117228 0.372449 0.940537 -0.000572	-0.116086 0.951049 0.836010 -0.010375	0.017408 0.967945 0.938188 0.002633	0.021859 0.950744 0.960005 0.003794	0.009957 0.955690 0.934719 -0.016397	0.033741 0.954832 0.930241 0.002785	-0.056314 0.971858 0.865395 0.002763	-0.035859 0.960485 0.933811 -0.001476	0.016111 0.967974 0.963407 0.000383	0.208626 0.439729 0.925588 -0.005036	0.031848 0.979858 0.973042 0.028057	0 0.000000 9999
3 109	13 19	3 109	0.434219 0.723653 0.768334 0.044215	0.015470 0.958700 0.973034 0.016550	0.119275 0.372449 0.958345 0.032183	0.042883 0.951049 0.951371 0.007059	0.030214 0.967945 0.963152 0.021449	0.013836 0.950744 0.974801 -0.008751	0.034728 0.955690 0.926512 0.003310	0.050696 0.954832 0.945676 0.013236	0.038412 0.971858 0.964927 0.013301	0.046625 0.960485 0.932630 0.013615	0.028355 0.967974 0.968553 0.010412	0.261385 0.439729 0.889740 0.004715	0.025381 0.979858 0.974715 0.027385	0 0.044215 266
3 110	13 20	3 110	0.410619 0.723653 0.771654 0.010631	-0.047208 0.958700 0.957435 -0.034351	0.013641 0.372449 0.895899 0.000481	0.004900 0.951049 0.956532 -0.001671	-0.003739 0.967945 0.943805 -0.012310	0.014426 0.950744 0.965960 -0.001103	0.001067 0.955690 0.954816 -0.017251	0.019109 0.954832 0.944854 -0.018796	-0.018326 0.971858 0.960037 -0.016137	0.003671 0.960485 0.944512 -0.013860	0.026039 0.967974 0.966294 -0.003646	0.079599 0.439729 0.890755 -0.007570	-0.007207 0.979858 0.972732 -0.005982	1 -0.019110 9999
3 111	13 20	3 111	0.358021 0.723653 0.799147 0.000033	0.034654 0.958700 0.886486 -0.000477	0.061392 0.372449 0.900783 0.018613	0.021033 0.951049 0.943770 0.005864	-0.046527 0.967945 0.918437 -0.036671	-0.041622 0.950744 0.959548 -0.013932	-0.066935 0.955690 0.916864 -0.035787	-0.077188 0.954832 0.922700 -0.033529	0.025722 0.971858 0.954605 0.002071	-0.054349 0.960485 0.942476 -0.026247	-0.046011 0.967974 0.926279 -0.007832	0.174923 0.439729 0.867453 0.001660	0.002529 0.979858 0.976696 -0.001202	4 -0.001100 9999
3 112	13 18	3 112	0.395917 0.723653 0.778531 -0.011682	-0.016011 0.958700 0.964678 -0.010818	0.087367 0.372449 0.892106 0.007556	0.029633 0.951049 0.940113 0.004032	-0.014744 0.967945 0.948571 -0.021639	0.017975 0.950744 0.962303 -0.007024	0.021683 0.955690 0.953231 0.008117	0.022482 0.954832 0.941849 -0.013419	0.014318 0.971858 0.967285 0.003339	0.014613 0.960485 0.941092 -0.002483	0.005448 0.967974 0.967256 -0.013477	0.223421 0.439729 0.848374 -0.002080	0.011253 0.979858 0.973676 0.012652	0 0.000000 9999
3 113	13 18	3 113	0.410543 0.723653 0.771435 0.006310	-0.004714 0.958700 0.971537 -0.004209	0.087950 0.372449 0.977874 0.000529	0.028597 0.951049 0.975135 0.002517	0.001943 0.967945 0.958321 -0.003151	0.040979 0.950744 0.966995 0.017169	0.018922 0.955690 0.944548 -0.008160	0.020825 0.954832 0.950874 -0.007397	0.015147 0.971858 0.972713 -0.000295	0.028300 0.960485 0.939200 -0.005516	0.037297 0.967974 0.968480 0.013277	0.213522 0.439729 0.925547 -0.008895	-0.008510 0.979858 0.976482 -0.010628	10 0.009153 9999
3 114	13 20	3 114	0.418399 0.723653 0.748045 0.016575	-0.052882 0.958700 0.953969 -0.035859	0.047935 0.372449 0.975095 -0.002836	0.001010 0.951049 0.939452 0.001654	-0.001752 0.967945 0.939128 0.000016	0.039378 0.950744 0.958544 0.013026	0.016248 0.955690 0.955616 -0.002498	0.022324 0.954832 0.933876 -0.004743	0.001009 0.971858 0.962160 0.000883	0.017955 0.960485 0.949654 0.000962	0.014640 0.967974 0.959376 0.001578	0.105041 0.439729 0.965067 0.033722	0.024000 0.979858 0.971505 0.020349	1 -0.024380 9999
3 115	13 20	3 115	0.390128 0.723653 0.747950 -0.001049	0.047678 0.958700 0.900379 0.012239	0.054776 0.372449 0.966124 0.002942	0.016804 0.951049 0.958491 0.002024	0.024616 0.967945 0.952468 0.026180	0.027130 0.950744 0.964390 0.019394	-0.013764 0.955690 0.942164 0.016563	0.002624 0.954832 0.954721 0.023683	0.012180 0.971858 0.968658 0.002491	-0.022333 0.960485 0.946379 0.001895	-0.019113 0.967974 0.953181 0.007905	0.148284 0.439729 0.945068 -0.000851	0.007411 0.979858 0.971965 0.011963	0 0.000000 9999
3 116	13 19	3 116	0.409560 0.723653 0.765749 0.003283	-0.027187 0.958700 0.959173 -0.021408	0.061156 0.372449 0.966525 -0.012475	0.024093 0.951049 0.974091 0.001561	-0.011655 0.967945 0.946630 -0.009595	0.064935 0.950744 0.961213 0.035842	-0.005930 0.955690 0.952303 -0.019108	0.025551 0.954832 0.938433 0.001764	0.015204 0.971858 0.966387 0.006949	0.009116 0.960485 0.943129 -0.004351	0.031682 0.967974 0.967296 0.009941	0.206521 0.439729 0.932766 0.009548	-0.001332 0.979858 0.977187 -0.000014	1 -0.008383 9999
3 117	13 20	3 117	0.317456 0.723653 0.796328 -0.004760	0.025782 0.958700 0.962414 0.011690	0.048666 0.372449 0.970164 -0.019559	0.017036 0.951049 0.969805 0.002532	0.019662 0.967945 0.935350 0.018254	-0.026725 0.950744 0.931365 0.007505	-0.005958 0.955690 0.914220 0.022532	-0.004394 0.954832 0.931931 0.014670	0.039714 0.971858 0.964601 0.020136	0.020605 0.960485 0.955119 0.021866	0.003254 0.967974 0.966784 -0.015996	0.140474 0.439729 0.946092 0.014267	0.019307 0.979858 0.978782 0.016059	0 0.000000 9999
3 118	13 20	3 118	0.360380 0.723653 0.763766 0.005979	-0.001569 0.958700 0.960653 -0.000459	0.008542 0.372449 0.952382 0.004833	0.007095 0.951049 0.955287 -0.000008	-0.006316 0.967945 0.940596 0.011506	0.010548 0.950744 0.928126 0.027950	-0.034070 0.955690 0.922600 -0.008413	-0.010057 0.954832 0.934533 0.021132	-0.001064 0.971858 0.966712 -0.003177	-0.030047 0.960485 0.960934 -0.007739	0.015278 0.967974 0.962853 0.011307	0.041986 0.439729 0.954509 -0.026590	0.011478 0.979858 0.950423 0.013030	7 0.011240 9999
3 119	13 20	3 119	0.399984 0.723653 0.768658 0.009803	-0.007320 0.958700 0.959291 0.010313	0.055099 0.372449 0.973637 0.003111	0.015195 0.951049 0.978922 -0.001845	-0.001766 0.967945 0.926398 0.002550	0.031574 0.950744 0.947940 0.008128	0.006853 0.955690 0.968516 -0.011842	0.034787 0.954832 0.923626 0.000496	0.010760 0.971858 0.968869 0.006618	-0.002764 0.960485 0.941809 -0.031742	0.042875 0.967974 0.946894 0.030944	0.122106 0.439729 0.949345 0.003964	-0.017196 0.979858 0.950300 -0.012761	9 -0.017640 9999
3 120	13 20	3 120	0.403165 0.723653 0.773136 0.011287	-0.016906 0.958700 0.947388 0.004780	0.018721 0.372449 0.974937 0.009115	0.007540 0.951049 0.978391 -0.003254	0.012351 0.967945 0.931029 0.006019	0.019237 0.950744 0.963440 -0.000510	0.025466 0.955690 0.956097 0.011339	0.032339 0.954832 0.953196 0.005906	-0.030196 0.971858 0.955746 -0.025263	-0.030811 0.960485 0.967697 -0.037347	0.018365 0.967974 0.966526 -0.000243	0.078864 0.439729 0.968558 -0.000938	-0.025484 0.979858 0.963209 -0.024795	9 -0.020531 9999
3 121	13 20	3 121	0.375871 0.723653 0.771101 0.002199	0.006719 0.958700 0.928082 -0.003019	0.059758 0.372449 0.970064 -0.004492	0.020277 0.951049 0.967414 0.003247	-0.007204 0.967945 0.953181 -0.004234	0.008927 0.950744 0.947378 0.013182	-0.022284 0.955690 0.948479 -0.004230	-0.003788 0.954832 0.943587 0.002907	-0.019800 0.971858 0.960160 -0.022960	-0.001484 0.960485 0.963027 0.003122	0.008772 0.967974 0.966061 -0.005350	0.054584 0.439729 0.968690 0.002534	-0.016912 0.979858 0.973885 -0.017077	8 -0.007106 9999
3 122	13 20	3 122	0.401691 0.723653 0.728214 -0.000493	-0.012487 0.958700 0.932138 -0.021011	-0.013112 0.372449 0.967877 -0.002027	-0.027223 0.951049 0.948622 -0.005201	0.009953 0.967945 0.955516 -0.000081	0.027982 0.950744 0.963202 0.017455	0.010809 0.955690 0.952518 0.006993	0.015215 0.954832 0.950929 0.008232	-0.006044 0.971858 0.947797 0.013662	0.011133 0.960485 0.941606 0.032241	-0.006302 0.967974 0.966596 -0.006384	0.041509 0.439729 0.963875 0.019705	0.017624 0.979858 0.971631 0.015028	0 0.000000 9999
3 123	13 20	3 123	0.377408 0.723653 0.745708 -0.001128	0.002282 0.958700 0.940098 0.003952	0.036745 0.372449 0.967012 0.009712	0.000776 0.951049 0.960224 0.005637	0.018204 0.967945 0.929669 0.009931	-0.007199 0.950744 0.957337 -0.016268	-0.028439 0.955690 0.934579 -0.009578	0.002571 0.954832 0.943425 0.014802	0.012811 0.971858 0.951236 0.018120	-0.004489 0.960485 0.956539 0.019333	0.002807 0.967974 0.969782 0.005268	-0.035860 0.439729 0.963018 0.015761	0.007241 0.979858 0.966770 0.006065	0 0.000000 9999
3 124	13 20	3 124	0.419917 0.723653 0.725925 0.026395	0.029174 0.958700 0.942552 0.009915	-0.025027 0.372449 0.961840 -0.000713	-0.005493 0.951049 0.963643 -0.001689	-0.024699 0.967945 0.946204 -0.021000	-0.013368 0.950744 0.960499 -0.009572	0.000086 0.955690 0.957491 0.008259	-0.022695 0.954832 0.946403 -0.006698	0.011789 0.971858 0.966714 -0.001411	0.005639 0.960485 0.966467 0.013817	-0.066287 0.967974 0.946681 -0.034061	0.008472 0.439729 0.961826 0.019520	0.009364 0.979858 0.962779 0.010091	0 0.026395 9999
3 125	13 20	3 125	0.388035 0.723653 0.729796 0.000662	0.004284 0.958700 0.961792 0.002681	0.001314 0.372449 0.965274 0.018920	-0.022972 0.951049 0.966094 -0.022532	-0.001034 0.967945 0.931241 -0.004077	-0.010812 0.950744 0.964122 -0.013066	-0.018094 0.955690 0.956169 0.004476	-0.015290 0.954832 0.946894 0.003107	-0.030838 0.971858 0.949222 -0.025562	-0.019831 0.960485 0.948914 -0.003811	-0.027879 0.967974 0.949098 -0.003000	-0.019398 0.439729 0.963155 0.017688	-0.003866 0.979858 0.971117 -0.005255	8 -0.004114 9999
3 126	13 20	3 126	0.393055 0.723653 0.735953 0.005407	-0.004587 0.958700 0.951663 -0.014373	0.052211 0.372449 0.965458 0.004143	0.034159 0.951049 0.964494 0.006042	0.008581 0.967945 0.926142 0.003937	0.030183 0.950744 0.962348 0.012829	0.005577 0.955690 0.948422 0.020831	-0.006279 0.954832 0.944591 0.006686	0.013128 0.971858 0.955483 -0.001938	-0.010436 0.960485 0.947314 0.004604	-0.028536 0.967974 0.961783 -0.009495	-0.028015 0.439729 0.972981 0.000857	0.008282 0.979858 0.978124 0.007374	6 0.010613 9999
3 127	13 20	3 127	0.395457 0.723653 0.729014 -0.002667	0.026847 0.958700 0.950204 0.009631	0.047510 0.372449 0.967152 0.021089	0.015537 0.951049 0.966668 -0.002220	0.004734 0.967945 0.942399 0.005127	-0.029235 0.950744 0.967069 -0.022574	-0.032720 0.955690 0.956433 -0.012847	-0.046620 0.954832 0.946841 -0.021315	0.026231 0.971858 0.957709 0.020739	-0.034973 0.960485 0.955939 -0.012885	-0.035234 0.967974 0.950427 -0.013843	-0.012210 0.439729 0.973216 0.014894	0.007302 0.979858 0.967373 0.011278	0 0.000000 9999
3 128	13 20	3 128	0.380053 0.723653 0.730199 0.011658	0.006737 0.958700 0.961197 -0.002959	0.086071 0.372449 0.958848 -0.002306	0.051293 0.951049 0.956522 0.015137	0.007672 0.967945 0.931869 -0.008073	0.035021 0.950744 0.960608 0.006500	-0.006598 0.955690 0.946345 0.010403	-0.020377 0.954832 0.955981 -0.016784	-0.008188 0.971858 0.957317 -0.000470	-0.017093 0.960485 0.960426 -0.004278	-0.012127 0.967974 0.960695 0.002986	-0.047349 0.439729 0.966358 -0.005529	0.013961 0.979858 0.963010 0.015317	7 -0.013988 9999
3 129	13 20	3 129	0.379810 0.723653 0.739829 -0.006281	0.017666 0.958700 0.951718 0.005075	0.038007 0.372449 0.969182 0.002700	-0.004917 0.951049 0.967194 -0.022291	-0.007582 0.967945 0.941703 -0.004673	-0.037744 0.950744 0.956725 -0.004366	-0.034821 0.955690 0.949950 -0.017842	-0.058719 0.954832 0.936204 -0.025968	0.028501 0.971858 0.974332 0.021988	-0.030576 0.960485 0.960133 -0.016378	-0.008370 0.967974 0.941333 0.014996	-0.017249 0.439729 0.976835 0.026548	-0.023464 0.979858 0.973809 -0.020606	0 0.000000 9999
3 130	13 20	3 130	0.381816 0.723653 0.745077 -0.014053	0.041790 0.958700 0.942436 0.017817	0.039112 0.372449 0.967000 0.006078	0.031108 0.951049 0.968201 0.012749	-0.014217 0.967945 0.949196 -0.008512	-0.013816 0.950744 0.962602 -0.003344	-0.035222 0.955690 0.945930 -0.011440	-0.017459 0.954832 0.944092 0.020869	0.021259 0.971858 0.969507 0.004156	-0.007890 0.960485 0.959877 0.009777	-0.005661 0.967974 0.947932 0.015498	-0.021638 0.439729 0.978094 0.002408	-0.008374 0.979858 0.969003 -0.007431	0 0.000000 9999
3 131	13 20	3 131	0.408462 0.723653 0.737689 0.011392	0.004493 0.958700 0.964962 -0.000550	0.004001 0.372449 0.971502 0.005344	-0.013719 0.951049 0.972473 -0.025197	0.003666 0.967945 0.929439 0.007834	0.022286 0.950744 0.972871 0.026966	-0.021799 0.955690 0.974073 -0.011433	-0.021758 0.954832 0.960834 0.005397	0.017735 0.971858 0.951315 0.016303	-0.005775 0.960485 0.952274 0.013615	-0.038997 0.967974 0.922564 -0.000674	0.004524 0.439729 0.973317 -0.011648	0.013953 0.979858 0.937134 0.013093	3 -0.016942 9999
3 132	13 20	3 132	0.414361 0.723653 0.744742 0.015147	0.034093 0.958700 0.940366 0.005677	0.013565 0.372449 0.974921 -0.011512	0.009980 0.951049 0.977440 0.003774	0.002114 0.967945 0.949094 -0.005811	-0.042846 0.950744 0.965310 -0.026521	-0.034783 0.955690 0.961870 -0.020996	-0.041477 0.954832 0.945183 -0.019497	0.004127 0.971858 0.953575 0.004447	0.002567 0.960485 0.951608 0.017455	-0.067733 0.967974 0.930066 -0.028242	0.037422 0.439729 0.972652 -0.013474	0.012620 0.979858 0.979551 0.010296	6 -0.017833 9999
3 133	13 20	3 133	0.404484 0.723653 0.726557 -0.013709	0.025850 0.958700 0.955897 0.005042	0.031752 0.372449 0.978750 0.010889	0.007503 0.951049 0.972963 -0.000060	0.021571 0.967945 0.944077 0.017024	0.002484 0.950744 0.972264 0.012037	0.033167 0.955690 0.972295 0.033597	0.024730 0.954832 0.969853 0.033659	-0.007016 0.971858 0.946974 -0.002280	-0.001933 0.960485 0.965668 0.015478	-0.051041 0.967974 0.932453 -0.009783	0.056517 0.439729 0.968465 0.007794	-0.012197 0.979858 0.975308 -0.012117	0 0.000000 9999
3 134	13 20	3 134	0.298760 0.723653 0.763227 0.008316	0.065824 0.958700 0.874462 0.029461	0.061237 0.372449 0.972842 0.018193	0.024967 0.951049 0.970615 -0.000078	0.007930 0.967945 0.888519 0.000467	-0.049028 0.950744 0.869553 0.007666	0.011200 0.955690 0.967899 0.000389	-0.016101 0.954832 0.954502 0.009282	0.055142 0.971858 0.938001 0.027227	-0.033690 0.960485 0.912966 -0.005427	0.040085 0.967974 0.929092 0.016905	0.110672 0.439729 0.955701 0.008450	-0.007628 0.979858 0.976727 -0.014245	8 0.015047 9999
3 135	13 20	3 135	0.402747 0.723653 0.724945 0.014769	0.017580 0.958700 0.960167 0.003835	0.100919 0.372449 0.959848 0.035646	0.054397 0.951049 0.960397 0.026180	0.001577 0.967945 0.951248 0.011541	0.038063 0.950744 0.967064 0.026135	0.004624 0.955690 0.958830 0.011246	0.000975 0.954832 0.963962 0.000299	-0.001491 0.971858 0.962301 -0.007528	-0.010716 0.960485 0.960256 0.003439	-0.038389 0.967974 0.938409 -0.003280	-0.020558 0.439729 0.961048 -0.001331	-0.013435 0.979858 0.974124 -0.015557	0 0.014769 9999
3 136	13 20	3 136	0.368357 0.723653 0.728482 -0.023391	-0.007613 0.958700 0.963017 -0.005924	0.045952 0.372449 0.951980 0.014526	0.015271 0.951049 0.954346 -0.007208	0.016412 0.967945 0.945878 0.004449	0.050950 0.950744 0.962384 0.018607	0.012254 0.955690 0.955188 0.002945	0.022253 0.954832 0.956589 -0.001404	-0.008936 0.971858 0.953993 -0.008077	0.023262 0.960485 0.959121 0.009024	-0.018167 0.967974 0.965524 -0.026341	-0.011804 0.439729 0.961416 -0.047251	-0.001400 0.979858 0.971986 0.002608	0 0.000000 9999
3 137	13 20	3 137	0.405428 0.723653 0.740572 0.012716	0.057644 0.958700 0.943846 0.035788	0.081818 0.372449 0.954919 0.013217	0.042334 0.951049 0.951257 0.013230	0.000093 0.967945 0.937568 0.005358	-0.052990 0.950744 0.965189 -0.034489	-0.003825 0.955690 0.952312 0.014464	-0.052970 0.954832 0.932400 -0.019881	0.024776 0.971858 0.968736 0.019288	-0.017576 0.960485 0.957271 0.007819	-0.045202 0.967974 0.939889 -0.018347	-0.039989 0.439729 0.968449 -0.016788	-0.010501 0.979858 0.978662 -0.015761	7 -0.015900 9999
3 138	13 20	3 138	0.370033 0.723653 0.729705 -0.012631	-0.022083 0.958700 0.945835 0.004963	0.016340 0.372449 0.970105 0.026672	-0.012770 0.951049 0.951454 0.009221	0.012799 0.967945 0.953148 0.013590	0.019965 0.950744 0.969983 0.016351	-0.013707 0.955690 0.963272 -0.011499	0.012788 0.954832 0.956729 0.018203	-0.035092 0.971858 0.914806 0.004471	-0.023650 0.960485 0.954877 -0.012005	0.015496 0.967974 0.966906 0.011168	0.045005 0.439729 0.970114 0.007845	-0.022564 0.979858 0.940799 -0.021713	0 0.000000 9999
3 139	13 20	3 139	0.390401 0.723653 0.761556 0.010540	0.021437 0.958700 0.955315 0.004845	0.041353 0.372449 0.967910 0.009980	0.055434 0.951049 0.965442 0.034816	-0.005760 0.967945 0.930418 -0.008981	-0.042929 0.950744 0.954786 -0.017060	-0.008445 0.955690 0.934292 0.016698	-0.027760 0.954832 0.921422 -0.005331	0.045267 0.971858 0.962095 0.024520	-0.005011 0.960485 0.943810 -0.008236	-0.017396 0.967974 0.969171 -0.005949	0.002694 0.439729 0.970471 0.023492	-0.020530 0.979858 0.978764 -0.023357	8 0.016076 9999
3 140	13 20	3 140	0.415553 0.723653 0.737791 0.004232	0.018062 0.958700 0.948633 -0.010699	0.051867 0.372449 0.963023 0.026648	0.039514 0.951049 0.962189 0.023239	0.011029 0.967945 0.938410 0.003171	-0.014955 0.950744 0.967422 -0.010147	-0.018844 0.955690 0.946006 0.000934	-0.038114 0.954832 0.937651 -0.014550	0.003256 0.971858 0.973151 -0.009583	0.008857 0.960485 0.949649 0.019702	-0.059265 0.967974 0.940871 -0.027566	-0.016799 0.439729 0.976664 -0.005976	0.003494 0.979858 0.962553 0.007141	9 0.009131 9999
3 141	13 20	3 141	0.420305 0.723653 0.747553 0.022791	0.016434 0.958700 0.964955 0.008130	0.013106 0.372449 0.944088 -0.019235	0.000551 0.951049 0.944213 -0.008258	-0.007258 0.967945 0.926006 -0.005759	0.010331 0.950744 0.966596 0.003729	-0.013149 0.955690 0.939253 0.008068	-0.041828 0.954832 0.954794 -0.014685	0.008854 0.971858 0.971414 -0.002993	-0.045559 0.960485 0.960487 -0.024598	-0.040302 0.967974 0.959601 -0.014633	-0.082781 0.439729 0.965390 -0.011698	0.002536 0.979858 0.979234 0.000186	9 -0.023677 9999
3 142	13 20	3 142	0.426968 0.723653 0.728445 0.004424	0.023871 0.958700 0.961731 0.001453	0.057707 0.372449 0.966171 0.013383	0.019371 0.951049 0.966255 0.005395	0.012172 0.967945 0.930840 0.005482	-0.000162 0.950744 0.971052 -0.004247	-0.018681 0.955690 0.954733 -0.012562	-0.017464 0.954832 0.946476 -0.000704	0.018585 0.971858 0.972899 0.006810	-0.012579 0.960485 0.943257 -0.004373	-0.028089 0.967974 0.942295 0.002746	-0.022177 0.439729 0.972866 0.006189	-0.002787 0.979858 0.957493 -0.003769	6 -0.007455 9999
3 143	13 20	3 143	0.461639 0.723653 0.658852 -0.024811	0.020989 0.958700 0.918122 -0.006742	0.039921 0.372449 0.971781 0.020419	0.051525 0.951049 0.970242 0.037941	-0.018523 0.967945 0.938000 -0.014495	-0.006480 0.950744 0.966024 -0.000163	-0.028726 0.955690 0.944461 -0.005764	-0.022916 0.954832 0.943180 0.011719	0.003287 0.971858 0.968930 -0.011974	-0.038086 0.960485 0.939799 -0.014731	-0.043775 0.967974 0.929101 -0.006605	0.024502 0.439729 0.971385 -0.008699	0.006701 0.979858 0.972436 0.009694	0 0.000000 9999
3 144	13 20	3 144	0.528089 0.723653 0.541811 -0.003921	0.012487 0.958700 0.926230 -0.006956	0.122354 0.372449 0.939726 -0.013118	0.088635 0.951049 0.933321 0.045105	0.016061 0.967945 0.863550 0.009732	0.004409 0.950744 0.931692 -0.010676	-0.026470 0.955690 0.882752 0.003362	-0.055443 0.954832 0.922216 -0.014685	0.038779 0.971858 0.958406 0.011072	-0.026236 0.960485 0.911081 0.013690	-0.058185 0.967974 0.898085 -0.018536	-0.065447 0.439729 0.955957 -0.019765	-0.007361 0.979858 0.970891 -0.011274	0 0.000000 9999
3 145	13 20	3 145	0.498036 0.723653 0.630993 0.006651	0.029873 0.958700 0.970811 0.012027	0.038890 0.372449 0.967672 -0.009229	-0.023162 0.951049 0.966015 -0.037719	0.013230 0.967945 0.920850 0.022139	0.005535 0.950744 0.969831 -0.004265	0.046237 0.955690 0.962160 0.051278	0.003473 0.954832 0.961495 0.020091	0.006705 0.971858 0.965212 -0.009660	-0.003760 0.960485 0.942069 0.012681	-0.070768 0.967974 0.906118 -0.021674	0.014230 0.439729 0.972948 -0.007652	-0.000327 0.979858 0.980470 -0.001705	6 0.018468 9999
3 146	13 20	3 146	0.458501 0.723653 0.697074 0.017394	-0.012590 0.958700 0.956423 -0.019750	0.005721 0.372449 0.972072 0.007626	-0.001588 0.951049 0.960714 -0.000170	-0.020890 0.967945 0.951611 -0.018642	-0.002286 0.950744 0.965170 -0.006128	-0.023416 0.955690 0.964188 -0.022094	-0.046102 0.954832 0.951370 -0.035643	-0.002203 0.971858 0.958671 0.004795	-0.035422 0.960485 0.935052 -0.029155	-0.020354 0.967974 0.959094 -0.004234	0.034272 0.439729 0.970007 0.013913	-0.004808 0.979858 0.957821 -0.003346	7 -0.024899 9999
3 147	13 20	3 147	0.420162 0.723653 0.716490 -0.009092	0.016207 0.958700 0.957062 0.005098	0.045995 0.372449 0.953463 0.018795	-0.005066 0.951049 0.950919 -0.032177	-0.022236 0.967945 0.932018 -0.018087	0.026289 0.950744 0.961341 0.029462	-0.008087 0.955690 0.958573 0.009947	-0.023090 0.954832 0.938889 0.008788	0.006749 0.971858 0.966949 -0.009695	-0.026785 0.960485 0.954758 -0.009769	-0.064042 0.967974 0.923233 -0.025625	0.026955 0.439729 0.969552 0.012326	0.003654 0.979858 0.948924 0.011635	0 0.000000 9999
3 148	13 20	3 148	0.421992 0.723653 0.731177 0.000724	-0.009886 0.958700 0.952410 0.010721	-0.077901 0.372449 0.931658 0.002969	-0.072507 0.951049 0.929445 -0.050862	0.001321 0.967945 0.921776 0.007883	0.019377 0.950744 0.961135 0.005993	-0.033680 0.955690 0.944704 -0.017821	-0.020554 0.954832 0.955753 0.001970	0.026797 0.971858 0.963801 0.011114	-0.034117 0.960485 0.953635 -0.015064	0.020784 0.967974 0.969123 0.015863	-0.151456 0.439729 0.930812 -0.000437	0.003943 0.979858 0.967094 0.007643	3 -0.006068 9999
3 149	13 20	3 149	0.420170 0.723653 0.737053 0.000939	0.073467 0.958700 0.929154 0.039472	0.004406 0.372449 0.977039 -0.005859	-0.002842 0.951049 0.976206 -0.011954	0.021860 0.967945 0.959798 0.010658	0.061166 0.950744 0.951513 0.019786	0.004664 0.955690 0.960001 0.004453	0.036364 0.954832 0.952917 0.021781	0.005411 0.971858 0.962772 -0.005389	0.003741 0.960485 0.961096 0.008084	-0.025916 0.967974 0.965560 -0.026186	0.075190 0.439729 0.968009 0.011266	0.027433 0.979858 0.967741 0.026754	7 0.004522 9999
3 150	13 20	3 150	0.338325 0.723653 0.769148 -0.011945	-0.022982 0.958700 0.923279 -0.001303	0.000846 0.372449 0.966151 0.004578	0.008800 0.951049 0.969294 -0.009012	0.025533 0.967945 0.951921 0.021349	-0.025350 0.950744 0.934956 0.000176	0.041829 0.955690 0.950658 0.024285	0.001885 0.954832 0.950528 0.021979	-0.042518 0.971858 0.903789 -0.006752	-0.005723 0.960485 0.948168 0.011328	0.016385 0.967974 0.961771 -0.002254	0.045453 0.439729 0.958432 -0.013035	0.001088 0.979858 0.944067 -0.001685	0 0.000000 9999
3 151	13 20	3 151	0.393925 0.723653 0.720361 0.001189	-0.004176 0.958700 0.963508 -0.008713	0.023015 0.372449 0.969040 0.010140	-0.022969 0.951049 0.966618 -0.035921	-0.005106 0.967945 0.956418 -0.005581	-0.037267 0.950744 0.958035 -0.025785	0.023846 0.955690 0.950391 0.006455	-0.024505 0.954832 0.954903 -0.014126	-0.017376 0.971858 0.963034 -0.015767	-0.016416 0.960485 0.959025 -0.019053	-0.030411 0.967974 0.947729 -0.003182	0.007655 0.439729 0.963631 -0.038500	-0.030865 0.979858 0.968298 -0.034524	3 -0.006535 9999
3 152	13 20	3 152	0.409839 0.723653 0.745293 0.000663	-0.002845 0.958700 0.961136 0.008293	0.042213 0.372449 0.966152 0.014606	0.008177 0.951049 0.968781 0.001235	0.016688 0.967945 0.945703 0.015429	0.018597 0.950744 0.959726 0.005484	0.044203 0.955690 0.934688 0.015890	0.047718 0.954832 0.925923 0.023850	-0.000153 0.971858 0.950559 -0.004050	0.025342 0.960485 0.932996 0.011977	0.034018 0.967974 0.958188 0.015653	0.050940 0.439729 0.960666 0.013342	-0.006180 0.979858 0.976249 -0.012742	7 0.003976 9999
3 153	13 20	3 153	0.401598 0.723653 0.745540 -0.009640	0.017626 0.958700 0.956825 0.019225	0.014476 0.372449 0.971320 -0.012358	0.012999 0.951049 0.966514 0.003806	0.024932 0.967945 0.952652 0.021217	0.023649 0.950744 0.965258 0.010317	0.014858 0.955690 0.956647 -0.002526	0.029771 0.954832 0.959122 0.014674	-0.021061 0.971858 0.942094 -0.006885	-0.004181 0.960485 0.963123 -0.001418	0.035388 0.967974 0.970655 0.014443	0.092703 0.439729 0.959085 0.011232	-0.017261 0.979858 0.977301 -0.013340	0 0.000000 9999
3 154	13 20	3 154	0.403176 0.723653 0.719973 0.006838	-0.049528 0.958700 0.952969 -0.033671	0.012332 0.372449 0.971477 -0.014517	0.005965 0.951049 0.974544 -0.000155	-0.007638 0.967945 0.953275 -0.006949	0.057801 0.950744 0.945284 0.019522	-0.020357 0.955690 0.959278 -0.017032	0.020466 0.954832 0.944703 0.000088	0.004471 0.971858 0.956492 -0.007438	-0.007311 0.960485 0.961852 -0.016302	0.020513 0.967974 0.956388 0.014147	0.038141 0.439729 0.968449 -0.021960	-0.009381 0.979858 0.941228 -0.009893	1 -0.015174 9999
3 155	13 20	3 155	0.408448 0.723653 0.720126 0.028923	-0.002438 0.958700 0.942803 0.000980	0.042471 0.372449 0.953418 0.008920	0.015672 0.951049 0.959277 -0.001324	-0.003319 0.967945 0.949941 0.007140	0.027155 0.950744 0.960704 0.013752	0.002000 0.955690 0.964145 0.004363	0.009430 0.954832 0.952495 0.005514	0.014778 0.971858 0.952285 0.010215	-0.016570 0.960485 0.962086 -0.006374	0.000543 0.967974 0.954850 0.014860	0.087146 0.439729 0.947975 0.006035	-0.019097 0.979858 0.970115 -0.019649	0 0.028923 9999
3 156	13 20	3 156	0.416078 0.723653 0.751357 0.006803	0.002874 0.958700 0.971628 0.002399	0.051594 0.372449 0.963568 0.017704	0.018387 0.951049 0.967477 0.004335	0.016574 0.967945 0.960261 0.011630	0.007918 0.950744 0.968045 -0.005663	0.040575 0.955690 0.921289 0.009616	0.023676 0.954832 0.944819 -0.006159	0.015969 0.971858 0.964848 0.002259	0.036479 0.960485 0.933789 0.018614	0.030546 0.967974 0.969424 0.006938	0.103595 0.439729 0.955755 0.013856	0.035461 0.979858 0.976868 0.036442	9 0.011253 9999
3 157	13 19	3 157	0.404022 0.723653 0.751058 -0.003827	-0.031002 0.958700 0.960518 -0.013496	0.032035 0.372449 0.969023 -0.007245	0.013481 0.951049 0.974338 0.002149	-0.015738 0.967945 0.956157 -0.013908	0.014584 0.950744 0.964264 -0.005875	0.015061 0.955690 0.946118 -0.005997	0.025964 0.954832 0.947405 -0.000870	0.011017 0.971858 0.961563 -0.001974	0.021092 0.960485 0.939595 -0.007630	0.010475 0.967974 0.953506 -0.008385	0.095235 0.439729 0.944429 -0.010664	-0.001287 0.979858 0.975883 -0.001106	0 0.000000 9999
3 158	13 20	3 158	0.377613 0.723653 0.710904 -0.018576	0.041894 0.958700 0.941831 0.006664	0.016464 0.372449 0.959508 0.017851	0.012237 0.951049 0.955207 -0.003827	-0.011933 0.967945 0.962875 -0.017209	0.005472 0.950744 0.956885 -0.007256	0.000860 0.955690 0.951171 0.008545	0.013177 0.954832 0.952258 0.001080	0.028997 0.971858 0.955747 0.012241	-0.007066 0.960485 0.960163 0.000733	0.000351 0.967974 0.958194 -0.004668	0.050946 0.439729 0.961630 -0.011160	-0.023282 0.979858 0.962025 -0.018245	0 0.000000 9999
3 159	13 20	3 159	0.354632 0.723653 0.721360 0.006521	-0.044458 0.958700 0.910268 -0.005937	0.021149 0.372449 0.965746 0.022805	0.016596 0.951049 0.962159 -0.002016	-0.010772 0.967945 0.917014 -0.009335	0.015620 0.950744 0.957154 -0.002008	0.024738 0.955690 0.947659 0.007569	0.015021 0.954832 0.960229 0.008582	-0.048830 0.971858 0.886753 -0.015955	0.000443 0.960485 0.949629 0.011173	0.026891 0.967974 0.964039 0.010168	0.069032 0.439729 0.960100 -0.008409	0.002740 0.979858 0.966179 0.002985	8 -0.010200 9999
3 160	13 20	3 160	0.397621 0.723653 0.761527 -0.011181	-0.007210 0.958700 0.945016 0.006735	0.038105 0.372449 0.976877 -0.003070	0.001858 0.951049 0.963315 0.001036	0.002425 0.967945 0.941944 -0.005415	0.014709 0.950744 0.965164 0.002774	0.038582 0.955690 0.946549 0.015046	0.024660 0.954832 0.953154 0.000514	-0.025350 0.971858 0.955227 -0.015986	0.025740 0.960485 0.950368 0.015342	0.012334 0.967974 0.962248 -0.008227	0.111262 0.439729 0.949408 -0.016218	-0.000874 0.979858 0.969098 -0.002220	0 0.000000 9999
3 161	13 18	3 161	0.390381 0.723653 0.772681 -0.006669	-0.007849 0.958700 0.961903 0.007622	0.068733 0.372449 0.940922 0.022167	0.021858 0.951049 0.969427 0.001053	0.000330 0.967945 0.954121 -0.000921	0.018318 0.950744 0.968316 0.003927	0.017153 0.955690 0.939262 -0.010088	0.043037 0.954832 0.925013 0.005418	0.024970 0.971858 0.967781 0.006941	0.012388 0.960485 0.933849 -0.016066	0.020858 0.967974 0.968894 0.003846	0.143830 0.439729 0.913341 0.010894	0.013027 0.979858 0.963250 0.011883	0 0.000000 9999
3 162	13 20	3 162	0.261370 0.723653 0.780316 -0.019709	0.004121 0.958700 0.951602 -0.017148	0.072820 0.372449 0.916613 0.026606	0.026178 0.951049 0.943395 0.004662	-0.016800 0.967945 0.906546 -0.012573	-0.035451 0.950744 0.902301 -0.000444	-0.026294 0.955690 0.886206 0.010386	-0.030370 0.954832 0.901000 -0.002273	0.010467 0.971858 0.966299 -0.009531	-0.042452 0.960485 0.951162 -0.020631	0.010827 0.967974 0.961078 -0.008828	0.053451 0.439729 0.890437 -0.018070	-0.008658 0.979858 0.933247 -0.018271	0 0.000000 9999
3 163	13 19	3 163	0.384783 0.723653 0.764974 0.008262	-0.026991 0.958700 0.949223 -0.012417	0.071513 0.372449 0.927282 -0.002969	0.013900 0.951049 0.954728 0.002866	0.016712 0.967945 0.917492 0.011348	0.041496 0.950744 0.948032 0.002537	0.027538 0.955690 0.964320 0.019469	0.053466 0.954832 0.923602 0.006985	-0.005617 0.971858 0.958504 -0.006437	0.024270 0.960485 0.943367 0.001887	0.035641 0.967974 0.958257 0.004979	0.142628 0.439729 0.885603 0.013546	0.008228 0.979858 0.964376 0.012359	6 0.012683 9999
3 164	13 20	3 164	0.426119 0.723653 0.757076 0.023909	0.015245 0.958700 0.970424 0.018694	0.028154 0.372449 0.921044 -0.027044	0.016001 0.951049 0.955481 -0.001319	0.014196 0.967945 0.965590 0.015775	0.061833 0.950744 0.970169 0.037131	0.043537 0.955690 0.933615 0.014464	0.061523 0.954832 0.950251 0.032398	0.019834 0.971858 0.966201 0.007863	0.044220 0.960485 0.935366 0.012488	0.018447 0.967974 0.967553 -0.006190	0.101271 0.439729 0.899922 -0.004046	0.005428 0.979858 0.977023 0.006109	7 0.027832 9999
3 165	13 19	3 165	0.413850 0.723653 0.740888 -0.008739	-0.023488 0.958700 0.961920 -0.008421	0.035536 0.372449 0.954371 -0.020646	0.017730 0.951049 0.960269 0.001116	0.004133 0.967945 0.949305 -0.000782	-0.005537 0.950744 0.972654 -0.016804	0.038273 0.955690 0.910220 0.011751	0.021484 0.954832 0.934642 -0.016162	0.034826 0.971858 0.958706 0.015886	0.027204 0.960485 0.918732 0.001470	0.030030 0.967974 0.961938 0.012982	0.088520 0.439729 0.942825 -0.004924	0.004868 0.979858 0.971895 0.005886	0 0.000000 9999
3 166	13 19	3 166	0.396555 0.723653 0.703941 -0.008679	-0.036846 0.958700 0.930887 -0.001867	0.019494 0.372449 0.938566 -0.013109	0.010572 0.951049 0.949305 -0.004707	0.003636 0.967945 0.933696 -0.006817	0.052235 0.950744 0.907465 -0.000821	-0.013187 0.955690 0.946688 -0.008011	0.033870 0.954832 0.915768 0.001777	0.029213 0.971858 0.936101 0.000969	-0.001120 0.960485 0.946691 0.000394	0.008549 0.967974 0.948960 -0.016626	0.126066 0.439729 0.898886 -0.011184	0.001743 0.979858 0.898592 0.005567	0 0.000000 9999
3 167	13 20	3 167	0.420374 0.723653 0.749456 -0.007712	0.012446 0.958700 0.962355 0.012187	0.023076 0.372449 0.937631 -0.051372	0.016291 0.951049 0.946560 -0.005411	0.012682 0.967945 0.957808 0.005846	0.031251 0.950744 0.961595 0.010138	0.019460 0.955690 0.937577 -0.001200	0.030859 0.954832 0.947583 0.003943	0.043030 0.971858 0.963658 0.022889	0.022534 0.960485 0.939050 0.006842	0.039097 0.967974 0.965014 0.014094	0.113436 0.439729 0.895218 0.021832	0.001670 0.979858 0.977593 -0.000380	0 0.000000 9999
3 168	13 19	3 168	0.395246 0.723653 0.773966 -0.012421	-0.036470 0.958700 0.947413 -0.018516	0.018860 0.372449 0.934295 -0.024536	0.008577 0.951049 0.967199 -0.005941	-0.008328 0.967945 0.938016 -0.007142	0.064841 0.950744 0.963470 0.043046	0.034274 0.955690 0.942624 0.017380	0.048093 0.954832 0.956359 0.030958	-0.021651 0.971858 0.950436 -0.002774	0.024348 0.960485 0.961448 0.023980	0.022165 0.967974 0.967200 -0.002362	0.070399 0.439729 0.919677 -0.012001	-0.002229 0.979858 0.978095 -0.006451	0 0.000000 9999
3 169	13 20	3 169	0.394908 0.723653 0.736204 -0.007120	0.039660 0.958700 0.922445 0.006558	0.058670 0.372449 0.951402 -0.000613	0.024991 0.951049 0.960786 0.008229	-0.000837 0.967945 0.932692 0.008123	-0.057249 0.950744 0.937959 -0.026875	0.029448 0.955690 0.948971 0.023167	0.004120 0.954832 0.938011 0.012002	0.023949 0.971858 0.957649 0.001472	0.043612 0.960485 0.952379 0.044811	0.004724 0.967974 0.945899 -0.004734	0.107289 0.439729 0.924015 -0.004228	-0.007835 0.979858 0.964874 -0.010226	0 0.000000 9999
3 170	13 20	3 170	0.293164 0.723653 0.768901 0.003994	-0.038283 0.958700 0.893957 0.003414	0.005119 0.372449 0.933163 0.021600	0.008565 0.951049 0.943964 -0.005156	-0.008743 0.967945 0.947525 -0.008982	-0.064048 0.950744 0.869268 -0.007530	0.025875 0.955690 0.924815 0.002986	-0.053457 0.954832 0.891282 -0.016153	-0.062277 0.971858 0.857964 -0.010058	-0.029775 0.960485 0.924639 -0.004870	-0.002590 0.967974 0.955067 -0.020533	0.112471 0.439729 0.904403 0.034282	-0.008408 0.979858 0.974316 -0.010089	11 0.011701 9999
3 171	13 20	3 171	0.430006 0.723653 0.749929 0.010154	0.037637 0.958700 0.948136 0.024976	0.034169 0.372449 0.965839 0.007170	0.002861 0.951049 0.967378 -0.003185	0.000943 0.967945 0.956482 0.002353	0.058326 0.950744 0.965167 0.031434	0.045534 0.955690 0.958160 0.038618	0.028630 0.954832 0.959057 0.009737	0.009190 0.971858 0.963017 -0.001070	0.039895 0.960485 0.963786 0.025066	-0.007668 0.967974 0.969229 -0.018792	0.062030 0.439729 0.942728 -0.017334	0.010127 0.979858 0.978378 0.005203	6 0.019802 9999
3 172	13 20	3 172	0.396025 0.723653 0.775345 0.002814	-0.023646 0.958700 0.936095 0.000781	-0.189884 0.372449 0.907726 -0.017172	-0.059824 0.951049 0.905084 0.004403	-0.020900 0.967945 0.944931 -0.019788	0.030309 0.950744 0.973390 0.022539	-0.042686 0.955690 0.962854 -0.025558	-0.028574 0.954832 0.960852 -0.012201	0.015418 0.971858 0.962177 0.006609	-0.020675 0.960485 0.954700 -0.001847	0.009954 0.967974 0.964705 -0.012779	-0.159604 0.439729 0.913582 -0.025327	0.035087 0.979858 0.963693 0.038001	6 -0.008481 9999
3 173	13 19	3 173	0.398345 0.723653 0.716631 0.009256	-0.023437 0.958700 0.934100 -0.005047	0.029880 0.372449 0.959546 -0.008067	0.013008 0.951049 0.966188 -0.003970	0.002110 0.967945 0.912624 -0.009818	0.037647 0.950744 0.959040 0.020726	0.036292 0.955690 0.894951 -0.006712	0.053813 0.954832 0.873715 0.000608	0.016116 0.971858 0.948047 -0.012742	0.028265 0.960485 0.900949 0.000147	0.030196 0.967974 0.953125 0.004368	0.064510 0.439729 0.930390 -0.011066	0.001471 0.979858 0.950894 0.003607	8 -0.010860 9999
3 174	13 20	3 174	0.387942 0.723653 0.751723 -0.018655	-0.030529 0.958700 0.935960 -0.025585	0.047403 0.372449 0.959923 0.022721	0.016266 0.951049 0.964717 0.002817	0.008996 0.967945 0.941167 0.002734	0.014770 0.950744 0.968286 0.000379	-0.015820 0.955690 0.950147 -0.027745	-0.000273 0.954832 0.955556 -0.005768	-0.025039 0.971858 0.918154 0.002117	-0.018348 0.960485 0.945527 0.004656	0.029177 0.967974 0.968345 0.017065	0.067137 0.439729 0.956226 0.026037	0.005635 0.979858 0.970021 0.006900	0 0.000000 9999
3 175	13 20	3 175	0.398938 0.723653 0.786362 0.013466	-0.048353 0.958700 0.942830 -0.024171	-0.134770 0.372449 0.903900 0.000631	-0.045108 0.951049 0.914435 0.008571	-0.003431 0.967945 0.949587 -0.003481	-0.010846 0.950744 0.972720 -0.012261	-0.023625 0.955690 0.956655 -0.021684	-0.030499 0.954832 0.961314 -0.014215	-0.000010 0.971858 0.962016 -0.013718	-0.015038 0.960485 0.961363 -0.004901	0.019265 0.967974 0.956686 0.003110	-0.125918 0.439729 0.911331 -0.011708	-0.005211 0.979858 0.973094 -0.004608	1 -0.018041 9999
3 176	13 20	3 176	0.419786 0.723653 0.747539 0.018098	0.023966 0.958700 0.952300 0.014267	-0.023360 0.372449 0.947194 0.013150	-0.005808 0.951049 0.947613 0.007561	-0.015847 0.967945 0.925226 -0.019954	0.002602 0.950744 0.951221 -0.009797	-0.023123 0.955690 0.963122 -0.010519	-0.024693 0.954832 0.950736 -0.013399	0.009529 0.971858 0.966756 -0.001926	-0.005027 0.960485 0.946356 -0.008317	0.003019 0.967974 0.954884 0.016006	-0.020525 0.439729 0.957204 -0.002952	-0.007774 0.979858 0.973866 -0.009616	4 -0.019003 9999
3 177	13 20	3 177	0.400558 0.723653 0.704815 0.009983	0.008031 0.958700 0.917015 0.005053	0.006996 0.372449 0.966571 -0.016881	0.005988 0.951049 0.966221 -0.006866	-0.011343 0.967945 0.919415 -0.013972	0.029095 0.950744 0.930737 0.008866	0.013244 0.955690 0.928738 0.001802	0.028555 0.954832 0.902450 -0.007931	0.048211 0.971858 0.952714 0.026211	0.014835 0.960485 0.918197 0.000358	0.023125 0.967974 0.951110 0.001189	0.089690 0.439729 0.949053 -0.008660	0.004858 0.979858 0.967002 0.004800	8 0.016176 9999
3 178	13 20	3 178	0.353894 0.723653 0.806958 -0.005953	-0.026243 0.958700 0.921361 0.000223	-0.114931 0.372449 0.898605 0.026062	-0.064754 0.951049 0.897600 -0.019474	0.002056 0.967945 0.938567 -0.001746	-0.001224 0.950744 0.973306 -0.006825	0.002399 0.955690 0.966357 0.010296	0.000682 0.954832 0.957020 0.001008	0.003931 0.971858 0.966773 -0.010436	-0.000803 0.960485 0.955241 0.009637	0.023906 0.967974 0.959691 0.000676	-0.123829 0.439729 0.908083 -0.002645	-0.006006 0.979858 0.976171 -0.012034	0 0.000000 9999
3 179	13 20	3 179	0.404528 0.723653 0.785913 0.027152	-0.029463 0.958700 0.949119 -0.013211	-0.161926 0.372449 0.912270 -0.008570	-0.065801 0.951049 0.913160 -0.002596	0.012262 0.967945 0.911655 0.021932	0.026283 0.950744 0.964957 0.016355	-0.021173 0.955690 0.962018 -0.000477	-0.024284 0.954832 0.959413 0.003136	0.014506 0.971858 0.968744 -0.002420	-0.000561 0.960485 0.960254 0.021716	0.042638 0.967974 0.965712 0.029094	-0.173679 0.439729 0.920590 -0.000109	0.003406 0.979858 0.977221 0.001264	10 0.028106 9999
3 180	13 20	3 180	0.410423 0.723653 0.734496 0.022880	0.001645 0.958700 0.956239 0.001989	-0.040177 0.372449 0.957450 0.007044	-0.014360 0.951049 0.953313 0.000448	0.017996 0.967945 0.938342 0.013166	0.005911 0.950744 0.964257 0.013703	-0.001269 0.955690 0.955730 0.014667	-0.000185 0.954832 0.938973 0.014963	-0.042016 0.971858 0.942294 -0.036405	-0.016888 0.960485 0.941554 -0.009755	0.004348 0.967974 0.961163 0.010408	-0.007001 0.439729 0.964085 0.011870	-0.006805 0.979858 0.940854 -0.010256	8 -0.028861 9999
3 181	13 20	3 181	0.436988 0.723653 0.721253 0.013321	0.009365 0.958700 0.962632 0.002663	-0.044032 0.372449 0.939834 0.011497	-0.046250 0.951049 0.942570 -0.023632	0.004770 0.967945 0.935025 0.003056	0.003424 0.950744 0.964316 -0.001418	-0.000754 0.955690 0.957088 0.005022	-0.030104 0.954832 0.956999 -0.012456	0.029639 0.971858 0.973027 0.014381	-0.011710 0.960485 0.952439 -0.002954	-0.015714 0.967974 0.967169 -0.002680	-0.054523 0.439729 0.960027 -0.020275	-0.008778 0.979858 0.977414 -0.005549	3 -0.017743 9999
3 182	13 20	3 182	0.412500 0.723653 0.757464 0.012589	-0.000276 0.958700 0.942344 0.014752	-0.124287 0.372449 0.917703 -0.000144	-0.046917 0.951049 0.915760 0.001800	-0.008000 0.967945 0.916683 0.000719	-0.011216 0.950744 0.961549 -0.024804	-0.024393 0.955690 0.962624 -0.004944	-0.040146 0.954832 0.951427 -0.017878	0.027762 0.971858 0.968421 0.005319	-0.035350 0.960485 0.953577 -0.013265	0.007439 0.967974 0.962015 0.002305	-0.101177 0.439729 0.929541 -0.012829	-0.006464 0.979858 0.982896 -0.007074	7 -0.015002 9999
3 183	13 20	3 183	0.416001 0.723653 0.740924 -0.001643	-0.006951 0.958700 0.941583 0.001330	-0.050052 0.372449 0.929802 -0.005572	-0.014437 0.951049 0.929182 0.006181	0.003550 0.967945 0.934658 0.010534	0.021415 0.950744 0.969966 0.022245	0.006200 0.955690 0.967232 0.015370	-0.007637 0.954832 0.965134 0.010981	0.009779 0.971858 0.966721 -0.005797	-0.030564 0.960485 0.956700 -0.009880	-0.026635 0.967974 0.952430 -0.017231	-0.053155 0.439729 0.942180 -0.002493	-0.015424 0.979858 0.972947 -0.014438	0 0.000000 9999
3 184	13 20	3 184	0.447144 0.723653 0.687807 -0.005401	0.034264 0.958700 0.949391 0.019489	-0.041282 0.372449 0.969082 0.004615	-0.012598 0.951049 0.969871 -0.003503	-0.021903 0.967945 0.955248 -0.025500	-0.008374 0.950744 0.957475 -0.004228	0.010443 0.955690 0.959026 0.007837	-0.000202 0.954832 0.957105 -0.010421	0.027192 0.971858 0.967795 0.011648	0.006353 0.960485 0.947728 0.002730	0.003136 0.967974 0.967404 0.010764	-0.006582 0.439729 0.967345 0.003886	-0.002046 0.979858 0.950972 -0.001754	0 0.000000 9999
3 185	13 20	3 185	0.475301 0.723653 0.687860 0.036883	0.010813 0.958700 0.963151 0.002267	-0.069996 0.372449 0.954223 0.010388	-0.001124 0.951049 0.953903 0.018413	-0.041194 0.967945 0.912622 -0.032917	-0.003161 0.950744 0.969819 -0.001258	-0.009192 0.955690 0.955195 0.007117	-0.057625 0.954832 0.952910 -0.033478	0.025301 0.971858 0.960053 0.001466	-0.038172 0.960485 0.946209 -0.006853	-0.030318 0.967974 0.949676 -0.005277	-0.071866 0.439729 0.957457 0.011023	0.016166 0.979858 0.972273 0.011357	0 0.036883 617
3 186	13 20	3 186	0.462707 0.723653 0.673027 -0.004021	0.027294 0.958700 0.968457 0.027105	-0.048691 0.372449 0.956505 0.004493	-0.015783 0.951049 0.952985 0.006606	-0.006566 0.967945 0.907234 0.002730	0.005652 0.950744 0.966323 -0.000530	-0.029062 0.955690 0.944585 -0.003577	-0.035454 0.954832 0.946057 -0.003519	0.016543 0.971858 0.967805 -0.003224	-0.024729 0.960485 0.940747 -0.006421	-0.019233 0.967974 0.934848 0.008446	-0.059745 0.439729 0.952726 0.023360	0.005740 0.979858 0.959476 0.002208	0 0.000000 9999
3 187	13 20	3 187	0.457270 0.723653 0.681468 0.002256	-0.000681 0.958700 0.965307 -0.007283	-0.053218 0.372449 0.959666 -0.041551	-0.021523 0.951049 0.960448 -0.008526	-0.023547 0.967945 0.914226 -0.020632	0.000506 0.950744 0.967862 -0.012519	0.003850 0.955690 0.967579 0.002437	-0.040940 0.954832 0.960193 -0.020924	0.004946 0.971858 0.966962 -0.016136	-0.023506 0.960485 0.947535 0.003380	-0.043141 0.967974 0.920266 -0.004927	-0.003298 0.439729 0.967791 -0.011616	-0.006156 0.979858 0.975543 -0.009633	2 -0.009682 9999
3 188	13 20	3 188	0.443543 0.723653 0.703078 -0.002198	-0.015360 0.958700 0.952455 -0.002609	-0.075662 0.372449 0.948145 0.000797	-0.031767 0.951049 0.948429 0.000569	0.009893 0.967945 0.916559 0.019556	0.018861 0.950744 0.963711 0.009378	-0.012756 0.955690 0.970309 -0.002496	-0.020397 0.954832 0.957989 0.004439	0.018313 0.971858 0.961233 -0.005742	-0.049392 0.960485 0.953360 -0.026841	-0.049638 0.967974 0.943984 -0.024944	-0.063261 0.439729 0.958974 -0.008364	-0.005197 0.979858 0.973425 -0.000708	0 0.000000 9999
3 189	13 20	3 189	0.442618 0.723653 0.719897 0.017913	-0.029963 0.958700 0.948658 -0.020988	-0.118174 0.372449 0.914257 0.009094	-0.051772 0.951049 0.916433 -0.001785	0.003593 0.967945 0.904337 -0.001488	0.016367 0.950744 0.969323 0.000411	0.008112 0.955690 0.962032 0.009029	-0.014079 0.954832 0.960107 0.001454	0.023325 0.971858 0.964117 0.005248	-0.023122 0.960485 0.950219 -0.006295	0.004956 0.967974 0.971291 0.007298	-0.104751 0.439729 0.932586 0.010924	-0.020697 0.979858 0.978494 -0.018019	1 -0.019390 9999
3 190	13 20	3 190	0.439366 0.723653 0.696542 -0.017465	0.024708 0.958700 0.960082 0.019976	-0.015403 0.372449 0.968106 -0.001039	0.005481 0.951049 0.964305 0.010570	0.009285 0.967945 0.925377 0.012125	0.003674 0.950744 0.966557 0.001762	0.008116 0.955690 0.959556 0.011034	-0.008946 0.954832 0.953427 0.011466	0.014770 0.971858 0.954756 -0.000013	-0.016357 0.960485 0.955175 -0.002414	-0.057479 0.967974 0.920301 -0.016298	0.037459 0.439729 0.965887 -0.001582	0.006118 0.979858 0.965966 0.007739	0 0.000000 9999
3 191	13 20	3 191	0.448536 0.723653 0.708619 0.018144	0.025424 0.958700 0.960481 0.033599	-0.024637 0.372449 0.968774 -0.022871	-0.006084 0.951049 0.967366 -0.007518	0.017031 0.967945 0.944172 0.020281	0.030606 0.950744 0.963324 0.011431	0.020888 0.955690 0.969026 0.019533	0.020665 0.954832 0.967124 0.026154	0.017174 0.971858 0.963061 0.004933	-0.016607 0.960485 0.957981 -0.000431	-0.040991 0.967974 0.936416 -0.007498	0.033586 0.439729 0.966839 -0.019494	0.002078 0.979858 0.960298 -0.003422	7 0.021784 9999
3 192	13 20	3 192	0.409228 0.723653 0.753361 0.001096	-0.028975 0.958700 0.942314 -0.012567	-0.100795 0.372449 0.913363 0.027794	-0.044693 0.951049 0.913439 -0.003670	-0.011058 0.967945 0.905658 -0.013206	0.047504 0.950744 0.956740 0.018536	-0.036366 0.955690 0.960748 -0.031324	-0.035047 0.954832 0.955806 -0.017400	0.015976 0.971858 0.968435 -0.000785	-0.026063 0.960485 0.954299 -0.006759	0.017244 0.967974 0.961361 0.007411	-0.108091 0.439729 0.916893 0.001884	-0.005483 0.979858 0.976356 -0.006284	6 -0.005859 9999
3 193	13 20	3 193	0.404358 0.723653 0.744163 -0.003102	0.020446 0.958700 0.937878 0.016033	-0.096413 0.372449 0.923217 0.016054	-0.058632 0.951049 0.921035 -0.017241	-0.031208 0.967945 0.920132 -0.025934	0.010872 0.950744 0.962840 0.002315	-0.022786 0.955690 0.950342 -0.007457	-0.041606 0.954832 0.958443 -0.013779	0.020733 0.971858 0.964499 -0.001115	-0.016653 0.960485 0.948126 -0.000232	0.001068 0.967974 0.969525 -0.005629	-0.099368 0.439729 0.922488 0.007730	-0.009531 0.979858 0.971990 -0.012492	0 0.000000 9999
3 194	13 20	3 194	0.379139 0.723653 0.763087 0.024888	-0.032928 0.958700 0.942107 -0.018455	0.026455 0.372449 0.913736 -0.019914	0.008476 0.951049 0.912600 -0.001004	0.001154 0.967945 0.893915 0.000414	0.022712 0.950744 0.898558 -0.005821	-0.055497 0.955690 0.855956 -0.013647	-0.019993 0.954832 0.948990 0.000697	0.000541 0.971858 0.960672 -0.009495	-0.009760 0.960485 0.955873 0.009902	0.031315 0.967974 0.956643 0.015726	-0.117313 0.439729 0.897544 -0.007915	-0.004851 0.979858 0.970530 -0.006046	0 0.024888 9999
3 195	13 20	3 195	0.399020 0.723653 0.775591 0.015174	-0.019349 0.958700 0.927067 -0.005369	-0.160510 0.372449 0.906361 0.007917	-0.067573 0.951049 0.911727 -0.008607	-0.013062 0.967945 0.947517 -0.003276	-0.002335 0.950744 0.974709 -0.006096	0.001502 0.955690 0.966998 0.004662	-0.018473 0.954832 0.958631 -0.006194	0.038248 0.971858 0.956371 0.026129	-0.023090 0.960485 0.957676 -0.012063	0.003850 0.967974 0.961191 -0.011600	-0.129959 0.439729 0.917331 0.029028	0.019011 0.979858 0.963462 0.019160	11 0.020987 9999
3 196	13 20	3 196	0.380650 0.723653 0.777182 0.013608	-0.008984 0.958700 0.940204 0.013551	-0.149185 0.372449 0.889230 -0.028844	-0.056415 0.951049 0.895062 0.000508	0.025449 0.967945 0.867961 0.028120	0.040070 0.950744 0.939190 0.004461	0.010707 0.955690 0.937989 0.030472	0.006306 0.954832 0.945226 0.034667	-0.002471 0.971858 0.961380 -0.013155	-0.007115 0.960485 0.951215 0.011373	0.020444 0.967974 0.952061 -0.003160	-0.154583 0.439729 0.887009 -0.031375	-0.002262 0.979858 0.974214 -0.003786	7 0.021720 9999
3 197	13 20	3 197	0.414041 0.723653 0.673946 -0.013504	0.017695 0.958700 0.914939 -0.006035	-0.110884 0.372449 0.924874 -0.026017	-0.032397 0.951049 0.929088 -0.012940	-0.006847 0.967945 0.932597 0.012603	0.049180 0.950744 0.930848 0.016626	0.028532 0.955690 0.931889 0.029374	0.007402 0.954832 0.942475 0.001360	0.018637 0.971858 0.952412 0.001921	-0.000804 0.960485 0.942992 0.001836	0.020367 0.967974 0.950390 0.002713	-0.064679 0.439729 0.904117 0.007317	0.014207 0.979858 0.972693 0.016831	0 0.000000 9999
3 198	13 20	3 198	0.406410 0.723653 0.724083 0.003170	0.002464 0.958700 0.928304 -0.007197	0.018010 0.372449 0.967702 0.007962	0.006686 0.951049 0.961047 -0.000561	-0.010642 0.967945 0.954050 -0.003917	0.032784 0.950744 0.935970 0.020588	0.014369 0.955690 0.946857 0.019257	0.008640 0.954832 0.950851 0.005462	0.030304 0.971858 0.955654 0.008945	-0.014865 0.960485 0.955691 -0.003734	-0.017176 0.967974 0.940779 -0.012853	0.024008 0.439729 0.961365 -0.013884	0.002852 0.979858 0.974992 0.001242	6 0.007813 9999
3 199	13 20	3 199	0.381482 0.723653 0.781073 -0.005402	-0.010705 0.958700 0.948875 0.010595	-0.099249 0.372449 0.899390 -0.001558	-0.028356 0.951049 0.900211 0.016179	0.012785 0.967945 0.894776 0.009243	0.045301 0.950744 0.957408 0.018405	-0.017640 0.955690 0.929993 0.005273	-0.007819 0.954832 0.934949 0.021494	-0.001403 0.971858 0.943164 -0.006152	-0.011809 0.960485 0.951684 0.004299	0.026193 0.967974 0.955449 0.012215	-0.104430 0.439729 0.899020 -0.028086	0.000058 0.979858 0.973606 -0.004847	0 0.000000 9999
3 200	13 20	3 200	0.392903 0.723653 0.702056 -0.007400	0.001657 0.958700 0.934395 0.010897	0.096193 0.372449 0.948347 0.011713	0.030692 0.951049 0.954528 0.002752	-0.001211 0.967945 0.943818 0.011407	0.007260 0.950744 0.926107 -0.002585	-0.020845 0.955690 0.944101 -0.011870	-0.016199 0.954832 0.942674 -0.007387	0.016613 0.971858 0.950275 0.000548	-0.020749 0.960485 0.941002 0.003567	-0.002358 0.967974 0.932014 0.018945	0.111675 0.439729 0.938404 0.018188	-0.022709 0.979858 0.898930 -0.017329	0 0.000000 9999
3 201	13 20	3 201	0.408580 0.723653 0.694767 0.014576	0.020160 0.958700 0.931486 0.024999	0.016995 0.372449 0.932730 0.000121	0.009345 0.951049 0.941568 -0.003043	0.000893 0.967945 0.905161 0.012931	0.009320 0.950744 0.926011 -0.013816	-0.015454 0.955690 0.946723 -0.014234	0.004040 0.954832 0.900616 -0.023351	0.025706 0.971858 0.948609 0.012517	-0.000968 0.960485 0.924829 -0.009537	0.016628 0.967974 0.924011 0.008894	0.045312 0.439729 0.912060 -0.001985	-0.001085 0.979858 0.951153 0.005524	7 -0.018449 9999
3 202	13 18	3 202	0.417358 0.723653 0.726888 -0.011466	0.015345 0.958700 0.925807 0.027462	0.024247 0.372449 0.961055 -0.007089	0.014788 0.951049 0.957433 -0.002479	0.014820 0.967945 0.928892 0.023467	0.027919 0.950744 0.951409 0.024042	0.013912 0.955690 0.911015 0.007312	0.022928 0.954832 0.925732 0.019840	0.004798 0.971858 0.950041 -0.004377	-0.005601 0.960485 0.934885 -0.002646	0.013768 0.967974 0.952487 -0.004489	0.047856 0.439729 0.949047 -0.008573	-0.012112 0.979858 0.976585 -0.010746	0 0.000000 9999
3 203	13 20	3 203	0.445901 0.723653 0.721679 0.021808	0.016161 0.958700 0.946482 0.018803	0.031965 0.372449 0.968961 -0.016384	0.009892 0.951049 0.971790 -0.002869	0.009036 0.967945 0.945394 0.014822	0.004420 0.950744 0.958642 -0.004343	0.040474 0.955690 0.923485 0.016888	0.036865 0.954832 0.921976 0.012745	0.011444 0.971858 0.952092 0.001959	0.030627 0.960485 0.921174 0.013007	0.034971 0.967974 0.965899 0.015127	0.071453 0.439729 0.954348 -0.014346	0.000778 0.979858 0.941430 0.006021	0 0.021808 9999
3 204	13 19	3 204	0.419752 0.723653 0.679067 -0.006142	0.013359 0.958700 0.935790 0.009865	-0.024891 0.372449 0.939050 -0.008947	-0.000843 0.951049 0.937899 -0.005647	-0.007891 0.967945 0.916225 0.000369	0.005522 0.950744 0.946779 0.005807	0.019329 0.955690 0.875341 -0.002848	0.021619 0.954832 0.886828 0.007584	-0.002723 0.971858 0.928848 -0.015884	-0.004099 0.960485 0.886568 -0.018603	-0.002863 0.967974 0.912998 -0.003015	0.046123 0.439729 0.903089 -0.000227	-0.007562 0.979858 0.951022 -0.002547	0 0.000000 9999
3 205	13 19	3 205	0.419313 0.723653 0.695349 -0.008094	-0.001037 0.958700 0.953176 0.010044	-0.039478 0.372449 0.940165 0.011434	0.007838 0.951049 0.946121 0.001775	-0.014961 0.967945 0.929954 -0.004474	0.026669 0.950744 0.960121 0.012189	0.001465 0.955690 0.901153 -0.017624	0.019443 0.954832 0.919515 0.002879	-0.017849 0.971858 0.920915 -0.014590	-0.014803 0.960485 0.924662 -0.023644	0.029737 0.967974 0.950909 0.011740	0.032420 0.439729 0.910997 -0.010989	0.035024 0.979858 0.930286 0.025608	0 0.000000 9999
3 206	13 17	3 206	0.417058 0.723653 0.755166 0.011221	0.038929 0.958700 0.931130 0.027872	0.021866 0.372449 0.954514 0.013366	0.012227 0.951049 0.936375 -0.007192	0.017911 0.967945 0.954558 0.011086	0.000586 0.950744 0.948249 0.002092	0.027870 0.955690 0.920144 0.018032	0.025702 0.954832 0.931766 0.014885	-0.004566 0.971858 0.956463 -0.014618	0.019868 0.960485 0.930739 0.005227	0.008852 0.967974 0.956395 -0.006906	0.059324 0.439729 0.886568 -0.012304	-0.008179 0.979858 0.972914 -0.008711	6 0.014225 9999
3 207	13 19	3 207	0.437454 0.723653 0.733847 0.023608	-0.019204 0.958700 0.948221 -0.025315	0.014480 0.372449 0.928180 -0.010358	0.007449 0.951049 0.943863 0.002139	-0.023599 0.967945 0.958336 -0.012786	0.007089 0.950744 0.959617 -0.009150	-0.012829 0.955690 0.942402 -0.020934	-0.006355 0.954832 0.947053 -0.021098	0.022410 0.971858 0.967001 0.004921	-0.011772 0.960485 0.949910 -0.015875	0.004261 0.967974 0.961296 -0.015193	0.066607 0.439729 0.918063 0.013151	0.004849 0.979858 0.965750 0.008115	1 -0.024447 9999
3 208	13 19	3 208	0.330789 0.723653 0.760352 0.012720	-0.059096 0.958700 0.886614 -0.022451	-0.020604 0.372449 0.945041 0.019261	-0.010211 0.951049 0.922276 -0.004445	-0.008772 0.967945 0.887612 -0.014464	0.043987 0.950744 0.957093 0.019492	0.010917 0.955690 0.926612 -0.006951	0.033794 0.954832 0.942366 0.011552	-0.050896 0.971858 0.838432 -0.012546	0.010517 0.960485 0.886227 0.017194	0.024704 0.967974 0.951602 -0.002132	0.068540 0.439729 0.935136 -0.011229	-0.001308 0.979858 0.967071 -0.010435	1 -0.016899 9999
3 209	13 20	3 209	0.435023 0.723653 0.740077 0.021120	-0.015514 0.958700 0.951128 -0.008624	0.021546 0.372449 0.949034 0.000278	0.005124 0.951049 0.961555 -0.001806	0.006677 0.967945 0.947727 0.001647	0.052972 0.950744 0.958074 0.028103	0.011561 0.955690 0.933148 -0.011198	0.063215 0.954832 0.936221 0.021182	0.008846 0.971858 0.956533 -0.005216	0.016237 0.960485 0.932167 -0.016760	0.040694 0.967974 0.959210 0.021773	0.049160 0.439729 0.893397 -0.003265	0.006461 0.979858 0.974850 0.006575	10 0.021444 9999
3 210	13 18	3 210	0.431041 0.723653 0.757110 0.013429	-0.026157 0.958700 0.968547 -0.009848	0.027514 0.372449 0.894248 -0.023585	0.008207 0.951049 0.948533 -0.009319	-0.021108 0.967945 0.952223 -0.019409	-0.017475 0.950744 0.966583 -0.027835	0.018571 0.955690 0.922727 -0.006647	0.022009 0.954832 0.919198 -0.011147	0.025415 0.971858 0.970657 0.011288	0.018476 0.960485 0.927965 -0.009246	-0.007434 0.967974 0.951702 -0.027423	0.078712 0.439729 0.846719 0.038612	-0.001575 0.979858 0.926205 -0.005174	11 0.022771 9999
3 211	13 18	3 211	0.333986 0.723653 0.778573 -0.010076	0.046481 0.958700 0.910861 0.018433	0.029528 0.372449 0.931410 -0.012674	0.005586 0.951049 0.953384 -0.004972	0.013544 0.967945 0.924868 0.000865	-0.061954 0.950744 0.908622 -0.010855	0.016168 0.955690 0.955338 0.000015	-0.008231 0.954832 0.940788 0.003184	0.016379 0.971858 0.940506 0.003328	-0.003322 0.960485 0.923611 0.000198	0.025280 0.967974 0.946237 -0.005217	0.060987 0.439729 0.873717 -0.005906	-0.016634 0.979858 0.967927 -0.019166	0 0.000000 9999
3 212	13 20	3 212	0.304111 0.723653 0.771649 -0.013066	-0.039173 0.958700 0.845897 -0.010405	0.006283 0.372449 0.964084 0.005768	-0.021649 0.951049 0.858383 0.016922	0.004977 0.967945 0.934108 0.009326	-0.015344 0.950744 0.958643 -0.028463	-0.011758 0.955690 0.935466 -0.028439	0.001385 0.954832 0.932752 -0.017307	-0.041305 0.971858 0.867114 0.001446	-0.021715 0.960485 0.938776 -0.002675	0.008995 0.967974 0.956181 0.006414	0.059030 0.439729 0.950210 -0.015253	0.001373 0.979858 0.966423 -0.001975	0 0.000000 9999
3 213	13 20	3 213	0.412889 0.723653 0.750756 0.014857	-0.015675 0.958700 0.947343 -0.011223	0.022945 0.372449 0.924308 0.000998	0.004773 0.951049 0.955455 -0.002839	-0.012680 0.967945 0.939911 -0.022601	0.040206 0.950744 0.944343 0.006182	0.010184 0.955690 0.960795 -0.003327	0.036607 0.954832 0.933921 0.001086	0.011856 0.971858 0.939627 0.010606	0.016299 0.960485 0.943360 0.004167	0.004995 0.967974 0.956702 -0.004283	0.056348 0.439729 0.824349 -0.002985	-0.022342 0.979858 0.965608 -0.019346	4 -0.018324 9999
3 214	13 19	3 214	0.244358 0.723653 0.800830 0.006125	-0.035136 0.958700 0.943793 -0.042070	0.015713 0.372449 0.905850 0.002602	0.007280 0.951049 0.950860 -0.008464	-0.011181 0.967945 0.892499 -0.010205	-0.083516 0.950744 0.856510 -0.040664	-0.047263 0.955690 0.843831 -0.017665	-0.062804 0.954832 0.871467 -0.026967	0.032610 0.971858 0.959029 0.020039	-0.040503 0.960485 0.934502 -0.021482	0.040592 0.967974 0.935473 0.021311	0.073171 0.439729 0.808137 -0.013971	0.000705 0.979858 0.969257 -0.004363	1 -0.016052 9999
3 215	13 20	3 215	0.357658 0.723653 0.738508 -0.020789	-0.047986 0.958700 0.900446 -0.011378	-0.008758 0.372449 0.962015 0.006449	0.000392 0.951049 0.956964 -0.006942	-0.006534 0.967945 0.918012 0.000156	0.009230 0.950744 0.949322 0.027852	-0.002507 0.955690 0.940627 -0.007240	0.018759 0.954832 0.954852 0.030174	-0.029493 0.971858 0.869208 0.013173	0.002189 0.960485 0.942357 0.015825	0.024040 0.967974 0.950064 0.019964	0.050622 0.439729 0.946666 -0.002417	0.003351 0.979858 0.969138 0.004713	0 0.000000 9999
3 216	13 20	3 216	0.397964 0.723653 0.700168 -0.002823	0.003670 0.958700 0.935802 0.011783	0.032385 0.372449 0.950768 -0.000749	0.017891 0.951049 0.960578 0.004855	0.004646 0.967945 0.944849 -0.000821	0.017635 0.950744 0.951303 0.005225	-0.006479 0.955690 0.952523 -0.003556	0.003510 0.954832 0.941926 0.003178	-0.023845 0.971858 0.902852 -0.008592	-0.021841 0.960485 0.943721 -0.007612	0.026177 0.967974 0.954809 0.011422	0.041955 0.439729 0.931256 -0.040608	-0.010827 0.979858 0.929040 -0.003323	0 0.000000 9999
3 217	13 19	3 217	0.423668 0.723653 0.751127 -0.002947	0.008626 0.958700 0.967035 0.008681	0.005237 0.372449 0.965067 -0.009924	0.004471 0.951049 0.963851 0.000883	0.008499 0.967945 0.953766 0.001631	0.009400 0.950744 0.975947 0.002391	0.037290 0.955690 0.922541 0.013700	0.045459 0.954832 0.939058 0.010533	0.015082 0.971858 0.963826 0.002824	0.037824 0.960485 0.930371 0.016650	0.031655 0.967974 0.962648 0.014591	0.051800 0.439729 0.927173 -0.005085	-0.007139 0.979858 0.975614 -0.005003	0 0.000000 9999
3 218	13 20	3 218	0.422879 0.723653 0.722894 0.001745	-0.023069 0.958700 0.953728 -0.008992	-0.000132 0.372449 0.952309 -0.006215	0.000390 0.951049 0.964447 -0.004178	-0.017718 0.967945 0.940276 -0.014193	0.044744 0.950744 0.952556 0.014821	0.004445 0.955690 0.948532 0.000528	0.021085 0.954832 0.936408 -0.000499	-0.006801 0.971858 0.956192 -0.016283	-0.010603 0.960485 0.955071 -0.008482	0.015877 0.967974 0.965874 -0.002519	-0.007095 0.439729 0.955924 0.003015	-0.012068 0.979858 0.939541 -0.009835	8 -0.005330 9999
3 219	13 20	3 219	0.405884 0.723653 0.699824 -0.011635	0.025084 0.958700 0.949930 0.016295	-0.027342 0.372449 0.953243 0.031822	-0.005830 0.951049 0.957718 0.004704	0.024540 0.967945 0.941220 0.020638	-0.010789 0.950744 0.949196 -0.000611	0.013044 0.955690 0.954183 0.008030	-0.004217 0.954832 0.938314 0.004436	0.009377 0.971858 0.955052 0.008205	0.007338 0.960485 0.943796 0.013939	-0.047184 0.967974 0.935279 -0.016328	0.028256 0.439729 0.958262 0.024960	-0.012564 0.979858 0.961688 -0.008855	0 0.000000 9999
3 220	13 20	3 220	0.408633 0.723653 0.746464 -0.011766	-0.012587 0.958700 0.948224 0.005679	-0.002797 0.372449 0.971649 -0.000488	-0.000019 0.951049 0.965169 -0.004319	0.000901 0.967945 0.921650 0.006408	0.044208 0.950744 0.943131 0.012281	0.025238 0.955690 0.956085 0.013457	0.041292 0.954832 0.911388 0.006181	-0.007924 0.971858 0.940757 -0.009242	0.016132 0.960485 0.936213 0.001378	0.023495 0.967974 0.959885 -0.000051	0.056667 0.439729 0.939338 -0.027285	-0.000521 0.979858 0.972991 -0.001320	0 0.000000 9999
3 221	13 20	3 221	0.418087 0.723653 0.751541 0.018421	-0.021415 0.958700 0.960283 -0.021067	0.010460 0.372449 0.974096 0.013085	-0.006997 0.951049 0.963447 -0.005992	0.008217 0.967945 0.947330 0.001277	0.041576 0.950744 0.963577 0.016335	0.044522 0.955690 0.942003 0.016215	0.062947 0.954832 0.926343 0.018609	-0.007407 0.971858 0.965863 -0.022736	0.041968 0.960485 0.941198 0.011294	0.005896 0.967974 0.971961 -0.007615	0.058832 0.439729 0.967123 0.004129	-0.002794 0.979858 0.975610 0.001007	8 -0.020465 9999
3 222	13 20	3 222	0.423282 0.723653 0.715814 0.008026	0.027138 0.958700 0.964928 0.009891	0.038065 0.372449 0.958498 0.010629	0.013246 0.951049 0.954050 -0.006422	0.004905 0.967945 0.942395 0.006920	0.005470 0.950744 0.960916 -0.006568	-0.003753 0.955690 0.961290 -0.002143	-0.018590 0.954832 0.960357 -0.005048	-0.004378 0.971858 0.966802 -0.010658	-0.022468 0.960485 0.957392 -0.007596	-0.030472 0.967974 0.940538 0.001041	0.016952 0.439729 0.969368 0.009438	-0.002249 0.979858 0.967678 0.002826	8 -0.009249 9999
3 223	13 20	3 223	0.417284 0.723653 0.712186 -0.007005	0.025065 0.958700 0.932669 0.007498	-0.004625 0.372449 0.959140 0.016049	0.001840 0.951049 0.958706 -0.007169	-0.016480 0.967945 0.944513 -0.007825	0.028060 0.950744 0.940477 0.007925	-0.016712 0.955690 0.950571 0.005820	-0.020474 0.954832 0.944040 -0.006309	0.020649 0.971858 0.964027 0.011554	-0.010539 0.960485 0.956572 0.010326	-0.001012 0.967974 0.962906 -0.008720	0.051531 0.439729 0.959011 0.018799	-0.004919 0.979858 0.974360 -0.008583	0 0.000000 9999
3 224	13 20	3 224	0.393970 0.723653 0.759635 0.004438	-0.021104 0.958700 0.939225 0.010221	-0.024654 0.372449 0.967921 0.014571	-0.000050 0.951049 0.965476 0.001727	0.015024 0.967945 0.923802 0.013091	0.036443 0.950744 0.964707 0.014744	0.021080 0.955690 0.960526 0.010397	0.021761 0.954832 0.953279 0.000194	-0.046201 0.971858 0.923134 -0.021631	-0.015861 0.960485 0.955153 0.001867	0.032610 0.967974 0.963993 0.013604	0.035814 0.439729 0.961948 -0.005683	-0.000830 0.979858 0.979946 0.001719	8 -0.009798 9999
3 225	13 20	3 225	0.413824 0.723653 0.742418 0.011365	0.036866 0.958700 0.929957 0.003969	-0.003816 0.372449 0.974528 -0.011838	-0.017423 0.951049 0.969653 -0.021369	0.021354 0.967945 0.939578 0.008598	-0.069647 0.950744 0.944158 -0.026316	0.014812 0.955690 0.946951 0.021424	-0.034979 0.954832 0.933986 -0.010857	0.021436 0.971858 0.963946 0.009914	-0.003725 0.960485 0.951081 0.011335	-0.043488 0.967974 0.951078 -0.030063	0.026440 0.439729 0.967652 -0.028523	0.010637 0.979858 0.967763 0.013080	6 0.015604 9999
3 226	13 20	3 226	0.419888 0.723653 0.750803 0.023924	0.024434 0.958700 0.947293 0.016165	0.029533 0.372449 0.969369 -0.021731	0.008188 0.951049 0.963368 -0.002078	0.009155 0.967945 0.938249 0.014994	-0.003508 0.950744 0.963989 0.015346	-0.009098 0.955690 0.942929 0.021105	-0.026590 0.954832 0.934693 0.009764	0.032929 0.971858 0.968573 0.013013	-0.029113 0.960485 0.956390 -0.008336	-0.029204 0.967974 0.949071 -0.000364	-0.021211 0.439729 0.975670 0.003250	0.008901 0.979858 0.975078 0.008367	0 0.023924 9999
3 227	13 20	3 227	0.430549 0.723653 0.741619 0.024478	0.011874 0.958700 0.956795 -0.005792	0.048939 0.372449 0.960282 -0.009861	0.050851 0.951049 0.955965 0.029378	-0.022165 0.967945 0.932161 -0.015583	-0.018770 0.950744 0.963829 -0.029286	-0.046069 0.955690 0.937508 -0.015723	-0.053906 0.954832 0.959910 -0.023689	0.037983 0.971858 0.964977 0.020739	-0.038637 0.960485 0.963213 -0.011428	-0.037003 0.967974 0.948151 -0.005112	-0.012412 0.439729 0.965728 -0.002830	-0.017724 0.979858 0.969463 -0.017153	0 0.024478 9999
3 228	13 20	3 228	0.421032 0.723653 0.730682 -0.006550	0.031864 0.958700 0.950376 0.004817	0.019701 0.372449 0.972179 -0.021618	0.028560 0.951049 0.970666 0.015447	0.012127 0.967945 0.945088 0.009272	-0.001515 0.950744 0.970874 0.009010	0.005310 0.955690 0.953331 0.009201	-0.007289 0.954832 0.948318 0.011097	0.028614 0.971858 0.971857 0.018054	0.003223 0.960485 0.946645 0.017915	-0.043910 0.967974 0.932879 -0.006856	0.013251 0.439729 0.971640 -0.012692	-0.014771 0.979858 0.979285 -0.014272	0 0.000000 9999
3 229	13 20	3 229	0.446229 0.723653 0.716640 0.005535	0.003549 0.958700 0.966999 -0.002507	0.114265 0.372449 0.949146 0.025400	0.032583 0.951049 0.948928 -0.004022	-0.013446 0.967945 0.919342 -0.010666	0.024955 0.950744 0.962998 -0.002810	-0.024007 0.955690 0.942574 0.006135	-0.026927 0.954832 0.956031 -0.007168	0.014626 0.971858 0.973206 0.003664	-0.019436 0.960485 0.941786 0.005067	-0.035157 0.967974 0.953072 0.000813	-0.056326 0.439729 0.968769 0.010799	-0.004294 0.979858 0.972732 -0.001314	11 0.007731 9999
3 230	13 20	3 230	0.464356 0.723653 0.707761 0.031639	0.027995 0.958700 0.960144 0.012327	0.015671 0.372449 0.977326 0.012356	0.011621 0.951049 0.973636 0.010704	-0.014324 0.967945 0.957244 -0.011732	0.014302 0.950744 0.970237 0.009933	0.022842 0.955690 0.946560 -0.001735	-0.005261 0.954832 0.948785 -0.014898	0.020294 0.971858 0.964052 0.000512	0.027319 0.960485 0.950625 0.010886	-0.015928 0.967974 0.958736 -0.005434	0.064713 0.439729 0.967643 0.020506	0.031079 0.979858 0.969228 0.032408	0 0.031639 9999
3 231	13 20	3 231	0.397501 0.723653 0.753427 -0.008000	0.025787 0.958700 0.951668 0.017953	0.018940 0.372449 0.965886 0.005642	0.010484 0.951049 0.964792 0.000866	-0.003173 0.967945 0.939248 0.013782	-0.040257 0.950744 0.943623 -0.010251	-0.025104 0.955690 0.930676 0.000643	-0.042541 0.954832 0.926634 -0.010210	0.001777 0.971858 0.962171 -0.003756	-0.043252 0.960485 0.956340 -0.018814	-0.000645 0.967974 0.968607 -0.003670	0.042223 0.439729 0.966207 0.023842	0.003395 0.979858 0.968788 0.003812	0 0.000000 9999
3 232	13 20	3 232	0.403860 0.723653 0.740015 -0.009812	0.007397 0.958700 0.972100 -0.004303	0.079005 0.372449 0.957366 -0.005649	0.040655 0.951049 0.949010 0.009395	-0.019034 0.967945 0.935414 -0.014818	0.037503 0.950744 0.962203 0.011133	-0.030087 0.955690 0.937910 -0.008409	-0.017151 0.954832 0.965225 -0.006154	-0.004510 0.971858 0.970314 -0.006706	-0.030418 0.960485 0.957088 -0.008012	0.010578 0.967974 0.953335 0.018558	-0.006362 0.439729 0.967964 0.029538	0.002226 0.979858 0.965533 0.002386	0 0.000000 9999
3 233	13 20	3 233	0.442118 0.723653 0.719870 0.016682	0.033182 0.958700 0.959216 0.015780	-0.022464 0.372449 0.971321 -0.020029	-0.006104 0.951049 0.971991 -0.002840	0.007085 0.967945 0.961002 0.014151	-0.009560 0.950744 0.969950 -0.020337	0.000500 0.955690 0.970087 -0.001265	-0.022380 0.954832 0.955710 -0.014208	0.020722 0.971858 0.970580 0.003929	-0.025359 0.960485 0.955643 -0.007413	-0.026020 0.967974 0.951338 0.000653	0.028426 0.439729 0.970150 -0.016916	0.014129 0.979858 0.967929 0.013145	2 -0.018279 9999
3 234	13 20	3 234	0.425805 0.723653 0.747686 0.008995	0.050097 0.958700 0.961548 0.043587	0.024153 0.372449 0.960744 -0.010350	0.015043 0.951049 0.967416 0.006756	0.020908 0.967945 0.946279 0.024126	0.019005 0.950744 0.959640 0.006569	0.049365 0.955690 0.940141 0.029691	0.041736 0.954832 0.925039 0.020543	0.045029 0.971858 0.959974 0.030720	0.065532 0.960485 0.926535 0.036193	0.020626 0.967974 0.959178 0.006438	-0.009123 0.439729 0.961829 -0.023406	-0.013156 0.979858 0.967035 -0.015830	9 0.018043 9999
3 235	13 20	3 235	0.423169 0.723653 0.714623 0.009049	-0.000275 0.958700 0.945302 -0.004528	-0.022224 0.372449 0.954202 -0.010759	-0.003043 0.951049 0.957503 -0.001399	-0.009047 0.967945 0.944173 -0.005679	0.002858 0.950744 0.962117 -0.000917	-0.000249 0.955690 0.958695 -0.003039	-0.026443 0.954832 0.956038 -0.018766	-0.020426 0.971858 0.915463 0.006139	-0.027360 0.960485 0.956921 -0.010984	-0.008882 0.967974 0.959157 -0.014197	-0.025464 0.439729 0.956357 -0.037406	-0.017417 0.979858 0.940710 -0.008816	7 -0.013031 9999
3 236	13 20	3 236	0.416969 0.723653 0.726742 0.002022	-0.015883 0.958700 0.956884 -0.022490	-0.014865 0.372449 0.973234 0.009347	-0.007100 0.951049 0.971408 -0.008506	-0.011418 0.967945 0.936036 -0.012578	-0.034406 0.950744 0.968001 -0.025202	-0.025253 0.955690 0.950503 -0.021401	-0.035673 0.954832 0.943684 -0.022063	-0.010948 0.971858 0.969079 -0.014858	-0.023294 0.960485 0.950448 -0.016314	-0.056603 0.967974 0.939572 -0.023976	0.090803 0.439729 0.963999 -0.016145	0.005656 0.979858 0.970914 0.005861	1 -0.006743 9999
3 237	13 20	3 237	0.434949 0.723653 0.737711 0.002298	-0.027110 0.958700 0.962108 -0.018070	0.019384 0.372449 0.984655 -0.005723	-0.000717 0.951049 0.953183 -0.003506	-0.005081 0.967945 0.938723 -0.001516	0.017316 0.950744 0.965746 -0.003555	0.019607 0.955690 0.928239 -0.005805	0.039251 0.954832 0.925792 0.008459	0.022743 0.971858 0.968063 0.015003	0.023596 0.960485 0.940016 0.005016	0.002732 0.967974 0.962626 -0.018284	0.054806 0.439729 0.968161 -0.003199	0.008973 0.979858 0.963797 0.008066	1 -0.006444 9999
3 238	13 20	3 238	0.427456 0.723653 0.724582 0.013840	0.000528 0.958700 0.925512 -0.026479	0.026709 0.372449 0.970616 -0.024633	0.006698 0.951049 0.971601 -0.002481	0.008118 0.967945 0.939775 0.007339	0.037810 0.950744 0.952141 0.019224	-0.052971 0.955690 0.929376 -0.042268	0.001136 0.954832 0.935438 0.003325	0.017783 0.971858 0.965893 0.011265	-0.032090 0.960485 0.955469 -0.020133	-0.004314 0.967974 0.953150 -0.004837	0.094500 0.439729 0.937939 -0.022973	0.035826 0.979858 0.970367 0.035094	6 -0.024187 9999
3 239	13 20	3 239	0.405053 0.723653 0.692364 -0.011016	-0.000755 0.958700 0.947573 -0.023626	0.004393 0.372449 0.973063 -0.007461	-0.024263 0.951049 0.971666 -0.029126	-0.001586 0.967945 0.943272 -0.010656	0.011684 0.950744 0.958922 0.004810	0.011346 0.955690 0.958210 -0.003629	-0.001355 0.954832 0.950242 -0.008638	0.001794 0.971858 0.944243 -0.014673	0.006861 0.960485 0.943182 0.011831	-0.028800 0.967974 0.942342 0.006860	0.046184 0.439729 0.961891 -0.006198	-0.001436 0.979858 0.949481 -0.001833	0 0.000000 9999
3 240	13 20	3 240	0.407746 0.723653 0.743967 0.011180	0.008118 0.958700 0.901459 0.011095	0.029238 0.372449 0.930596 -0.000564	-0.013814 0.951049 0.899674 0.013409	0.012909 0.967945 0.938436 0.009528	0.014581 0.950744 0.956124 0.005819	-0.008118 0.955690 0.958815 -0.022238	0.050131 0.954832 0.942044 0.024797	-0.023087 0.971858 0.919647 -0.011945	0.011584 0.960485 0.958696 0.011536	0.007999 0.967974 0.965438 -0.004379	0.034744 0.439729 0.938229 0.018816	0.009990 0.979858 0.944973 0.002899	7 0.016650 9999
3 241	13 18	3 241	0.374394 0.723653 0.787479 0.006837	-0.040361 0.958700 0.942262 -0.018219	0.078576 0.372449 0.949357 -0.002167	0.032552 0.951049 0.944600 0.004824	-0.000083 0.967945 0.904451 -0.006109	0.003299 0.950744 0.937361 -0.013780	0.017834 0.955690 0.959924 0.008584	0.032877 0.954832 0.897466 0.002031	0.001593 0.971858 0.924891 0.003773	0.042311 0.960485 0.914101 0.020390	0.023701 0.967974 0.961576 0.000290	0.145582 0.439729 0.836310 0.005437	0.006753 0.979858 0.972284 0.005595	9 0.011807 9999
3 242	13 20	3 242	0.404720 0.723653 0.690611 -0.001873	0.037451 0.958700 0.865805 0.000894	0.036389 0.372449 0.965053 0.000353	0.016945 0.951049 0.961982 0.000136	0.017266 0.967945 0.945428 0.018285	0.005495 0.950744 0.927494 -0.005902	0.010675 0.955690 0.933784 0.022021	-0.010364 0.954832 0.932287 -0.004767	-0.002219 0.971858 0.951333 -0.005015	-0.000955 0.960485 0.944353 0.001209	0.013424 0.967974 0.939658 -0.000078	0.106258 0.439729 0.936999 0.036255	-0.001453 0.979858 0.971856 -0.000217	0 0.000000 9999
3 243	13 20	3 243	0.382215 0.723653 0.722677 -0.003889	-0.013826 0.958700 0.908440 0.012161	-0.028851 0.372449 0.924242 0.029733	0.001171 0.951049 0.927738 -0.005694	0.018821 0.967945 0.924846 0.005861	-0.053757 0.950744 0.923848 -0.015815	0.051642 0.955690 0.924955 0.022876	-0.003542 0.954832 0.930514 0.004103	-0.039022 0.971858 0.872468 -0.005606	0.008008 0.960485 0.927633 0.004129	0.023163 0.967974 0.953253 0.011849	-0.045148 0.439729 0.919080 -0.090828	-0.007354 0.979858 0.947235 -0.009346	0 0.000000 9999
3 244	13 15	3 244	0.433574 0.723653 0.735181 -0.001281	0.027358 0.958700 0.957278 0.017640	0.091345 0.372449 0.917367 0.001982	0.015978 0.951049 0.964446 0.000598	0.025315 0.967945 0.955730 0.020444	0.025059 0.950744 0.956559 0.007794	0.032270 0.955690 0.942688 0.025548	0.029697 0.954832 0.958737 0.009783	0.012562 0.971858 0.972227 -0.001377	0.025150 0.960485 0.958035 0.008523	0.011012 0.967974 0.966135 0.004670	0.185994 0.439729 0.691647 0.014574	0.003034 0.979858 0.977373 0.004789	0 0.000000 9999
3 245	13 20	3 245	0.368726 0.723653 0.705743 -0.006638	0.019243 0.958700 0.933430 -0.005186	0.001727 0.372449 0.960173 -0.005472	0.001947 0.951049 0.957164 -0.007386	-0.018232 0.967945 0.878326 -0.010804	-0.093358 0.950744 0.856832 -0.043718	0.008077 0.955690 0.938749 0.015929	-0.055334 0.954832 0.835910 -0.008406	0.014803 0.971858 0.949148 -0.002022	-0.012263 0.960485 0.897726 0.014162	-0.065442 0.967974 0.838893 -0.022282	0.103908 0.439729 0.888499 0.015465	0.008797 0.979858 0.967015 0.005174	0 0.000000 9999
3 246	13 18	3 246	0.381727 0.723653 0.731917 0.011198	0.027699 0.958700 0.820720 -0.012360	0.008956 0.372449 0.956164 -0.003126	0.009589 0.951049 0.935862 -0.001180	0.001462 0.967945 0.889968 0.016333	-0.059244 0.950744 0.924322 -0.008850	-0.043792 0.955690 0.870271 0.004121	-0.077940 0.954832 0.848834 -0.012315	0.014201 0.971858 0.927341 -0.014186	-0.032498 0.960485 0.906167 -0.008033	-0.024405 0.967974 0.851590 0.027695	0.108415 0.439729 0.842143 -0.037546	-0.008077 0.979858 0.962257 -0.010933	10 0.017610 9999
3 247	13 16	3 247	0.416098 0.723653 0.724311 0.002494	0.024765 0.958700 0.908231 0.002444	0.042879 0.372449 0.954607 0.005386	0.020469 0.951049 0.947231 -0.003225	-0.010871 0.967945 0.946792 -0.006800	0.045353 0.950744 0.947172 0.036105	-0.047594 0.955690 0.941193 -0.031621	0.002180 0.954832 0.946167 0.003030	0.022640 0.971858 0.959237 -0.001396	-0.029260 0.960485 0.935345 -0.012039	0.030729 0.967974 0.958088 0.011598	0.122793 0.439729 0.848158 -0.001353	0.011644 0.979858 0.913667 0.010330	6 -0.008880 9999
3 248	13 17	3 248	0.456276 0.723653 0.709627 0.027325	-0.014170 0.958700 0.951751 0.010483	0.108555 0.372449 0.905805 -0.004675	0.013445 0.951049 0.966652 -0.004430	0.040227 0.967945 0.916403 0.038895	0.017696 0.950744 0.940324 -0.017400	0.045227 0.955690 0.927938 0.019977	0.083845 0.954832 0.898276 0.035475	0.008273 0.971858 0.939430 -0.008134	0.031293 0.960485 0.918851 0.002468	0.020778 0.967974 0.945969 -0.001490	0.193470 0.439729 0.711742 -0.000186	-0.013826 0.979858 0.950761 -0.016079	4 0.032601 9999
3 249	13 19	3 249	0.338332 0.723653 0.686740 -0.000506	0.005355 0.958700 0.914620 -0.012581	0.030523 0.372449 0.941660 -0.003897	0.010172 0.951049 0.943884 0.003717	-0.016434 0.967945 0.821642 -0.012906	-0.043166 0.950744 0.791829 0.032584	-0.015888 0.955690 0.939406 -0.013424	-0.057221 0.954832 0.734148 0.008172	0.030399 0.971858 0.937575 -0.000025	-0.029252 0.960485 0.861159 0.007046	-0.035288 0.967974 0.803205 0.009948	0.060620 0.439729 0.926025 0.025036	-0.004597 0.979858 0.957399 -0.007133	0 0.000000 9999
3 250	13 15	3 250	0.297668 0.723653 0.733879 -0.012769	0.025265 0.958700 0.931057 0.009567	0.297740 0.372449 0.426134 -0.025223	0.027674 0.951049 0.955245 -0.002307	0.003744 0.967945 0.847612 0.015348	-0.060656 0.950744 0.818257 0.004704	-0.023498 0.955690 0.786333 0.024273	-0.038564 0.954832 0.809172 0.025969	0.002276 0.971858 0.934188 -0.010034	-0.033287 0.960485 0.887051 -0.002561	0.040805 0.967974 0.856748 -0.000093	0.283489 0.439729 0.345286 0.002784	0.003617 0.979858 0.914308 -0.000226	0 0.000000 9999
3 251	13 16	3 251	0.450124 0.723653 0.734931 0.022988	-0.007342 0.958700 0.945794 0.007930	0.088194 0.372449 0.951541 -0.002995	-0.002758 0.951049 0.957575 -0.009312	0.012908 0.967945 0.884767 0.001568	0.015268 0.950744 0.964562 -0.004450	0.031032 0.955690 0.898577 0.003246	0.055140 0.954832 0.865465 0.004593	-0.000915 0.971858 0.960873 -0.006314	0.022228 0.960485 0.931701 0.001405	0.036233 0.967974 0.869958 0.006224	0.165625 0.439729 0.828761 -0.006285	0.011035 0.979858 0.968449 0.008576	0 0.022988 9999
3 252	13 12	3 252	0.439556 0.723653 0.685342 0.006560	-0.023417 0.958700 0.924378 -0.009203	0.116517 0.372449 0.847658 0.003389	0.055490 0.951049 0.852276 0.000919	0.009393 0.967945 0.833598 0.007358	-0.003359 0.950744 0.928659 -0.009623	0.046968 0.955690 0.813296 0.000796	0.064396 0.954832 0.785485 0.003516	0.036813 0.971858 0.930109 0.012352	0.030798 0.960485 0.840651 -0.006115	0.061137 0.967974 0.860481 0.036309	0.205428 0.439729 0.698317 -0.003378	-0.005354 0.979858 0.960952 -0.008181	10 0.015433 9999
3 253	13 2	3 253	0.361405 0.723653 0.613402 0.009066	-0.047128 0.958700 0.638913 0.006738	0.332771 0.372449 0.422000 0.047615	0.115323 0.951049 0.665124 0.013486	0.018199 0.967945 0.779985 0.000612	-0.082640 0.950744 0.696659 -0.002043	0.065593 0.955690 0.601854 0.011842	-0.073682 0.954832 0.685417 -0.000542	-0.076833 0.971858 0.685899 0.001906	-0.067028 0.960485 0.616097 -0.006442	0.066177 0.967974 0.599398 -0.016182	0.332114 0.439729 0.386121 -0.011362	0.002996 0.979858 0.798508 -0.000699	0 0.009066 9999
4 5	17 15	4 5	0.436127 0.779336 0.676380 0.042614	-0.041457 0.953031 0.937967 -0.032550	0.154335 0.964469 0.364394 0.019020	0.073208 0.962732 0.892090 0.030606	0.012447 0.918362 0.934063 -0.035029	-0.035585 0.945457 0.953187 -0.046541	0.039085 0.964808 0.862530 -0.003403	0.061006 0.912143 0.909037 -0.031863	0.039803 0.959926 0.940827 -0.005578	0.114008 0.925898 0.892310 0.014215	-0.002646 0.963163 0.952414 -0.016662	0.325985 0.913212 0.418323 0.026664	-0.010601 0.959195 0.971886 -0.009791	0 0.042614 -9
4 6	17 15	4 6	0.389866 0.779336 0.739797 -0.002790	0.029923 0.953031 0.961456 0.012309	0.156262 0.964469 0.330437 0.022977	0.030634 0.962732 0.941475 0.018213	0.100423 0.918362 0.890632 -0.013694	0.002391 0.945457 0.965606 -0.001838	0.082835 0.964808 0.907986 0.041974	0.132689 0.912143 0.901436 0.020973	0.023191 0.959926 0.963901 -0.005895	0.106831 0.925898 0.928363 0.026531	0.025156 0.963163 0.943277 -0.008900	0.346775 0.913212 0.339911 0.064684	0.008556 0.959195 0.973911 0.007140	0 0.000000 9999
4 7	17 18	4 7	0.400843 0.779336 0.740583 0.023541	0.033855 0.953031 0.948653 0.006887	0.003390 0.964469 0.961331 -0.008335	0.021317 0.962732 0.963710 0.019305	0.082912 0.918362 0.941356 -0.002319	0.012272 0.945457 0.962290 -0.007973	0.019149 0.964808 0.942028 -0.006482	0.085476 0.912143 0.937317 0.005273	0.011009 0.959926 0.960968 0.018651	0.084702 0.925898 0.940340 0.024349	0.005245 0.963163 0.964178 -0.015571	0.031636 0.913212 0.956394 -0.011427	-0.016279 0.959195 0.971643 -0.016245	9 0.023942 9999
4 8	17 20	4 8	0.460067 0.779336 0.712186 0.088637	-0.050832 0.953031 0.930588 -0.017586	0.015323 0.964469 0.973212 0.004265	0.015638 0.962732 0.969389 0.001134	-0.031111 0.918362 0.949762 -0.057080	0.030090 0.945457 0.940951 -0.000699	0.027988 0.964808 0.931471 0.012777	0.028559 0.912143 0.942088 -0.033909	0.043627 0.959926 0.946720 0.020214	0.028060 0.925898 0.933157 -0.014243	0.003043 0.963163 0.960204 -0.018739	0.091302 0.913212 0.943083 0.001652	-0.003085 0.959195 0.974157 -0.000861	0 0.088637 -9
4 9	17 18	4 9	0.397233 0.779336 0.706418 -0.011092	-0.002384 0.953031 0.953420 -0.023131	0.012557 0.964469 0.965681 -0.003679	0.017561 0.962732 0.963014 0.000896	0.078690 0.918362 0.931038 -0.011352	0.042501 0.945457 0.963565 0.020338	0.028371 0.964808 0.890821 -0.020121	0.124548 0.912143 0.909428 0.011328	-0.009380 0.959926 0.949116 -0.024129	0.109280 0.925898 0.911989 0.019037	0.030885 0.963163 0.961194 0.005484	0.076870 0.913212 0.951495 0.000632	-0.002265 0.959195 0.970912 -0.006533	0 0.000000 9999
4 10	17 20	4 10	0.387650 0.779336 0.739897 -0.000016	0.020310 0.953031 0.966465 0.027733	-0.029358 0.964469 0.962619 -0.027583	-0.015032 0.962732 0.965057 -0.014045	0.033943 0.918362 0.950884 -0.017675	-0.006072 0.945457 0.967104 0.007605	0.017889 0.964808 0.966347 0.003823	0.020938 0.912143 0.968441 0.015388	0.009930 0.959926 0.966519 0.010936	0.006160 0.925898 0.966778 0.014770	0.011902 0.963163 0.957127 -0.003688	-0.023745 0.913212 0.965419 -0.025685	-0.016833 0.959195 0.981186 -0.019834	0 0.000000 9999
4 11	17 20	4 11	0.376780 0.779336 0.777274 0.033909	0.048347 0.953031 0.931529 -0.002684	-0.064529 0.964469 0.888726 -0.024882	-0.046452 0.962732 0.895394 0.000747	-0.085631 0.918362 0.955663 -0.034496	-0.015049 0.945457 0.972709 -0.020560	-0.009436 0.964808 0.967071 0.009219	-0.060952 0.912143 0.964722 -0.024827	0.022951 0.959926 0.969093 0.001619	-0.061907 0.925898 0.952157 -0.012161	0.036282 0.963163 0.958997 0.017786	-0.086135 0.913212 0.896190 -0.021059	-0.004225 0.959195 0.978451 -0.002883	4 -0.034201 9999
4 12	17 20	4 12	0.398947 0.779336 0.751209 0.029397	0.017406 0.953031 0.957459 0.028977	-0.004780 0.964469 0.939577 -0.007479	0.001443 0.962732 0.942801 -0.004231	-0.094497 0.918362 0.937535 -0.018257	-0.042508 0.945457 0.951959 -0.004562	-0.022425 0.964808 0.951711 -0.004041	-0.111320 0.912143 0.927347 -0.028257	0.000891 0.959926 0.969113 0.000117	-0.068008 0.925898 0.951916 -0.008722	-0.011257 0.963163 0.943976 0.008874	-0.058424 0.913212 0.954786 -0.020495	-0.017733 0.959195 0.967163 -0.021152	0 0.029397 9999
4 13	17 20	4 13	0.365495 0.779336 0.788206 0.022475	0.064940 0.953031 0.926457 0.016483	-0.022299 0.964469 0.898989 0.024157	-0.054982 0.962732 0.901789 -0.009043	-0.118684 0.918362 0.917982 -0.029198	0.026312 0.945457 0.962511 0.003476	-0.015339 0.964808 0.959997 -0.000277	-0.072389 0.912143 0.949453 -0.029042	0.047573 0.959926 0.963838 0.026568	-0.092428 0.925898 0.948636 -0.026381	0.025227 0.963163 0.955647 -0.001543	-0.060541 0.913212 0.897895 0.033085	-0.007545 0.959195 0.967011 0.001643	11 0.027269 9999
4 14	17 20	4 14	0.371537 0.779336 0.763661 -0.002125	0.024996 0.953031 0.937681 -0.008484	-0.024261 0.964469 0.917052 0.009409	-0.036540 0.962732 0.915137 -0.003987	-0.093713 0.918362 0.925439 0.006471	0.014591 0.945457 0.965753 0.009618	-0.004621 0.964808 0.966735 0.009908	-0.048856 0.912143 0.950694 0.007116	0.003332 0.959926 0.962927 -0.005342	-0.065245 0.925898 0.950668 0.005131	0.039174 0.963163 0.965921 0.034933	-0.045424 0.913212 0.928128 0.010703	-0.015684 0.959195 0.962081 -0.007011	0 0.000000 9999
4 15	17 20	4 15	0.368894 0.779336 0.741497 0.016262	0.009408 0.953031 0.953435 -0.022116	-0.014135 0.964469 0.955764 -0.003999	-0.019224 0.962732 0.954534 -0.012248	-0.026066 0.918362 0.937465 -0.053276	0.058436 0.945457 0.940198 0.003376	-0.040913 0.964808 0.952148 -0.030611	0.047022 0.912143 0.930488 -0.008579	0.040210 0.959926 0.941758 0.006437	0.014993 0.925898 0.917987 -0.007017	0.019668 0.963163 0.968212 0.000879	-0.019034 0.913212 0.952113 0.000478	-0.023588 0.959195 0.919796 -0.010535	4 -0.029434 9999
4 16	17 20	4 16	0.330773 0.779336 0.798207 -0.006013	0.049877 0.953031 0.913219 -0.013843	-0.065845 0.964469 0.900105 -0.020764	-0.036220 0.962732 0.906558 0.012928	-0.070622 0.918362 0.952448 -0.014835	-0.017191 0.945457 0.975886 -0.025870	-0.012176 0.964808 0.969968 -0.004204	-0.047657 0.912143 0.968128 -0.017234	0.014222 0.959926 0.930856 0.011907	-0.064200 0.925898 0.952349 -0.007719	0.023803 0.963163 0.959146 0.000690	-0.093960 0.913212 0.902753 -0.017597	-0.030085 0.959195 0.925827 -0.026831	0 0.000000 9999
4 17	17 20	4 17	0.384845 0.779336 0.745707 0.012724	-0.032386 0.953031 0.947140 -0.003697	-0.018228 0.964469 0.963117 -0.027850	-0.016396 0.962732 0.962006 -0.025717	-0.111368 0.918362 0.924261 -0.023106	-0.052570 0.945457 0.947613 -0.004218	-0.022523 0.964808 0.962307 -0.014374	-0.099733 0.912143 0.937829 -0.014158	0.006760 0.959926 0.959745 -0.019104	-0.116704 0.925898 0.930930 -0.034326	-0.065466 0.963163 0.900513 -0.013036	0.031819 0.913212 0.961324 0.012618	0.006830 0.959195 0.972801 0.007170	9 -0.020899 9999
4 18	17 20	4 18	0.370787 0.779336 0.740024 0.009150	-0.030868 0.953031 0.950887 -0.005299	0.032612 0.964469 0.965951 0.029026	0.022210 0.962732 0.967292 0.013717	-0.054626 0.918362 0.952527 -0.016901	-0.027018 0.945457 0.948311 -0.007293	-0.023057 0.964808 0.945121 0.003035	-0.057737 0.912143 0.945651 -0.023743	0.038992 0.959926 0.958296 0.014267	-0.025791 0.925898 0.959516 -0.028335	-0.013492 0.963163 0.964375 -0.027746	0.059099 0.913212 0.954983 0.033202	-0.018986 0.959195 0.963560 -0.017268	11 0.017430 9999
4 19	17 20	4 19	0.389852 0.779336 0.712133 0.007906	-0.048002 0.953031 0.934691 -0.004037	0.003291 0.964469 0.954627 -0.002019	0.034837 0.962732 0.965460 0.028829	-0.076450 0.918362 0.920999 -0.003664	-0.073842 0.945457 0.940359 -0.035389	0.004217 0.964808 0.959098 0.008514	-0.058331 0.912143 0.941627 -0.007766	0.039685 0.959926 0.952490 0.017195	-0.071711 0.925898 0.929581 0.004436	-0.075356 0.963163 0.885173 -0.019474	0.045028 0.913212 0.955615 -0.003724	-0.017698 0.959195 0.903630 -0.011285	8 0.011659 9999
4 20	17 20	4 20	0.363732 0.779336 0.742583 0.006973	-0.031027 0.953031 0.929216 -0.006798	0.003933 0.964469 0.961157 -0.002900	0.007968 0.962732 0.963123 -0.001638	-0.089958 0.918362 0.915761 -0.007373	-0.103967 0.945457 0.887193 -0.018028	-0.003709 0.964808 0.944729 0.001740	-0.148224 0.912143 0.877377 -0.008171	0.008063 0.959926 0.929293 -0.005996	-0.086999 0.925898 0.944201 -0.021834	-0.046959 0.963163 0.881893 0.011591	0.046121 0.913212 0.937865 -0.009495	0.004990 0.959195 0.972434 0.007741	9 -0.012339 9999
4 21	17 20	4 21	0.375154 0.779336 0.755017 -0.005847	0.067466 0.953031 0.928060 0.017721	-0.001097 0.964469 0.948097 -0.013375	0.001046 0.962732 0.955402 -0.009149	0.096157 0.918362 0.932180 0.012573	-0.016256 0.945457 0.951283 -0.012541	0.041338 0.964808 0.937323 0.006885	0.017614 0.912143 0.954338 0.001286	-0.060179 0.959926 0.934425 -0.029485	-0.011270 0.925898 0.966035 -0.009581	0.033479 0.963163 0.962323 0.016419	0.033737 0.913212 0.941778 -0.011232	0.007969 0.959195 0.961183 0.005854	0 0.000000 9999
4 22	17 18	4 22	0.350075 0.779336 0.782131 0.006306	0.027063 0.953031 0.886325 -0.035412	0.038856 0.964469 0.944299 -0.001034	0.024882 0.962732 0.957635 0.005684	0.123853 0.918362 0.847542 -0.006361	0.029716 0.945457 0.941852 0.015724	0.045058 0.964808 0.928470 0.015634	0.005191 0.912143 0.942911 -0.014966	-0.130798 0.959926 0.899703 -0.080479	-0.119319 0.925898 0.926001 -0.049744	0.014332 0.963163 0.949128 -0.010654	0.166546 0.913212 0.861817 0.002159	-0.028825 0.959195 0.965748 -0.032477	8 -0.022528 9999
4 23	17 17	4 23	0.384409 0.779336 0.715980 -0.008609	0.027219 0.953031 0.940931 -0.000914	0.014262 0.964469 0.942919 -0.004512	0.017285 0.962732 0.946509 -0.004239	0.114411 0.918362 0.903616 0.018765	0.030063 0.945457 0.945864 0.012551	0.031128 0.964808 0.900570 -0.008691	0.158444 0.912143 0.864246 0.016218	0.054119 0.959926 0.949399 0.022232	0.095645 0.925898 0.900622 -0.001817	0.038341 0.963163 0.953576 0.014962	0.071242 0.913212 0.927186 0.003375	-0.001945 0.959195 0.968760 -0.006347	0 0.000000 9999
4 24	17 20	4 24	0.406514 0.779336 0.728776 0.018630	-0.024934 0.953031 0.947431 -0.024376	0.006515 0.964469 0.967615 -0.000072	0.007599 0.962732 0.965067 -0.007728	0.032182 0.918362 0.951878 -0.020551	-0.007108 0.945457 0.959734 -0.015907	0.030911 0.964808 0.922017 0.010146	0.073410 0.912143 0.937633 0.012325	0.026264 0.959926 0.962215 0.005482	0.096594 0.925898 0.928689 0.024334	0.010056 0.963163 0.956423 -0.002375	0.047519 0.913212 0.965676 0.000450	0.016173 0.959195 0.966342 0.016292	1 -0.021310 9999
4 25	17 20	4 25	0.347707 0.779336 0.745122 -0.003541	-0.050907 0.953031 0.918949 -0.007283	0.019462 0.964469 0.952294 0.004219	0.020055 0.962732 0.966276 0.005025	-0.092467 0.918362 0.889799 0.011666	-0.091091 0.945457 0.911327 -0.020831	-0.016896 0.964808 0.921896 0.017634	-0.153620 0.912143 0.864497 -0.020388	0.024937 0.959926 0.959206 0.005490	-0.086491 0.925898 0.924770 -0.017129	-0.034391 0.963163 0.886907 0.024196	0.150283 0.913212 0.848974 0.002697	0.005344 0.959195 0.966911 0.015388	0 0.000000 9999
4 26	17 18	4 26	0.330064 0.779336 0.752343 0.007245	0.016435 0.953031 0.917021 -0.023488	0.019405 0.964469 0.972616 -0.002290	0.026000 0.962732 0.966894 0.000602	0.119118 0.918362 0.858397 -0.011978	0.085188 0.945457 0.908952 0.023127	0.037165 0.964808 0.955261 0.021081	0.150557 0.912143 0.848412 0.015700	0.058135 0.959926 0.922431 0.021199	0.117104 0.925898 0.887600 0.021412	0.016008 0.963163 0.952954 -0.004621	0.091045 0.913212 0.943481 0.000777	-0.009973 0.959195 0.974962 -0.005840	1 -0.013045 9999
4 27	17 15	4 27	0.367076 0.779336 0.746673 0.015582	-0.088279 0.953031 0.834127 -0.030180	0.034010 0.964469 0.956200 -0.001454	0.044624 0.962732 0.942935 0.009545	-0.075796 0.918362 0.934561 -0.012727	0.102277 0.945457 0.908890 0.030754	-0.044659 0.964808 0.900305 -0.007881	0.032220 0.912143 0.949463 0.006493	0.025029 0.959926 0.941985 0.001925	-0.105929 0.925898 0.920549 -0.020300	0.008835 0.963163 0.950186 -0.006874	0.219309 0.913212 0.732517 -0.004277	-0.006018 0.959195 0.969538 -0.008183	1 -0.021686 9999
4 28	17 18	4 28	0.408455 0.779336 0.740660 0.030524	-0.020072 0.953031 0.966200 -0.027337	0.033669 0.964469 0.952473 0.002314	0.015343 0.962732 0.966457 0.006266	0.044599 0.918362 0.949656 -0.013152	0.013666 0.945457 0.974828 0.015813	0.041843 0.964808 0.900504 0.001799	0.101807 0.912143 0.929078 0.016992	0.004049 0.959926 0.960404 -0.007631	0.102322 0.925898 0.918786 0.004725	0.028397 0.963163 0.961677 0.013639	0.156577 0.913212 0.860116 0.000009	-0.012046 0.959195 0.972983 -0.016000	0 0.030524 9999
4 29	17 19	4 29	0.381582 0.779336 0.735950 0.009548	-0.086974 0.953031 0.878755 -0.028556	0.013776 0.964469 0.944519 -0.000781	0.066377 0.962732 0.956841 0.059055	-0.080300 0.918362 0.934400 -0.002131	0.056452 0.945457 0.948708 0.028097	-0.033039 0.964808 0.912641 -0.000978	-0.032824 0.912143 0.946688 0.001736	0.044110 0.959926 0.961644 0.015709	-0.074491 0.925898 0.922938 -0.001981	0.001743 0.963163 0.958814 0.009959	0.117013 0.913212 0.902941 -0.007373	0.005498 0.959195 0.977258 0.005183	1 -0.016512 9999
4 30	17 17	4 30	0.299129 0.779336 0.762666 0.006618	0.006481 0.953031 0.925762 0.043140	0.090546 0.964469 0.776932 0.000787	0.090425 0.962732 0.809926 0.015079	-0.171548 0.918362 0.799400 -0.032270	0.048846 0.945457 0.952096 0.016807	-0.059350 0.964808 0.824806 0.003401	-0.154545 0.912143 0.798559 0.006577	0.055552 0.959926 0.944136 0.029285	-0.076355 0.925898 0.888410 0.009643	0.055714 0.963163 0.920476 0.019998	-0.176949 0.913212 0.808988 0.000437	0.012976 0.959195 0.956450 0.013387	4 -0.014614 9999
4 31	17 19	4 31	0.355892 0.779336 0.794634 0.017248	0.048171 0.953031 0.954561 0.019437	0.012491 0.964469 0.966116 -0.000306	0.016487 0.962732 0.965961 0.002346	0.106302 0.918362 0.926185 0.021858	0.066799 0.945457 0.947273 0.020709	0.036117 0.964808 0.957873 0.019400	0.125166 0.912143 0.914780 0.024943	-0.004612 0.959926 0.955102 -0.025461	0.068335 0.925898 0.940121 -0.008577	0.013380 0.963163 0.960202 -0.013128	0.065170 0.913212 0.950918 0.005460	-0.002434 0.959195 0.963689 0.001481	8 -0.020956 9999
4 32	17 18	4 32	0.363111 0.779336 0.794701 0.034559	0.064674 0.953031 0.945869 0.040607	0.037241 0.964469 0.881489 0.002885	0.010212 0.962732 0.963050 0.001316	0.121070 0.918362 0.935785 0.043793	0.062924 0.945457 0.944787 0.019243	0.029975 0.964808 0.968798 0.014252	0.131233 0.912143 0.923842 0.043311	0.042697 0.959926 0.964438 0.016931	0.118104 0.925898 0.926411 0.035777	0.022903 0.963163 0.967572 0.003553	0.189166 0.913212 0.772036 0.003440	-0.001101 0.959195 0.972782 -0.005758	4 0.038903 482
4 33	17 20	4 33	0.398209 0.779336 0.701287 0.015299	0.027284 0.953031 0.951265 0.026244	0.008663 0.964469 0.964364 0.002821	0.064421 0.962732 0.960912 0.051850	0.085709 0.918362 0.950256 0.031389	0.070539 0.945457 0.954505 0.029791	0.009105 0.964808 0.908563 -0.020381	0.117966 0.912143 0.932915 0.048793	0.008997 0.959926 0.937663 0.018336	0.063466 0.925898 0.930513 0.012645	0.035870 0.963163 0.959962 0.020600	0.047632 0.913212 0.947505 -0.004061	0.096783 0.959195 0.940753 0.062489	7 0.027322 9999
4 34	17 20	4 34	0.367618 0.779336 0.762490 0.013150	-0.053968 0.953031 0.881498 0.012659	0.012574 0.964469 0.951009 -0.006205	0.015347 0.962732 0.962175 0.000805	-0.024304 0.918362 0.946057 0.003964	-0.011828 0.945457 0.950296 -0.004413	-0.016766 0.964808 0.934355 -0.006990	-0.049687 0.912143 0.930772 -0.009989	0.034927 0.959926 0.959304 0.012497	-0.056949 0.925898 0.941440 -0.011227	0.025700 0.963163 0.942288 0.013292	0.108175 0.913212 0.909120 0.001054	0.102798 0.959195 0.930671 0.053549	10 0.013221 9999
4 35	17 17	4 35	0.365762 0.779336 0.758005 -0.004996	0.034197 0.953031 0.959872 0.020534	0.024286 0.964469 0.954424 0.003204	0.020945 0.962732 0.964961 0.009369	0.072391 0.918362 0.943040 0.020168	0.057687 0.945457 0.967928 0.030241	0.033102 0.964808 0.925445 0.000719	0.102153 0.912143 0.929837 0.020863	0.036983 0.959926 0.969474 0.021735	0.103190 0.925898 0.933590 0.018495	0.026317 0.963163 0.950200 0.008041	0.144001 0.913212 0.869283 0.003923	0.011706 0.959195 0.975219 0.006485	0 0.000000 9999
4 36	17 20	4 36	0.368669 0.779336 0.746588 0.007998	0.029323 0.953031 0.943731 0.018022	0.013922 0.964469 0.975705 0.001892	0.041560 0.962732 0.974396 0.031259	0.065070 0.918362 0.930105 0.019087	0.014481 0.945457 0.953334 -0.000952	0.043106 0.964808 0.947456 0.026594	0.080272 0.912143 0.923294 0.031392	-0.013790 0.959926 0.960398 -0.017223	0.061516 0.925898 0.943291 0.021826	0.018471 0.963163 0.949859 0.014833	0.057541 0.913212 0.958465 0.004145	-0.003041 0.959195 0.976353 -0.003213	7 0.015845 9999
4 37	17 20	4 37	0.362513 0.779336 0.700024 -0.028327	-0.023896 0.953031 0.934996 -0.003731	0.007771 0.964469 0.960495 -0.006950	-0.042942 0.962732 0.961546 -0.049510	0.021844 0.918362 0.948369 0.000819	-0.002515 0.945457 0.963736 -0.006956	0.000723 0.964808 0.944976 -0.011090	0.014978 0.912143 0.946584 -0.000885	0.018307 0.959926 0.947759 -0.005219	0.010029 0.925898 0.933210 -0.020871	0.000716 0.963163 0.947327 -0.010238	0.044108 0.913212 0.959654 -0.009665	0.068478 0.959195 0.944137 0.021547	0 0.000000 9999
4 38	17 20	4 38	0.370102 0.779336 0.722260 0.000344	0.032602 0.953031 0.934384 0.003680	0.014378 0.964469 0.969110 0.001563	0.017087 0.962732 0.971188 0.008144	0.020044 0.918362 0.935720 -0.000563	0.047877 0.945457 0.908683 0.016550	-0.005859 0.964808 0.932136 -0.013368	0.027504 0.912143 0.923554 -0.002556	0.025195 0.959926 0.963497 0.004452	-0.029946 0.925898 0.943801 -0.006372	0.002618 0.963163 0.963188 -0.007157	0.060500 0.913212 0.957380 0.004969	-0.021089 0.959195 0.901317 -0.010664	6 -0.002144 9999
4 39	17 20	4 39	0.315711 0.779336 0.817893 0.043510	-0.016988 0.953031 0.946769 0.000267	0.014349 0.964469 0.972152 0.003044	0.010041 0.962732 0.976836 -0.002050	-0.064045 0.918362 0.901346 0.004629	-0.050180 0.945457 0.884102 0.020353	-0.036280 0.964808 0.879812 0.003678	-0.091475 0.912143 0.885517 -0.001807	0.004301 0.959926 0.952057 0.006803	-0.068154 0.925898 0.956686 -0.025031	0.011388 0.963163 0.961333 -0.002316	0.089395 0.913212 0.943726 0.001433	0.011850 0.959195 0.972305 0.010714	0 0.043510 289
4 40	17 20	4 40	0.351609 0.779336 0.737183 0.003904	0.043789 0.953031 0.940243 0.010946	-0.013612 0.964469 0.928706 0.002426	-0.002612 0.962732 0.930274 0.008936	0.043347 0.918362 0.926468 -0.001719	0.031393 0.945457 0.953560 0.014514	0.023482 0.964808 0.947509 0.017498	0.049119 0.912143 0.945254 0.004846	-0.035428 0.959926 0.950595 -0.011744	-0.003318 0.925898 0.961390 -0.002913	-0.006398 0.963163 0.969681 -0.021346	-0.029854 0.913212 0.935353 0.003047	-0.010537 0.959195 0.965510 -0.000284	6 0.008265 9999
4 41	17 20	4 41	0.363718 0.779336 0.708747 -0.011172	-0.036568 0.953031 0.936525 0.000885	-0.027181 0.964469 0.961098 -0.027837	0.001652 0.962732 0.964900 -0.000488	-0.052573 0.918362 0.930638 -0.000587	-0.002496 0.945457 0.951035 0.004151	-0.005827 0.964808 0.953894 0.002462	-0.051170 0.912143 0.940398 -0.003579	0.027809 0.959926 0.957487 0.016022	-0.068195 0.925898 0.949709 -0.019008	-0.038590 0.963163 0.926855 -0.008809	0.034590 0.913212 0.960984 0.018117	0.037212 0.959195 0.911040 0.008482	0 0.000000 9999
4 42	17 20	4 42	0.374986 0.779336 0.732617 0.004746	-0.021665 0.953031 0.963523 -0.019118	0.007538 0.964469 0.978768 -0.000766	0.004951 0.962732 0.972669 -0.000009	0.057016 0.918362 0.948282 0.009777	0.043407 0.945457 0.961659 0.015794	0.036688 0.964808 0.947054 0.011600	0.114043 0.912143 0.925018 0.025190	0.019491 0.959926 0.950844 -0.001875	0.098973 0.925898 0.928579 0.017930	0.018070 0.963163 0.963523 0.001783	0.038540 0.913212 0.973739 -0.007244	0.005352 0.959195 0.967535 0.009421	7 0.010934 9999
4 43	17 20	4 43	0.370453 0.779336 0.740940 0.013442	-0.014994 0.953031 0.957578 0.014119	0.002547 0.964469 0.962558 0.001942	0.016918 0.962732 0.966729 0.017791	0.034985 0.918362 0.963656 0.026382	0.020916 0.945457 0.957773 0.008257	0.056853 0.964808 0.956973 0.041480	0.047185 0.912143 0.951059 0.025421	-0.004037 0.959926 0.957834 -0.017153	0.036114 0.925898 0.962965 0.017635	-0.002986 0.963163 0.968065 -0.013486	0.009132 0.913212 0.958735 -0.008093	0.015429 0.959195 0.969504 0.016010	6 0.023613 9999
4 44	17 20	4 44	0.339819 0.779336 0.729565 -0.024379	-0.024695 0.953031 0.957590 -0.023544	0.004129 0.964469 0.966751 -0.002218	0.005336 0.962732 0.967458 -0.001977	-0.037147 0.918362 0.954248 0.008225	-0.005203 0.945457 0.962327 0.015647	-0.003641 0.964808 0.966612 0.006457	-0.042593 0.912143 0.946007 0.018874	-0.024530 0.959926 0.939679 0.004226	-0.051807 0.925898 0.952412 0.001396	-0.033104 0.963163 0.962617 -0.016580	0.002798 0.913212 0.966744 -0.007380	-0.031778 0.959195 0.942251 -0.015610	0 0.000000 9999
4 45	17 20	4 45	0.348987 0.779336 0.732319 -0.024285	-0.038656 0.953031 0.953082 -0.012453	0.008829 0.964469 0.961249 0.001279	-0.004484 0.962732 0.958198 -0.019588	-0.021695 0.918362 0.947541 0.005524	0.021356 0.945457 0.948328 0.000403	-0.007662 0.964808 0.955120 0.003069	0.013559 0.912143 0.960491 0.020501	0.004590 0.959926 0.964327 -0.001435	-0.031561 0.925898 0.966322 -0.004410	0.001084 0.963163 0.966242 -0.004293	0.003601 0.913212 0.966195 -0.001424	-0.015377 0.959195 0.969236 -0.012269	0 0.000000 9999
4 46	17 20	4 46	0.363655 0.779336 0.750857 0.010135	0.036177 0.953031 0.960831 0.023328	0.003756 0.964469 0.977950 -0.002306	0.003964 0.962732 0.973974 -0.002073	0.072049 0.918362 0.939579 0.027925	0.024304 0.945457 0.962323 0.001119	0.021466 0.964808 0.953201 0.006813	0.071690 0.912143 0.938097 0.005596	-0.009943 0.959926 0.967233 -0.012904	0.073501 0.925898 0.943954 0.010956	-0.007971 0.963163 0.958345 -0.007356	0.020932 0.913212 0.974106 -0.000435	0.002226 0.959195 0.971751 -0.005171	4 0.016823 9999
4 47	17 20	4 47	0.357425 0.779336 0.725232 -0.025152	-0.035695 0.953031 0.943209 -0.002038	-0.001363 0.964469 0.975900 -0.003589	0.007023 0.962732 0.975308 0.002050	-0.074790 0.918362 0.950058 -0.009938	-0.071353 0.945457 0.955560 -0.029412	-0.015585 0.964808 0.964032 0.000466	-0.096631 0.912143 0.941054 -0.015501	0.027951 0.959926 0.960558 0.020049	-0.066228 0.925898 0.949171 -0.014578	-0.057680 0.963163 0.928426 -0.017494	0.009040 0.913212 0.972827 -0.006799	-0.020249 0.959195 0.974497 -0.025460	0 0.000000 9999
4 48	17 20	4 48	0.355766 0.779336 0.764790 0.009004	-0.076197 0.953031 0.914875 -0.020290	0.006841 0.964469 0.970734 -0.003931	0.000900 0.962732 0.970608 -0.010765	-0.044386 0.918362 0.951265 0.003390	-0.013847 0.945457 0.933883 0.025211	-0.025518 0.964808 0.947463 -0.004069	-0.093565 0.912143 0.922969 -0.002245	0.011378 0.959926 0.967590 -0.005501	-0.071871 0.925898 0.953332 -0.014065	-0.008549 0.963163 0.965803 0.004500	-0.016947 0.913212 0.971332 -0.010158	0.035541 0.959195 0.975756 0.037242	1 -0.013516 9999
4 49	17 20	4 49	0.370403 0.779336 0.739552 0.012765	-0.046652 0.953031 0.966672 -0.041063	-0.011114 0.964469 0.969311 -0.019087	-0.000478 0.962732 0.966729 -0.012584	-0.103898 0.918362 0.942795 -0.036261	-0.007666 0.945457 0.973220 -0.009443	-0.022536 0.964808 0.960399 -0.005045	-0.077961 0.912143 0.953734 -0.021554	-0.022066 0.959926 0.961062 -0.001704	-0.062892 0.925898 0.949582 0.007321	-0.008642 0.963163 0.961194 0.011763	0.000170 0.913212 0.970108 0.021109	-0.022513 0.959195 0.952662 -0.007630	1 -0.022895 9999
4 50	17 20	4 50	0.318292 0.779336 0.738821 -0.003042	0.056854 0.953031 0.897252 -0.001622	-0.023422 0.964469 0.945088 -0.011989	-0.070158 0.962732 0.897445 -0.021479	0.027802 0.918362 0.919241 -0.023166	0.021255 0.945457 0.969232 0.003010	-0.000921 0.964808 0.944894 -0.018355	0.070633 0.912143 0.936927 0.004067	-0.061603 0.959926 0.893373 -0.001071	-0.070751 0.925898 0.955695 -0.012159	-0.016034 0.963163 0.967790 -0.028406	0.008304 0.913212 0.940249 0.013969	-0.010582 0.959195 0.974508 -0.004022	0 0.000000 9999
4 51	17 20	4 51	0.351935 0.779336 0.762328 0.002810	-0.010792 0.953031 0.962977 0.011679	0.011767 0.964469 0.971015 0.005429	0.009195 0.962732 0.971021 -0.000302	-0.021984 0.918362 0.958563 0.022150	-0.001593 0.945457 0.964573 0.011834	-0.017916 0.964808 0.967152 -0.012215	-0.008833 0.912143 0.966603 0.016442	0.038128 0.959926 0.965761 0.019133	-0.024115 0.925898 0.966330 -0.002316	-0.023025 0.963163 0.956543 0.003876	0.011414 0.913212 0.966331 0.002937	-0.003003 0.959195 0.973861 -0.000931	4 0.007889 9999
4 52	17 20	4 52	0.345519 0.779336 0.733181 -0.016375	0.041833 0.953031 0.920080 -0.006110	0.005435 0.964469 0.969202 -0.003917	0.008679 0.962732 0.968149 0.002096	0.078503 0.918362 0.916757 -0.023372	0.020398 0.945457 0.963154 -0.008682	0.015128 0.964808 0.952307 -0.010889	0.028652 0.912143 0.947723 -0.018745	-0.086920 0.959926 0.911340 -0.038052	-0.059139 0.925898 0.950861 -0.021654	0.014961 0.963163 0.964320 -0.002611	0.018174 0.913212 0.961113 -0.004903	-0.000816 0.959195 0.971636 0.000793	0 0.000000 9999
4 53	17 20	4 53	0.320377 0.779336 0.752064 0.006258	-0.061441 0.953031 0.870494 0.019692	0.006318 0.964469 0.975157 0.001667	-0.005750 0.962732 0.972639 -0.012070	-0.026290 0.918362 0.950826 -0.002430	-0.089310 0.945457 0.904075 -0.007461	-0.015244 0.964808 0.940636 0.014068	-0.114589 0.912143 0.888001 0.009689	0.023597 0.959926 0.965735 0.001263	-0.054153 0.925898 0.942312 -0.002864	0.015145 0.963163 0.948535 0.000976	0.031226 0.913212 0.962105 -0.001255	0.018121 0.959195 0.974259 0.018561	6 0.009383 9999
4 54	17 20	4 54	0.341737 0.779336 0.769488 0.002270	0.011995 0.953031 0.965847 0.019832	0.041916 0.964469 0.929668 0.015177	0.057588 0.962732 0.932464 0.033385	-0.083754 0.918362 0.912743 0.016822	0.050283 0.945457 0.951325 0.015626	0.004307 0.964808 0.917574 0.030627	-0.000605 0.912143 0.964231 0.037912	0.023680 0.959926 0.953875 0.018701	-0.044360 0.925898 0.956527 0.012643	-0.019376 0.963163 0.960333 -0.007689	-0.057522 0.913212 0.953496 -0.034595	-0.021195 0.959195 0.975489 -0.026531	7 0.009277 9999
4 55	17 20	4 55	0.356850 0.779336 0.759261 -0.004009	-0.035869 0.953031 0.952800 -0.009696	0.013644 0.964469 0.968275 0.005926	0.019633 0.962732 0.969621 0.016878	-0.016267 0.918362 0.952748 -0.018841	0.054723 0.945457 0.959484 0.017015	-0.027772 0.964808 0.959347 -0.022434	0.018968 0.912143 0.954026 -0.014124	0.013716 0.959926 0.963626 0.013367	-0.014773 0.925898 0.964352 -0.003252	0.029637 0.963163 0.967297 0.025199	-0.003027 0.913212 0.967066 -0.006868	0.005608 0.959195 0.965983 0.006383	0 0.000000 9999
4 56	17 20	4 56	0.363085 0.779336 0.759389 0.007633	0.033510 0.953031 0.934625 0.000103	0.004583 0.964469 0.971605 -0.000988	0.020014 0.962732 0.971123 0.016934	0.065871 0.918362 0.929664 -0.010178	0.044704 0.945457 0.930102 -0.005655	0.028754 0.964808 0.963247 0.020719	0.062157 0.912143 0.924474 -0.012343	-0.001401 0.959926 0.963099 -0.012015	-0.014541 0.925898 0.960544 -0.015849	0.017014 0.963163 0.957113 -0.007195	0.040056 0.913212 0.965234 -0.005686	-0.012172 0.959195 0.923552 -0.018007	6 0.012576 9999
4 57	17 20	4 57	0.259895 0.779336 0.747352 -0.015313	-0.047227 0.953031 0.903701 -0.002315	0.009003 0.964469 0.958125 0.003014	0.009365 0.962732 0.957042 0.005753	0.102484 0.918362 0.880814 -0.010000	-0.074754 0.945457 0.879241 0.011030	-0.013992 0.964808 0.947323 -0.031271	-0.069396 0.912143 0.947405 -0.010167	0.031320 0.959926 0.947516 0.015699	-0.088450 0.925898 0.922385 -0.004727	0.033436 0.963163 0.951203 0.008580	0.027396 0.913212 0.947063 -0.000757	-0.000168 0.959195 0.970311 0.005882	0 0.000000 9999
4 58	17 20	4 58	0.356000 0.779336 0.768738 0.029024	0.012165 0.953031 0.965744 0.002461	-0.017666 0.964469 0.930777 -0.008225	-0.018245 0.962732 0.926897 -0.002676	-0.107932 0.918362 0.894936 -0.013328	0.039009 0.945457 0.958145 0.012952	-0.030062 0.964808 0.947531 -0.011140	-0.057504 0.912143 0.934913 -0.002816	0.027324 0.959926 0.969689 0.003183	-0.056468 0.925898 0.957982 -0.009723	-0.019812 0.963163 0.953293 -0.004317	-0.058193 0.913212 0.947945 -0.016268	0.011090 0.959195 0.970578 0.014024	0 0.029024 9999
4 59	17 20	4 59	0.367012 0.779336 0.762016 0.014482	-0.006405 0.953031 0.961042 -0.033677	0.011531 0.964469 0.962288 0.001144	0.004560 0.962732 0.962465 0.005194	0.063633 0.918362 0.937915 -0.014360	0.039257 0.945457 0.965447 0.014700	0.026273 0.964808 0.937013 -0.010063	0.088036 0.912143 0.930623 -0.007209	0.007295 0.959926 0.955195 -0.004577	0.074380 0.925898 0.928667 -0.009351	0.017567 0.963163 0.945298 -0.003234	0.068567 0.913212 0.945820 -0.008590	-0.014863 0.959195 0.980326 -0.007654	1 -0.022084 9999
4 60	17 20	4 60	0.365257 0.779336 0.717582 0.002423	0.031795 0.953031 0.935752 -0.002424	0.005628 0.964469 0.956070 0.002683	-0.011640 0.962732 0.917414 -0.010058	0.011479 0.918362 0.951219 0.005263	0.002779 0.945457 0.960508 -0.007393	0.008164 0.964808 0.950396 -0.001737	0.034235 0.912143 0.949788 0.008873	-0.015779 0.959926 0.938380 0.004628	0.012623 0.925898 0.947216 0.005935	0.010489 0.963163 0.947875 0.000335	0.023039 0.913212 0.953893 0.001879	-0.023360 0.959195 0.940964 -0.015680	3 -0.004937 9999
4 61	17 20	4 61	0.336806 0.779336 0.744776 -0.009096	-0.041736 0.953031 0.932055 -0.003274	0.000957 0.964469 0.958342 -0.006277	0.025377 0.962732 0.958811 0.019245	-0.043427 0.918362 0.952346 -0.004839	-0.051145 0.945457 0.943850 -0.003726	-0.029439 0.964808 0.946196 -0.004661	-0.096564 0.912143 0.937634 -0.029302	0.002897 0.959926 0.964327 0.001473	-0.059118 0.925898 0.960973 -0.021596	-0.018640 0.963163 0.964163 -0.006678	0.014768 0.913212 0.959026 0.001920	-0.000615 0.959195 0.940846 0.006610	0 0.000000 9999
4 62	17 20	4 62	0.332149 0.779336 0.778978 -0.005690	0.004267 0.953031 0.937177 0.002644	0.010982 0.964469 0.968989 0.003111	0.013565 0.962732 0.966923 -0.002845	0.031281 0.918362 0.947261 -0.006232	0.006225 0.945457 0.962475 -0.007499	0.028325 0.964808 0.958552 0.019276	-0.009274 0.912143 0.960511 -0.003059	-0.052325 0.959926 0.930099 -0.019942	-0.042487 0.925898 0.945370 0.022918	0.008873 0.963163 0.960831 0.006530	0.056635 0.913212 0.953906 -0.001549	0.067322 0.959195 0.935291 0.020524	0 0.000000 9999
4 63	17 20	4 63	0.363472 0.779336 0.762572 0.008283	0.036223 0.953031 0.954606 0.014552	0.015399 0.964469 0.959778 -0.001724	0.015853 0.962732 0.973626 -0.001401	0.112298 0.918362 0.934368 0.028261	0.069798 0.945457 0.952144 0.020819	0.028950 0.964808 0.963060 0.011644	0.110331 0.912143 0.929755 0.015860	0.013606 0.959926 0.951299 0.010730	0.076202 0.925898 0.934444 0.000518	0.020527 0.963163 0.964271 0.002670	0.078530 0.913212 0.929706 0.001564	0.001271 0.959195 0.972197 0.007951	4 0.015300 9999
4 64	17 20	4 64	0.360030 0.779336 0.718846 0.001619	-0.035577 0.953031 0.934230 -0.005746	0.035333 0.964469 0.936655 0.021483	0.028848 0.962732 0.919651 0.014415	-0.037593 0.918362 0.931390 0.004047	-0.025462 0.945457 0.960929 -0.012450	0.033244 0.964808 0.948500 0.031896	-0.038789 0.912143 0.947533 0.009418	-0.005467 0.959926 0.933462 -0.009740	-0.026023 0.925898 0.959150 0.016049	-0.022600 0.963163 0.947611 0.001387	-0.011894 0.913212 0.949342 -0.011228	0.011850 0.959195 0.963919 0.010207	6 0.007186 9999
4 65	17 20	4 65	0.361026 0.779336 0.731827 0.003253	-0.008025 0.953031 0.954071 0.002587	0.000340 0.964469 0.960543 -0.006447	0.009188 0.962732 0.964701 -0.003843	0.019269 0.918362 0.952834 0.015636	-0.012229 0.945457 0.970099 -0.012262	0.010819 0.964808 0.949302 0.003739	-0.006691 0.912143 0.957177 -0.005296	-0.003259 0.959926 0.959501 0.003144	0.004180 0.925898 0.941629 0.000061	0.015034 0.963163 0.961372 0.021446	0.014674 0.913212 0.957108 -0.005769	-0.003992 0.959195 0.961059 -0.004423	10 0.008352 9999
4 66	17 20	4 66	0.380243 0.779336 0.741422 0.001500	0.034776 0.953031 0.960420 0.022099	0.014157 0.964469 0.970074 0.000137	0.036084 0.962732 0.972535 0.017943	0.104437 0.918362 0.945642 0.037444	0.050116 0.945457 0.960079 0.014808	0.023355 0.964808 0.933182 -0.004995	0.118612 0.912143 0.928233 0.032567	-0.002956 0.959926 0.962644 -0.018661	0.092994 0.925898 0.929863 0.018476	0.063819 0.963163 0.963140 0.041460	0.074883 0.913212 0.940867 -0.000906	-0.008566 0.959195 0.974133 -0.002141	10 0.007886 9999
4 67	17 20	4 67	0.355085 0.779336 0.751171 -0.007078	-0.001050 0.953031 0.941770 0.009007	0.014285 0.964469 0.971014 -0.002153	0.018474 0.962732 0.951524 -0.001332	0.011997 0.918362 0.922866 0.019744	-0.006796 0.945457 0.953240 0.012424	-0.017778 0.964808 0.946783 -0.007622	-0.039423 0.912143 0.927276 0.018350	-0.032438 0.959926 0.944900 -0.022905	-0.045603 0.925898 0.953310 0.006877	-0.004813 0.963163 0.937526 0.019593	0.086848 0.913212 0.918394 -0.004199	0.014920 0.959195 0.978810 0.011225	0 0.000000 9999
4 68	17 20	4 68	0.359115 0.779336 0.717060 -0.017807	-0.070941 0.953031 0.903320 -0.016636	0.043952 0.964469 0.964536 0.037979	0.020981 0.962732 0.958116 0.009933	0.001907 0.918362 0.956689 -0.010840	-0.051928 0.945457 0.942872 -0.024546	-0.005253 0.964808 0.958730 0.003058	-0.064094 0.912143 0.946558 -0.032975	0.029310 0.959926 0.960660 0.007771	-0.051272 0.925898 0.949986 -0.021055	-0.040449 0.963163 0.958049 -0.035098	0.096657 0.913212 0.948901 0.037446	-0.002357 0.959195 0.957960 0.004863	0 0.000000 9999
4 69	17 20	4 69	0.383891 0.779336 0.717352 0.020094	-0.058060 0.953031 0.938644 -0.039799	0.010185 0.964469 0.957112 0.001875	-0.009763 0.962732 0.958858 -0.022796	-0.061858 0.918362 0.952722 -0.029874	-0.028494 0.945457 0.963774 -0.009659	-0.015134 0.964808 0.964110 -0.020313	-0.029711 0.912143 0.960017 -0.002599	0.003584 0.959926 0.951694 -0.003597	-0.021178 0.925898 0.961523 0.005235	-0.062351 0.963163 0.930652 -0.042580	0.027906 0.913212 0.963042 -0.002250	0.018822 0.959195 0.972001 0.025878	1 -0.028279 9999
4 70	17 19	4 70	0.377365 0.779336 0.753467 0.016644	-0.093630 0.953031 0.901960 -0.035394	-0.058807 0.964469 0.977067 -0.066790	-0.021516 0.962732 0.969782 -0.035423	-0.016772 0.918362 0.955121 0.013016	0.082831 0.945457 0.926328 0.021083	-0.004015 0.964808 0.949436 0.013309	0.059023 0.912143 0.954051 0.034475	0.024551 0.959926 0.947607 0.001424	-0.044698 0.925898 0.953603 0.008078	0.033711 0.963163 0.951343 0.012302	0.138833 0.913212 0.938493 0.065420	-0.007919 0.959195 0.957896 -0.002316	2 -0.033341 9999
4 71	17 20	4 71	0.356495 0.779336 0.753385 0.028641	-0.081768 0.953031 0.843390 0.001914	0.030471 0.964469 0.881535 0.006174	0.028015 0.962732 0.894909 0.010920	-0.141414 0.918362 0.865812 -0.027113	-0.090194 0.945457 0.921273 -0.021873	-0.044181 0.964808 0.868422 0.002370	-0.165694 0.912143 0.855449 -0.024412	0.044542 0.959926 0.932272 0.016897	-0.063706 0.925898 0.919268 0.012532	-0.073104 0.963163 0.870344 -0.024073	-0.023451 0.913212 0.899374 -0.016233	-0.011105 0.959195 0.965559 -0.000780	0 0.028641 9999
4 72	17 20	4 72	0.373030 0.779336 0.717456 -0.015449	0.031264 0.953031 0.947038 0.008352	0.014300 0.964469 0.961691 -0.003007	0.016386 0.962732 0.957723 -0.001388	0.085034 0.918362 0.935424 0.016150	0.044765 0.945457 0.963545 0.023321	0.049514 0.964808 0.911537 0.015361	0.117020 0.912143 0.903858 0.013725	0.000816 0.959926 0.943748 -0.031952	0.099661 0.925898 0.905574 -0.001436	0.019371 0.963163 0.959881 -0.000957	0.053967 0.913212 0.958059 -0.007116	0.002196 0.959195 0.969711 0.004219	0 0.000000 9999
4 73	17 19	4 73	0.354296 0.779336 0.773728 -0.004358	0.049507 0.953031 0.935050 0.006954	-0.079487 0.964469 0.969294 -0.091399	-0.023759 0.962732 0.948698 -0.022685	0.098288 0.918362 0.929835 0.019528	0.032684 0.945457 0.964090 0.002198	0.008689 0.964808 0.965598 -0.005153	0.039345 0.912143 0.955592 -0.001699	-0.019203 0.959926 0.948044 0.016364	-0.032622 0.925898 0.963823 -0.026826	0.008432 0.963163 0.964799 -0.004920	0.166490 0.913212 0.938587 0.101380	-0.015650 0.959195 0.968924 -0.009206	0 0.000000 9999
4 74	17 18	4 74	0.351782 0.779336 0.752118 -0.007065	-0.046534 0.953031 0.939842 -0.020863	0.024642 0.964469 0.949459 0.003803	0.028352 0.962732 0.933566 0.002483	-0.062516 0.918362 0.907357 -0.020869	-0.052001 0.945457 0.927702 0.002631	-0.007812 0.964808 0.938902 -0.015886	-0.059047 0.912143 0.908414 -0.011186	-0.006689 0.959926 0.955090 -0.003835	-0.048322 0.925898 0.934554 -0.012422	-0.043059 0.963163 0.907316 -0.010028	0.122702 0.913212 0.852507 -0.005228	-0.015954 0.959195 0.963056 -0.007429	0 0.000000 9999
4 75	17 19	4 75	0.363945 0.779336 0.739029 0.007586	0.047769 0.953031 0.935758 0.003949	0.021762 0.964469 0.968621 -0.000040	0.024491 0.962732 0.967302 0.002170	0.154268 0.918362 0.873364 0.025451	0.098152 0.945457 0.921979 0.032674	0.037502 0.964808 0.952812 0.016384	0.155016 0.912143 0.875246 0.025986	0.040621 0.959926 0.938100 0.001007	0.116257 0.925898 0.899363 0.009415	0.051409 0.963163 0.950064 0.027651	0.097530 0.913212 0.927914 -0.001986	0.048549 0.959195 0.948752 0.011013	10 0.014483 9999
4 76	17 19	4 76	0.380861 0.779336 0.745026 0.003978	-0.027916 0.953031 0.933159 0.002536	0.013028 0.964469 0.970659 -0.001999	0.014974 0.962732 0.960457 -0.002587	0.009010 0.918362 0.951410 0.010592	-0.025863 0.945457 0.954318 -0.007429	0.012711 0.964808 0.958324 0.003640	-0.008846 0.912143 0.956970 -0.001483	0.024414 0.959926 0.956706 -0.003474	-0.023008 0.925898 0.951709 -0.010972	-0.000711 0.963163 0.955296 0.008257	0.108388 0.913212 0.901407 -0.005559	-0.004768 0.959195 0.975270 0.006902	9 -0.006607 9999
4 77	17 19	4 77	0.377545 0.779336 0.756908 0.007130	-0.009579 0.953031 0.926877 0.032112	0.015094 0.964469 0.962615 0.006975	0.010589 0.962732 0.965639 -0.005201	-0.024499 0.918362 0.951809 -0.002828	0.079564 0.945457 0.926437 0.024089	-0.005177 0.964808 0.950481 -0.002973	0.057905 0.912143 0.961548 0.022136	0.048287 0.959926 0.959632 0.018340	-0.011954 0.925898 0.960809 0.007057	0.018913 0.963163 0.960728 -0.007579	0.105261 0.913212 0.890939 -0.012554	0.095978 0.959195 0.942588 0.049177	7 0.012563 9999
4 78	17 16	4 78	0.395735 0.779336 0.699147 0.024272	0.049524 0.953031 0.916560 0.010033	0.024527 0.964469 0.944315 -0.002856	0.034173 0.962732 0.920921 -0.000555	0.118870 0.918362 0.894877 0.017926	-0.012216 0.945457 0.908234 -0.006139	0.048355 0.964808 0.902783 0.008318	0.159486 0.912143 0.851206 0.026221	0.026435 0.959926 0.937671 -0.002363	0.054295 0.925898 0.915108 -0.013421	0.002415 0.963163 0.949872 -0.017505	0.138325 0.913212 0.854707 0.000201	-0.014389 0.959195 0.933377 -0.005020	7 0.025228 9999
4 79	17 18	4 79	0.355293 0.779336 0.749793 -0.007559	-0.076918 0.953031 0.805859 -0.014923	0.024486 0.964469 0.949284 0.001346	0.022367 0.962732 0.954510 -0.002236	-0.147129 0.918362 0.885191 -0.023830	-0.021215 0.945457 0.949829 -0.005686	-0.056572 0.964808 0.887530 -0.014405	-0.108442 0.912143 0.907207 -0.006849	0.037316 0.959926 0.905304 -0.001032	-0.099518 0.925898 0.874309 -0.004690	-0.061130 0.963163 0.912822 -0.011770	0.159009 0.913212 0.783242 -0.005939	0.014934 0.959195 0.964488 0.014720	0 0.000000 9999
4 80	17 19	4 80	0.386367 0.779336 0.742351 0.003481	0.023564 0.953031 0.950390 0.007596	0.013931 0.964469 0.970333 -0.000922	-0.005724 0.962732 0.957422 -0.017897	0.076829 0.918362 0.940257 -0.001511	0.044053 0.945457 0.948423 0.022937	0.032880 0.964808 0.923950 -0.007461	0.117520 0.912143 0.910367 0.014646	0.000656 0.959926 0.941239 -0.015086	0.102403 0.925898 0.929328 0.010389	0.011137 0.963163 0.961281 -0.011055	0.067563 0.913212 0.950005 0.002636	-0.016590 0.959195 0.978773 -0.016178	3 -0.007893 9999
4 81	17 20	4 81	0.327952 0.779336 0.779450 0.010631	-0.064881 0.953031 0.933704 -0.026791	0.087385 0.964469 0.794749 0.018178	0.085595 0.962732 0.797604 0.013180	-0.152622 0.918362 0.867647 -0.028757	0.032602 0.945457 0.958092 0.008941	-0.085536 0.964808 0.892748 -0.038561	-0.119535 0.912143 0.887008 0.004375	0.033956 0.959926 0.962359 0.010223	-0.055439 0.925898 0.943029 0.009279	0.032336 0.963163 0.934570 -0.006940	-0.167851 0.913212 0.821429 -0.021384	-0.014513 0.959195 0.971077 -0.018050	6 -0.020247 9999
4 82	17 19	4 82	0.292399 0.779336 0.762711 -0.000085	0.073200 0.953031 0.800978 -0.005478	-0.089142 0.964469 0.750813 -0.009020	-0.093234 0.962732 0.760805 -0.022847	-0.092737 0.918362 0.911016 -0.010471	-0.006283 0.945457 0.972527 -0.004138	-0.022453 0.964808 0.949089 -0.000448	-0.057237 0.912143 0.933681 0.017356	0.028712 0.959926 0.944387 -0.010379	-0.108614 0.925898 0.871918 -0.014545	0.067712 0.963163 0.904871 0.036380	-0.190163 0.913212 0.738497 0.003403	-0.002934 0.959195 0.969708 0.004679	0 0.000000 9999
4 83	17 17	4 83	0.304843 0.779336 0.823074 0.001042	0.080579 0.953031 0.914170 0.027201	0.009422 0.964469 0.964996 -0.008385	0.004992 0.962732 0.954668 -0.006879	0.048994 0.918362 0.953107 0.009417	-0.075444 0.945457 0.900370 0.006686	0.062840 0.964808 0.893497 0.011876	-0.126171 0.912143 0.902652 -0.005646	-0.044076 0.959926 0.880777 0.025398	-0.086119 0.925898 0.932836 -0.004307	0.035585 0.963163 0.958091 0.011328	0.057388 0.913212 0.951174 -0.007152	-0.023262 0.959195 0.959943 -0.027343	8 0.005144 9999
4 84	17 20	4 84	0.371733 0.779336 0.771450 0.016865	0.037032 0.953031 0.953035 0.005407	-0.023380 0.964469 0.967286 -0.025764	-0.000556 0.962732 0.968172 -0.001755	0.083870 0.918362 0.942322 0.017985	0.017827 0.945457 0.952597 0.007400	0.008934 0.964808 0.947288 -0.004865	0.082767 0.912143 0.934488 0.027031	0.006544 0.959926 0.965103 0.010920	0.062563 0.925898 0.938729 0.017292	0.016785 0.963163 0.958412 -0.002140	-0.010381 0.913212 0.967349 -0.025660	-0.021013 0.959195 0.972181 -0.017193	7 0.021351 9999
4 85	17 20	4 85	0.361976 0.779336 0.735158 -0.000924	-0.085070 0.953031 0.890610 -0.020362	-0.041766 0.964469 0.961823 -0.048162	-0.003920 0.962732 0.961416 -0.007580	-0.073642 0.918362 0.954358 -0.021792	0.055596 0.945457 0.923535 -0.000085	-0.047382 0.964808 0.934591 -0.016338	0.000663 0.912143 0.965329 -0.019809	0.007852 0.959926 0.952041 -0.018522	-0.103331 0.925898 0.937269 -0.034555	0.004963 0.963163 0.959639 -0.007193	-0.004226 0.913212 0.951162 -0.046055	-0.006281 0.959195 0.969141 -0.001663	0 0.000000 9999
4 86	17 18	4 86	0.391414 0.779336 0.715704 0.005148	0.022909 0.953031 0.939056 -0.017988	0.015588 0.964469 0.952282 -0.008185	0.020238 0.962732 0.943797 0.000048	0.110507 0.918362 0.905134 0.006701	0.006150 0.945457 0.971097 -0.013703	0.050409 0.964808 0.866585 -0.002646	0.155575 0.912143 0.854028 0.012248	0.033252 0.959926 0.936544 0.002979	0.127867 0.925898 0.877510 0.020004	0.019910 0.963163 0.954839 -0.002764	0.080462 0.913212 0.923645 0.000109	-0.003693 0.959195 0.977159 -0.002847	9 0.010148 9999
4 87	17 20	4 87	0.377062 0.779336 0.723902 -0.007827	-0.004875 0.953031 0.947102 0.020945	0.021337 0.964469 0.963530 0.015936	0.038151 0.962732 0.959338 0.030444	0.028697 0.918362 0.939542 0.009547	-0.028572 0.945457 0.944471 -0.011965	0.023967 0.964808 0.936439 0.012796	0.007452 0.912143 0.951336 0.008742	0.025177 0.959926 0.952795 0.001172	-0.003632 0.925898 0.940493 -0.018071	-0.012755 0.963163 0.949503 -0.010360	0.034206 0.913212 0.967244 0.015573	0.000384 0.959195 0.966972 0.004588	0 0.000000 9999
4 88	17 20	4 88	0.372958 0.779336 0.776765 0.032397	0.021761 0.953031 0.965655 0.007218	0.005859 0.964469 0.955635 0.020124	0.017996 0.962732 0.956070 0.020749	-0.042182 0.918362 0.955889 -0.002489	0.001445 0.945457 0.974113 -0.007660	-0.015331 0.964808 0.956520 0.003846	-0.034305 0.912143 0.962781 -0.007026	-0.085729 0.959926 0.909650 -0.032574	-0.067045 0.925898 0.947431 -0.013315	0.033601 0.963163 0.964375 0.014255	0.002023 0.913212 0.963415 0.017867	-0.038200 0.959195 0.887265 -0.022010	8 -0.032485 9999
4 89	17 20	4 89	0.277860 0.779336 0.827917 -0.004035	-0.050707 0.953031 0.945469 -0.022463	0.023128 0.964469 0.969444 0.015522	0.012736 0.962732 0.967601 0.000802	-0.098469 0.918362 0.908472 0.008188	-0.089823 0.945457 0.904257 -0.014938	-0.056718 0.964808 0.870614 0.001356	-0.127891 0.912143 0.893828 -0.010035	0.016296 0.959926 0.952990 -0.005172	-0.082319 0.925898 0.934894 -0.002440	0.014140 0.963163 0.953094 -0.018914	0.057760 0.913212 0.961232 0.012845	-0.007768 0.959195 0.969411 -0.007546	0 0.000000 9999
4 90	17 20	4 90	0.363837 0.779336 0.737816 -0.003655	0.038462 0.953031 0.959767 0.013590	0.005644 0.964469 0.968320 -0.002975	-0.005313 0.962732 0.967910 -0.009893	0.105879 0.918362 0.930764 0.025238	0.082648 0.945457 0.943708 0.024139	0.020625 0.964808 0.957922 0.004433	0.114833 0.912143 0.923492 0.019894	0.032847 0.959926 0.963145 0.010240	0.054419 0.925898 0.952803 0.012890	0.017463 0.963163 0.963482 0.007602	0.024712 0.913212 0.965037 -0.004009	-0.000657 0.959195 0.957783 -0.001670	0 0.000000 9999
4 91	17 20	4 91	0.340767 0.779336 0.781811 -0.009097	0.039807 0.953031 0.935681 0.004174	-0.068608 0.964469 0.899478 -0.024598	-0.076209 0.962732 0.902882 -0.031189	-0.130885 0.918362 0.921546 -0.050244	-0.004727 0.945457 0.971845 -0.010865	-0.025658 0.964808 0.965358 -0.010557	-0.085896 0.912143 0.952910 -0.026971	0.045561 0.959926 0.955863 0.030941	-0.075391 0.925898 0.952703 -0.007691	0.012604 0.963163 0.961605 -0.003837	-0.079260 0.913212 0.904658 -0.008217	0.003337 0.959195 0.959221 0.004977	0 0.000000 9999
4 92	17 20	4 92	0.337374 0.779336 0.767156 0.016600	0.034843 0.953031 0.928613 0.020329	-0.013535 0.964469 0.973963 -0.005491	0.001759 0.962732 0.971220 0.008422	0.004225 0.918362 0.946812 0.010741	-0.016437 0.945457 0.952671 0.012061	0.025180 0.964808 0.941550 0.013352	-0.080810 0.912143 0.947240 -0.013253	-0.033400 0.959926 0.920988 -0.003864	-0.083708 0.925898 0.947997 -0.021662	-0.006803 0.963163 0.959213 -0.000870	0.007092 0.913212 0.972247 -0.009450	-0.006404 0.959195 0.971056 -0.012669	9 -0.018963 9999
4 93	17 20	4 93	0.357215 0.779336 0.773672 -0.001880	0.058056 0.953031 0.941090 0.012539	-0.035352 0.964469 0.915784 -0.002172	-0.051418 0.962732 0.918367 -0.013334	-0.075311 0.918362 0.927123 0.012332	0.018302 0.945457 0.968081 -0.006479	-0.012010 0.964808 0.969577 -0.007194	-0.044636 0.912143 0.963024 -0.011430	0.022273 0.959926 0.962166 0.008751	-0.077317 0.925898 0.955846 -0.024912	0.022808 0.963163 0.970543 0.018018	-0.057023 0.913212 0.918608 -0.001497	0.011269 0.959195 0.961763 0.024090	0 0.000000 9999
4 94	17 20	4 94	0.382305 0.779336 0.743831 0.013159	0.034112 0.953031 0.962873 0.028765	-0.021642 0.964469 0.942546 -0.002439	-0.030003 0.962732 0.945965 -0.006925	-0.092889 0.918362 0.919970 0.003478	-0.006497 0.945457 0.968688 0.000343	-0.033314 0.964808 0.958160 -0.013008	-0.079004 0.912143 0.945629 -0.008067	0.051615 0.959926 0.973804 0.037107	-0.071574 0.925898 0.952006 -0.009262	-0.016197 0.963163 0.963737 -0.003158	-0.029979 0.913212 0.945312 0.001308	0.012081 0.959195 0.959126 0.025528	8 0.022097 9999
4 95	17 20	4 95	0.352283 0.779336 0.748942 -0.021438	0.035187 0.953031 0.960788 0.010864	0.013583 0.964469 0.957781 0.029722	-0.013181 0.962732 0.958378 0.008015	0.008758 0.918362 0.964507 0.015462	0.042764 0.945457 0.963594 0.005305	0.003423 0.964808 0.962878 -0.005276	0.045703 0.912143 0.961114 0.024315	-0.010177 0.959926 0.969293 -0.019520	-0.013773 0.925898 0.954118 0.007712	0.009242 0.963163 0.973369 0.007329	0.017159 0.913212 0.963428 0.033009	0.025964 0.959195 0.954604 0.024456	0 0.000000 9999
4 96	17 20	4 96	0.372408 0.779336 0.733885 -0.007319	0.010320 0.953031 0.951868 -0.012953	-0.026358 0.964469 0.943517 -0.011505	-0.022127 0.962732 0.941147 -0.003960	0.045055 0.918362 0.955547 0.055662	0.024406 0.945457 0.945836 -0.001725	0.037129 0.964808 0.963591 0.036534	0.048815 0.912143 0.953757 0.032375	0.023858 0.959926 0.964551 0.010387	-0.025613 0.925898 0.947897 0.015307	0.007474 0.963163 0.960231 -0.001381	-0.028312 0.913212 0.949461 -0.006668	-0.024968 0.959195 0.926152 -0.011588	0 0.000000 9999
4 97	17 20	4 97	0.361730 0.779336 0.767557 0.013559	-0.009434 0.953031 0.962653 0.020718	0.035542 0.964469 0.970856 0.035801	0.029062 0.962732 0.972127 0.032095	-0.072699 0.918362 0.945332 0.004015	-0.041351 0.945457 0.965045 -0.017569	-0.001132 0.964808 0.962592 -0.002536	-0.056350 0.912143 0.949508 -0.003059	0.033970 0.959926 0.968551 0.015279	-0.091137 0.925898 0.944972 -0.018114	-0.073305 0.963163 0.922416 -0.032163	0.042815 0.913212 0.966846 0.031559	-0.011587 0.959195 0.972996 -0.010504	11 0.020686 9999
4 98	17 20	4 98	0.339549 0.779336 0.807053 0.022168	0.081042 0.953031 0.921223 0.031497	-0.061821 0.964469 0.888387 -0.017482	-0.048324 0.962732 0.891151 0.003812	-0.075926 0.918362 0.949084 -0.000512	0.012180 0.945457 0.977562 0.001104	-0.011582 0.964808 0.972095 -0.002057	-0.028631 0.912143 0.970402 0.005189	0.042862 0.959926 0.971067 0.019326	-0.062893 0.925898 0.953832 -0.007706	0.036551 0.963163 0.956198 0.007216	-0.093609 0.913212 0.897521 -0.015351	0.000109 0.959195 0.978107 0.000923	0 0.022168 9999
4 99	17 20	4 99	0.342599 0.779336 0.793783 -0.004356	0.049094 0.953031 0.933159 0.007751	-0.074311 0.964469 0.899431 -0.041225	-0.068513 0.962732 0.901447 -0.028303	-0.067579 0.918362 0.946043 -0.000744	-0.021448 0.945457 0.968869 -0.013444	-0.015419 0.964808 0.967071 -0.001386	-0.053647 0.912143 0.954927 -0.009008	0.009557 0.959926 0.965988 -0.002865	-0.054551 0.925898 0.953366 -0.005753	0.005534 0.963163 0.967045 -0.009745	-0.078547 0.913212 0.902805 -0.011515	-0.003944 0.959195 0.970394 -0.003580	0 0.000000 9999
4 100	17 20	4 100	0.370977 0.779336 0.754867 0.001605	-0.062485 0.953031 0.906318 -0.006491	0.005825 0.964469 0.966742 0.002133	0.007948 0.962732 0.966664 -0.002509	-0.011908 0.918362 0.950547 0.007048	0.111944 0.945457 0.926815 0.048230	-0.019820 0.964808 0.950969 -0.012197	0.061395 0.912143 0.961854 0.026315	0.046490 0.959926 0.958302 0.024442	-0.048382 0.925898 0.950872 -0.016060	0.035144 0.963163 0.961391 0.019195	0.035221 0.913212 0.953686 -0.006456	0.003763 0.959195 0.974284 0.004439	7 0.006499 9999
4 101	17 20	4 101	0.364627 0.779336 0.766603 0.001410	0.032638 0.953031 0.958477 0.039656	-0.019047 0.964469 0.935590 0.004652	-0.020041 0.962732 0.942465 0.003226	-0.003815 0.918362 0.951435 0.040484	0.043981 0.945457 0.965121 0.011867	-0.004059 0.964808 0.962430 0.004182	0.025840 0.912143 0.965813 0.033377	0.045924 0.959926 0.965861 0.028162	-0.019126 0.925898 0.968234 0.009760	0.034801 0.963163 0.975637 0.022743	-0.022972 0.913212 0.944783 0.003882	-0.018150 0.959195 0.973259 -0.019882	4 0.007555 9999
4 102	17 20	4 102	0.368379 0.779336 0.757667 0.017363	-0.003096 0.953031 0.974213 -0.005206	0.007032 0.964469 0.962240 0.001344	-0.002295 0.962732 0.961721 -0.009953	0.082480 0.918362 0.954225 0.041458	0.061527 0.945457 0.960661 0.019970	0.042812 0.964808 0.945139 0.021348	0.113892 0.912143 0.940490 0.042089	0.052649 0.959926 0.964924 0.024994	0.100377 0.925898 0.939620 0.032556	0.013792 0.963163 0.963313 -0.000862	0.018576 0.913212 0.960696 0.006032	0.010989 0.959195 0.960267 0.009196	7 0.027033 9999
4 103	17 19	4 103	0.387852 0.779336 0.735842 -0.002616	0.003764 0.953031 0.963735 -0.009648	0.002613 0.964469 0.937065 -0.004516	0.020958 0.962732 0.940807 0.015156	0.044239 0.918362 0.946433 -0.007687	0.045245 0.945457 0.949004 -0.002537	0.011643 0.964808 0.941341 -0.005937	0.074151 0.912143 0.939765 -0.001366	0.012708 0.959926 0.957554 -0.010662	0.034768 0.925898 0.952710 -0.016397	0.028299 0.963163 0.963060 0.003663	0.013032 0.913212 0.944165 -0.002742	-0.012388 0.959195 0.931205 -0.008933	0 0.000000 9999
4 104	17 17	4 104	0.379133 0.779336 0.756286 0.016342	0.053950 0.953031 0.939875 0.017005	0.012080 0.964469 0.972139 -0.001231	0.012316 0.962732 0.957472 -0.005251	0.100838 0.918362 0.944113 0.025251	0.013635 0.945457 0.961654 0.004969	0.056543 0.964808 0.924333 0.020678	0.125319 0.912143 0.910469 0.016045	0.038602 0.959926 0.948851 0.010402	0.100927 0.925898 0.920026 0.015234	0.015886 0.963163 0.965263 -0.007094	0.067131 0.913212 0.942319 -0.005717	-0.016597 0.959195 0.976052 -0.020197	4 0.020314 9999
4 105	17 20	4 105	0.372366 0.779336 0.761146 0.017327	-0.046146 0.953031 0.949396 -0.010148	0.004335 0.964469 0.960587 -0.002706	0.006907 0.962732 0.964423 -0.004614	-0.044371 0.918362 0.967430 -0.015807	0.083003 0.945457 0.946735 0.036904	0.007520 0.964808 0.962966 0.012583	0.044352 0.912143 0.966216 0.009780	0.017223 0.959926 0.970835 -0.010776	-0.018708 0.925898 0.966266 -0.014031	0.023002 0.963163 0.967548 -0.000921	0.065254 0.913212 0.936834 0.002962	0.011353 0.959195 0.975530 0.009978	0 0.017327 9999
4 106	17 18	4 106	0.356527 0.779336 0.757889 -0.010102	-0.013122 0.953031 0.963237 -0.009869	0.014479 0.964469 0.977408 -0.003790	0.009853 0.962732 0.976835 -0.010955	0.014005 0.918362 0.970691 -0.002861	0.016684 0.945457 0.965912 -0.014061	0.040677 0.964808 0.954075 0.022425	0.051795 0.912143 0.957804 -0.002968	0.000951 0.959926 0.971192 -0.010184	0.036203 0.925898 0.960520 0.000837	0.033891 0.963163 0.963788 0.017774	0.090110 0.913212 0.909090 -0.005449	0.003217 0.959195 0.980698 0.006026	0 0.000000 9999
4 107	17 20	4 107	0.379223 0.779336 0.741113 -0.006404	0.000934 0.953031 0.954925 0.005698	0.012175 0.964469 0.952787 -0.001673	0.015121 0.962732 0.950419 0.002981	0.044208 0.918362 0.948984 0.010307	0.039649 0.945457 0.961436 0.016298	0.041753 0.964808 0.919230 0.015705	0.080740 0.912143 0.934909 0.012474	0.012456 0.959926 0.955340 -0.008083	0.099936 0.925898 0.935437 0.032461	0.018183 0.963163 0.945826 0.004060	0.084717 0.913212 0.897182 -0.007060	-0.006774 0.959195 0.968390 -0.006431	0 0.000000 9999
4 108	17 18	4 108	0.264912 0.779336 0.799960 -0.010484	0.101238 0.953031 0.854989 0.022696	0.021402 0.964469 0.940537 0.004663	-0.065895 0.962732 0.836010 -0.000423	0.100948 0.918362 0.938188 0.028354	0.045816 0.945457 0.960005 0.004418	0.070492 0.964808 0.934719 0.035623	0.112309 0.912143 0.930241 0.024764	-0.045880 0.959926 0.865395 0.016172	-0.079041 0.925898 0.933811 -0.008724	0.037608 0.963163 0.963407 0.019581	0.081216 0.913212 0.925588 0.000901	0.005742 0.959195 0.973042 0.009913	0 0.000000 9999
4 109	17 19	4 109	0.361666 0.779336 0.768334 0.016226	0.017437 0.953031 0.973034 0.010192	0.017818 0.964469 0.958345 -0.001645	0.018851 0.962732 0.951371 -0.004130	0.041077 0.918362 0.963152 -0.009046	0.040686 0.945457 0.974801 0.016973	0.037721 0.964808 0.926512 0.000692	0.102940 0.912143 0.945676 0.014648	0.025780 0.959926 0.964927 0.003125	0.101772 0.925898 0.932630 0.010645	0.031097 0.963163 0.968553 0.007466	0.100065 0.913212 0.889740 0.000039	-0.003453 0.959195 0.974715 0.003073	0 0.016226 9999
4 110	17 20	4 110	0.361873 0.779336 0.771654 0.010451	0.044938 0.953031 0.957435 0.024841	0.001374 0.964469 0.895899 0.004184	0.000715 0.962732 0.956532 0.006745	0.075539 0.918362 0.943805 -0.000002	0.024214 0.945457 0.965960 -0.005568	0.025926 0.964808 0.954816 -0.000101	0.058869 0.912143 0.944854 -0.015646	-0.005739 0.959926 0.960037 -0.002471	0.054767 0.925898 0.944512 -0.012313	0.010158 0.963163 0.966294 -0.012013	0.024240 0.913212 0.890755 -0.003420	0.011293 0.959195 0.972732 0.012431	7 -0.012787 9999
4 111	17 20	4 111	0.342334 0.779336 0.799147 0.010413	-0.060241 0.953031 0.886486 -0.001137	0.009633 0.964469 0.900783 -0.003904	0.009973 0.962732 0.943770 0.003480	-0.106953 0.918362 0.918437 -0.005605	-0.025982 0.945457 0.959548 -0.003433	-0.051527 0.964808 0.916864 -0.013164	-0.101193 0.912143 0.922700 0.002996	0.040502 0.959926 0.954605 0.021760	-0.077507 0.925898 0.942476 -0.016883	-0.035012 0.963163 0.926279 0.013401	0.064982 0.913212 0.867453 -0.001694	-0.001680 0.959195 0.976696 -0.002576	8 0.015053 9999
4 112	17 18	4 112	0.349911 0.779336 0.778531 -0.006764	0.022062 0.953031 0.964678 0.003483	0.014161 0.964469 0.892106 0.001133	0.019902 0.962732 0.940113 0.003934	0.064791 0.918362 0.948571 -0.006940	0.038225 0.945457 0.962303 0.003269	0.020798 0.964808 0.953231 -0.006858	0.096396 0.912143 0.941849 0.005118	0.025011 0.959926 0.967285 0.018079	0.068664 0.925898 0.941092 -0.009586	0.003505 0.963163 0.967256 -0.018775	0.086979 0.913212 0.848374 0.003024	-0.012285 0.959195 0.973676 -0.013961	0 0.000000 9999
4 113	17 18	4 113	0.363346 0.779336 0.771435 0.017228	0.024783 0.953031 0.971537 0.015783	0.014703 0.964469 0.977874 -0.000474	0.013357 0.962732 0.975135 -0.002189	0.069328 0.918362 0.958321 0.020593	0.072572 0.945457 0.966995 0.043738	0.042382 0.964808 0.944548 0.014716	0.111264 0.912143 0.950874 0.037571	0.023258 0.959926 0.972713 0.003252	0.102974 0.925898 0.939200 0.027503	0.044692 0.963163 0.968480 0.021951	0.082905 0.913212 0.925547 -0.004113	0.019980 0.959195 0.976482 0.020753	7 0.025442 9999
4 114	17 20	4 114	0.380690 0.779336 0.748045 0.025856	0.048536 0.953031 0.953969 0.019215	0.008913 0.964469 0.975095 0.003201	-0.001748 0.962732 0.939452 0.003125	0.078311 0.918362 0.939128 0.018726	0.054424 0.945457 0.958544 0.019080	0.024971 0.964808 0.955616 0.013533	0.091407 0.912143 0.933876 0.018274	0.019379 0.959926 0.962160 0.012505	0.048539 0.925898 0.949654 -0.001689	0.021837 0.963163 0.959376 0.001363	0.036115 0.913212 0.965067 -0.003354	-0.020411 0.959195 0.971505 -0.021557	0 0.025856 9999
4 115	17 20	4 115	0.359640 0.779336 0.747950 -0.005601	-0.069114 0.953031 0.900379 -0.007018	0.007701 0.964469 0.966124 0.002948	0.002964 0.962732 0.958491 -0.003812	-0.081196 0.918362 0.952468 -0.017500	-0.021615 0.945457 0.964390 -0.027456	-0.040349 0.964808 0.942164 -0.009703	-0.070456 0.912143 0.954721 -0.021962	0.006839 0.959926 0.968658 -0.002907	-0.078834 0.925898 0.946379 -0.015399	-0.032118 0.963163 0.953181 -0.007295	0.053744 0.913212 0.945068 -0.002215	-0.022362 0.959195 0.971965 -0.025598	0 0.000000 9999
4 116	17 19	4 116	0.368239 0.779336 0.765749 0.011713	0.013348 0.953031 0.959173 0.002259	0.007548 0.964469 0.966525 -0.003573	0.008159 0.962732 0.974091 -0.002988	0.059538 0.918362 0.946630 0.004439	0.033858 0.945457 0.961213 -0.001968	0.028754 0.964808 0.952303 0.009617	0.076651 0.912143 0.938433 -0.004506	0.021005 0.959926 0.966387 0.001777	0.064632 0.925898 0.943129 -0.003167	0.005747 0.963163 0.967296 -0.011408	0.079121 0.913212 0.932766 0.003315	0.004534 0.959195 0.977187 0.006295	0 0.011713 9999
4 117	17 20	4 117	0.292932 0.779336 0.796328 -0.008300	-0.013323 0.953031 0.962414 0.000196	0.009582 0.964469 0.970164 -0.002465	0.000031 0.962732 0.969805 -0.010188	-0.043244 0.918362 0.935350 0.008515	-0.043227 0.945457 0.931365 0.004977	-0.011255 0.964808 0.914220 0.011785	-0.050349 0.912143 0.931931 0.006921	0.030341 0.959926 0.964601 0.005838	0.012642 0.925898 0.955119 0.021979	0.021120 0.963163 0.966784 0.004208	0.052670 0.913212 0.946092 -0.003796	-0.000445 0.959195 0.978782 0.007248	0 0.000000 9999
4 118	17 20	4 118	0.319151 0.779336 0.763766 -0.008199	-0.032957 0.953031 0.960653 -0.022265	0.008143 0.964469 0.952382 -0.001331	0.019728 0.962732 0.955287 0.015321	-0.050602 0.918362 0.940596 0.006807	-0.048731 0.945457 0.928126 -0.003026	-0.033717 0.964808 0.922600 -0.001690	-0.056548 0.912143 0.934533 0.013264	0.017764 0.959926 0.966712 0.015186	-0.024425 0.925898 0.960934 0.019015	0.029069 0.963163 0.962853 0.028591	0.004389 0.913212 0.954509 -0.017135	-0.001157 0.959195 0.950423 0.007564	0 0.000000 9999
4 119	17 20	4 119	0.344625 0.779336 0.768658 -0.017189	0.022967 0.953031 0.959291 -0.005366	0.010080 0.964469 0.973637 0.003055	0.006634 0.962732 0.978922 -0.006786	0.093682 0.918362 0.926398 0.009778	0.033279 0.945457 0.947940 -0.016838	0.005864 0.964808 0.968516 -0.010770	0.098393 0.912143 0.923626 -0.001913	0.026233 0.959926 0.968869 0.008815	0.084649 0.925898 0.941809 0.007752	0.019066 0.963163 0.946894 0.007036	0.047556 0.913212 0.949345 -0.007712	0.048972 0.959195 0.950300 0.017794	0 0.000000 9999
4 120	17 20	4 120	0.368005 0.779336 0.773136 0.036855	0.030225 0.953031 0.947388 -0.006690	0.002167 0.964469 0.974937 -0.002554	0.021830 0.962732 0.978391 0.016442	0.095371 0.918362 0.931029 0.006616	0.020744 0.945457 0.963440 -0.018700	0.003815 0.964808 0.956097 -0.016394	0.063597 0.912143 0.953196 -0.008525	-0.025574 0.959926 0.955746 -0.011086	0.024552 0.925898 0.967697 -0.001849	0.040912 0.963163 0.966526 0.021344	0.028304 0.913212 0.968558 -0.002926	0.028548 0.959195 0.963209 0.003912	0 0.036855 622
4 121	17 20	4 121	0.324105 0.779336 0.771101 -0.012928	-0.011086 0.953031 0.928082 0.029516	0.010581 0.964469 0.970064 0.000007	0.009603 0.962732 0.967414 0.002473	0.032760 0.918362 0.953181 0.016303	-0.032097 0.945457 0.947378 -0.004186	-0.011982 0.964808 0.948479 0.004909	-0.021327 0.912143 0.943587 0.006908	-0.017169 0.959926 0.960160 -0.014666	-0.032320 0.925898 0.963027 -0.009046	0.030706 0.963163 0.966061 0.014856	0.023610 0.913212 0.968690 0.001349	0.001540 0.959195 0.973885 0.007326	0 0.000000 9999
4 122	17 20	4 122	0.365382 0.779336 0.728214 0.010764	0.008696 0.953031 0.932138 0.016256	-0.002850 0.964469 0.967877 -0.002232	-0.012739 0.962732 0.948622 0.006577	-0.022126 0.918362 0.955516 -0.018891	0.014721 0.945457 0.963202 0.010469	0.006673 0.964808 0.952518 0.004042	-0.010472 0.912143 0.950929 0.000898	-0.035391 0.959926 0.947797 -0.015342	-0.067029 0.925898 0.941606 -0.005456	0.004600 0.963163 0.966596 0.008324	0.017996 0.913212 0.963875 -0.005096	0.010297 0.959195 0.971631 0.018305	4 -0.014260 9999
4 123	17 20	4 123	0.322084 0.779336 0.745708 -0.011067	-0.007136 0.953031 0.940098 -0.006730	-0.022632 0.964469 0.967012 -0.032944	-0.004726 0.962732 0.960224 0.003667	-0.053572 0.918362 0.929669 -0.019048	0.022662 0.945457 0.957337 0.012019	-0.019633 0.964808 0.934579 0.001683	-0.022297 0.912143 0.943425 0.008464	-0.024755 0.959926 0.951236 -0.014834	-0.041771 0.925898 0.956539 0.010452	-0.018537 0.963163 0.969782 -0.013195	0.014055 0.913212 0.963018 0.036920	0.001766 0.959195 0.966770 -0.002108	0 0.000000 9999
4 124	17 20	4 124	0.352853 0.779336 0.725925 0.003149	-0.028690 0.953031 0.942552 -0.003638	-0.006482 0.964469 0.961840 -0.003942	-0.017358 0.962732 0.963643 -0.004900	-0.063668 0.918362 0.946204 -0.024324	-0.060796 0.945457 0.960499 -0.032873	-0.012394 0.964808 0.957491 -0.003711	-0.066208 0.912143 0.946403 -0.019005	0.013006 0.959926 0.966714 -0.005723	-0.059263 0.925898 0.966467 -0.024243	-0.066400 0.963163 0.946681 -0.028502	-0.009570 0.913212 0.961826 -0.007138	-0.039626 0.959195 0.962779 -0.030488	4 -0.008752 9999
4 125	17 20	4 125	0.325535 0.779336 0.729796 0.006924	0.041130 0.953031 0.961792 0.036842	-0.006158 0.964469 0.965274 -0.005718	0.012382 0.962732 0.966094 0.013356	-0.069953 0.918362 0.931241 -0.006019	0.010357 0.945457 0.964122 0.012586	-0.013681 0.964808 0.956169 0.003193	-0.052437 0.912143 0.946894 0.003006	0.006731 0.959926 0.949222 0.010175	-0.053818 0.925898 0.948914 0.000916	-0.016593 0.963163 0.949098 0.011195	-0.009054 0.913212 0.963155 -0.000912	-0.020817 0.959195 0.971117 -0.018660	10 0.008804 9999
4 126	17 20	4 126	0.322578 0.779336 0.735953 -0.005876	-0.035995 0.953031 0.951663 -0.019042	0.014286 0.964469 0.965458 -0.002931	0.018258 0.962732 0.964494 -0.002845	-0.062241 0.918362 0.926142 0.008626	0.008846 0.945457 0.962348 0.002552	-0.000656 0.964808 0.948422 0.022638	-0.040120 0.912143 0.944591 0.000919	0.027454 0.959926 0.955483 0.012982	-0.053856 0.925898 0.947314 -0.003629	-0.030008 0.963163 0.961783 0.000660	-0.014258 0.913212 0.972981 -0.003374	0.022149 0.959195 0.978124 0.025796	0 0.000000 9999
4 127	17 20	4 127	0.333950 0.779336 0.729014 0.007970	-0.035161 0.953031 0.950204 -0.004381	-0.002893 0.964469 0.967152 -0.010047	-0.003133 0.962732 0.966668 -0.011868	-0.093950 0.918362 0.942399 -0.031381	-0.007046 0.945457 0.967069 0.002813	-0.029841 0.964808 0.956433 -0.000305	-0.075547 0.912143 0.946841 -0.016474	-0.016840 0.959926 0.957709 -0.026012	-0.077286 0.925898 0.955939 -0.022891	-0.067018 0.963163 0.950427 -0.039735	0.004727 0.913212 0.973216 0.014090	-0.002718 0.959195 0.967373 -0.000027	4 -0.015815 9999
4 128	17 20	4 128	0.305347 0.779336 0.730199 -0.007036	0.006521 0.953031 0.961197 0.020921	0.017524 0.964469 0.958848 0.003762	0.014119 0.962732 0.956522 -0.002950	-0.070214 0.918362 0.931869 0.001505	0.007662 0.945457 0.960608 -0.010755	-0.014333 0.964808 0.946345 0.009100	-0.029460 0.912143 0.955981 0.009025	-0.001804 0.959926 0.957317 -0.000590	-0.052211 0.925898 0.960426 0.004447	-0.028506 0.963163 0.960695 -0.009125	-0.016222 0.913212 0.966358 -0.000988	-0.007223 0.959195 0.963010 -0.004620	0 0.000000 9999
4 129	17 20	4 129	0.308381 0.779336 0.739829 -0.015007	0.002324 0.953031 0.951718 0.030699	0.006655 0.964469 0.969182 0.000084	0.026944 0.962732 0.967194 0.015536	-0.072937 0.918362 0.941703 -0.012382	-0.028714 0.945457 0.956725 -0.016474	0.001520 0.964808 0.949950 0.026564	-0.096926 0.912143 0.936204 -0.006690	0.012396 0.959926 0.974332 0.003916	-0.054351 0.925898 0.960133 0.008204	-0.048892 0.963163 0.941333 -0.017554	-0.011299 0.913212 0.976835 0.000355	0.010750 0.959195 0.973809 0.015140	0 0.000000 9999
4 130	17 20	4 130	0.326117 0.779336 0.745077 0.000811	-0.035090 0.953031 0.942436 0.000317	0.000941 0.964469 0.967000 -0.003844	0.032002 0.962732 0.968201 0.022222	-0.088784 0.918362 0.949196 -0.017117	-0.018656 0.945457 0.962602 0.001248	-0.046436 0.964808 0.945930 -0.016688	-0.099665 0.912143 0.944092 -0.014173	0.040628 0.959926 0.969507 0.017216	-0.071070 0.925898 0.959877 -0.013319	-0.025327 0.963163 0.947932 0.002480	-0.019157 0.913212 0.978094 -0.011047	0.027871 0.959195 0.969003 0.017557	8 0.003737 9999
4 131	17 20	4 131	0.338551 0.779336 0.737689 -0.014108	-0.001226 0.953031 0.964962 0.014180	0.001967 0.964469 0.971502 0.000275	0.035930 0.962732 0.972473 0.031459	-0.082904 0.918362 0.929439 0.009924	0.023119 0.945457 0.972871 0.013361	-0.013129 0.964808 0.974073 -0.005104	-0.044731 0.912143 0.960834 0.006020	0.011638 0.959926 0.951315 0.001243	-0.066296 0.925898 0.952274 -0.000294	-0.032918 0.963163 0.922564 0.014577	0.002670 0.913212 0.973317 -0.001999	0.049462 0.959195 0.937134 0.028352	0 0.000000 9999
4 132	17 20	4 132	0.340997 0.779336 0.744742 -0.002607	-0.053068 0.953031 0.940366 -0.011768	-0.027922 0.964469 0.974921 -0.034277	-0.002723 0.962732 0.977440 -0.008004	-0.046478 0.918362 0.949094 -0.001349	-0.023339 0.945457 0.965310 0.009101	-0.000716 0.964808 0.961870 0.005972	-0.060950 0.912143 0.945183 0.004670	0.002471 0.959926 0.953575 0.002657	-0.058110 0.925898 0.951608 -0.007065	-0.039080 0.963163 0.930066 0.003937	0.044024 0.913212 0.972652 0.026614	0.007903 0.959195 0.979551 0.008344	0 0.000000 9999
4 133	17 20	4 133	0.353785 0.779336 0.726557 0.007591	-0.015845 0.953031 0.955897 0.001392	0.010805 0.964469 0.978750 0.008107	-0.016050 0.962732 0.972963 -0.015274	-0.043897 0.918362 0.944077 0.013967	0.015194 0.945457 0.972264 0.019234	0.004568 0.964808 0.972295 0.003122	-0.023835 0.912143 0.969853 0.006134	0.015623 0.959926 0.946974 0.025004	-0.061424 0.925898 0.965668 -0.011354	-0.033918 0.963163 0.932453 0.008496	0.029826 0.913212 0.968465 0.003527	-0.004716 0.959195 0.975308 -0.008542	8 0.013777 9999
4 134	17 20	4 134	0.290426 0.779336 0.763227 0.022990	-0.080180 0.953031 0.874462 -0.011691	0.009541 0.964469 0.972842 -0.005068	0.011691 0.962732 0.970615 -0.008075	0.122625 0.918362 0.888519 0.009644	-0.102543 0.945457 0.869553 -0.009625	0.022642 0.964808 0.967899 -0.001568	-0.068506 0.912143 0.954502 -0.000820	0.045102 0.959926 0.938001 0.016119	-0.110675 0.925898 0.912966 -0.016606	0.034275 0.963163 0.929092 0.003736	0.042528 0.913212 0.955701 0.001033	0.006356 0.959195 0.976727 0.004389	0 0.022990 9999
4 135	17 20	4 135	0.322954 0.779336 0.724945 -0.030600	-0.014079 0.953031 0.960167 0.002378	-0.007849 0.964469 0.959848 -0.019528	0.009784 0.962732 0.960397 -0.003824	-0.054895 0.918362 0.951248 -0.009842	-0.022271 0.945457 0.967064 -0.011981	-0.008530 0.964808 0.958830 -0.003978	-0.048818 0.912143 0.963962 -0.021860	0.011103 0.959926 0.962301 -0.002217	-0.065126 0.925898 0.960256 -0.028788	-0.039734 0.963163 0.938409 -0.005286	0.010593 0.913212 0.961048 0.019840	0.006163 0.959195 0.974124 0.011209	0 0.000000 9999
4 136	17 20	4 136	0.336679 0.779336 0.728482 0.001075	0.020482 0.953031 0.963017 0.004200	0.021787 0.964469 0.951980 0.010414	0.016063 0.962732 0.954346 -0.003042	0.027975 0.918362 0.945878 0.005891	0.024297 0.945457 0.962384 0.005351	0.018294 0.964808 0.955188 0.021095	0.050321 0.912143 0.956589 0.012617	0.008723 0.959926 0.953993 0.011783	0.024362 0.925898 0.959121 0.004313	-0.006349 0.963163 0.965524 -0.017306	0.012787 0.913212 0.961416 0.015513	-0.005728 0.959195 0.971986 -0.006826	6 0.004762 9999
4 137	17 20	4 137	0.332767 0.779336 0.740572 -0.013351	-0.036147 0.953031 0.943846 0.000973	0.029562 0.964469 0.954919 0.008792	0.014022 0.962732 0.951257 -0.010620	-0.082537 0.918362 0.937568 -0.000455	-0.027727 0.945457 0.965189 -0.016273	-0.032548 0.964808 0.952312 -0.006930	-0.083468 0.912143 0.932400 0.010958	0.027044 0.959926 0.968736 0.018876	-0.059260 0.925898 0.957271 0.006438	-0.018613 0.963163 0.939889 0.017838	-0.007928 0.913212 0.968449 -0.001227	-0.016069 0.959195 0.978662 -0.020904	0 0.000000 9999
4 138	17 20	4 138	0.335667 0.779336 0.729705 0.004632	0.012983 0.953031 0.945835 -0.015711	-0.001345 0.964469 0.970105 -0.008539	-0.037164 0.962732 0.951454 -0.020762	-0.017730 0.918362 0.953148 -0.012889	-0.018509 0.945457 0.969983 -0.010323	-0.026513 0.964808 0.963272 -0.015966	-0.029810 0.912143 0.956729 -0.021967	-0.058103 0.959926 0.914806 -0.008691	-0.080876 0.925898 0.954877 -0.022041	-0.004554 0.963163 0.966906 -0.007354	0.009671 0.913212 0.970114 -0.003152	-0.018525 0.959195 0.940799 -0.005925	9 -0.010104 9999
4 139	17 20	4 139	0.350514 0.779336 0.761556 0.022677	-0.020382 0.953031 0.955315 0.004842	0.004539 0.964469 0.967910 -0.005777	0.006867 0.962732 0.965442 -0.009393	-0.060883 0.918362 0.930418 0.005385	-0.021613 0.945457 0.954786 -0.003140	-0.019092 0.964808 0.934292 -0.001271	-0.076780 0.912143 0.921422 -0.022670	0.046041 0.959926 0.962095 0.030259	-0.043300 0.925898 0.943810 -0.012186	-0.017249 0.963163 0.969171 -0.005774	-0.006894 0.913212 0.970471 -0.005993	0.010038 0.959195 0.978764 0.013611	8 0.026195 9999
4 140	17 20	4 140	0.362189 0.779336 0.737791 0.012764	-0.042481 0.953031 0.948633 -0.006428	0.013523 0.964469 0.963023 0.005400	0.018267 0.962732 0.962189 0.002188	-0.082318 0.918362 0.938410 -0.020932	-0.011652 0.945457 0.967422 -0.009122	-0.015014 0.964808 0.946006 0.002888	-0.077932 0.912143 0.937651 -0.010032	0.029732 0.959926 0.973151 0.010506	-0.061992 0.925898 0.949649 -0.009370	-0.047626 0.963163 0.940871 -0.019263	-0.012309 0.913212 0.976664 -0.004244	0.006605 0.959195 0.962553 0.011114	4 -0.016346 9999
4 141	17 20	4 141	0.348232 0.779336 0.747553 -0.007366	-0.010672 0.953031 0.964955 0.002502	-0.005298 0.964469 0.944088 -0.021609	0.029272 0.962732 0.944213 0.014194	-0.082375 0.918362 0.926006 0.008731	0.012972 0.945457 0.966596 -0.006548	-0.016210 0.964808 0.939253 0.019279	-0.072170 0.912143 0.954794 -0.014045	0.034410 0.959926 0.971414 0.015431	-0.063745 0.925898 0.960487 -0.001160	-0.028477 0.963163 0.959601 -0.004807	-0.030865 0.913212 0.965390 0.001994	0.015151 0.959195 0.979234 0.011888	0 0.000000 9999
4 142	17 20	4 142	0.367929 0.779336 0.728445 -0.004380	-0.018967 0.953031 0.961731 0.001061	0.007800 0.964469 0.966171 -0.006497	0.018651 0.962732 0.966255 0.005282	-0.109738 0.918362 0.930840 -0.040169	-0.002768 0.945457 0.971052 -0.004934	-0.028792 0.964808 0.954733 0.001772	-0.078210 0.912143 0.946476 -0.016457	0.041079 0.959926 0.972899 0.027145	-0.078380 0.925898 0.943257 -0.031525	-0.026547 0.963163 0.942295 0.008863	-0.004719 0.913212 0.972866 0.001551	0.000633 0.959195 0.957493 -0.001786	0 0.000000 9999
4 143	17 20	4 143	0.415142 0.779336 0.658852 -0.009704	-0.052968 0.953031 0.918122 -0.007021	0.017271 0.964469 0.971781 0.006362	0.023600 0.962732 0.970242 0.008973	-0.100611 0.918362 0.938000 -0.018764	-0.028827 0.945457 0.966024 -0.012263	-0.028706 0.964808 0.944461 -0.003010	-0.097485 0.912143 0.943180 -0.026369	0.011587 0.959926 0.968930 -0.003484	-0.075628 0.925898 0.939799 0.004360	-0.051348 0.963163 0.929101 -0.010348	0.028552 0.913212 0.971385 0.020781	0.015532 0.959195 0.972436 0.020878	0 0.000000 9999
4 144	17 20	4 144	0.479058 0.779336 0.541811 0.011794	-0.024569 0.953031 0.926230 0.017519	0.000042 0.964469 0.939726 -0.027257	0.020326 0.962732 0.933321 -0.012110	-0.156820 0.918362 0.863550 -0.032750	0.022364 0.945457 0.931692 -0.016583	-0.049650 0.964808 0.882752 -0.009687	-0.129120 0.912143 0.922216 -0.032549	0.038055 0.959926 0.958406 0.006340	-0.127731 0.925898 0.911081 -0.016715	-0.074722 0.963163 0.898085 -0.026672	0.010430 0.913212 0.955957 0.033307	-0.024084 0.959195 0.970891 -0.021689	11 0.019820 9999
4 145	17 20	4 145	0.446194 0.779336 0.630993 0.007545	-0.037063 0.953031 0.970811 -0.018672	0.053003 0.964469 0.967672 0.042071	0.007235 0.962732 0.966015 -0.005777	-0.119185 0.918362 0.920850 -0.023400	0.009020 0.945457 0.969831 -0.003031	-0.048084 0.964808 0.962160 -0.031771	-0.068982 0.912143 0.961495 -0.026523	-0.010336 0.959926 0.965212 -0.021365	-0.078211 0.925898 0.942069 -0.008892	-0.055944 0.963163 0.906118 -0.003870	0.048206 0.913212 0.972948 0.041224	0.001985 0.959195 0.980470 0.005591	11 0.017636 9999
4 146	17 20	4 146	0.415462 0.779336 0.697074 0.017117	-0.010116 0.953031 0.956423 0.000727	-0.002278 0.964469 0.972072 0.000237	-0.004739 0.962732 0.960714 -0.001889	-0.062055 0.918362 0.951611 -0.016796	-0.005261 0.945457 0.965170 -0.004730	-0.004845 0.964808 0.964188 -0.001103	-0.046208 0.912143 0.951370 -0.009918	-0.015163 0.959926 0.958671 -0.001020	-0.070901 0.925898 0.935052 -0.014245	-0.017895 0.963163 0.959094 -0.009729	0.012252 0.913212 0.970007 0.001133	-0.008924 0.959195 0.957821 -0.000831	0 0.017117 9999
4 147	17 20	4 147	0.382180 0.779336 0.716490 -0.002920	-0.041499 0.953031 0.957062 -0.021280	-0.003460 0.964469 0.953463 -0.016576	-0.002457 0.962732 0.950919 -0.017662	-0.091525 0.918362 0.932018 0.000054	-0.016768 0.945457 0.961341 -0.001146	-0.033630 0.964808 0.958573 -0.016018	-0.082597 0.912143 0.938889 -0.007178	0.017230 0.959926 0.966949 0.002715	-0.065661 0.925898 0.954758 -0.001737	-0.039809 0.963163 0.923233 0.000863	0.011491 0.913212 0.969552 -0.002343	0.005857 0.959195 0.948924 0.011162	0 0.000000 9999
4 148	17 20	4 148	0.373635 0.779336 0.731177 -0.006756	0.033135 0.953031 0.952410 0.007439	-0.027169 0.964469 0.931658 -0.003395	-0.032992 0.962732 0.929445 -0.006621	-0.087205 0.918362 0.921776 0.000201	0.022536 0.945457 0.961135 -0.006702	-0.010714 0.964808 0.944704 0.017716	-0.047845 0.912143 0.955753 -0.001745	0.021858 0.959926 0.963801 0.001219	-0.047785 0.925898 0.953635 0.010373	0.013582 0.963163 0.969123 0.012073	-0.068742 0.913212 0.930812 -0.008282	0.000519 0.959195 0.967094 -0.001615	0 0.000000 9999
4 149	17 20	4 149	0.367177 0.779336 0.737053 -0.006417	-0.013642 0.953031 0.929154 0.039954	-0.018985 0.964469 0.977039 -0.020994	-0.018175 0.962732 0.976206 -0.024582	0.000115 0.918362 0.959798 0.020378	0.030859 0.945457 0.951513 0.003158	0.028495 0.964808 0.960001 0.029960	0.011879 0.912143 0.952917 0.012643	0.041741 0.959926 0.962772 0.029067	-0.016053 0.925898 0.961096 0.007470	0.015767 0.963163 0.965560 0.009932	0.050835 0.913212 0.968009 0.016208	0.006307 0.959195 0.967741 0.011945	0 0.000000 9999
4 150	17 20	4 150	0.308431 0.779336 0.769148 -0.014695	0.064360 0.953031 0.923279 0.021695	-0.000835 0.964469 0.966151 0.000096	0.003914 0.962732 0.969294 -0.005985	0.082416 0.918362 0.951921 0.033803	-0.046300 0.945457 0.934956 -0.002591	0.037169 0.964808 0.950658 0.020642	-0.041162 0.912143 0.950528 0.004386	-0.035258 0.959926 0.903789 0.010587	-0.052874 0.925898 0.948168 -0.007202	0.041730 0.963163 0.961771 0.023397	0.012355 0.913212 0.958432 -0.008816	-0.000753 0.959195 0.944067 0.001442	0 0.000000 9999
4 151	17 20	4 151	0.354060 0.779336 0.720361 -0.008694	-0.000294 0.953031 0.963508 0.007356	0.005317 0.964469 0.969040 -0.000085	0.004124 0.962732 0.966618 -0.000594	-0.012505 0.918362 0.956418 -0.006863	0.015194 0.945457 0.958035 0.026732	-0.013903 0.964808 0.950391 -0.023896	0.020050 0.912143 0.954903 0.016877	0.000804 0.959926 0.963034 0.000665	-0.028078 0.925898 0.959025 -0.008548	-0.036345 0.963163 0.947729 -0.003373	0.004216 0.913212 0.963631 -0.001702	-0.011619 0.959195 0.968298 -0.006540	0 0.000000 9999
4 152	17 20	4 152	0.359257 0.779336 0.745293 -0.004083	0.022639 0.953031 0.961136 0.000539	0.017558 0.964469 0.966152 0.003664	0.009909 0.962732 0.968781 0.001612	0.082008 0.918362 0.945703 0.011291	0.041049 0.945457 0.959726 0.015474	0.028995 0.964808 0.934688 -0.001255	0.093758 0.912143 0.925923 0.012170	0.005392 0.959926 0.950559 -0.008656	0.072659 0.925898 0.932996 -0.001090	0.027261 0.963163 0.958188 0.006963	0.027079 0.913212 0.960666 0.003082	0.005281 0.959195 0.976249 0.007317	0 0.000000 9999
4 153	17 20	4 153	0.365450 0.779336 0.745540 0.004165	-0.007971 0.953031 0.956825 -0.030345	0.002310 0.964469 0.971320 -0.001192	0.028401 0.962732 0.966514 0.020433	0.056104 0.918362 0.952652 -0.001509	0.027463 0.945457 0.965258 0.014831	0.016647 0.964808 0.956647 -0.004747	0.038458 0.912143 0.959122 0.004017	-0.040980 0.959926 0.942094 -0.017450	0.014562 0.925898 0.963123 0.007078	0.009879 0.963163 0.970655 -0.007523	0.035422 0.913212 0.959085 -0.000394	0.008242 0.959195 0.977301 0.008611	1 -0.011242 9999
4 154	17 20	4 154	0.378672 0.779336 0.719973 0.020949	0.001395 0.953031 0.952969 -0.000350	0.001603 0.964469 0.971477 -0.000053	-0.008770 0.962732 0.974544 -0.015283	0.036274 0.918362 0.953275 0.009503	0.035196 0.945457 0.945284 0.013102	0.008816 0.964808 0.959278 -0.004267	0.045647 0.912143 0.944703 0.000881	0.020808 0.959926 0.956492 -0.002611	0.009135 0.925898 0.961852 -0.007369	0.000990 0.963163 0.956388 0.003812	0.018104 0.913212 0.968449 -0.001537	0.011600 0.959195 0.941228 0.021430	0 0.020949 9999
4 155	17 20	4 155	0.352080 0.779336 0.720126 -0.029261	-0.005605 0.953031 0.942803 0.011596	-0.000138 0.964469 0.953418 -0.007791	0.023565 0.962732 0.959277 0.015121	-0.000541 0.918362 0.949941 -0.001564	0.011329 0.945457 0.960704 -0.004935	0.013602 0.964808 0.964145 0.012622	0.016396 0.912143 0.952495 0.012654	-0.026460 0.959926 0.952285 -0.020186	-0.030683 0.925898 0.962086 0.003691	-0.012345 0.963163 0.954850 0.002969	0.036986 0.913212 0.947975 0.002405	-0.005365 0.959195 0.970115 -0.004636	0 0.000000 9999
4 156	17 20	4 156	0.370180 0.779336 0.751357 0.004615	0.006476 0.953031 0.971628 -0.006651	0.006101 0.964469 0.963568 0.000025	0.008200 0.962732 0.967477 0.002444	0.044470 0.918362 0.960261 -0.013034	0.036845 0.945457 0.968045 0.012835	0.027772 0.964808 0.921289 -0.007856	0.104412 0.912143 0.944819 0.024691	0.015249 0.959926 0.964848 -0.002201	0.089885 0.925898 0.933789 0.008364	0.006756 0.963163 0.969424 -0.019085	0.034653 0.913212 0.955755 -0.007207	-0.006271 0.959195 0.976868 -0.001727	7 0.010675 9999
4 157	17 19	4 157	0.369954 0.779336 0.751058 0.013392	-0.005272 0.953031 0.960518 -0.008115	0.004302 0.964469 0.969023 -0.001295	0.006784 0.962732 0.974338 -0.001052	0.048293 0.918362 0.956157 0.006623	0.023545 0.945457 0.964264 0.003840	0.035852 0.964808 0.946118 0.011723	0.077340 0.912143 0.947405 0.011136	0.001190 0.959926 0.961563 -0.021582	0.090905 0.925898 0.939595 0.010296	0.008807 0.963163 0.953506 -0.006396	0.035464 0.913212 0.944429 0.000800	-0.001476 0.959195 0.975883 -0.000132	8 -0.017001 9999
4 158	17 20	4 158	0.367457 0.779336 0.710904 0.000134	-0.056157 0.953031 0.941831 -0.031218	0.007377 0.964469 0.959508 0.004296	-0.012450 0.962732 0.955207 -0.021305	-0.019725 0.918362 0.962875 -0.021574	0.009461 0.945457 0.956885 0.001534	-0.003494 0.964808 0.951171 -0.000666	-0.014132 0.912143 0.952258 -0.008704	-0.006056 0.959926 0.955747 -0.023178	-0.021403 0.925898 0.960163 0.000787	0.001097 0.963163 0.958194 -0.005611	0.022365 0.913212 0.961630 0.000198	0.007568 0.959195 0.962025 0.014083	1 -0.002045 9999
4 159	17 20	4 159	0.348217 0.779336 0.721360 0.015569	0.060209 0.953031 0.910268 0.009032	0.001819 0.964469 0.965746 0.001112	0.024980 0.962732 0.962159 0.010449	0.098375 0.918362 0.917014 0.009548	0.005038 0.945457 0.957154 0.001800	0.039415 0.964808 0.947659 0.020012	0.011439 0.912143 0.960229 0.001591	-0.069960 0.959926 0.886753 -0.025810	-0.062918 0.925898 0.949629 -0.014563	0.023018 0.963163 0.964039 0.003568	0.032766 0.913212 0.960100 0.006198	0.007203 0.959195 0.966179 0.007494	8 -0.020046 9999
4 160	17 20	4 160	0.364395 0.779336 0.761527 0.004214	0.043416 0.953031 0.945016 0.012249	0.005311 0.964469 0.976877 -0.001006	-0.000595 0.962732 0.963315 -0.002140	0.092509 0.918362 0.941944 0.026682	0.038301 0.945457 0.965164 0.017118	0.006122 0.964808 0.946549 -0.012692	0.071155 0.912143 0.953154 0.011820	-0.025771 0.959926 0.955227 -0.006983	0.044174 0.925898 0.950368 -0.001946	0.014843 0.963163 0.962248 -0.009718	0.044377 0.913212 0.949408 -0.000036	0.014555 0.959195 0.969098 0.010561	4 0.010604 9999
4 161	17 18	4 161	0.368558 0.779336 0.772681 0.025396	0.039432 0.953031 0.961903 0.007562	0.010631 0.964469 0.940922 0.003289	0.058334 0.962732 0.969427 0.049966	0.066296 0.918362 0.954121 0.009172	0.036873 0.945457 0.968316 0.010812	0.050538 0.964808 0.939262 0.020209	0.113878 0.912143 0.925013 0.006080	0.025895 0.959926 0.967781 -0.005449	0.084784 0.925898 0.933849 -0.006379	0.020227 0.963163 0.968894 0.004240	0.052109 0.913212 0.913341 0.000790	0.074001 0.959195 0.963250 0.043609	0 0.025396 9999
4 162	17 20	4 162	0.267021 0.779336 0.780316 -0.006441	-0.001954 0.953031 0.951602 0.023577	0.012901 0.964469 0.916613 0.009790	0.013902 0.962732 0.943395 0.010600	-0.077112 0.918362 0.906546 0.007835	-0.085372 0.945457 0.902301 -0.012905	-0.042903 0.964808 0.886206 -0.000792	-0.105830 0.912143 0.901000 -0.007579	0.029463 0.959926 0.966299 0.017987	-0.049680 0.925898 0.951162 -0.004503	0.005530 0.963163 0.961078 -0.018704	0.006249 0.913212 0.890437 -0.020013	-0.026907 0.959195 0.933247 -0.013929	0 0.000000 9999
4 163	17 19	4 163	0.354421 0.779336 0.764974 0.006543	0.033761 0.953031 0.949223 0.004517	0.010355 0.964469 0.927282 -0.000061	0.005971 0.962732 0.954728 -0.003797	0.096757 0.918362 0.917492 -0.006814	0.030007 0.945457 0.948032 -0.027075	0.032308 0.964808 0.964320 0.016180	0.097124 0.912143 0.923602 -0.011061	0.027274 0.959926 0.958504 0.018334	0.065335 0.925898 0.943367 0.001029	0.032817 0.963163 0.958257 0.002178	0.052245 0.913212 0.885603 -0.002998	-0.015818 0.959195 0.964376 -0.016874	8 0.010953 9999
4 164	17 20	4 164	0.365509 0.779336 0.757076 0.006916	0.027845 0.953031 0.970424 0.010668	0.002828 0.964469 0.921044 -0.000820	0.007473 0.962732 0.955481 -0.003121	0.052486 0.918362 0.965590 0.010331	0.054613 0.945457 0.970169 0.025890	0.070672 0.964808 0.933615 0.039732	0.106615 0.912143 0.950251 0.034612	0.017445 0.959926 0.966201 -0.000896	0.108837 0.925898 0.935366 0.025325	0.023283 0.963163 0.967553 0.000021	0.042724 0.913212 0.899922 0.005396	0.017939 0.959195 0.977023 0.021857	6 0.016577 9999
4 165	17 19	4 165	0.384472 0.779336 0.740888 0.013333	0.030536 0.953031 0.961920 0.008729	0.005727 0.964469 0.954371 -0.004156	0.008370 0.962732 0.960269 0.000018	0.071268 0.918362 0.949305 0.011192	0.049018 0.945457 0.972654 0.035731	0.040622 0.964808 0.910220 0.004242	0.122146 0.912143 0.934642 0.034511	0.025438 0.959926 0.958706 0.002482	0.111729 0.925898 0.918732 0.016279	0.046723 0.963163 0.961938 0.025126	0.035179 0.913212 0.942825 -0.001575	-0.012463 0.959195 0.971895 -0.010097	7 0.021451 9999
4 166	17 19	4 166	0.376506 0.779336 0.703941 -0.009258	0.035060 0.953031 0.930887 -0.017841	0.002638 0.964469 0.938566 -0.000911	0.000793 0.962732 0.949305 -0.004671	0.071901 0.918362 0.933696 -0.007998	0.082724 0.945457 0.907465 0.009896	0.016820 0.964808 0.946688 -0.002013	0.092536 0.912143 0.915768 -0.009694	0.021236 0.959926 0.936101 -0.008989	-0.022966 0.925898 0.946691 -0.023320	0.016532 0.963163 0.948960 -0.014558	0.050380 0.913212 0.898886 0.001996	-0.020239 0.959195 0.898592 -0.004431	0 0.000000 9999
4 167	17 20	4 167	0.382251 0.779336 0.749456 0.010604	0.000946 0.953031 0.962355 -0.009135	0.002732 0.964469 0.937631 -0.000547	0.006089 0.962732 0.946560 -0.011266	0.054562 0.918362 0.957808 0.003101	0.002726 0.945457 0.961595 -0.017281	0.034169 0.964808 0.937577 0.007432	0.066507 0.912143 0.947583 -0.002357	0.026429 0.959926 0.963658 0.011649	0.065495 0.925898 0.939050 -0.002828	0.020994 0.963163 0.965014 0.000953	0.041258 0.913212 0.895218 -0.003560	-0.007694 0.959195 0.977593 -0.004364	8 0.011114 9999
4 168	17 19	4 168	0.348620 0.779336 0.773966 -0.006479	0.031349 0.953031 0.947413 0.006682	0.003943 0.964469 0.934295 -0.000702	-0.001903 0.962732 0.967199 -0.015067	0.078190 0.918362 0.938016 0.012055	0.022316 0.945457 0.963470 0.004826	0.036761 0.964808 0.942624 0.009218	0.048551 0.912143 0.956359 0.004082	-0.023037 0.959926 0.950436 -0.000044	0.019173 0.925898 0.961448 -0.003000	0.019519 0.963163 0.967200 -0.001877	0.027239 0.913212 0.919677 0.002724	-0.011791 0.959195 0.978095 -0.010592	0 0.000000 9999
4 169	17 20	4 169	0.360409 0.779336 0.736204 -0.006999	-0.049160 0.953031 0.922445 -0.013631	0.008634 0.964469 0.951402 0.000610	0.009605 0.962732 0.960786 -0.002576	0.074931 0.918362 0.932692 0.030231	-0.055397 0.945457 0.937959 -0.010028	0.012605 0.964808 0.948971 0.015492	-0.023800 0.912143 0.938011 0.008035	0.018661 0.959926 0.957649 -0.006405	-0.027345 0.925898 0.952379 -0.012010	0.028006 0.963163 0.945899 0.022582	0.041535 0.913212 0.924015 0.001743	-0.005378 0.959195 0.964874 -0.012324	0 0.000000 9999
4 170	17 20	4 170	0.285870 0.779336 0.768901 -0.000171	0.064329 0.953031 0.893957 0.000213	0.000071 0.964469 0.933163 0.002340	0.005337 0.962732 0.943964 0.005085	0.060775 0.918362 0.947525 0.006842	-0.098312 0.945457 0.869268 -0.010514	0.036668 0.964808 0.924815 -0.006380	-0.103014 0.912143 0.891282 0.003894	-0.057583 0.959926 0.857964 0.010631	-0.079026 0.925898 0.924639 -0.004993	0.026237 0.963163 0.955067 0.009001	0.039039 0.913212 0.904403 -0.002137	-0.010143 0.959195 0.974316 -0.008685	0 0.000000 9999
4 171	17 20	4 171	0.382783 0.779336 0.749929 0.018742	-0.023776 0.953031 0.948136 -0.010265	0.005193 0.964469 0.965839 0.002728	0.019967 0.962732 0.967378 0.016704	-0.005750 0.918362 0.956482 -0.010301	0.025252 0.945457 0.965167 0.002874	0.000988 0.964808 0.958160 -0.009767	0.021579 0.912143 0.959057 -0.004566	0.034698 0.959926 0.963017 0.022761	0.011853 0.925898 0.963786 -0.007495	0.010565 0.963163 0.969229 0.006757	0.025206 0.913212 0.942728 0.004006	-0.021792 0.959195 0.978378 -0.019388	8 0.020654 9999
4 172	17 20	4 172	0.345120 0.779336 0.775345 -0.012549	0.051245 0.953031 0.936095 0.014140	-0.048193 0.964469 0.907726 -0.012806	-0.040522 0.962732 0.905084 -0.005233	-0.070639 0.918362 0.944931 -0.015757	0.010937 0.945457 0.973390 -0.004859	-0.037149 0.964808 0.962854 -0.022445	-0.034676 0.912143 0.960852 -0.015224	0.014996 0.959926 0.962177 0.001911	-0.033278 0.925898 0.954700 0.000798	0.022087 0.963163 0.964705 0.006636	-0.076144 0.913212 0.913582 -0.013559	-0.015512 0.959195 0.963693 -0.011309	0 0.000000 9999
4 173	17 19	4 173	0.371513 0.779336 0.716631 0.004629	0.039706 0.953031 0.934100 0.007054	0.003468 0.964469 0.959546 -0.001399	0.006833 0.962732 0.966188 -0.001660	0.092765 0.918362 0.912624 0.007639	0.027671 0.945457 0.959040 0.015135	0.057325 0.964808 0.894951 0.015285	0.143265 0.912143 0.873715 0.020222	0.023462 0.959926 0.948047 -0.003001	0.117249 0.925898 0.900949 0.026090	0.022638 0.963163 0.953125 -0.001621	0.025133 0.913212 0.930390 -0.000245	-0.000242 0.959195 0.950894 0.009985	9 0.010990 9999
4 174	17 20	4 174	0.366693 0.779336 0.751723 0.002135	0.038107 0.953031 0.935960 0.009798	0.006504 0.964469 0.959923 -0.005031	0.007762 0.962732 0.964717 0.001586	0.061436 0.918362 0.941167 -0.002214	0.002604 0.945457 0.968286 -0.007723	0.029379 0.964808 0.950147 -0.000572	0.030787 0.912143 0.955556 -0.000448	-0.015330 0.959926 0.918154 0.007672	-0.023797 0.925898 0.945527 -0.008885	0.024037 0.963163 0.968345 0.004430	0.017132 0.913212 0.956226 -0.006716	0.002508 0.959195 0.970021 -0.002888	9 -0.004355 9999
4 175	17 20	4 175	0.350261 0.779336 0.786362 0.012526	0.042022 0.953031 0.942830 0.002869	-0.039284 0.964469 0.903900 -0.000687	-0.062733 0.962732 0.914435 -0.025742	-0.066405 0.918362 0.949587 -0.004291	-0.013370 0.945457 0.972720 -0.013358	-0.028205 0.964808 0.956655 -0.014951	-0.048925 0.912143 0.961314 -0.012000	0.039003 0.959926 0.962016 0.022002	-0.039642 0.925898 0.961363 0.005024	0.015147 0.963163 0.956686 0.001135	-0.055895 0.913212 0.911331 0.000931	-0.010470 0.959195 0.973094 -0.010006	3 -0.017957 9999
4 176	17 20	4 176	0.381625 0.779336 0.747539 0.022321	-0.034576 0.953031 0.952300 -0.020649	-0.023054 0.964469 0.947194 -0.009986	-0.025532 0.962732 0.947613 -0.012250	-0.070254 0.918362 0.925226 -0.004250	0.033860 0.945457 0.951221 0.009726	0.003563 0.964808 0.963122 0.013871	-0.037895 0.912143 0.950736 -0.005879	0.022411 0.959926 0.966756 -0.002053	-0.019577 0.925898 0.946356 0.007533	-0.014466 0.963163 0.954884 0.002704	-0.026120 0.913212 0.957204 -0.018875	-0.018622 0.959195 0.973866 -0.013128	0 0.022321 9999
4 177	17 20	4 177	0.376802 0.779336 0.704815 0.006303	-0.001379 0.953031 0.917015 0.009304	0.000753 0.964469 0.966571 -0.003303	0.000316 0.962732 0.966221 -0.006320	0.045677 0.918362 0.919415 -0.011772	0.036458 0.945457 0.930737 -0.008412	0.037096 0.964808 0.928738 0.016128	0.104385 0.912143 0.902450 0.003366	0.043270 0.959926 0.952714 0.016439	0.081756 0.925898 0.918197 0.017115	0.018329 0.963163 0.951110 0.002835	0.032011 0.913212 0.949053 -0.000321	-0.006727 0.959195 0.967002 -0.012321	9 0.010386 9999
4 178	17 20	4 178	0.329148 0.779336 0.806958 0.009894	0.078299 0.953031 0.921361 0.034717	-0.020192 0.964469 0.898605 0.011816	-0.025609 0.962732 0.897600 0.017303	-0.015648 0.918362 0.938567 0.020219	0.017240 0.945457 0.973306 0.000411	0.005316 0.964808 0.966357 0.012766	0.001128 0.912143 0.957020 0.003418	0.020741 0.959926 0.966773 0.015622	-0.035437 0.925898 0.955241 0.000978	0.036609 0.963163 0.959691 0.011773	-0.042950 0.913212 0.908083 0.013167	-0.016667 0.959195 0.976171 -0.018170	4 0.014144 9999
4 179	17 20	4 179	0.349743 0.779336 0.785913 0.013805	0.041562 0.953031 0.949119 0.007993	-0.045273 0.964469 0.912270 -0.008136	-0.043853 0.962732 0.913160 -0.001504	-0.111464 0.918362 0.911655 -0.003540	0.039964 0.945457 0.964957 0.008737	-0.026105 0.964808 0.962018 -0.007868	-0.066328 0.912143 0.959413 -0.001899	0.021430 0.959926 0.968744 -0.005580	-0.061159 0.925898 0.960254 -0.000914	0.032258 0.963163 0.965712 0.015565	-0.087006 0.913212 0.920590 -0.013368	-0.008235 0.959195 0.977221 -0.014532	10 0.014659 9999
4 180	17 20	4 180	0.361035 0.779336 0.734496 -0.009684	0.039242 0.953031 0.956239 0.027373	-0.003319 0.964469 0.957450 0.008505	0.003437 0.962732 0.953313 0.018884	-0.038808 0.918362 0.938342 0.002115	0.001725 0.945457 0.964257 0.002502	-0.026295 0.964808 0.955730 -0.013341	-0.021927 0.912143 0.938973 0.010561	0.006074 0.959926 0.942294 0.022208	-0.033387 0.925898 0.941554 0.008270	-0.017650 0.963163 0.961163 -0.003026	-0.000242 0.913212 0.964085 0.001913	0.003966 0.959195 0.940854 -0.016434	0 0.000000 9999
4 181	17 20	4 181	0.370601 0.779336 0.721253 -0.011265	-0.009139 0.953031 0.962632 -0.007097	-0.018414 0.964469 0.939834 -0.001455	-0.012424 0.962732 0.942570 0.003432	-0.066978 0.918362 0.935025 0.002861	0.025389 0.945457 0.964316 0.004665	-0.020522 0.964808 0.957088 -0.003263	-0.054500 0.912143 0.956999 -0.014998	0.004171 0.959926 0.973027 -0.015743	-0.066834 0.925898 0.952439 -0.018786	-0.030943 0.963163 0.967169 -0.019111	-0.029162 0.913212 0.960027 -0.006661	-0.000284 0.959195 0.977414 -0.003484	0 0.000000 9999
4 182	17 20	4 182	0.353403 0.779336 0.757464 -0.004647	0.024973 0.953031 0.942344 -0.004766	-0.027403 0.964469 0.917703 0.002887	-0.029541 0.962732 0.915760 0.007542	-0.105023 0.918362 0.916683 -0.006805	0.028206 0.945457 0.961549 0.003684	-0.005317 0.964808 0.962624 0.015536	-0.062056 0.912143 0.951427 -0.000636	0.057991 0.959926 0.968421 0.033939	-0.061995 0.925898 0.953577 -0.001372	-0.008742 0.963163 0.962015 -0.010609	-0.049594 0.913212 0.929541 -0.008368	-0.000013 0.959195 0.982896 0.004051	0 0.000000 9999
4 183	17 20	4 183	0.358815 0.779336 0.740924 -0.006776	0.029232 0.953031 0.941583 0.006508	-0.006438 0.964469 0.929802 0.010797	-0.004701 0.962732 0.929182 0.016985	-0.092023 0.918362 0.934658 -0.004074	0.006008 0.945457 0.969966 0.000314	0.000702 0.964808 0.967232 0.010233	-0.045335 0.912143 0.965134 -0.001096	0.003563 0.959926 0.966721 -0.020756	-0.061393 0.925898 0.956700 -0.001705	-0.019002 0.963163 0.952430 -0.009015	-0.028651 0.913212 0.942180 -0.000640	-0.000756 0.959195 0.972947 -0.002040	0 0.000000 9999
4 184	17 20	4 184	0.400951 0.779336 0.687807 0.009659	-0.034898 0.953031 0.949391 -0.021462	0.001917 0.964469 0.969082 0.009881	0.006886 0.962732 0.969871 0.007381	-0.025601 0.918362 0.955248 -0.014249	0.022223 0.945457 0.957475 0.013106	-0.010821 0.964808 0.959026 -0.004865	-0.000237 0.912143 0.957105 -0.007253	0.032760 0.959926 0.967795 0.013717	-0.005569 0.925898 0.947728 0.005716	-0.028654 0.963163 0.967404 -0.021857	0.006135 0.913212 0.967345 0.013281	0.052762 0.959195 0.950972 0.025821	1 -0.014398 9999
4 185	17 20	4 185	0.394317 0.779336 0.687860 0.000201	-0.003959 0.953031 0.963151 -0.003902	-0.007970 0.964469 0.954223 0.012498	-0.010085 0.962732 0.953903 0.007206	-0.123199 0.918362 0.912622 -0.017346	-0.003094 0.945457 0.969819 -0.016689	-0.035571 0.964808 0.955195 -0.016025	-0.082926 0.912143 0.952910 -0.018693	0.015410 0.959926 0.960053 -0.012496	-0.089332 0.925898 0.946209 -0.017801	-0.010877 0.963163 0.949676 0.020082	-0.031424 0.913212 0.957457 0.002650	-0.001002 0.959195 0.972273 -0.005234	10 0.002009 9999
4 186	17 20	4 186	0.406083 0.779336 0.673027 0.005914	-0.002076 0.953031 0.968457 -0.007276	-0.003386 0.964469 0.956505 0.009601	-0.001997 0.962732 0.952985 0.016176	-0.128269 0.918362 0.907234 -0.021400	0.012640 0.945457 0.966323 -0.008765	-0.060542 0.964808 0.944585 -0.037175	-0.088006 0.912143 0.946057 -0.019140	0.019295 0.959926 0.967805 0.000407	-0.087702 0.925898 0.940747 -0.020949	-0.043655 0.963163 0.934848 -0.011410	-0.023818 0.913212 0.952726 0.001989	0.068633 0.959195 0.959476 0.034880	6 -0.014827 9999
4 187	17 20	4 187	0.386739 0.779336 0.681468 -0.020769	-0.006665 0.953031 0.965307 -0.004128	-0.024885 0.964469 0.959666 -0.020115	-0.023061 0.962732 0.960448 -0.020014	-0.115372 0.918362 0.914226 -0.015962	0.012186 0.945457 0.967862 0.002336	-0.010920 0.964808 0.967579 0.000024	-0.047645 0.912143 0.960193 0.011726	0.001032 0.959926 0.966962 -0.020198	-0.054386 0.925898 0.947535 0.020841	-0.052143 0.963163 0.920266 -0.011231	-0.023903 0.913212 0.967791 -0.021147	-0.000261 0.959195 0.975543 -0.003968	0 0.000000 9999
4 188	17 20	4 188	0.382600 0.779336 0.703078 -0.009531	-0.023964 0.953031 0.952455 -0.042211	-0.020357 0.964469 0.948145 0.003146	-0.016804 0.962732 0.948429 0.008989	-0.092106 0.918362 0.916559 0.004366	0.034004 0.945457 0.963711 0.017317	-0.012930 0.964808 0.970309 -0.003404	-0.053173 0.912143 0.957989 -0.007847	0.014450 0.959926 0.961233 -0.010634	-0.062481 0.925898 0.953360 -0.003313	-0.040434 0.963163 0.943984 -0.008649	-0.034751 0.913212 0.958974 -0.010382	0.009657 0.959195 0.973425 0.008532	0 0.000000 9999
4 189	17 20	4 189	0.384788 0.779336 0.719897 0.010616	0.015602 0.953031 0.948658 -0.008341	-0.050844 0.964469 0.914257 -0.018970	-0.063006 0.962732 0.916433 -0.030048	-0.115653 0.918362 0.904337 -0.019576	0.034015 0.945457 0.969323 0.011636	-0.042628 0.964808 0.962032 -0.028301	-0.047192 0.912143 0.960107 0.007955	0.032256 0.959926 0.964117 0.009981	-0.058834 0.925898 0.950219 0.005325	0.010485 0.963163 0.971291 0.016340	-0.045770 0.913212 0.932586 0.005853	-0.011890 0.959195 0.978494 -0.015771	3 -0.017860 9999
4 190	17 20	4 190	0.394659 0.779336 0.696542 0.000340	-0.026216 0.953031 0.960082 -0.015146	0.008687 0.964469 0.968106 0.018209	0.014666 0.962732 0.964305 0.024560	-0.094507 0.918362 0.925377 -0.005753	-0.031281 0.945457 0.966557 -0.026687	-0.016997 0.964808 0.959556 -0.003252	-0.093075 0.912143 0.953427 -0.032579	0.042830 0.959926 0.954756 0.027060	-0.078741 0.925898 0.955175 -0.024169	-0.080232 0.963163 0.920301 -0.041485	0.024583 0.913212 0.965887 0.014304	-0.006336 0.959195 0.965966 -0.000394	7 -0.003328 9999
4 191	17 20	4 191	0.399991 0.779336 0.708619 0.021135	-0.007449 0.953031 0.960481 -0.015730	-0.002133 0.964469 0.968774 0.003281	-0.006174 0.962732 0.967366 0.001863	-0.066176 0.918362 0.944172 -0.009290	0.011966 0.945457 0.963324 -0.006080	-0.009320 0.964808 0.969026 -0.011789	-0.011533 0.912143 0.967124 0.010439	0.019936 0.959926 0.963061 -0.000137	-0.062474 0.925898 0.957981 -0.011725	-0.078582 0.963163 0.936416 -0.048011	-0.006816 0.913212 0.966839 -0.022204	-0.022300 0.959195 0.960298 -0.010905	0 0.021135 9999
4 192	17 20	4 192	0.364460 0.779336 0.753361 0.008023	0.025796 0.953031 0.942314 0.002430	-0.021447 0.964469 0.913363 0.013474	-0.036701 0.962732 0.913439 0.005494	-0.107068 0.918362 0.905658 -0.002763	0.021016 0.945457 0.956740 -0.001749	-0.035548 0.964808 0.960748 -0.017072	-0.065232 0.912143 0.955806 -0.014349	0.023031 0.959926 0.968435 0.004847	-0.050653 0.925898 0.954299 0.005870	0.006014 0.963163 0.961361 -0.002787	-0.054047 0.913212 0.916893 -0.003380	-0.031084 0.959195 0.976356 -0.036667	6 -0.011703 9999
4 193	17 20	4 193	0.379084 0.779336 0.744163 0.012618	0.035538 0.953031 0.937878 0.010737	-0.010131 0.964469 0.923217 0.017931	-0.041028 0.962732 0.921035 -0.010324	-0.105064 0.918362 0.920132 -0.009245	0.056654 0.945457 0.962840 0.035426	-0.021607 0.964808 0.950342 0.006275	-0.047611 0.912143 0.958443 0.004502	0.015522 0.959926 0.964499 -0.003498	-0.086353 0.925898 0.948126 -0.013265	0.012175 0.963163 0.969525 -0.000807	-0.032132 0.913212 0.922488 0.020038	-0.001581 0.959195 0.971990 -0.007299	11 0.015901 9999
4 194	17 20	4 194	0.353837 0.779336 0.763087 0.012847	0.012182 0.953031 0.942107 -0.001827	0.011057 0.964469 0.913736 0.013988	0.012400 0.962732 0.912600 0.008195	-0.110943 0.918362 0.893915 -0.004317	0.072797 0.945457 0.898558 0.009833	-0.049616 0.964808 0.855956 -0.004333	-0.020799 0.912143 0.948990 -0.002444	-0.003086 0.959926 0.960672 -0.022421	-0.053043 0.925898 0.955873 -0.000207	0.002563 0.963163 0.956643 -0.022889	-0.046298 0.913212 0.897544 0.002220	0.001672 0.959195 0.970530 0.006538	8 -0.016972 9999
4 195	17 20	4 195	0.360869 0.779336 0.775591 0.007651	0.054230 0.953031 0.927067 0.009000	-0.052263 0.964469 0.906361 -0.011402	-0.059305 0.962732 0.911727 -0.015456	-0.043927 0.918362 0.947517 0.003276	0.016735 0.945457 0.974709 0.007861	-0.011417 0.964808 0.966998 -0.001725	-0.023831 0.912143 0.958631 -0.003716	-0.002811 0.959926 0.956371 -0.016099	-0.038909 0.925898 0.957676 0.008734	0.009300 0.963163 0.961191 -0.008823	-0.076603 0.913212 0.917331 -0.014341	-0.012188 0.959195 0.963462 -0.009025	8 -0.011098 9999
4 196	17 20	4 196	0.354613 0.779336 0.777182 0.008610	0.027780 0.953031 0.940204 -0.012028	-0.026401 0.964469 0.889230 0.008818	-0.036833 0.962732 0.895062 0.009543	-0.118875 0.918362 0.867961 -0.004980	0.066516 0.945457 0.939190 0.015783	-0.016717 0.964808 0.937989 0.003372	-0.065746 0.912143 0.945226 0.008622	0.018338 0.959926 0.961380 0.003744	-0.046244 0.925898 0.951215 0.008656	0.034243 0.963163 0.952061 0.012699	-0.061207 0.913212 0.887009 -0.000673	0.009275 0.959195 0.974214 0.008157	10 0.010456 9999
4 197	17 20	4 197	0.395682 0.779336 0.673946 -0.000835	-0.026649 0.953031 0.914939 0.019525	-0.016072 0.964469 0.924874 0.005772	-0.034984 0.962732 0.929088 -0.026026	-0.011052 0.918362 0.932597 0.002800	0.046396 0.945457 0.930848 0.014784	0.015740 0.964808 0.931889 0.012689	0.035149 0.912143 0.942475 0.005639	0.033545 0.959926 0.952412 0.015195	0.009042 0.925898 0.942992 -0.002084	0.021263 0.963163 0.950390 0.010156	-0.036705 0.913212 0.904117 -0.010402	-0.011317 0.959195 0.972693 -0.014844	0 0.000000 9999
4 198	17 20	4 198	0.379177 0.779336 0.724083 0.005690	-0.038439 0.953031 0.928304 0.005507	0.003047 0.964469 0.967702 -0.002127	0.033621 0.962732 0.961047 0.032133	-0.011122 0.918362 0.954050 0.005805	0.035865 0.945457 0.935970 0.019044	0.004622 0.964808 0.946857 0.004647	0.043958 0.912143 0.950851 0.019682	0.027377 0.959926 0.955654 0.006857	0.011701 0.925898 0.955691 0.012198	-0.006005 0.963163 0.940779 0.005484	0.010704 0.913212 0.961365 -0.004402	0.011732 0.959195 0.974992 0.015320	7 0.010583 9999
4 199	17 20	4 199	0.341625 0.779336 0.781073 -0.016445	0.041458 0.953031 0.948875 0.004717	-0.050826 0.964469 0.899390 -0.029452	-0.059261 0.962732 0.900211 -0.024812	-0.104864 0.918362 0.894776 -0.010200	0.052385 0.945457 0.957408 0.004528	-0.029137 0.964808 0.929993 -0.004004	-0.071152 0.912143 0.934949 0.000049	0.002862 0.959926 0.943164 -0.007654	-0.058443 0.925898 0.951684 -0.002546	0.038707 0.963163 0.955449 0.011923	-0.060606 0.913212 0.899020 -0.027144	-0.009911 0.959195 0.973606 -0.006770	0 0.000000 9999
4 200	17 20	4 200	0.371716 0.779336 0.702056 -0.006068	-0.010292 0.953031 0.934395 -0.011211	0.015580 0.964469 0.948347 -0.000345	0.016729 0.962732 0.954528 -0.004123	0.005771 0.918362 0.943818 0.008811	0.029802 0.945457 0.926107 0.005992	-0.022294 0.964808 0.944101 -0.013464	0.005887 0.912143 0.942674 0.004338	0.013032 0.959926 0.950275 -0.000260	-0.070726 0.925898 0.941002 -0.016549	0.017526 0.963163 0.932014 0.037685	0.040627 0.913212 0.938404 0.000507	-0.003514 0.959195 0.898930 0.001375	0 0.000000 9999
4 201	17 20	4 201	0.376932 0.779336 0.694767 -0.012353	0.027812 0.953031 0.931486 0.000225	0.002817 0.964469 0.932730 0.001406	0.005132 0.962732 0.941568 -0.011698	0.049071 0.918362 0.905161 0.000743	0.083193 0.945457 0.926011 0.026462	0.002136 0.964808 0.946723 -0.010532	0.077596 0.912143 0.900616 0.010760	0.030355 0.959926 0.948609 0.007601	0.029455 0.925898 0.924829 -0.010341	0.013060 0.963163 0.924011 0.005689	0.016788 0.913212 0.912060 0.004900	0.003017 0.959195 0.951153 0.010039	0 0.000000 9999
4 202	17 18	4 202	0.407448 0.779336 0.726888 0.034872	-0.031050 0.953031 0.925807 -0.026988	0.004540 0.964469 0.961055 -0.002325	0.002221 0.962732 0.957433 -0.009892	0.039977 0.918362 0.928892 -0.009694	0.019735 0.945457 0.951409 -0.003430	0.002298 0.964808 0.911015 -0.020828	0.045623 0.912143 0.925732 -0.012593	-0.014194 0.959926 0.950041 -0.025332	0.036252 0.925898 0.934885 -0.007014	0.010889 0.963163 0.952487 -0.016416	0.016133 0.913212 0.949047 -0.001700	0.014203 0.959195 0.976585 0.021312	0 0.034872 9999
4 203	17 20	4 203	0.404460 0.779336 0.721679 0.020839	0.006788 0.953031 0.946482 -0.006576	0.005561 0.964469 0.968961 -0.003693	0.036208 0.962732 0.971790 0.026901	0.063355 0.918362 0.945394 0.022700	0.026414 0.945457 0.958642 -0.000237	0.028843 0.964808 0.923485 0.007984	0.078200 0.912143 0.921976 0.015728	0.033092 0.959926 0.952092 0.008135	0.100220 0.925898 0.921174 0.032162	0.053272 0.963163 0.965899 0.030486	0.026702 0.913212 0.954348 -0.007228	0.091086 0.959195 0.941430 0.043686	9 0.025889 9999
4 204	17 19	4 204	0.396421 0.779336 0.679067 -0.000910	-0.002387 0.953031 0.935790 -0.004786	-0.004385 0.964469 0.939050 -0.000751	0.000284 0.962732 0.937899 -0.004758	0.003394 0.918362 0.916225 -0.023701	-0.005230 0.945457 0.946779 -0.008135	0.006459 0.964808 0.875341 -0.024141	0.032238 0.912143 0.886828 -0.016357	0.018944 0.959926 0.928848 -0.006295	0.073830 0.925898 0.886568 0.008425	-0.020012 0.963163 0.912998 -0.028251	0.016433 0.913212 0.903089 -0.002223	0.025412 0.959195 0.951022 0.023640	0 0.000000 9999
4 205	17 19	4 205	0.396027 0.779336 0.695349 -0.001839	0.027141 0.953031 0.953176 0.008265	-0.006768 0.964469 0.940165 -0.001237	0.003816 0.962732 0.946121 -0.000599	0.052168 0.918362 0.929954 -0.000310	0.000486 0.945457 0.960121 -0.021759	0.027310 0.964808 0.901153 0.006884	0.068180 0.912143 0.919515 -0.004778	-0.013156 0.959926 0.920915 -0.009068	0.066404 0.925898 0.924662 -0.001418	0.012891 0.963163 0.950909 -0.009285	0.009051 0.913212 0.910997 -0.000347	-0.019745 0.959195 0.930286 -0.006683	0 0.000000 9999
4 206	17 17	4 206	0.369852 0.779336 0.755166 -0.003342	-0.014196 0.953031 0.931130 -0.006160	0.002366 0.964469 0.954514 -0.004352	0.005104 0.962732 0.936375 -0.011807	0.022687 0.918362 0.954558 -0.000481	0.010516 0.945457 0.948249 0.016422	0.026876 0.964808 0.920144 0.001840	0.039740 0.912143 0.931766 0.007766	0.012674 0.959926 0.956463 0.004361	0.079238 0.925898 0.930739 0.025247	0.016122 0.963163 0.956395 -0.005956	0.026449 0.913212 0.886568 0.001838	0.038120 0.959195 0.972914 0.036965	0 0.000000 9999
4 207	17 19	4 207	0.382605 0.779336 0.733847 -0.003062	-0.017069 0.953031 0.948221 -0.008034	0.003529 0.964469 0.928180 0.002261	0.046709 0.962732 0.943863 0.036433	0.016484 0.918362 0.958336 -0.003172	-0.003624 0.945457 0.959617 -0.039507	0.037384 0.964808 0.942402 0.010886	0.056429 0.912143 0.947053 -0.000424	0.022285 0.959926 0.967001 0.007488	0.063955 0.925898 0.949910 0.012292	0.017915 0.963163 0.961296 -0.007096	0.023300 0.913212 0.918063 0.000198	0.019686 0.959195 0.965750 0.021221	0 0.000000 9999
4 208	17 19	4 208	0.313889 0.779336 0.760352 0.001585	0.084297 0.953031 0.886614 0.023382	-0.003226 0.964469 0.945041 0.001645	-0.015495 0.962732 0.922276 -0.007083	0.095993 0.918362 0.887612 -0.008734	0.055833 0.945457 0.957093 0.017509	0.032170 0.964808 0.926612 0.002586	0.081245 0.912143 0.942366 0.019705	-0.053194 0.959926 0.838432 -0.006551	-0.055066 0.925898 0.886227 0.000026	0.034537 0.963163 0.951602 0.006708	0.028515 0.913212 0.935136 -0.003303	-0.011504 0.959195 0.967071 -0.009344	7 0.005589 9999
4 209	17 20	4 209	0.383096 0.779336 0.740077 -0.003903	-0.000813 0.953031 0.951128 -0.007203	0.003802 0.964469 0.949034 0.002119	0.004237 0.962732 0.961555 -0.005287	0.046076 0.918362 0.947727 -0.007837	0.013611 0.945457 0.958074 -0.018058	0.022785 0.964808 0.933148 -0.001391	0.059584 0.912143 0.936221 -0.025547	0.008541 0.959926 0.956533 -0.008109	0.056516 0.925898 0.932167 -0.020117	0.014985 0.963163 0.959210 -0.006976	0.019878 0.913212 0.893397 0.003419	-0.008510 0.959195 0.974850 -0.006883	0 0.000000 9999
4 210	17 18	4 210	0.374514 0.779336 0.757110 0.006868	0.031254 0.953031 0.968547 0.009111	0.003869 0.964469 0.894248 0.003832	0.004410 0.962732 0.948533 -0.006862	0.044815 0.918362 0.952223 0.004362	0.019655 0.945457 0.966583 -0.000896	0.034059 0.964808 0.922727 0.001427	0.074322 0.912143 0.919198 -0.008056	0.003091 0.959926 0.970657 -0.017585	0.071970 0.925898 0.927965 -0.015852	0.004569 0.963163 0.951702 -0.008561	0.027948 0.913212 0.846719 -0.005394	0.103656 0.959195 0.926205 0.041524	8 -0.010990 9999
4 211	17 18	4 211	0.321449 0.779336 0.778573 0.004880	-0.058620 0.953031 0.910861 -0.016485	0.004750 0.964469 0.931410 -0.001005	-0.018588 0.962732 0.953384 -0.036323	0.078818 0.918362 0.924868 -0.004139	-0.054462 0.945457 0.908622 0.003471	0.022557 0.964808 0.955338 0.012700	-0.037908 0.912143 0.940788 -0.013687	0.032999 0.959926 0.940506 0.017027	-0.049651 0.925898 0.923611 0.003626	0.025413 0.963163 0.946237 -0.003135	0.021224 0.913212 0.873717 -0.005944	-0.012655 0.959195 0.967927 -0.009595	3 -0.013314 9999
4 212	17 20	4 212	0.297459 0.779336 0.771649 0.002156	0.056755 0.953031 0.845897 -0.015842	0.003717 0.964469 0.964084 -0.001904	-0.034691 0.962732 0.858383 0.007335	0.043509 0.918362 0.934108 -0.005920	-0.003273 0.945457 0.958643 -0.022865	0.014665 0.964808 0.935466 -0.001039	0.019811 0.912143 0.932752 -0.026274	-0.049601 0.959926 0.867114 0.000568	-0.076000 0.925898 0.938776 -0.011633	0.014657 0.963163 0.956181 0.011262	0.025964 0.913212 0.950210 -0.001405	0.005774 0.959195 0.966423 0.007155	7 -0.007526 9999
4 213	17 20	4 213	0.376246 0.779336 0.750756 0.003664	0.030472 0.953031 0.947343 0.004068	0.003582 0.964469 0.924308 0.001389	0.003655 0.962732 0.955455 -0.002271	0.066335 0.918362 0.939911 0.007255	0.035816 0.945457 0.944343 0.007607	0.028680 0.964808 0.960795 0.009188	0.083790 0.912143 0.933921 0.014133	-0.008700 0.959926 0.939627 -0.014970	0.066992 0.925898 0.943360 0.010461	0.020757 0.963163 0.956702 0.003536	0.019364 0.913212 0.824349 -0.001483	-0.012373 0.959195 0.965608 -0.001651	8 -0.007406 9999
4 214	17 19	4 214	0.233685 0.779336 0.800830 0.009151	-0.010379 0.953031 0.943793 0.005104	0.003965 0.964469 0.905850 -0.003587	0.003407 0.962732 0.950860 -0.006997	-0.074251 0.918362 0.892499 0.014283	-0.085372 0.945457 0.856510 -0.001773	-0.042432 0.964808 0.843831 0.000390	-0.109618 0.912143 0.871467 -0.011612	0.031852 0.959926 0.959029 0.012040	-0.037483 0.925898 0.934502 0.012530	0.039860 0.963163 0.935473 0.013845	0.032942 0.913212 0.808137 0.005532	-0.019546 0.959195 0.969257 -0.019619	4 0.011433 9999
4 215	17 20	4 215	0.344997 0.779336 0.738508 -0.002773	0.066292 0.953031 0.900446 0.022191	-0.002636 0.964469 0.962015 -0.001217	-0.001978 0.962732 0.956964 -0.013827	0.064060 0.918362 0.918012 0.016584	-0.045769 0.945457 0.949322 -0.016604	0.025045 0.964808 0.940627 0.001900	-0.035908 0.912143 0.954852 -0.000051	-0.046210 0.959926 0.869208 0.002516	-0.036946 0.925898 0.942357 0.016899	0.017887 0.963163 0.950064 0.017952	0.016584 0.913212 0.946666 -0.006765	-0.003371 0.959195 0.969138 0.001922	0 0.000000 9999
4 216	17 20	4 216	0.385121 0.779336 0.700168 0.015148	0.012366 0.953031 0.935802 0.000313	0.004914 0.964469 0.950768 0.001828	0.011716 0.962732 0.960578 0.002317	0.024858 0.918362 0.944849 0.000699	0.048990 0.945457 0.951303 0.017888	-0.010920 0.964808 0.952523 -0.014976	0.020690 0.912143 0.941926 -0.000942	-0.020407 0.959926 0.902852 0.015070	-0.038428 0.925898 0.943721 -0.018247	0.022130 0.963163 0.954809 0.007952	0.023870 0.913212 0.931256 0.006938	-0.020699 0.959195 0.929040 -0.012716	9 -0.016625 9999
4 217	17 19	4 217	0.367828 0.779336 0.751127 -0.009525	0.018159 0.953031 0.967035 0.007240	0.001012 0.964469 0.965067 -0.007669	0.002778 0.962732 0.963851 -0.008629	0.062538 0.918362 0.953766 0.019901	0.002397 0.945457 0.975947 -0.006703	0.052955 0.964808 0.922541 0.021939	0.073270 0.912143 0.939058 -0.002660	0.005820 0.959926 0.963826 -0.010919	0.083771 0.925898 0.930371 0.001464	0.037144 0.963163 0.962648 0.018929	0.021666 0.913212 0.927173 -0.000564	0.005810 0.959195 0.975614 0.006009	0 0.000000 9999
4 218	17 20	4 218	0.367461 0.779336 0.722894 -0.014658	0.035482 0.953031 0.953728 0.015652	0.000662 0.964469 0.952309 0.006190	-0.020848 0.962732 0.964447 -0.019470	0.054627 0.918362 0.940276 0.006077	0.021450 0.945457 0.952556 -0.010607	0.011340 0.964808 0.948532 -0.001267	0.046897 0.912143 0.936408 -0.019922	0.000705 0.959926 0.956192 -0.007965	0.003020 0.925898 0.955071 -0.026277	0.032198 0.963163 0.965874 0.018411	-0.008248 0.913212 0.955924 -0.002604	-0.006683 0.959195 0.939541 0.014613	0 0.000000 9999
[truncated: 15,971,183 more chars]
