# Supplementary material for: Prediction of Contact Residue Pairs Based on Co-Substitution between Sites in Protein Structures
Source: PLoS One. 2013 Jan 16;8(1):e54252. doi: 10.1371/journal.pone.0054252 (PMC3546969; doi:10.1371/journal.pone.0054252)
Supplement: Data S1 — Coevolution scores, overall coevolution score and rank of each site pair in each protein. (BZ2) [file pone.0054252.s008.bz2 › ./ces_rank/CH_SPTB2_HUMAN_176-278.2960.bl0_01.ces_rank]

# CH_SPTB2_HUMAN_176-278.2960.bl0_01.ces_rank
# Neighboring residue pairs (|i - j| <= 5) are excluded.
# #residues = 101  #residue_pairs = 4565  #predicted = 303  #contacts = 172
# 2960 OTUs are used.
# 103 patterns are found.
# 1..103,1..103 : invariant sites are removed;
#
# standard deviation of each characteristics at each site; the max. of | delta | is normalized to one.
#sd 1 0.147719 0.016165 0.057285 0.057300 0.035807 0.036751 0.043118 0.014828 0.006266 0.013824 0.028808 0.065247 0.004648
#sd 2 0.222330 0.045449 0.092790 0.092751 0.049152 0.069646 0.066285 0.049717 0.047145 0.012944 0.129089 0.126817 0.044605
#sd 3 0.218330 0.050651 0.070457 0.070461 0.062780 0.081696 0.079998 0.071512 0.033160 0.093086 0.123665 0.119421 0.042883
#sd 4 0.175907 0.032025 0.000541 0.001017 0.034500 0.049589 0.036719 0.046379 0.055625 0.111086 0.036197 0.006835 0.076285
#sd 5 0.214178 0.042609 0.042875 0.043723 0.070148 0.052371 0.047121 0.066311 0.028536 0.126437 0.111200 0.083793 0.065632
#sd 6 0.291545 0.072613 0.107940 0.107923 0.091803 0.105206 0.088730 0.097195 0.082312 0.108027 0.198962 0.177691 0.088163
#sd 7 0.077851 0.021209 0.012950 0.030499 0.020975 0.011838 0.011820 0.019388 0.045104 0.019294 0.019319 0.027026 0.032308
#sd 8 0.226925 0.041651 0.004056 0.004065 0.042542 0.061330 0.048242 0.054726 0.061825 0.149160 0.049839 0.008340 0.098753
#sd 9 0.200103 0.045385 0.076310 0.076284 0.050716 0.074872 0.060924 0.053338 0.041966 0.042114 0.141441 0.132565 0.027529
#sd 10 0.297759 0.079897 0.112494 0.112662 0.082783 0.123483 0.094797 0.103169 0.076393 0.085242 0.208153 0.177939 0.086142
#sd 11 0.270112 0.058665 0.060284 0.060740 0.103255 0.079553 0.073742 0.094053 0.115604 0.162760 0.165849 0.113473 0.136460
#sd 12 0.201970 0.041641 0.020088 0.020087 0.063499 0.066650 0.041785 0.075432 0.054677 0.125479 0.112507 0.040806 0.047611
#sd 13 0.307114 0.097417 0.119002 0.119191 0.096823 0.135717 0.100919 0.109059 0.092875 0.113790 0.202659 0.197400 0.096411
#sd 14 0.286092 0.077244 0.121573 0.121856 0.095320 0.125916 0.100725 0.092080 0.080695 0.103957 0.184693 0.192938 0.086148
#sd 15 0.270081 0.071655 0.093962 0.094006 0.082949 0.114347 0.083440 0.094574 0.102874 0.108021 0.161460 0.157820 0.089427
#sd 16 0.232337 0.058777 0.052123 0.054848 0.075006 0.088742 0.064317 0.086978 0.080257 0.092238 0.141239 0.100151 0.072506
#sd 17 0.291285 0.090520 0.101036 0.101513 0.087896 0.126812 0.085118 0.107112 0.107954 0.097775 0.209014 0.182367 0.091529
#sd 18 0.279970 0.065849 0.077668 0.078278 0.102347 0.110909 0.087026 0.117112 0.092301 0.158295 0.141305 0.134879 0.087557
#sd 19 0.314777 0.081573 0.111462 0.112219 0.100809 0.141590 0.103055 0.114969 0.122058 0.109504 0.216559 0.195562 0.108281
#sd 20 0.281691 0.067898 0.042273 0.043633 0.075146 0.101256 0.074637 0.108335 0.082420 0.151939 0.115475 0.081396 0.079209
#sd 21 0.326742 0.083866 0.118743 0.118854 0.093329 0.145077 0.113718 0.114990 0.091521 0.110044 0.239404 0.207528 0.072570
#sd 22 0.253913 0.050188 0.100244 0.100476 0.055269 0.099897 0.082434 0.069943 0.067016 0.053902 0.186674 0.182351 0.063440
#sd 23 0.210031 0.043146 0.014034 0.018091 0.044132 0.051727 0.036209 0.061503 0.143858 0.147559 0.035860 0.027411 0.071582
#sd 24 0.251082 0.061080 0.058654 0.059819 0.070968 0.092458 0.073922 0.086410 0.097248 0.101872 0.143746 0.113187 0.082338
#sd 25 0.315090 0.075316 0.119423 0.119296 0.093575 0.134674 0.119881 0.103112 0.079667 0.107305 0.231893 0.203041 0.074594
#sd 26 0.245389 0.064829 0.072659 0.074055 0.075424 0.102081 0.076067 0.088744 0.068969 0.096806 0.166662 0.130296 0.046502
#sd 27 0.203166 0.037977 0.006485 0.039807 0.038080 0.043015 0.029480 0.050444 0.096918 0.137055 0.053872 0.012994 0.074956
#sd 28 0.278046 0.084734 0.095572 0.095896 0.089688 0.104164 0.059280 0.088924 0.071107 0.061417 0.192595 0.179123 0.074972
#sd 29 0.204778 0.026793 0.085709 0.085593 0.027995 0.064667 0.061274 0.039870 0.024708 0.001689 0.163062 0.163346 0.024706
#sd 30 0.096550 0.020852 0.008090 0.008090 0.019771 0.065815 0.014830 0.046705 0.000387 0.018404 0.064156 0.016375 0.012988
#sd 31 0.268838 0.052711 0.066924 0.067965 0.104218 0.069859 0.082307 0.100467 0.086364 0.183247 0.146162 0.122884 0.092201
#sd 32 0.263114 0.061223 0.051465 0.052267 0.084360 0.098499 0.068793 0.098333 0.079636 0.159227 0.096232 0.099140 0.072575
#sd 33 0.161250 0.029574 0.006706 0.011567 0.025725 0.041867 0.021690 0.046723 0.108431 0.112010 0.022136 0.013420 0.051733
#sd 34 0.210499 0.048731 0.012817 0.014211 0.069452 0.087365 0.043751 0.078410 0.071639 0.125087 0.104850 0.025256 0.057936
#sd 35 0.254618 0.060281 0.096990 0.097213 0.080022 0.094081 0.070215 0.079228 0.106366 0.088047 0.162906 0.145857 0.092957
#sd 36 0.195511 0.030793 0.006628 0.006503 0.040688 0.036891 0.035512 0.043274 0.064230 0.113181 0.045015 0.013273 0.067969
#sd 37 0.242761 0.048160 0.009194 0.012920 0.052657 0.075083 0.055171 0.068215 0.076051 0.164352 0.065457 0.018384 0.115630
#sd 38 0.217662 0.050385 0.075226 0.075359 0.052840 0.091100 0.068051 0.065926 0.105444 0.032396 0.149965 0.134664 0.104787
#sd 39 0.285244 0.074408 0.080248 0.081349 0.103616 0.103848 0.078800 0.107057 0.112841 0.147525 0.179092 0.150159 0.116533
#sd 40 0.230059 0.040429 0.014595 0.018706 0.054241 0.064856 0.043834 0.072379 0.089929 0.127008 0.066400 0.029085 0.089464
#sd 41 0.283851 0.075577 0.094122 0.094825 0.101220 0.105473 0.082962 0.100404 0.108521 0.115594 0.183632 0.161733 0.097179
#sd 42 0.236017 0.070176 0.074173 0.074095 0.059261 0.134213 0.066243 0.086071 0.069504 0.057087 0.150438 0.132692 0.068746
#sd 43 0.293480 0.085169 0.113336 0.113165 0.078611 0.132989 0.097203 0.095465 0.078698 0.074118 0.183810 0.191221 0.077023
#sd 44 0.282648 0.072144 0.077256 0.077953 0.105794 0.103042 0.084019 0.111834 0.092526 0.156327 0.189653 0.140758 0.088466
#sd 45 0.245453 0.049833 0.028437 0.029166 0.063861 0.059814 0.053925 0.082017 0.084157 0.144294 0.085237 0.049555 0.078733
#sd 46 0.278131 0.066713 0.109339 0.109175 0.067742 0.136285 0.084109 0.094709 0.077904 0.065693 0.191581 0.195382 0.072821
#sd 47 0.293703 0.081082 0.068248 0.081327 0.109077 0.118925 0.092344 0.130972 0.153414 0.183626 0.119028 0.118930 0.106199
#sd 48 0.317705 0.086954 0.130538 0.130542 0.094586 0.146675 0.099050 0.112582 0.098862 0.088328 0.216791 0.214596 0.092387
#sd 49 0.312439 0.086630 0.124638 0.124550 0.114177 0.125198 0.093020 0.111933 0.115753 0.118455 0.200682 0.202995 0.110003
#sd 50 0.269940 0.069042 0.046459 0.049095 0.096197 0.089897 0.079571 0.118251 0.122401 0.173370 0.113710 0.091046 0.080818
#sd 51 0.262275 0.070466 0.092667 0.092971 0.073009 0.105288 0.075533 0.086783 0.074111 0.083601 0.182586 0.169906 0.065384
#sd 52 0.242407 0.064329 0.084485 0.084654 0.063328 0.129376 0.076824 0.080585 0.051302 0.053789 0.144052 0.154052 0.041682
#sd 53 0.307784 0.080682 0.118663 0.118604 0.108133 0.121482 0.079837 0.096278 0.107639 0.056419 0.226081 0.204680 0.103821
#sd 54 0.269032 0.058064 0.103939 0.103595 0.077128 0.098814 0.085678 0.082453 0.104673 0.079282 0.191136 0.180071 0.113418
#sd 55 0.284142 0.071446 0.092491 0.094690 0.116709 0.121853 0.080812 0.113484 0.117843 0.115204 0.159692 0.162708 0.137001
#sd 56 0.291033 0.063160 0.079992 0.081084 0.111193 0.081132 0.087368 0.111038 0.110532 0.182502 0.138146 0.142845 0.124897
#sd 57 0.276794 0.065286 0.113215 0.113767 0.082554 0.115392 0.114615 0.084752 0.105899 0.081590 0.185954 0.185358 0.112198
#sd 58 0.134197 0.031903 0.041873 0.041931 0.044264 0.051036 0.031681 0.050244 0.039190 0.050693 0.099615 0.080127 0.034475
#sd 59 0.216461 0.044317 0.012843 0.019789 0.063246 0.066712 0.044327 0.074372 0.084274 0.137981 0.096322 0.025871 0.067416
#sd 60 0.277382 0.063503 0.102867 0.102585 0.079824 0.115691 0.090829 0.092395 0.068958 0.076118 0.195189 0.164651 0.069350
#sd 61 0.290486 0.066886 0.080658 0.081865 0.116496 0.091450 0.079420 0.111925 0.137110 0.175202 0.165157 0.146395 0.139749
#sd 62 0.201389 0.048895 0.010635 0.018465 0.052849 0.085281 0.052761 0.068206 0.068685 0.123716 0.085019 0.021256 0.043528
#sd 63 0.201245 0.035898 0.026018 0.027542 0.053239 0.040015 0.033842 0.056995 0.097893 0.125341 0.072146 0.049222 0.062411
#sd 64 0.314081 0.080770 0.138010 0.138160 0.082099 0.123992 0.105955 0.103450 0.075317 0.082095 0.224948 0.214603 0.075800
#sd 65 0.265018 0.071344 0.038643 0.042665 0.082654 0.115104 0.070643 0.100284 0.107366 0.148007 0.135218 0.074432 0.074128
#sd 66 0.231114 0.063237 0.016567 0.021000 0.064370 0.105070 0.053303 0.082144 0.083249 0.141446 0.094604 0.032399 0.083826
#sd 67 0.291854 0.074153 0.130031 0.130229 0.104887 0.110014 0.107722 0.094439 0.102831 0.088760 0.186568 0.197981 0.085791
#sd 68 0.320083 0.089358 0.154097 0.154062 0.098311 0.124789 0.106741 0.103828 0.088388 0.087706 0.218625 0.222098 0.093278
#sd 69 0.222149 0.049766 0.080511 0.081575 0.070533 0.069968 0.069352 0.060291 0.107881 0.070655 0.122886 0.120102 0.109513
#sd 70 0.251222 0.054745 0.048186 0.049689 0.076169 0.077498 0.056136 0.089803 0.115672 0.174000 0.093914 0.084581 0.117803
#sd 71 0.261363 0.101646 0.097773 0.098453 0.068789 0.137742 0.058090 0.076988 0.077859 0.043590 0.173297 0.183222 0.078739
#sd 72 0.233811 0.044485 0.024056 0.024387 0.060058 0.064033 0.051542 0.072944 0.082526 0.138429 0.068156 0.046810 0.086407
#sd 73 0.280804 0.067366 0.096663 0.096769 0.078077 0.139738 0.084184 0.102071 0.074953 0.086201 0.181030 0.166133 0.073652
#sd 74 0.275606 0.067133 0.094397 0.094484 0.092424 0.110393 0.089703 0.101853 0.071444 0.127560 0.154287 0.153717 0.066372
#sd 75 0.268194 0.058766 0.059000 0.060323 0.087178 0.098811 0.085320 0.105832 0.125053 0.142799 0.152732 0.108745 0.114781
#sd 76 0.233861 0.058039 0.053560 0.054636 0.080880 0.074762 0.067936 0.091955 0.092744 0.123699 0.124600 0.100109 0.063064
#sd 77 0.242529 0.059066 0.073243 0.073716 0.067164 0.102654 0.076689 0.086878 0.062572 0.077776 0.159190 0.139334 0.057953
#sd 78 0.236249 0.053841 0.024130 0.029176 0.067552 0.146482 0.075268 0.117966 0.048768 0.107675 0.125396 0.048249 0.027522
#sd 79 0.277090 0.063563 0.105034 0.106347 0.083323 0.117616 0.114173 0.097456 0.075834 0.099092 0.183471 0.174757 0.067589
#sd 80 0.193327 0.042574 0.077829 0.077369 0.053785 0.068268 0.056655 0.069448 0.067937 0.045657 0.104417 0.122251 0.066549
#sd 81 0.204803 0.028333 0.012837 0.014095 0.033726 0.038082 0.035287 0.042627 0.067242 0.127754 0.031884 0.025454 0.112816
#sd 82 0.273797 0.062574 0.043322 0.048511 0.088524 0.096232 0.081354 0.107824 0.100584 0.181376 0.140196 0.082671 0.107081
#sd 83 0.213322 0.041070 0.068473 0.068551 0.060311 0.072775 0.067208 0.067332 0.050845 0.086759 0.120370 0.111811 0.055881
#sd 84 0.202355 0.046984 0.052990 0.053037 0.043863 0.081830 0.054076 0.063172 0.044602 0.062343 0.098837 0.094970 0.041398
#sd 85 0.278939 0.077445 0.105211 0.105559 0.085731 0.121629 0.082835 0.095141 0.082493 0.077607 0.179553 0.178084 0.086642
#sd 86 0.218830 0.072485 0.062975 0.063060 0.073273 0.114274 0.064645 0.093326 0.047056 0.091571 0.112882 0.114613 0.056537
#sd 87 0.215355 0.051969 0.080554 0.080486 0.055652 0.083395 0.055170 0.066529 0.056930 0.057115 0.153168 0.143960 0.062150
#sd 88 0.267583 0.065633 0.074982 0.077831 0.090040 0.120754 0.087356 0.107746 0.100868 0.134383 0.142972 0.126137 0.098302
#sd 89 0.232958 0.055852 0.072201 0.072763 0.086519 0.086120 0.063392 0.084101 0.075077 0.101441 0.134240 0.122860 0.076848
#sd 90 0.216500 0.047799 0.047846 0.047906 0.075047 0.078202 0.052383 0.084871 0.059364 0.099105 0.139438 0.094560 0.069011
#sd 91 0.206888 0.040302 0.008092 0.013756 0.055894 0.047807 0.043166 0.072906 0.041521 0.132744 0.095470 0.017780 0.072352
#sd 92 0.210664 0.039922 0.020129 0.022046 0.054622 0.055008 0.040979 0.065594 0.069385 0.155812 0.071363 0.038683 0.125983
#sd 93 0.228516 0.050478 0.051661 0.051679 0.071120 0.092789 0.058879 0.083211 0.059516 0.101189 0.142856 0.090977 0.074605
#sd 94 0.175693 0.032394 0.001033 0.006279 0.054587 0.048287 0.027249 0.050037 0.089574 0.093262 0.091863 0.006359 0.052566
#sd 95 0.219933 0.034514 0.000819 0.000792 0.038324 0.041235 0.036218 0.049074 0.050591 0.102907 0.052299 0.005847 0.066273
#sd 96 0.209198 0.057843 0.032804 0.043594 0.063751 0.085200 0.052218 0.083378 0.089404 0.093769 0.126902 0.062143 0.097448
#sd 97 0.235284 0.055508 0.047142 0.050260 0.075427 0.095738 0.063166 0.087476 0.081179 0.086227 0.172531 0.093251 0.074959
#sd 98 0.193934 0.028154 0.000640 0.013628 0.030204 0.044825 0.025692 0.048858 0.084901 0.114820 0.026221 0.004912 0.084949
#sd 99 0.190379 0.044191 0.031295 0.033345 0.056390 0.082230 0.035279 0.069639 0.095658 0.078291 0.076774 0.062088 0.078564
#sd 100 0.230309 0.056851 0.069455 0.070194 0.067529 0.075539 0.049564 0.072972 0.107916 0.085034 0.134146 0.119401 0.109249
#sd 101 0.228713 0.056449 0.052644 0.054828 0.074310 0.075408 0.048872 0.069839 0.131873 0.100239 0.096441 0.104078 0.122333
#sd 102 0.151956 0.034294 0.003122 0.014419 0.035919 0.056428 0.024259 0.046653 0.079223 0.045091 0.014714 0.012496 0.064678
#sd 103 0.321633 0.105286 0.106751 0.111447 0.134791 0.141393 0.110027 0.144302 0.141628 0.173718 0.201238 0.184257 0.106909
#
# #branches= 5917, sd > 1.300018e-04, residual ratio > 0.100000, threshold |r| from t-test (E-value=0.000100): 0.072671 0.071098
# serial# #var.res. residue# #replacements 	corr. coeff., the lowest residual ratios for i, j, and partial corr. coeff. for each category
#	#replacements	delta_volume	delta_charge	delta_HB	delta_deir	delta-helix delta-beta delta-turn delta-aromatic delta_branch delta-cross	delta-ion delta-lone-pair max p.c.
# Correlations used: [1, -1, -1, -1, 0, 9, 0, 0, 0, 0, 1, 1, 9]
# r_x is set to 0 for sites which have too many contacts (> 15) for E-value=0.000100;
# r_s is set to 0 for sites which have too many contacts (> 15) for E-value=0.000100;
# Only r_s > threshold is used for both 1 terminal sites.
# method = 11
# residual ratio > 1.300018e-03 for ranking
# residue serial#,  corr. coeff., minimum residual ratios, and partial corr. coeff. for each category, target category no., score, rank
#	rank= -9 and 9999 are assigned to pairs excluded, and to pairs whose correlations are insignificant, respectively.
#	Pairs with rank= 9998 or 9997 are regarded as anomalous sites.
1 2	3 13	1 2	0.568119 0.577016 0.740696 0.128271	0.056536 0.876402 0.957858 -0.011661	-0.089342 0.879346 0.947969 -0.069005	-0.089616 0.874682 0.945446 -0.065824	0.371130 0.737307 0.896832 0.234976	0.178882 0.793242 0.952486 0.113204	0.092925 0.795812 0.954068 0.051359	0.023185 0.902373 0.970490 0.038291	0.102596 0.737618 0.949459 0.047699	0.691962 0.559828 0.682440 0.572406	0.022514 0.785184 0.972757 0.012417	0.237251 0.720018 0.944546 0.124891	0.054836 0.847669 0.953085 0.031160	0 0.128271 -9
1 3	3 18	1 3	0.483157 0.577016 0.805263 0.067156	-0.215963 0.876402 0.924337 -0.131690	0.064749 0.879346 0.926370 0.002714	0.065330 0.874682 0.929761 0.005022	0.086983 0.737307 0.958882 0.050265	0.200590 0.793242 0.945389 0.092770	0.154577 0.795812 0.929916 0.042053	0.015805 0.902373 0.966024 0.034342	0.133275 0.737618 0.970921 0.104572	0.204961 0.559828 0.949402 0.104879	0.041516 0.785184 0.969645 -0.022065	0.005730 0.720018 0.935176 -0.030265	0.023904 0.847669 0.967061 0.013232	0 0.067156 -9
1 4	3 10	1 4	0.367926 0.577016 0.847004 0.017456	0.034191 0.876402 0.966996 0.012272	0.097216 0.879346 0.925851 0.052199	0.084453 0.874682 0.885957 0.043833	-0.134047 0.737307 0.966698 -0.068582	0.077141 0.793242 0.965461 0.082063	-0.100868 0.795812 0.960813 -0.073274	-0.032165 0.902373 0.978805 -0.022933	-0.007685 0.737618 0.941144 0.012830	-0.069125 0.559828 0.962569 -0.005454	0.084743 0.785184 0.982192 0.044352	-0.295128 0.720018 0.842778 -0.137035	0.018762 0.847669 0.955092 0.002070	0 0.017456 9999
1 5	3 16	1 5	0.400250 0.577016 0.837140 0.040859	-0.008071 0.876402 0.954255 -0.028636	-0.125938 0.879346 0.931273 -0.087477	-0.137441 0.874682 0.925938 -0.089819	-0.037585 0.737307 0.966687 -0.027912	-0.007047 0.793242 0.971675 -0.025311	-0.052745 0.795812 0.967570 -0.060511	-0.030030 0.902373 0.959963 -0.016100	0.148600 0.737618 0.930400 0.087685	-0.059961 0.559828 0.955663 -0.026918	0.019424 0.785184 0.966255 -0.002422	0.050563 0.720018 0.955533 0.005755	0.042518 0.847669 0.973134 0.025872	0 0.040859 9999
1 6	3 19	1 6	0.483897 0.577016 0.788761 0.053164	0.049737 0.876402 0.976795 0.023426	0.073187 0.879346 0.961302 0.048860	0.072782 0.874682 0.964240 0.052069	0.161457 0.737307 0.957170 0.059495	0.045367 0.793242 0.978616 0.018654	0.048145 0.795812 0.974323 0.032880	0.049637 0.902373 0.974671 0.036227	0.047527 0.737618 0.979274 0.026587	0.126072 0.559828 0.965572 0.039156	-0.118797 0.785184 0.956947 -0.044724	0.017941 0.720018 0.973745 0.039048	0.033247 0.847669 0.976993 0.012823	0 0.053164 -9
1 7	3 10	1 7	0.232970 0.577016 0.937222 0.079999	0.154001 0.876402 0.948217 0.093033	0.023423 0.879346 0.982322 0.034144	-0.036653 0.874682 0.935524 -0.013252	-0.060218 0.737307 0.977151 -0.015737	0.052727 0.793242 0.976145 0.041581	-0.148092 0.795812 0.965767 -0.101208	0.024124 0.902373 0.966644 0.030468	-0.211283 0.737618 0.934068 -0.132269	0.166404 0.559828 0.950930 0.027928	0.023102 0.785184 0.983384 -0.002619	-0.110750 0.720018 0.968797 -0.044221	0.015057 0.847669 0.977336 -0.002583	0 0.079999 22
1 8	3 12	1 8	0.378932 0.577016 0.860884 0.032519	-0.015099 0.876402 0.966330 -0.009301	0.016655 0.879346 0.860906 -0.001879	0.022686 0.874682 0.874915 0.005036	-0.104238 0.737307 0.964104 -0.047595	-0.005137 0.793242 0.965293 0.049931	-0.089207 0.795812 0.953740 0.000552	0.045519 0.902373 0.960555 0.050001	0.109255 0.737618 0.968694 0.091708	-0.144003 0.559828 0.954316 -0.050898	0.091830 0.785184 0.972678 0.075244	-0.153467 0.720018 0.825009 -0.044585	0.036531 0.847669 0.963109 0.011994	0 0.032519 9999
1 9	3 18	1 9	0.369011 0.577016 0.860167 0.032145	0.002432 0.876402 0.972951 0.013739	0.008277 0.879346 0.948467 -0.015034	0.008582 0.874682 0.949542 -0.013397	0.047919 0.737307 0.962402 -0.021403	-0.028346 0.793242 0.959493 -0.070288	0.091976 0.795812 0.955611 0.028118	-0.050262 0.902373 0.965041 -0.037475	0.021140 0.737618 0.959680 -0.032990	0.092036 0.559828 0.971587 0.032112	-0.111177 0.785184 0.953763 -0.065903	-0.061937 0.720018 0.952412 -0.061284	0.020773 0.847669 0.966378 0.012201	0 0.032145 9999
1 10	3 20	1 10	0.471072 0.577016 0.802616 0.061892	-0.085883 0.876402 0.963208 -0.039757	0.067221 0.879346 0.948938 0.026790	0.064798 0.874682 0.951305 0.022092	0.121954 0.737307 0.965945 0.047241	-0.035485 0.793242 0.968855 -0.013657	0.078091 0.795812 0.964484 0.026952	0.088977 0.902373 0.961865 0.063361	0.075873 0.737618 0.959795 0.072341	0.117003 0.559828 0.970925 0.052984	-0.147000 0.785184 0.955830 -0.072765	-0.049577 0.720018 0.969704 -0.018236	0.026856 0.847669 0.978398 0.007432	0 0.061892 89
1 11	3 17	1 11	0.444731 0.577016 0.821192 0.029091	-0.022196 0.876402 0.973899 -0.010453	-0.004305 0.879346 0.977046 -0.005685	-0.008098 0.874682 0.970660 -0.008209	0.030611 0.737307 0.968407 0.019334	-0.009194 0.793242 0.976700 0.006954	-0.055858 0.795812 0.966325 -0.002812	0.044658 0.902373 0.963147 0.006689	-0.106933 0.737618 0.954176 -0.119055	0.014048 0.559828 0.970128 0.022132	0.020696 0.785184 0.961663 0.015880	0.000273 0.720018 0.969380 0.033477	-0.114770 0.847669 0.960657 -0.120355	0 0.029091 9999
1 12	3 19	1 12	0.347053 0.577016 0.871264 0.007814	0.006244 0.876402 0.966066 0.021360	0.004741 0.879346 0.985170 0.001934	0.003649 0.874682 0.984968 0.004369	-0.048593 0.737307 0.959610 -0.028925	0.005958 0.793242 0.964983 0.013656	-0.048025 0.795812 0.968210 -0.009686	-0.028770 0.902373 0.962645 -0.051260	0.024453 0.737618 0.962408 -0.006353	-0.074342 0.559828 0.967227 -0.034019	-0.050697 0.785184 0.959749 -0.026455	-0.085134 0.720018 0.973265 -0.027948	0.044453 0.847669 0.973662 0.017846	0 0.007814 9999
1 13	3 20	1 13	0.432411 0.577016 0.823101 0.031639	0.018453 0.876402 0.965548 0.042129	0.017508 0.879346 0.962738 -0.006995	0.017581 0.874682 0.964999 -0.007554	0.038785 0.737307 0.972389 0.023242	-0.049827 0.793242 0.967740 -0.036380	-0.000048 0.795812 0.976844 -0.003586	-0.045915 0.902373 0.972876 -0.041632	0.048836 0.737618 0.972616 0.024639	0.089412 0.559828 0.978604 0.029522	-0.012635 0.785184 0.982323 -0.014789	-0.065344 0.720018 0.976179 -0.015505	0.047082 0.847669 0.973793 0.034546	0 0.031639 9999
1 14	3 20	1 14	0.427652 0.577016 0.829571 0.029345	-0.032142 0.876402 0.965368 -0.016159	0.142268 0.879346 0.915921 0.058237	0.144939 0.874682 0.915379 0.061224	0.146435 0.737307 0.951312 0.044271	0.100121 0.793242 0.960103 0.055920	0.165722 0.795812 0.953779 0.072597	0.027287 0.902373 0.971050 0.011862	0.073779 0.737618 0.964158 0.012433	0.104364 0.559828 0.965923 0.060879	-0.018751 0.785184 0.975249 -0.013205	0.084465 0.720018 0.961368 0.013834	0.042855 0.847669 0.969984 0.023452	0 0.029345 9999
1 15	3 19	1 15	0.431127 0.577016 0.794064 0.013282	0.066946 0.876402 0.964756 0.040130	0.047966 0.879346 0.949898 0.053625	0.045923 0.874682 0.949755 0.047435	0.062433 0.737307 0.956758 -0.007614	0.043975 0.793242 0.970602 0.028732	0.106566 0.795812 0.960597 0.069471	-0.002654 0.902373 0.967372 -0.016390	-0.035808 0.737618 0.967286 -0.010611	0.096694 0.559828 0.966765 0.023508	-0.037683 0.785184 0.972285 -0.004105	0.044229 0.720018 0.954622 0.000744	-0.017208 0.847669 0.976615 -0.017605	0 0.013282 9999
1 16	3 20	1 16	0.539798 0.577016 0.714318 0.030856	-0.075973 0.876402 0.956236 -0.019180	-0.035171 0.879346 0.968863 -0.041815	-0.032962 0.874682 0.970618 -0.043542	0.143897 0.737307 0.963168 0.054977	-0.218812 0.793242 0.930536 -0.136347	0.106163 0.795812 0.956354 0.031036	0.073670 0.902373 0.944413 0.026521	0.054807 0.737618 0.973734 0.020726	0.162956 0.559828 0.963780 0.065304	-0.058196 0.785184 0.963549 -0.033110	-0.180910 0.720018 0.953519 -0.083544	0.039251 0.847669 0.984527 0.020726	0 0.030856 9999
1 17	3 20	1 17	0.431794 0.577016 0.784427 0.003393	-0.123638 0.876402 0.948585 -0.036926	-0.021584 0.879346 0.973759 -0.022108	-0.021234 0.874682 0.976915 -0.026300	0.081297 0.737307 0.966481 0.025172	-0.153422 0.793242 0.950035 -0.078957	0.026369 0.795812 0.966411 -0.011081	0.050734 0.902373 0.940845 -0.002160	0.034684 0.737618 0.975785 -0.007767	0.210164 0.559828 0.942014 0.122148	-0.136077 0.785184 0.963938 -0.061854	-0.098427 0.720018 0.969115 -0.063663	-0.005559 0.847669 0.967343 -0.023396	0 0.003393 9999
1 18	3 20	1 18	0.422428 0.577016 0.796876 0.021900	-0.009554 0.876402 0.976216 0.008918	0.018279 0.879346 0.976936 0.022619	0.023598 0.874682 0.978325 0.025142	-0.063152 0.737307 0.968871 -0.021817	-0.175008 0.793242 0.955147 -0.138979	0.039959 0.795812 0.958563 0.051410	-0.119369 0.902373 0.958505 -0.088388	0.008730 0.737618 0.979357 0.004207	-0.091770 0.559828 0.956245 -0.045751	0.027163 0.785184 0.975642 -0.009288	-0.158011 0.720018 0.959162 -0.098983	0.015723 0.847669 0.977210 0.000697	0 0.021900 9999
1 19	3 20	1 19	0.396496 0.577016 0.831077 0.007113	-0.029040 0.876402 0.977925 -0.015159	-0.060568 0.879346 0.960091 -0.051244	-0.064555 0.874682 0.960598 -0.049389	0.073602 0.737307 0.964903 0.029661	-0.182642 0.793242 0.957620 -0.098410	0.053154 0.795812 0.969960 0.008997	0.022572 0.902373 0.964713 -0.024355	0.015111 0.737618 0.966476 0.035182	0.093190 0.559828 0.966450 -0.008681	-0.047596 0.785184 0.971544 -0.037836	-0.109925 0.720018 0.969732 -0.065203	0.032173 0.847669 0.979196 0.045892	0 0.007113 9999
1 20	3 20	1 20	0.393402 0.577016 0.826952 0.022289	0.004931 0.876402 0.963870 0.020150	-0.021893 0.879346 0.976030 0.011470	-0.018509 0.874682 0.974441 0.004956	-0.057071 0.737307 0.973401 -0.048205	0.036563 0.793242 0.978610 0.027134	-0.103148 0.795812 0.966344 -0.070119	-0.026631 0.902373 0.972453 -0.022029	0.071874 0.737618 0.975614 0.043510	-0.148909 0.559828 0.963838 -0.086620	0.025344 0.785184 0.975007 0.009243	-0.082177 0.720018 0.969076 -0.039644	0.050005 0.847669 0.984912 0.026206	0 0.022289 9999
1 21	3 20	1 21	0.396081 0.577016 0.833224 0.003971	-0.102527 0.876402 0.968672 -0.070481	0.003731 0.879346 0.970443 -0.018072	0.006326 0.874682 0.968000 -0.017532	0.056664 0.737307 0.971180 -0.003640	-0.080786 0.793242 0.975975 -0.048788	0.003292 0.795812 0.977457 -0.007514	-0.016068 0.902373 0.968128 -0.020614	0.105900 0.737618 0.967086 0.080495	0.088357 0.559828 0.970750 -0.015499	-0.194215 0.785184 0.950808 -0.126504	-0.114724 0.720018 0.966578 -0.112907	0.035204 0.847669 0.979793 0.021415	0 0.003971 9999
1 22	3 19	1 22	0.340366 0.577016 0.870273 0.009579	-0.019700 0.876402 0.971831 -0.007727	0.043581 0.879346 0.941439 -0.005128	0.044494 0.874682 0.944398 -0.006093	0.101185 0.737307 0.970877 0.042917	-0.003561 0.793242 0.972030 -0.007359	0.087399 0.795812 0.967277 0.039891	-0.019196 0.902373 0.959914 -0.021892	0.008718 0.737618 0.967935 -0.020529	0.069586 0.559828 0.982894 0.036939	0.048527 0.785184 0.967710 0.042333	0.118469 0.720018 0.951018 0.070179	-0.003402 0.847669 0.970974 -0.012353	0 0.009579 9999
1 23	3 17	1 23	0.339531 0.577016 0.891393 0.055187	0.094370 0.876402 0.954542 0.045059	0.007911 0.879346 0.984182 0.015879	-0.009336 0.874682 0.981981 0.002368	-0.146796 0.737307 0.955957 -0.047888	0.015109 0.793242 0.969414 -0.015030	-0.036813 0.795812 0.977375 -0.005592	-0.025677 0.902373 0.967091 -0.019090	-0.150690 0.737618 0.946799 -0.065845	0.071375 0.559828 0.963078 0.009826	0.025409 0.785184 0.969859 -0.033095	-0.027710 0.720018 0.983294 -0.024007	0.069840 0.847669 0.973413 0.083894	0 0.055187 149
1 24	3 20	1 24	0.466801 0.577016 0.796453 0.044000	-0.042595 0.876402 0.968160 -0.040438	0.018981 0.879346 0.965490 -0.005532	0.033428 0.874682 0.964358 0.006328	0.013562 0.737307 0.939963 -0.009377	0.051741 0.793242 0.967343 -0.000741	-0.008029 0.795812 0.963419 -0.003524	-0.034455 0.902373 0.969798 -0.036052	-0.075068 0.737618 0.959370 -0.055846	0.169379 0.559828 0.945687 0.030303	-0.135044 0.785184 0.958573 -0.058813	-0.087233 0.720018 0.960460 -0.048190	-0.099380 0.847669 0.975153 -0.071706	0 0.044000 9999
1 25	3 20	1 25	0.363904 0.577016 0.856771 0.004634	-0.057767 0.876402 0.968330 -0.016579	0.083530 0.879346 0.942452 0.047830	0.084765 0.874682 0.941315 0.043193	0.059034 0.737307 0.969224 0.002186	0.107717 0.793242 0.958943 0.051080	0.212724 0.795812 0.936190 0.134091	-0.024687 0.902373 0.981104 -0.012357	0.090500 0.737618 0.971355 0.068567	0.091638 0.559828 0.981627 0.053316	-0.076609 0.785184 0.960845 -0.050110	0.022114 0.720018 0.957629 -0.010251	0.039873 0.847669 0.980932 0.047374	0 0.004634 9999
1 26	3 20	1 26	0.378750 0.577016 0.852626 0.084617	-0.027842 0.876402 0.952541 0.002864	-0.013033 0.879346 0.958235 -0.011673	-0.011229 0.874682 0.957883 -0.012545	0.132977 0.737307 0.963762 0.061848	0.078314 0.793242 0.962268 0.014345	0.108546 0.795812 0.960188 0.061532	0.037794 0.902373 0.969684 0.010843	0.108235 0.737618 0.960275 0.067003	0.090942 0.559828 0.972482 0.040909	-0.027420 0.785184 0.962483 -0.032554	0.043968 0.720018 0.949558 0.014710	0.022538 0.847669 0.984930 0.025515	0 0.084617 15
1 27	3 14	1 27	0.238828 0.577016 0.919373 -0.005887	0.064096 0.876402 0.946382 0.021064	0.056759 0.879346 0.944241 -0.001424	0.151119 0.874682 0.930639 0.120761	-0.010295 0.737307 0.961697 0.026102	0.052857 0.793242 0.971888 -0.006677	-0.037486 0.795812 0.978619 -0.055178	0.000874 0.902373 0.962819 0.000426	0.026960 0.737618 0.953553 0.046557	-0.091933 0.559828 0.967274 -0.044303	0.014900 0.785184 0.972977 0.009582	-0.071946 0.720018 0.927014 -0.011805	0.076366 0.847669 0.976350 0.052744	0 0.000000 9999
1 28	3 20	1 28	0.366197 0.577016 0.833046 -0.021154	0.046022 0.876402 0.953516 -0.030232	-0.027741 0.879346 0.921658 0.003731	-0.024801 0.874682 0.917920 -0.005378	0.103673 0.737307 0.970909 0.044551	-0.029357 0.793242 0.971663 -0.025080	0.080753 0.795812 0.968918 0.032202	0.005511 0.902373 0.975367 0.002310	0.127398 0.737618 0.965825 0.097306	0.107477 0.559828 0.962831 0.029851	0.003533 0.785184 0.969528 -0.018269	0.194677 0.720018 0.931324 0.064222	0.081373 0.847669 0.973956 0.072632	0 0.000000 9999
1 29	3 12	1 29	0.258341 0.577016 0.923876 0.018660	-0.044429 0.876402 0.974348 -0.033619	0.017059 0.879346 0.933261 -0.007980	0.017713 0.874682 0.934494 -0.003126	0.099923 0.737307 0.962886 0.024619	0.138206 0.793242 0.961806 0.051312	0.112427 0.795812 0.957333 0.027851	0.007420 0.902373 0.974959 -0.005386	-0.003172 0.737618 0.997537 -0.004802	0.036748 0.559828 0.940817 0.047101	0.153579 0.785184 0.958706 0.073897	0.171365 0.720018 0.950310 0.057873	-0.002316 0.847669 0.991955 0.008640	0 0.018660 9999
1 30	3 9	1 30	0.036169 0.577016 0.963993 -0.070592	-0.041834 0.876402 0.970656 -0.007849	0.019989 0.879346 0.955713 0.004798	0.019668 0.874682 0.954560 0.003853	0.014513 0.737307 0.971595 0.007929	-0.044118 0.793242 0.982684 -0.027233	0.047852 0.795812 0.978648 0.024103	-0.005140 0.902373 0.984033 -0.003698	0.053956 0.737618 0.973660 0.006216	0.005726 0.559828 0.999720 -0.001283	0.006559 0.785184 0.965680 -0.015695	-0.056311 0.720018 0.947195 -0.048087	-0.003681 0.847669 0.960609 -0.014774	0 0.000000 9999
1 31	3 20	1 31	0.349788 0.577016 0.863215 -0.001117	-0.021965 0.876402 0.964411 -0.000220	0.042561 0.879346 0.953135 0.016576	0.046764 0.874682 0.961418 0.021482	-0.099139 0.737307 0.961485 -0.031377	0.032926 0.793242 0.971271 0.007896	-0.175315 0.795812 0.955072 -0.102199	0.039075 0.902373 0.963290 0.037448	0.103072 0.737618 0.975400 0.084961	-0.141009 0.559828 0.957081 -0.012277	0.088465 0.785184 0.970933 0.037884	-0.061561 0.720018 0.958308 -0.025417	0.041680 0.847669 0.969957 0.026098	0 0.000000 9999
1 32	3 20	1 32	0.362818 0.577016 0.842241 -0.001722	0.009630 0.876402 0.967860 0.018952	0.127259 0.879346 0.946236 0.094226	0.131369 0.874682 0.946105 0.099897	0.029759 0.737307 0.969289 0.036715	0.016299 0.793242 0.976972 -0.009494	-0.134876 0.795812 0.963801 -0.057315	0.050926 0.902373 0.976381 0.038877	0.058383 0.737618 0.966932 0.029802	-0.079540 0.559828 0.965620 -0.012070	0.099447 0.785184 0.971181 0.058431	0.077815 0.720018 0.950013 0.056282	0.016177 0.847669 0.985636 0.004068	0 0.000000 9999
1 33	3 13	1 33	0.205493 0.577016 0.935814 -0.002798	0.024628 0.876402 0.971160 0.013021	0.006776 0.879346 0.998398 0.008144	-0.000709 0.874682 0.957324 -0.002868	-0.045447 0.737307 0.963248 -0.011031	0.037822 0.793242 0.967976 0.035414	0.029721 0.795812 0.976605 0.006171	0.019390 0.902373 0.966828 0.009396	0.005474 0.737618 0.970647 0.010645	-0.037093 0.559828 0.975593 -0.021266	0.023529 0.785184 0.979548 0.015621	-0.001128 0.720018 0.997988 0.002177	0.039082 0.847669 0.974835 0.025443	0 0.000000 9999
1 34	3 18	1 34	0.270286 0.577016 0.878509 -0.043857	0.002279 0.876402 0.953167 0.014392	-0.018827 0.879346 0.967418 -0.036163	-0.010328 0.874682 0.966113 -0.034712	-0.165649 0.737307 0.948823 -0.046310	-0.139323 0.793242 0.950538 -0.055521	-0.093349 0.795812 0.951852 -0.030402	-0.043254 0.902373 0.965206 -0.043084	0.076804 0.737618 0.964660 0.067790	0.010787 0.559828 0.956794 -0.009786	0.049848 0.785184 0.959017 0.033632	-0.035187 0.720018 0.941298 -0.003307	0.055690 0.847669 0.978990 0.054870	0 0.000000 9999
1 35	3 18	1 35	0.359612 0.577016 0.819685 -0.037070	-0.051180 0.876402 0.956490 -0.034632	-0.134521 0.879346 0.924676 -0.072169	-0.137078 0.874682 0.921802 -0.078056	0.104043 0.737307 0.946393 -0.009866	0.050033 0.793242 0.974075 0.003019	0.018127 0.795812 0.975557 0.003861	-0.075089 0.902373 0.966652 -0.064759	0.038033 0.737618 0.965296 0.038739	0.111892 0.559828 0.961111 0.050741	-0.003740 0.785184 0.968394 -0.000094	0.026158 0.720018 0.960047 -0.010906	0.004658 0.847669 0.978704 0.007880	0 0.000000 9999
1 36	3 14	1 36	0.307945 0.577016 0.911700 0.066373	0.054066 0.876402 0.969568 0.030228	-0.000057 0.879346 0.999194 -0.001224	-0.001574 0.874682 0.999972 -0.001095	-0.132243 0.737307 0.958149 -0.034943	0.065115 0.793242 0.974215 0.024341	0.014148 0.795812 0.975002 -0.008907	-0.022272 0.902373 0.963284 -0.002582	0.109601 0.737618 0.944468 0.053690	-0.163876 0.559828 0.961923 -0.042032	0.066400 0.785184 0.979711 0.040000	-0.006030 0.720018 0.998919 -0.005319	0.081194 0.847669 0.968949 0.074017	0 0.066373 55
1 37	3 13	1 37	0.385614 0.577016 0.851805 0.013713	0.096036 0.876402 0.957506 0.052565	-0.001194 0.879346 0.958546 0.029329	0.001829 0.874682 0.976788 0.025807	-0.104630 0.737307 0.965111 -0.036768	-0.028424 0.793242 0.972595 -0.014976	-0.097780 0.795812 0.959381 -0.039708	-0.058806 0.902373 0.959060 -0.037731	0.015914 0.737618 0.961156 0.005097	-0.075854 0.559828 0.959504 0.002650	0.077123 0.785184 0.971956 0.062694	0.004722 0.720018 0.966535 0.014277	-0.030635 0.847669 0.972701 -0.039413	0 0.013713 9999
1 38	3 19	1 38	0.334288 0.577016 0.860213 0.003353	-0.008731 0.876402 0.968387 -0.008941	-0.042782 0.879346 0.948115 -0.045515	-0.042363 0.874682 0.946071 -0.043737	0.072101 0.737307 0.963901 0.008329	-0.079682 0.793242 0.958702 -0.029356	0.036590 0.795812 0.953607 0.013335	-0.076869 0.902373 0.946836 -0.101477	-0.027883 0.737618 0.956500 -0.003975	0.046261 0.559828 0.964131 0.041344	0.014062 0.785184 0.962097 0.029911	0.065739 0.720018 0.958649 0.041509	-0.074999 0.847669 0.968511 -0.043097	0 0.003353 9999
1 39	3 20	1 39	0.436457 0.577016 0.830303 0.044290	-0.048748 0.876402 0.963155 -0.057034	-0.086424 0.879346 0.932150 -0.057401	-0.087475 0.874682 0.950985 -0.061814	0.007680 0.737307 0.971376 -0.014184	0.036690 0.793242 0.973931 0.050416	0.003393 0.795812 0.960544 0.037958	-0.046393 0.902373 0.973424 -0.040348	0.021096 0.737618 0.967580 0.022834	-0.001828 0.559828 0.965186 -0.014740	0.012564 0.785184 0.970027 0.009994	-0.002462 0.720018 0.960747 -0.047684	-0.057807 0.847669 0.971960 -0.042628	0 0.044290 9999
1 40	3 17	1 40	0.375885 0.577016 0.871091 0.029724	0.048614 0.876402 0.957024 0.018421	0.003353 0.879346 0.972167 0.017825	-0.024723 0.874682 0.964615 -0.017707	-0.141280 0.737307 0.957731 -0.084057	0.001225 0.793242 0.969163 0.018199	-0.107881 0.795812 0.957749 -0.044059	0.015169 0.902373 0.953283 0.001228	-0.003130 0.737618 0.951573 0.006081	-0.084995 0.559828 0.969009 -0.031321	0.080970 0.785184 0.969633 0.037557	-0.049124 0.720018 0.976022 -0.006733	0.066647 0.847669 0.976172 0.055966	0 0.029724 9999
1 41	3 20	1 41	0.434662 0.577016 0.806723 0.011463	0.043934 0.876402 0.961548 0.038639	0.024066 0.879346 0.964628 0.015672	0.024708 0.874682 0.960016 0.002141	0.084695 0.737307 0.959092 0.003495	0.024035 0.793242 0.968344 -0.008467	-0.023093 0.795812 0.970276 -0.014744	0.047153 0.902373 0.974738 0.039261	0.024505 0.737618 0.966283 -0.023122	0.063717 0.559828 0.969927 0.045459	-0.089778 0.785184 0.958608 -0.020155	-0.018955 0.720018 0.969620 0.001456	-0.016628 0.847669 0.980222 -0.026315	0 0.011463 9999
1 42	3 19	1 42	0.283515 0.577016 0.908778 0.090246	-0.075273 0.876402 0.959766 -0.034546	0.028642 0.879346 0.976528 0.023856	0.028726 0.874682 0.973631 0.025043	0.007125 0.737307 0.983040 0.007324	-0.199455 0.793242 0.952832 -0.104130	0.135720 0.795812 0.962247 0.064110	0.050318 0.902373 0.959802 0.032460	0.075572 0.737618 0.976341 0.054294	0.079499 0.559828 0.969586 0.035015	0.115315 0.785184 0.977375 0.082685	-0.128998 0.720018 0.962937 -0.039439	0.065016 0.847669 0.975255 0.067244	0 0.090246 9
1 43	3 19	1 43	0.384456 0.577016 0.852246 0.051361	-0.122280 0.876402 0.949755 -0.059786	-0.087678 0.879346 0.959250 -0.053934	-0.087545 0.874682 0.955844 -0.047553	0.052915 0.737307 0.973489 0.032465	-0.116199 0.793242 0.963097 -0.052802	0.037743 0.795812 0.960243 -0.000542	0.062731 0.902373 0.956490 0.021423	0.032376 0.737618 0.972980 0.020159	0.113863 0.559828 0.963790 0.055079	0.096600 0.785184 0.969561 0.047347	0.004555 0.720018 0.970171 0.013960	0.050170 0.847669 0.975241 0.031768	0 0.051361 209
1 44	3 20	1 44	0.375598 0.577016 0.820195 -0.039836	0.007287 0.876402 0.969806 0.016298	0.069801 0.879346 0.940325 0.052883	0.069023 0.874682 0.945051 0.051404	0.050686 0.737307 0.968650 0.009383	-0.066451 0.793242 0.972788 -0.055560	-0.025817 0.795812 0.963357 0.012250	-0.037693 0.902373 0.969742 -0.048419	0.112512 0.737618 0.969274 0.071278	0.034559 0.559828 0.968352 0.020356	-0.115770 0.785184 0.967897 -0.063614	-0.008017 0.720018 0.948228 0.044513	0.035512 0.847669 0.981693 0.046185	0 0.000000 9999
1 45	3 20	1 45	0.400496 0.577016 0.825805 0.002967	0.018541 0.876402 0.967248 -0.016095	0.005176 0.879346 0.971619 0.000262	-0.003146 0.874682 0.968132 -0.012503	-0.155686 0.737307 0.950785 -0.070723	0.036281 0.793242 0.974147 0.024340	-0.175068 0.795812 0.923601 -0.053226	-0.066167 0.902373 0.933235 -0.028080	0.099305 0.737618 0.974192 0.061683	-0.243952 0.559828 0.934619 -0.096084	0.065101 0.785184 0.971090 0.019805	-0.102771 0.720018 0.961597 -0.054485	0.068227 0.847669 0.976577 0.045691	0 0.002967 9999
1 46	3 19	1 46	0.368201 0.577016 0.833813 -0.010484	-0.013099 0.876402 0.972577 -0.007304	0.008810 0.879346 0.955574 0.007358	0.009164 0.874682 0.956953 0.008739	0.098345 0.737307 0.962344 0.031171	-0.148177 0.793242 0.955147 -0.060185	0.121987 0.795812 0.952410 0.011752	0.003061 0.902373 0.956174 -0.012121	0.074478 0.737618 0.970844 0.023211	0.079719 0.559828 0.979992 0.020568	0.052191 0.785184 0.971813 0.013666	-0.012050 0.720018 0.971094 -0.021309	0.051504 0.847669 0.973466 0.029508	0 0.000000 9999
1 47	3 20	1 47	0.407452 0.577016 0.800743 0.030834	0.118996 0.876402 0.951490 0.037635	0.068742 0.879346 0.956340 0.011903	0.039965 0.874682 0.962632 -0.001460	-0.141685 0.737307 0.945838 -0.049344	0.005942 0.793242 0.963244 0.003020	-0.150023 0.795812 0.948293 -0.061741	0.027030 0.902373 0.962130 0.030822	-0.130431 0.737618 0.955213 -0.071250	-0.053786 0.559828 0.966328 0.023840	0.074740 0.785184 0.965705 0.058894	-0.076463 0.720018 0.966941 -0.030388	-0.037317 0.847669 0.971667 -0.027312	0 0.030834 9999
1 48	3 19	1 48	0.387707 0.577016 0.833436 0.026921	0.037724 0.876402 0.961867 0.027740	-0.169532 0.879346 0.933306 -0.123023	-0.169061 0.874682 0.931665 -0.109379	0.158645 0.737307 0.952643 0.052400	0.092143 0.793242 0.971974 0.043989	0.058787 0.795812 0.965057 0.041518	0.000170 0.902373 0.981107 -0.009249	0.097125 0.737618 0.967323 0.045319	0.132682 0.559828 0.968716 0.056727	0.041670 0.785184 0.972062 0.001116	0.213481 0.720018 0.937903 0.095904	0.095918 0.847669 0.965762 0.040949	0 0.026921 9999
1 49	3 20	1 49	0.416500 0.577016 0.808612 0.043578	-0.035825 0.876402 0.964888 -0.022716	0.012005 0.879346 0.951790 0.020615	0.012049 0.874682 0.952963 0.024950	0.177938 0.737307 0.943418 0.085391	0.049271 0.793242 0.963836 0.046845	0.107817 0.795812 0.967270 0.059358	0.099665 0.902373 0.956894 0.073256	0.071812 0.737618 0.973151 0.019226	0.123664 0.559828 0.966674 0.036945	-0.015347 0.785184 0.969798 0.016722	0.123772 0.720018 0.951123 0.074588	0.019646 0.847669 0.973452 0.006345	0 0.043578 9999
1 50	3 20	1 50	0.409307 0.577016 0.792747 0.043655	0.019854 0.876402 0.968373 -0.012709	-0.046998 0.879346 0.968556 -0.027495	-0.054878 0.874682 0.962636 -0.035658	-0.147133 0.737307 0.949307 -0.049297	0.003741 0.793242 0.970043 -0.007395	-0.174531 0.795812 0.952751 -0.077114	0.024522 0.902373 0.947035 0.051112	-0.006330 0.737618 0.967032 -0.022656	-0.183323 0.559828 0.936280 -0.024709	0.061761 0.785184 0.970886 0.010785	-0.120136 0.720018 0.958253 -0.072589	-0.003616 0.847669 0.963621 -0.023644	0 0.043655 9999
1 51	3 19	1 51	0.521413 0.577016 0.726858 0.029508	-0.083332 0.876402 0.962943 -0.025777	-0.019537 0.879346 0.966451 0.005565	-0.012393 0.874682 0.966625 0.013228	0.120990 0.737307 0.960670 0.049485	-0.135450 0.793242 0.963138 -0.077244	0.114322 0.795812 0.965931 0.094227	0.067775 0.902373 0.948589 0.030873	0.058496 0.737618 0.970335 0.029652	0.162725 0.559828 0.961500 0.059834	-0.093591 0.785184 0.964235 -0.029707	-0.037246 0.720018 0.968924 -0.027846	0.058086 0.847669 0.982774 0.032504	0 0.029508 9999
1 52	3 19	1 52	0.474269 0.577016 0.774808 0.029744	-0.043981 0.876402 0.970491 -0.025956	0.043520 0.879346 0.972610 0.029419	0.043457 0.874682 0.972675 0.022305	0.122857 0.737307 0.959085 0.009378	-0.245451 0.793242 0.926300 -0.137416	0.194459 0.795812 0.938233 0.081846	0.057416 0.902373 0.933029 0.010775	0.044412 0.737618 0.981736 -0.004937	0.247453 0.559828 0.938649 0.088187	0.123316 0.785184 0.967503 0.053686	-0.158365 0.720018 0.949802 -0.104640	0.031765 0.847669 0.976265 0.029311	0 0.029744 9999
1 53	3 19	1 53	0.422151 0.577016 0.803856 0.008101	-0.003253 0.876402 0.973358 0.005566	0.037904 0.879346 0.969357 0.036539	0.035229 0.874682 0.967956 0.037251	0.130455 0.737307 0.964564 0.066597	-0.122845 0.793242 0.961571 -0.058364	-0.002527 0.795812 0.973495 -0.018725	0.046928 0.902373 0.953437 0.031723	0.001863 0.737618 0.976110 -0.037077	0.097904 0.559828 0.964878 0.013841	-0.146857 0.785184 0.955336 -0.047438	-0.010712 0.720018 0.970097 -0.018443	-0.015268 0.847669 0.967539 -0.006700	0 0.008101 9999
1 54	3 19	1 54	0.419837 0.577016 0.823930 0.028908	-0.034456 0.876402 0.965599 -0.013249	-0.027839 0.879346 0.941687 0.003349	-0.028151 0.874682 0.941159 0.009643	0.111571 0.737307 0.956180 0.018358	0.007868 0.793242 0.974206 0.027550	0.060401 0.795812 0.966954 0.052633	0.054103 0.902373 0.960255 0.009419	0.046266 0.737618 0.965112 0.049756	0.075551 0.559828 0.973497 0.035306	-0.039955 0.785184 0.963036 -0.043332	0.048918 0.720018 0.965951 0.004314	0.028467 0.847669 0.966503 0.020703	0 0.028908 9999
1 55	3 20	1 55	0.422295 0.577016 0.820920 0.057318	0.052581 0.876402 0.965498 0.026168	-0.003600 0.879346 0.920903 0.002308	-0.006843 0.874682 0.920533 -0.000293	0.074563 0.737307 0.964230 0.006126	-0.038820 0.793242 0.969649 -0.016340	-0.025946 0.795812 0.950149 -0.017906	0.045650 0.902373 0.967077 0.022766	-0.038701 0.737618 0.971739 -0.016664	0.049810 0.559828 0.969005 0.002264	0.035015 0.785184 0.952334 -0.016012	0.035209 0.720018 0.941237 0.030221	0.018349 0.847669 0.978025 0.019039	0 0.057318 117
1 56	3 20	1 56	0.437396 0.577016 0.802252 0.018878	0.093146 0.876402 0.961634 0.054174	0.070319 0.879346 0.954244 0.031596	0.072549 0.874682 0.955039 0.025880	-0.048893 0.737307 0.965008 -0.023339	0.081216 0.793242 0.974019 0.058624	-0.017448 0.795812 0.958542 0.009348	-0.023698 0.902373 0.971196 -0.028878	0.008455 0.737618 0.971792 0.002274	-0.008415 0.559828 0.970513 -0.058522	0.052678 0.785184 0.969597 0.043600	-0.016065 0.720018 0.965020 0.014892	-0.116769 0.847669 0.954782 -0.088133	0 0.018878 9999
1 57	3 20	1 57	0.390059 0.577016 0.836283 0.059559	0.057194 0.876402 0.964660 0.036663	-0.030382 0.879346 0.934481 -0.020797	-0.032425 0.874682 0.932248 -0.021040	0.189311 0.737307 0.949541 0.067585	0.166106 0.793242 0.953624 0.071287	0.178871 0.795812 0.933212 0.083664	-0.032286 0.902373 0.976885 -0.024854	-0.016786 0.737618 0.973791 -0.019416	0.128092 0.559828 0.971032 0.054737	0.006340 0.785184 0.967095 -0.012084	0.139922 0.720018 0.958442 0.049962	-0.070040 0.847669 0.973880 -0.086771	0 0.059559 103
1 58	3 18	1 58	0.304712 0.577016 0.864861 0.056555	-0.044528 0.876402 0.948139 0.001194	0.022267 0.879346 0.941782 0.017405	0.021174 0.874682 0.939699 0.017533	0.144374 0.737307 0.951512 0.099091	-0.097015 0.793242 0.943053 -0.017303	0.108224 0.795812 0.948868 0.075636	0.093059 0.902373 0.935578 0.064409	0.034407 0.737618 0.970434 -0.009400	0.150570 0.559828 0.939734 0.096847	-0.151468 0.785184 0.935654 -0.046745	-0.049514 0.720018 0.947941 0.013479	0.018045 0.847669 0.985871 0.003184	0 0.056555 127
1 59	3 17	1 59	0.402772 0.577016 0.828809 0.039515	-0.022222 0.876402 0.960760 -0.016245	-0.018895 0.879346 0.963547 -0.004141	-0.042596 0.874682 0.958327 -0.044843	-0.066062 0.737307 0.958249 -0.016007	0.011078 0.793242 0.979073 0.023968	-0.116070 0.795812 0.948396 -0.052181	0.001193 0.902373 0.966847 0.010512	0.006376 0.737618 0.951582 -0.016315	-0.149447 0.559828 0.947747 -0.064806	0.074597 0.785184 0.958206 0.015794	-0.042431 0.720018 0.962540 -0.034855	0.077151 0.847669 0.963296 0.043708	0 0.039515 9999
1 60	3 20	1 60	0.450048 0.577016 0.793133 0.019967	0.050645 0.876402 0.972698 0.048180	-0.026631 0.879346 0.940165 -0.003355	-0.026492 0.874682 0.935549 0.000259	0.146092 0.737307 0.946642 0.050285	-0.047263 0.793242 0.960547 -0.018508	0.035851 0.795812 0.966995 0.022343	-0.033211 0.902373 0.965182 -0.034940	0.084921 0.737618 0.955448 0.037734	0.079043 0.559828 0.979910 0.050392	-0.097635 0.785184 0.957390 -0.032391	0.023344 0.720018 0.964234 0.025898	0.061167 0.847669 0.971484 0.041679	0 0.019967 9999
1 61	3 20	1 61	0.424082 0.577016 0.804104 0.004150	0.034806 0.876402 0.972910 0.022198	0.013577 0.879346 0.957327 -0.001671	0.025499 0.874682 0.950194 0.023523	-0.026360 0.737307 0.960746 0.021308	-0.011233 0.793242 0.969232 -0.004533	-0.021777 0.795812 0.967673 -0.011389	-0.036583 0.902373 0.961950 0.003199	-0.077054 0.737618 0.955980 -0.032227	-0.025654 0.559828 0.965296 -0.031761	-0.005116 0.785184 0.973333 -0.018636	-0.082012 0.720018 0.971812 -0.049743	-0.189669 0.847669 0.944222 -0.114270	0 0.004150 9999
1 62	3 16	1 62	0.281414 0.577016 0.872579 -0.024577	-0.107466 0.876402 0.960302 -0.058372	-0.021448 0.879346 0.945993 -0.023621	-0.015264 0.874682 0.970425 -0.018095	0.084763 0.737307 0.956825 0.043650	0.079640 0.793242 0.960334 0.024055	-0.020244 0.795812 0.956909 -0.052040	-0.015365 0.902373 0.979042 -0.002599	0.076193 0.737618 0.947318 0.039025	0.047105 0.559828 0.963003 0.031528	0.082647 0.785184 0.974660 0.024157	-0.034353 0.720018 0.946444 -0.024694	0.029561 0.847669 0.979140 0.014842	0 0.000000 9999
1 63	3 19	1 63	0.353790 0.577016 0.862909 0.013128	0.097126 0.876402 0.954486 0.056357	0.006968 0.879346 0.976937 0.011814	0.006025 0.874682 0.962138 0.004442	-0.084621 0.737307 0.957080 -0.000071	0.070271 0.793242 0.970579 0.018528	-0.053358 0.795812 0.968222 -0.030320	0.030564 0.902373 0.966997 0.035585	-0.063010 0.737618 0.948537 -0.036156	-0.033527 0.559828 0.956405 0.048708	0.035326 0.785184 0.969513 0.031203	-0.006112 0.720018 0.973633 0.009793	0.056853 0.847669 0.969724 0.015788	0 0.013128 9999
1 64	3 19	1 64	0.426712 0.577016 0.810264 0.016978	-0.044530 0.876402 0.967797 -0.014095	-0.091229 0.879346 0.920173 -0.054838	-0.090928 0.874682 0.919662 -0.040801	0.120658 0.737307 0.963893 0.056708	-0.014824 0.793242 0.974517 -0.005550	0.058015 0.795812 0.965789 0.027211	0.086605 0.902373 0.969590 0.056694	0.035784 0.737618 0.980295 0.033269	0.041126 0.559828 0.977178 0.005855	-0.055051 0.785184 0.973612 -0.036175	0.035792 0.720018 0.966849 -0.004705	0.024894 0.847669 0.973676 0.018736	0 0.016978 9999
1 65	3 20	1 65	0.399549 0.577016 0.845062 0.028890	0.000900 0.876402 0.961970 0.003472	-0.013953 0.879346 0.946563 -0.008735	-0.027089 0.874682 0.945444 -0.010858	-0.111704 0.737307 0.959534 -0.039584	0.113022 0.793242 0.959224 0.036046	-0.036960 0.795812 0.955497 0.016078	-0.053370 0.902373 0.955622 -0.011765	-0.034488 0.737618 0.960812 -0.013606	-0.042568 0.559828 0.944331 0.019535	0.050949 0.785184 0.971631 0.014792	-0.091834 0.720018 0.957247 -0.011224	-0.022646 0.847669 0.971048 -0.031866	0 0.028890 9999
1 66	3 18	1 66	0.352801 0.577016 0.859197 0.020499	-0.009307 0.876402 0.942550 0.033859	0.031601 0.879346 0.900275 0.033523	0.021138 0.874682 0.932468 0.037323	0.009463 0.737307 0.948856 0.028107	0.005209 0.793242 0.963169 -0.003397	0.056531 0.795812 0.958066 0.057872	-0.045143 0.902373 0.964539 -0.030594	-0.008120 0.737618 0.921606 -0.005935	0.081564 0.559828 0.966579 0.024772	0.068126 0.785184 0.974848 0.020150	-0.062104 0.720018 0.907467 0.016867	-0.017328 0.847669 0.969682 -0.004400	0 0.020499 9999
1 67	3 20	1 67	0.399403 0.577016 0.836368 0.010540	0.009088 0.876402 0.941246 -0.024228	-0.160004 0.879346 0.915863 -0.088714	-0.161185 0.874682 0.917315 -0.078885	0.199831 0.737307 0.940327 0.076991	0.095553 0.793242 0.955384 0.040757	0.022324 0.795812 0.935832 -0.006664	-0.010947 0.902373 0.969517 -0.012002	0.102905 0.737618 0.941920 0.095131	0.114304 0.559828 0.969642 0.084075	0.030037 0.785184 0.972526 -0.009511	0.188565 0.720018 0.937386 0.062115	0.053164 0.847669 0.981170 0.040547	0 0.010540 9999
1 68	3 20	1 68	0.418946 0.577016 0.812943 0.000800	0.031582 0.876402 0.962500 0.033721	-0.009557 0.879346 0.929633 -0.019573	-0.006657 0.874682 0.927568 -0.014334	0.163388 0.737307 0.958794 0.054127	0.056320 0.793242 0.978918 0.025142	0.056747 0.795812 0.972067 0.040463	-0.006839 0.902373 0.980761 -0.012109	0.060954 0.737618 0.981936 0.059372	0.108303 0.559828 0.968318 0.046815	-0.037538 0.785184 0.968654 0.000728	0.067446 0.720018 0.973321 0.044854	0.028509 0.847669 0.985394 0.014996	0 0.000800 9999
1 69	3 20	1 69	0.554210 0.577016 0.692002 -0.010326	0.132794 0.876402 0.956536 0.092643	-0.011826 0.879346 0.932131 0.009347	-0.009513 0.874682 0.932017 0.009205	0.229692 0.737307 0.937549 0.126794	0.059622 0.793242 0.967526 0.029592	0.004167 0.795812 0.966318 -0.018107	0.051280 0.902373 0.965803 0.050479	-0.116049 0.737618 0.949356 -0.034667	0.195203 0.559828 0.952489 0.169002	0.041379 0.785184 0.968757 0.013904	0.144530 0.720018 0.952870 0.068229	-0.170518 0.847669 0.959196 -0.132703	0 0.000000 9999
1 70	3 20	1 70	0.383260 0.577016 0.853221 0.025831	0.069175 0.876402 0.964449 0.062937	0.103034 0.879346 0.942559 0.055249	0.104836 0.874682 0.944814 0.064086	-0.063051 0.737307 0.952511 0.011253	0.119866 0.793242 0.970732 0.073914	-0.052758 0.795812 0.966783 -0.023095	-0.003929 0.902373 0.951976 0.030812	0.145173 0.737618 0.951687 0.030785	-0.185195 0.559828 0.941205 -0.100814	0.077430 0.785184 0.976640 0.067873	0.029968 0.720018 0.960162 0.023181	0.026028 0.847669 0.979983 0.018585	0 0.025831 9999
1 71	3 19	1 71	0.299708 0.577016 0.895719 0.028497	-0.143869 0.876402 0.950831 -0.082162	0.031440 0.879346 0.967130 0.023220	0.030467 0.874682 0.968681 0.015325	-0.087532 0.737307 0.969864 -0.042070	-0.152478 0.793242 0.957292 -0.075669	0.028440 0.795812 0.972437 0.006075	0.101286 0.902373 0.952631 0.061012	0.063405 0.737618 0.969190 0.037297	0.091118 0.559828 0.969034 0.071091	0.090986 0.785184 0.973875 0.024972	-0.107474 0.720018 0.971216 -0.059543	0.061200 0.847669 0.966037 0.042049	0 0.028497 9999
1 72	3 20	1 72	0.388001 0.577016 0.837653 -0.004940	0.110030 0.876402 0.951487 0.066268	0.007337 0.879346 0.974131 0.009010	0.011281 0.874682 0.978081 0.009989	-0.163238 0.737307 0.941275 -0.045729	-0.006718 0.793242 0.967101 0.000933	-0.141990 0.795812 0.949324 -0.044750	-0.092385 0.902373 0.944688 -0.039969	0.039667 0.737618 0.967086 0.036587	-0.190879 0.559828 0.949785 -0.065194	0.054772 0.785184 0.967423 0.008316	-0.090838 0.720018 0.935274 -0.056412	0.058599 0.847669 0.969051 0.036057	0 0.000000 9999
1 73	3 19	1 73	0.376484 0.577016 0.844971 -0.012605	-0.013865 0.876402 0.970945 0.009625	0.043356 0.879346 0.952403 0.012012	0.042822 0.874682 0.949299 0.006748	0.125702 0.737307 0.963509 0.047655	-0.170508 0.793242 0.935333 -0.043016	0.144092 0.795812 0.955426 0.054202	0.064350 0.902373 0.942722 0.047402	0.068283 0.737618 0.972941 0.011597	0.103620 0.559828 0.962721 0.028500	0.076704 0.785184 0.972254 0.050757	-0.056167 0.720018 0.969832 -0.027258	0.050781 0.847669 0.981506 0.035826	0 0.000000 9999
1 74	3 20	1 74	0.442298 0.577016 0.806994 0.038926	0.003919 0.876402 0.967377 -0.022299	0.134086 0.879346 0.921060 0.052032	0.134736 0.874682 0.924351 0.053601	0.041254 0.737307 0.960529 0.014328	0.101081 0.793242 0.950596 0.059923	0.115799 0.795812 0.936283 0.027200	0.015043 0.902373 0.958850 -0.002168	0.089268 0.737618 0.960719 0.034334	-0.056971 0.559828 0.950236 -0.045562	0.055640 0.785184 0.969460 0.006272	0.045732 0.720018 0.954996 -0.010551	0.030767 0.847669 0.977028 0.036491	0 0.038926 9999
1 75	3 20	1 75	0.475122 0.577016 0.773072 0.059683	0.007117 0.876402 0.974001 0.006801	0.001797 0.879346 0.949076 0.031925	0.006143 0.874682 0.952750 0.035839	-0.044382 0.737307 0.968513 -0.024316	-0.028621 0.793242 0.973400 -0.031532	-0.043079 0.795812 0.968164 -0.024249	-0.075958 0.902373 0.970873 -0.051348	-0.126443 0.737618 0.955938 -0.044860	-0.037737 0.559828 0.955057 -0.056217	-0.011395 0.785184 0.965913 0.023329	-0.094330 0.720018 0.962520 -0.037835	-0.183170 0.847669 0.954068 -0.149379	0 0.059683 102
1 76	3 20	1 76	0.432344 0.577016 0.775603 0.033107	-0.003116 0.876402 0.955416 0.008970	0.085299 0.879346 0.945404 0.060112	0.084350 0.874682 0.947613 0.056060	0.048852 0.737307 0.964865 0.031389	-0.014597 0.793242 0.955188 0.018852	0.058861 0.795812 0.962187 0.015694	-0.001266 0.902373 0.953156 0.014735	0.099247 0.737618 0.954796 0.052461	-0.065717 0.559828 0.950103 -0.057203	-0.069696 0.785184 0.954866 -0.082797	0.035305 0.720018 0.953057 -0.000817	0.049648 0.847669 0.962118 0.043809	0 0.033107 9999
1 77	3 20	1 77	0.402293 0.577016 0.815903 -0.022562	-0.078923 0.876402 0.945989 -0.020902	0.038869 0.879346 0.967178 0.022360	0.038812 0.874682 0.964922 0.025628	0.092116 0.737307 0.968432 0.029259	0.016564 0.793242 0.965853 0.045392	0.117155 0.795812 0.963420 0.086924	0.116804 0.902373 0.961768 0.069425	0.063412 0.737618 0.973461 0.039658	0.079455 0.559828 0.964905 0.037525	-0.008173 0.785184 0.960210 -0.006442	0.020179 0.720018 0.952269 0.055780	0.035478 0.847669 0.983505 0.019878	0 0.000000 9999
1 78	3 20	1 78	0.416568 0.577016 0.837265 0.061142	-0.076630 0.876402 0.962001 -0.044594	0.004208 0.879346 0.961645 -0.014080	-0.011954 0.874682 0.966119 -0.016149	0.087909 0.737307 0.964525 0.050243	-0.016738 0.793242 0.955497 0.006298	0.075118 0.795812 0.957278 0.032973	0.045613 0.902373 0.963502 0.026920	0.061750 0.737618 0.954977 -0.029882	0.090924 0.559828 0.963276 0.080298	0.075833 0.785184 0.966076 0.034311	-0.099509 0.720018 0.944093 -0.007293	0.026636 0.847669 0.977701 0.021328	0 0.061142 94
1 79	3 20	1 79	0.412608 0.577016 0.818871 0.021334	0.013080 0.876402 0.972772 -0.005008	-0.113975 0.879346 0.923521 -0.093536	-0.111413 0.874682 0.922095 -0.088392	0.180006 0.737307 0.956587 0.087264	0.130533 0.793242 0.948678 0.063306	0.088593 0.795812 0.942965 0.033486	-0.017525 0.902373 0.979415 -0.003665	0.078298 0.737618 0.971717 0.030558	0.087334 0.559828 0.972538 0.059601	0.032234 0.785184 0.962381 -0.002089	0.168930 0.720018 0.930583 0.081583	0.033244 0.847669 0.977735 0.009814	0 0.021334 9999
1 80	3 20	1 80	0.337586 0.577016 0.865930 0.037063	-0.054837 0.876402 0.964823 -0.015057	0.039256 0.879346 0.918314 0.049716	0.039977 0.874682 0.915058 0.057651	0.098548 0.737307 0.956707 -0.021472	-0.019401 0.793242 0.974292 -0.022502	0.101541 0.795812 0.961928 0.031315	0.058899 0.902373 0.953236 0.006254	0.063168 0.737618 0.974866 0.005977	0.059406 0.559828 0.968146 0.036049	0.122383 0.785184 0.958787 0.082570	0.198642 0.720018 0.935149 0.060442	0.046653 0.847669 0.969747 0.002864	0 0.037063 9999
1 81	3 15	1 81	0.345389 0.577016 0.871536 0.046527	0.102103 0.876402 0.965563 0.071837	0.023306 0.879346 0.842668 0.020932	0.021906 0.874682 0.866015 0.014077	-0.046137 0.737307 0.967200 0.006922	0.043979 0.793242 0.934299 -0.011760	-0.065360 0.795812 0.963337 -0.075573	-0.002904 0.902373 0.959865 0.002881	0.117137 0.737618 0.956549 0.048674	0.024724 0.559828 0.950166 0.050568	0.077302 0.785184 0.966469 0.031635	-0.059690 0.720018 0.881266 0.005243	-0.181858 0.847669 0.935363 -0.140752	0 0.046527 9999
1 82	3 20	1 82	0.399929 0.577016 0.837168 0.011941	0.041950 0.876402 0.959568 0.026749	-0.017503 0.879346 0.965040 0.000807	-0.013914 0.874682 0.973177 0.001655	-0.101268 0.737307 0.964357 -0.054337	-0.059877 0.793242 0.967204 -0.019268	-0.157793 0.795812 0.950593 -0.081772	-0.078392 0.902373 0.963238 -0.044178	-0.063451 0.737618 0.958206 -0.041761	-0.170676 0.559828 0.954962 -0.100430	0.106070 0.785184 0.964573 0.081927	-0.089251 0.720018 0.971727 -0.065181	0.026359 0.847669 0.968689 0.000455	0 0.011941 9999
1 83	3 19	1 83	0.538751 0.577016 0.701074 0.005136	-0.076463 0.876402 0.964117 -0.036445	0.079738 0.879346 0.937374 0.049837	0.081609 0.874682 0.932203 0.053439	0.161821 0.737307 0.944312 0.005834	0.157786 0.793242 0.937035 0.114206	0.231879 0.795812 0.936019 0.104922	0.121309 0.902373 0.952447 0.063156	0.050123 0.737618 0.966470 0.040857	0.092816 0.559828 0.970743 0.019943	-0.040916 0.785184 0.947968 0.008549	0.127745 0.720018 0.953342 0.052371	0.018970 0.847669 0.958703 0.011780	0 0.005136 9999
1 84	3 19	1 84	0.608958 0.577016 0.644396 0.047660	-0.154922 0.876402 0.932544 -0.069070	-0.060621 0.879346 0.970389 -0.061098	-0.058428 0.874682 0.971211 -0.061961	0.138579 0.737307 0.967588 0.059782	-0.155100 0.793242 0.956389 -0.056549	0.076224 0.795812 0.969899 0.009844	0.097189 0.902373 0.949459 0.054112	0.117633 0.737618 0.956303 0.057619	0.175220 0.559828 0.967763 0.055599	-0.088283 0.785184 0.958545 -0.048042	-0.137948 0.720018 0.961304 -0.039442	0.070664 0.847669 0.956520 0.047439	0 0.047660 -9
1 85	3 20	1 85	0.448756 0.577016 0.800571 0.007674	-0.022554 0.876402 0.955667 0.011640	0.094196 0.879346 0.931245 0.066736	0.094601 0.874682 0.934731 0.062648	0.148420 0.737307 0.947050 0.092366	-0.061373 0.793242 0.964199 -0.030554	0.098002 0.795812 0.953973 0.049264	0.070870 0.902373 0.962761 0.049593	0.052349 0.737618 0.980868 0.031754	0.099245 0.559828 0.969656 0.044930	-0.007278 0.785184 0.968592 0.012453	0.043370 0.720018 0.950813 -0.017417	0.028891 0.847669 0.981336 0.031024	0 0.007674 9999
1 86	3 19	1 86	0.382057 0.577016 0.833594 -0.008425	-0.084577 0.876402 0.942299 -0.032059	-0.057697 0.879346 0.945777 -0.023709	-0.057643 0.874682 0.950788 -0.031235	0.128412 0.737307 0.949476 0.054843	-0.147509 0.793242 0.924461 -0.065984	0.124286 0.795812 0.945688 0.063244	0.094188 0.902373 0.931128 0.021123	0.121682 0.737618 0.944372 0.092699	0.092346 0.559828 0.962519 0.042373	0.100787 0.785184 0.961597 0.034734	-0.013398 0.720018 0.960229 -0.020621	0.092372 0.847669 0.973099 0.082682	0 0.000000 9999
1 87	3 18	1 87	0.410059 0.577016 0.824891 0.051055	-0.007089 0.876402 0.970881 0.007763	-0.073416 0.879346 0.943943 -0.029737	-0.074686 0.874682 0.942503 -0.025148	0.053679 0.737307 0.972534 0.019358	-0.167134 0.793242 0.948470 -0.102018	-0.058647 0.795812 0.965233 -0.047243	0.039668 0.902373 0.941533 0.003998	0.003854 0.737618 0.961742 -0.028680	0.090919 0.559828 0.973733 0.043766	-0.117831 0.785184 0.957785 -0.046270	-0.049166 0.720018 0.955159 -0.021317	0.047677 0.847669 0.973998 0.036234	0 0.051055 215
1 88	3 20	1 88	0.413675 0.577016 0.821815 0.014005	0.105083 0.876402 0.966298 0.048138	-0.152680 0.879346 0.947997 -0.146558	-0.138426 0.874682 0.958212 -0.125752	-0.035655 0.737307 0.937956 -0.013408	0.029994 0.793242 0.965133 -0.020100	-0.007838 0.795812 0.945954 -0.049873	-0.056953 0.902373 0.958774 -0.032369	0.015459 0.737618 0.956644 0.017671	-0.051399 0.559828 0.970819 -0.015802	0.109000 0.785184 0.967830 0.061502	0.042459 0.720018 0.952926 0.040084	-0.028838 0.847669 0.969058 -0.022260	0 0.014005 9999
1 89	3 20	1 89	0.426049 0.577016 0.782524 -0.011613	0.026296 0.876402 0.963384 -0.002174	0.027217 0.879346 0.918469 0.017808	0.031036 0.874682 0.923257 0.011291	0.115580 0.737307 0.956996 0.044460	0.017984 0.793242 0.965065 -0.000617	0.075878 0.795812 0.971474 0.058985	-0.023844 0.902373 0.965806 -0.021066	0.097604 0.737618 0.962938 0.052783	0.016878 0.559828 0.963248 0.000732	0.019968 0.785184 0.967340 -0.015460	0.063875 0.720018 0.937594 -0.014266	0.041025 0.847669 0.970830 0.020362	0 0.000000 9999
1 90	3 19	1 90	0.464899 0.577016 0.777104 0.044150	-0.027225 0.876402 0.957377 0.007824	-0.009809 0.879346 0.925701 0.007346	-0.010032 0.874682 0.929334 0.005873	0.062395 0.737307 0.958378 0.034616	0.083290 0.793242 0.964519 0.053771	-0.008071 0.795812 0.962378 0.003797	0.089460 0.902373 0.957495 0.048339	0.122882 0.737618 0.947073 0.056972	-0.028650 0.559828 0.959955 -0.015041	-0.107544 0.785184 0.949246 -0.037544	-0.009432 0.720018 0.938899 0.003065	-0.030549 0.847669 0.975439 -0.053902	0 0.044150 9999
1 91	3 16	1 91	0.360952 0.577016 0.866294 0.028704	0.049634 0.876402 0.965236 0.022841	-0.028945 0.879346 0.950461 -0.035494	-0.003741 0.874682 0.963219 -0.023982	-0.110137 0.737307 0.963089 -0.053007	0.009965 0.793242 0.964793 0.022500	-0.135879 0.795812 0.960807 -0.058936	-0.088146 0.902373 0.943906 -0.037797	0.072481 0.737618 0.963440 0.014359	-0.140116 0.559828 0.954328 -0.000913	0.068557 0.785184 0.968580 0.048396	-0.085475 0.720018 0.913978 -0.022887	0.023583 0.847669 0.973975 0.030077	0 0.028704 9999
1 92	3 19	1 92	0.392597 0.577016 0.834362 -0.002123	0.114474 0.876402 0.949728 0.063677	0.061334 0.879346 0.951433 0.038732	0.070362 0.874682 0.963836 0.058879	-0.153241 0.737307 0.949765 -0.071571	0.088893 0.793242 0.956254 0.040025	-0.140034 0.795812 0.952552 -0.099587	0.043532 0.902373 0.947020 0.064281	0.111090 0.737618 0.941038 0.035503	-0.077475 0.559828 0.955517 -0.031513	0.051832 0.785184 0.977501 -0.002512	-0.124236 0.720018 0.945827 -0.053314	-0.122836 0.847669 0.938203 -0.083881	0 0.000000 9999
1 93	3 19	1 93	0.434326 0.577016 0.761128 -0.011660	-0.049697 0.876402 0.951441 -0.016338	-0.002884 0.879346 0.960146 0.011463	-0.000637 0.874682 0.958544 0.011791	0.119641 0.737307 0.963506 0.057869	-0.004154 0.793242 0.959097 0.015528	0.013541 0.795812 0.971611 0.014693	0.081619 0.902373 0.963709 0.064039	0.003672 0.737618 0.939953 0.026277	0.112620 0.559828 0.956467 0.034302	-0.148723 0.785184 0.944082 -0.052398	-0.059418 0.720018 0.952785 -0.020041	-0.011464 0.847669 0.969757 -0.000468	0 0.000000 9999
1 94	3 15	1 94	0.293419 0.577016 0.863920 -0.053647	0.059194 0.876402 0.937714 -0.018665	0.024411 0.879346 0.899872 -0.013756	-0.008798 0.874682 0.973683 -0.021081	-0.122608 0.737307 0.941571 -0.026894	-0.011138 0.793242 0.946988 0.014033	-0.093940 0.795812 0.958514 -0.028095	0.117242 0.902373 0.941973 0.087762	-0.128782 0.737618 0.915126 -0.027021	0.041965 0.559828 0.960705 -0.025236	0.089973 0.785184 0.954922 0.023008	-0.178448 0.720018 0.693105 0.015720	0.067796 0.847669 0.981940 0.052506	0 0.000000 9999
1 95	3 12	1 95	0.383771 0.577016 0.847044 0.022577	0.008788 0.876402 0.967975 0.023877	0.008373 0.879346 0.859417 -0.022032	0.017033 0.874682 0.904939 0.017071	-0.038501 0.737307 0.969560 -0.006932	0.048541 0.793242 0.972240 0.029064	-0.029881 0.795812 0.947264 0.020392	-0.051266 0.902373 0.958958 -0.028301	0.111556 0.737618 0.944494 0.044749	-0.110878 0.559828 0.951750 -0.005671	0.044637 0.785184 0.975331 0.030884	-0.198094 0.720018 0.603278 -0.000947	-0.013303 0.847669 0.954079 -0.014440	0 0.022577 9999
1 96	3 19	1 96	0.390096 0.577016 0.799047 -0.019354	-0.004722 0.876402 0.958833 0.002326	-0.019096 0.879346 0.945979 0.017827	-0.013278 0.874682 0.937423 0.023373	0.077191 0.737307 0.964111 0.041093	0.018794 0.793242 0.965979 0.038708	0.009300 0.795812 0.960773 -0.011978	0.106044 0.902373 0.962850 0.073354	-0.170526 0.737618 0.928077 -0.097396	0.143752 0.559828 0.949666 0.049711	-0.031007 0.785184 0.963490 0.011951	-0.147381 0.720018 0.938734 -0.032694	-0.130841 0.847669 0.957143 -0.095792	0 0.000000 9999
1 97	3 20	1 97	0.435501 0.577016 0.788478 0.000787	-0.076084 0.876402 0.953722 -0.088155	-0.018455 0.879346 0.946921 -0.026773	0.001039 0.874682 0.952246 -0.005754	0.123071 0.737307 0.961395 0.073636	0.091729 0.793242 0.952989 0.041776	0.033645 0.795812 0.958709 0.033652	0.057877 0.902373 0.966165 0.054358	-0.022970 0.737618 0.968421 -0.003965	0.192731 0.559828 0.953917 0.109664	-0.132664 0.785184 0.942565 -0.069236	-0.159369 0.720018 0.949980 -0.100679	0.051797 0.847669 0.978377 0.047797	0 0.000787 9999
1 98	3 11	1 98	0.360597 0.577016 0.877672 0.052965	0.116450 0.876402 0.953425 0.066842	0.074573 0.879346 0.781177 0.056565	0.002446 0.874682 0.965959 -0.003306	-0.233137 0.737307 0.942099 -0.097114	0.068153 0.793242 0.975305 0.040644	0.024030 0.795812 0.976963 0.012339	0.032027 0.902373 0.964763 0.024079	-0.094896 0.737618 0.949972 -0.043013	-0.028726 0.559828 0.958451 -0.009384	0.053385 0.785184 0.979184 -0.001270	-0.289970 0.720018 0.593881 -0.066029	0.080915 0.847669 0.969331 0.071131	0 0.052965 180
1 99	3 18	1 99	0.485843 0.577016 0.779059 0.068289	0.091219 0.876402 0.936363 0.046562	-0.008310 0.879346 0.930526 -0.000609	-0.015739 0.874682 0.933626 -0.009862	-0.125901 0.737307 0.939439 -0.042690	0.031181 0.793242 0.953978 0.050414	0.004517 0.795812 0.938882 0.033931	0.062395 0.902373 0.951010 0.057754	-0.112397 0.737618 0.939366 -0.053725	0.031189 0.559828 0.958171 0.013281	0.132042 0.785184 0.954315 0.073297	-0.121637 0.720018 0.924444 0.005814	-0.079187 0.847669 0.962116 -0.086681	0 0.068289 47
1 100	3 19	1 100	0.516271 0.577016 0.743458 0.027243	0.093302 0.876402 0.936000 0.040034	-0.179995 0.879346 0.907467 -0.121087	-0.186057 0.874682 0.909650 -0.127565	-0.002331 0.737307 0.972019 -0.008257	0.032887 0.793242 0.971967 0.016202	-0.029255 0.795812 0.959838 0.015540	-0.053635 0.902373 0.974389 -0.025869	-0.098532 0.737618 0.941641 -0.009449	0.034822 0.559828 0.970121 -0.033149	0.114227 0.785184 0.956273 0.077039	0.108366 0.720018 0.950063 0.075948	-0.140386 0.847669 0.958501 -0.082082	0 0.027243 9999
1 101	3 18	1 101	0.485582 0.577016 0.774907 0.006425	0.143232 0.876402 0.945913 0.085499	0.002705 0.879346 0.960895 0.002654	0.000673 0.874682 0.962916 -0.008752	-0.059769 0.737307 0.969108 -0.008276	-0.171364 0.793242 0.948944 -0.083177	-0.147007 0.795812 0.952359 -0.076473	0.008815 0.902373 0.958690 -0.019253	-0.351267 0.737618 0.889130 -0.186490	0.134986 0.559828 0.956193 0.089977	0.042248 0.785184 0.966513 0.018291	-0.099217 0.720018 0.962149 -0.047557	-0.134142 0.847669 0.963933 -0.108651	0 0.006425 9999
1 102	3 10	1 102	0.474551 0.577016 0.746617 -0.042898	0.145665 0.876402 0.921176 0.031682	-0.003538 0.879346 0.976885 -0.001361	0.012576 0.874682 0.985752 0.013183	-0.356692 0.737307 0.864419 -0.116969	0.015354 0.793242 0.972849 -0.003488	-0.204325 0.795812 0.938570 -0.084205	-0.023373 0.902373 0.972357 -0.013527	-0.473267 0.737618 0.818014 -0.305613	0.474106 0.559828 0.823053 0.222931	0.461273 0.785184 0.808778 0.309525	-0.511658 0.720018 0.776519 -0.298252	0.043628 0.847669 0.985143 0.011934	0 0.000000 9999
1 103	3 20	1 103	0.440891 0.577016 0.824807 0.047492	-0.037931 0.876402 0.962928 -0.000852	0.001632 0.879346 0.969739 0.017844	0.001722 0.874682 0.974564 0.011336	0.100825 0.737307 0.972896 0.036009	0.052737 0.793242 0.975260 0.010052	0.024494 0.795812 0.976676 0.005146	0.050485 0.902373 0.982469 0.040536	0.066669 0.737618 0.978910 0.028537	0.085791 0.559828 0.975137 0.035281	-0.088416 0.785184 0.969626 -0.044499	-0.049796 0.720018 0.974197 -0.020689	-0.023755 0.847669 0.986110 -0.036573	0 0.047492 -9
2 3	13 18	2 3	0.402406 0.740696 0.805263 0.048612	-0.066020 0.957858 0.924337 -0.040449	0.005093 0.947969 0.926370 0.026208	0.005996 0.945446 0.929761 0.029276	0.031606 0.896832 0.958882 -0.011742	0.034607 0.952486 0.945389 -0.019462	0.019730 0.954068 0.929916 -0.000717	-0.026415 0.970490 0.966024 -0.025055	0.012657 0.949459 0.970921 0.004098	0.144739 0.682440 0.949402 0.020605	-0.029484 0.972757 0.969645 -0.022396	-0.050528 0.944546 0.935176 -0.063215	0.002191 0.953085 0.967061 0.007413	0 0.048612 -9
2 4	13 10	2 4	0.327896 0.740696 0.847004 0.040602	0.032675 0.957858 0.966996 0.010323	-0.070443 0.947969 0.925851 -0.047664	-0.087642 0.945446 0.885957 -0.047035	-0.056891 0.896832 0.966698 -0.006233	0.036422 0.952486 0.965461 0.020187	0.037092 0.954068 0.960813 0.044406	0.003152 0.970490 0.978805 0.003354	-0.016830 0.949459 0.941144 -0.023475	-0.074053 0.682440 0.962569 -0.033095	0.017440 0.972757 0.982192 0.020532	-0.105109 0.944546 0.842778 -0.029432	0.184352 0.953085 0.955092 0.177936	6 0.042461 9999
2 5	13 16	2 5	0.340888 0.740696 0.837140 0.030053	-0.020682 0.957858 0.954255 -0.036347	-0.038767 0.947969 0.931273 -0.058149	-0.036193 0.945446 0.925938 -0.057951	0.022702 0.896832 0.966687 0.040538	-0.003989 0.952486 0.971675 -0.000486	-0.006333 0.954068 0.967570 0.005670	0.005604 0.970490 0.959963 0.014167	0.017283 0.949459 0.930400 0.008588	-0.059548 0.682440 0.955663 -0.025063	-0.054197 0.972757 0.966255 -0.045639	-0.018205 0.944546 0.955533 -0.033553	-0.038608 0.953085 0.973134 -0.031879	2 -0.041804 9999
2 6	13 19	2 6	0.426437 0.740696 0.788761 0.067176	-0.017696 0.957858 0.976795 -0.023017	-0.018114 0.947969 0.961302 -0.006220	-0.017407 0.945446 0.964240 -0.007686	0.085508 0.896832 0.957170 0.019061	0.018120 0.952486 0.978616 0.008409	-0.003287 0.954068 0.974323 -0.013054	-0.032858 0.970490 0.974671 -0.040676	0.017802 0.949459 0.979274 0.019669	0.112332 0.682440 0.965572 0.019402	0.007075 0.972757 0.956947 0.002047	-0.011437 0.944546 0.973745 -0.007984	0.002440 0.953085 0.976993 -0.009774	0 0.067176 -9
2 7	13 10	2 7	0.189594 0.740696 0.937222 0.032998	0.074840 0.957858 0.948217 0.048596	-0.022517 0.947969 0.982322 -0.011661	0.080070 0.945446 0.935524 0.046469	-0.082960 0.896832 0.977151 -0.068364	0.016822 0.952486 0.976145 0.010468	-0.048886 0.954068 0.965767 -0.040536	-0.024135 0.970490 0.966644 -0.017256	-0.031876 0.949459 0.934068 0.013749	0.197920 0.682440 0.950930 0.105576	-0.012327 0.972757 0.983384 -0.013177	-0.065387 0.944546 0.968797 -0.029742	0.000285 0.953085 0.977336 0.003449	9 0.059024 -9
2 8	13 12	2 8	0.298544 0.740696 0.860884 0.002246	0.038847 0.957858 0.966330 0.024681	-0.011106 0.947969 0.860906 -0.005281	-0.014909 0.945446 0.874915 0.002864	-0.075385 0.896832 0.964104 -0.031374	-0.064927 0.952486 0.965293 -0.048939	-0.076834 0.954068 0.953740 -0.047723	-0.064360 0.970490 0.960555 -0.068590	0.002523 0.949459 0.968694 -0.005071	-0.124016 0.682440 0.954316 -0.033853	0.000867 0.972757 0.972678 0.006036	-0.068826 0.944546 0.825009 -0.015163	0.017305 0.953085 0.963109 0.018985	7 -0.012412 9999
2 9	13 18	2 9	0.314970 0.740696 0.860167 0.040123	-0.037308 0.957858 0.972951 -0.031036	0.027977 0.947969 0.948467 0.026656	0.028774 0.945446 0.949542 0.022899	0.018397 0.896832 0.962402 -0.012568	0.031688 0.952486 0.959493 0.020664	-0.071413 0.954068 0.955611 -0.064692	0.031944 0.970490 0.965041 0.017145	0.003468 0.949459 0.959680 -0.009516	0.084109 0.682440 0.971587 0.016425	-0.018650 0.972757 0.953763 -0.006305	-0.043950 0.944546 0.952412 -0.014054	0.011272 0.953085 0.966378 0.006114	6 -0.050947 218
2 10	13 20	2 10	0.407342 0.740696 0.802616 0.065458	-0.091594 0.957858 0.963208 -0.070492	-0.031667 0.947969 0.948938 -0.023926	-0.032212 0.945446 0.951305 -0.024031	0.080725 0.896832 0.965945 0.036496	-0.046745 0.952486 0.968855 -0.042812	-0.016528 0.954068 0.964484 -0.018475	-0.005199 0.970490 0.961865 -0.024763	0.010704 0.949459 0.959795 -0.002412	0.080646 0.682440 0.970925 -0.004934	-0.020469 0.972757 0.955830 -0.012378	0.007059 0.944546 0.969704 0.032966	-0.016673 0.953085 0.978398 -0.023220	1 -0.067928 49
2 11	13 17	2 11	0.364734 0.740696 0.821192 0.023367	-0.033549 0.957858 0.973899 -0.031249	-0.003583 0.947969 0.977046 0.016845	-0.009055 0.945446 0.970660 0.012556	-0.008090 0.896832 0.968407 -0.025292	-0.016140 0.952486 0.976700 -0.012695	-0.013588 0.954068 0.966325 -0.015012	-0.018428 0.970490 0.963147 -0.017618	-0.047219 0.949459 0.954176 -0.029319	0.013654 0.682440 0.970128 0.012281	-0.024130 0.972757 0.961663 -0.020907	-0.047595 0.944546 0.969380 -0.037207	-0.002317 0.953085 0.960657 0.003515	1 -0.027022 9999
2 12	13 19	2 12	0.278051 0.740696 0.871264 -0.008521	0.034453 0.957858 0.966066 0.037514	0.018950 0.947969 0.985170 0.026624	0.017477 0.945446 0.984968 0.024492	-0.000992 0.896832 0.959610 0.018668	-0.009893 0.952486 0.964983 0.001190	0.008913 0.954068 0.968210 0.018382	-0.034503 0.970490 0.962645 -0.011690	0.006877 0.949459 0.962408 -0.006209	-0.082974 0.682440 0.967227 -0.019856	0.000078 0.972757 0.959749 -0.000671	-0.015945 0.944546 0.973265 0.012541	-0.022673 0.953085 0.973662 -0.025928	0 0.000000 9999
2 13	13 20	2 13	0.337224 0.740696 0.823101 0.003865	-0.044768 0.957858 0.965548 -0.021115	0.003435 0.947969 0.962738 0.005353	0.004260 0.945446 0.964999 0.009809	-0.006316 0.896832 0.972389 -0.019677	-0.019304 0.952486 0.967740 -0.010571	-0.013717 0.954068 0.976844 -0.011217	-0.011379 0.970490 0.972876 -0.008861	-0.005453 0.949459 0.972616 -0.005537	0.074718 0.682440 0.978604 0.025386	-0.027717 0.972757 0.982323 -0.028130	-0.045886 0.944546 0.976179 -0.027540	-0.000060 0.953085 0.973793 -0.004550	9 0.009905 9999
2 14	13 20	2 14	0.350312 0.740696 0.829571 0.019536	0.005885 0.957858 0.965368 0.001773	0.016153 0.947969 0.915921 0.012676	0.014750 0.945446 0.915379 0.012768	0.085517 0.896832 0.951312 0.010759	0.001520 0.952486 0.960103 -0.017606	-0.006579 0.954068 0.953779 -0.021127	-0.019447 0.970490 0.971050 -0.018493	-0.013325 0.949459 0.964158 -0.023608	0.016936 0.682440 0.965923 -0.065294	0.017282 0.972757 0.975249 0.019786	0.020274 0.944546 0.961368 -0.005710	-0.000813 0.953085 0.969984 -0.008967	9 -0.035715 9999
2 15	13 19	2 15	0.349545 0.740696 0.794064 -0.004418	0.024932 0.957858 0.964756 0.010518	0.033806 0.947969 0.949898 0.030492	0.033941 0.945446 0.949755 0.033243	0.026638 0.896832 0.956758 -0.017106	0.040348 0.952486 0.970602 0.034103	0.016134 0.954068 0.960597 0.014265	0.007225 0.970490 0.967372 0.003935	-0.008593 0.949459 0.967286 -0.002908	0.065984 0.682440 0.966765 -0.011150	0.013053 0.972757 0.972285 0.011654	0.039157 0.944546 0.954622 0.026733	0.001647 0.953085 0.976615 -0.000494	0 0.000000 9999
2 16	13 20	2 16	0.442570 0.740696 0.714318 0.032643	-0.048737 0.957858 0.956236 -0.022207	0.004428 0.947969 0.968863 -0.008024	0.004869 0.945446 0.970618 -0.008518	0.097565 0.896832 0.963168 0.036745	-0.082173 0.952486 0.930536 -0.025046	0.075886 0.954068 0.956354 0.036012	0.022977 0.970490 0.944413 0.015523	-0.002601 0.949459 0.973734 -0.014399	0.107143 0.682440 0.963780 -0.009611	-0.002506 0.972757 0.963549 -0.008919	-0.053159 0.944546 0.953519 0.000353	0.003846 0.953085 0.984527 0.001086	4 0.034633 9999
2 17	13 20	2 17	0.344989 0.740696 0.784427 -0.021968	-0.006709 0.957858 0.948585 0.021731	0.013452 0.947969 0.973759 0.008721	0.014340 0.945446 0.976915 0.008617	0.041555 0.896832 0.966481 0.005037	-0.077452 0.952486 0.950035 -0.031316	0.021098 0.954068 0.966411 0.011833	0.000090 0.970490 0.940845 -0.005886	0.020065 0.949459 0.975785 0.012972	0.125875 0.682440 0.942014 -0.024198	-0.013864 0.972757 0.963938 -0.017345	0.006182 0.944546 0.969115 0.036089	0.009607 0.953085 0.967343 0.002627	0 0.000000 9999
2 18	13 20	2 18	0.346645 0.740696 0.796876 0.022606	0.007380 0.957858 0.976216 0.013881	0.028745 0.947969 0.976936 0.029564	0.023759 0.945446 0.978325 0.027561	-0.024235 0.896832 0.968871 -0.004779	-0.038277 0.952486 0.955147 -0.011804	-0.056684 0.954068 0.958563 -0.039313	0.009394 0.970490 0.958505 0.016210	0.042014 0.949459 0.979357 0.039687	-0.017381 0.682440 0.956245 0.053131	-0.006785 0.972757 0.975642 -0.010366	-0.078183 0.944546 0.959162 -0.041248	-0.014463 0.953085 0.977210 -0.018069	9 0.034657 9999
2 19	13 20	2 19	0.332234 0.740696 0.831077 0.030471	-0.010688 0.957858 0.977925 -0.009425	-0.022686 0.947969 0.960091 -0.030727	-0.017028 0.945446 0.960598 -0.031712	0.058130 0.896832 0.964903 0.029824	-0.062022 0.952486 0.957620 -0.021690	-0.001374 0.954068 0.969960 -0.013499	0.021292 0.970490 0.964713 0.020479	-0.022637 0.949459 0.966476 -0.016170	0.059599 0.682440 0.966450 0.000321	-0.025086 0.972757 0.971544 -0.020288	-0.015270 0.944546 0.969732 0.014243	-0.016193 0.953085 0.979196 -0.015005	3 -0.031085 9999
2 20	13 20	2 20	0.310901 0.740696 0.826952 -0.005014	-0.036695 0.957858 0.963870 -0.017774	0.019622 0.947969 0.976030 0.013821	0.017937 0.945446 0.974441 0.024367	-0.010054 0.896832 0.973401 0.007179	0.007499 0.952486 0.978610 0.004316	-0.040246 0.954068 0.966344 -0.011950	-0.019346 0.970490 0.972453 -0.010050	0.067676 0.949459 0.975614 0.054121	-0.072783 0.682440 0.963838 0.031360	0.035397 0.972757 0.975007 0.037052	0.010591 0.944546 0.969076 0.027120	-0.039178 0.953085 0.984912 -0.049358	0 0.000000 9999
2 21	13 20	2 21	0.332578 0.740696 0.833224 0.018749	-0.046047 0.957858 0.968672 -0.028348	0.018348 0.947969 0.970443 0.010118	0.017838 0.945446 0.968000 0.012925	0.047587 0.896832 0.971180 0.029230	-0.023312 0.952486 0.975975 -0.010970	-0.029550 0.954068 0.977457 -0.023098	0.013585 0.970490 0.968128 0.008047	-0.032754 0.949459 0.967086 -0.029344	0.077432 0.682440 0.970750 0.032312	-0.008910 0.972757 0.950808 -0.005294	-0.029588 0.944546 0.966578 -0.004570	-0.007831 0.953085 0.979793 -0.013991	9 0.024613 9999
2 22	13 19	2 22	0.294392 0.740696 0.870273 0.031045	0.000724 0.957858 0.971831 0.017743	-0.090760 0.947969 0.941439 -0.072692	-0.092609 0.945446 0.944398 -0.078385	0.048896 0.896832 0.970877 0.007075	0.003369 0.952486 0.972030 0.003033	0.005171 0.954068 0.967277 0.012323	0.019363 0.970490 0.959914 0.012368	0.000018 0.949459 0.967935 0.012911	0.044343 0.682440 0.982894 -0.004591	0.022704 0.972757 0.967710 0.018188	0.066722 0.944546 0.951018 0.045628	0.000435 0.953085 0.970974 0.002776	3 -0.049330 249
2 23	13 17	2 23	0.266872 0.740696 0.891393 0.016936	0.054655 0.957858 0.954542 0.033014	0.015109 0.947969 0.984182 0.010501	0.032594 0.945446 0.981981 0.029396	-0.064905 0.896832 0.955957 0.004030	-0.005023 0.952486 0.969414 -0.011880	-0.001237 0.954068 0.977375 0.008439	-0.012853 0.970490 0.967091 -0.012125	-0.002054 0.949459 0.946799 0.028013	0.044185 0.682440 0.963078 -0.004763	-0.026363 0.972757 0.969859 -0.026013	0.028520 0.944546 0.983294 0.038095	0.010524 0.953085 0.973413 0.007521	11 0.025400 9999
2 24	13 20	2 24	0.346214 0.740696 0.796453 -0.031176	0.024932 0.957858 0.968160 0.020169	-0.010838 0.947969 0.965490 -0.035774	-0.014162 0.945446 0.964358 -0.044474	0.020085 0.896832 0.939963 0.002331	0.006562 0.952486 0.967343 -0.007004	-0.026929 0.954068 0.963419 -0.000578	0.010928 0.970490 0.969798 0.008753	-0.012032 0.949459 0.959370 -0.008542	0.135145 0.682440 0.945687 0.020398	-0.027210 0.972757 0.958573 -0.026912	-0.063968 0.944546 0.960460 -0.045073	-0.002129 0.953085 0.975153 -0.001890	0 0.000000 9999
2 25	13 20	2 25	0.318563 0.740696 0.856771 0.036289	0.021626 0.957858 0.968330 0.040719	-0.040818 0.947969 0.942452 -0.023795	-0.040217 0.945446 0.941315 -0.021247	0.039603 0.896832 0.969224 0.019611	0.010221 0.952486 0.958943 -0.002190	-0.010021 0.954068 0.936190 -0.013386	-0.009065 0.970490 0.981104 -0.001326	0.001817 0.949459 0.971355 -0.012131	0.052047 0.682440 0.981627 -0.019175	0.008587 0.972757 0.960845 0.027575	0.019501 0.944546 0.957629 0.019051	-0.004553 0.953085 0.980932 -0.009843	0 0.036289 9999
2 26	13 20	2 26	0.301735 0.740696 0.852626 0.014516	-0.052498 0.957858 0.952541 -0.050788	-0.067936 0.947969 0.958235 -0.071113	-0.066569 0.945446 0.957883 -0.069007	0.059996 0.896832 0.963762 0.009420	0.010069 0.952486 0.962268 -0.003707	-0.027080 0.954068 0.960188 -0.049171	0.031541 0.970490 0.969684 0.030713	-0.038747 0.949459 0.960275 -0.064631	0.057247 0.682440 0.972482 -0.004115	-0.064754 0.972757 0.962483 -0.061774	0.008752 0.944546 0.949558 -0.006273	-0.081491 0.953085 0.984930 -0.073890	2 -0.032129 9999
2 27	13 14	2 27	0.198825 0.740696 0.919373 0.009327	-0.029322 0.957858 0.946382 -0.036054	-0.034421 0.947969 0.944241 -0.015228	-0.055456 0.945446 0.930639 -0.026794	-0.025339 0.896832 0.961697 -0.020383	0.015754 0.952486 0.971888 0.008496	-0.032019 0.954068 0.978619 -0.023972	0.024231 0.970490 0.962819 0.024943	-0.044161 0.949459 0.953553 -0.035030	-0.081515 0.682440 0.967274 -0.022293	-0.015796 0.972757 0.972977 -0.014958	-0.065976 0.944546 0.927014 -0.049136	-0.024347 0.953085 0.976350 -0.021440	1 -0.018338 9999
2 28	13 20	2 28	0.303640 0.740696 0.833046 0.001635	0.065071 0.957858 0.953516 0.034415	0.008665 0.947969 0.921658 -0.021849	0.007273 0.945446 0.917920 -0.025988	0.062949 0.896832 0.970909 0.022776	0.016084 0.952486 0.971663 0.018821	-0.011600 0.954068 0.968918 -0.026065	0.015918 0.970490 0.975367 0.017154	0.048484 0.949459 0.965825 0.045163	0.063116 0.682440 0.962831 -0.004894	0.024928 0.972757 0.969528 0.025360	0.061004 0.944546 0.931324 0.006817	0.020909 0.953085 0.973956 0.019405	8 0.008593 9999
2 29	13 12	2 29	0.220640 0.740696 0.923876 0.018166	0.002970 0.957858 0.974348 0.008583	0.008231 0.947969 0.933261 0.034858	0.008318 0.945446 0.934494 0.031877	0.080888 0.896832 0.962886 0.027716	0.059458 0.952486 0.961806 0.024832	0.039546 0.954068 0.957333 0.011551	0.031920 0.970490 0.974959 0.032269	0.000395 0.949459 0.997537 0.001818	0.007376 0.682440 0.940817 -0.036640	0.015847 0.972757 0.958706 0.014205	0.053184 0.944546 0.950310 -0.000987	0.000982 0.953085 0.991955 0.001080	9 -0.025799 9999
2 30	13 9	2 30	0.090180 0.740696 0.963993 0.049302	-0.043824 0.957858 0.970656 -0.038156	0.030066 0.947969 0.955713 0.018829	0.029926 0.945446 0.954560 0.018588	-0.000326 0.896832 0.971595 -0.006127	-0.037523 0.952486 0.982684 -0.026726	0.020738 0.954068 0.978648 0.014245	-0.020847 0.970490 0.984033 -0.020346	0.012823 0.949459 0.973660 0.010799	0.007638 0.682440 0.999720 0.003878	-0.032870 0.972757 0.965680 -0.026288	-0.051457 0.944546 0.947195 -0.031350	-0.003025 0.953085 0.960609 -0.004094	0 0.049302 250
2 31	13 20	2 31	0.283552 0.740696 0.863215 -0.001525	-0.008354 0.957858 0.964411 0.004604	0.014368 0.947969 0.953135 0.024324	0.013404 0.945446 0.961418 0.020354	-0.051509 0.896832 0.961485 -0.001026	-0.002026 0.952486 0.971271 -0.006794	-0.027097 0.954068 0.955072 -0.012392	-0.018629 0.970490 0.963290 -0.016977	0.007823 0.949459 0.975400 -0.003470	-0.141196 0.682440 0.957081 -0.056189	0.023720 0.972757 0.970933 0.020544	-0.014921 0.944546 0.958308 -0.007101	0.040468 0.953085 0.969957 0.042467	0 0.000000 9999
2 32	13 20	2 32	0.273996 0.740696 0.842241 -0.027493	0.014985 0.957858 0.967860 0.014241	0.026280 0.947969 0.946236 0.013507	0.020194 0.945446 0.946105 0.004183	0.000553 0.896832 0.969289 0.002978	-0.005936 0.952486 0.976972 -0.015250	0.008526 0.954068 0.963801 0.029386	0.021128 0.970490 0.976381 0.019447	-0.000281 0.949459 0.966932 -0.007609	-0.095923 0.682440 0.965620 -0.033457	0.020845 0.972757 0.971181 0.013049	0.033540 0.944546 0.950013 0.021145	-0.000178 0.953085 0.985636 0.002096	0 0.000000 9999
2 33	13 13	2 33	0.161707 0.740696 0.935814 0.000304	-0.032760 0.957858 0.971160 -0.024658	-0.004049 0.947969 0.998398 -0.003711	-0.005276 0.945446 0.957324 0.010032	0.002035 0.896832 0.963248 0.026958	0.018620 0.952486 0.967976 0.015704	-0.012895 0.954068 0.976605 -0.011528	0.007183 0.970490 0.966828 0.005882	0.036727 0.949459 0.970647 0.034442	-0.039809 0.682440 0.975593 -0.009323	-0.017091 0.972757 0.979548 -0.019176	-0.004541 0.944546 0.997988 -0.004591	0.000527 0.953085 0.974835 -0.005699	8 0.003236 9999
2 34	13 18	2 34	0.221939 0.740696 0.878509 0.000972	0.020804 0.957858 0.953167 0.036391	0.021141 0.947969 0.967418 0.026332	0.012483 0.945446 0.966113 0.020886	-0.083717 0.896832 0.948823 -0.008053	-0.064276 0.952486 0.950538 -0.022209	-0.003800 0.954068 0.951852 0.025361	-0.019470 0.970490 0.965206 -0.006223	-0.015914 0.949459 0.964660 -0.027744	0.026032 0.682440 0.956794 0.011880	-0.037183 0.972757 0.959017 -0.033428	0.012598 0.944546 0.941298 0.022784	0.000753 0.953085 0.978990 0.008261	8 -0.005193 9999
2 35	13 18	2 35	0.296725 0.740696 0.819685 -0.003630	0.022383 0.957858 0.956490 0.013652	0.003735 0.947969 0.924676 0.000670	0.003866 0.945446 0.921802 -0.006721	0.094647 0.896832 0.946393 0.039908	0.002747 0.952486 0.974075 -0.012474	0.004743 0.954068 0.975557 0.008485	0.006183 0.970490 0.966652 -0.007091	0.005784 0.949459 0.965296 -0.011940	0.055038 0.682440 0.961111 -0.034096	-0.022531 0.972757 0.968394 -0.014546	0.002708 0.944546 0.960047 -0.004941	0.000771 0.953085 0.978704 0.003442	0 0.000000 9999
2 36	13 14	2 36	0.213002 0.740696 0.911700 -0.024215	0.036221 0.957858 0.969568 0.021813	0.003870 0.947969 0.999194 0.003656	-0.000077 0.945446 0.999972 -0.000830	-0.063782 0.896832 0.958149 0.002741	0.023715 0.952486 0.974215 0.007042	0.018102 0.954068 0.975002 0.021602	-0.028620 0.970490 0.963284 -0.013589	0.177625 0.949459 0.944468 0.171555	-0.150906 0.682440 0.961923 -0.047027	0.013973 0.972757 0.979711 0.011830	-0.004363 0.944546 0.998919 -0.004254	0.005381 0.953085 0.968949 -0.012671	0 0.000000 9999
2 37	13 13	2 37	0.344751 0.740696 0.851805 0.051176	0.057346 0.957858 0.957506 0.042140	0.098608 0.947969 0.958546 0.084114	0.061345 0.945446 0.976788 0.052585	-0.075058 0.896832 0.965111 -0.021518	0.006676 0.952486 0.972595 0.007184	-0.004469 0.954068 0.959381 0.019087	-0.003808 0.970490 0.959060 0.003148	-0.002502 0.949459 0.961156 -0.000511	-0.079272 0.682440 0.959504 -0.041197	0.029801 0.972757 0.971956 0.025144	0.000667 0.944546 0.966535 0.002763	0.063003 0.953085 0.972701 0.053727	0 0.051176 212
2 38	13 19	2 38	0.264395 0.740696 0.860213 -0.004935	0.023821 0.957858 0.968387 0.030435	-0.042981 0.947969 0.948115 0.000817	-0.040122 0.945446 0.946071 0.008440	0.065768 0.896832 0.963901 0.038692	-0.000099 0.952486 0.958702 0.016666	0.008772 0.954068 0.953607 -0.001967	-0.017981 0.970490 0.946836 -0.017512	-0.016663 0.949459 0.956500 -0.006133	0.006840 0.682440 0.964131 -0.029863	0.070845 0.972757 0.962097 0.064654	0.044642 0.944546 0.958649 0.030370	-0.030080 0.953085 0.968511 -0.029897	0 0.000000 9999
2 39	13 20	2 39	0.333376 0.740696 0.830303 -0.006234	0.014974 0.957858 0.963155 0.010897	0.040002 0.947969 0.932150 0.016759	0.042425 0.945446 0.950985 0.033677	0.016194 0.896832 0.971376 0.010255	-0.005838 0.952486 0.973931 -0.000359	-0.007298 0.954068 0.960544 -0.012238	-0.002372 0.970490 0.973424 -0.005026	-0.044080 0.949459 0.967580 -0.053013	0.006805 0.682440 0.965186 -0.001088	-0.011009 0.972757 0.970027 -0.004799	0.047559 0.944546 0.960747 0.048430	0.083822 0.953085 0.971960 0.084302	0 0.000000 9999
2 40	13 17	2 40	0.298339 0.740696 0.871091 0.008154	-0.000238 0.957858 0.957024 -0.021565	0.003735 0.947969 0.972167 -0.000958	0.009292 0.945446 0.964615 -0.001569	-0.076215 0.896832 0.957731 -0.011490	-0.015804 0.952486 0.969163 0.000272	-0.005708 0.954068 0.957749 0.023456	-0.052863 0.970490 0.953283 -0.040636	-0.003465 0.949459 0.951573 0.008280	-0.061085 0.682440 0.969009 -0.004213	0.013620 0.972757 0.969633 0.005169	-0.020253 0.944546 0.976022 -0.005524	-0.066154 0.953085 0.976172 -0.054432	7 -0.018203 9999
2 41	13 20	2 41	0.360910 0.740696 0.806723 0.019028	-0.004193 0.957858 0.961548 -0.009160	-0.025022 0.947969 0.964628 -0.016722	-0.024982 0.945446 0.960016 -0.017256	0.041022 0.896832 0.959092 -0.010434	0.020493 0.952486 0.968344 0.006464	0.016835 0.954068 0.970276 0.008110	0.000541 0.970490 0.974738 -0.003179	0.017317 0.949459 0.966283 0.001460	0.032940 0.682440 0.969927 -0.017505	0.000500 0.972757 0.958608 -0.005703	0.015409 0.944546 0.969620 0.017996	-0.004561 0.953085 0.980222 -0.010265	0 0.019028 9999
2 42	13 19	2 42	0.167358 0.740696 0.908778 -0.039325	-0.058432 0.957858 0.959766 -0.033224	0.006050 0.947969 0.976528 0.008445	0.006954 0.945446 0.973631 0.004519	0.000110 0.896832 0.983040 -0.001149	-0.056373 0.952486 0.952832 -0.015330	0.057439 0.954068 0.962247 0.036402	0.001102 0.970490 0.959802 -0.006973	0.053250 0.949459 0.976341 0.037908	0.035808 0.682440 0.969586 -0.018164	0.038241 0.972757 0.977375 0.043469	-0.029736 0.944546 0.962937 0.011382	-0.000378 0.953085 0.975255 -0.017358	0 0.000000 9999
2 43	13 19	2 43	0.285954 0.740696 0.852246 0.008746	-0.037593 0.957858 0.949755 -0.008967	0.006513 0.947969 0.959250 0.009530	0.006405 0.945446 0.955844 0.007927	0.028007 0.896832 0.973489 0.006324	0.006683 0.952486 0.963097 0.032255	0.009335 0.954068 0.960243 0.003282	0.019840 0.970490 0.956490 0.021801	0.005134 0.949459 0.972980 0.002417	0.054569 0.682440 0.963790 -0.039104	-0.018973 0.972757 0.969561 -0.025422	-0.019173 0.944546 0.970171 -0.023157	0.000284 0.953085 0.975241 -0.008410	9 -0.018493 9999
2 44	13 20	2 44	0.317177 0.740696 0.820195 0.014466	-0.009675 0.957858 0.969806 0.003032	0.066548 0.947969 0.940325 0.042511	0.062270 0.945446 0.945051 0.033547	0.062659 0.896832 0.968650 0.043433	0.020522 0.952486 0.972788 0.030711	-0.006122 0.954068 0.963357 0.012282	0.036490 0.970490 0.969742 0.027468	0.009809 0.949459 0.969274 -0.003034	0.033433 0.682440 0.968352 0.003539	0.018874 0.972757 0.967897 0.013102	0.006367 0.944546 0.948228 0.023669	0.000863 0.953085 0.981693 0.000957	4 0.025066 9999
2 45	13 20	2 45	0.303529 0.740696 0.825805 -0.011142	-0.000787 0.957858 0.967248 -0.020121	0.015897 0.947969 0.971619 0.020747	0.015724 0.945446 0.968132 0.015201	-0.046924 0.896832 0.950785 0.026666	0.022105 0.952486 0.974147 0.022905	-0.051959 0.954068 0.923601 -0.021043	0.018009 0.970490 0.933235 0.028358	0.008503 0.949459 0.974192 -0.006205	-0.166192 0.682440 0.934619 0.009110	-0.001090 0.972757 0.971090 -0.005122	-0.030001 0.944546 0.961597 -0.002820	0.003625 0.953085 0.976577 0.007518	0 0.000000 9999
2 46	13 19	2 46	0.289423 0.740696 0.833813 -0.012347	-0.017012 0.957858 0.972577 -0.002551	-0.004780 0.947969 0.955574 -0.001632	-0.004157 0.945446 0.956953 -0.001318	0.025793 0.896832 0.962344 -0.025130	-0.049325 0.952486 0.955147 -0.014080	0.013668 0.954068 0.952410 -0.013075	0.001451 0.970490 0.956174 -0.008883	0.000413 0.949459 0.970844 0.002697	0.055311 0.682440 0.979992 0.001142	0.004962 0.972757 0.971813 -0.000720	0.003083 0.944546 0.971094 0.004835	0.003513 0.953085 0.973466 -0.006874	0 0.000000 9999
2 47	13 20	2 47	0.293142 0.740696 0.800743 -0.025766	0.050438 0.957858 0.951490 0.032808	0.019055 0.947969 0.956340 0.024688	0.037861 0.945446 0.962632 0.030242	-0.075702 0.896832 0.945838 -0.021993	-0.038054 0.952486 0.963244 -0.033943	-0.039860 0.954068 0.948293 -0.020140	-0.036860 0.970490 0.962130 -0.034490	-0.028924 0.949459 0.955213 -0.016351	-0.070654 0.682440 0.966328 -0.037867	0.023820 0.972757 0.965705 0.027287	-0.023844 0.944546 0.966941 -0.012336	-0.067561 0.953085 0.971667 -0.066416	0 0.000000 9999
2 48	13 19	2 48	0.302813 0.740696 0.833436 0.015880	0.041438 0.957858 0.961867 0.016416	0.056408 0.947969 0.933306 0.018648	0.053667 0.945446 0.931665 0.015401	0.114667 0.896832 0.952643 0.049252	0.015768 0.952486 0.971974 -0.007498	0.062846 0.954068 0.965057 0.041693	-0.022541 0.970490 0.981107 -0.020050	0.007535 0.949459 0.967323 0.006533	0.101544 0.682440 0.968716 0.010931	-0.010780 0.972757 0.972062 -0.001199	0.077550 0.944546 0.937903 0.017763	0.004574 0.953085 0.965762 -0.009569	4 0.027966 9999
2 49	13 20	2 49	0.296633 0.740696 0.808612 -0.027550	-0.009669 0.957858 0.964888 -0.015325	-0.004396 0.947969 0.951790 -0.009811	-0.004433 0.945446 0.952963 -0.010809	0.052587 0.896832 0.943418 -0.035670	-0.009674 0.952486 0.963836 -0.009314	0.025125 0.954068 0.967270 -0.001734	0.007876 0.970490 0.956894 -0.000140	0.032128 0.949459 0.973151 0.014459	0.082766 0.682440 0.966674 -0.015588	-0.024589 0.972757 0.969798 -0.021065	-0.003414 0.944546 0.951123 -0.035986	0.001162 0.953085 0.973452 0.002820	0 0.000000 9999
2 50	13 20	2 50	0.302458 0.740696 0.792747 0.005975	0.016499 0.957858 0.968373 0.006129	0.038496 0.947969 0.968556 0.045160	0.036533 0.945446 0.962636 0.042596	-0.073559 0.896832 0.949307 0.000398	0.021306 0.952486 0.970043 0.004615	-0.032170 0.954068 0.952751 -0.016268	0.035010 0.970490 0.947035 0.031188	-0.022599 0.949459 0.967032 -0.027108	-0.159116 0.682440 0.936280 -0.035182	0.030110 0.972757 0.970886 0.028221	-0.029741 0.944546 0.958253 0.006151	-0.005079 0.953085 0.963621 -0.013154	9 -0.014499 9999
2 51	13 19	2 51	0.418230 0.740696 0.726858 0.020618	-0.037892 0.957858 0.962943 -0.021396	0.015383 0.947969 0.966451 0.008951	0.017713 0.945446 0.966625 0.011323	0.022575 0.896832 0.960670 -0.029425	-0.060794 0.952486 0.963138 -0.015677	-0.038726 0.954068 0.965931 -0.057822	0.000454 0.970490 0.948589 -0.000870	0.010382 0.949459 0.970335 0.004929	0.118819 0.682440 0.961500 0.017866	-0.009382 0.972757 0.964235 -0.018385	-0.012917 0.944546 0.968924 -0.005139	0.010024 0.953085 0.982774 0.000398	6 -0.034528 9999
2 52	13 19	2 52	0.363246 0.740696 0.774808 -0.003273	-0.009861 0.957858 0.970491 -0.001232	0.022501 0.947969 0.972610 0.036214	0.021402 0.945446 0.972675 0.033401	0.073079 0.896832 0.959085 0.007147	-0.040355 0.952486 0.926300 0.023260	0.081736 0.954068 0.938233 0.047388	0.012890 0.970490 0.933029 -0.010967	0.040345 0.949459 0.981736 0.026736	0.203625 0.682440 0.938649 0.032326	0.011817 0.972757 0.967503 0.017541	-0.029538 0.944546 0.949802 0.013889	0.010958 0.953085 0.976265 0.007105	0 0.000000 9999
2 53	13 19	2 53	0.328821 0.740696 0.803856 0.004336	0.010945 0.957858 0.973358 0.017750	0.027720 0.947969 0.969357 0.014329	0.026057 0.945446 0.967956 0.010652	0.049053 0.896832 0.964564 -0.010927	-0.037702 0.952486 0.961571 -0.004039	0.032604 0.954068 0.973495 0.012428	-0.014619 0.970490 0.953437 -0.024244	0.003667 0.949459 0.976110 0.008047	0.069595 0.682440 0.964878 0.015050	0.014679 0.972757 0.955336 0.014643	0.012705 0.944546 0.970097 0.016098	-0.004426 0.953085 0.967539 -0.013400	7 -0.010253 9999
2 54	13 19	2 54	0.327536 0.740696 0.823930 0.012627	0.002609 0.957858 0.965599 -0.002008	0.013966 0.947969 0.941687 0.010608	0.013232 0.945446 0.941159 0.007250	0.123387 0.896832 0.956180 0.086521	-0.023302 0.952486 0.974206 -0.022173	0.033228 0.954068 0.966954 0.023730	0.045423 0.970490 0.960255 0.043920	0.000955 0.949459 0.965112 0.010675	0.045296 0.682440 0.973497 -0.007366	-0.021117 0.972757 0.963036 -0.008477	-0.010704 0.944546 0.965951 -0.018027	0.022528 0.953085 0.966503 0.020994	4 0.033053 9999
2 55	13 20	2 55	0.319531 0.740696 0.820920 0.005827	-0.013231 0.957858 0.965498 -0.028970	0.014142 0.947969 0.920903 -0.027581	0.011892 0.945446 0.920533 -0.036006	0.078788 0.896832 0.964230 0.049953	-0.022788 0.952486 0.969649 -0.001042	0.036798 0.954068 0.950149 0.034221	0.008393 0.970490 0.967077 0.006690	0.025648 0.949459 0.971739 0.023082	0.060470 0.682440 0.969005 0.041372	0.002571 0.972757 0.952334 -0.016134	0.042465 0.944546 0.941237 0.025237	0.015839 0.953085 0.978025 0.016103	4 0.017061 9999
2 56	13 20	2 56	0.327582 0.740696 0.802252 -0.010490	0.031068 0.957858 0.961634 0.015785	-0.000935 0.947969 0.954244 0.020939	-0.002008 0.945446 0.955039 0.020685	-0.011086 0.896832 0.965008 0.010721	-0.002334 0.952486 0.974019 -0.005966	-0.016926 0.954068 0.958542 -0.001956	0.004595 0.970490 0.971196 0.007209	-0.005265 0.949459 0.971792 0.003063	0.037754 0.682440 0.970513 0.051765	-0.030571 0.972757 0.969597 -0.025015	-0.034034 0.944546 0.965020 -0.023332	-0.022508 0.953085 0.954782 -0.000833	0 0.000000 9999
2 57	13 20	2 57	0.285287 0.740696 0.836283 -0.006959	0.058241 0.957858 0.964660 0.043372	0.019502 0.947969 0.934481 0.017025	0.019911 0.945446 0.932248 0.018319	0.106054 0.896832 0.949541 0.025234	0.051594 0.952486 0.953624 0.008204	0.103568 0.954068 0.933212 0.054367	-0.005322 0.970490 0.976885 -0.004214	0.002335 0.949459 0.973791 0.003780	0.108479 0.682440 0.971032 0.023268	-0.000480 0.972757 0.967095 0.007593	0.084886 0.944546 0.958442 0.048126	-0.000310 0.953085 0.973880 0.000323	0 0.000000 9999
2 58	13 18	2 58	0.211403 0.740696 0.864861 -0.016916	-0.007169 0.957858 0.948139 0.021937	0.044295 0.947969 0.941782 0.040825	0.043858 0.945446 0.939699 0.045464	0.034953 0.896832 0.951512 -0.023229	-0.050714 0.952486 0.943053 -0.013019	0.016719 0.954068 0.948868 0.017704	-0.036217 0.970490 0.935578 -0.042654	0.006104 0.949459 0.970434 -0.001286	0.038094 0.682440 0.939734 -0.075488	-0.005819 0.972757 0.935654 -0.015127	-0.054776 0.944546 0.947941 -0.032542	0.004257 0.953085 0.985871 0.002346	0 0.000000 9999
2 59	13 17	2 59	0.287998 0.740696 0.828809 -0.004788	0.021147 0.957858 0.960760 0.023624	0.014229 0.947969 0.963547 0.029838	0.016277 0.945446 0.958327 0.026470	-0.012858 0.896832 0.958249 0.012731	-0.020195 0.952486 0.979073 -0.022779	-0.025923 0.954068 0.948396 0.003751	0.030882 0.970490 0.966847 0.028058	0.011559 0.949459 0.951582 -0.006622	-0.078745 0.682440 0.947747 0.029362	0.025716 0.972757 0.958206 0.020501	0.009692 0.944546 0.962540 0.025941	0.050742 0.953085 0.963296 0.051622	0 0.000000 9999
2 60	13 20	2 60	0.366144 0.740696 0.793133 0.022223	-0.030691 0.957858 0.972698 -0.028682	0.074485 0.947969 0.940165 0.065932	0.073458 0.945446 0.935549 0.062365	0.053368 0.896832 0.946642 -0.006652	0.040520 0.952486 0.960547 0.034738	0.054934 0.954068 0.966995 0.032923	0.016836 0.970490 0.965182 0.010664	-0.000448 0.949459 0.955448 -0.003663	0.032696 0.682440 0.979910 -0.024735	0.040739 0.972757 0.957390 0.037757	0.002722 0.944546 0.964234 0.002677	0.007375 0.953085 0.971484 0.014116	10 0.028967 9999
2 61	13 20	2 61	0.343458 0.740696 0.804104 0.019057	0.021311 0.957858 0.972910 0.006663	0.006796 0.947969 0.957327 0.005963	0.001970 0.945446 0.950194 0.002689	-0.018109 0.896832 0.960746 -0.013650	-0.006973 0.952486 0.969232 -0.004533	0.005120 0.954068 0.967673 0.004859	0.000485 0.970490 0.961950 -0.010690	-0.032734 0.949459 0.955980 -0.030575	0.001929 0.682440 0.965296 0.029840	0.046060 0.972757 0.973333 0.046689	-0.023932 0.944546 0.971812 -0.004020	-0.035277 0.953085 0.944222 -0.022222	10 0.029829 9999
2 62	13 16	2 62	0.217036 0.740696 0.872579 -0.007395	-0.045986 0.957858 0.960302 -0.033177	0.003383 0.947969 0.945993 0.010444	-0.006665 0.945446 0.970425 -0.007297	0.028449 0.896832 0.956825 -0.008789	0.051589 0.952486 0.960334 0.022673	0.031676 0.954068 0.956909 0.017105	-0.002156 0.970490 0.979042 -0.001476	0.024328 0.949459 0.947318 0.024355	0.010884 0.682440 0.963003 -0.035496	0.006619 0.972757 0.974660 0.002789	-0.014923 0.944546 0.946444 -0.001649	0.000309 0.953085 0.979140 0.001210	0 0.000000 9999
2 63	13 19	2 63	0.304918 0.740696 0.862909 0.040750	-0.014768 0.957858 0.954486 -0.027156	0.017916 0.947969 0.976937 0.013153	0.017443 0.945446 0.962138 0.014791	-0.075589 0.896832 0.957080 -0.033552	-0.010796 0.952486 0.970579 -0.029724	-0.043055 0.954068 0.968222 -0.028384	-0.024045 0.970490 0.966997 -0.017310	-0.028340 0.949459 0.948537 -0.010711	-0.078353 0.682440 0.956405 -0.066515	-0.008953 0.972757 0.969513 -0.001761	0.008827 0.944546 0.973633 0.007977	0.037666 0.953085 0.969724 0.031077	9 -0.052062 193
2 64	13 19	2 64	0.346285 0.740696 0.810264 0.015806	-0.032833 0.957858 0.967797 -0.029876	-0.022181 0.947969 0.920173 -0.010798	-0.024019 0.945446 0.919662 -0.020148	0.076335 0.896832 0.963893 0.020303	-0.015045 0.952486 0.974517 -0.014047	0.004947 0.954068 0.965789 -0.007569	0.006571 0.970490 0.969590 0.002170	0.001017 0.949459 0.980295 -0.009033	0.013291 0.682440 0.977178 -0.013070	-0.011578 0.972757 0.973612 -0.005957	0.018279 0.944546 0.966849 -0.000799	-0.030369 0.953085 0.973676 -0.034709	1 -0.021731 9999
2 65	13 20	2 65	0.309382 0.740696 0.845062 0.008094	-0.008026 0.957858 0.961970 -0.004739	0.049379 0.947969 0.946563 0.051630	0.038596 0.945446 0.945444 0.034116	-0.043656 0.896832 0.959534 -0.005328	0.001185 0.952486 0.959224 -0.027810	-0.059814 0.954068 0.955497 -0.024542	-0.000951 0.970490 0.955622 -0.003757	0.024895 0.949459 0.960812 0.024767	-0.004450 0.682440 0.944331 0.022953	-0.033173 0.972757 0.971631 -0.039798	-0.030486 0.944546 0.957247 -0.012020	0.001203 0.953085 0.971048 -0.009412	8 0.014159 9999
2 66	13 18	2 66	0.285562 0.740696 0.859197 0.006953	0.019889 0.957858 0.942550 0.015611	0.011397 0.947969 0.900275 0.028648	0.008829 0.945446 0.932468 0.007539	0.035684 0.896832 0.948856 0.013931	0.016404 0.952486 0.963169 -0.000782	0.007778 0.954068 0.958066 -0.016989	0.000366 0.970490 0.964539 0.002070	0.085378 0.949459 0.921606 0.076348	0.087433 0.682440 0.966579 0.043704	-0.004919 0.972757 0.974848 -0.009694	-0.025751 0.944546 0.907467 -0.003288	-0.010376 0.953085 0.969682 -0.012030	8 0.023040 9999
2 67	13 20	2 67	0.325536 0.740696 0.836368 0.018663	0.002473 0.957858 0.941246 -0.020425	0.074193 0.947969 0.915863 0.049719	0.074958 0.945446 0.917315 0.045019	0.059572 0.896832 0.940327 -0.026271	0.057148 0.952486 0.955384 0.021652	0.065311 0.954068 0.935832 0.024769	0.018395 0.970490 0.969517 0.014370	-0.009932 0.949459 0.941920 0.009690	0.036564 0.682440 0.969642 -0.058550	0.009144 0.972757 0.972526 0.009637	0.030376 0.944546 0.937386 -0.031909	0.003374 0.953085 0.981170 0.000144	9 -0.033056 9999
2 68	13 20	2 68	0.338471 0.740696 0.812943 -0.001423	0.051381 0.957858 0.962500 0.039931	-0.018119 0.947969 0.929633 -0.005949	-0.018489 0.945446 0.927568 -0.003358	0.086530 0.896832 0.958794 0.009293	-0.013648 0.952486 0.978918 -0.030587	0.024292 0.954068 0.972067 0.015924	-0.045447 0.970490 0.980761 -0.056347	0.003250 0.949459 0.981936 0.002820	0.086306 0.682440 0.968318 0.012807	-0.013738 0.972757 0.968654 -0.014709	-0.005175 0.944546 0.973321 -0.027620	-0.000553 0.953085 0.985394 0.009502	0 0.000000 9999
2 69	13 20	2 69	0.470985 0.740696 0.692002 0.046124	0.045139 0.957858 0.956536 0.025688	0.066203 0.947969 0.932131 0.027683	0.060919 0.945446 0.932017 0.018438	0.069338 0.896832 0.937549 -0.023988	-0.020692 0.952486 0.967526 -0.047210	0.032765 0.954068 0.966318 -0.001741	-0.004203 0.970490 0.965803 -0.013965	-0.025079 0.949459 0.949356 -0.013123	0.072219 0.682440 0.952489 -0.070205	0.014693 0.972757 0.968757 0.009288	0.035775 0.944546 0.952870 -0.005953	-0.018711 0.953085 0.959196 0.006930	9 -0.056905 124
2 70	13 20	2 70	0.298841 0.740696 0.853221 -0.000919	-0.034104 0.957858 0.964449 -0.050923	0.037261 0.947969 0.942559 0.011437	0.037901 0.945446 0.944814 0.013023	-0.047097 0.896832 0.952511 -0.027779	0.005603 0.952486 0.970732 -0.024668	-0.053793 0.954068 0.966783 -0.041623	-0.031161 0.970490 0.951976 -0.052915	-0.030420 0.949459 0.951687 -0.048921	-0.091874 0.682440 0.941205 0.047920	-0.002677 0.972757 0.976640 -0.008449	-0.033273 0.944546 0.960162 -0.040310	0.064890 0.953085 0.979983 0.060187	0 0.000000 9999
2 71	13 19	2 71	0.222590 0.740696 0.895719 0.002193	-0.046985 0.957858 0.950831 -0.027945	-0.006452 0.947969 0.967130 -0.022379	-0.005553 0.945446 0.968681 -0.016105	-0.056535 0.896832 0.969864 -0.033106	-0.102370 0.952486 0.957292 -0.059764	0.006338 0.954068 0.972437 0.010956	-0.011164 0.970490 0.952631 -0.023297	-0.006438 0.949459 0.969190 -0.012324	0.056664 0.682440 0.969034 -0.017921	0.002676 0.972757 0.973875 -0.006560	-0.051600 0.944546 0.971216 -0.020991	-0.005913 0.953085 0.966037 -0.013024	4 -0.008521 9999
2 72	13 20	2 72	0.328605 0.740696 0.837653 0.022709	0.015621 0.957858 0.951487 -0.006542	-0.020315 0.947969 0.974131 -0.012109	-0.021631 0.945446 0.978081 -0.013179	-0.112144 0.896832 0.941275 -0.046873	-0.011933 0.952486 0.967101 -0.002156	-0.019667 0.954068 0.949324 0.006110	-0.074610 0.970490 0.944688 -0.067868	0.002134 0.949459 0.967086 -0.009632	-0.142315 0.682440 0.949785 -0.002053	-0.028337 0.972757 0.967423 -0.026135	-0.023235 0.944546 0.935274 -0.005625	0.001337 0.953085 0.969051 -0.000076	7 -0.039258 9999
2 73	13 19	2 73	0.317237 0.740696 0.844971 0.011910	-0.041459 0.957858 0.970945 -0.027301	-0.000454 0.947969 0.952403 0.002774	0.000684 0.945446 0.949299 0.012011	0.065292 0.896832 0.963509 0.009864	-0.099464 0.952486 0.935333 -0.065142	-0.017047 0.954068 0.955426 -0.053082	-0.002607 0.970490 0.942722 -0.017648	0.007214 0.949459 0.972941 -0.008847	0.087252 0.682440 0.962721 0.012444	0.010473 0.972757 0.972254 0.005899	-0.025587 0.944546 0.969832 -0.010627	-0.014364 0.953085 0.981506 -0.022985	6 -0.025144 9999
2 74	13 20	2 74	0.351141 0.740696 0.806994 0.004273	0.011421 0.957858 0.967377 -0.000098	-0.009205 0.947969 0.921060 0.025505	-0.009084 0.945446 0.924351 0.027535	0.026750 0.896832 0.960529 -0.000466	0.009022 0.952486 0.950596 -0.017203	0.034844 0.954068 0.936283 0.020868	-0.046877 0.970490 0.958850 -0.040322	0.051483 0.949459 0.960719 0.022458	-0.029476 0.682440 0.950236 0.022334	0.039293 0.972757 0.969460 0.039286	0.043826 0.944546 0.954996 0.038492	0.003814 0.953085 0.977028 0.010234	7 -0.013126 9999
2 75	13 20	2 75	0.379348 0.740696 0.773072 0.017411	0.010091 0.957858 0.974001 0.012184	0.006577 0.947969 0.949076 0.004779	0.008141 0.945446 0.952750 0.004182	-0.051403 0.896832 0.968513 -0.047793	-0.000610 0.952486 0.973400 -0.005931	-0.021324 0.954068 0.968164 -0.021637	0.005794 0.970490 0.970873 0.000890	-0.027304 0.949459 0.955938 -0.007287	-0.008471 0.682440 0.955057 0.009433	0.007559 0.972757 0.965913 0.007619	-0.020411 0.944546 0.962520 0.006612	-0.028721 0.953085 0.954068 -0.020490	4 -0.028847 9999
2 76	13 20	2 76	0.334715 0.740696 0.775603 -0.016602	-0.028216 0.957858 0.955416 -0.017000	-0.003264 0.947969 0.945404 0.004034	-0.012595 0.945446 0.947613 -0.007105	0.043851 0.896832 0.964865 0.010248	-0.016548 0.952486 0.955188 -0.029353	-0.006336 0.954068 0.962187 -0.014397	0.012706 0.970490 0.953156 -0.006555	0.034653 0.949459 0.954796 0.018744	-0.013374 0.682440 0.950103 0.045723	-0.007426 0.972757 0.954866 -0.006395	-0.013819 0.944546 0.953057 -0.021079	-0.005197 0.953085 0.962118 -0.007230	0 0.000000 9999
2 77	13 20	2 77	0.347298 0.740696 0.815903 0.033074	-0.048546 0.957858 0.945989 -0.024060	0.032863 0.947969 0.967178 0.014635	0.030117 0.945446 0.964922 0.015982	0.053467 0.896832 0.968432 0.014430	0.005693 0.952486 0.965853 0.004482	0.005134 0.954068 0.963420 -0.000274	0.016750 0.970490 0.961768 0.001693	0.007040 0.949459 0.973461 0.003479	0.078416 0.682440 0.964905 0.016491	0.023298 0.972757 0.960210 0.023807	0.021324 0.944546 0.952269 0.014568	0.002984 0.953085 0.983505 0.005567	0 0.033074 9999
2 78	13 20	2 78	0.299976 0.740696 0.837265 -0.017189	-0.063805 0.957858 0.962001 -0.030979	0.003170 0.947969 0.961645 0.020183	0.015175 0.945446 0.966119 0.021409	0.041615 0.896832 0.964525 0.003442	-0.065770 0.952486 0.955497 -0.049041	0.073351 0.954068 0.957278 0.038354	-0.065984 0.970490 0.963502 -0.063401	0.021185 0.949459 0.954977 -0.005073	0.038835 0.682440 0.963276 -0.035318	0.020457 0.972757 0.966076 0.017381	-0.048882 0.944546 0.944093 -0.012148	0.004252 0.953085 0.977701 -0.018040	0 0.000000 9999
2 79	13 20	2 79	0.337968 0.740696 0.818871 0.022952	0.022025 0.957858 0.972772 0.015248	-0.026869 0.947969 0.923521 -0.025516	-0.023876 0.945446 0.922095 -0.016662	0.108325 0.896832 0.956587 0.043582	0.059426 0.952486 0.948678 0.017154	0.090173 0.954068 0.942965 0.050801	0.020642 0.970490 0.979415 0.021283	0.032955 0.949459 0.971717 0.030920	0.055171 0.682440 0.972538 -0.011720	-0.000342 0.972757 0.962381 -0.015909	0.060970 0.944546 0.930583 0.013450	0.038872 0.953085 0.977735 0.025763	6 0.034147 9999
2 80	13 20	2 80	0.263805 0.740696 0.865930 0.028403	-0.047632 0.957858 0.964823 -0.032580	-0.086537 0.947969 0.918314 -0.064516	-0.088069 0.945446 0.915058 -0.060360	0.025716 0.896832 0.956707 -0.027499	-0.000456 0.952486 0.974292 0.003444	-0.004043 0.954068 0.961928 -0.033314	0.054232 0.970490 0.953236 0.047190	0.002548 0.949459 0.974866 -0.012823	0.023738 0.682440 0.968146 -0.011882	0.039994 0.972757 0.958787 0.026068	0.087729 0.944546 0.935149 0.034339	-0.000048 0.953085 0.969747 0.000483	2 -0.042807 9999
2 81	13 15	2 81	0.238585 0.740696 0.871536 -0.028596	0.015855 0.957858 0.965563 0.003271	0.010905 0.947969 0.842668 0.017978	0.009154 0.945446 0.866015 0.005473	-0.024742 0.896832 0.967200 -0.002032	0.073700 0.952486 0.934299 0.035853	0.045400 0.954068 0.963337 0.045660	-0.017821 0.970490 0.959865 -0.006125	0.010039 0.949459 0.956549 -0.002618	-0.016449 0.682440 0.950166 -0.025116	0.023518 0.972757 0.966469 0.015821	-0.028485 0.944546 0.881266 0.006623	-0.072213 0.953085 0.935363 -0.059791	0 0.000000 9999
2 82	13 20	2 82	0.318160 0.740696 0.837168 0.007618	0.052986 0.957858 0.959568 0.045723	0.038410 0.947969 0.965040 0.042883	0.032244 0.945446 0.973177 0.040049	-0.034906 0.896832 0.964357 0.011605	-0.030824 0.952486 0.967204 -0.022255	-0.064149 0.954068 0.950593 -0.022218	-0.000190 0.970490 0.963238 0.001706	0.019354 0.949459 0.958206 0.018474	-0.077722 0.682440 0.954962 0.042003	0.009639 0.972757 0.964573 0.009007	-0.020800 0.944546 0.971727 0.000561	0.001236 0.953085 0.968689 -0.001130	9 0.017888 9999
2 83	13 19	2 83	0.407231 0.740696 0.701074 -0.019617	-0.014386 0.957858 0.964117 -0.009920	-0.065769 0.947969 0.937374 -0.036345	-0.066086 0.945446 0.932203 -0.037544	0.122155 0.896832 0.944312 0.052442	0.011471 0.952486 0.937035 0.000274	0.045697 0.954068 0.936019 0.023549	-0.023910 0.970490 0.952447 -0.026815	0.001653 0.949459 0.966470 -0.005815	0.052744 0.682440 0.970743 -0.006409	-0.029970 0.972757 0.947968 -0.032480	0.053425 0.944546 0.953342 0.026228	-0.000985 0.953085 0.958703 -0.006342	0 0.000000 9999
2 84	13 19	2 84	0.486216 0.740696 0.644396 0.023816	-0.076501 0.957858 0.932544 -0.033059	-0.016484 0.947969 0.970389 -0.022849	-0.019201 0.945446 0.971211 -0.023592	0.078547 0.896832 0.967588 0.021700	-0.119239 0.952486 0.956389 -0.081289	0.014689 0.954068 0.969899 -0.022735	-0.019932 0.970490 0.949459 -0.022950	-0.007341 0.949459 0.956303 -0.017481	0.142788 0.682440 0.967763 0.019636	0.023566 0.972757 0.958545 0.022325	-0.051428 0.944546 0.961304 -0.011186	-0.012215 0.953085 0.956520 -0.021636	1 -0.028059 9999
2 85	13 20	2 85	0.385491 0.740696 0.800571 0.044682	-0.036539 0.957858 0.955667 -0.019612	-0.099758 0.947969 0.931245 -0.065245	-0.098812 0.945446 0.934731 -0.058559	0.044084 0.896832 0.947050 -0.009193	-0.013942 0.952486 0.964199 0.002350	0.040161 0.954068 0.953973 0.018034	-0.021083 0.970490 0.962761 -0.032631	-0.009518 0.949459 0.980868 -0.013998	0.063564 0.682440 0.969656 0.000126	-0.009739 0.972757 0.968592 -0.011106	0.020056 0.944546 0.950813 -0.006646	-0.006954 0.953085 0.981336 -0.009711	2 -0.053993 162
2 86	13 19	2 86	0.315978 0.740696 0.833594 -0.008972	-0.089037 0.957858 0.942299 -0.058896	-0.055816 0.947969 0.945777 -0.067798	-0.055247 0.945446 0.950788 -0.070436	0.067032 0.896832 0.949476 0.013824	-0.018359 0.952486 0.924461 0.032263	0.057041 0.954068 0.945688 0.025282	0.046758 0.970490 0.931128 0.044048	0.008875 0.949459 0.944372 -0.014421	0.077873 0.682440 0.962519 0.008999	0.023471 0.972757 0.961597 0.027694	-0.008855 0.944546 0.960229 0.007654	0.005376 0.953085 0.973099 0.005274	0 0.000000 9999
2 87	13 18	2 87	0.327278 0.740696 0.824891 0.018524	0.008572 0.957858 0.970881 0.009814	0.053965 0.947969 0.943943 0.037101	0.052339 0.945446 0.942503 0.037718	0.006223 0.896832 0.972534 -0.014207	-0.038044 0.952486 0.948470 -0.003727	0.010688 0.954068 0.965233 0.010770	-0.004910 0.970490 0.941533 -0.006405	0.000803 0.949459 0.961742 -0.011100	0.064632 0.682440 0.973733 -0.000516	0.006809 0.972757 0.957785 0.007310	-0.011839 0.944546 0.955159 -0.001032	0.061658 0.953085 0.973998 0.045975	0 0.018524 9999
2 88	13 20	2 88	0.354363 0.740696 0.821815 0.050065	0.023489 0.957858 0.966298 0.014640	0.007798 0.947969 0.947997 -0.002637	0.004201 0.945446 0.958212 -0.011665	-0.051676 0.896832 0.937956 -0.029816	0.010794 0.952486 0.965133 -0.004654	0.065322 0.954068 0.945954 0.035637	-0.026076 0.970490 0.958774 -0.019007	0.010891 0.949459 0.956644 -0.000327	-0.026592 0.682440 0.970819 0.018119	0.039671 0.972757 0.967830 0.033255	0.033663 0.944546 0.952926 0.011717	-0.005231 0.953085 0.969058 -0.000658	0 0.050065 234
2 89	13 20	2 89	0.354875 0.740696 0.782524 -0.009119	-0.005579 0.957858 0.963384 -0.020695	0.046710 0.947969 0.918469 0.030089	0.043299 0.945446 0.923257 0.028044	0.052494 0.896832 0.956996 0.002367	-0.000366 0.952486 0.965065 -0.014534	0.012793 0.954068 0.971474 0.004950	0.009207 0.970490 0.965806 0.001999	0.031440 0.949459 0.962938 0.020879	0.014901 0.682440 0.963248 -0.017515	0.031608 0.972757 0.967340 0.033822	0.058761 0.944546 0.937594 0.026568	-0.003189 0.953085 0.970830 -0.008847	0 0.000000 9999
2 90	13 19	2 90	0.375885 0.740696 0.777104 0.016473	-0.000873 0.957858 0.957377 0.001630	-0.015144 0.947969 0.925701 -0.032406	-0.013698 0.945446 0.929334 -0.036328	0.026383 0.896832 0.958378 -0.006430	0.023948 0.952486 0.964519 0.016194	0.027806 0.954068 0.962378 0.011154	-0.012242 0.970490 0.957495 0.000556	0.014733 0.949459 0.947073 0.006975	-0.022373 0.682440 0.959955 0.008658	0.025882 0.972757 0.949246 0.028872	0.003942 0.944546 0.938899 0.003598	0.008126 0.953085 0.975439 0.016651	3 -0.024463 9999
2 91	13 16	2 91	0.283511 0.740696 0.866294 0.004757	0.018197 0.957858 0.965236 0.018063	0.012892 0.947969 0.950461 0.019919	0.004339 0.945446 0.963219 0.017894	-0.022054 0.896832 0.963089 0.022891	-0.010930 0.952486 0.964793 -0.024545	-0.034251 0.954068 0.960807 -0.003255	0.010544 0.970490 0.943906 0.016459	0.006487 0.949459 0.963440 0.020151	-0.126925 0.682440 0.954328 -0.046688	-0.008798 0.972757 0.968580 -0.006982	-0.011744 0.944546 0.913978 0.013832	0.001483 0.953085 0.973975 -0.016660	9 -0.014903 9999
2 92	13 19	2 92	0.335317 0.740696 0.834362 0.018014	0.016646 0.957858 0.949728 -0.005715	-0.036374 0.947969 0.951433 -0.022005	-0.034457 0.945446 0.963836 -0.021260	-0.062842 0.896832 0.949765 0.007349	-0.014003 0.952486 0.956254 -0.052801	0.041229 0.954068 0.952552 0.034375	-0.034291 0.970490 0.947020 -0.023530	0.143323 0.949459 0.941038 0.126285	-0.099398 0.682440 0.955517 -0.032781	-0.017731 0.972757 0.977501 -0.016393	-0.049599 0.944546 0.945827 -0.027337	-0.038974 0.953085 0.938203 -0.036024	8 0.047696 287
2 93	13 19	2 93	0.359947 0.740696 0.761128 -0.021995	-0.006900 0.957858 0.951441 0.013052	-0.012141 0.947969 0.960146 -0.011128	-0.012520 0.945446 0.958544 -0.005633	0.044441 0.896832 0.963506 0.002038	-0.033476 0.952486 0.959097 -0.028152	0.017860 0.954068 0.971611 0.018284	0.006333 0.970490 0.963709 -0.000117	-0.002451 0.949459 0.939953 0.002432	0.052793 0.682440 0.956467 -0.028462	0.056356 0.972757 0.944082 0.064266	-0.001251 0.944546 0.952785 0.017629	0.000481 0.953085 0.969757 0.000271	0 0.000000 9999
2 94	13 15	2 94	0.291696 0.740696 0.863920 0.044436	0.030028 0.957858 0.937714 0.025481	-0.012884 0.947969 0.899872 0.014773	-0.030750 0.945446 0.973683 -0.021503	-0.061944 0.896832 0.941571 -0.004418	-0.052143 0.952486 0.946988 -0.030716	-0.062822 0.954068 0.958514 -0.036544	0.009118 0.970490 0.941973 0.018162	-0.023666 0.949459 0.915126 -0.027011	0.039002 0.682440 0.960705 0.017882	-0.027378 0.972757 0.954922 -0.027648	-0.045543 0.944546 0.693105 0.005356	0.052765 0.953085 0.981940 0.051983	0 0.044436 9999
2 95	13 12	2 95	0.303893 0.740696 0.847044 -0.006898	0.010579 0.957858 0.967975 0.003470	-0.011905 0.947969 0.859417 0.006337	-0.027362 0.945446 0.904939 -0.000773	-0.041313 0.896832 0.969560 -0.024244	0.020014 0.952486 0.972240 0.017015	-0.031804 0.954068 0.947264 0.010724	0.004721 0.970490 0.958958 0.022964	0.031281 0.949459 0.944494 -0.004295	-0.084162 0.682440 0.951750 -0.016561	0.029885 0.972757 0.975331 0.024791	-0.047290 0.944546 0.603278 0.008094	-0.004505 0.953085 0.954079 -0.002460	0 0.000000 9999
2 96	13 19	2 96	0.356858 0.740696 0.799047 0.032121	0.032350 0.957858 0.958833 0.011268	0.010353 0.947969 0.945979 0.013620	0.105888 0.945446 0.937423 0.088918	0.044248 0.896832 0.964111 0.020175	-0.009278 0.952486 0.965979 0.007078	0.041414 0.954068 0.960773 0.036331	-0.013511 0.970490 0.962850 -0.011985	-0.040195 0.949459 0.928077 -0.019434	0.100490 0.682440 0.949666 0.000850	0.002437 0.972757 0.963490 0.002161	-0.036148 0.944546 0.938734 0.022206	-0.011845 0.953085 0.957143 0.002513	6 0.034161 9999
2 97	13 20	2 97	0.350065 0.740696 0.788478 -0.019043	0.002761 0.957858 0.953722 0.017517	0.034604 0.947969 0.946921 0.043613	0.045141 0.945446 0.952246 0.046461	0.044127 0.896832 0.961395 -0.015027	0.031339 0.952486 0.952989 0.013595	-0.031991 0.954068 0.958709 -0.012504	0.011044 0.970490 0.966165 0.011648	0.028374 0.949459 0.968421 0.041575	0.106852 0.682440 0.953917 -0.029616	-0.015217 0.972757 0.942565 -0.000774	-0.042481 0.944546 0.949980 0.002754	-0.003538 0.953085 0.978377 -0.007941	0 0.000000 9999
2 98	13 11	2 98	0.263327 0.740696 0.877672 -0.004458	0.047446 0.957858 0.953425 0.045821	-0.060929 0.947969 0.781177 -0.028315	-0.016068 0.945446 0.965959 -0.011928	-0.118620 0.896832 0.942099 -0.018139	-0.002081 0.952486 0.975305 -0.016194	0.003436 0.954068 0.976963 0.000285	-0.013850 0.970490 0.964763 -0.023961	-0.030075 0.949459 0.949972 -0.018576	-0.043178 0.682440 0.958451 -0.007095	0.000724 0.972757 0.979184 0.004745	-0.084556 0.944546 0.593881 -0.004481	0.008774 0.953085 0.969331 -0.002362	0 0.000000 9999
2 99	13 18	2 99	0.385383 0.740696 0.779059 0.013436	-0.000847 0.957858 0.936363 -0.016058	0.008269 0.947969 0.930526 0.013144	0.010137 0.945446 0.933626 0.011304	-0.069209 0.896832 0.939439 -0.021961	-0.048527 0.952486 0.953978 -0.032806	-0.062531 0.954068 0.938882 -0.027419	-0.054503 0.970490 0.951010 -0.041709	-0.032736 0.949459 0.939366 -0.016829	0.047759 0.682440 0.958171 0.034351	-0.014119 0.972757 0.954315 -0.002124	-0.060991 0.944546 0.924444 -0.025422	-0.008006 0.953085 0.962116 -0.030638	7 -0.023673 9999
2 100	13 19	2 100	0.435717 0.740696 0.743458 0.043542	0.007550 0.957858 0.936000 -0.041329	0.070600 0.947969 0.907467 0.034675	0.069319 0.945446 0.909650 0.036170	0.005585 0.896832 0.972019 0.012674	0.006052 0.952486 0.971967 0.008012	-0.018531 0.954068 0.959838 -0.022397	-0.033203 0.970490 0.974389 -0.024908	-0.027558 0.949459 0.941641 -0.015545	0.062302 0.682440 0.970121 0.052788	-0.001607 0.972757 0.956273 0.000530	0.018756 0.944546 0.950063 -0.006727	-0.000881 0.953085 0.958501 0.018352	9 0.047943 278
2 101	13 18	2 101	0.420276 0.740696 0.774907 0.040730	0.054345 0.957858 0.945913 0.030535	0.001913 0.947969 0.960895 0.018333	-0.015846 0.945446 0.962916 0.008431	-0.038034 0.896832 0.969108 -0.018687	-0.060445 0.952486 0.948944 -0.015229	-0.032955 0.954068 0.952359 0.005646	0.000397 0.970490 0.958690 0.009502	-0.043350 0.949459 0.889130 0.004273	0.076659 0.682440 0.956193 -0.026140	-0.004313 0.972757 0.966513 -0.001663	-0.019984 0.944546 0.962149 0.018005	-0.004621 0.953085 0.963933 0.008924	0 0.040730 9999
2 102	13 10	2 102	0.413418 0.740696 0.746617 0.005094	0.056383 0.957858 0.921176 -0.004014	-0.005521 0.947969 0.976885 -0.001359	0.011177 0.945446 0.985752 0.018157	-0.182186 0.896832 0.864419 -0.022133	0.006689 0.952486 0.972849 -0.005627	-0.083525 0.954068 0.938570 -0.034456	0.022440 0.970490 0.972357 0.015461	-0.063824 0.949459 0.818014 -0.001520	0.328536 0.682440 0.823053 -0.002541	-0.018134 0.972757 0.808778 -0.016996	-0.161976 0.944546 0.776519 -0.047923	0.003034 0.953085 0.985143 0.002054	6 -0.013248 9999
2 103	13 20	2 103	0.355114 0.740696 0.824807 0.009231	-0.012182 0.957858 0.962928 0.002581	0.021456 0.947969 0.969739 0.010343	0.027270 0.945446 0.974564 0.020412	0.039902 0.896832 0.972896 -0.002716	0.028427 0.952486 0.975260 0.004626	0.015661 0.954068 0.976676 0.016644	0.012036 0.970490 0.982469 0.008305	0.000844 0.949459 0.978910 -0.001919	0.050970 0.682440 0.975137 -0.016030	0.014683 0.972757 0.969626 0.020009	-0.012881 0.944546 0.974197 0.004331	0.011298 0.953085 0.986110 0.005468	0 0.009231 9999
3 4	18 10	3 4	0.289744 0.805263 0.847004 0.034513	-0.047347 0.924337 0.966996 -0.025939	0.132606 0.926370 0.925851 0.105272	0.106302 0.929761 0.885957 0.071411	0.000092 0.958882 0.966698 0.009249	0.004807 0.945389 0.965461 -0.010894	-0.080604 0.929916 0.960813 -0.034376	-0.015728 0.966024 0.978805 -0.023754	-0.003046 0.970921 0.941144 -0.001282	-0.070602 0.949402 0.962569 -0.061801	0.016454 0.969645 0.982192 0.002114	-0.101098 0.935176 0.842778 -0.076458	-0.051160 0.967061 0.955092 -0.045673	9 -0.046184 9999
3 5	18 16	3 5	0.283336 0.805263 0.837140 -0.000349	-0.000221 0.924337 0.954255 0.001479	-0.085693 0.926370 0.931273 -0.031553	-0.070889 0.929761 0.925938 -0.015007	0.045169 0.958882 0.966687 0.040646	0.054651 0.945389 0.971675 0.054868	0.040341 0.929916 0.967570 0.028724	0.054788 0.966024 0.959963 0.046419	0.019063 0.970921 0.930400 0.002365	0.036001 0.949402 0.955663 0.046249	0.042246 0.969645 0.966255 0.027212	0.062630 0.935176 0.955533 0.023191	-0.007032 0.967061 0.973134 -0.012564	0 0.000000 9999
3 6	18 19	3 6	0.368123 0.805263 0.788761 0.059466	-0.031018 0.924337 0.976795 -0.022798	-0.043380 0.926370 0.961302 -0.067035	-0.043625 0.929761 0.964240 -0.062542	0.029642 0.958882 0.957170 0.011890	0.011089 0.945389 0.978616 -0.000490	-0.035964 0.929916 0.974323 -0.026909	-0.039822 0.966024 0.974671 -0.033620	0.000622 0.970921 0.979274 -0.006449	0.014321 0.949402 0.965572 -0.006564	-0.021161 0.969645 0.956947 -0.005802	0.013840 0.935176 0.973745 0.019550	-0.043880 0.967061 0.976993 -0.042790	2 -0.063137 -9
3 7	18 10	3 7	0.179599 0.805263 0.937222 0.041247	-0.065216 0.924337 0.948217 -0.004548	0.007426 0.926370 0.982322 0.004401	-0.074371 0.929761 0.935524 -0.033174	-0.037027 0.958882 0.977151 -0.017952	0.018016 0.945389 0.976145 -0.004757	-0.063300 0.929916 0.965767 -0.045640	0.012384 0.966024 0.966644 0.003885	-0.044920 0.970921 0.934068 -0.014366	0.028842 0.949402 0.950930 0.002369	-0.006485 0.969645 0.983384 -0.006665	-0.019936 0.935176 0.968797 0.002443	0.001976 0.967061 0.977336 0.004998	6 -0.043388 9999
3 8	18 12	3 8	0.270119 0.805263 0.860884 0.028590	0.047990 0.924337 0.966330 0.041688	0.017541 0.926370 0.860906 0.006742	0.023763 0.929761 0.874915 -0.001848	-0.006606 0.958882 0.964104 0.008773	-0.054018 0.945389 0.965293 -0.029270	-0.081591 0.929916 0.953740 -0.048305	-0.017790 0.966024 0.960555 -0.013949	0.010374 0.970921 0.968694 0.001478	-0.058611 0.949402 0.954316 -0.021490	0.001086 0.969645 0.972678 -0.000432	-0.021499 0.935176 0.825009 0.008631	-0.003210 0.967061 0.963109 -0.013771	6 -0.037162 9999
3 9	18 18	3 9	0.296992 0.805263 0.860167 0.067714	0.011895 0.924337 0.972951 -0.002686	0.062090 0.926370 0.948467 0.030588	0.062828 0.929761 0.949542 0.033191	0.064768 0.958882 0.962402 0.050527	0.058557 0.945389 0.959493 0.047775	0.110976 0.929916 0.955611 0.070667	0.019057 0.966024 0.965041 0.024900	0.010912 0.970921 0.959680 0.011447	-0.005627 0.949402 0.971587 -0.019324	0.032758 0.969645 0.953763 0.036120	0.115388 0.935176 0.952412 0.072555	0.010368 0.967061 0.966378 -0.007911	11 0.070093 40
3 10	18 20	3 10	0.342814 0.805263 0.802616 0.043421	0.019616 0.924337 0.963208 -0.012723	0.070292 0.926370 0.948938 0.032253	0.069552 0.929761 0.951305 0.037215	0.052144 0.958882 0.965945 0.042618	-0.006702 0.945389 0.968855 -0.004469	0.087587 0.929916 0.964484 0.051764	0.005720 0.966024 0.961865 0.012816	-0.070034 0.970921 0.959795 -0.079253	0.057532 0.949402 0.970925 0.035790	-0.003769 0.969645 0.955830 0.003662	0.024494 0.935176 0.969704 0.021031	-0.000648 0.967061 0.978398 0.008221	8 -0.058662 109
3 11	18 17	3 11	0.319721 0.805263 0.821192 0.018812	-0.013800 0.924337 0.973899 -0.013005	-0.013323 0.926370 0.977046 -0.016247	-0.012263 0.929761 0.970660 -0.013324	0.003572 0.958882 0.968407 0.006968	-0.010317 0.945389 0.976700 0.001314	-0.045542 0.929916 0.966325 -0.017601	0.025612 0.966024 0.963147 0.029133	-0.048373 0.970921 0.954176 -0.041732	0.022806 0.949402 0.970128 0.021595	-0.030731 0.969645 0.961663 -0.028402	0.016058 0.935176 0.969380 0.016629	0.000657 0.967061 0.960657 0.004866	8 -0.028019 9999
3 12	18 19	3 12	0.259179 0.805263 0.871264 0.017329	0.038388 0.924337 0.966066 0.039898	0.020044 0.926370 0.985170 0.021097	0.021192 0.929761 0.984968 0.023502	-0.020658 0.958882 0.959610 0.005763	-0.021673 0.945389 0.964983 -0.007656	-0.022670 0.929916 0.968210 -0.004657	-0.004519 0.966024 0.962645 0.004015	0.014233 0.970921 0.962408 0.007002	0.031986 0.949402 0.967227 0.042199	-0.008106 0.969645 0.959749 -0.010192	-0.033828 0.935176 0.973265 -0.022648	-0.003838 0.967061 0.973662 -0.014570	9 0.027042 9999
3 13	18 20	3 13	0.291336 0.805263 0.823101 0.005078	0.009245 0.924337 0.965548 0.007854	-0.016901 0.926370 0.962738 -0.001337	-0.017425 0.929761 0.964999 -0.003624	0.003281 0.958882 0.972389 0.002039	0.002356 0.945389 0.967740 0.015182	-0.024083 0.929916 0.976844 -0.023480	0.024690 0.966024 0.972876 0.022664	0.059030 0.970921 0.972616 0.054982	0.028620 0.949402 0.978604 0.011509	0.026383 0.969645 0.982323 0.031159	0.014014 0.935176 0.976179 0.024165	-0.001976 0.967061 0.973793 -0.004793	8 0.016709 9999
3 14	18 20	3 14	0.293082 0.805263 0.829571 0.004671	0.043771 0.924337 0.965368 0.014735	0.061112 0.926370 0.915921 0.023366	0.060317 0.929761 0.915379 0.026186	0.001530 0.958882 0.951312 -0.034613	0.003204 0.945389 0.960103 -0.013221	0.096118 0.929916 0.953779 0.053332	-0.042356 0.966024 0.971050 -0.039677	0.002939 0.970921 0.964158 -0.001380	0.017134 0.949402 0.965923 -0.009830	0.016811 0.969645 0.975249 0.020286	0.031390 0.935176 0.961368 0.017598	0.001369 0.967061 0.969984 -0.006377	6 0.015783 9999
3 15	18 19	3 15	0.292322 0.805263 0.794064 -0.007359	-0.003054 0.924337 0.964756 0.026953	-0.020946 0.926370 0.949898 -0.003384	-0.020908 0.929761 0.949755 -0.003759	0.039557 0.958882 0.956758 0.031892	-0.002914 0.945389 0.970602 -0.012990	0.039248 0.929916 0.960597 0.012729	-0.032593 0.966024 0.967372 -0.021496	-0.006911 0.970921 0.967286 -0.008961	0.023564 0.949402 0.966765 0.007395	-0.039097 0.969645 0.972285 -0.039310	0.057758 0.935176 0.954622 0.031521	-0.005371 0.967061 0.976615 -0.008410	0 0.000000 9999
3 16	18 20	3 16	0.391497 0.805263 0.714318 0.046827	0.064663 0.924337 0.956236 0.025699	-0.028014 0.926370 0.968863 -0.018583	-0.025225 0.929761 0.970618 -0.017016	0.017467 0.958882 0.963168 0.008480	-0.099733 0.945389 0.930536 -0.030873	0.041067 0.929916 0.956354 0.012650	-0.054329 0.966024 0.944413 -0.024696	0.003321 0.970921 0.973734 0.002180	0.003128 0.949402 0.963780 -0.028472	-0.047534 0.969645 0.963549 -0.033496	-0.009184 0.935176 0.953519 0.009113	-0.003633 0.967061 0.984527 -0.003183	0 0.046827 9999
3 17	18 20	3 17	0.303643 0.805263 0.784427 0.006716	0.104432 0.924337 0.948585 0.048534	-0.014932 0.926370 0.973759 -0.019048	-0.014746 0.929761 0.976915 -0.017758	0.057079 0.958882 0.966481 0.043337	-0.036624 0.945389 0.950035 0.014378	0.022297 0.929916 0.966411 0.015727	0.013216 0.966024 0.940845 0.033765	0.001352 0.970921 0.975785 -0.006596	0.092049 0.949402 0.942014 0.045549	-0.039090 0.969645 0.963938 -0.028466	0.013044 0.935176 0.969115 0.009347	0.167337 0.967061 0.967343 0.163981	9 0.017490 9999
3 18	18 20	3 18	0.290025 0.805263 0.796876 0.007349	0.028206 0.924337 0.976216 0.014896	0.002259 0.926370 0.976936 0.006488	0.004812 0.929761 0.978325 0.006669	-0.008568 0.958882 0.968871 -0.011060	-0.065943 0.945389 0.955147 -0.024551	0.001855 0.929916 0.958563 -0.018630	-0.007674 0.966024 0.958505 -0.011933	-0.019815 0.970921 0.979357 -0.019834	-0.048867 0.949402 0.956245 -0.019385	-0.001411 0.969645 0.975642 -0.003882	-0.056774 0.935176 0.959162 -0.038725	-0.004656 0.967061 0.977210 0.001641	8 -0.012073 9999
3 19	18 20	3 19	0.279439 0.805263 0.831077 0.015791	0.017028 0.924337 0.977925 0.009102	0.039177 0.926370 0.960091 0.038933	0.038890 0.929761 0.960598 0.042184	0.009657 0.958882 0.964903 0.004795	-0.091136 0.945389 0.957620 -0.036617	0.048055 0.929916 0.969960 0.020909	-0.058594 0.966024 0.964713 -0.047216	0.039678 0.970921 0.966476 0.042696	0.044264 0.949402 0.966450 0.016849	0.011382 0.969645 0.971544 0.006606	-0.015825 0.935176 0.969732 -0.009120	0.001229 0.967061 0.979196 0.007846	7 -0.027305 9999
3 20	18 20	3 20	0.251059 0.805263 0.826952 -0.027012	0.017754 0.924337 0.963870 0.011890	-0.022798 0.926370 0.976030 -0.008481	-0.010127 0.929761 0.974441 0.002839	0.031122 0.958882 0.973401 0.037618	0.020471 0.945389 0.978610 0.014887	0.030723 0.929916 0.966344 0.041646	0.039512 0.966024 0.972453 0.036925	-0.002627 0.970921 0.975614 -0.018740	-0.020491 0.949402 0.963838 0.014562	-0.033316 0.969645 0.975007 -0.025381	-0.009796 0.935176 0.969076 0.003081	0.041527 0.967061 0.984912 0.043143	0 0.000000 9999
3 21	18 20	3 21	0.276299 0.805263 0.833224 0.004691	0.043354 0.924337 0.968672 0.011930	0.025435 0.926370 0.970443 0.017825	0.025820 0.929761 0.968000 0.024320	-0.015012 0.958882 0.971180 -0.022627	-0.027323 0.945389 0.975975 -0.008670	-0.009251 0.929916 0.977457 -0.005134	-0.007803 0.966024 0.968128 -0.007582	0.006894 0.970921 0.967086 -0.009148	0.030932 0.949402 0.970750 0.007448	-0.052896 0.969645 0.950808 -0.046691	0.009883 0.935176 0.966578 -0.003719	-0.001862 0.967061 0.979793 0.002034	4 -0.010303 9999
3 22	18 19	3 22	0.251745 0.805263 0.870273 0.033239	0.027462 0.924337 0.971831 0.028760	0.053244 0.926370 0.941439 0.011847	0.053440 0.929761 0.944398 0.018379	0.048421 0.958882 0.970877 0.026313	-0.027931 0.945389 0.972030 -0.018014	0.062283 0.929916 0.967277 0.040717	-0.018671 0.966024 0.959914 -0.009961	-0.003548 0.970921 0.967935 -0.007544	0.008483 0.949402 0.982894 -0.004163	-0.029514 0.969645 0.967710 -0.026454	0.079129 0.935176 0.951018 0.062844	-0.005399 0.967061 0.970974 -0.009289	11 0.045704 9999
3 23	18 17	3 23	0.228703 0.805263 0.891393 0.017211	-0.060095 0.924337 0.954542 -0.026407	0.006018 0.926370 0.984182 0.015491	0.004508 0.929761 0.981981 0.016551	-0.026643 0.958882 0.955957 -0.007871	0.019019 0.945389 0.969414 0.004354	-0.047949 0.929916 0.977375 -0.042583	-0.004849 0.966024 0.967091 -0.015768	-0.008604 0.970921 0.946799 0.011571	-0.017554 0.949402 0.963078 -0.033580	0.007097 0.969645 0.969859 0.000232	0.000444 0.935176 0.983294 0.008446	0.018435 0.967061 0.973413 0.012286	6 -0.027072 9999
3 24	18 20	3 24	0.317837 0.805263 0.796453 0.013812	-0.001972 0.924337 0.968160 -0.009894	0.020058 0.926370 0.965490 0.036545	0.020451 0.929761 0.964358 0.030989	0.011885 0.958882 0.939963 0.002505	0.059315 0.945389 0.967343 0.029664	0.000474 0.929916 0.963419 0.005186	0.053439 0.966024 0.969798 0.050874	-0.000811 0.970921 0.959370 0.010847	0.027838 0.949402 0.945687 0.001178	-0.001117 0.969645 0.958573 0.010112	-0.002451 0.935176 0.960460 -0.031419	-0.009359 0.967061 0.975153 -0.002087	7 0.026508 9999
3 25	18 20	3 25	0.257073 0.805263 0.856771 0.008625	0.094684 0.924337 0.968330 0.073084	0.111880 0.926370 0.942452 0.068285	0.111660 0.929761 0.941315 0.069444	0.034113 0.958882 0.969224 0.020216	0.087560 0.945389 0.958943 0.056654	0.115167 0.929916 0.936190 0.071884	0.010992 0.966024 0.981104 0.013136	0.035489 0.970921 0.971355 0.024512	-0.001771 0.949402 0.981627 -0.017835	0.025823 0.969645 0.960845 0.015289	0.083111 0.935176 0.957629 0.054157	-0.000500 0.967061 0.980932 0.000047	6 0.024900 9999
3 26	18 20	3 26	0.240849 0.805263 0.852626 -0.009436	-0.029854 0.924337 0.952541 -0.045213	-0.030000 0.926370 0.958235 -0.033629	-0.024168 0.929761 0.957883 -0.028175	-0.019495 0.958882 0.963762 -0.023854	0.071622 0.945389 0.962268 0.042909	0.035754 0.929916 0.960188 0.018305	-0.036361 0.966024 0.969684 -0.023701	0.001709 0.970921 0.960275 -0.012603	0.014384 0.949402 0.972482 -0.003136	0.005415 0.969645 0.962483 -0.005865	-0.057901 0.935176 0.949558 -0.017473	0.000186 0.967061 0.984930 0.001604	0 0.000000 9999
3 27	18 14	3 27	0.173861 0.805263 0.919373 0.017346	-0.042346 0.924337 0.946382 -0.014066	0.001051 0.926370 0.944241 0.005578	-0.023347 0.929761 0.930639 -0.029796	-0.029775 0.958882 0.961697 -0.030577	0.024140 0.945389 0.971888 0.005971	0.005304 0.929916 0.978619 0.008481	0.012973 0.966024 0.962819 0.003252	0.004259 0.970921 0.953553 -0.009480	-0.000475 0.949402 0.967274 0.016921	-0.022516 0.969645 0.972977 -0.030996	-0.005785 0.935176 0.927014 -0.018919	-0.000085 0.967061 0.976350 -0.001258	4 -0.023030 9999
3 28	18 20	3 28	0.265423 0.805263 0.833046 0.006044	-0.088406 0.924337 0.953516 -0.051370	-0.049094 0.926370 0.921658 0.001078	-0.050191 0.929761 0.917920 -0.001533	0.005430 0.958882 0.970909 -0.006389	0.036566 0.945389 0.971663 0.038286	0.010004 0.929916 0.968918 -0.005702	0.040794 0.966024 0.975367 0.042328	0.011312 0.970921 0.965825 -0.005839	0.037267 0.949402 0.962831 0.011457	0.014977 0.969645 0.969528 0.016821	-0.034473 0.935176 0.931324 -0.040273	0.050207 0.967061 0.973956 0.049718	1 -0.017620 9999
3 29	18 12	3 29	0.177413 0.805263 0.923876 0.006472	0.018615 0.924337 0.974348 0.008884	0.036081 0.926370 0.933261 0.002296	0.036252 0.929761 0.934494 0.004432	0.016519 0.958882 0.962886 0.000987	0.074224 0.945389 0.961806 0.036421	0.031445 0.929916 0.957333 0.006068	-0.006744 0.966024 0.974959 0.005807	0.000131 0.970921 0.997537 -0.000808	0.003262 0.949402 0.940817 -0.005739	0.002772 0.969645 0.958706 -0.015568	-0.010697 0.935176 0.950310 -0.005782	0.000392 0.967061 0.991955 0.000740	0 0.006472 9999
3 30	18 9	3 30	0.062421 0.805263 0.963993 0.012145	0.081531 0.924337 0.970656 0.066805	0.000636 0.926370 0.955713 -0.001471	0.000680 0.929761 0.954560 0.000485	0.029846 0.958882 0.971595 0.029799	0.007105 0.945389 0.982684 0.012535	0.038867 0.929916 0.978648 0.025788	0.031629 0.966024 0.984033 0.026088	0.013782 0.970921 0.973660 0.001432	0.001193 0.949402 0.999720 -0.000584	0.023447 0.969645 0.965680 0.012773	-0.008941 0.935176 0.947195 -0.021429	-0.002820 0.967061 0.960609 -0.000954	4 0.019024 9999
3 31	18 20	3 31	0.235024 0.805263 0.863215 -0.021661	-0.068414 0.924337 0.964411 -0.072717	0.044650 0.926370 0.953135 0.043392	0.043580 0.929761 0.961418 0.038206	-0.022962 0.958882 0.961485 -0.006655	0.029102 0.945389 0.971271 0.020835	-0.071092 0.929916 0.955072 -0.025629	-0.014280 0.966024 0.963290 -0.026489	0.006745 0.970921 0.975400 -0.012757	-0.012445 0.949402 0.957081 0.021837	0.031424 0.969645 0.970933 0.015770	-0.063286 0.935176 0.958308 -0.066641	0.108269 0.967061 0.969957 0.095296	0 0.000000 9999
3 32	18 20	3 32	0.226907 0.805263 0.842241 -0.019747	0.011531 0.924337 0.967860 0.014294	-0.016671 0.926370 0.946236 -0.008033	-0.017165 0.929761 0.946105 -0.010806	-0.021785 0.958882 0.969289 -0.023482	0.005959 0.945389 0.976972 -0.008292	-0.061514 0.929916 0.963801 -0.024442	0.007488 0.966024 0.976381 -0.001956	-0.000089 0.970921 0.966932 -0.018279	-0.038297 0.949402 0.965620 -0.031318	-0.005645 0.969645 0.971181 -0.008404	-0.004781 0.935176 0.950013 0.005964	-0.002534 0.967061 0.985636 -0.006586	0 0.000000 9999
3 33	18 13	3 33	0.129994 0.805263 0.935814 -0.020491	0.006096 0.924337 0.971160 0.025768	0.005573 0.926370 0.998398 0.007889	0.061296 0.929761 0.957324 0.040778	-0.017631 0.958882 0.963248 -0.019143	-0.002046 0.945389 0.967976 -0.001375	-0.009342 0.929916 0.976605 -0.025175	0.025597 0.966024 0.966828 0.022666	0.007095 0.970921 0.970647 0.000398	-0.032655 0.949402 0.975593 -0.020917	0.007915 0.969645 0.979548 0.006856	-0.004378 0.935176 0.997988 -0.001515	-0.001927 0.967061 0.974835 0.002309	0 0.000000 9999
3 34	18 18	3 34	0.182228 0.805263 0.878509 -0.022207	0.046667 0.924337 0.953167 0.034032	-0.011806 0.926370 0.967418 -0.029118	-0.007790 0.929761 0.966113 -0.021735	0.013596 0.958882 0.948823 0.027058	-0.052042 0.945389 0.950538 -0.002534	-0.024318 0.929916 0.951852 -0.005999	-0.046883 0.966024 0.965206 -0.026619	0.007584 0.970921 0.964660 0.002324	-0.027312 0.949402 0.956794 -0.016622	-0.000684 0.969645 0.959017 -0.009073	-0.001468 0.935176 0.941298 0.001270	0.001606 0.967061 0.978990 -0.000220	0 0.000000 9999
3 35	18 18	3 35	0.262319 0.805263 0.819685 0.014175	-0.015456 0.924337 0.956490 -0.028988	-0.100258 0.926370 0.924676 -0.050883	-0.101029 0.929761 0.921802 -0.054126	0.047155 0.958882 0.946393 0.022777	0.035581 0.945389 0.974075 0.009347	-0.020874 0.929916 0.975557 -0.023860	0.034238 0.966024 0.966652 0.034426	0.001877 0.970921 0.965296 -0.002714	0.033747 0.949402 0.961111 0.000050	0.046772 0.969645 0.968394 0.045297	0.029972 0.935176 0.960047 0.012439	0.000799 0.967061 0.978704 -0.012698	3 -0.027699 9999
3 36	18 14	3 36	0.216425 0.805263 0.911700 0.033922	-0.022309 0.924337 0.969568 -0.016539	0.007732 0.926370 0.999194 0.004004	-0.000597 0.929761 0.999972 -0.000271	-0.056023 0.958882 0.958149 -0.039153	0.024907 0.945389 0.974215 0.007346	-0.029868 0.929916 0.975002 -0.044029	0.012029 0.966024 0.963284 0.008018	0.010336 0.970921 0.944468 -0.001617	-0.026452 0.949402 0.961923 0.015778	0.001438 0.969645 0.979711 -0.000399	-0.008275 0.935176 0.998919 -0.009544	0.002894 0.967061 0.968949 0.003370	6 -0.038646 9999
3 37	18 13	3 37	0.272903 0.805263 0.851805 0.008297	-0.031345 0.924337 0.957506 0.005444	-0.000393 0.926370 0.958546 -0.004731	-0.000381 0.929761 0.976788 -0.000539	-0.006624 0.958882 0.965111 0.004818	-0.032079 0.945389 0.972595 -0.028606	-0.025781 0.929916 0.959381 0.000577	0.032786 0.966024 0.959060 0.024527	-0.013158 0.970921 0.961156 -0.012399	-0.021610 0.949402 0.959504 -0.014540	0.017005 0.969645 0.971956 0.009813	0.001588 0.935176 0.966535 -0.014458	-0.002377 0.967061 0.972701 -0.001083	7 0.014265 9999
3 38	18 19	3 38	0.241703 0.805263 0.860213 0.016629	-0.016882 0.924337 0.968387 -0.023840	0.021369 0.926370 0.948115 -0.000448	0.022730 0.929761 0.946071 -0.005300	0.013184 0.958882 0.963901 -0.000718	-0.005407 0.945389 0.958702 0.023744	0.036509 0.929916 0.953607 0.038851	-0.015990 0.966024 0.946836 0.006352	0.035733 0.970921 0.956500 0.041077	-0.006714 0.949402 0.964131 -0.011459	-0.016946 0.969645 0.962097 0.000719	-0.001137 0.935176 0.958649 0.017625	0.033611 0.967061 0.968511 0.038004	8 0.026136 9999
3 39	18 20	3 39	0.289949 0.805263 0.830303 0.010466	0.042605 0.924337 0.963155 0.042149	-0.000957 0.926370 0.932150 0.020723	-0.000536 0.929761 0.950985 0.015290	-0.015104 0.958882 0.971376 -0.009972	0.001756 0.945389 0.973931 -0.001795	-0.006646 0.929916 0.960544 0.005512	-0.048278 0.966024 0.973424 -0.040174	0.036988 0.970921 0.967580 0.035126	-0.019868 0.949402 0.965186 -0.012368	0.009207 0.969645 0.970027 0.007025	0.020423 0.935176 0.960747 0.031325	0.004967 0.967061 0.971960 0.000708	7 -0.020505 9999
3 40	18 17	3 40	0.245596 0.805263 0.871091 -0.018714	-0.025861 0.924337 0.957024 -0.002242	-0.004268 0.926370 0.972167 0.007918	0.030189 0.929761 0.964615 0.030677	-0.003835 0.958882 0.957731 0.013712	-0.037924 0.945389 0.969163 -0.026557	-0.014648 0.929916 0.957749 0.003156	-0.000098 0.966024 0.953283 -0.007379	-0.014345 0.970921 0.951573 -0.022564	-0.013288 0.949402 0.969009 -0.000255	-0.019189 0.969645 0.969633 -0.019850	0.009894 0.935176 0.976022 0.010484	-0.008588 0.967061 0.976172 -0.006668	0 0.000000 9999
3 41	18 20	3 41	0.302439 0.805263 0.806723 0.013051	-0.051272 0.924337 0.961548 -0.044808	-0.078954 0.926370 0.964628 -0.075667	-0.077910 0.929761 0.960016 -0.073562	0.007736 0.958882 0.959092 -0.008482	-0.017674 0.945389 0.968344 -0.021039	-0.015643 0.929916 0.970276 -0.016544	0.005429 0.966024 0.974738 -0.003036	-0.007211 0.970921 0.966283 -0.014941	0.012044 0.949402 0.969927 0.000818	-0.054258 0.969645 0.958608 -0.037724	-0.042441 0.935176 0.969620 -0.030983	-0.004098 0.967061 0.980222 -0.002915	2 -0.031425 9999
3 42	18 19	3 42	0.159530 0.805263 0.908778 0.004625	0.019344 0.924337 0.959766 -0.003302	0.038280 0.926370 0.976528 0.039266	0.039159 0.929761 0.973631 0.043814	0.013168 0.958882 0.983040 0.010706	-0.049695 0.945389 0.952832 0.004619	0.046609 0.929916 0.962247 0.015395	-0.028471 0.966024 0.959802 -0.020117	0.002319 0.970921 0.976341 -0.005030	0.002416 0.949402 0.969586 -0.023059	0.030566 0.969645 0.977375 0.021845	0.022275 0.935176 0.962937 0.027972	0.048633 0.967061 0.975255 0.043920	11 0.011374 9999
3 43	18 19	3 43	0.227225 0.805263 0.852246 -0.031595	0.075277 0.924337 0.949755 0.021436	-0.005781 0.926370 0.959250 -0.008346	-0.006822 0.929761 0.955844 -0.012891	-0.015445 0.958882 0.973489 -0.015238	-0.098117 0.945389 0.963097 -0.059548	-0.003780 0.929916 0.960243 -0.019092	-0.025000 0.966024 0.956490 0.000778	-0.001106 0.970921 0.972980 -0.005762	0.006152 0.949402 0.963790 -0.018149	0.032836 0.969645 0.969561 0.032740	-0.047263 0.935176 0.970171 -0.037799	-0.000566 0.967061 0.975241 -0.004392	0 0.000000 9999
3 44	18 20	3 44	0.256705 0.805263 0.820195 -0.014361	0.005695 0.924337 0.969806 -0.001056	0.010712 0.926370 0.940325 0.018815	0.012236 0.929761 0.945051 0.014926	0.012827 0.958882 0.968650 -0.000262	-0.061204 0.945389 0.972788 -0.036989	-0.023099 0.929916 0.963357 -0.023274	-0.019578 0.966024 0.969742 -0.018474	0.021223 0.970921 0.969274 0.001144	-0.010978 0.949402 0.968352 -0.016345	-0.078928 0.969645 0.967897 -0.065558	-0.046297 0.935176 0.948228 -0.026464	0.030653 0.967061 0.981693 0.031790	0 0.000000 9999
3 45	18 20	3 45	0.260016 0.805263 0.825805 -0.019104	-0.054902 0.924337 0.967248 -0.035754	-0.005011 0.926370 0.971619 -0.004556	-0.004277 0.929761 0.968132 -0.005604	-0.027832 0.958882 0.950785 -0.007082	0.020134 0.945389 0.974147 0.016025	-0.101119 0.929916 0.923601 -0.048272	-0.007808 0.966024 0.933235 -0.030803	0.007815 0.970921 0.974192 -0.004563	-0.092036 0.949402 0.934619 -0.047785	0.003972 0.969645 0.971090 -0.002744	0.006496 0.935176 0.961597 -0.005236	0.002274 0.967061 0.976577 0.008499	0 0.000000 9999
3 46	18 19	3 46	0.267254 0.805263 0.833813 0.026866	0.015161 0.924337 0.972577 0.011028	0.020654 0.926370 0.955574 -0.001436	0.020742 0.929761 0.956953 -0.000648	0.008343 0.958882 0.962344 -0.015029	-0.055102 0.945389 0.955147 -0.011604	0.062087 0.929916 0.952410 0.016819	-0.024394 0.966024 0.956174 -0.007953	-0.001302 0.970921 0.970844 -0.013160	0.034902 0.949402 0.979992 0.017953	0.038859 0.969645 0.971813 0.028046	-0.045520 0.935176 0.971094 -0.028715	0.001454 0.967061 0.973466 0.000747	10 0.027450 9999
3 47	18 20	3 47	0.260880 0.805263 0.800743 -0.006965	-0.075102 0.924337 0.951490 -0.023368	0.009712 0.926370 0.956340 -0.012895	0.014581 0.929761 0.962632 -0.003332	-0.002324 0.958882 0.945838 0.016739	-0.008691 0.945389 0.963244 -0.002059	-0.038312 0.929916 0.948293 0.004759	-0.014950 0.966024 0.962130 -0.016248	-0.014541 0.970921 0.955213 0.000094	0.024420 0.949402 0.966328 0.026583	0.030959 0.969645 0.965705 0.031677	-0.035640 0.935176 0.966941 -0.034404	-0.002018 0.967061 0.971667 -0.000022	0 0.000000 9999
3 48	18 19	3 48	0.246380 0.805263 0.833436 -0.013312	-0.004994 0.924337 0.961867 -0.003069	-0.079334 0.926370 0.933306 -0.034953	-0.080275 0.929761 0.931665 -0.036787	0.022834 0.958882 0.952643 -0.007416	0.041038 0.945389 0.971974 0.013311	0.013815 0.929916 0.965057 0.002233	-0.008953 0.966024 0.981107 -0.006170	0.004504 0.970921 0.967323 -0.002455	0.013450 0.949402 0.968716 -0.010316	0.015285 0.969645 0.972062 0.010194	-0.005504 0.935176 0.937903 -0.003327	0.001106 0.967061 0.965762 -0.003234	0 0.000000 9999
3 49	18 20	3 49	0.269376 0.805263 0.808612 -0.003175	0.054595 0.924337 0.964888 0.023750	-0.117451 0.926370 0.951790 -0.085943	-0.117796 0.929761 0.952963 -0.081063	0.053391 0.958882 0.943418 0.030701	0.039311 0.945389 0.963836 0.039400	0.036151 0.929916 0.967270 0.015527	-0.018341 0.966024 0.956894 -0.005332	0.003994 0.970921 0.973151 -0.001770	0.030056 0.949402 0.966674 0.009125	-0.016424 0.969645 0.969798 -0.010780	0.063367 0.935176 0.951123 0.036494	0.005258 0.967061 0.973452 0.006145	0 0.000000 9999
3 50	18 20	3 50	0.273985 0.805263 0.792747 0.019375	-0.036893 0.924337 0.968373 -0.020166	0.018028 0.926370 0.968556 0.005686	0.013524 0.929761 0.962636 0.006004	-0.010501 0.958882 0.949307 0.006679	0.006922 0.945389 0.970043 -0.005381	-0.026286 0.929916 0.952751 0.020052	0.045668 0.966024 0.947035 0.019823	0.000850 0.970921 0.967032 0.004225	-0.011959 0.949402 0.936280 0.018544	-0.006528 0.969645 0.970886 -0.015786	0.001326 0.935176 0.958253 0.010992	-0.003105 0.967061 0.963621 -0.005626	1 -0.019767 9999
3 51	18 19	3 51	0.359963 0.805263 0.726858 0.021821	0.075627 0.924337 0.962943 0.020918	-0.009533 0.926370 0.966451 0.000546	-0.014384 0.929761 0.966625 -0.007382	-0.030585 0.958882 0.960670 -0.049000	-0.053574 0.945389 0.963138 -0.020003	-0.016512 0.929916 0.965931 -0.041364	-0.040759 0.966024 0.948589 -0.029091	-0.004181 0.970921 0.970335 -0.002791	0.028536 0.949402 0.961500 -0.007489	-0.031373 0.969645 0.964235 -0.016636	-0.028289 0.935176 0.968924 -0.028037	-0.006084 0.967061 0.982774 -0.007691	4 -0.032699 9999
3 52	18 19	3 52	0.311255 0.805263 0.774808 -0.008381	0.016534 0.924337 0.970491 0.007410	-0.034395 0.926370 0.972610 -0.031353	-0.034707 0.929761 0.972675 -0.031456	-0.012915 0.958882 0.959085 -0.032566	-0.111303 0.945389 0.926300 -0.039208	0.036460 0.929916 0.938233 -0.013491	-0.066037 0.966024 0.933029 -0.046947	0.004079 0.970921 0.981736 0.002607	0.019647 0.949402 0.938649 -0.028947	0.039209 0.969645 0.967503 0.031781	-0.000231 0.935176 0.949802 -0.005100	0.008444 0.967061 0.976265 0.005255	0 0.000000 9999
3 53	18 19	3 53	0.280127 0.805263 0.803856 -0.004780	0.035624 0.924337 0.973358 0.018520	-0.003890 0.926370 0.969357 0.005360	-0.003940 0.929761 0.967956 0.001088	0.043575 0.958882 0.964564 0.033804	-0.065411 0.945389 0.961571 -0.021852	0.049768 0.929916 0.973495 0.034794	-0.031145 0.966024 0.953437 -0.010692	-0.001065 0.970921 0.976110 -0.000478	0.039880 0.949402 0.964878 0.020171	-0.043402 0.969645 0.955336 -0.023985	0.014504 0.935176 0.970097 0.014466	0.002399 0.967061 0.967539 -0.004985	0 0.000000 9999
3 54	18 19	3 54	0.285664 0.805263 0.823930 0.008813	0.038673 0.924337 0.965599 0.017276	-0.090317 0.926370 0.941687 -0.064294	-0.090607 0.929761 0.941159 -0.066957	0.044839 0.958882 0.956180 0.026396	-0.033825 0.945389 0.974206 -0.032899	-0.000648 0.929916 0.966954 -0.000767	-0.037195 0.966024 0.960255 -0.023915	0.034966 0.970921 0.965112 0.028196	0.025843 0.949402 0.973497 0.017353	0.005572 0.969645 0.963036 0.002313	0.043179 0.935176 0.965951 0.037026	0.004754 0.967061 0.966503 0.007170	3 -0.024292 9999
3 55	18 20	3 55	0.281023 0.805263 0.820920 0.004870	-0.023851 0.924337 0.965498 -0.014297	0.038566 0.926370 0.920903 0.049341	0.036916 0.929761 0.920533 0.046060	0.013925 0.958882 0.964230 0.005438	-0.037674 0.945389 0.969649 -0.014497	-0.032269 0.929916 0.950149 -0.016620	0.005829 0.966024 0.967077 0.015290	-0.002885 0.970921 0.971739 0.003319	0.015542 0.949402 0.969005 -0.004867	-0.016299 0.969645 0.952334 -0.005821	-0.024780 0.935176 0.941237 -0.026912	-0.004242 0.967061 0.978025 -0.009035	6 -0.008997 9999
3 56	18 20	3 56	0.313694 0.805263 0.802252 0.025402	-0.063167 0.924337 0.961634 -0.036250	0.005198 0.926370 0.954244 -0.003975	0.009867 0.929761 0.955039 0.003169	-0.018345 0.958882 0.965008 -0.006446	0.033768 0.945389 0.974019 0.029873	-0.016044 0.929916 0.958542 -0.018234	0.012269 0.966024 0.971196 0.013152	-0.003086 0.970921 0.971792 -0.003509	-0.013370 0.949402 0.970513 0.006543	0.022693 0.969645 0.969597 0.012987	-0.031864 0.935176 0.965020 -0.019389	-0.022306 0.967061 0.954782 -0.019479	1 -0.030345 9999
3 57	18 20	3 57	0.266508 0.805263 0.836283 0.024765	-0.022048 0.924337 0.964660 -0.001038	0.056142 0.926370 0.934481 0.017265	0.053931 0.929761 0.932248 0.015756	0.029369 0.958882 0.949541 0.013836	0.050158 0.945389 0.953624 -0.006618	0.048205 0.929916 0.933212 0.006170	-0.012614 0.966024 0.976885 -0.019531	-0.001736 0.970921 0.973791 0.002956	0.012521 0.949402 0.971032 -0.013863	-0.008893 0.969645 0.967095 -0.009609	-0.027322 0.935176 0.958442 -0.030870	0.053129 0.967061 0.973880 0.047386	0 0.024765 9999
3 58	18 18	3 58	0.200365 0.805263 0.864861 -0.009432	0.067287 0.924337 0.948139 0.042245	0.000557 0.926370 0.941782 0.004989	-0.001038 0.929761 0.939699 0.001665	-0.020617 0.958882 0.951512 -0.030249	-0.052526 0.945389 0.943053 -0.012214	-0.002774 0.929916 0.948868 -0.013028	-0.039836 0.966024 0.935578 -0.019189	-0.001325 0.970921 0.970434 -0.003589	0.033475 0.949402 0.939734 0.001401	-0.035831 0.969645 0.935654 -0.023065	0.015860 0.935176 0.947941 -0.001535	-0.003582 0.967061 0.985871 -0.000332	0 0.000000 9999
3 59	18 17	3 59	0.265609 0.805263 0.828809 -0.000002	0.012412 0.924337 0.960760 0.009638	-0.046736 0.926370 0.963547 -0.029215	-0.029798 0.929761 0.958327 -0.026669	0.004696 0.958882 0.958249 0.016699	-0.018016 0.945389 0.979073 -0.018581	-0.053095 0.929916 0.948396 -0.024002	0.023926 0.966024 0.966847 0.013392	-0.001673 0.970921 0.951582 -0.002116	-0.061247 0.949402 0.947747 -0.026267	0.000623 0.969645 0.958206 -0.002802	-0.053756 0.935176 0.962540 -0.032621	-0.009420 0.967061 0.963296 -0.002821	0 0.000000 9999
3 60	18 20	3 60	0.305458 0.805263 0.793133 -0.001213	-0.003613 0.924337 0.972698 -0.003856	-0.050279 0.926370 0.940165 -0.041141	-0.048899 0.929761 0.935549 -0.035559	0.020118 0.958882 0.946642 -0.001204	0.007474 0.945389 0.960547 0.017178	0.022869 0.929916 0.966995 0.022325	-0.031796 0.966024 0.965182 -0.020804	0.008322 0.970921 0.955448 -0.010889	-0.000653 0.949402 0.979910 -0.012091	-0.012049 0.969645 0.957390 -0.000036	0.004032 0.935176 0.964234 0.011605	0.002533 0.967061 0.971484 0.002749	0 0.000000 9999
3 61	18 20	3 61	0.291039 0.805263 0.804104 0.008659	-0.033605 0.924337 0.972910 -0.016949	0.002285 0.926370 0.957327 -0.017421	0.015814 0.929761 0.950194 -0.010569	0.026108 0.958882 0.960746 0.028643	0.007656 0.945389 0.969232 0.004710	0.008335 0.929916 0.967673 0.028291	0.055194 0.966024 0.961950 0.033173	-0.032766 0.970921 0.955980 -0.014587	0.033867 0.949402 0.965296 0.037334	0.023277 0.969645 0.973333 0.021461	0.000456 0.935176 0.971812 0.004739	-0.020505 0.967061 0.944222 -0.016190	9 0.017980 9999
3 62	18 16	3 62	0.213853 0.805263 0.872579 0.023216	0.048602 0.924337 0.960302 0.005369	-0.000373 0.926370 0.945993 -0.009982	-0.000289 0.929761 0.970425 -0.006625	-0.010567 0.958882 0.956825 -0.011757	0.004368 0.945389 0.960334 -0.024889	0.035608 0.929916 0.956909 0.035526	0.008820 0.966024 0.979042 0.007761	-0.013619 0.970921 0.947318 -0.014579	0.006304 0.949402 0.963003 -0.009678	0.017804 0.969645 0.974660 0.009120	-0.005697 0.935176 0.946444 0.001710	-0.002238 0.967061 0.979140 -0.007566	6 0.028719 9999
3 63	18 19	3 63	0.255640 0.805263 0.862909 0.018244	-0.019808 0.924337 0.954486 0.009939	-0.050833 0.926370 0.976937 -0.064130	-0.048991 0.929761 0.962138 -0.051331	-0.020533 0.958882 0.957080 -0.013276	0.034818 0.945389 0.970579 0.011684	-0.025772 0.929916 0.968222 -0.029288	0.016186 0.966024 0.966997 0.019733	0.004034 0.970921 0.948537 0.004844	0.029201 0.949402 0.956405 0.045045	0.038931 0.969645 0.969513 0.046327	0.038848 0.935176 0.973633 0.043819	-0.002568 0.967061 0.969724 -0.011921	2 -0.034205 9999
3 64	18 19	3 64	0.257694 0.805263 0.810264 -0.036389	0.051327 0.924337 0.967797 0.031468	-0.023543 0.926370 0.920173 -0.014933	-0.023785 0.929761 0.919662 -0.024309	0.024175 0.958882 0.963893 -0.000741	-0.005441 0.945389 0.974517 -0.000400	0.003486 0.929916 0.965789 -0.008894	0.007655 0.966024 0.969590 0.027313	0.003626 0.970921 0.980295 0.001550	0.002426 0.949402 0.977178 -0.007297	0.028082 0.969645 0.973612 0.022661	-0.001215 0.935176 0.966849 -0.022124	-0.001180 0.967061 0.973676 -0.011682	0 0.000000 9999
3 65	18 20	3 65	0.300213 0.805263 0.845062 0.052559	-0.028286 0.924337 0.961970 -0.022780	-0.025486 0.926370 0.946563 -0.036276	-0.040705 0.929761 0.945444 -0.034728	0.012072 0.958882 0.959534 0.021507	0.054082 0.945389 0.959224 0.016994	0.040196 0.929916 0.955497 0.042115	0.005832 0.966024 0.955622 -0.004338	0.002326 0.970921 0.960812 0.007124	-0.042680 0.949402 0.944331 -0.030057	0.001544 0.969645 0.971631 -0.017053	0.021118 0.935176 0.957247 0.022835	-0.000151 0.967061 0.971048 0.004064	0 0.052559 188
3 66	18 18	3 66	0.225099 0.805263 0.859197 -0.016300	0.049321 0.924337 0.942550 0.018711	-0.007709 0.926370 0.900275 0.007462	-0.006356 0.929761 0.932468 0.010491	-0.027651 0.958882 0.948856 -0.017287	0.027786 0.945389 0.963169 0.026382	0.017174 0.929916 0.958066 0.030190	0.019083 0.966024 0.964539 0.020711	0.000231 0.970921 0.921606 0.001460	0.051889 0.949402 0.966579 0.038701	0.014402 0.969645 0.974848 0.008651	0.003516 0.935176 0.907467 -0.005401	0.002765 0.967061 0.969682 -0.001874	0 0.000000 9999
3 67	18 20	3 67	0.270931 0.805263 0.836368 0.007015	-0.039066 0.924337 0.941246 -0.020712	-0.071478 0.926370 0.915863 -0.030296	-0.075111 0.929761 0.917315 -0.032482	0.059669 0.958882 0.940327 0.033671	0.047455 0.945389 0.955384 0.015829	-0.034481 0.929916 0.935832 -0.023745	0.003888 0.966024 0.969517 0.016390	0.005095 0.970921 0.941920 -0.007651	0.021942 0.949402 0.969642 0.008536	-0.011503 0.969645 0.972526 -0.005315	-0.026335 0.935176 0.937386 -0.021004	0.005759 0.967061 0.981170 0.003857	4 0.015369 9999
3 68	18 20	3 68	0.268398 0.805263 0.812943 -0.023170	-0.019335 0.924337 0.962500 0.000375	-0.054225 0.926370 0.929633 -0.053024	-0.052204 0.929761 0.927568 -0.054269	0.065479 0.958882 0.958794 0.048299	0.028968 0.945389 0.978918 0.010443	0.035186 0.929916 0.972067 0.016706	0.011432 0.966024 0.980761 0.008423	0.001768 0.970921 0.981936 -0.008873	-0.007918 0.949402 0.968318 -0.027994	-0.007634 0.969645 0.968654 -0.003440	0.025719 0.935176 0.973321 0.036966	0.000708 0.967061 0.985394 -0.008720	0 0.000000 9999
3 69	18 20	3 69	0.381452 0.805263 0.692002 -0.015179	-0.038325 0.924337 0.956536 0.005677	-0.078588 0.926370 0.932131 -0.069352	-0.072066 0.929761 0.932017 -0.057614	0.072099 0.958882 0.937549 0.052778	0.013851 0.945389 0.967526 -0.013269	-0.000404 0.929916 0.966318 0.006251	0.075945 0.966024 0.965803 0.069749	0.030158 0.970921 0.949356 0.045573	0.076549 0.949402 0.952489 0.040639	-0.013707 0.969645 0.968757 -0.018015	-0.000418 0.935176 0.952870 0.010355	0.006847 0.967061 0.959196 0.007458	0 0.000000 9999
3 70	18 20	3 70	0.258218 0.805263 0.853221 0.010790	0.034671 0.924337 0.964449 0.038527	0.009878 0.926370 0.942559 0.014732	0.009619 0.929761 0.944814 0.013750	-0.042192 0.958882 0.952511 -0.032864	0.037507 0.945389 0.970732 0.007024	-0.018484 0.929916 0.966783 0.004724	0.008879 0.966024 0.951976 -0.006304	0.005120 0.970921 0.951687 -0.005841	-0.017462 0.949402 0.941205 0.022775	0.002015 0.969645 0.976640 0.002060	-0.011803 0.935176 0.960162 -0.009150	-0.005067 0.967061 0.979983 -0.009354	4 -0.018831 9999
3 71	18 19	3 71	0.183704 0.805263 0.895719 -0.002134	0.062458 0.924337 0.950831 0.005122	-0.021393 0.926370 0.967130 -0.016720	-0.021305 0.929761 0.968681 -0.013454	-0.003773 0.958882 0.969864 0.014810	-0.078062 0.945389 0.957292 -0.033691	-0.013751 0.929916 0.972437 -0.023000	-0.022821 0.966024 0.952631 -0.010802	0.002180 0.970921 0.969190 -0.007742	0.004722 0.949402 0.969034 -0.012122	0.023477 0.969645 0.973875 0.014762	-0.011045 0.935176 0.971216 -0.012009	-0.001825 0.967061 0.966037 0.002041	0 0.000000 9999
3 72	18 20	3 72	0.277133 0.805263 0.837653 0.007117	-0.093888 0.924337 0.951487 -0.049564	-0.011841 0.926370 0.974131 -0.010257	-0.012581 0.929761 0.978081 -0.004474	0.046537 0.958882 0.941275 0.062084	-0.017076 0.945389 0.967101 -0.012372	-0.013426 0.929916 0.949324 0.028540	0.052183 0.966024 0.944688 0.028563	-0.013465 0.970921 0.967086 -0.026607	-0.011674 0.949402 0.949785 0.010146	0.033884 0.969645 0.967423 0.024588	0.027806 0.935176 0.935274 0.029050	0.021249 0.967061 0.969051 0.020128	4 0.021020 9999
3 73	18 19	3 73	0.268358 0.805263 0.844971 -0.002259	-0.001604 0.924337 0.970945 -0.020618	-0.020062 0.926370 0.952403 -0.040838	-0.019635 0.929761 0.949299 -0.036239	0.009471 0.958882 0.963509 -0.002193	-0.119197 0.945389 0.935333 -0.052835	0.038995 0.929916 0.955426 -0.003026	-0.044158 0.966024 0.942722 -0.019874	0.004250 0.970921 0.972941 -0.003055	-0.010665 0.949402 0.962721 -0.035471	-0.000288 0.969645 0.972254 -0.010384	-0.015971 0.935176 0.969832 -0.020529	0.000561 0.967061 0.981506 -0.000311	0 0.000000 9999
3 74	18 20	3 74	0.314156 0.805263 0.806994 0.016818	-0.030094 0.924337 0.967377 -0.008919	0.111429 0.926370 0.921060 0.051037	0.114224 0.929761 0.924351 0.060217	0.015381 0.958882 0.960529 -0.000238	0.038504 0.945389 0.950596 0.023110	0.138089 0.929916 0.936283 0.084355	-0.009123 0.966024 0.958850 -0.003711	-0.001242 0.970921 0.960719 -0.005435	-0.048541 0.949402 0.950236 -0.032888	-0.020395 0.969645 0.969460 -0.029323	0.064597 0.935176 0.954996 0.059809	-0.003927 0.967061 0.977028 -0.003151	6 0.037665 9999
3 75	18 20	3 75	0.314572 0.805263 0.773072 -0.017296	0.011299 0.924337 0.974001 0.009708	-0.049289 0.926370 0.949076 -0.027716	-0.039772 0.929761 0.952750 -0.018208	0.017263 0.958882 0.968513 0.013179	-0.025344 0.945389 0.973400 -0.030078	0.020169 0.929916 0.968164 0.036943	0.006229 0.966024 0.970873 0.000532	-0.015364 0.970921 0.955938 0.001161	-0.021148 0.949402 0.955057 -0.000845	-0.041016 0.969645 0.965913 -0.037391	-0.015515 0.935176 0.962520 -0.007080	-0.022008 0.967061 0.954068 -0.017040	0 0.000000 9999
3 76	18 20	3 76	0.325008 0.805263 0.775603 0.041770	0.027507 0.924337 0.955416 0.030956	0.065917 0.926370 0.945404 0.040237	0.076099 0.929761 0.947613 0.046386	0.053411 0.958882 0.964865 0.043629	0.005550 0.945389 0.955188 -0.000068	0.065926 0.929916 0.962187 0.051848	0.005756 0.966024 0.953156 0.000485	0.001143 0.970921 0.954796 -0.020937	-0.007294 0.949402 0.950103 0.003457	0.006875 0.969645 0.954866 -0.002982	0.080345 0.935176 0.953057 0.059162	-0.011047 0.967061 0.962118 -0.018688	11 0.049711 239
3 77	18 20	3 77	0.312451 0.805263 0.815903 0.033149	0.070481 0.924337 0.945989 0.027664	0.057580 0.926370 0.967178 0.027840	0.051952 0.929761 0.964922 0.021267	0.038847 0.958882 0.968432 0.020703	0.002642 0.945389 0.965853 0.008713	0.087401 0.929916 0.963420 0.052160	-0.030310 0.966024 0.961768 -0.010089	0.006998 0.970921 0.973461 -0.003937	-0.014038 0.949402 0.964905 -0.023540	-0.000101 0.969645 0.960210 0.003713	0.056555 0.935176 0.952269 0.025790	0.002589 0.967061 0.983505 -0.004866	6 0.041582 9999
3 78	18 20	3 78	0.282318 0.805263 0.837265 0.003909	0.036791 0.924337 0.962001 0.010751	-0.007024 0.926370 0.961645 -0.020595	-0.012164 0.929761 0.966119 -0.025299	0.000088 0.958882 0.964525 0.008736	-0.006180 0.945389 0.955497 0.015675	0.009142 0.929916 0.957278 -0.003242	-0.012795 0.966024 0.963502 0.005627	-0.011883 0.970921 0.954977 -0.021235	0.047233 0.949402 0.963276 0.026399	0.020527 0.969645 0.966076 0.019718	0.017839 0.935176 0.944093 0.010214	0.002756 0.967061 0.977701 0.008099	9 0.010158 9999
3 79	18 20	3 79	0.260838 0.805263 0.818871 -0.039200	-0.029030 0.924337 0.972772 -0.009893	0.028050 0.926370 0.923521 0.017332	0.028441 0.929761 0.922095 0.011070	0.003589 0.958882 0.956587 -0.004275	0.043131 0.945389 0.948678 0.000880	-0.015821 0.929916 0.942965 -0.027910	0.017145 0.966024 0.979415 0.018358	0.001962 0.970921 0.971717 -0.014060	0.000614 0.949402 0.972538 -0.010484	-0.026620 0.969645 0.962381 -0.027766	-0.055439 0.935176 0.930583 -0.020044	-0.006063 0.967061 0.977735 0.000878	0 0.000000 9999
3 80	18 20	3 80	0.235714 0.805263 0.865930 0.016442	0.056003 0.924337 0.964823 0.023810	0.003110 0.926370 0.918314 -0.003831	0.003896 0.929761 0.915058 -0.005401	-0.010692 0.958882 0.956707 -0.010412	0.006508 0.945389 0.974292 0.006613	-0.002675 0.929916 0.961928 -0.015912	-0.023863 0.966024 0.953236 -0.000902	-0.007168 0.970921 0.974866 -0.013572	-0.004949 0.949402 0.968146 -0.007227	-0.022084 0.969645 0.958787 -0.018384	0.019585 0.935176 0.935149 0.043654	-0.007458 0.967061 0.969747 -0.009265	11 0.026791 9999
3 81	18 15	3 81	0.263129 0.805263 0.871536 0.045644	-0.022077 0.924337 0.965563 0.006852	0.018584 0.926370 0.842668 0.023422	0.051015 0.929761 0.866015 0.051897	0.004632 0.958882 0.967200 0.013190	0.081643 0.945389 0.934299 0.043206	0.025258 0.929916 0.963337 0.032946	0.025185 0.966024 0.959865 0.013467	0.059592 0.970921 0.956549 0.049066	0.037757 0.949402 0.950166 0.032089	0.036618 0.969645 0.966469 0.030674	-0.003712 0.935176 0.881266 -0.013716	0.036513 0.967061 0.935363 0.034747	8 0.047324 294
3 82	18 20	3 82	0.306211 0.805263 0.837168 0.043683	-0.015703 0.924337 0.959568 -0.005860	-0.001933 0.926370 0.965040 -0.006984	0.011464 0.929761 0.973177 0.009846	0.020245 0.958882 0.964357 0.035287	-0.034453 0.945389 0.967204 -0.005523	-0.053379 0.929916 0.950593 -0.021800	0.022737 0.966024 0.963238 0.015775	-0.040969 0.970921 0.958206 -0.029676	-0.070214 0.949402 0.954962 -0.029295	0.040633 0.969645 0.964573 0.033248	0.051383 0.935176 0.971727 0.049807	0.000110 0.967061 0.968689 0.004003	11 0.046645 9999
3 83	18 19	3 83	0.385346 0.805263 0.701074 0.034730	0.018759 0.924337 0.964117 -0.018981	0.086180 0.926370 0.937374 0.037119	0.087758 0.929761 0.932203 0.051132	0.054882 0.958882 0.944312 0.036586	0.015206 0.945389 0.937035 -0.015709	0.124079 0.929916 0.936019 0.055542	-0.012091 0.966024 0.952447 -0.000906	0.003404 0.970921 0.966470 -0.004614	0.015017 0.949402 0.970743 -0.009298	0.004512 0.969645 0.947968 0.007373	0.099208 0.935176 0.953342 0.074169	-0.001493 0.967061 0.958703 0.004799	11 0.050753 223
3 84	18 19	3 84	0.412585 0.805263 0.644396 0.002146	0.071831 0.924337 0.932544 0.011746	-0.013310 0.926370 0.970389 -0.037124	-0.011662 0.929761 0.971211 -0.026397	0.060875 0.958882 0.967588 0.042614	-0.041193 0.945389 0.956389 0.010751	0.017680 0.929916 0.969899 -0.003149	0.008004 0.966024 0.949459 0.026301	0.086165 0.970921 0.956303 0.083254	0.053629 0.949402 0.967763 0.023715	-0.024053 0.969645 0.958545 -0.016472	-0.004661 0.935176 0.961304 -0.009327	0.001474 0.967061 0.956520 0.001701	8 0.013366 9999
3 85	18 20	3 85	0.322038 0.805263 0.800571 0.000064	-0.007806 0.924337 0.955667 -0.023037	-0.017177 0.926370 0.931245 -0.024104	-0.016423 0.929761 0.934731 -0.023059	0.025824 0.958882 0.947050 0.033052	-0.018691 0.945389 0.964199 0.000316	0.034532 0.929916 0.953973 0.031424	-0.018156 0.966024 0.962761 -0.014038	-0.034357 0.970921 0.980868 -0.042139	0.094500 0.949402 0.969656 0.077975	0.002726 0.969645 0.968592 0.010429	-0.033542 0.935176 0.950813 -0.007209	-0.010181 0.967061 0.981336 -0.010037	9 0.002234 9999
3 86	18 19	3 86	0.276052 0.805263 0.833594 -0.014133	0.063530 0.924337 0.942299 0.013879	-0.087098 0.926370 0.945777 -0.021562	-0.087565 0.929761 0.950788 -0.030724	0.026634 0.958882 0.949476 0.014139	-0.073854 0.945389 0.924461 -0.021175	0.014124 0.929916 0.945688 -0.004139	-0.088148 0.966024 0.931128 -0.066421	0.015864 0.970921 0.944372 -0.004324	0.005055 0.949402 0.962519 -0.022954	0.028115 0.969645 0.961597 0.021996	0.081294 0.935176 0.960229 0.049843	0.003911 0.967061 0.973099 0.004011	0 0.000000 9999
3 87	18 18	3 87	0.282917 0.805263 0.824891 0.009340	-0.028869 0.924337 0.970881 -0.036777	-0.046574 0.926370 0.943943 -0.034107	-0.047466 0.929761 0.942503 -0.024371	-0.036590 0.958882 0.972534 -0.036682	-0.058578 0.945389 0.948470 -0.016860	-0.015549 0.929916 0.965233 0.000037	-0.055616 0.966024 0.941533 -0.027436	-0.003495 0.970921 0.961742 -0.003562	0.006289 0.949402 0.973733 -0.004696	0.027123 0.969645 0.957785 0.049138	-0.043889 0.935176 0.955159 -0.013959	0.000991 0.967061 0.973998 -0.010437	10 0.021423 9999
3 88	18 20	3 88	0.271023 0.805263 0.821815 -0.025359	-0.022361 0.924337 0.966298 0.018743	0.007507 0.926370 0.947997 0.019081	0.006013 0.929761 0.958212 0.023131	-0.061280 0.958882 0.937956 -0.044950	0.010762 0.945389 0.965133 -0.011282	-0.016352 0.929916 0.945954 0.006872	-0.028920 0.966024 0.958774 -0.030809	0.000981 0.970921 0.956644 -0.003132	0.001438 0.949402 0.970819 0.011777	0.014474 0.969645 0.967830 0.013337	-0.058796 0.935176 0.952926 -0.025919	-0.003480 0.967061 0.969058 -0.004675	0 0.000000 9999
3 89	18 20	3 89	0.328091 0.805263 0.782524 0.016162	-0.048322 0.924337 0.963384 -0.033746	-0.011264 0.926370 0.918469 0.001322	-0.011095 0.929761 0.923257 -0.001523	-0.037433 0.958882 0.956996 -0.047229	0.006154 0.945389 0.965065 0.009342	0.005725 0.929916 0.971474 -0.015791	-0.033645 0.966024 0.965806 -0.019325	-0.001541 0.970921 0.962938 -0.009156	0.024340 0.949402 0.963248 0.024017	0.013666 0.969645 0.967340 0.014916	-0.096890 0.935176 0.937594 -0.066179	-0.052738 0.967061 0.970830 -0.052062	4 -0.027628 9999
3 90	18 19	3 90	0.322554 0.805263 0.777104 0.003138	0.034609 0.924337 0.957377 0.010695	-0.016423 0.926370 0.925701 -0.014717	-0.016824 0.929761 0.929334 -0.010913	0.020970 0.958882 0.958378 0.010513	0.031334 0.945389 0.964519 0.025665	0.036258 0.929916 0.962378 0.054975	0.013840 0.966024 0.957495 0.025044	0.006561 0.970921 0.947073 -0.008465	-0.028252 0.949402 0.959955 -0.018266	-0.014924 0.969645 0.949246 0.000852	0.067077 0.935176 0.938899 0.074525	0.023414 0.967061 0.975439 0.025286	11 0.015292 9999
3 91	18 16	3 91	0.248012 0.805263 0.866294 -0.006910	-0.059241 0.924337 0.965236 -0.035039	0.042538 0.926370 0.950461 0.038077	0.041868 0.929761 0.963219 0.026261	0.014774 0.958882 0.963089 0.017491	-0.001350 0.945389 0.964793 -0.003262	-0.019318 0.929916 0.960807 0.000390	0.023068 0.966024 0.943906 0.007121	0.002706 0.970921 0.963440 0.002859	-0.033132 0.949402 0.954328 -0.005892	-0.007005 0.969645 0.968580 -0.015417	0.058019 0.935176 0.913978 0.072965	0.006597 0.967061 0.973975 0.001863	0 0.000000 9999
3 92	18 19	3 92	0.309308 0.805263 0.834362 0.029184	-0.041435 0.924337 0.949728 -0.008782	-0.015639 0.926370 0.951433 -0.032984	0.011404 0.929761 0.963836 0.000113	-0.046471 0.958882 0.949765 -0.029783	0.059192 0.945389 0.956254 0.016717	-0.082566 0.929916 0.952552 -0.050419	0.003581 0.966024 0.947020 -0.019413	0.025910 0.970921 0.941038 0.017181	-0.031310 0.949402 0.955517 -0.023038	0.012768 0.969645 0.977501 -0.005858	-0.026274 0.935176 0.945827 -0.012017	-0.002230 0.967061 0.938203 -0.000413	6 -0.038359 9999
3 93	18 19	3 93	0.346232 0.805263 0.761128 0.030705	0.055803 0.924337 0.951441 0.026244	0.059989 0.926370 0.960146 0.050198	0.063446 0.929761 0.958544 0.051179	-0.013142 0.958882 0.963506 -0.024094	-0.011570 0.945389 0.959097 -0.012538	-0.012920 0.929916 0.971611 -0.029651	-0.028813 0.966024 0.963709 -0.024873	-0.016654 0.970921 0.939953 -0.013398	0.008381 0.949402 0.956467 -0.008263	-0.056478 0.969645 0.944082 -0.033810	-0.024783 0.935176 0.952785 -0.027008	-0.000122 0.967061 0.969757 0.008058	0 0.030705 9999
3 94	18 15	3 94	0.231757 0.805263 0.863920 -0.009275	-0.058024 0.924337 0.937714 -0.002543	0.047055 0.926370 0.899872 0.023508	0.017825 0.929761 0.973683 0.009615	-0.081301 0.958882 0.941571 -0.066622	-0.041407 0.945389 0.946988 -0.014249	-0.100455 0.929916 0.958514 -0.072519	-0.018931 0.966024 0.941973 -0.013058	-0.003164 0.970921 0.915126 0.001766	0.008856 0.949402 0.960705 0.008816	0.015613 0.969645 0.954922 -0.003530	-0.022264 0.935176 0.693105 -0.045083	0.000079 0.967061 0.981940 -0.000454	0 0.000000 9999
3 95	18 12	3 95	0.274039 0.805263 0.847044 0.013216	0.047331 0.924337 0.967975 0.032277	0.006957 0.926370 0.859417 0.004354	0.005476 0.929761 0.904939 -0.014422	-0.026644 0.958882 0.969560 -0.016021	0.030791 0.945389 0.972240 0.019613	0.045225 0.929916 0.947264 0.029243	-0.011433 0.966024 0.958958 -0.022061	0.005365 0.970921 0.944494 -0.012126	-0.008038 0.949402 0.951750 0.006746	0.009336 0.969645 0.975331 0.004374	0.012899 0.935176 0.603278 0.007228	0.005465 0.967061 0.954079 0.005465	6 0.019659 9999
3 96	18 19	3 96	0.323300 0.805263 0.799047 0.037096	0.010894 0.924337 0.958833 0.007449	-0.087584 0.926370 0.945979 -0.099263	-0.041039 0.929761 0.937423 -0.027562	0.020519 0.958882 0.964111 -0.002756	-0.030006 0.945389 0.965979 -0.017089	0.035845 0.929916 0.960773 0.021456	0.017936 0.966024 0.962850 0.022926	-0.061205 0.970921 0.928077 -0.037693	0.015479 0.949402 0.949666 -0.029408	-0.011487 0.969645 0.963490 0.001900	0.013967 0.935176 0.938734 0.025230	-0.015552 0.967061 0.957143 -0.010397	2 -0.060682 95
3 97	18 20	3 97	0.334292 0.805263 0.788478 0.017730	-0.007044 0.924337 0.953722 -0.009150	-0.020681 0.926370 0.946921 -0.011461	-0.048461 0.929761 0.952246 -0.034115	-0.003176 0.958882 0.961395 -0.008013	0.033516 0.945389 0.952989 0.003449	0.026554 0.929916 0.958709 0.005363	-0.009243 0.966024 0.966165 -0.012846	-0.018604 0.970921 0.968421 -0.020776	0.060311 0.949402 0.953917 0.024471	0.044514 0.969645 0.942565 0.046300	0.062187 0.935176 0.949980 0.048295	0.002461 0.967061 0.978377 -0.003302	11 0.029262 9999
3 98	18 11	3 98	0.192420 0.805263 0.877672 -0.057165	-0.051218 0.924337 0.953425 -0.001281	0.034906 0.926370 0.781177 -0.015709	0.013154 0.929761 0.965959 0.001400	-0.002346 0.958882 0.942099 0.033831	0.017791 0.945389 0.975305 0.002543	0.031755 0.929916 0.976963 0.023508	0.001398 0.966024 0.964763 -0.007319	-0.007003 0.970921 0.949972 -0.003285	0.011687 0.949402 0.958451 0.024589	0.008738 0.969645 0.979184 -0.003091	0.012812 0.935176 0.593881 0.019120	0.000969 0.967061 0.969331 -0.005774	0 0.000000 9999
3 99	18 18	3 99	0.356500 0.805263 0.779059 0.029413	-0.126129 0.924337 0.936363 -0.088698	-0.004442 0.926370 0.930526 -0.013688	-0.018725 0.929761 0.933626 -0.017885	0.053748 0.958882 0.939439 0.053579	-0.054574 0.945389 0.953978 -0.035029	0.003205 0.929916 0.938882 -0.006331	-0.020349 0.966024 0.951010 -0.016580	0.023398 0.970921 0.939366 0.029806	-0.068552 0.949402 0.958171 -0.060328	0.006319 0.969645 0.954315 -0.019907	0.045370 0.935176 0.924444 0.052280	-0.042911 0.967061 0.962116 -0.030994	1 -0.051077 214
3 100	18 19	3 100	0.384611 0.805263 0.743458 0.031229	-0.072696 0.924337 0.936000 -0.052880	-0.116096 0.926370 0.907467 -0.057062	-0.104047 0.929761 0.909650 -0.047434	-0.011121 0.958882 0.972019 -0.006588	0.002678 0.945389 0.971967 -0.007401	-0.082741 0.929916 0.959838 -0.058197	-0.047138 0.966024 0.974389 -0.056987	-0.006002 0.970921 0.941641 0.006273	-0.003158 0.949402 0.970121 -0.005989	0.037022 0.969645 0.956273 0.019664	0.035606 0.935176 0.950063 0.004155	-0.040308 0.967061 0.958501 -0.036401	6 -0.042631 9999
3 101	18 18	3 101	0.357990 0.805263 0.774907 0.021451	-0.131109 0.924337 0.945913 -0.070170	-0.054629 0.926370 0.960895 -0.069471	-0.057956 0.929761 0.962916 -0.082628	0.016787 0.958882 0.969108 0.028327	-0.107413 0.945389 0.948944 -0.052063	-0.020775 0.929916 0.952359 0.018928	-0.018537 0.966024 0.958690 -0.005590	-0.050854 0.970921 0.889130 -0.018331	0.028309 0.949402 0.956193 -0.004408	0.000492 0.969645 0.966513 0.005091	0.028734 0.935176 0.962149 0.025988	-0.011553 0.967061 0.963933 -0.005532	3 -0.042101 9999
3 102	18 10	3 102	0.362216 0.805263 0.746617 0.016243	-0.103054 0.924337 0.921176 -0.027186	0.033577 0.926370 0.976885 0.021457	0.013582 0.929761 0.985752 0.002114	-0.040660 0.958882 0.864419 -0.003409	0.022061 0.945389 0.972849 -0.003172	-0.060133 0.929916 0.938570 -0.005570	-0.006030 0.966024 0.972357 -0.019841	-0.044605 0.970921 0.818014 0.013621	0.066550 0.949402 0.823053 -0.014688	0.104598 0.969645 0.808778 0.060265	-0.080407 0.935176 0.776519 -0.061575	-0.016098 0.967061 0.985143 -0.015396	10 0.031287 9999
3 103	18 20	3 103	0.308530 0.805263 0.824807 0.012772	0.006348 0.924337 0.962928 -0.020884	0.036445 0.926370 0.969739 0.026121	0.036203 0.929761 0.974564 0.022860	0.048651 0.958882 0.972896 0.043435	0.029552 0.945389 0.975260 0.005152	0.072403 0.929916 0.976676 0.073797	-0.016632 0.966024 0.982469 -0.008764	0.015454 0.970921 0.978910 0.009463	0.033280 0.949402 0.975137 0.013891	0.024937 0.969645 0.969626 0.026356	0.016654 0.935176 0.974197 0.031822	-0.025306 0.967061 0.986110 -0.018636	0 0.012772 9999
4 5	10 16	4 5	0.328254 0.847004 0.837140 0.115569	-0.064311 0.966996 0.954255 -0.059203	-0.086348 0.925851 0.931273 -0.069489	-0.085645 0.885957 0.925938 -0.088081	0.049338 0.966698 0.966687 0.050777	0.027472 0.965461 0.971675 0.026603	-0.023452 0.960813 0.967570 -0.025706	0.031741 0.978805 0.959963 0.025458	-0.114990 0.941144 0.930400 -0.106600	0.023038 0.962569 0.955663 0.015084	0.007033 0.982192 0.966255 0.004711	-0.045582 0.842778 0.955533 -0.015652	-0.044635 0.955092 0.973134 -0.041340	0 0.115569 -9
4 6	10 19	4 6	0.303742 0.847004 0.788761 0.035387	-0.007558 0.966996 0.976795 -0.007974	0.040962 0.925851 0.961302 0.042978	0.031534 0.885957 0.964240 0.031200	-0.004050 0.966698 0.957170 0.024774	0.035802 0.965461 0.978616 0.029682	0.020307 0.960813 0.974323 0.023410	-0.030924 0.978805 0.974671 -0.017521	-0.004368 0.941144 0.979274 -0.006407	0.043038 0.962569 0.965572 0.048729	-0.032368 0.982192 0.956947 -0.017139	-0.021022 0.842778 0.973745 -0.010124	0.045379 0.955092 0.976993 0.047361	9 0.041526 9999
4 7	10 10	4 7	0.173612 0.847004 0.937222 0.060897	0.017417 0.966996 0.948217 0.008919	0.031051 0.925851 0.982322 0.027571	-0.280874 0.885957 0.935524 -0.238078	0.030131 0.966698 0.977151 0.022810	-0.003943 0.965461 0.976145 -0.004763	0.062546 0.960813 0.965767 0.046487	0.021676 0.978805 0.966644 0.019877	0.050521 0.941144 0.934068 0.033453	-0.030720 0.962569 0.950930 -0.013225	0.018425 0.982192 0.983384 0.016233	0.132726 0.842778 0.968797 0.070736	-0.028610 0.955092 0.977336 -0.027899	11 0.065632 -9
4 8	10 12	4 8	0.231152 0.847004 0.860884 0.024206	-0.002831 0.966996 0.966330 -0.010933	0.085857 0.925851 0.860906 0.149052	0.125806 0.885957 0.874915 0.167254	0.078867 0.966698 0.964104 0.064628	-0.016084 0.965461 0.965293 -0.015199	0.024391 0.960813 0.953740 0.012070	0.028455 0.978805 0.960555 0.018360	-0.002417 0.941144 0.968694 0.002637	0.022869 0.962569 0.954316 0.005769	0.016504 0.982192 0.972678 0.009086	0.366264 0.842778 0.825009 0.341590	-0.000937 0.955092 0.963109 -0.009625	11 0.090931 -9
4 9	10 18	4 9	0.246545 0.847004 0.860167 0.033126	-0.031247 0.966996 0.972951 -0.021120	-0.015796 0.925851 0.948467 -0.056465	-0.018344 0.885957 0.949542 -0.053535	-0.022033 0.966698 0.962402 -0.013351	0.026792 0.965461 0.959493 0.034436	-0.025412 0.960813 0.955611 0.003651	0.009416 0.978805 0.965041 0.023338	-0.084891 0.941144 0.959680 -0.072636	-0.006538 0.962569 0.971587 0.012901	-0.014925 0.982192 0.953763 -0.002453	-0.013908 0.842778 0.952412 -0.008654	-0.000838 0.955092 0.966378 0.002730	8 -0.049052 -9
4 10	10 20	4 10	0.271196 0.847004 0.802616 0.011723	-0.049515 0.966996 0.963208 -0.032875	0.007801 0.925851 0.948938 -0.024097	0.003464 0.885957 0.951305 -0.025944	-0.032515 0.966698 0.965945 -0.004539	0.010922 0.965461 0.968855 0.017146	-0.031532 0.960813 0.964484 -0.009463	-0.012866 0.978805 0.961865 0.006906	-0.090490 0.941144 0.959795 -0.087515	-0.021917 0.962569 0.970925 -0.019729	-0.017075 0.982192 0.955830 -0.006075	0.002128 0.842778 0.969704 -0.002299	-0.010355 0.955092 0.978398 -0.012533	8 -0.032030 9999
4 11	10 17	4 11	0.280748 0.847004 0.821192 0.043866	0.000636 0.966996 0.973899 -0.001841	-0.019815 0.925851 0.977046 -0.025821	-0.009607 0.885957 0.970660 -0.015095	-0.027114 0.966698 0.968407 -0.028258	0.001505 0.965461 0.976700 0.002943	0.057688 0.960813 0.966325 0.047324	0.009589 0.978805 0.963147 0.010802	0.021472 0.941144 0.954176 0.025604	0.031984 0.962569 0.970128 0.028197	-0.012331 0.982192 0.961663 -0.020056	0.021307 0.842778 0.969380 0.020179	0.008216 0.955092 0.960657 0.002417	6 0.045562 9999
4 12	10 19	4 12	0.239353 0.847004 0.871264 0.032576	0.021192 0.966996 0.966066 0.021297	0.031865 0.925851 0.985170 0.034059	0.035896 0.885957 0.984968 0.035212	0.016162 0.966698 0.959610 0.009468	0.005724 0.965461 0.964983 0.006161	-0.025229 0.960813 0.968210 -0.031141	0.043600 0.978805 0.962645 0.042790	-0.002110 0.941144 0.962408 0.010944	0.026770 0.962569 0.967227 0.026913	-0.020308 0.982192 0.959749 -0.023940	0.144809 0.842778 0.973265 0.093522	-0.006246 0.955092 0.973662 -0.003896	11 0.055196 148
4 13	10 20	4 13	0.218080 0.847004 0.823101 -0.005327	-0.037939 0.966996 0.965548 -0.026498	0.016398 0.925851 0.962738 0.015907	0.017746 0.885957 0.964999 0.032309	0.001776 0.966698 0.972389 0.014452	0.005446 0.965461 0.967740 0.018392	0.001404 0.960813 0.976844 0.003336	-0.005893 0.978805 0.972876 -0.011003	-0.020801 0.941144 0.972616 -0.021510	-0.017790 0.962569 0.978604 -0.009884	-0.004576 0.982192 0.982323 -0.001869	0.025638 0.842778 0.976179 -0.008273	-0.007294 0.955092 0.973793 -0.011701	0 0.000000 9999
4 14	10 20	4 14	0.206342 0.847004 0.829571 -0.041276	-0.023693 0.966996 0.965368 -0.021815	0.031614 0.925851 0.915921 0.001577	0.039908 0.885957 0.915379 0.023613	-0.020080 0.966698 0.951312 0.002555	0.003437 0.965461 0.960103 -0.001475	-0.030600 0.960813 0.953779 -0.005034	-0.002056 0.978805 0.971050 0.002548	-0.043655 0.941144 0.964158 -0.025339	-0.023574 0.962569 0.965923 -0.015629	0.044541 0.982192 0.975249 0.047156	-0.037856 0.842778 0.961368 0.000590	0.005994 0.955092 0.969984 0.007139	0 0.000000 9999
4 15	10 19	4 15	0.297431 0.847004 0.794064 0.065797	-0.011966 0.966996 0.964756 -0.011759	-0.006860 0.925851 0.949898 0.015965	0.014448 0.885957 0.949755 0.036745	0.003657 0.966698 0.956758 0.022799	0.045625 0.965461 0.970602 0.037910	0.024155 0.960813 0.960597 0.037992	-0.022627 0.978805 0.967372 -0.011652	0.011577 0.941144 0.967286 0.026003	-0.008182 0.962569 0.966765 -0.001960	-0.003670 0.982192 0.972285 -0.000691	-0.064121 0.842778 0.954622 -0.031001	0.032932 0.955092 0.976615 0.029001	0 0.065797 58
4 16	10 20	4 16	0.288069 0.847004 0.714318 -0.010078	-0.049351 0.966996 0.956236 -0.035475	0.003016 0.925851 0.968863 0.002211	0.020718 0.885957 0.970618 0.015208	-0.024919 0.966698 0.963168 -0.010901	-0.004942 0.965461 0.930536 0.008695	-0.005309 0.960813 0.956354 0.005274	-0.040125 0.978805 0.944413 -0.017823	-0.028201 0.941144 0.973734 -0.039021	-0.036278 0.962569 0.963780 -0.030499	-0.043819 0.982192 0.963549 -0.034620	0.096126 0.842778 0.953519 0.037025	-0.014377 0.955092 0.984527 -0.009835	0 0.000000 9999
4 17	10 20	4 17	0.242565 0.847004 0.784427 -0.007839	-0.037149 0.966996 0.948585 -0.025188	0.013520 0.925851 0.973759 0.003355	0.023327 0.885957 0.976915 0.020885	-0.029024 0.966698 0.966481 -0.018170	-0.009137 0.965461 0.950035 0.005321	0.001694 0.960813 0.966411 0.005624	-0.059241 0.978805 0.940845 -0.036783	0.004252 0.941144 0.975785 0.006789	-0.025964 0.962569 0.942014 -0.015698	-0.023050 0.982192 0.963938 -0.004963	-0.008527 0.842778 0.969115 -0.046711	-0.010048 0.955092 0.967343 -0.003366	0 0.000000 9999
4 18	10 20	4 18	0.226144 0.847004 0.796876 -0.017706	-0.033216 0.966996 0.976216 -0.022688	-0.022818 0.925851 0.976936 -0.033983	-0.022483 0.885957 0.978325 -0.026108	0.023349 0.966698 0.968871 0.010538	-0.002326 0.965461 0.955147 0.009101	-0.014389 0.960813 0.958563 0.004844	0.045821 0.978805 0.958505 0.039726	0.022747 0.941144 0.979357 0.012094	0.087658 0.962569 0.956245 0.075863	-0.002618 0.982192 0.975642 -0.006230	0.059414 0.842778 0.959162 0.005168	0.007863 0.955092 0.977210 0.013628	0 0.000000 9999
4 19	10 20	4 19	0.208037 0.847004 0.831077 -0.009862	-0.004640 0.966996 0.977925 -0.009662	0.004145 0.925851 0.960091 -0.014790	-0.002689 0.885957 0.960598 -0.015604	0.004895 0.966698 0.964903 0.016209	0.029617 0.965461 0.957620 0.043690	-0.028365 0.960813 0.969960 -0.023140	-0.010272 0.978805 0.964713 0.005725	0.016371 0.941144 0.966476 0.007166	-0.041359 0.962569 0.966450 -0.027668	0.015069 0.982192 0.971544 0.014928	0.056692 0.842778 0.969732 0.006457	0.000070 0.955092 0.979196 0.002145	0 0.000000 9999
4 20	10 20	4 20	0.239094 0.847004 0.826952 0.002872	0.021842 0.966996 0.963870 0.030802	0.003343 0.925851 0.976030 0.016272	0.014999 0.885957 0.974441 0.009859	0.009476 0.966698 0.973401 0.005286	0.035839 0.965461 0.978610 0.033013	-0.067749 0.960813 0.966344 -0.066377	-0.010511 0.978805 0.972453 -0.020581	0.030977 0.941144 0.975614 0.028691	-0.013468 0.962569 0.963838 -0.033378	0.026343 0.982192 0.975007 0.027519	0.066127 0.842778 0.969076 0.042109	0.006792 0.955092 0.984912 0.014331	6 -0.013807 9999
4 21	10 20	4 21	0.221168 0.847004 0.833224 0.005378	-0.049010 0.966996 0.968672 -0.041459	0.016280 0.925851 0.970443 0.008838	-0.010684 0.885957 0.968000 -0.019504	-0.012545 0.966698 0.971180 -0.008762	0.013814 0.965461 0.975975 0.022768	-0.045796 0.960813 0.977457 -0.040763	-0.013627 0.978805 0.968128 -0.007270	0.008539 0.941144 0.967086 0.018379	-0.017811 0.962569 0.970750 -0.014925	-0.024563 0.982192 0.950808 -0.011497	0.003907 0.842778 0.966578 -0.014945	-0.002253 0.955092 0.979793 0.003669	1 -0.014932 9999
4 22	10 19	4 22	0.213861 0.847004 0.870273 0.009851	0.014799 0.966996 0.971831 0.010431	0.064806 0.925851 0.941439 0.032901	0.067639 0.885957 0.944398 0.043090	0.016014 0.966698 0.970877 0.029472	-0.002891 0.965461 0.972030 -0.005184	-0.013704 0.960813 0.967277 -0.001226	-0.000606 0.978805 0.959914 0.008698	0.011087 0.941144 0.967935 0.005039	0.030297 0.962569 0.982894 0.029960	0.014381 0.982192 0.967710 0.004843	-0.034918 0.842778 0.951018 0.012686	-0.001185 0.955092 0.970974 -0.003693	9 0.017180 9999
4 23	10 17	4 23	0.224492 0.847004 0.891393 0.049060	-0.036517 0.966996 0.954542 -0.037118	-0.042588 0.925851 0.984182 -0.030833	-0.027079 0.885957 0.981981 -0.021024	0.040486 0.966698 0.955957 0.025256	-0.022832 0.965461 0.969414 -0.027070	0.005762 0.960813 0.977375 -0.000579	-0.026375 0.978805 0.967091 -0.023627	-0.098200 0.941144 0.946799 -0.089788	-0.038100 0.962569 0.963078 -0.021028	0.000105 0.982192 0.969859 -0.009903	0.046183 0.842778 0.983294 0.034031	0.009957 0.955092 0.973413 0.000618	8 -0.066370 56
4 24	10 20	4 24	0.284044 0.847004 0.796453 0.040153	0.071167 0.966996 0.968160 0.065643	-0.032957 0.925851 0.965490 -0.032677	-0.017343 0.885957 0.964358 -0.024705	0.056408 0.966698 0.939963 0.057454	-0.015917 0.965461 0.967343 -0.020981	0.041973 0.960813 0.963419 0.042537	-0.019915 0.978805 0.969798 -0.023003	0.114556 0.941144 0.959370 0.091331	-0.003944 0.962569 0.945687 0.006456	0.025412 0.982192 0.958573 0.031441	0.006235 0.842778 0.960460 -0.030767	-0.013074 0.955092 0.975153 -0.005859	8 0.060558 97
4 25	10 20	4 25	0.191611 0.847004 0.856771 -0.023864	0.012056 0.966996 0.968330 0.027291	0.059930 0.925851 0.942452 0.016635	0.061338 0.885957 0.941315 0.025924	-0.032215 0.966698 0.969224 -0.023498	-0.002080 0.965461 0.958943 -0.010901	-0.037563 0.960813 0.936190 -0.013233	0.001995 0.978805 0.981104 -0.004959	0.040244 0.941144 0.971355 0.041870	-0.005519 0.962569 0.981627 -0.003352	0.017695 0.982192 0.960845 0.017562	-0.018187 0.842778 0.957629 0.027477	0.002875 0.955092 0.980932 0.004977	0 0.000000 9999
4 26	10 20	4 26	0.259213 0.847004 0.852626 0.035094	0.024951 0.966996 0.952541 0.033194	0.060842 0.925851 0.958235 0.045143	0.088595 0.885957 0.957883 0.061292	-0.006949 0.966698 0.963762 0.019272	-0.009383 0.965461 0.962268 -0.018023	-0.009244 0.960813 0.960188 -0.000740	0.015250 0.978805 0.969684 0.020520	0.002451 0.941144 0.960275 -0.008404	-0.049169 0.962569 0.972482 -0.048565	-0.007553 0.982192 0.962483 -0.012983	0.066006 0.842778 0.949558 0.089022	-0.009169 0.955092 0.984930 0.007563	11 0.055894 136
4 27	10 14	4 27	0.142479 0.847004 0.919373 0.021433	-0.025088 0.966996 0.946382 -0.019161	-0.020952 0.925851 0.944241 -0.051796	-0.040332 0.885957 0.930639 -0.049075	-0.003252 0.966698 0.961697 -0.013368	0.019294 0.965461 0.971888 0.024770	-0.010877 0.960813 0.978619 -0.007269	-0.002832 0.978805 0.962819 -0.012267	-0.140175 0.941144 0.953553 -0.114117	-0.048029 0.962569 0.967274 -0.046956	0.002292 0.982192 0.972977 0.005609	-0.004353 0.842778 0.927014 -0.013753	-0.008886 0.955092 0.976350 0.003314	8 -0.049456 244
4 28	10 20	4 28	0.224249 0.847004 0.833046 0.039083	0.007169 0.966996 0.953516 -0.002881	-0.082033 0.925851 0.921658 -0.046578	-0.099330 0.885957 0.917920 -0.043044	-0.063458 0.966698 0.970909 -0.052788	0.018777 0.965461 0.971663 0.009086	0.012258 0.960813 0.968918 0.019690	-0.039420 0.978805 0.975367 -0.038330	-0.002408 0.941144 0.965825 0.006791	0.014449 0.962569 0.962831 0.019011	-0.001442 0.982192 0.969528 -0.008721	-0.062665 0.842778 0.931324 0.010609	-0.003906 0.955092 0.973956 -0.009595	4 -0.045422 9999
4 29	10 12	4 29	0.161352 0.847004 0.923876 0.017108	0.027184 0.966996 0.974348 0.022048	0.037461 0.925851 0.933261 0.004617	0.029335 0.885957 0.934494 0.003272	-0.024639 0.966698 0.962886 -0.001162	-0.006447 0.965461 0.961806 -0.012622	-0.045683 0.960813 0.957333 -0.039459	-0.025498 0.978805 0.974959 -0.025265	0.001123 0.941144 0.997537 0.000787	-0.005727 0.962569 0.940817 0.001594	0.004156 0.982192 0.958706 -0.012879	-0.029756 0.842778 0.950310 0.017421	-0.000361 0.955092 0.991955 -0.001516	6 -0.025982 9999
4 30	10 9	4 30	0.052517 0.847004 0.963993 0.026629	-0.011688 0.966996 0.970656 -0.015151	-0.000593 0.925851 0.955713 0.005672	0.000314 0.885957 0.954560 0.012000	-0.024528 0.966698 0.971595 -0.029634	-0.014961 0.965461 0.982684 -0.009622	-0.022699 0.960813 0.978648 -0.018588	-0.006406 0.978805 0.984033 -0.000667	0.008271 0.941144 0.973660 0.025808	-0.005759 0.962569 0.999720 -0.004485	0.001453 0.982192 0.965680 -0.003211	0.009010 0.842778 0.947195 -0.003036	-0.000281 0.955092 0.960609 -0.001276	4 -0.028091 9999
4 31	10 20	4 31	0.218394 0.847004 0.863215 0.023828	-0.010401 0.966996 0.964411 -0.016022	0.007218 0.925851 0.953135 -0.004867	0.005568 0.885957 0.961418 -0.001572	0.029132 0.966698 0.961485 0.002276	-0.007306 0.965461 0.971271 -0.005896	0.037571 0.960813 0.955072 0.006305	-0.001944 0.978805 0.963290 -0.017971	-0.025887 0.941144 0.975400 -0.036772	-0.002382 0.962569 0.957081 -0.016557	0.016502 0.982192 0.970933 -0.000155	-0.000029 0.842778 0.958308 -0.038455	-0.021556 0.955092 0.969957 -0.025763	8 -0.029601 9999
4 32	10 20	4 32	0.203272 0.847004 0.842241 0.001265	0.022794 0.966996 0.967860 0.014503	-0.002406 0.925851 0.946236 -0.002979	-0.019834 0.885957 0.946105 -0.020705	0.005397 0.966698 0.969289 0.005869	-0.026630 0.965461 0.976972 -0.026619	0.012118 0.960813 0.963801 -0.009436	0.010420 0.978805 0.976381 -0.000340	-0.036020 0.941144 0.966932 -0.035867	0.009994 0.962569 0.965620 -0.003443	0.006902 0.982192 0.971181 -0.001536	0.017478 0.842778 0.950013 0.015134	-0.000247 0.955092 0.985636 -0.004471	8 -0.006736 9999
4 33	10 13	4 33	0.111119 0.847004 0.935814 0.002683	0.007108 0.966996 0.971160 0.014608	0.004399 0.925851 0.998398 0.005053	0.011290 0.885957 0.957324 -0.007151	0.047680 0.966698 0.963248 0.037745	-0.025852 0.965461 0.967976 -0.039034	-0.022516 0.960813 0.976605 -0.014366	-0.011422 0.978805 0.966828 -0.014568	-0.061222 0.941144 0.970647 -0.052838	-0.012385 0.962569 0.975593 -0.011704	-0.000222 0.982192 0.979548 0.003278	0.024718 0.842778 0.997988 0.025684	0.029572 0.955092 0.974835 0.025638	8 -0.011906 9999
4 34	10 18	4 34	0.147699 0.847004 0.878509 0.003342	0.009531 0.966996 0.953167 0.030306	-0.007218 0.925851 0.967418 -0.012244	-0.008994 0.885957 0.966113 -0.018007	0.066970 0.966698 0.948823 0.041912	-0.044653 0.965461 0.950538 -0.027013	-0.002470 0.960813 0.951852 -0.003964	-0.045438 0.978805 0.965206 -0.038603	-0.014030 0.941144 0.964660 -0.015232	-0.053923 0.962569 0.956794 -0.043446	0.013615 0.982192 0.959017 0.002823	-0.003125 0.842778 0.941298 -0.006058	0.003369 0.955092 0.978990 0.000742	9 -0.012050 9999
4 35	10 18	4 35	0.200831 0.847004 0.819685 -0.029749	0.019516 0.966996 0.956490 0.010138	-0.055720 0.925851 0.924676 -0.004228	-0.046117 0.885957 0.921802 0.017338	-0.010450 0.966698 0.946393 0.012891	0.006357 0.965461 0.974075 -0.001122	0.012968 0.960813 0.975557 0.009477	0.022267 0.978805 0.966652 0.017076	0.034107 0.941144 0.965296 0.037713	0.030495 0.962569 0.961111 0.042565	-0.009357 0.982192 0.968394 -0.006332	-0.021169 0.842778 0.960047 0.014621	-0.002974 0.955092 0.978704 0.009447	0 0.000000 9999
4 36	10 14	4 36	0.165341 0.847004 0.911700 0.016670	-0.015636 0.966996 0.969568 -0.016238	0.006068 0.925851 0.999194 0.005755	0.000474 0.885957 0.999972 0.000978	0.014977 0.966698 0.958149 -0.009217	-0.011306 0.965461 0.974215 -0.014317	0.008978 0.960813 0.975002 0.010999	0.024976 0.978805 0.963284 0.009699	0.000655 0.941144 0.944468 0.010118	0.039427 0.962569 0.961923 0.034234	0.007142 0.982192 0.979711 0.004086	0.001772 0.842778 0.998919 -0.000958	0.036238 0.955092 0.968949 0.041422	9 0.023889 9999
4 37	10 13	4 37	0.226615 0.847004 0.851805 -0.000757	0.010254 0.966996 0.957506 0.000040	0.002050 0.925851 0.958546 0.002386	0.001739 0.885957 0.976788 -0.003239	0.025084 0.966698 0.965111 0.007859	-0.040877 0.965461 0.972595 -0.035217	0.028602 0.960813 0.959381 0.012769	0.025973 0.978805 0.959060 0.006751	-0.013238 0.941144 0.961156 -0.031391	0.041468 0.962569 0.959504 0.023315	-0.005522 0.982192 0.971956 -0.013118	-0.002795 0.842778 0.966535 0.003338	0.029838 0.955092 0.972701 0.012752	0 0.000000 9999
4 38	10 19	4 38	0.188085 0.847004 0.860213 -0.006888	-0.021362 0.966996 0.968387 -0.019251	0.031063 0.925851 0.948115 0.011370	0.039221 0.885957 0.946071 0.010453	-0.016544 0.966698 0.963901 -0.006840	-0.055434 0.965461 0.958702 -0.051338	-0.012639 0.960813 0.953607 -0.013640	-0.063511 0.978805 0.946836 -0.043482	-0.046468 0.941144 0.956500 -0.044576	0.002290 0.962569 0.964131 -0.002765	-0.000544 0.982192 0.962097 0.002369	0.002265 0.842778 0.958649 0.008296	-0.011627 0.955092 0.968511 -0.004047	0 0.000000 9999
4 39	10 20	4 39	0.246685 0.847004 0.830303 0.012602	-0.009435 0.966996 0.963155 -0.008042	-0.036490 0.925851 0.932150 -0.013105	-0.029619 0.885957 0.950985 0.011942	-0.026625 0.966698 0.971376 -0.022769	-0.049622 0.965461 0.973931 -0.046335	0.002158 0.960813 0.960544 -0.003453	-0.022938 0.978805 0.973424 -0.021000	0.015917 0.941144 0.967580 0.027419	-0.038091 0.962569 0.965186 -0.029506	0.009260 0.982192 0.970027 0.014810	-0.039950 0.842778 0.960747 -0.028838	0.039826 0.955092 0.971960 0.032494	9 -0.019283 9999
4 40	10 17	4 40	0.235024 0.847004 0.871091 0.025714	0.029062 0.966996 0.957024 0.024379	-0.068953 0.925851 0.972167 -0.068955	-0.087027 0.885957 0.964615 -0.085236	0.019018 0.966698 0.957731 0.006198	0.010947 0.965461 0.969163 0.015984	0.010177 0.960813 0.957749 -0.005810	0.011802 0.978805 0.953283 0.006595	-0.011080 0.941144 0.951573 0.007835	0.021030 0.962569 0.969009 0.018714	0.005717 0.982192 0.969633 -0.004876	0.050673 0.842778 0.976022 0.045863	-0.034363 0.955092 0.976172 -0.018492	11 0.034341 9999
4 41	10 20	4 41	0.251715 0.847004 0.806723 -0.003933	-0.003246 0.966996 0.961548 0.017981	-0.032458 0.925851 0.964628 -0.010208	-0.035822 0.885957 0.960016 -0.009630	-0.038153 0.966698 0.959092 -0.022338	0.025923 0.965461 0.968344 0.019385	-0.007467 0.960813 0.970276 -0.003043	-0.027639 0.978805 0.974738 -0.031497	-0.032772 0.941144 0.966283 -0.033224	-0.018597 0.962569 0.969927 -0.004096	-0.041259 0.982192 0.958608 -0.023419	0.016300 0.842778 0.969620 0.015554	0.016845 0.955092 0.980222 0.016652	0 0.000000 9999
4 42	10 19	4 42	0.118105 0.847004 0.908778 -0.012757	0.008054 0.966996 0.959766 0.024443	-0.008574 0.925851 0.976528 -0.014901	-0.036719 0.885957 0.973631 -0.029064	-0.015089 0.966698 0.983040 -0.017292	0.004029 0.965461 0.952832 0.013974	-0.026519 0.960813 0.962247 -0.018838	-0.007201 0.978805 0.959802 0.007589	-0.010608 0.941144 0.976341 -0.011914	-0.003882 0.962569 0.969586 -0.001495	0.032884 0.982192 0.977375 0.016712	0.071528 0.842778 0.962937 0.037955	0.030017 0.955092 0.975255 0.035117	0 0.000000 9999
4 43	10 19	4 43	0.167253 0.847004 0.852246 -0.029148	-0.012062 0.966996 0.949755 0.011570	0.015726 0.925851 0.959250 0.024941	0.039027 0.885957 0.955844 0.036755	-0.002097 0.966698 0.973489 0.005530	0.015770 0.965461 0.963097 0.021806	0.001844 0.960813 0.960243 0.004456	-0.034082 0.978805 0.956490 -0.010858	-0.037525 0.941144 0.972980 -0.040717	-0.021004 0.962569 0.963790 -0.015443	0.025513 0.982192 0.969561 0.017094	-0.010372 0.842778 0.970171 -0.029570	-0.000401 0.955092 0.975241 -0.000429	0 0.000000 9999
4 44	10 20	4 44	0.238549 0.847004 0.820195 0.029579	-0.022766 0.966996 0.969806 -0.022735	0.000347 0.925851 0.940325 0.012141	-0.004198 0.885957 0.945051 0.017149	-0.004685 0.966698 0.968650 0.010029	0.003341 0.965461 0.972788 0.013801	-0.004072 0.960813 0.963357 0.002030	0.016298 0.978805 0.969742 0.017139	-0.037408 0.941144 0.969274 -0.033237	-0.015739 0.962569 0.968352 -0.008320	-0.035084 0.982192 0.967897 -0.025555	0.053534 0.842778 0.948228 0.018987	-0.005365 0.955092 0.981693 -0.003520	8 -0.031355 9999
4 45	10 20	4 45	0.221889 0.847004 0.825805 0.018721	0.023710 0.966996 0.967248 0.012364	-0.018316 0.925851 0.971619 -0.024692	-0.028050 0.885957 0.968132 -0.028976	0.013266 0.966698 0.950785 -0.020183	0.015787 0.965461 0.974147 0.010239	0.019543 0.960813 0.923601 0.006242	0.020492 0.978805 0.933235 -0.007525	-0.003801 0.941144 0.974192 -0.005889	0.026779 0.962569 0.934619 0.009484	0.000804 0.982192 0.971090 0.002635	0.021580 0.842778 0.961597 -0.002446	-0.005292 0.955092 0.976577 -0.010460	4 -0.019438 9999
4 46	10 19	4 46	0.218745 0.847004 0.833813 0.007289	-0.021637 0.966996 0.972577 -0.016684	0.032258 0.925851 0.955574 0.034296	0.034696 0.885957 0.956953 0.019267	-0.050350 0.966698 0.962344 -0.040314	-0.059114 0.965461 0.955147 -0.048165	-0.017902 0.960813 0.952410 -0.001056	-0.038754 0.978805 0.956174 -0.018090	0.006616 0.941144 0.970844 0.015841	-0.001992 0.962569 0.979992 0.009069	0.022666 0.982192 0.971813 0.017203	0.035778 0.842778 0.971094 0.037956	0.034275 0.955092 0.973466 0.031068	4 -0.017142 9999
4 47	10 20	4 47	0.215873 0.847004 0.800743 0.007917	-0.018368 0.966996 0.951490 -0.035644	0.035512 0.925851 0.956340 0.031107	0.040871 0.885957 0.962632 0.039952	0.043487 0.966698 0.945838 0.024255	-0.001972 0.965461 0.963244 0.009533	0.019420 0.960813 0.948293 0.007243	0.012073 0.978805 0.962130 0.002128	-0.019432 0.941144 0.955213 -0.003372	-0.018569 0.962569 0.966328 -0.025060	0.024299 0.982192 0.965705 0.016529	0.026748 0.842778 0.966941 0.008845	-0.057551 0.955092 0.971667 -0.048717	1 -0.016799 9999
4 48	10 19	4 48	0.192111 0.847004 0.833436 -0.000771	0.011052 0.966996 0.961867 -0.004772	-0.035465 0.925851 0.933306 0.026365	-0.037283 0.885957 0.931665 0.009824	-0.027890 0.966698 0.952643 -0.002891	0.041787 0.965461 0.971974 0.038967	-0.007978 0.960813 0.965057 -0.009768	0.005750 0.978805 0.981107 0.010732	-0.018128 0.941144 0.967323 -0.002963	-0.015519 0.962569 0.968716 0.003025	0.004846 0.982192 0.972062 -0.005843	-0.113366 0.842778 0.937903 -0.054981	0.017922 0.955092 0.965762 0.019051	0 0.000000 9999
4 49	10 20	4 49	0.197548 0.847004 0.808612 -0.006530	-0.009789 0.966996 0.964888 -0.010572	-0.044932 0.925851 0.951790 0.010291	-0.042458 0.885957 0.952963 0.003874	-0.014840 0.966698 0.943418 0.014463	0.043483 0.965461 0.963836 0.035208	0.025955 0.960813 0.967270 0.031542	-0.011553 0.978805 0.956894 0.004318	0.010442 0.941144 0.973151 0.002585	0.000281 0.962569 0.966674 0.011537	-0.012296 0.982192 0.969798 -0.012856	-0.063832 0.842778 0.951123 -0.003875	-0.004309 0.955092 0.973452 -0.015813	0 0.000000 9999
4 50	10 20	4 50	0.212944 0.847004 0.792747 0.006868	0.012577 0.966996 0.968373 -0.002851	0.003910 0.925851 0.968556 0.001992	0.010316 0.885957 0.962636 0.003988	0.032631 0.966698 0.949307 0.015401	-0.004487 0.965461 0.970043 -0.001233	0.019662 0.960813 0.952751 0.004200	0.037679 0.978805 0.947035 0.014875	0.009069 0.941144 0.967032 -0.001004	0.025457 0.962569 0.936280 -0.001706	-0.004114 0.982192 0.970886 -0.008891	0.047173 0.842778 0.958253 0.040675	-0.004376 0.955092 0.963621 -0.005412	11 0.016714 9999
4 51	10 19	4 51	0.265929 0.847004 0.726858 0.004134	-0.032887 0.966996 0.962943 -0.020483	-0.043916 0.925851 0.966451 -0.037062	-0.043795 0.885957 0.966625 -0.032197	-0.022449 0.966698 0.960670 0.004064	-0.020237 0.965461 0.963138 -0.003418	0.003990 0.960813 0.965931 0.024147	-0.028228 0.978805 0.948589 -0.008822	-0.002683 0.941144 0.970335 -0.001033	-0.021534 0.962569 0.961500 -0.009434	-0.013515 0.982192 0.964235 -0.000133	0.050593 0.842778 0.968924 0.046478	0.001647 0.955092 0.982774 -0.003366	11 0.013861 9999
4 52	10 19	4 52	0.243035 0.847004 0.774808 0.002593	-0.037056 0.966996 0.970491 -0.032574	-0.001330 0.925851 0.972610 -0.014513	0.006999 0.885957 0.972675 -0.011276	-0.041072 0.966698 0.959085 -0.023256	-0.013619 0.965461 0.926300 0.009788	-0.040789 0.960813 0.938233 -0.024749	-0.043482 0.978805 0.933029 -0.018059	-0.024887 0.941144 0.981736 -0.024490	0.002279 0.962569 0.938649 0.024726	0.002343 0.982192 0.967503 -0.016432	0.104999 0.842778 0.949802 0.065315	-0.001452 0.955092 0.976265 -0.009343	11 0.013014 9999
4 53	10 19	4 53	0.200542 0.847004 0.803856 -0.011473	0.017455 0.966996 0.973358 0.016071	-0.008921 0.925851 0.969357 0.004335	-0.027003 0.885957 0.967956 -0.005601	-0.001106 0.966698 0.964564 0.016587	0.001493 0.965461 0.961571 0.014857	0.007044 0.960813 0.973495 0.015260	-0.027643 0.978805 0.953437 -0.004645	-0.004045 0.941144 0.976110 0.006509	-0.010334 0.962569 0.964878 -0.004188	-0.026435 0.982192 0.955336 -0.011445	-0.016519 0.842778 0.970097 -0.010814	0.014778 0.955092 0.967539 0.020657	0 0.000000 9999
4 54	10 19	4 54	0.199128 0.847004 0.823930 0.001038	-0.024126 0.966996 0.965599 -0.027019	-0.004028 0.925851 0.941687 0.027252	-0.013580 0.885957 0.941159 0.026521	-0.014105 0.966698 0.956180 0.002940	-0.042933 0.965461 0.974206 -0.041689	0.004482 0.960813 0.966954 0.009627	-0.050302 0.978805 0.960255 -0.035885	0.012237 0.941144 0.965112 -0.005727	0.032996 0.962569 0.973497 0.034323	-0.017024 0.982192 0.963036 -0.014579	0.017941 0.842778 0.965951 0.056362	0.004861 0.955092 0.966503 0.001587	11 0.007649 9999
4 55	10 20	4 55	0.167044 0.847004 0.820920 -0.047804	0.040849 0.966996 0.965498 0.032399	-0.006539 0.925851 0.920903 -0.003119	-0.006021 0.885957 0.920533 0.003035	0.011931 0.966698 0.964230 0.030045	-0.025229 0.965461 0.969649 -0.018201	0.009325 0.960813 0.950149 -0.003846	-0.014605 0.978805 0.967077 -0.018351	0.006190 0.941144 0.971739 0.013316	-0.015449 0.962569 0.969005 -0.017405	-0.011220 0.982192 0.952334 -0.012650	0.030950 0.842778 0.941237 0.035212	0.006155 0.955092 0.978025 0.001825	0 0.000000 9999
4 56	10 20	4 56	0.206231 0.847004 0.802252 0.002794	-0.049024 0.966996 0.961634 -0.051588	0.017916 0.925851 0.954244 0.012298	0.004969 0.885957 0.955039 0.005687	0.025716 0.966698 0.965008 0.008479	-0.016840 0.965461 0.974019 -0.018495	-0.028422 0.960813 0.958542 -0.033912	0.003173 0.978805 0.971196 -0.002675	0.011803 0.941144 0.971792 0.007648	-0.001416 0.962569 0.970513 0.005437	0.012568 0.982192 0.969597 0.009345	0.032122 0.842778 0.965020 0.012813	-0.040241 0.955092 0.954782 -0.038978	1 -0.012006 9999
4 57	10 20	4 57	0.174646 0.847004 0.836283 0.010681	0.013823 0.966996 0.964660 0.018839	0.033280 0.925851 0.934481 0.009422	0.045472 0.885957 0.932248 0.018581	-0.018481 0.966698 0.949541 0.017803	-0.016605 0.965461 0.953624 -0.028454	-0.011344 0.960813 0.933212 -0.002329	-0.006308 0.978805 0.976885 -0.010846	-0.021516 0.941144 0.973791 -0.018440	0.002827 0.962569 0.971032 0.002534	0.016234 0.982192 0.967095 0.016473	-0.061115 0.842778 0.958442 -0.020946	0.002428 0.955092 0.973880 0.000986	8 -0.014034 9999
4 58	10 18	4 58	0.121416 0.847004 0.864861 -0.018186	-0.050669 0.966996 0.948139 -0.034188	0.025265 0.925851 0.941782 0.013310	0.020496 0.885957 0.939699 0.010307	-0.023970 0.966698 0.951512 0.001691	-0.039044 0.965461 0.943053 -0.024707	-0.006988 0.960813 0.948868 -0.008315	-0.040153 0.978805 0.935578 -0.023180	0.008490 0.941144 0.970434 0.003650	-0.000554 0.962569 0.939734 0.002218	-0.002541 0.982192 0.935654 0.009604	0.003516 0.842778 0.947941 -0.023843	0.003112 0.955092 0.985871 -0.000996	0 0.000000 9999
4 59	10 17	4 59	0.158324 0.847004 0.828809 -0.037411	-0.004364 0.966996 0.960760 0.009936	-0.005795 0.925851 0.963547 0.003763	-0.003094 0.885957 0.958327 0.000270	0.029856 0.966698 0.958249 0.015849	0.035030 0.965461 0.979073 0.030774	0.018909 0.960813 0.948396 0.015451	0.025321 0.978805 0.966847 0.019968	-0.025622 0.941144 0.951582 -0.008386	0.001821 0.962569 0.947747 -0.006421	0.020705 0.982192 0.958206 0.015815	-0.004875 0.842778 0.962540 -0.017435	-0.002729 0.955092 0.963296 -0.027215	0 0.000000 9999
4 60	10 20	4 60	0.207294 0.847004 0.793133 -0.022919	-0.006785 0.966996 0.972698 -0.001370	-0.028018 0.925851 0.940165 -0.006466	-0.019746 0.885957 0.935549 0.008021	-0.027810 0.966698 0.946642 0.004787	-0.007006 0.965461 0.960547 -0.012208	0.032273 0.960813 0.966995 0.026110	-0.015600 0.978805 0.965182 -0.010314	0.040800 0.941144 0.955448 0.053277	0.028130 0.962569 0.979910 0.022246	-0.014465 0.982192 0.957390 -0.004537	-0.007114 0.842778 0.964234 -0.011721	-0.042443 0.955092 0.971484 -0.040944	0 0.000000 9999
4 61	10 20	4 61	0.229051 0.847004 0.804104 -0.001995	0.047619 0.966996 0.972910 0.042460	0.044170 0.925851 0.957327 0.048657	0.050833 0.885957 0.950194 0.027196	-0.028428 0.966698 0.960746 -0.040342	-0.037308 0.965461 0.969232 -0.033576	0.002498 0.960813 0.967673 -0.006709	-0.003816 0.978805 0.961950 -0.008204	0.024758 0.941144 0.955980 0.017717	-0.006649 0.962569 0.965296 -0.010615	-0.009891 0.982192 0.973333 -0.013795	0.050296 0.842778 0.971812 0.015013	-0.030266 0.955092 0.944222 -0.016772	0 0.000000 9999
4 62	10 16	4 62	0.116201 0.847004 0.872579 -0.019753	-0.039415 0.966996 0.960302 -0.026580	-0.003573 0.925851 0.945993 -0.001088	-0.003647 0.885957 0.970425 -0.001684	-0.017207 0.966698 0.956825 -0.008770	0.027561 0.965461 0.960334 0.018697	0.005017 0.960813 0.956909 0.004772	0.017643 0.978805 0.979042 0.004132	-0.001392 0.941144 0.947318 -0.015626	0.009533 0.962569 0.963003 -0.000555	-0.001212 0.982192 0.974660 -0.011487	-0.002116 0.842778 0.946444 -0.012137	-0.002491 0.955092 0.979140 -0.003238	0 0.000000 9999
4 63	10 19	4 63	0.208168 0.847004 0.862909 0.031198	-0.003053 0.966996 0.954486 -0.010978	-0.014835 0.925851 0.976937 -0.000342	-0.012790 0.885957 0.962138 0.008820	-0.035239 0.966698 0.957080 -0.033978	0.022180 0.965461 0.970579 0.019048	-0.040786 0.960813 0.968222 -0.033560	0.016685 0.978805 0.966997 0.018873	-0.065865 0.941144 0.948537 -0.033651	-0.031058 0.962569 0.956405 -0.019426	-0.027011 0.982192 0.969513 -0.028727	0.009707 0.842778 0.973633 -0.000186	0.051664 0.955092 0.969724 0.024765	4 -0.032558 9999
4 64	10 19	4 64	0.206548 0.847004 0.810264 -0.021572	-0.043901 0.966996 0.967797 -0.028740	-0.006148 0.925851 0.920173 0.006388	0.010066 0.885957 0.919662 0.018739	-0.010762 0.966698 0.963893 0.008612	-0.023484 0.965461 0.974517 -0.013884	-0.008495 0.960813 0.965789 0.005934	-0.007180 0.978805 0.969590 0.005696	0.002605 0.941144 0.980295 -0.005294	-0.008236 0.962569 0.977178 -0.005214	-0.000886 0.982192 0.973612 0.002575	-0.072697 0.842778 0.966849 -0.041392	-0.005499 0.955092 0.973676 0.002104	0 0.000000 9999
4 65	10 20	4 65	0.202197 0.847004 0.845062 -0.000572	-0.002910 0.966996 0.961970 -0.016402	0.021773 0.925851 0.946563 0.008803	-0.000930 0.885957 0.945444 -0.005950	0.028421 0.966698 0.959534 0.006885	-0.001506 0.965461 0.959224 0.006673	-0.040447 0.960813 0.955497 -0.030520	0.027285 0.978805 0.955622 0.009971	0.041078 0.941144 0.960812 0.027776	-0.008178 0.962569 0.944331 -0.019671	0.014800 0.982192 0.971631 0.003733	0.034284 0.842778 0.957247 0.010064	0.024432 0.955092 0.971048 0.010813	0 0.000000 9999
4 66	10 18	4 66	0.180801 0.847004 0.859197 -0.015402	0.018888 0.966996 0.942550 0.032857	-0.030080 0.925851 0.900275 -0.032532	-0.020258 0.885957 0.932468 -0.011563	0.021483 0.966698 0.948856 0.020664	0.006501 0.965461 0.963169 0.001563	0.015291 0.960813 0.958066 0.011911	0.020150 0.978805 0.964539 0.023972	-0.008403 0.941144 0.921606 0.000599	0.000828 0.962569 0.966579 0.018349	0.009939 0.982192 0.974848 0.001330	0.034786 0.842778 0.907467 0.021308	-0.004135 0.955092 0.969682 -0.006760	0 0.000000 9999
4 67	10 20	4 67	0.218548 0.847004 0.836368 0.001098	0.045539 0.966996 0.941246 0.054073	-0.026913 0.925851 0.915863 0.006161	-0.062924 0.885957 0.917315 -0.042262	-0.038257 0.966698 0.940327 -0.003391	-0.000133 0.965461 0.955384 -0.022097	-0.009631 0.960813 0.935832 -0.028316	0.002414 0.978805 0.969517 0.006446	0.051169 0.941144 0.941920 0.044344	-0.008778 0.962569 0.969642 0.010018	0.017005 0.982192 0.972526 0.013035	-0.073308 0.842778 0.937386 -0.025108	-0.002110 0.955092 0.981170 -0.003780	8 0.006978 9999
4 68	10 20	4 68	0.220712 0.847004 0.812943 0.000790	0.040112 0.966996 0.962500 0.029955	-0.007188 0.925851 0.929633 0.006297	0.013351 0.885957 0.927568 0.020095	-0.049796 0.966698 0.958794 -0.028345	-0.007456 0.965461 0.978918 -0.008192	-0.003091 0.960813 0.972067 0.015220	0.003210 0.978805 0.980761 -0.000511	0.020647 0.941144 0.981936 0.016568	0.015298 0.962569 0.968318 0.028390	-0.017729 0.982192 0.968654 -0.007128	-0.006655 0.842778 0.973321 0.002607	-0.019224 0.955092 0.985394 -0.019112	9 0.004736 9999
4 69	10 20	4 69	0.303476 0.847004 0.692002 -0.002258	0.050367 0.966996 0.956536 0.035048	-0.039281 0.925851 0.932131 -0.013048	-0.048695 0.885957 0.932017 -0.021788	-0.072696 0.966698 0.937549 -0.036781	0.007916 0.965461 0.967526 0.012231	0.032081 0.960813 0.966318 0.025436	-0.018354 0.978805 0.965803 -0.012089	0.020896 0.941144 0.949356 0.035719	0.010560 0.962569 0.952489 0.016998	-0.016586 0.982192 0.968757 -0.013032	-0.021851 0.842778 0.952870 0.011942	-0.037242 0.955092 0.959196 -0.024717	0 0.000000 9999
4 70	10 20	4 70	0.244833 0.847004 0.853221 0.045746	-0.014883 0.966996 0.964449 -0.028176	0.012646 0.925851 0.942559 0.021422	0.006084 0.885957 0.944814 0.031005	0.019362 0.966698 0.952511 0.001784	-0.018877 0.965461 0.970732 -0.022771	-0.015779 0.960813 0.966783 -0.024430	0.038084 0.978805 0.951976 0.017049	-0.006803 0.941144 0.951687 -0.001177	0.067678 0.962569 0.941205 0.050501	0.041558 0.982192 0.976640 0.038040	0.032258 0.842778 0.960162 0.038005	0.020245 0.955092 0.979983 0.003608	9 0.048065 274
4 71	10 19	4 71	0.112680 0.847004 0.895719 -0.027978	0.001476 0.966996 0.950831 0.018801	-0.022102 0.925851 0.967130 -0.008165	-0.030707 0.885957 0.968681 -0.019683	0.007231 0.966698 0.969864 -0.003022	-0.014013 0.965461 0.957292 0.001184	0.009937 0.960813 0.972437 0.013203	-0.014109 0.978805 0.952631 0.000123	0.000946 0.941144 0.969190 0.006683	-0.009951 0.962569 0.969034 -0.010098	0.015356 0.982192 0.973875 0.007621	0.030085 0.842778 0.971216 0.003976	-0.003363 0.955092 0.966037 -0.002728	0 0.000000 9999
4 72	10 20	4 72	0.227364 0.847004 0.837653 0.004433	-0.020699 0.966996 0.951487 -0.033865	0.009746 0.925851 0.974131 0.022618	0.010673 0.885957 0.978081 0.017728	0.033403 0.966698 0.941275 -0.001334	0.031555 0.965461 0.967101 0.034236	0.015280 0.960813 0.949324 -0.000660	0.040049 0.978805 0.944688 0.020344	0.025047 0.941144 0.967086 0.018524	-0.015212 0.962569 0.949785 -0.037454	0.038095 0.982192 0.967423 0.027930	-0.002854 0.842778 0.935274 -0.013766	-0.003427 0.955092 0.969051 -0.002352	9 -0.012885 9999
4 73	10 19	4 73	0.218497 0.847004 0.844971 0.016998	-0.017227 0.966996 0.970945 -0.011053	0.019494 0.925851 0.952403 0.009643	0.013421 0.885957 0.949299 -0.003387	-0.062136 0.966698 0.963509 -0.039295	0.010875 0.965461 0.935333 0.025004	-0.016121 0.960813 0.955426 0.010047	-0.043390 0.978805 0.942722 -0.024746	-0.003471 0.941144 0.972941 0.005299	-0.003563 0.962569 0.962721 0.004822	-0.004888 0.982192 0.972254 -0.016600	0.004945 0.842778 0.969832 -0.033876	0.019801 0.955092 0.981506 0.025376	4 -0.025844 9999
4 74	10 20	4 74	0.279617 0.847004 0.806994 0.049191	0.032416 0.966996 0.967377 0.030964	0.087622 0.925851 0.921060 0.050630	0.067257 0.885957 0.924351 0.011167	0.015303 0.966698 0.960529 0.024224	0.016131 0.965461 0.950596 0.018070	-0.089224 0.960813 0.936283 -0.063045	-0.012272 0.978805 0.958850 0.001929	0.015664 0.941144 0.960719 0.021285	-0.063400 0.962569 0.950236 -0.051753	-0.000396 0.982192 0.969460 -0.005674	0.003960 0.842778 0.954996 0.043133	-0.002935 0.955092 0.977028 -0.003682	6 -0.055689 140
4 75	10 20	4 75	0.285692 0.847004 0.773072 0.034118	-0.040016 0.966996 0.974001 -0.034309	-0.041227 0.925851 0.949076 -0.010975	-0.055220 0.885957 0.952750 -0.042694	0.002667 0.966698 0.968513 -0.004102	0.037079 0.965461 0.973400 0.036809	-0.027905 0.960813 0.968164 -0.030147	0.021335 0.978805 0.970873 0.020000	0.026434 0.941144 0.955938 0.010666	-0.046817 0.962569 0.955057 -0.040662	0.000520 0.982192 0.965913 0.006623	0.040099 0.842778 0.962520 0.012282	-0.010687 0.955092 0.954068 0.002894	9 -0.037247 9999
4 76	10 20	4 76	0.211145 0.847004 0.775603 -0.050250	-0.014204 0.966996 0.955416 -0.007506	0.016013 0.925851 0.945404 -0.003640	0.004178 0.885957 0.947613 -0.018001	-0.004334 0.966698 0.964865 0.002202	0.033585 0.965461 0.955188 0.027780	-0.009412 0.960813 0.962187 0.011457	0.025438 0.978805 0.953156 0.034918	0.003929 0.941144 0.954796 -0.002125	0.030884 0.962569 0.950103 0.006691	-0.013215 0.982192 0.954866 -0.008870	-0.048302 0.842778 0.953057 -0.047925	-0.000987 0.955092 0.962118 -0.002057	0 0.000000 9999
4 77	10 20	4 77	0.212633 0.847004 0.815903 -0.022143	-0.062509 0.966996 0.945989 -0.053866	0.029915 0.925851 0.967178 0.034569	0.015205 0.885957 0.964922 0.015553	0.015133 0.966698 0.968432 0.031860	0.013466 0.965461 0.965853 -0.002856	0.001257 0.960813 0.963420 0.027289	-0.008985 0.978805 0.961768 0.005251	0.001345 0.941144 0.973461 0.003515	0.001503 0.962569 0.964905 0.008522	0.007661 0.982192 0.960210 0.006126	-0.010513 0.842778 0.952269 0.012949	-0.033791 0.955092 0.983505 -0.036494	0 0.000000 9999
4 78	10 20	4 78	0.211204 0.847004 0.837265 0.015548	-0.023499 0.966996 0.962001 -0.008026	0.067482 0.925851 0.961645 0.061078	0.067412 0.885957 0.966119 0.061090	-0.008941 0.966698 0.964525 0.013129	-0.028042 0.965461 0.955497 -0.016794	0.019604 0.960813 0.957278 0.022466	-0.032461 0.978805 0.963502 -0.013158	-0.012115 0.941144 0.954977 0.000731	0.014354 0.962569 0.963276 0.024793	0.036506 0.982192 0.966076 0.022179	0.012466 0.842778 0.944093 -0.020736	0.075774 0.955092 0.977701 0.074535	9 0.019634 9999
4 79	10 20	4 79	0.194266 0.847004 0.818871 -0.016998	0.021660 0.966996 0.972772 0.013534	0.047563 0.925851 0.923521 0.044891	0.070104 0.885957 0.922095 0.069225	-0.028026 0.966698 0.956587 -0.001016	-0.022615 0.965461 0.948678 -0.031741	0.015188 0.960813 0.942965 0.002388	-0.009943 0.978805 0.979415 -0.012321	-0.041824 0.941144 0.971717 -0.037126	-0.006600 0.962569 0.972538 0.000135	0.018321 0.982192 0.962381 0.017291	-0.035405 0.842778 0.930583 -0.000967	0.014877 0.955092 0.977735 0.001632	0 0.000000 9999
4 80	10 20	4 80	0.157310 0.847004 0.865930 -0.002364	-0.017112 0.966996 0.964823 -0.011084	0.030546 0.925851 0.918314 0.021012	0.077799 0.885957 0.915058 0.041434	0.020451 0.966698 0.956707 0.045437	0.017010 0.965461 0.974292 0.015132	-0.006605 0.960813 0.961928 0.003407	-0.011533 0.978805 0.953236 0.005462	0.003330 0.941144 0.974866 0.008330	0.031609 0.962569 0.968146 0.039319	0.004720 0.982192 0.958787 0.000397	-0.064637 0.842778 0.935149 -0.000016	-0.003117 0.955092 0.969747 -0.001727	0 0.000000 9999
4 81	10 15	4 81	0.159914 0.847004 0.871536 0.000978	0.020346 0.966996 0.965563 0.017295	-0.082153 0.925851 0.842668 -0.128920	-0.047385 0.885957 0.866015 -0.108553	-0.025638 0.966698 0.967200 -0.035437	0.037116 0.965461 0.934299 0.032684	-0.005401 0.960813 0.963337 -0.013715	0.014119 0.978805 0.959865 -0.002202	-0.001759 0.941144 0.956549 -0.008239	-0.014462 0.962569 0.950166 -0.007194	-0.002810 0.982192 0.966469 -0.011505	0.072824 0.842778 0.881266 -0.077633	-0.007042 0.955092 0.935363 0.019471	4 -0.005887 9999
4 82	10 20	4 82	0.214107 0.847004 0.837168 0.017746	-0.001745 0.966996 0.959568 -0.009668	-0.036930 0.925851 0.965040 -0.004585	-0.034232 0.885957 0.973177 -0.012654	0.044873 0.966698 0.964357 0.028898	0.076050 0.965461 0.967204 0.083441	0.029106 0.960813 0.950593 0.015629	0.009610 0.978805 0.963238 0.002454	0.001932 0.941144 0.958206 -0.016712	-0.010657 0.962569 0.954962 -0.028691	0.020843 0.982192 0.964573 0.011591	0.007911 0.842778 0.971727 -0.032170	0.020787 0.955092 0.968689 0.025374	4 0.022646 9999
4 83	10 19	4 83	0.235362 0.847004 0.701074 -0.044464	-0.009509 0.966996 0.964117 -0.004451	0.090902 0.925851 0.937374 0.052439	0.077816 0.885957 0.932203 0.023840	-0.049065 0.966698 0.944312 -0.027992	-0.001255 0.965461 0.937035 -0.014002	-0.064236 0.960813 0.936019 -0.029902	-0.018668 0.978805 0.952447 -0.012371	0.011457 0.941144 0.966470 0.014997	0.014266 0.962569 0.970743 0.016075	-0.005931 0.982192 0.947968 0.003341	-0.086287 0.842778 0.953342 -0.027695	-0.004891 0.955092 0.958703 -0.004899	0 0.000000 9999
4 84	10 19	4 84	0.310704 0.847004 0.644396 -0.010596	-0.031413 0.966996 0.932544 -0.009959	0.045111 0.925851 0.970389 0.038925	0.040587 0.885957 0.971211 0.017629	-0.017552 0.966698 0.967588 -0.000403	-0.028190 0.965461 0.956389 -0.010384	-0.000314 0.960813 0.969899 0.005855	-0.041056 0.978805 0.949459 -0.014073	-0.003241 0.941144 0.956303 -0.013039	-0.009012 0.962569 0.967763 0.002183	-0.037742 0.982192 0.958545 -0.025229	0.036394 0.842778 0.961304 -0.014917	-0.000451 0.955092 0.956520 -0.004695	0 0.000000 9999
4 85	10 20	4 85	0.253487 0.847004 0.800571 0.009831	-0.038698 0.966996 0.955667 -0.036737	0.080225 0.925851 0.931245 0.049905	0.095061 0.885957 0.934731 0.061435	-0.021419 0.966698 0.947050 -0.010871	-0.007698 0.965461 0.964199 -0.002780	-0.039586 0.960813 0.953973 -0.045647	0.007956 0.978805 0.962761 0.025062	-0.003518 0.941144 0.980868 -0.001400	-0.031912 0.962569 0.969656 -0.019383	-0.018883 0.982192 0.968592 -0.016738	-0.018285 0.842778 0.950813 -0.001029	0.008475 0.955092 0.981336 0.021735	6 -0.021184 9999
4 86	10 19	4 86	0.263624 0.847004 0.833594 0.042444	-0.026299 0.966996 0.942299 -0.000957	-0.049190 0.925851 0.945777 -0.042980	-0.018356 0.885957 0.950788 -0.010690	-0.023042 0.966698 0.949476 -0.009683	0.009319 0.965461 0.924461 0.022518	0.000285 0.960813 0.945688 -0.002951	-0.022975 0.978805 0.931128 0.002875	0.065638 0.941144 0.944372 0.055314	-0.057724 0.962569 0.962519 -0.045794	-0.001685 0.982192 0.961597 -0.004890	-0.018392 0.842778 0.960229 -0.004799	0.000400 0.955092 0.973099 -0.012495	8 0.048454 267
4 87	10 18	4 87	0.197311 0.847004 0.824891 -0.029934	-0.011402 0.966996 0.970881 -0.008626	0.025607 0.925851 0.943943 0.041922	0.022398 0.885957 0.942503 0.024837	-0.008518 0.966698 0.972534 -0.003385	-0.010545 0.965461 0.948470 -0.006224	-0.014482 0.960813 0.965233 -0.017933	-0.020777 0.978805 0.941533 -0.002418	0.030152 0.941144 0.961742 0.036902	0.016971 0.962569 0.973733 0.022921	-0.006308 0.982192 0.957785 0.002688	-0.005837 0.842778 0.955159 -0.050433	-0.001734 0.955092 0.973998 -0.012252	0 0.000000 9999
4 88	10 20	4 88	0.215777 0.847004 0.821815 -0.020745	0.003300 0.966996 0.966298 0.003178	-0.001049 0.925851 0.947997 -0.005582	-0.028650 0.885957 0.958212 -0.028903	-0.012251 0.966698 0.937956 -0.000044	0.012364 0.965461 0.965133 0.010939	0.044715 0.960813 0.945954 0.028798	-0.021036 0.978805 0.958774 -0.031688	0.004340 0.941144 0.956644 0.019700	-0.020794 0.962569 0.970819 -0.012228	-0.015828 0.982192 0.967830 -0.020818	-0.022961 0.842778 0.952926 -0.037261	-0.016428 0.955092 0.969058 -0.012471	0 0.000000 9999
4 89	10 20	4 89	0.272696 0.847004 0.782524 0.012929	0.050620 0.966996 0.963384 0.039117	-0.073434 0.925851 0.918469 -0.043256	-0.081264 0.885957 0.923257 -0.057356	-0.021659 0.966698 0.956996 -0.011730	0.039773 0.965461 0.965065 0.040413	0.024903 0.960813 0.971474 0.035799	0.008760 0.978805 0.965806 0.014011	0.002381 0.941144 0.962938 0.000702	-0.005200 0.962569 0.963248 -0.003613	0.003920 0.982192 0.967340 0.001260	-0.011163 0.842778 0.937594 0.026804	0.015405 0.955092 0.970830 0.012352	6 0.021514 9999
4 90	10 19	4 90	0.257190 0.847004 0.777104 0.003105	0.030889 0.966996 0.957377 0.038399	-0.076081 0.925851 0.925701 -0.065549	-0.098231 0.885957 0.929334 -0.101195	0.006473 0.966698 0.958378 0.014146	-0.017910 0.965461 0.964519 -0.021648	0.045144 0.960813 0.962378 0.044361	-0.000463 0.978805 0.957495 0.009241	-0.016130 0.941144 0.947073 -0.013065	-0.041602 0.962569 0.959955 -0.036869	-0.001918 0.982192 0.949246 0.011762	-0.040907 0.842778 0.938899 -0.046913	0.007709 0.955092 0.975439 -0.003310	6 0.011736 9999
4 91	10 16	4 91	0.183819 0.847004 0.866294 -0.011520	0.022677 0.966996 0.965236 0.015477	-0.004541 0.925851 0.950461 -0.005476	0.035278 0.885957 0.963219 0.031603	0.023768 0.966698 0.963089 0.007440	0.041513 0.965461 0.964793 0.042748	0.009194 0.960813 0.960807 0.002552	0.008586 0.978805 0.943906 -0.011360	0.011163 0.941144 0.963440 -0.003570	0.000403 0.962569 0.954328 -0.010411	0.045301 0.982192 0.968580 0.033713	-0.008403 0.842778 0.913978 -0.023643	0.070910 0.955092 0.973975 0.071117	0 0.000000 9999
4 92	10 19	4 92	0.275557 0.847004 0.834362 0.044439	0.012120 0.966996 0.949728 0.009782	0.029967 0.925851 0.951433 0.011910	0.006707 0.885957 0.963836 -0.010352	0.011133 0.966698 0.949765 -0.007805	0.011069 0.965461 0.956254 0.010772	0.059162 0.960813 0.952552 0.036846	0.024843 0.978805 0.947020 0.015398	0.038950 0.941144 0.941038 0.032624	0.029097 0.962569 0.955517 0.028056	-0.035342 0.982192 0.977501 -0.037750	0.053021 0.842778 0.945827 0.003647	-0.012945 0.955092 0.938203 -0.017444	0 0.044439 9999
4 93	10 19	4 93	0.301114 0.847004 0.761128 0.036498	-0.021292 0.966996 0.951441 0.002334	0.079598 0.925851 0.960146 0.090896	0.073353 0.885957 0.958544 0.080020	-0.003215 0.966698 0.963506 0.020459	-0.004121 0.965461 0.959097 0.003063	0.036992 0.960813 0.971611 0.035272	0.029798 0.978805 0.963709 0.037416	0.017867 0.941144 0.939953 0.010412	-0.007264 0.962569 0.956467 0.016592	-0.051378 0.982192 0.944082 -0.037517	0.021948 0.842778 0.952785 0.004905	0.025624 0.955092 0.969757 0.024377	7 0.036954 9999
4 94	10 15	4 94	0.206308 0.847004 0.863920 0.000422	0.031201 0.966996 0.937714 0.016908	0.002572 0.925851 0.899872 -0.028314	0.109027 0.885957 0.973683 0.108305	0.030348 0.966698 0.941571 0.004551	-0.001433 0.965461 0.946988 0.017016	0.046965 0.960813 0.958514 0.020018	0.013948 0.978805 0.941973 0.024656	-0.027899 0.941144 0.915126 -0.007723	-0.002875 0.962569 0.960705 0.017596	0.033730 0.982192 0.954922 0.025453	0.024003 0.842778 0.693105 -0.003460	-0.007153 0.955092 0.981940 -0.013308	10 0.003277 9999
4 95	10 12	4 95	0.246466 0.847004 0.847044 0.046606	-0.009341 0.966996 0.967975 -0.016039	0.010898 0.925851 0.859417 -0.020003	0.025773 0.885957 0.904939 -0.022211	0.017466 0.966698 0.969560 0.026517	-0.026856 0.965461 0.972240 -0.022039	-0.101504 0.960813 0.947264 -0.090816	0.012443 0.978805 0.958958 -0.001403	0.021568 0.941144 0.944494 0.023202	0.045443 0.962569 0.951750 0.031894	0.000530 0.982192 0.975331 -0.001549	0.019962 0.842778 0.603278 -0.004136	0.020903 0.955092 0.954079 0.021002	6 -0.065058 64
4 96	10 19	4 96	0.270026 0.847004 0.799047 0.015028	0.018819 0.966996 0.958833 0.002335	0.006735 0.925851 0.945979 0.039014	-0.036760 0.885957 0.937423 0.023579	-0.020329 0.966698 0.964111 -0.007340	-0.042030 0.965461 0.965979 -0.036170	-0.018624 0.960813 0.960773 -0.021586	-0.047733 0.978805 0.962850 -0.033012	0.066248 0.941144 0.928077 0.059744	-0.049404 0.962569 0.949666 -0.031962	-0.015601 0.982192 0.963490 -0.006222	0.087369 0.842778 0.938734 0.036972	-0.009153 0.955092 0.957143 -0.002347	8 0.029964 9999
4 97	10 20	4 97	0.247569 0.847004 0.788478 -0.004017	0.019652 0.966996 0.953722 0.017439	0.021575 0.925851 0.946921 0.038130	0.008351 0.885957 0.952246 0.011838	0.006576 0.966698 0.961395 0.017572	-0.022343 0.965461 0.952989 -0.026587	-0.000137 0.960813 0.958709 0.011920	0.019380 0.978805 0.966165 0.016593	0.014332 0.941144 0.968421 0.002383	0.017954 0.962569 0.953917 0.028045	0.014188 0.982192 0.942565 0.029726	-0.008392 0.842778 0.949980 -0.023476	-0.003282 0.955092 0.978377 -0.013170	0 0.000000 9999
4 98	10 11	4 98	0.183777 0.847004 0.877672 0.017884	-0.018497 0.966996 0.953425 -0.024301	0.060972 0.925851 0.781177 0.033421	0.015786 0.885957 0.965959 -0.011383	0.032849 0.966698 0.942099 -0.004063	-0.013976 0.965461 0.975305 -0.015677	0.020692 0.960813 0.976963 0.031224	0.024451 0.978805 0.964763 0.017781	-0.022573 0.941144 0.949972 -0.004937	0.013734 0.962569 0.958451 0.027797	0.003601 0.982192 0.979184 0.002258	0.052230 0.842778 0.593881 -0.028947	0.019039 0.955092 0.969331 0.015457	6 0.023631 9999
4 99	10 18	4 99	0.324353 0.847004 0.779059 0.082485	0.015632 0.966996 0.936363 0.004537	0.058720 0.925851 0.930526 0.040365	0.038656 0.885957 0.933626 0.024184	0.064130 0.966698 0.939439 0.048842	-0.022718 0.965461 0.953978 -0.021567	-0.017027 0.960813 0.938882 0.001050	-0.000124 0.978805 0.951010 0.002052	-0.073199 0.941144 0.939366 -0.056682	-0.005672 0.962569 0.958171 -0.003085	0.029658 0.982192 0.954315 0.012561	0.068344 0.842778 0.924444 0.022198	0.107297 0.955092 0.962116 0.112337	0 0.082485 19
4 100	10 19	4 100	0.286160 0.847004 0.743458 -0.004830	0.011390 0.966996 0.936000 -0.008458	-0.124350 0.925851 0.907467 -0.064139	-0.098235 0.885957 0.909650 -0.049188	-0.021514 0.966698 0.972019 -0.022678	-0.005405 0.965461 0.971967 -0.006835	0.017353 0.960813 0.959838 0.010726	-0.019177 0.978805 0.974389 -0.025111	-0.052847 0.941144 0.941641 -0.039892	-0.023609 0.962569 0.970121 -0.012176	-0.016633 0.982192 0.956273 -0.021888	-0.092043 0.842778 0.950063 -0.081224	-0.003061 0.955092 0.958501 -0.001122	0 0.000000 9999
4 101	10 18	4 101	0.275389 0.847004 0.774907 -0.009411	0.017631 0.966996 0.945913 -0.002694	0.005228 0.925851 0.960895 -0.009441	0.039383 0.885957 0.962916 0.013879	-0.014945 0.966698 0.969108 -0.027464	-0.062606 0.965461 0.948944 -0.048123	-0.030730 0.960813 0.952359 -0.043066	-0.032906 0.978805 0.958690 -0.022874	0.009385 0.941144 0.889130 -0.012235	-0.074928 0.962569 0.956193 -0.069914	-0.007013 0.982192 0.966513 -0.015189	0.046328 0.842778 0.962149 0.004650	-0.029280 0.955092 0.963933 -0.033936	0 0.000000 9999
4 102	10 10	4 102	0.345890 0.847004 0.746617 0.069893	0.028986 0.966996 0.921176 0.010339	0.004613 0.925851 0.976885 -0.012484	0.031194 0.885957 0.985752 0.015095	0.056824 0.966698 0.864419 0.009497	0.005514 0.965461 0.972849 -0.001529	0.021535 0.960813 0.938570 0.003181	-0.013958 0.978805 0.972357 -0.018360	0.009314 0.941144 0.818014 0.009025	-0.066699 0.962569 0.823053 -0.027873	0.063475 0.982192 0.808778 0.015740	0.244819 0.842778 0.776519 0.084637	0.001410 0.955092 0.985143 -0.006065	11 0.076913 27
4 103	10 20	4 103	0.251493 0.847004 0.824807 0.007628	-0.017429 0.966996 0.962928 -0.012911	-0.008439 0.925851 0.969739 -0.011074	0.004964 0.885957 0.974564 0.008295	-0.010958 0.966698 0.972896 0.000531	0.022301 0.965461 0.975260 0.023303	-0.001056 0.960813 0.976676 0.011098	0.010154 0.978805 0.982469 0.010689	-0.007397 0.941144 0.978910 -0.007708	-0.032611 0.962569 0.975137 -0.020217	-0.017459 0.982192 0.969626 -0.016284	0.070752 0.842778 0.974197 0.061635	0.025965 0.955092 0.986110 0.026781	0 0.007628 9999
5 6	16 19	5 6	0.310203 0.837140 0.788761 0.031978	-0.029148 0.954255 0.976795 -0.023973	0.013437 0.931273 0.961302 0.000808	0.012864 0.925938 0.964240 -0.000416	-0.029287 0.966687 0.957170 -0.026945	-0.017147 0.971675 0.978616 -0.015691	-0.072059 0.967570 0.974323 -0.049870	-0.084080 0.959963 0.974671 -0.074582	0.006241 0.930400 0.979274 0.008428	-0.027347 0.955663 0.965572 -0.008860	-0.068991 0.966255 0.956947 -0.064087	-0.040998 0.955533 0.973745 -0.033293	0.076027 0.973134 0.976993 0.069367	7 -0.048836 -9
5 7	16 10	5 7	0.175263 0.837140 0.937222 0.056339	0.001177 0.954255 0.948217 -0.010236	-0.003308 0.931273 0.982322 0.001784	0.028403 0.925938 0.935524 0.003662	-0.010913 0.966687 0.977151 -0.013807	0.018065 0.971675 0.976145 0.018325	0.007826 0.967570 0.965767 0.002698	0.014792 0.959963 0.966644 0.003887	-0.196800 0.930400 0.934068 -0.170036	-0.078265 0.955663 0.950930 -0.071272	-0.009334 0.966255 0.983384 -0.015589	-0.001439 0.955533 0.968797 0.011437	-0.035787 0.973134 0.977336 -0.033261	8 -0.097876 -9
5 8	16 12	5 8	0.230086 0.837140 0.860884 -0.004217	-0.011235 0.954255 0.966330 -0.030611	-0.014984 0.931273 0.860906 -0.000749	-0.018347 0.925938 0.874915 0.002613	-0.034761 0.966687 0.964104 -0.028449	0.027690 0.971675 0.965293 0.036121	0.017363 0.967570 0.953740 0.016402	0.012358 0.959963 0.960555 0.003549	0.007996 0.930400 0.968694 -0.009087	-0.023365 0.955663 0.954316 -0.032471	-0.006906 0.966255 0.972678 -0.002693	-0.009087 0.955533 0.825009 0.010769	0.065758 0.973134 0.963109 0.063910	0 0.000000 9999
5 9	16 18	5 9	0.233255 0.837140 0.860167 0.033440	-0.009514 0.954255 0.972951 -0.018103	-0.146093 0.931273 0.948467 -0.127266	-0.143162 0.925938 0.949542 -0.128939	0.023831 0.966687 0.962402 0.031422	-0.008876 0.971675 0.959493 -0.006049	0.071244 0.967570 0.955611 0.061286	-0.076329 0.959963 0.965041 -0.068829	0.153426 0.930400 0.959680 0.138970	-0.013740 0.955663 0.971587 -0.006454	0.001484 0.966255 0.953763 -0.004751	0.090659 0.955533 0.952412 0.074700	0.008876 0.973134 0.966378 0.009767	8 0.068170 -9
5 10	16 20	5 10	0.278858 0.837140 0.802616 0.006966	-0.011126 0.954255 0.963208 -0.006413	-0.109694 0.931273 0.948938 -0.095213	-0.118319 0.925938 0.951305 -0.103651	-0.007857 0.966687 0.965945 -0.016019	-0.005743 0.971675 0.968855 -0.000027	0.020665 0.967570 0.964484 0.020914	-0.038462 0.959963 0.961865 -0.024228	0.079853 0.930400 0.959795 0.058101	0.004673 0.955663 0.970925 0.005270	0.056954 0.966255 0.955830 0.053313	0.056811 0.955533 0.969704 0.057152	0.006589 0.973134 0.978398 0.001791	3 -0.026871 9999
5 11	16 17	5 11	0.248135 0.837140 0.821192 -0.009247	-0.026186 0.954255 0.973899 -0.004835	0.039869 0.931273 0.977046 0.032635	0.044833 0.925938 0.970660 0.037702	0.007223 0.966687 0.968407 0.011733	0.016435 0.971675 0.976700 0.015720	-0.014560 0.967570 0.966325 -0.011090	0.028844 0.959963 0.963147 0.035121	-0.043023 0.930400 0.954176 -0.041541	-0.021962 0.955663 0.970128 -0.028602	0.016866 0.966255 0.961663 0.028625	0.009088 0.955533 0.969380 0.013542	0.012781 0.973134 0.960657 0.028158	0 0.000000 9999
5 12	16 19	5 12	0.205363 0.837140 0.871264 -0.016146	-0.004116 0.954255 0.966066 0.017380	-0.002526 0.931273 0.985170 -0.003044	-0.003107 0.925938 0.984968 -0.004541	0.007664 0.966687 0.959610 0.007841	-0.020876 0.971675 0.964983 -0.007640	0.002991 0.967570 0.968210 0.004548	-0.009190 0.959963 0.962645 -0.020924	0.015166 0.930400 0.962408 0.017391	-0.021741 0.955663 0.967227 -0.036086	-0.011176 0.966255 0.959749 -0.009878	-0.011030 0.955533 0.973265 0.004385	0.076962 0.973134 0.973662 0.072628	0 0.000000 9999
5 13	16 20	5 13	0.261308 0.837140 0.823101 0.033931	-0.017924 0.954255 0.965548 -0.014374	0.037692 0.931273 0.962738 0.041001	0.038751 0.925938 0.964999 0.040780	-0.010327 0.966687 0.972389 -0.007942	0.021402 0.971675 0.967740 0.017409	-0.009861 0.967570 0.976844 0.001499	0.043836 0.959963 0.972876 0.041407	0.005324 0.930400 0.972616 -0.005545	-0.011812 0.955663 0.978604 -0.009659	-0.019106 0.966255 0.982323 -0.017067	-0.038631 0.955533 0.976179 -0.042846	0.015951 0.973134 0.973793 0.015034	7 0.037483 9999
5 14	16 20	5 14	0.272006 0.837140 0.829571 0.023743	-0.004103 0.954255 0.965368 -0.004796	-0.050793 0.931273 0.915921 -0.005799	-0.048016 0.925938 0.915379 0.000349	-0.012217 0.966687 0.951312 -0.003779	-0.008919 0.971675 0.960103 -0.001738	-0.002719 0.967570 0.953779 -0.001961	-0.001676 0.959963 0.971050 0.003928	0.078742 0.930400 0.964158 0.045649	-0.002991 0.955663 0.965923 -0.000106	-0.040821 0.966255 0.975249 -0.036658	0.010365 0.955533 0.961368 -0.005974	-0.003207 0.973134 0.969984 -0.009597	8 0.032922 9999
5 15	16 19	5 15	0.323232 0.837140 0.794064 0.053397	-0.002836 0.954255 0.964756 -0.013550	0.131592 0.931273 0.949898 0.123119	0.127760 0.925938 0.949755 0.119871	-0.000061 0.966687 0.956758 0.002221	-0.044173 0.971675 0.970602 -0.041651	-0.019368 0.967570 0.960597 -0.019614	-0.054373 0.959963 0.967372 -0.033215	-0.058513 0.930400 0.967286 -0.045555	-0.019665 0.955663 0.966765 -0.010124	-0.033701 0.966255 0.972285 -0.028231	0.054893 0.955533 0.954622 0.028059	-0.022335 0.973134 0.976615 -0.018729	0 0.053397 175
5 16	16 20	5 16	0.352645 0.837140 0.714318 0.040527	-0.022386 0.954255 0.956236 -0.004096	0.016079 0.931273 0.968863 -0.006807	0.014419 0.925938 0.970618 -0.003342	0.033348 0.966687 0.963168 0.045724	-0.015314 0.971675 0.930536 -0.006498	0.054331 0.967570 0.956354 0.056436	0.038648 0.959963 0.944413 0.062518	-0.067303 0.930400 0.973734 -0.068727	0.048811 0.955663 0.963780 0.066781	-0.026914 0.966255 0.963549 -0.011349	-0.042453 0.955533 0.953519 -0.031939	-0.001830 0.973134 0.984527 -0.007118	8 -0.052776 183
5 17	16 20	5 17	0.305165 0.837140 0.784427 0.044718	-0.023709 0.954255 0.948585 -0.012628	-0.022991 0.931273 0.973759 -0.037406	-0.022747 0.925938 0.976915 -0.034767	0.038533 0.966687 0.966481 0.059966	-0.028461 0.971675 0.950035 -0.022091	-0.018738 0.967570 0.966411 -0.003229	-0.021499 0.959963 0.940845 0.005229	0.051820 0.930400 0.975785 0.058085	0.016477 0.955663 0.942014 0.040500	-0.007376 0.966255 0.963938 0.006554	-0.010377 0.955533 0.969115 -0.007135	0.022371 0.973134 0.967343 0.027398	4 0.051784 198
5 18	16 20	5 18	0.262653 0.837140 0.796876 -0.008984	-0.008816 0.954255 0.976216 -0.001258	-0.001899 0.931273 0.976936 -0.004247	-0.004864 0.925938 0.978325 -0.007206	0.071862 0.966687 0.968871 0.067190	0.002562 0.971675 0.955147 0.008787	0.030192 0.967570 0.958563 0.024118	0.059572 0.959963 0.958505 0.044525	-0.006180 0.930400 0.979357 0.007164	0.069891 0.955663 0.956245 0.063317	0.008540 0.966255 0.975642 0.012277	-0.051716 0.955533 0.959162 -0.035261	-0.005487 0.973134 0.977210 -0.005743	0 0.000000 9999
5 19	16 20	5 19	0.233924 0.837140 0.831077 0.003719	-0.003385 0.954255 0.977925 0.001078	-0.010406 0.931273 0.960091 -0.026940	-0.005672 0.925938 0.960598 -0.023525	-0.015204 0.966687 0.964903 -0.005361	0.004816 0.971675 0.957620 0.001775	-0.031550 0.967570 0.969960 -0.037718	0.012609 0.959963 0.964713 0.019946	0.029104 0.930400 0.966476 0.034754	-0.010681 0.955663 0.966450 -0.008004	0.010699 0.966255 0.971544 0.011892	-0.024336 0.955533 0.969732 -0.018056	-0.007689 0.973134 0.979196 -0.008423	6 -0.011844 9999
5 20	16 20	5 20	0.263122 0.837140 0.826952 0.024071	0.005827 0.954255 0.963870 0.017867	0.001380 0.931273 0.976030 -0.020045	0.001399 0.925938 0.974441 -0.019249	0.054425 0.966687 0.973401 0.052230	-0.010283 0.971675 0.978610 -0.011349	0.065474 0.967570 0.966344 0.054222	0.030296 0.959963 0.972453 0.024631	0.003381 0.930400 0.975614 -0.009194	0.034870 0.955663 0.963838 0.031315	-0.016838 0.966255 0.975007 0.002565	0.000762 0.955533 0.969076 0.010393	-0.002057 0.973134 0.984912 -0.008599	6 0.036127 9999
5 21	16 20	5 21	0.249285 0.837140 0.833224 -0.000446	-0.007278 0.954255 0.968672 -0.004320	-0.033423 0.931273 0.970443 -0.032458	-0.039983 0.925938 0.968000 -0.041544	0.031366 0.966687 0.971180 0.030479	0.036558 0.971675 0.975975 0.032083	-0.014743 0.967570 0.977457 -0.012317	0.019516 0.959963 0.968128 0.033940	0.064629 0.930400 0.967086 0.046412	0.023828 0.955663 0.970750 0.030153	-0.051451 0.966255 0.950808 -0.045081	-0.005728 0.955533 0.966578 -0.008794	0.014659 0.973134 0.979793 0.015509	0 0.000000 9999
5 22	16 19	5 22	0.225441 0.837140 0.870273 0.004620	-0.012430 0.954255 0.971831 -0.002109	-0.084216 0.931273 0.941439 -0.067409	-0.080963 0.925938 0.944398 -0.063873	0.003355 0.966687 0.970877 0.007108	-0.024779 0.971675 0.972030 -0.015561	-0.007299 0.967570 0.967277 -0.009394	0.016356 0.959963 0.959914 0.023952	-0.006233 0.930400 0.967935 -0.005637	0.025274 0.955663 0.982894 0.025427	-0.028917 0.966255 0.967710 -0.022735	0.051987 0.955533 0.951018 0.039234	0.008077 0.973134 0.970974 0.001317	2 -0.017647 9999
5 23	16 17	5 23	0.212575 0.837140 0.891393 0.013167	0.034173 0.954255 0.954542 0.016596	-0.008901 0.931273 0.984182 -0.004173	-0.007597 0.925938 0.981981 -0.012183	0.016119 0.966687 0.955957 0.009568	-0.025274 0.971675 0.969414 -0.025473	0.011375 0.967570 0.977375 0.017148	-0.007556 0.959963 0.967091 0.000106	-0.040264 0.930400 0.946799 -0.030402	-0.005496 0.955663 0.963078 0.010078	0.020285 0.966255 0.969859 0.007623	-0.005877 0.955533 0.983294 0.004541	-0.009770 0.973134 0.973413 -0.015260	8 -0.020008 9999
5 24	16 20	5 24	0.305509 0.837140 0.796453 0.035113	-0.011379 0.954255 0.968160 -0.009003	-0.009271 0.931273 0.965490 -0.028963	-0.024292 0.925938 0.964358 -0.041213	-0.035221 0.966687 0.939963 -0.033943	0.024725 0.971675 0.967343 0.021572	-0.021754 0.967570 0.963419 -0.021929	0.010839 0.959963 0.969798 0.016650	-0.007334 0.930400 0.959370 0.007217	-0.012399 0.955663 0.945687 -0.005544	0.005988 0.966255 0.958573 0.009778	-0.040114 0.955533 0.960460 -0.058377	0.001521 0.973134 0.975153 0.006073	3 -0.038041 9999
5 25	16 20	5 25	0.231166 0.837140 0.856771 0.006737	0.017787 0.954255 0.968330 0.009002	-0.045884 0.931273 0.942452 -0.009404	-0.052625 0.925938 0.941315 -0.017445	-0.011681 0.966687 0.969224 -0.009366	-0.003598 0.971675 0.958943 -0.011443	-0.010158 0.967570 0.936190 0.003766	0.006037 0.959963 0.981104 0.001956	0.003296 0.930400 0.971355 -0.012556	-0.013058 0.955663 0.981627 -0.010670	0.033132 0.966255 0.960845 0.032589	0.035113 0.955533 0.957629 0.001749	-0.001613 0.973134 0.980932 -0.010471	10 0.014817 9999
5 26	16 20	5 26	0.270326 0.837140 0.852626 0.043754	-0.042259 0.954255 0.952541 -0.017031	-0.032959 0.931273 0.958235 -0.034985	-0.038582 0.925938 0.957883 -0.035624	-0.000957 0.966687 0.963762 0.010237	0.018802 0.971675 0.962268 0.018404	0.033902 0.967570 0.960188 0.037732	-0.011720 0.959963 0.969684 -0.000991	-0.000778 0.930400 0.960275 -0.012236	0.060611 0.955663 0.972482 0.065460	-0.008568 0.966255 0.962483 -0.013765	0.018108 0.955533 0.949558 0.030921	-0.003316 0.973134 0.984930 -0.011525	9 0.053518 173
5 27	16 14	5 27	0.156626 0.837140 0.919373 0.006989	0.023971 0.954255 0.946382 0.016288	-0.001233 0.931273 0.944241 0.004393	-0.058574 0.925938 0.930639 -0.048133	0.058973 0.966687 0.961697 0.054369	0.051745 0.971675 0.971888 0.046047	0.008799 0.967570 0.978619 0.000628	0.034493 0.959963 0.962819 0.035276	0.007695 0.930400 0.953553 -0.004547	-0.021779 0.955663 0.967274 -0.016658	0.047833 0.966255 0.972977 0.043687	-0.004366 0.955533 0.927014 0.009939	0.061845 0.973134 0.976350 0.059005	4 0.019493 9999
5 28	16 20	5 28	0.231516 0.837140 0.833046 0.001057	0.027599 0.954255 0.953516 0.005399	0.059805 0.931273 0.921658 0.034891	0.048072 0.925938 0.917920 0.026991	-0.008880 0.966687 0.970909 0.000128	0.022618 0.971675 0.971663 0.017314	0.006042 0.967570 0.968918 0.004876	-0.029527 0.959963 0.975367 -0.033414	0.012873 0.930400 0.965825 0.001520	-0.006203 0.955663 0.962831 -0.002116	0.050425 0.966255 0.969528 0.047210	0.025825 0.955533 0.931324 0.011401	-0.012229 0.973134 0.973956 -0.018503	10 0.007064 9999
5 29	16 12	5 29	0.163128 0.837140 0.923876 0.009175	-0.032821 0.954255 0.974348 -0.029587	-0.027184 0.931273 0.933261 -0.011048	-0.026493 0.925938 0.934494 -0.016013	0.005635 0.966687 0.962886 0.009565	-0.047920 0.971675 0.961806 -0.050327	-0.039680 0.967570 0.957333 -0.029071	-0.003479 0.959963 0.974959 -0.003848	0.000601 0.930400 0.997537 -0.001155	0.001339 0.955663 0.940817 -0.014887	-0.028203 0.966255 0.958706 -0.038175	-0.003416 0.955533 0.950310 -0.025951	-0.000720 0.973134 0.991955 0.000015	1 -0.016476 9999
5 30	16 9	5 30	0.025583 0.837140 0.963993 -0.024926	-0.011488 0.954255 0.970656 -0.017995	-0.000039 0.931273 0.955713 0.002259	-0.000027 0.925938 0.954560 -0.003195	0.010013 0.966687 0.971595 0.012541	-0.000121 0.971675 0.982684 0.000705	-0.005203 0.967570 0.978648 -0.004504	0.005808 0.959963 0.984033 0.003682	0.026959 0.930400 0.973660 0.010645	-0.001692 0.955663 0.999720 -0.001183	0.001041 0.966255 0.965680 -0.006640	-0.004535 0.955533 0.947195 -0.006134	-0.001183 0.973134 0.960609 -0.004455	0 0.000000 9999
5 31	16 20	5 31	0.198091 0.837140 0.863215 -0.034422	-0.009449 0.954255 0.964411 0.003566	-0.022038 0.931273 0.953135 -0.009885	-0.017563 0.925938 0.961418 -0.008258	-0.011675 0.966687 0.961485 -0.023646	-0.004117 0.971675 0.971271 -0.011699	0.005827 0.967570 0.955072 -0.009559	-0.008425 0.959963 0.963290 -0.016398	-0.012584 0.930400 0.975400 -0.022429	-0.013608 0.955663 0.957081 -0.009443	-0.005206 0.966255 0.970933 -0.012826	-0.034864 0.955533 0.958308 -0.013235	0.009928 0.973134 0.969957 0.005433	0 0.000000 9999
5 32	16 20	5 32	0.236683 0.837140 0.842241 0.003061	-0.022251 0.954255 0.967860 -0.019425	-0.013194 0.931273 0.946236 -0.002371	-0.012484 0.925938 0.946105 -0.000186	0.015307 0.966687 0.969289 0.013987	-0.008043 0.971675 0.976972 -0.011766	0.008663 0.967570 0.963801 0.003939	0.001445 0.959963 0.976381 0.003498	0.000756 0.930400 0.966932 -0.012513	0.001131 0.955663 0.965620 0.006189	0.005076 0.966255 0.971181 -0.002609	-0.017678 0.955533 0.950013 -0.017673	-0.007998 0.973134 0.985636 -0.002722	1 -0.007711 9999
5 33	16 13	5 33	0.111245 0.837140 0.935814 0.001100	-0.021491 0.954255 0.971160 -0.029214	0.001870 0.931273 0.998398 0.007258	0.001279 0.925938 0.957324 0.005738	-0.004574 0.966687 0.963248 -0.020027	-0.001859 0.971675 0.967976 0.000290	0.009545 0.967570 0.976605 0.016169	-0.006755 0.959963 0.966828 -0.013053	-0.041036 0.930400 0.970647 -0.060210	-0.008399 0.955663 0.975593 -0.005111	-0.000354 0.966255 0.979548 0.002640	0.008908 0.955533 0.997988 0.012629	0.011220 0.973134 0.974835 0.005094	8 -0.008138 9999
5 34	16 18	5 34	0.157097 0.837140 0.878509 -0.012070	0.031578 0.954255 0.953167 0.038993	-0.030404 0.931273 0.967418 -0.038449	-0.030228 0.925938 0.966113 -0.030523	-0.000072 0.966687 0.948823 -0.012040	-0.055129 0.971675 0.950538 -0.052950	-0.000410 0.967570 0.951852 -0.011894	-0.055820 0.959963 0.965206 -0.056094	0.000289 0.930400 0.964660 -0.005306	-0.042600 0.955663 0.956794 -0.039665	-0.035225 0.966255 0.959017 -0.025902	-0.037909 0.955533 0.941298 -0.046731	-0.007294 0.973134 0.978990 -0.013098	0 0.000000 9999
5 35	16 18	5 35	0.263917 0.837140 0.819685 0.027852	0.009035 0.954255 0.956490 -0.001692	0.048014 0.931273 0.924676 0.009609	0.046925 0.925938 0.921802 0.004407	-0.007618 0.966687 0.946393 -0.016343	0.011076 0.971675 0.974075 0.011333	-0.017077 0.967570 0.975557 -0.015911	0.000171 0.959963 0.966652 -0.009887	0.009320 0.930400 0.965296 -0.000876	0.016958 0.955663 0.961111 0.009621	0.010643 0.966255 0.968394 0.000068	0.012512 0.955533 0.960047 -0.016621	-0.018477 0.973134 0.978704 -0.014657	0 0.027852 9999
5 36	16 14	5 36	0.151600 0.837140 0.911700 -0.011433	0.029705 0.954255 0.969568 0.026018	0.000874 0.931273 0.999194 -0.000208	0.000954 0.925938 0.999972 0.000677	-0.002028 0.966687 0.958149 -0.003245	-0.028615 0.971675 0.974215 -0.024690	-0.003117 0.967570 0.975002 -0.003808	0.029234 0.959963 0.963284 0.025627	0.011686 0.930400 0.944468 -0.018629	0.010868 0.955663 0.961923 -0.007079	-0.034965 0.966255 0.979711 -0.039934	-0.000654 0.955533 0.998919 0.000636	0.014064 0.973134 0.968949 0.000804	0 0.000000 9999
5 37	16 13	5 37	0.233519 0.837140 0.851805 -0.007822	0.011808 0.954255 0.957506 -0.005539	0.000582 0.931273 0.958546 -0.015669	0.000327 0.925938 0.976788 -0.012424	0.022944 0.966687 0.965111 0.015087	0.017616 0.971675 0.972595 0.025699	0.011638 0.967570 0.959381 0.005878	0.017681 0.959963 0.959060 0.006460	-0.004875 0.930400 0.961156 -0.012280	0.003940 0.955663 0.959504 -0.005914	0.042320 0.966255 0.971956 0.040336	0.000039 0.955533 0.966535 -0.002715	0.010093 0.973134 0.972701 0.012780	0 0.000000 9999
5 38	16 19	5 38	0.238569 0.837140 0.860213 0.032611	-0.019700 0.954255 0.968387 -0.019352	0.012806 0.931273 0.948115 0.022381	0.012999 0.925938 0.946071 0.020932	-0.006601 0.966687 0.963901 -0.000550	-0.032818 0.971675 0.958702 -0.014476	-0.006960 0.967570 0.953607 -0.002591	-0.034588 0.959963 0.946836 -0.013034	-0.060196 0.930400 0.956500 -0.056981	-0.041580 0.955663 0.964131 -0.034656	-0.001629 0.966255 0.962097 0.009551	-0.026619 0.955533 0.958649 -0.016449	-0.005610 0.973134 0.968511 -0.007735	8 -0.043107 9999
5 39	16 20	5 39	0.241040 0.837140 0.830303 -0.020667	0.063395 0.954255 0.963155 0.052268	0.054035 0.931273 0.932150 0.059493	0.063751 0.925938 0.950985 0.069475	-0.032379 0.966687 0.971376 -0.028825	0.000270 0.971675 0.973931 -0.003799	-0.028855 0.967570 0.960544 -0.025162	-0.047319 0.959963 0.973424 -0.042291	-0.008892 0.930400 0.967580 -0.014265	-0.024872 0.955663 0.965186 -0.014916	0.003485 0.966255 0.970027 0.003116	-0.001837 0.955533 0.960747 -0.001994	-0.007471 0.973134 0.971960 -0.003230	0 0.000000 9999
5 40	16 17	5 40	0.241216 0.837140 0.871091 0.029506	0.008395 0.954255 0.957024 -0.001954	0.019099 0.931273 0.972167 -0.003608	0.000994 0.925938 0.964615 -0.027119	-0.008937 0.966687 0.957731 -0.013928	-0.027438 0.971675 0.969163 -0.021337	-0.048293 0.967570 0.957749 -0.052814	-0.000736 0.959963 0.953283 -0.022978	0.054578 0.930400 0.951573 0.069912	0.030090 0.955663 0.969009 0.018518	-0.053631 0.966255 0.969633 -0.057938	0.001269 0.955533 0.976022 0.007778	0.013768 0.973134 0.976172 0.011400	8 0.045418 9999
5 41	16 20	5 41	0.273686 0.837140 0.806723 0.008033	0.055833 0.954255 0.961548 0.044521	0.038190 0.931273 0.964628 0.039964	0.034570 0.925938 0.960016 0.048718	0.022563 0.966687 0.959092 0.025546	-0.023677 0.971675 0.968344 -0.029542	0.013596 0.967570 0.970276 0.010239	0.031505 0.959963 0.974738 0.035361	0.005540 0.930400 0.966283 -0.000485	-0.009199 0.955663 0.969927 0.006445	-0.006839 0.966255 0.958608 0.002052	-0.007011 0.955533 0.969620 0.011558	-0.012506 0.973134 0.980222 -0.010114	7 0.016854 9999
5 42	16 19	5 42	0.192889 0.837140 0.908778 0.052008	-0.004777 0.954255 0.959766 0.010497	0.022162 0.931273 0.976528 0.017985	0.021760 0.925938 0.973631 0.015859	-0.011422 0.966687 0.983040 -0.010154	-0.019901 0.971675 0.952832 -0.021658	0.020967 0.967570 0.962247 0.029260	-0.056772 0.959963 0.959802 -0.042401	-0.001147 0.930400 0.976341 -0.002737	-0.023338 0.955663 0.969586 -0.021800	-0.017952 0.966255 0.977375 -0.020631	-0.014153 0.955533 0.962937 -0.000243	-0.002567 0.973134 0.975255 0.004332	0 0.052008 195
5 43	16 19	5 43	0.212695 0.837140 0.852246 -0.006125	-0.016192 0.954255 0.949755 -0.002423	-0.003745 0.931273 0.959250 -0.008825	-0.001730 0.925938 0.955844 -0.010501	0.003774 0.966687 0.973489 -0.000990	-0.050724 0.971675 0.963097 -0.040655	-0.013877 0.967570 0.960243 -0.013457	-0.036504 0.959963 0.956490 -0.036264	-0.001688 0.930400 0.972980 -0.000919	-0.044726 0.955663 0.963790 -0.054689	-0.019556 0.966255 0.969561 -0.012861	-0.011872 0.955533 0.970171 -0.008499	0.019151 0.973134 0.975241 0.020895	0 0.000000 9999
5 44	16 20	5 44	0.250255 0.837140 0.820195 -0.002715	-0.000712 0.954255 0.969806 0.007130	0.005087 0.931273 0.940325 0.015295	0.002297 0.925938 0.945051 0.017728	-0.006033 0.966687 0.968650 -0.004815	-0.018001 0.971675 0.972788 -0.016636	-0.031341 0.967570 0.963357 -0.031742	-0.007076 0.959963 0.969742 0.002046	-0.007031 0.930400 0.969274 -0.007757	-0.012107 0.955663 0.968352 -0.007761	-0.020599 0.966255 0.967897 -0.002227	-0.038077 0.955533 0.948228 -0.018787	-0.007846 0.973134 0.981693 -0.009689	0 0.000000 9999
5 45	16 20	5 45	0.227802 0.837140 0.825805 -0.011627	0.038816 0.954255 0.967248 0.029236	-0.035496 0.931273 0.971619 -0.030720	-0.034530 0.925938 0.968132 -0.032512	0.018656 0.966687 0.950785 0.010521	-0.003280 0.971675 0.974147 -0.001171	0.001252 0.967570 0.923601 0.004057	0.026112 0.959963 0.933235 0.004069	0.007381 0.930400 0.974192 -0.000868	-0.014372 0.955663 0.934619 -0.039188	0.028168 0.966255 0.971090 0.020431	0.037841 0.955533 0.961597 0.034266	0.018927 0.973134 0.976577 0.015523	0 0.000000 9999
5 46	16 19	5 46	0.246804 0.837140 0.833813 0.032828	0.002679 0.954255 0.972577 0.004053	0.003901 0.931273 0.955574 -0.001295	0.005766 0.925938 0.956953 -0.002841	0.013701 0.966687 0.962344 0.025204	-0.019842 0.971675 0.955147 -0.023931	-0.003014 0.967570 0.952410 -0.003953	-0.023576 0.959963 0.956174 -0.013038	0.000565 0.930400 0.970844 -0.009543	-0.020735 0.955663 0.979992 -0.024559	0.031284 0.966255 0.971813 0.028686	-0.003895 0.955533 0.971094 0.012604	-0.015742 0.973134 0.973466 -0.015270	0 0.032828 9999
5 47	16 20	5 47	0.220567 0.837140 0.800743 -0.019386	0.062573 0.954255 0.951490 0.054431	-0.005605 0.931273 0.956340 0.000101	0.002310 0.925938 0.962632 0.007174	0.041161 0.966687 0.945838 0.034637	0.003900 0.971675 0.963244 0.004231	0.041494 0.967570 0.948293 0.035385	0.069297 0.959963 0.962130 0.063949	-0.000064 0.930400 0.955213 0.024018	0.035035 0.955663 0.966328 0.038219	0.014432 0.966255 0.965705 0.020900	0.016762 0.955533 0.966941 0.025634	0.018537 0.973134 0.971667 0.030088	0 0.000000 9999
5 48	16 19	5 48	0.183769 0.837140 0.833436 -0.027483	-0.030497 0.954255 0.961867 -0.046578	0.023467 0.931273 0.933306 -0.017094	0.032926 0.925938 0.931665 -0.011060	0.029922 0.966687 0.952643 0.031194	0.010870 0.971675 0.971974 0.014158	0.021026 0.967570 0.965057 0.022930	0.043277 0.959963 0.981107 0.044002	0.003270 0.930400 0.967323 -0.005730	0.047276 0.955663 0.968716 0.055487	-0.021214 0.966255 0.972062 -0.026920	0.019193 0.955533 0.937903 0.003936	0.002262 0.973134 0.965762 0.000517	0 0.000000 9999
5 49	16 20	5 49	0.204889 0.837140 0.808612 -0.013906	-0.008085 0.954255 0.964888 -0.016508	0.020337 0.931273 0.951790 -0.003262	0.021829 0.925938 0.952963 -0.001889	0.020834 0.966687 0.943418 0.025572	-0.038496 0.971675 0.963836 -0.032120	-0.020595 0.967570 0.967270 -0.012555	-0.001277 0.959963 0.956894 0.016933	-0.004957 0.930400 0.973151 -0.019970	0.005827 0.955663 0.966674 0.015531	-0.039360 0.966255 0.969798 -0.041946	0.053289 0.955533 0.951123 0.032180	-0.009049 0.973134 0.973452 -0.007441	0 0.000000 9999
5 50	16 20	5 50	0.218657 0.837140 0.792747 -0.007881	-0.004324 0.954255 0.968373 -0.004841	-0.028953 0.931273 0.968556 -0.031070	-0.026551 0.925938 0.962636 -0.028635	0.020172 0.966687 0.949307 0.015801	0.001763 0.971675 0.970043 0.007136	0.010771 0.967570 0.952751 0.007065	0.016520 0.959963 0.947035 0.004643	0.019210 0.930400 0.967032 0.021361	-0.012567 0.955663 0.936280 -0.022213	-0.022041 0.966255 0.970886 -0.017319	0.018544 0.955533 0.958253 0.026477	-0.000504 0.973134 0.963621 -0.008107	0 0.000000 9999
5 51	16 19	5 51	0.261061 0.837140 0.726858 -0.039855	0.009431 0.954255 0.962943 0.019504	-0.006322 0.931273 0.966451 -0.022368	-0.005513 0.925938 0.966625 -0.020305	-0.023208 0.966687 0.960670 -0.013840	-0.004729 0.971675 0.963138 -0.007979	-0.004617 0.967570 0.965931 0.004754	-0.005973 0.959963 0.948589 0.009889	-0.000974 0.930400 0.970335 -0.020813	-0.001918 0.955663 0.961500 0.007115	-0.005147 0.966255 0.964235 0.005841	-0.018784 0.955533 0.968924 -0.020408	-0.001863 0.973134 0.982774 -0.003474	0 0.000000 9999
5 52	16 19	5 52	0.246727 0.837140 0.774808 -0.014507	0.004949 0.954255 0.970491 0.014381	-0.040780 0.931273 0.972610 -0.028911	-0.040717 0.925938 0.972675 -0.027483	-0.009163 0.966687 0.959085 -0.014092	0.020851 0.971675 0.926300 0.015901	-0.028737 0.967570 0.938233 -0.027545	-0.005184 0.959963 0.933029 0.015636	0.007682 0.930400 0.981736 -0.002032	-0.040119 0.955663 0.938649 -0.035936	0.021665 0.966255 0.967503 0.014018	-0.021278 0.955533 0.949802 -0.014277	0.001605 0.973134 0.976265 -0.007295	0 0.000000 9999
5 53	16 19	5 53	0.201795 0.837140 0.803856 -0.029697	-0.013411 0.954255 0.973358 -0.000472	0.010471 0.931273 0.969357 0.017164	0.010630 0.925938 0.967956 0.020585	0.003388 0.966687 0.964564 0.014388	-0.027665 0.971675 0.961571 -0.030615	0.048617 0.967570 0.973495 0.047054	-0.036864 0.959963 0.953437 -0.024372	-0.004454 0.930400 0.976110 -0.004547	-0.006119 0.955663 0.964878 0.003069	-0.036353 0.966255 0.955336 -0.029435	-0.000405 0.955533 0.970097 0.010334	-0.004513 0.973134 0.967539 -0.005206	0 0.000000 9999
5 54	16 19	5 54	0.208987 0.837140 0.823930 -0.017972	0.025411 0.954255 0.965599 0.026018	0.086406 0.931273 0.941687 0.058176	0.081688 0.925938 0.941159 0.054271	-0.010579 0.966687 0.956180 -0.007482	-0.015062 0.971675 0.974206 -0.013717	-0.010428 0.967570 0.966954 -0.005739	-0.014034 0.959963 0.960255 -0.009852	0.046849 0.930400 0.965112 0.042829	0.019018 0.955663 0.973497 0.017597	0.054258 0.966255 0.963036 0.045036	0.048646 0.955533 0.965951 0.028903	0.001448 0.973134 0.966503 0.002494	0 0.000000 9999
5 55	16 20	5 55	0.232126 0.837140 0.820920 0.028704	0.017894 0.954255 0.965498 0.021419	-0.009772 0.931273 0.920903 0.007938	-0.008787 0.925938 0.920533 0.005541	0.007728 0.966687 0.964230 0.000047	-0.031041 0.971675 0.969649 -0.024356	-0.002654 0.967570 0.950149 -0.000390	-0.014515 0.959963 0.967077 -0.014344	-0.003878 0.930400 0.971739 -0.000585	0.014920 0.955663 0.969005 0.009154	-0.062215 0.966255 0.952334 -0.048431	-0.025233 0.955533 0.941237 -0.019625	0.009703 0.973134 0.978025 0.009965	0 0.028704 9999
5 56	16 20	5 56	0.249145 0.837140 0.802252 0.030802	0.018398 0.954255 0.961634 -0.006018	-0.000565 0.931273 0.954244 0.020911	-0.020387 0.925938 0.955039 -0.000958	-0.000977 0.966687 0.965008 0.004330	-0.011353 0.971675 0.974019 -0.018884	0.005310 0.967570 0.958542 0.013180	0.010621 0.959963 0.971196 0.003234	0.005402 0.930400 0.971792 0.002756	0.042174 0.955663 0.970513 0.051338	0.038042 0.966255 0.969597 0.030431	-0.009566 0.955533 0.965020 0.001477	-0.026628 0.973134 0.954782 -0.011731	9 0.039766 9999
5 57	16 20	5 57	0.187545 0.837140 0.836283 -0.011424	0.009529 0.954255 0.964660 -0.000420	-0.043311 0.931273 0.934481 -0.025676	-0.039460 0.925938 0.932248 -0.027894	0.005527 0.966687 0.949541 0.011085	-0.005310 0.971675 0.953624 -0.003884	-0.003079 0.967570 0.933212 0.004176	0.029539 0.959963 0.976885 0.021562	-0.007094 0.930400 0.973791 0.001709	-0.020853 0.955663 0.971032 0.003920	-0.015240 0.966255 0.967095 -0.011251	0.031086 0.955533 0.958442 0.014348	0.042604 0.973134 0.973880 0.033738	0 0.000000 9999
5 58	16 18	5 58	0.090884 0.837140 0.864861 -0.069194	0.018238 0.954255 0.948139 0.020853	-0.001470 0.931273 0.941782 0.025277	0.029669 0.925938 0.939699 0.063308	-0.007142 0.966687 0.951512 0.004334	0.000874 0.971675 0.943053 0.009867	-0.024001 0.967570 0.948868 -0.023266	-0.013698 0.959963 0.935578 0.017155	-0.005927 0.930400 0.970434 -0.016911	-0.001510 0.955663 0.939734 0.004497	-0.003073 0.966255 0.935654 0.007021	-0.002330 0.955533 0.947941 -0.000381	-0.004417 0.973134 0.985871 -0.001775	0 0.000000 9999
5 59	16 17	5 59	0.188692 0.837140 0.828809 -0.017518	0.046857 0.954255 0.960760 0.042255	0.073246 0.931273 0.963547 0.065481	0.046717 0.925938 0.958327 0.039330	0.038852 0.966687 0.958249 0.028964	-0.029656 0.971675 0.979073 -0.028390	-0.023627 0.967570 0.948396 -0.036376	-0.006893 0.959963 0.966847 -0.015933	-0.008552 0.930400 0.951582 -0.013036	0.011664 0.955663 0.947747 -0.002623	0.048253 0.966255 0.958206 0.043011	-0.078159 0.955533 0.962540 -0.063321	-0.004489 0.973134 0.963296 -0.003462	0 0.000000 9999
5 60	16 20	5 60	0.247303 0.837140 0.793133 -0.002860	0.001788 0.954255 0.972698 0.011162	0.001262 0.931273 0.940165 -0.009255	0.007023 0.925938 0.935549 -0.010706	0.024034 0.966687 0.946642 0.038834	0.012489 0.971675 0.960547 0.005086	0.009413 0.967570 0.966995 0.007226	0.007397 0.959963 0.965182 0.014967	0.013718 0.930400 0.955448 -0.013009	0.021272 0.955663 0.979910 0.025297	-0.019825 0.966255 0.957390 -0.007478	-0.002367 0.955533 0.964234 0.001311	0.015192 0.973134 0.971484 0.012720	0 0.000000 9999
5 61	16 20	5 61	0.276395 0.837140 0.804104 0.047001	-0.009379 0.954255 0.972910 -0.016128	0.003294 0.931273 0.957327 0.013489	-0.001942 0.925938 0.950194 0.012965	0.015473 0.966687 0.960746 0.010765	-0.020510 0.971675 0.969232 -0.024845	-0.019578 0.967570 0.967673 -0.020968	0.058088 0.959963 0.961950 0.040007	-0.016197 0.930400 0.955980 0.002703	0.039492 0.955663 0.965296 0.019978	0.010006 0.966255 0.973333 0.006009	-0.010164 0.955533 0.971812 0.002314	-0.028921 0.973134 0.944222 -0.022605	0 0.047001 299
5 62	16 16	5 62	0.185270 0.837140 0.872579 0.036671	0.019114 0.954255 0.960302 0.001234	-0.000049 0.931273 0.945993 0.003382	0.000835 0.925938 0.970425 -0.001378	0.035813 0.966687 0.956825 0.038896	-0.004663 0.971675 0.960334 -0.005548	0.005906 0.967570 0.956909 -0.001511	0.014770 0.959963 0.979042 0.008806	-0.004097 0.930400 0.947318 -0.013964	0.011272 0.955663 0.963003 0.018043	0.000986 0.966255 0.974660 0.003818	0.000028 0.955533 0.946444 -0.008517	-0.020662 0.973134 0.979140 -0.021621	4 0.037767 9999
5 63	16 19	5 63	0.190386 0.837140 0.862909 -0.024601	0.006993 0.954255 0.954486 -0.009416	0.004377 0.931273 0.976937 0.006326	0.004088 0.925938 0.962138 0.012659	-0.015055 0.966687 0.957080 -0.009678	0.013608 0.971675 0.970579 0.019423	-0.017104 0.967570 0.968222 -0.028629	-0.036317 0.959963 0.966997 -0.050377	0.000175 0.930400 0.948537 0.008070	-0.021376 0.955663 0.956405 -0.011454	-0.006161 0.966255 0.969513 -0.006889	0.005399 0.955533 0.973633 0.006141	-0.036298 0.973134 0.969724 -0.029896	0 0.000000 9999
5 64	16 19	5 64	0.238335 0.837140 0.810264 -0.003434	0.056275 0.954255 0.967797 0.047913	0.063069 0.931273 0.920173 0.045103	0.066517 0.925938 0.919662 0.050950	-0.004441 0.966687 0.963893 -0.004653	-0.067475 0.971675 0.974517 -0.066584	-0.062997 0.967570 0.965789 -0.060094	-0.028212 0.959963 0.969590 -0.015038	-0.002306 0.930400 0.980295 -0.003841	-0.011539 0.955663 0.977178 -0.000116	0.002318 0.966255 0.973612 -0.005388	-0.001031 0.955533 0.966849 -0.008680	0.027624 0.973134 0.973676 0.027249	0 0.000000 9999
5 65	16 20	5 65	0.220589 0.837140 0.845062 0.007964	0.000021 0.954255 0.961970 0.012027	-0.000683 0.931273 0.946563 0.007025	-0.019850 0.925938 0.945444 -0.017905	0.026547 0.966687 0.959534 0.030721	0.006265 0.971675 0.959224 0.004425	0.025412 0.967570 0.955497 0.025538	0.018317 0.959963 0.955622 0.008774	0.000079 0.930400 0.960812 -0.002884	0.087357 0.955663 0.944331 0.074302	0.025477 0.966255 0.971631 0.023604	0.022029 0.955533 0.957247 0.030273	0.011774 0.973134 0.971048 0.011992	9 0.024326 9999
5 66	16 18	5 66	0.216272 0.837140 0.859197 0.014185	-0.007741 0.954255 0.942550 0.015998	0.000364 0.931273 0.900275 -0.009645	-0.001656 0.925938 0.932468 -0.015396	0.030913 0.966687 0.948856 0.029764	-0.043282 0.971675 0.963169 -0.041967	-0.016334 0.967570 0.958066 -0.006537	-0.001716 0.959963 0.964539 -0.017340	-0.000346 0.930400 0.921606 -0.004378	-0.030831 0.955663 0.966579 -0.025848	0.003298 0.966255 0.974848 -0.009774	0.003885 0.955533 0.907467 -0.011836	-0.020852 0.973134 0.969682 -0.027672	4 0.020548 9999
5 67	16 20	5 67	0.248979 0.837140 0.836368 0.022026	0.060031 0.954255 0.941246 0.054916	0.060124 0.931273 0.915863 0.008944	0.073030 0.925938 0.917315 0.014879	-0.042676 0.966687 0.940327 -0.023821	0.011918 0.971675 0.955384 0.011617	-0.022015 0.967570 0.935832 -0.022238	-0.040100 0.959963 0.969517 -0.029717	0.022880 0.930400 0.941920 0.013711	-0.011709 0.955663 0.969642 -0.010834	-0.043184 0.966255 0.972526 -0.035730	0.002792 0.955533 0.937386 -0.020503	-0.004965 0.973134 0.981170 -0.008834	7 -0.025584 9999
5 68	16 20	5 68	0.225211 0.837140 0.812943 -0.031375	0.006605 0.954255 0.962500 0.007224	0.006736 0.931273 0.929633 -0.007213	0.007345 0.925938 0.927568 -0.007342	-0.018768 0.966687 0.958794 -0.020012	-0.021155 0.971675 0.978918 -0.021016	0.018998 0.967570 0.972067 0.004031	0.023652 0.959963 0.980761 0.014126	0.000322 0.930400 0.981936 -0.004697	0.010582 0.955663 0.968318 0.012716	-0.022182 0.966255 0.968654 -0.016581	-0.020742 0.955533 0.973321 -0.021673	-0.004289 0.973134 0.985394 -0.007888	0 0.000000 9999
5 69	16 20	5 69	0.340427 0.837140 0.692002 0.024523	-0.023135 0.954255 0.956536 -0.017879	-0.024770 0.931273 0.932131 -0.047676	-0.029985 0.925938 0.932017 -0.058574	-0.017566 0.966687 0.937549 0.000012	0.014092 0.971675 0.967526 -0.000607	-0.014692 0.967570 0.966318 -0.005291	-0.013784 0.959963 0.965803 -0.015952	-0.028990 0.930400 0.949356 -0.018336	0.000370 0.955663 0.952489 0.018985	0.033643 0.966255 0.968757 0.030220	-0.003628 0.955533 0.952870 0.006110	-0.002499 0.973134 0.959196 0.009361	3 -0.037900 9999
5 70	16 20	5 70	0.237597 0.837140 0.853221 0.006814	-0.031773 0.954255 0.964449 -0.033533	-0.021137 0.931273 0.942559 -0.015265	-0.018213 0.925938 0.944814 -0.010366	0.041843 0.966687 0.952511 0.035769	-0.035045 0.971675 0.970732 -0.029616	0.034825 0.967570 0.966783 0.035121	-0.024320 0.959963 0.951976 -0.037792	0.015775 0.930400 0.951687 -0.015184	-0.027146 0.955663 0.941205 -0.050070	-0.020946 0.966255 0.976640 -0.021070	0.015707 0.955533 0.960162 0.012174	0.008556 0.973134 0.979983 0.003173	9 -0.018471 9999
5 71	16 19	5 71	0.138098 0.837140 0.895719 -0.028784	0.013024 0.954255 0.950831 0.015382	-0.003979 0.931273 0.967130 -0.006297	-0.003584 0.925938 0.968681 -0.003958	0.011884 0.966687 0.969864 0.011725	-0.017079 0.971675 0.957292 -0.013957	-0.006658 0.967570 0.972437 -0.000800	-0.022325 0.959963 0.952631 -0.002673	0.003890 0.930400 0.969190 -0.007707	-0.005536 0.955663 0.969034 0.004870	-0.004678 0.966255 0.973875 -0.007483	0.001286 0.955533 0.971216 0.003626	-0.002878 0.973134 0.966037 -0.013270	0 0.000000 9999
5 72	16 20	5 72	0.255839 0.837140 0.837653 0.019285	0.032701 0.954255 0.951487 0.027346	-0.021852 0.931273 0.974131 -0.033435	-0.019917 0.925938 0.978081 -0.030205	0.038138 0.966687 0.941275 0.017591	0.023443 0.971675 0.967101 0.021479	-0.001605 0.967570 0.949324 -0.006572	0.050465 0.959963 0.944688 0.028063	-0.007677 0.930400 0.967086 -0.005488	0.061000 0.955663 0.949785 0.042002	-0.018857 0.966255 0.967423 -0.026102	0.007195 0.955533 0.935274 0.011819	0.067204 0.973134 0.969051 0.060209	9 0.028461 9999
5 73	16 19	5 73	0.235064 0.837140 0.844971 0.003284	-0.021807 0.954255 0.970945 -0.007249	-0.030407 0.931273 0.952403 -0.039718	-0.041371 0.925938 0.949299 -0.049130	0.010410 0.966687 0.963509 0.013190	0.002194 0.971675 0.935333 0.019058	-0.006784 0.967570 0.955426 0.000814	-0.007484 0.959963 0.942722 0.015720	0.007805 0.930400 0.972941 -0.014501	0.004268 0.955663 0.962721 0.014110	0.008586 0.966255 0.972254 0.005667	-0.010515 0.955533 0.969832 0.008109	0.016014 0.973134 0.981506 0.006397	3 -0.012702 9999
5 74	16 20	5 74	0.271807 0.837140 0.806994 0.003299	0.051226 0.954255 0.967377 0.048863	-0.092889 0.931273 0.921060 -0.046855	-0.101699 0.925938 0.924351 -0.059281	-0.049824 0.966687 0.960529 -0.045160	-0.029763 0.971675 0.950596 -0.025926	0.000993 0.967570 0.936283 -0.017720	-0.025620 0.959963 0.958850 -0.023877	-0.002337 0.930400 0.960719 -0.025449	-0.034578 0.955663 0.950236 -0.031029	-0.007299 0.966255 0.969460 -0.009720	0.050457 0.955533 0.954996 0.031513	0.029226 0.973134 0.977028 0.030940	3 -0.013985 9999
5 75	16 20	5 75	0.297369 0.837140 0.773072 0.009986	0.051272 0.954255 0.974001 0.050367	0.020402 0.931273 0.949076 -0.002439	0.010675 0.925938 0.952750 -0.006114	0.017571 0.966687 0.968513 0.022903	-0.000063 0.971675 0.973400 -0.001476	-0.014170 0.967570 0.968164 -0.023210	0.011092 0.959963 0.970873 0.021055	-0.013062 0.930400 0.955938 0.004910	-0.019048 0.955663 0.955057 -0.036309	0.015661 0.966255 0.965913 0.010591	-0.009084 0.955533 0.962520 0.003174	-0.029626 0.973134 0.954068 -0.021932	9 -0.019042 9999
5 76	16 20	5 76	0.282753 0.837140 0.775603 0.025033	-0.067794 0.954255 0.955416 -0.055434	-0.045591 0.931273 0.945404 -0.010903	-0.052084 0.925938 0.947613 -0.023727	0.002210 0.966687 0.964865 -0.009257	0.054927 0.971675 0.955188 0.061097	0.005323 0.967570 0.962187 0.002164	0.013673 0.959963 0.953156 0.006261	0.057554 0.930400 0.954796 0.039941	0.014795 0.955663 0.950103 -0.008716	-0.009602 0.966255 0.954866 -0.024713	0.027176 0.955533 0.953057 -0.013426	-0.002834 0.973134 0.962118 -0.010359	1 -0.037252 9999
5 77	16 20	5 77	0.269731 0.837140 0.815903 0.029966	0.004949 0.954255 0.945989 -0.002052	-0.009574 0.931273 0.967178 0.011905	0.001042 0.925938 0.964922 0.027464	-0.009802 0.966687 0.968432 -0.013899	-0.022819 0.971675 0.965853 -0.022499	0.028880 0.967570 0.963420 0.027876	-0.046954 0.959963 0.961768 -0.031368	0.009631 0.930400 0.973461 -0.011138	-0.044189 0.955663 0.964905 -0.041730	-0.008970 0.966255 0.960210 -0.011866	0.003021 0.955533 0.952269 -0.005499	-0.008308 0.973134 0.983505 -0.012965	9 -0.035362 9999
5 78	16 20	5 78	0.208913 0.837140 0.837265 -0.029584	-0.020706 0.954255 0.962001 -0.004552	-0.005306 0.931273 0.961645 -0.000884	-0.000602 0.925938 0.966119 0.008262	0.005392 0.966687 0.964525 0.018178	0.001388 0.971675 0.955497 0.014440	0.026831 0.967570 0.957278 0.031707	-0.015924 0.959963 0.963502 -0.004028	0.007725 0.930400 0.954977 -0.010255	0.047553 0.955663 0.963276 0.038808	-0.054205 0.966255 0.966076 -0.046975	0.019341 0.955533 0.944093 0.012536	-0.003374 0.973134 0.977701 0.003433	0 0.000000 9999
5 79	16 20	5 79	0.252063 0.837140 0.818871 0.020031	-0.013501 0.954255 0.972772 -0.018068	0.039150 0.931273 0.923521 0.038049	0.037955 0.925938 0.922095 0.030081	-0.006633 0.966687 0.956587 0.007314	-0.022353 0.971675 0.948678 -0.023168	-0.005657 0.967570 0.942965 0.003800	-0.010392 0.959963 0.979415 -0.016153	0.001049 0.930400 0.971717 -0.012084	0.003659 0.955663 0.972538 0.014106	-0.025858 0.966255 0.962381 -0.028798	-0.061324 0.955533 0.930583 -0.061350	0.010575 0.973134 0.977735 0.008210	0 0.020031 9999
5 80	16 20	5 80	0.189184 0.837140 0.865930 0.004807	-0.004760 0.954255 0.964823 -0.003844	0.022919 0.931273 0.918314 0.021770	0.036500 0.925938 0.915058 0.039677	-0.018859 0.966687 0.956707 -0.001820	-0.024017 0.971675 0.974292 -0.022887	-0.015519 0.967570 0.961928 -0.006112	-0.059022 0.959963 0.953236 -0.034246	0.032329 0.930400 0.974866 0.015718	0.003047 0.955663 0.968146 0.014651	-0.049255 0.966255 0.958787 -0.043243	-0.031052 0.955533 0.935149 -0.033537	0.016174 0.973134 0.969747 0.015094	7 -0.012830 9999
5 81	16 15	5 81	0.157283 0.837140 0.871536 -0.019920	-0.017356 0.954255 0.965563 -0.030272	0.000624 0.931273 0.842668 -0.002395	0.001211 0.925938 0.866015 -0.006210	0.025641 0.966687 0.967200 0.015066	-0.007352 0.971675 0.934299 -0.012552	0.022520 0.967570 0.963337 0.013222	0.021412 0.959963 0.959865 0.006734	0.008060 0.930400 0.956549 -0.016922	-0.038611 0.955663 0.950166 -0.025237	-0.002174 0.966255 0.966469 -0.010446	0.016234 0.955533 0.881266 0.004321	-0.011096 0.973134 0.935363 0.002931	0 0.000000 9999
5 82	16 20	5 82	0.223117 0.837140 0.837168 0.000411	0.053267 0.954255 0.959568 0.043914	0.035776 0.931273 0.965040 0.045630	0.034304 0.925938 0.973177 0.040694	-0.026561 0.966687 0.964357 -0.033311	-0.007836 0.971675 0.967204 -0.008741	-0.015933 0.967570 0.950593 -0.015829	0.001385 0.959963 0.963238 -0.006698	-0.014221 0.930400 0.958206 -0.008092	0.024363 0.955663 0.954962 0.008760	0.011770 0.966255 0.964573 0.001954	-0.036349 0.955533 0.971727 -0.033836	-0.033872 0.973134 0.968689 -0.033553	4 -0.003700 9999
5 83	16 19	5 83	0.287212 0.837140 0.701074 -0.003369	-0.005930 0.954255 0.964117 -0.012327	-0.094228 0.931273 0.937374 -0.057196	-0.084591 0.925938 0.932203 -0.048338	0.031214 0.966687 0.944312 0.047702	0.013507 0.971675 0.937035 0.015286	0.004681 0.967570 0.936019 0.007718	0.020775 0.959963 0.952447 0.028177	-0.003159 0.930400 0.966470 -0.002296	-0.016937 0.955663 0.970743 -0.009072	0.004657 0.966255 0.947968 0.010137	0.033331 0.955533 0.953342 0.012288	0.038447 0.973134 0.958703 0.042017	0 0.000000 9999
5 84	16 19	5 84	0.332702 0.837140 0.644396 -0.011626	-0.021076 0.954255 0.932544 -0.003925	0.011570 0.931273 0.970389 0.010093	0.021534 0.925938 0.971211 0.018462	0.005442 0.966687 0.967588 0.004197	-0.002458 0.971675 0.956389 -0.005065	0.012551 0.967570 0.969899 0.023287	-0.002280 0.959963 0.949459 0.005645	0.008088 0.930400 0.956303 -0.009478	-0.006112 0.955663 0.967763 0.001172	0.006949 0.966255 0.958545 0.016984	-0.008167 0.955533 0.961304 0.010449	-0.030071 0.973134 0.956520 -0.037830	0 0.000000 9999
5 85	16 20	5 85	0.278130 0.837140 0.800571 0.011760	-0.090783 0.954255 0.955667 -0.070598	0.000696 0.931273 0.931245 0.014753	-0.005795 0.925938 0.934731 0.015023	-0.042367 0.966687 0.947050 -0.037710	0.007535 0.971675 0.964199 0.007389	-0.077520 0.967570 0.953973 -0.064539	-0.023937 0.959963 0.962761 -0.017252	-0.003971 0.930400 0.980868 -0.011319	-0.020928 0.955663 0.969656 -0.017020	0.002282 0.966255 0.968592 0.006119	-0.072046 0.955533 0.950813 -0.044631	-0.012611 0.973134 0.981336 -0.009175	1 -0.028814 9999
5 86	16 19	5 86	0.268024 0.837140 0.833594 0.027349	-0.012878 0.954255 0.942299 -0.010889	0.065046 0.931273 0.945777 0.019920	0.062423 0.925938 0.950788 0.024178	0.026030 0.966687 0.949476 0.027645	-0.037925 0.971675 0.924461 -0.028202	-0.003624 0.967570 0.945688 0.000992	-0.058604 0.959963 0.931128 -0.040662	0.021254 0.930400 0.944372 0.010372	0.005083 0.955663 0.962519 0.023762	0.007840 0.966255 0.961597 0.008292	0.085363 0.955533 0.960229 0.067982	-0.004090 0.973134 0.973099 -0.004345	11 0.043119 9999
5 87	16 18	5 87	0.267942 0.837140 0.824891 0.031534	0.043543 0.954255 0.970881 0.049586	0.025402 0.931273 0.943943 0.014641	0.026761 0.925938 0.942503 0.012586	-0.022260 0.966687 0.972534 -0.011319	-0.020862 0.971675 0.948470 -0.016544	-0.013382 0.967570 0.965233 -0.013932	-0.021592 0.959963 0.941533 -0.007275	0.003622 0.930400 0.961742 0.002481	-0.003349 0.955663 0.973733 -0.001945	-0.037678 0.966255 0.957785 -0.030290	-0.042068 0.955533 0.955159 -0.032317	-0.004934 0.973134 0.973998 -0.013267	0 0.031534 9999
5 88	16 20	5 88	0.275040 0.837140 0.821815 0.031185	0.018580 0.954255 0.966298 0.010000	0.006265 0.931273 0.947997 -0.008891	0.001151 0.925938 0.958212 -0.022034	0.004382 0.966687 0.937956 0.008994	0.018399 0.971675 0.965133 0.011634	-0.020655 0.967570 0.945954 -0.009688	0.017287 0.959963 0.958774 0.019582	-0.015500 0.930400 0.956644 -0.006688	0.015029 0.955663 0.970819 0.017897	-0.006105 0.966255 0.967830 0.004109	0.003609 0.955533 0.952926 0.007609	0.017503 0.973134 0.969058 0.019847	0 0.031185 9999
5 89	16 20	5 89	0.282699 0.837140 0.782524 -0.002212	-0.037497 0.954255 0.963384 -0.030917	-0.039029 0.931273 0.918469 -0.045438	-0.041495 0.925938 0.923257 -0.043690	-0.002221 0.966687 0.956996 0.016534	-0.002357 0.971675 0.965065 -0.002890	0.039461 0.967570 0.971474 0.041630	0.019265 0.959963 0.965806 0.012992	0.001423 0.930400 0.962938 -0.012873	0.046334 0.955663 0.963248 0.040257	-0.015194 0.966255 0.967340 -0.007591	-0.007728 0.955533 0.937594 0.009197	-0.017972 0.973134 0.970830 -0.014104	0 0.000000 9999
5 90	16 19	5 90	0.263391 0.837140 0.777104 -0.026578	0.003921 0.954255 0.957377 0.003745	-0.022953 0.931273 0.925701 -0.027384	-0.022789 0.925938 0.929334 -0.025273	0.000153 0.966687 0.958378 0.001563	-0.000141 0.971675 0.964519 -0.001495	0.016964 0.967570 0.962378 0.020259	-0.021696 0.959963 0.957495 -0.017151	0.022145 0.930400 0.947073 0.008459	-0.036621 0.955663 0.959955 -0.025247	-0.017061 0.966255 0.949246 -0.014779	-0.014210 0.955533 0.938899 -0.024151	-0.000276 0.973134 0.975439 -0.004862	0 0.000000 9999
5 91	16 16	5 91	0.204694 0.837140 0.866294 0.008524	0.017775 0.954255 0.965236 0.020841	0.001136 0.931273 0.950461 0.007606	0.010143 0.925938 0.963219 0.022702	0.002548 0.966687 0.963089 -0.007265	-0.018513 0.971675 0.964793 -0.020603	0.029961 0.967570 0.960807 0.027587	0.036565 0.959963 0.943906 0.028731	0.020818 0.930400 0.963440 -0.002896	0.037839 0.955663 0.954328 0.030591	-0.000005 0.966255 0.968580 0.005908	0.001438 0.955533 0.913978 -0.012515	-0.017962 0.973134 0.973975 -0.013396	9 0.016148 9999
5 92	16 19	5 92	0.255822 0.837140 0.834362 0.010804	0.058466 0.954255 0.949728 0.048569	-0.007891 0.931273 0.951433 -0.012000	-0.013699 0.925938 0.963836 -0.011524	-0.007511 0.966687 0.949765 -0.014871	-0.011393 0.971675 0.956254 -0.020741	-0.009515 0.967570 0.952552 -0.001647	-0.004205 0.959963 0.947020 -0.011619	0.004237 0.930400 0.941038 -0.021140	-0.063063 0.955663 0.955517 -0.056934	0.008571 0.966255 0.977501 0.002102	-0.000856 0.955533 0.945827 0.007664	-0.044225 0.973134 0.938203 -0.042427	9 -0.024802 9999
5 93	16 19	5 93	0.314813 0.837140 0.761128 0.046623	0.042781 0.954255 0.951441 0.038094	0.040051 0.931273 0.960146 0.051620	0.037560 0.925938 0.958544 0.055423	-0.059768 0.966687 0.963506 -0.056450	0.059075 0.971675 0.959097 0.050816	0.003077 0.967570 0.971611 -0.000993	-0.016790 0.959963 0.963709 -0.007792	-0.010956 0.930400 0.939953 -0.003457	-0.035564 0.955663 0.956467 -0.031213	-0.023935 0.966255 0.944082 -0.019782	-0.039794 0.955533 0.952785 -0.025226	0.039990 0.973134 0.969757 0.047108	4 -0.051302 211
5 94	16 15	5 94	0.216360 0.837140 0.863920 0.008310	0.007199 0.954255 0.937714 0.020183	0.017878 0.931273 0.899872 0.030159	0.009270 0.925938 0.973683 0.011083	0.024335 0.966687 0.941571 0.023313	-0.040102 0.971675 0.946988 -0.042049	0.003774 0.967570 0.958514 0.008629	0.009168 0.959963 0.941973 0.013013	-0.012433 0.930400 0.915126 0.020576	0.020661 0.955663 0.960705 0.042133	0.032120 0.966255 0.954922 0.024944	0.058599 0.955533 0.693105 0.060251	0.015959 0.973134 0.981940 0.012293	11 0.022376 9999
5 95	16 12	5 95	0.247012 0.837140 0.847044 0.019776	0.017993 0.954255 0.967975 0.015984	0.025334 0.931273 0.859417 0.011491	0.046366 0.925938 0.904939 0.051176	-0.003258 0.966687 0.969560 -0.000817	-0.001020 0.971675 0.972240 -0.007982	0.015597 0.967570 0.947264 0.006847	0.032318 0.959963 0.958958 0.018870	-0.000878 0.930400 0.944494 -0.006916	0.054714 0.955663 0.951750 0.042167	-0.008371 0.966255 0.975331 -0.004808	0.056768 0.955533 0.603278 0.028378	-0.002391 0.973134 0.954079 -0.005166	9 0.028877 9999
5 96	16 19	5 96	0.268013 0.837140 0.799047 0.013422	0.004779 0.954255 0.958833 -0.007719	-0.010060 0.931273 0.945979 -0.026478	-0.025016 0.925938 0.937423 -0.028024	0.019354 0.966687 0.964111 0.017052	0.007733 0.971675 0.965979 0.013211	0.036642 0.967570 0.960773 0.032663	0.018198 0.959963 0.962850 0.029125	-0.009250 0.930400 0.928077 0.014813	0.033816 0.955663 0.949666 0.047754	-0.019215 0.966255 0.963490 -0.029143	-0.008523 0.955533 0.938734 -0.002066	-0.025468 0.973134 0.957143 -0.014169	9 0.025317 9999
5 97	16 20	5 97	0.261601 0.837140 0.788478 -0.004097	-0.095066 0.954255 0.953722 -0.088342	0.019884 0.931273 0.946921 0.021146	0.001157 0.925938 0.952246 0.005079	0.005600 0.966687 0.961395 0.019218	-0.007052 0.971675 0.952989 -0.001711	0.011028 0.967570 0.958709 0.010379	0.026759 0.959963 0.966165 0.034916	-0.074744 0.930400 0.968421 -0.064603	0.002809 0.955663 0.953917 0.019402	0.013398 0.966255 0.942565 0.002319	-0.011187 0.955533 0.949980 -0.028514	0.031648 0.973134 0.978377 0.026168	0 0.000000 9999
5 98	16 11	5 98	0.167010 0.837140 0.877672 -0.032562	0.039582 0.954255 0.953425 0.036500	0.005717 0.931273 0.781177 0.015154	0.001063 0.925938 0.965959 -0.006398	0.014024 0.966687 0.942099 0.004238	0.022846 0.971675 0.975305 0.015562	-0.031185 0.967570 0.976963 -0.032022	0.002802 0.959963 0.964763 -0.009628	-0.004642 0.930400 0.949972 0.020255	0.001045 0.955663 0.958451 0.002084	0.002716 0.966255 0.979184 -0.006928	0.023574 0.955533 0.593881 -0.018642	0.025398 0.973134 0.969331 0.025125	0 0.000000 9999
5 99	16 18	5 99	0.293606 0.837140 0.779059 0.017982	-0.081941 0.954255 0.936363 -0.067687	-0.015122 0.931273 0.930526 0.004815	-0.019323 0.925938 0.933626 0.001975	0.075491 0.966687 0.939439 0.070311	0.009699 0.971675 0.953978 0.017535	0.035141 0.967570 0.938882 0.025061	0.069124 0.959963 0.951010 0.064659	-0.070332 0.930400 0.939366 -0.072571	-0.017610 0.955663 0.958171 0.000249	0.055907 0.966255 0.954315 0.043723	-0.015161 0.955533 0.924444 -0.013465	0.012765 0.973134 0.962116 0.021531	8 -0.036124 9999
5 100	16 19	5 100	0.290927 0.837140 0.743458 -0.010905	0.099361 0.954255 0.936000 0.070418	0.067227 0.931273 0.907467 0.008933	0.057689 0.925938 0.909650 0.002215	-0.009863 0.966687 0.972019 -0.002234	-0.008256 0.971675 0.971967 -0.003067	0.006088 0.967570 0.959838 0.015493	-0.015479 0.959963 0.974389 -0.017068	-0.065426 0.930400 0.941641 -0.042689	-0.030749 0.955663 0.970121 -0.019945	0.021696 0.966255 0.956273 0.008269	0.068252 0.955533 0.950063 0.056412	0.007255 0.973134 0.958501 0.014478	0 0.000000 9999
5 101	16 18	5 101	0.308245 0.837140 0.774907 0.020102	0.032584 0.954255 0.945913 0.031527	0.024100 0.931273 0.960895 0.043247	0.018842 0.925938 0.962916 0.041745	0.031422 0.966687 0.969108 0.034704	-0.015850 0.971675 0.948944 -0.005744	-0.016737 0.967570 0.952359 -0.024667	-0.014193 0.959963 0.958690 -0.012436	-0.051288 0.930400 0.889130 -0.000086	-0.043394 0.955663 0.956193 -0.033276	-0.010711 0.966255 0.966513 -0.005794	0.000429 0.955533 0.962149 0.005574	-0.009202 0.973134 0.963933 -0.000609	4 0.026412 9999
5 102	16 10	5 102	0.354624 0.837140 0.746617 0.052061	0.023012 0.954255 0.921176 0.012739	-0.008893 0.931273 0.976885 -0.007513	-0.015015 0.925938 0.985752 -0.010827	0.045715 0.966687 0.864419 0.024926	-0.012171 0.971675 0.972849 -0.019807	-0.034368 0.967570 0.938570 -0.044716	0.011205 0.959963 0.972357 0.017420	-0.069328 0.930400 0.818014 0.013169	-0.068643 0.955663 0.823053 -0.040395	0.052201 0.966255 0.808778 0.027780	-0.096286 0.955533 0.776519 -0.079239	0.016846 0.973134 0.985143 0.005763	0 0.052061 194
5 103	16 20	5 103	0.267422 0.837140 0.824807 0.018025	-0.033188 0.954255 0.962928 -0.014369	-0.007916 0.931273 0.969739 -0.008466	0.004269 0.925938 0.974564 0.011234	-0.036289 0.966687 0.972896 -0.021971	-0.013000 0.971675 0.975260 -0.007135	0.008771 0.967570 0.976676 0.000771	-0.038844 0.959963 0.982469 -0.028958	0.018950 0.930400 0.978910 0.008625	-0.011885 0.955663 0.975137 -0.007459	0.003455 0.966255 0.969626 0.001240	-0.063753 0.955533 0.974197 -0.053120	0.004312 0.973134 0.986110 0.010305	0 0.018025 9999
6 7	19 10	6 7	0.125294 0.788761 0.937222 -0.029161	0.044353 0.976795 0.948217 0.040278	-0.010026 0.961302 0.982322 -0.011763	0.017444 0.964240 0.935524 0.022430	-0.006519 0.957170 0.977151 0.003160	-0.041896 0.978616 0.976145 -0.038184	-0.018153 0.974323 0.965767 -0.009804	-0.014139 0.974671 0.966644 -0.012520	-0.015600 0.979274 0.934068 -0.003058	0.089969 0.965572 0.950930 0.070170	0.000807 0.956947 0.983384 0.004768	-0.013682 0.973745 0.968797 -0.004289	-0.003727 0.976993 0.977336 0.001106	0 0.000000 9999
6 8	19 12	6 8	0.263210 0.788761 0.860884 -0.004047	-0.008895 0.976795 0.966330 -0.004430	0.002557 0.961302 0.860906 -0.005090	0.003625 0.964240 0.874915 0.000296	-0.054067 0.957170 0.964104 -0.024596	-0.022514 0.978616 0.965293 -0.016841	-0.006974 0.974323 0.953740 -0.004781	-0.036371 0.974671 0.960555 -0.029343	0.023642 0.979274 0.968694 0.017924	-0.038715 0.965572 0.954316 -0.018581	-0.013612 0.956947 0.972678 -0.008751	-0.014689 0.973745 0.825009 0.002075	-0.005766 0.976993 0.963109 -0.018122	0 0.000000 9999
6 9	19 18	6 9	0.306216 0.788761 0.860167 0.056165	0.010561 0.976795 0.972951 0.014759	0.001755 0.961302 0.948467 -0.004205	-0.000029 0.964240 0.949542 -0.012521	0.025782 0.957170 0.962402 0.014062	-0.023301 0.978616 0.959493 -0.028237	-0.046351 0.974323 0.955611 -0.046696	-0.018713 0.974671 0.965041 -0.027267	0.003543 0.979274 0.959680 0.003676	-0.001588 0.965572 0.971587 -0.010716	0.049132 0.956947 0.953763 0.034353	0.006096 0.973745 0.952412 0.003612	-0.003765 0.976993 0.966378 0.002581	0 0.056165 -9
6 10	19 20	6 10	0.420766 0.788761 0.802616 0.132132	-0.007296 0.976795 0.963208 -0.010782	-0.084794 0.961302 0.948938 -0.090271	-0.081202 0.964240 0.951305 -0.082254	0.024717 0.957170 0.965945 0.004979	0.026220 0.978616 0.968855 0.015045	-0.031449 0.974323 0.964484 -0.030656	0.024824 0.974671 0.961865 0.006821	-0.011877 0.979274 0.959795 -0.009023	0.053417 0.965572 0.970925 0.035534	0.035663 0.956947 0.955830 0.022270	-0.037612 0.973745 0.969704 -0.039400	0.006512 0.976993 0.978398 0.003357	0 0.132132 -9
6 11	19 17	6 11	0.336504 0.788761 0.821192 0.023717	0.036440 0.976795 0.973899 0.034505	-0.005225 0.961302 0.977046 -0.006744	-0.009280 0.964240 0.970660 -0.011656	0.051013 0.957170 0.968407 0.044693	-0.008450 0.978616 0.976700 -0.005033	0.012672 0.974323 0.966325 0.010872	0.049319 0.974671 0.963147 0.051383	-0.009005 0.979274 0.954176 -0.000650	0.051745 0.965572 0.970128 0.056230	0.014992 0.956947 0.961663 -0.002094	0.044909 0.973745 0.969380 0.035837	-0.005412 0.976993 0.960657 -0.010271	9 0.036519 9999
6 12	19 19	6 12	0.275625 0.788761 0.871264 0.025938	0.040849 0.976795 0.966066 0.036222	-0.003590 0.961302 0.985170 -0.000391	-0.004553 0.964240 0.984968 -0.000250	-0.017739 0.957170 0.959610 -0.009488	-0.007293 0.978616 0.964983 -0.005270	-0.013860 0.974323 0.968210 -0.002009	0.004466 0.974671 0.962645 0.013558	0.019300 0.979274 0.962408 0.022658	-0.018944 0.965572 0.967227 -0.005369	-0.001418 0.956947 0.959749 -0.016940	-0.001986 0.973745 0.973265 0.004088	0.022495 0.976993 0.973662 0.020144	0 0.025938 9999
6 13	19 20	6 13	0.317179 0.788761 0.823101 0.026549	0.018219 0.976795 0.965548 0.017100	0.023285 0.961302 0.962738 0.014883	0.021737 0.964240 0.964999 0.013353	0.029347 0.957170 0.972389 0.030163	-0.015277 0.978616 0.967740 -0.014202	0.006592 0.974323 0.976844 0.003224	0.012295 0.974671 0.972876 0.018872	0.006960 0.979274 0.972616 0.005138	-0.011212 0.965572 0.978604 -0.017098	0.002657 0.956947 0.982323 0.003512	0.026623 0.973745 0.976179 0.027294	0.006987 0.976993 0.973793 -0.000254	4 0.028298 9999
6 14	19 20	6 14	0.309224 0.788761 0.829571 0.012853	-0.000849 0.976795 0.965368 -0.001044	0.084021 0.961302 0.915921 0.063261	0.084324 0.964240 0.915379 0.066474	0.001182 0.957170 0.951312 -0.029569	-0.014668 0.978616 0.960103 -0.013883	0.001146 0.974323 0.953779 -0.009234	-0.001646 0.974671 0.971050 -0.005688	-0.044811 0.979274 0.964158 -0.043503	0.004503 0.965572 0.965923 -0.002845	0.002341 0.956947 0.975249 0.005940	-0.015727 0.973745 0.961368 -0.012978	-0.008881 0.976993 0.969984 -0.012963	8 -0.023646 9999
6 15	19 19	6 15	0.334043 0.788761 0.794064 0.015633	-0.016835 0.976795 0.964756 -0.020426	0.010512 0.961302 0.949898 0.002785	0.011091 0.964240 0.949755 0.004277	0.064974 0.957170 0.956758 0.046926	-0.013705 0.978616 0.970602 -0.022073	0.010646 0.974323 0.960597 0.007794	0.022123 0.974671 0.967372 0.016233	-0.000769 0.979274 0.967286 -0.005826	0.059066 0.965572 0.966765 0.044532	-0.016077 0.956947 0.972285 -0.028040	-0.009891 0.973745 0.954622 -0.008943	-0.013779 0.976993 0.976615 -0.007425	4 0.027085 9999
6 16	19 20	6 16	0.402998 0.788761 0.714318 0.030974	-0.019855 0.976795 0.956236 -0.022170	0.000722 0.961302 0.968863 -0.006745	0.003675 0.964240 0.970618 -0.002115	0.023002 0.957170 0.963168 -0.004513	-0.016006 0.978616 0.930536 -0.011965	-0.017786 0.974323 0.956354 -0.015122	0.016540 0.974671 0.944413 0.001548	0.028577 0.979274 0.973734 0.024196	0.054695 0.965572 0.963780 0.041434	0.070949 0.956947 0.963549 0.054852	0.028502 0.973745 0.953519 0.021063	-0.001475 0.976993 0.984527 -0.000678	10 0.041219 9999
6 17	19 20	6 17	0.319848 0.788761 0.784427 -0.004680	-0.009248 0.976795 0.948585 0.008147	-0.025292 0.961302 0.973759 -0.018458	-0.024472 0.964240 0.976915 -0.019638	0.020487 0.957170 0.966481 0.008226	-0.002245 0.978616 0.950035 0.006462	0.020143 0.974323 0.966411 0.007769	0.027139 0.974671 0.940845 -0.000969	0.015050 0.979274 0.975785 0.002357	0.039210 0.965572 0.942014 0.017442	0.017998 0.956947 0.963938 0.000139	0.025801 0.973745 0.969115 0.025778	-0.002289 0.976993 0.967343 0.003896	0 0.000000 9999
6 18	19 20	6 18	0.332809 0.788761 0.796876 0.046822	0.025962 0.976795 0.976216 0.024132	0.007509 0.961302 0.976936 0.008420	0.007415 0.964240 0.978325 0.005770	-0.021918 0.957170 0.968871 -0.010159	-0.004646 0.978616 0.955147 0.007570	-0.028180 0.974323 0.958563 -0.025619	-0.007986 0.974671 0.958505 0.006690	0.030170 0.979274 0.979357 0.030586	-0.017436 0.965572 0.956245 0.000484	0.001662 0.956947 0.975642 0.014399	0.025269 0.973745 0.959162 0.021115	-0.015275 0.976993 0.977210 -0.015928	0 0.046822 9999
6 19	19 20	6 19	0.294735 0.788761 0.831077 0.017332	-0.030470 0.976795 0.977925 -0.030726	0.012531 0.961302 0.960091 0.017159	0.011308 0.964240 0.960598 0.011315	0.004806 0.957170 0.964903 -0.010589	-0.009634 0.978616 0.957620 0.000433	-0.025543 0.974323 0.969960 -0.025160	0.001885 0.974671 0.964713 -0.009750	-0.022371 0.979274 0.966476 -0.021508	0.028218 0.965572 0.966450 0.008414	-0.011313 0.956947 0.971544 -0.006876	0.002115 0.973745 0.969732 0.004134	0.012736 0.976993 0.979196 0.016930	1 -0.023077 9999
6 20	19 20	6 20	0.297689 0.788761 0.826952 0.002505	-0.031964 0.976795 0.963870 -0.033570	-0.030371 0.961302 0.976030 -0.036403	-0.024205 0.964240 0.974441 -0.026047	-0.007859 0.957170 0.973401 0.000054	0.010500 0.978616 0.978610 0.001505	-0.038443 0.974323 0.966344 -0.026999	-0.014442 0.974671 0.972453 -0.001687	0.017406 0.979274 0.975614 0.015502	0.018512 0.965572 0.963838 0.043440	0.028254 0.956947 0.975007 0.047275	0.009732 0.973745 0.969076 0.011527	0.010897 0.976993 0.984912 0.015188	10 0.010882 9999
6 21	19 20	6 21	0.284469 0.788761 0.833224 -0.005871	-0.022070 0.976795 0.968672 -0.019492	0.009097 0.961302 0.970443 0.012090	0.012182 0.964240 0.968000 0.013428	0.052395 0.957170 0.971180 0.039988	-0.018090 0.978616 0.975975 -0.018502	-0.002419 0.974323 0.977457 -0.004552	0.016568 0.974671 0.968128 0.007925	0.023668 0.979274 0.967086 0.018065	0.012479 0.965572 0.970750 -0.002288	0.034337 0.956947 0.950808 0.006234	-0.013848 0.973745 0.966578 -0.012648	0.031783 0.976993 0.979793 0.034104	0 0.000000 9999
6 22	19 19	6 22	0.273491 0.788761 0.870273 0.032212	0.005457 0.976795 0.971831 0.010252	-0.026282 0.961302 0.941439 -0.020436	-0.026594 0.964240 0.944398 -0.018726	0.020985 0.957170 0.970877 0.000800	-0.021404 0.978616 0.972030 -0.020132	-0.011945 0.974323 0.967277 -0.018514	0.022406 0.974671 0.959914 0.020865	0.035332 0.979274 0.967935 0.043991	0.036899 0.965572 0.982894 0.018728	0.000990 0.956947 0.967710 -0.009403	-0.019065 0.973745 0.951018 -0.023617	0.025416 0.976993 0.970974 0.018355	8 0.037644 9999
6 23	19 17	6 23	0.256105 0.788761 0.891393 0.033031	0.004414 0.976795 0.954542 -0.004947	0.000037 0.961302 0.984182 0.005337	0.020216 0.964240 0.981981 0.023945	-0.002884 0.957170 0.955957 0.026771	-0.000705 0.978616 0.969414 -0.001273	0.001847 0.974323 0.977375 -0.003445	0.013302 0.974671 0.967091 0.013930	0.002284 0.979274 0.946799 0.001758	0.007646 0.965572 0.963078 -0.003684	-0.028883 0.956947 0.969859 -0.009731	-0.001553 0.973745 0.983294 -0.005038	-0.012852 0.976993 0.973413 -0.015816	0 0.033031 9999
6 24	19 20	6 24	0.333761 0.788761 0.796453 0.034790	-0.000333 0.976795 0.968160 -0.005673	0.032397 0.961302 0.965490 0.029889	0.028816 0.964240 0.964358 0.018885	0.001010 0.957170 0.939963 0.001523	0.020538 0.978616 0.967343 0.018619	0.026203 0.974323 0.963419 0.017778	0.017809 0.974671 0.969798 0.022619	-0.019290 0.979274 0.959370 -0.015208	0.027353 0.965572 0.945687 0.005477	0.024259 0.956947 0.958573 -0.010612	0.004550 0.973745 0.960460 0.002256	-0.003791 0.976993 0.975153 0.002927	0 0.034790 9999
6 25	19 20	6 25	0.253564 0.788761 0.856771 -0.005497	0.001834 0.976795 0.968330 0.010654	0.051856 0.961302 0.942452 0.043273	0.052429 0.964240 0.941315 0.043409	-0.003302 0.957170 0.969224 -0.016826	0.037900 0.978616 0.958943 0.027690	0.009190 0.974323 0.936190 0.004763	-0.006335 0.974671 0.981104 0.000919	-0.003182 0.979274 0.971355 -0.004963	0.013511 0.965572 0.981627 0.001002	0.021075 0.956947 0.960845 0.009302	-0.012348 0.973745 0.957629 -0.001676	-0.003421 0.976993 0.980932 -0.005845	0 0.000000 9999
6 26	19 20	6 26	0.293715 0.788761 0.852626 0.025827	-0.018757 0.976795 0.952541 -0.018595	-0.019715 0.961302 0.958235 -0.028113	-0.025226 0.964240 0.957883 -0.032316	-0.015192 0.957170 0.963762 -0.039056	0.008169 0.978616 0.962268 -0.000202	-0.040798 0.974323 0.960188 -0.040904	-0.009694 0.974671 0.969684 -0.008754	0.020812 0.979274 0.960275 0.012094	0.005572 0.965572 0.972482 0.004126	-0.024844 0.956947 0.962483 -0.029815	-0.072715 0.973745 0.949558 -0.077022	-0.014039 0.976993 0.984930 -0.010490	6 -0.032503 9999
6 27	19 14	6 27	0.151831 0.788761 0.919373 -0.013247	0.016296 0.976795 0.946382 0.000692	0.060629 0.961302 0.944241 0.058857	-0.015451 0.964240 0.930639 -0.026339	0.043531 0.957170 0.961697 0.049954	0.018096 0.978616 0.971888 0.008144	-0.010940 0.974323 0.978619 -0.005763	-0.006759 0.974671 0.962819 0.003229	0.002098 0.979274 0.953553 0.000965	-0.023871 0.965572 0.967274 -0.007684	0.030771 0.956947 0.972977 0.029433	0.039708 0.973745 0.927014 0.028565	-0.001109 0.976993 0.976350 -0.003001	0 0.000000 9999
6 28	19 20	6 28	0.236978 0.788761 0.833046 -0.038686	-0.019128 0.976795 0.953516 -0.027055	-0.034754 0.961302 0.921658 -0.010174	-0.035409 0.964240 0.917920 -0.007974	0.017764 0.957170 0.970909 -0.008799	-0.020990 0.978616 0.971663 -0.027516	0.002811 0.974323 0.968918 -0.008702	-0.006692 0.974671 0.975367 -0.011081	-0.000485 0.979274 0.965825 -0.007440	0.015917 0.965572 0.962831 0.001737	-0.038284 0.956947 0.969528 -0.020174	-0.027247 0.973745 0.931324 -0.021664	0.008439 0.976993 0.973956 0.006847	0 0.000000 9999
6 29	19 12	6 29	0.209753 0.788761 0.923876 0.024496	-0.037691 0.976795 0.974348 -0.041076	0.025401 0.961302 0.933261 0.009551	0.025577 0.964240 0.934494 0.008891	0.010522 0.957170 0.962886 -0.013640	0.020625 0.978616 0.961806 0.011730	0.024049 0.974323 0.957333 0.013275	0.035869 0.974671 0.974959 0.035781	0.000798 0.979274 0.997537 0.002670	-0.004239 0.965572 0.940817 -0.017847	-0.026183 0.956947 0.958706 -0.004730	-0.028600 0.973745 0.950310 -0.027733	0.002370 0.976993 0.991955 0.004996	1 -0.031721 9999
6 30	19 9	6 30	0.044159 0.788761 0.963993 -0.003394	-0.023465 0.976795 0.970656 -0.014336	0.013613 0.961302 0.955713 0.011068	0.013576 0.964240 0.954560 0.008053	0.019299 0.957170 0.971595 0.018346	0.018039 0.978616 0.982684 0.022379	0.022140 0.974323 0.978648 0.019003	0.022242 0.974671 0.984033 0.017294	0.010844 0.979274 0.973660 0.002223	-0.000496 0.965572 0.999720 -0.001946	-0.014071 0.956947 0.965680 -0.016042	0.004035 0.973745 0.947195 0.008116	-0.003441 0.976993 0.960609 -0.002255	0 0.000000 9999
6 31	19 20	6 31	0.256088 0.788761 0.863215 -0.001496	-0.009206 0.976795 0.964411 -0.003049	0.025393 0.961302 0.953135 0.033837	0.025143 0.964240 0.961418 0.030222	-0.033246 0.957170 0.961485 -0.013329	-0.015612 0.978616 0.971271 -0.010914	0.005777 0.974323 0.955072 0.011315	-0.006211 0.974671 0.963290 -0.008411	0.021901 0.979274 0.975400 0.015466	-0.019955 0.965572 0.957081 -0.002913	-0.043440 0.956947 0.970933 -0.031426	0.009616 0.973745 0.958308 0.013232	-0.024017 0.976993 0.969957 -0.022172	0 0.000000 9999
6 32	19 20	6 32	0.265765 0.788761 0.842241 0.006135	-0.006876 0.976795 0.967860 -0.012467	0.015162 0.961302 0.946236 -0.011348	0.016430 0.964240 0.946105 -0.010261	0.025769 0.957170 0.969289 0.030979	0.015325 0.978616 0.976972 0.016672	-0.004989 0.974323 0.963801 0.002868	0.003911 0.974671 0.976381 0.006040	-0.007066 0.979274 0.966932 -0.001150	-0.019203 0.965572 0.965620 -0.015749	-0.035289 0.956947 0.971181 -0.023984	0.005551 0.973745 0.950013 0.002179	-0.027933 0.976993 0.985636 -0.028558	4 0.013786 9999
6 33	19 13	6 33	0.147252 0.788761 0.935814 0.020040	0.005304 0.976795 0.971160 -0.004988	0.002432 0.961302 0.998398 0.003944	0.058879 0.964240 0.957324 0.056326	-0.017655 0.957170 0.963248 -0.014913	-0.008960 0.978616 0.967976 -0.008731	0.019013 0.974323 0.976605 0.010352	-0.020884 0.974671 0.966828 -0.021677	0.006566 0.979274 0.970647 -0.005981	0.009549 0.965572 0.975593 0.011675	0.085874 0.956947 0.979548 0.090020	-0.000952 0.973745 0.997988 -0.000284	0.035049 0.976993 0.974835 0.037856	10 0.042474 9999
6 34	19 18	6 34	0.182296 0.788761 0.878509 -0.010333	-0.030738 0.976795 0.953167 -0.019546	-0.026968 0.961302 0.967418 -0.027856	-0.027034 0.964240 0.966113 -0.024748	-0.054282 0.957170 0.948823 -0.013613	0.005783 0.978616 0.950538 0.006306	-0.000913 0.974323 0.951852 0.007048	-0.002925 0.974671 0.965206 -0.012114	-0.002567 0.979274 0.964660 -0.005319	-0.000805 0.965572 0.956794 -0.004481	-0.029498 0.956947 0.959017 -0.020733	-0.007933 0.973745 0.941298 -0.004229	-0.014968 0.976993 0.978990 -0.009684	0 0.000000 9999
6 35	19 18	6 35	0.253754 0.788761 0.819685 -0.022718	-0.015126 0.976795 0.956490 -0.006933	-0.031141 0.961302 0.924676 -0.002133	-0.030427 0.964240 0.921802 -0.006726	0.044294 0.957170 0.946393 0.025397	-0.008614 0.978616 0.974075 -0.009985	0.017785 0.974323 0.975557 0.012624	0.003282 0.974671 0.966652 0.007391	0.036434 0.979274 0.965296 0.033462	0.014325 0.965572 0.961111 -0.006802	0.000409 0.956947 0.968394 0.002943	0.014498 0.973745 0.960047 0.012679	-0.000735 0.976993 0.978704 0.001578	0 0.000000 9999
6 36	19 14	6 36	0.211638 0.788761 0.911700 0.018854	-0.004161 0.976795 0.969568 -0.004751	-0.000663 0.961302 0.999194 -0.001438	-0.000471 0.964240 0.999972 -0.000297	-0.038780 0.957170 0.958149 -0.008903	-0.004871 0.978616 0.974215 -0.010262	-0.029550 0.974323 0.975002 -0.031904	-0.009822 0.974671 0.963284 0.002547	-0.000456 0.979274 0.944468 -0.011682	-0.044991 0.965572 0.961923 -0.017656	0.011902 0.956947 0.979711 0.017595	0.000346 0.973745 0.998919 -0.000220	0.035385 0.976993 0.968949 0.033896	6 -0.024526 9999
6 37	19 13	6 37	0.315808 0.788761 0.851805 0.053454	0.016837 0.976795 0.957506 0.013659	-0.000274 0.961302 0.958546 -0.006573	-0.000281 0.964240 0.976788 -0.004916	-0.041001 0.957170 0.965111 -0.017171	-0.035229 0.978616 0.972595 -0.032653	-0.031413 0.974323 0.959381 -0.033347	-0.039928 0.974671 0.959060 -0.020660	-0.008750 0.979274 0.961156 -0.007292	-0.025025 0.965572 0.959504 -0.026161	-0.031300 0.956947 0.971956 -0.025333	0.000288 0.973745 0.966535 0.002451	-0.002057 0.976993 0.972701 -0.012429	0 0.053454 174
6 38	19 19	6 38	0.238954 0.788761 0.860213 0.009735	-0.012546 0.976795 0.968387 -0.017664	0.011517 0.961302 0.948115 0.026333	0.013033 0.964240 0.946071 0.023270	0.021919 0.957170 0.963901 -0.001755	0.011696 0.978616 0.958702 0.022405	0.015167 0.974323 0.953607 0.006656	0.033468 0.974671 0.946836 0.026609	0.012796 0.979274 0.956500 0.003864	0.043840 0.965572 0.964131 0.044341	0.005165 0.956947 0.962097 -0.001716	0.016101 0.973745 0.958649 0.011502	0.019579 0.976993 0.968511 0.023513	9 0.020776 9999
6 39	19 20	6 39	0.298626 0.788761 0.830303 -0.004550	0.014214 0.976795 0.963155 0.022559	0.034683 0.961302 0.932150 0.061497	0.034288 0.964240 0.950985 0.051751	0.047145 0.957170 0.971376 0.038151	-0.021735 0.978616 0.973931 -0.018727	-0.004380 0.974323 0.960544 -0.009250	0.021635 0.974671 0.973424 0.016239	-0.019378 0.979274 0.967580 -0.011085	-0.005736 0.965572 0.965186 -0.005576	-0.012790 0.956947 0.970027 -0.015331	0.001150 0.973745 0.960747 -0.000623	-0.005861 0.976993 0.971960 -0.008319	0 0.000000 9999
6 40	19 17	6 40	0.269740 0.788761 0.871091 0.004528	0.003995 0.976795 0.957024 -0.002169	0.000863 0.961302 0.972167 0.003369	0.014308 0.964240 0.964615 0.014514	-0.046610 0.957170 0.957731 -0.027727	0.025291 0.978616 0.969163 0.025636	-0.009421 0.974323 0.957749 -0.007304	0.009782 0.974671 0.953283 0.010391	-0.004521 0.979274 0.951573 -0.003557	0.018255 0.965572 0.969009 0.030323	-0.021292 0.956947 0.969633 -0.016850	-0.003967 0.973745 0.976022 -0.002484	-0.029847 0.976993 0.976172 -0.028139	9 0.011718 9999
6 41	19 20	6 41	0.321018 0.788761 0.806723 0.013015	-0.008844 0.976795 0.961548 -0.016561	0.055293 0.961302 0.964628 0.051976	0.048972 0.964240 0.960016 0.047059	0.026173 0.957170 0.959092 0.005563	0.030914 0.978616 0.968344 0.029690	-0.018763 0.974323 0.970276 -0.016739	-0.016805 0.974671 0.974738 -0.013621	-0.036296 0.979274 0.966283 -0.038534	-0.008230 0.965572 0.969927 -0.019988	0.022096 0.956947 0.958608 0.001817	-0.014169 0.973745 0.969620 -0.020765	-0.013251 0.976993 0.980222 -0.006389	8 -0.022395 9999
6 42	19 19	6 42	0.158846 0.788761 0.908778 -0.012301	-0.001429 0.976795 0.959766 -0.000953	0.034207 0.961302 0.976528 0.030609	0.034740 0.964240 0.973631 0.031673	0.011662 0.957170 0.983040 0.014546	0.005703 0.978616 0.952832 0.017566	0.041617 0.974323 0.962247 0.035595	0.050586 0.974671 0.959802 0.032961	0.016814 0.979274 0.976341 0.016159	-0.001191 0.965572 0.969586 -0.009108	-0.021843 0.956947 0.977375 -0.007442	-0.002079 0.973745 0.962937 -0.005747	-0.003091 0.976993 0.975255 -0.002680	0 0.000000 9999
6 43	19 19	6 43	0.242298 0.788761 0.852246 -0.010174	-0.017247 0.976795 0.949755 -0.011026	-0.020206 0.961302 0.959250 -0.015886	-0.019480 0.964240 0.955844 -0.011989	-0.024929 0.957170 0.973489 -0.034205	-0.000744 0.978616 0.963097 0.004675	0.029431 0.974323 0.960243 0.030297	0.013109 0.974671 0.956490 -0.002782	0.000643 0.979274 0.972980 -0.006752	0.014016 0.965572 0.963790 -0.003496	-0.002491 0.956947 0.969561 0.003378	0.005492 0.973745 0.970171 0.001326	-0.000426 0.976993 0.975241 -0.008078	0 0.000000 9999
6 44	19 20	6 44	0.284888 0.788761 0.820195 0.008259	0.020108 0.976795 0.969806 0.026115	0.032551 0.961302 0.940325 0.020373	0.031729 0.964240 0.945051 0.023313	0.028497 0.957170 0.968650 0.019971	-0.003062 0.978616 0.972788 -0.001362	0.000956 0.974323 0.963357 -0.003948	0.023097 0.974671 0.969742 0.026687	0.004586 0.979274 0.969274 -0.000238	-0.025178 0.965572 0.968352 -0.031757	0.037759 0.956947 0.967897 0.013300	0.013384 0.973745 0.948228 0.002541	0.016762 0.976993 0.981693 0.020913	9 -0.016195 9999
6 45	19 20	6 45	0.275661 0.788761 0.825805 -0.001144	-0.024147 0.976795 0.967248 -0.035495	0.012488 0.961302 0.971619 0.019348	0.012170 0.964240 0.968132 0.021534	-0.052449 0.957170 0.950785 -0.021003	0.036831 0.978616 0.974147 0.035587	-0.017084 0.974323 0.923601 -0.015355	-0.045984 0.974671 0.933235 -0.023428	0.006674 0.979274 0.974192 -0.002537	-0.007333 0.965572 0.934619 0.032063	-0.014386 0.956947 0.971090 0.004157	-0.002411 0.973745 0.961597 0.000534	-0.004746 0.976993 0.976577 -0.008178	0 0.000000 9999
6 46	19 19	6 46	0.253877 0.788761 0.833813 -0.009566	-0.012106 0.976795 0.972577 0.001041	0.025508 0.961302 0.955574 0.016543	0.025288 0.964240 0.956953 0.015352	0.011750 0.957170 0.962344 -0.015050	-0.028503 0.978616 0.955147 -0.013699	-0.012265 0.974323 0.952410 -0.018841	0.013689 0.974671 0.956174 0.003234	-0.001880 0.979274 0.970844 -0.011679	0.003020 0.965572 0.979992 -0.004974	-0.015595 0.956947 0.971813 0.002977	0.005414 0.973745 0.971094 0.000981	-0.004557 0.976993 0.973466 -0.004824	0 0.000000 9999
6 47	19 20	6 47	0.258565 0.788761 0.800743 -0.019433	0.013933 0.976795 0.951490 0.014303	0.063840 0.961302 0.956340 0.048822	0.041708 0.964240 0.962632 0.031393	-0.015726 0.957170 0.945838 0.010468	-0.022714 0.978616 0.963244 -0.019669	-0.056087 0.974323 0.948293 -0.046528	-0.018427 0.974671 0.962130 -0.015307	-0.023073 0.979274 0.955213 -0.017675	-0.042087 0.965572 0.966328 -0.033707	-0.027624 0.956947 0.965705 -0.023077	0.025467 0.973745 0.966941 0.026424	-0.006525 0.976993 0.971667 0.001840	0 0.000000 9999
6 48	19 19	6 48	0.275267 0.788761 0.833436 0.025380	0.031660 0.976795 0.961867 0.034846	-0.031231 0.961302 0.933306 -0.009752	-0.030813 0.964240 0.931665 -0.012602	0.016217 0.957170 0.952643 -0.024614	0.012169 0.978616 0.971974 0.007461	-0.036369 0.974323 0.965057 -0.045068	-0.011923 0.974671 0.981107 -0.010529	0.017518 0.979274 0.967323 0.012131	0.006070 0.965572 0.968716 -0.016434	-0.055082 0.956947 0.972062 -0.033583	-0.022955 0.973745 0.937903 -0.009834	0.012769 0.976993 0.965762 0.009252	6 -0.033820 9999
6 49	19 20	6 49	0.274760 0.788761 0.808612 0.011858	-0.032319 0.976795 0.964888 -0.026501	0.006223 0.961302 0.951790 0.003382	0.010518 0.964240 0.952963 0.010509	0.057348 0.957170 0.943418 0.025666	-0.016196 0.978616 0.963836 -0.031474	0.021227 0.974323 0.967270 0.009048	0.003758 0.974671 0.956894 -0.002937	0.015389 0.979274 0.973151 0.008498	-0.005175 0.965572 0.966674 -0.023968	0.010396 0.956947 0.969798 -0.004366	-0.010171 0.973745 0.951123 -0.015345	0.007964 0.976993 0.973452 0.003028	1 -0.017727 9999
6 50	19 20	6 50	0.243385 0.788761 0.792747 -0.039174	0.012550 0.976795 0.968373 0.007209	-0.008636 0.961302 0.968556 -0.003555	-0.025451 0.964240 0.962636 -0.014618	-0.028095 0.957170 0.949307 0.014300	-0.012691 0.978616 0.970043 -0.012424	-0.010373 0.974323 0.952751 0.003862	-0.003675 0.974671 0.947035 0.004339	-0.004263 0.979274 0.967032 0.001171	-0.018966 0.965572 0.936280 0.017970	-0.028050 0.956947 0.970886 0.002465	-0.006749 0.973745 0.958253 -0.003377	0.038093 0.976993 0.963621 0.026674	0 0.000000 9999
6 51	19 19	6 51	0.359904 0.788761 0.726858 0.005953	-0.032578 0.976795 0.962943 -0.019277	-0.028797 0.961302 0.966451 -0.013078	-0.035827 0.964240 0.966625 -0.021273	0.018099 0.957170 0.960670 -0.015877	-0.002643 0.978616 0.963138 0.002231	0.017594 0.974323 0.965931 0.013650	0.036714 0.974671 0.948589 0.015273	-0.005344 0.979274 0.970335 0.001791	0.013609 0.965572 0.961500 -0.007599	0.060033 0.956947 0.964235 0.037756	-0.006973 0.973745 0.968924 -0.001230	-0.000853 0.976993 0.982774 0.000441	10 0.014992 9999
6 52	19 19	6 52	0.318277 0.788761 0.774808 -0.000984	0.002030 0.976795 0.970491 0.001289	0.013146 0.961302 0.972610 0.015416	0.017269 0.964240 0.972675 0.016317	0.032227 0.957170 0.959085 0.000974	-0.024620 0.978616 0.926300 -0.006304	0.044337 0.974323 0.938233 0.042898	0.014285 0.974671 0.933029 -0.006563	-0.006954 0.979274 0.981736 -0.005375	0.010140 0.965572 0.938649 -0.039659	-0.031933 0.956947 0.967503 -0.004600	0.009684 0.973745 0.949802 0.013034	0.040525 0.976993 0.976265 0.041652	0 0.000000 9999
6 53	19 19	6 53	0.277023 0.788761 0.803856 -0.012606	0.027763 0.976795 0.973358 0.032433	0.023091 0.961302 0.969357 0.025398	0.023393 0.964240 0.967956 0.026510	0.026410 0.957170 0.964564 -0.005377	-0.040174 0.978616 0.961571 -0.037441	-0.019562 0.974323 0.973495 -0.019370	0.009960 0.974671 0.953437 -0.014612	0.017579 0.979274 0.976110 0.010679	0.034513 0.965572 0.964878 0.021695	0.010706 0.956947 0.955336 -0.026114	-0.018237 0.973745 0.970097 -0.022955	-0.000374 0.976993 0.967539 -0.006148	0 0.000000 9999
6 54	19 19	6 54	0.264135 0.788761 0.823930 -0.016886	-0.028204 0.976795 0.965599 -0.018124	-0.019864 0.961302 0.941687 -0.030821	-0.018993 0.964240 0.941159 -0.033361	0.052108 0.957170 0.956180 0.021900	0.023188 0.978616 0.974206 0.022109	0.010122 0.974323 0.966954 -0.001755	0.042652 0.974671 0.960255 0.029977	-0.015312 0.979274 0.965112 -0.010138	0.016302 0.965572 0.973497 0.005712	0.009077 0.956947 0.963036 0.001267	0.003682 0.973745 0.965951 0.002560	0.014059 0.976993 0.966503 0.014213	0 0.000000 9999
6 55	19 20	6 55	0.259716 0.788761 0.820920 -0.003583	-0.013878 0.976795 0.965498 -0.009184	0.025831 0.961302 0.920903 0.033180	0.027719 0.964240 0.920533 0.031935	-0.003667 0.957170 0.964230 -0.025090	-0.000007 0.978616 0.969649 0.000342	-0.042700 0.974323 0.950149 -0.039619	-0.005292 0.974671 0.967077 -0.018779	-0.009840 0.979274 0.971739 -0.007359	0.004754 0.965572 0.969005 -0.000763	-0.028429 0.956947 0.952334 -0.026029	0.000932 0.973745 0.941237 -0.002272	-0.000332 0.976993 0.978025 0.003987	0 0.000000 9999
6 56	19 20	6 56	0.287419 0.788761 0.802252 0.018561	-0.044134 0.976795 0.961634 -0.053702	-0.041727 0.961302 0.954244 -0.046909	-0.034522 0.964240 0.955039 -0.043587	0.021306 0.957170 0.965008 0.018376	-0.031363 0.978616 0.974019 -0.034879	0.031290 0.974323 0.958542 0.022976	-0.003789 0.974671 0.971196 -0.005838	-0.003308 0.979274 0.971792 -0.006794	0.031679 0.965572 0.970513 0.025497	-0.014955 0.956947 0.969597 -0.011569	0.030465 0.973745 0.965020 0.023345	-0.046632 0.976993 0.954782 -0.038282	1 -0.031572 9999
6 57	19 20	6 57	0.239466 0.788761 0.836283 -0.008477	0.002724 0.976795 0.964660 0.001867	-0.013487 0.961302 0.934481 -0.027530	-0.014377 0.964240 0.932248 -0.035034	0.060998 0.957170 0.949541 0.021526	0.024895 0.978616 0.953624 0.016476	-0.006601 0.974323 0.933212 -0.015424	0.000315 0.974671 0.976885 0.007121	0.007815 0.979274 0.973791 0.006916	0.030341 0.965572 0.971032 0.010896	-0.011282 0.956947 0.967095 0.003783	-0.007054 0.973745 0.958442 0.000004	0.019671 0.976993 0.973880 0.018905	0 0.000000 9999
6 58	19 18	6 58	0.169928 0.788761 0.864861 -0.010422	-0.008869 0.976795 0.948139 0.000144	0.004310 0.961302 0.941782 0.012535	0.005154 0.964240 0.939699 0.016871	0.017139 0.957170 0.951512 -0.014521	0.008596 0.978616 0.943053 0.023927	0.018629 0.974323 0.948868 0.010729	0.006410 0.974671 0.935578 -0.008251	0.043112 0.979274 0.970434 0.036600	0.024579 0.965572 0.939734 0.009489	0.036035 0.956947 0.935654 -0.004302	0.015689 0.973745 0.947941 0.009915	-0.005819 0.976993 0.985871 -0.000463	0 0.000000 9999
6 59	19 17	6 59	0.246256 0.788761 0.828809 0.000800	-0.001806 0.976795 0.960760 0.005902	0.005308 0.961302 0.963547 0.015983	-0.007820 0.964240 0.958327 -0.006511	-0.056123 0.957170 0.958249 -0.037898	-0.000367 0.978616 0.979073 -0.002194	0.006383 0.974323 0.948396 0.002061	-0.023746 0.974671 0.966847 -0.019650	-0.024238 0.979274 0.951582 -0.010802	-0.019816 0.965572 0.947747 0.012968	-0.021952 0.956947 0.958206 -0.006321	-0.014462 0.973745 0.962540 -0.016825	0.032556 0.976993 0.963296 0.022261	4 -0.005506 9999
6 60	19 20	6 60	0.285731 0.788761 0.793133 -0.021899	-0.002685 0.976795 0.972698 -0.006738	0.003812 0.961302 0.940165 -0.000248	0.003188 0.964240 0.935549 -0.002309	0.055013 0.957170 0.946642 0.023160	-0.016349 0.978616 0.960547 -0.017560	0.014258 0.974323 0.966995 0.014531	0.011699 0.974671 0.965182 0.005171	0.013001 0.979274 0.955448 0.006086	0.021594 0.965572 0.979910 0.006926	0.023221 0.956947 0.957390 0.013384	0.010358 0.973745 0.964234 0.000907	0.027886 0.976993 0.971484 0.028021	0 0.000000 9999
6 61	19 20	6 61	0.287451 0.788761 0.804104 -0.000833	-0.005901 0.976795 0.972910 -0.016715	-0.009394 0.961302 0.957327 -0.008906	-0.005561 0.964240 0.950194 -0.005437	0.003967 0.957170 0.960746 0.019110	-0.044052 0.978616 0.969232 -0.034723	0.022252 0.974323 0.967673 0.025548	-0.029040 0.974671 0.961950 -0.016048	-0.005455 0.979274 0.955980 0.003101	-0.009026 0.965572 0.965296 -0.006228	-0.009966 0.956947 0.973333 -0.012094	0.056684 0.973745 0.971812 0.055436	0.002311 0.976993 0.944222 0.010636	0 0.000000 9999
6 62	19 16	6 62	0.172977 0.788761 0.872579 -0.006854	-0.022059 0.976795 0.960302 -0.015389	-0.005357 0.961302 0.945993 0.003084	0.003429 0.964240 0.970425 0.007360	-0.009592 0.957170 0.956825 -0.025647	0.014367 0.978616 0.960334 0.012104	-0.016176 0.974323 0.956909 -0.024149	0.009955 0.974671 0.979042 0.022713	0.016647 0.979274 0.947318 0.004548	-0.006386 0.965572 0.963003 -0.019706	0.020638 0.956947 0.974660 0.033706	-0.021165 0.973745 0.946444 -0.011537	-0.002417 0.976993 0.979140 -0.005185	0 0.000000 9999
6 63	19 19	6 63	0.224827 0.788761 0.862909 -0.019220	0.068633 0.976795 0.954486 0.051358	0.002357 0.961302 0.976937 -0.003150	0.001493 0.964240 0.962138 0.005605	-0.050680 0.957170 0.957080 -0.030408	0.004618 0.978616 0.970579 -0.000769	-0.009603 0.974323 0.968222 -0.010598	-0.041293 0.974671 0.966997 -0.036118	0.015121 0.979274 0.948537 0.008161	-0.023717 0.965572 0.956405 -0.008973	0.004058 0.956947 0.969513 0.005197	-0.050098 0.973745 0.973633 -0.052930	-0.031986 0.976993 0.969724 -0.032068	0 0.000000 9999
6 64	19 19	6 64	0.310237 0.788761 0.810264 0.024473	0.008568 0.976795 0.967797 0.010144	0.009025 0.961302 0.920173 0.006577	0.010014 0.964240 0.919662 0.008264	0.027791 0.957170 0.963893 -0.001649	0.005959 0.978616 0.974517 0.008650	0.046756 0.974323 0.965789 0.040608	0.021429 0.974671 0.969590 0.007843	0.000615 0.979274 0.980295 -0.004883	0.054747 0.965572 0.977178 0.051841	-0.004293 0.956947 0.973612 -0.005324	0.005211 0.973745 0.966849 0.007107	-0.004893 0.976993 0.973676 -0.006433	9 0.035619 9999
6 65	19 20	6 65	0.249113 0.788761 0.845062 -0.027043	-0.019259 0.976795 0.961970 -0.013028	0.022672 0.961302 0.946563 0.027191	0.009745 0.964240 0.945444 0.008021	-0.043175 0.957170 0.959534 -0.019472	0.018931 0.978616 0.959224 0.015900	0.018970 0.974323 0.955497 0.024623	-0.023692 0.974671 0.955622 -0.008159	0.023663 0.979274 0.960812 0.023632	-0.039873 0.965572 0.944331 -0.026382	-0.024128 0.956947 0.971631 -0.003266	0.012692 0.973745 0.957247 0.009344	0.014394 0.976993 0.971048 0.012440	0 0.000000 9999
6 66	19 18	6 66	0.248147 0.788761 0.859197 0.012010	-0.051855 0.976795 0.942550 -0.051081	0.019589 0.961302 0.900275 0.015167	0.015250 0.964240 0.932468 0.007290	0.040435 0.957170 0.948856 0.050033	0.012999 0.978616 0.963169 0.010160	0.018260 0.974323 0.958066 0.019307	-0.002385 0.974671 0.964539 0.009963	-0.053846 0.979274 0.921606 -0.053935	0.030635 0.965572 0.966579 0.026622	-0.025644 0.956947 0.974848 -0.015375	0.003354 0.973745 0.907467 -0.012658	0.007694 0.976993 0.969682 0.018459	8 -0.025451 9999
6 67	19 20	6 67	0.289235 0.788761 0.836368 0.019457	-0.015808 0.976795 0.941246 -0.017251	-0.017230 0.961302 0.915863 -0.011965	-0.013959 0.964240 0.917315 -0.006624	0.074236 0.957170 0.940327 0.039394	0.032454 0.978616 0.955384 0.025198	-0.005138 0.974323 0.935832 -0.004509	0.030638 0.974671 0.969517 0.021819	0.004404 0.979274 0.941920 -0.019700	0.010447 0.965572 0.969642 -0.001681	-0.013355 0.956947 0.972526 -0.004626	0.000759 0.973745 0.937386 -0.005586	-0.009219 0.976993 0.981170 -0.004379	4 0.027686 9999
6 68	19 20	6 68	0.314439 0.788761 0.812943 0.024876	0.019785 0.976795 0.962500 0.022236	-0.052397 0.961302 0.929633 -0.046546	-0.048176 0.964240 0.927568 -0.041895	0.045114 0.957170 0.958794 0.004000	0.003037 0.978616 0.978918 0.001959	-0.007220 0.974323 0.972067 -0.000695	-0.005172 0.974671 0.980761 -0.004379	-0.005844 0.979274 0.981936 -0.012250	0.024643 0.965572 0.968318 0.012004	0.016167 0.956947 0.968654 0.009204	0.002281 0.973745 0.973321 0.004496	-0.017578 0.976993 0.985394 -0.020457	2 -0.034028 9999
6 69	19 20	6 69	0.405922 0.788761 0.692002 0.021382	0.005643 0.976795 0.956536 -0.001922	0.000414 0.961302 0.932131 -0.007036	0.001215 0.964240 0.932017 -0.007654	0.045265 0.957170 0.937549 -0.001391	0.022938 0.978616 0.967526 0.020906	-0.012517 0.974323 0.966318 -0.011747	0.007935 0.974671 0.965803 0.008103	0.054606 0.979274 0.949356 0.063971	0.044031 0.965572 0.952489 0.022678	0.017988 0.956947 0.968757 0.022934	-0.028981 0.973745 0.952870 -0.040557	-0.013582 0.976993 0.959196 -0.003851	8 0.036984 9999
6 70	19 20	6 70	0.287741 0.788761 0.853221 0.035101	0.006013 0.976795 0.964449 0.012633	0.031144 0.961302 0.942559 0.014431	0.031080 0.964240 0.944814 0.012085	-0.020371 0.957170 0.952511 -0.000423	-0.010250 0.978616 0.970732 -0.015580	0.020702 0.974323 0.966783 0.029980	-0.008407 0.974671 0.951976 0.002446	0.041514 0.979274 0.951687 0.043709	0.006558 0.965572 0.941205 0.036770	0.014994 0.956947 0.976640 0.027154	0.014669 0.973745 0.960162 0.016612	0.029486 0.976993 0.979983 0.025450	8 0.039169 9999
6 71	19 19	6 71	0.178246 0.788761 0.895719 -0.017520	-0.020169 0.976795 0.950831 -0.001002	-0.011484 0.961302 0.967130 -0.012684	-0.012008 0.964240 0.968681 -0.006467	0.001896 0.957170 0.969864 0.023603	-0.005434 0.978616 0.957292 -0.007198	0.062933 0.974323 0.972437 0.052038	0.005332 0.974671 0.952631 -0.021091	0.022391 0.979274 0.969190 0.022939	0.002382 0.965572 0.969034 -0.011855	-0.009868 0.956947 0.973875 0.004676	0.042945 0.973745 0.971216 0.039968	0.020612 0.976993 0.966037 0.017868	0 0.000000 9999
6 72	19 20	6 72	0.267902 0.788761 0.837653 -0.007308	0.001332 0.976795 0.951487 -0.002537	0.004543 0.961302 0.974131 0.007019	0.004351 0.964240 0.978081 0.006585	-0.070156 0.957170 0.941275 -0.030740	-0.037467 0.978616 0.967101 -0.031133	-0.016180 0.974323 0.949324 -0.008316	-0.051469 0.974671 0.944688 -0.030698	-0.018166 0.979274 0.967086 -0.005969	-0.057022 0.965572 0.949785 -0.016365	-0.009945 0.956947 0.967423 0.014412	-0.034016 0.973745 0.935274 -0.026973	0.015351 0.976993 0.969051 0.013158	0 0.000000 9999
6 73	19 19	6 73	0.269229 0.788761 0.844971 -0.003083	0.019783 0.976795 0.970945 0.020509	0.049738 0.961302 0.952403 0.024048	0.049952 0.964240 0.949299 0.026050	0.073013 0.957170 0.963509 0.048717	-0.020160 0.978616 0.935333 -0.017690	0.016519 0.974323 0.955426 0.012956	0.043184 0.974671 0.942722 0.019961	-0.005012 0.979274 0.972941 -0.011441	0.075164 0.965572 0.962721 0.054238	-0.028783 0.956947 0.972254 -0.016030	0.031808 0.973745 0.969832 0.032391	-0.009523 0.976993 0.981506 -0.014976	0 0.000000 9999
6 74	19 20	6 74	0.295320 0.788761 0.806994 -0.020312	0.028643 0.976795 0.967377 0.026675	-0.008290 0.961302 0.921060 -0.027521	-0.009039 0.964240 0.924351 -0.020337	0.033741 0.957170 0.960529 0.015461	0.015088 0.978616 0.950596 0.009240	-0.006072 0.974323 0.936283 -0.004995	0.029362 0.974671 0.958850 0.025916	0.000004 0.979274 0.960719 -0.001357	0.008071 0.965572 0.950236 0.019063	-0.043392 0.956947 0.969460 -0.029464	-0.018559 0.973745 0.954996 -0.018948	0.011804 0.976993 0.977028 0.007758	0 0.000000 9999
6 75	19 20	6 75	0.332404 0.788761 0.773072 0.021033	0.019850 0.976795 0.974001 0.018039	-0.010799 0.961302 0.949076 -0.023449	-0.007034 0.964240 0.952750 -0.013754	-0.010201 0.957170 0.968513 -0.010664	0.017371 0.978616 0.973400 0.019617	-0.036196 0.974323 0.968164 -0.043823	-0.009270 0.974671 0.970873 -0.009652	-0.031551 0.979274 0.955938 -0.014740	-0.005959 0.965572 0.955057 -0.000413	0.008155 0.956947 0.965913 -0.002151	-0.006554 0.973745 0.962520 -0.014512	-0.002681 0.976993 0.954068 0.003654	6 -0.030360 9999
6 76	19 20	6 76	0.288583 0.788761 0.775603 0.006561	0.024122 0.976795 0.955416 0.018371	-0.033706 0.961302 0.945404 -0.033899	-0.019488 0.964240 0.947613 -0.026352	-0.002778 0.957170 0.964865 -0.013014	0.022127 0.978616 0.955188 0.025567	-0.032030 0.974323 0.962187 -0.043918	-0.003412 0.974671 0.953156 -0.005714	-0.001127 0.979274 0.954796 -0.004072	-0.017872 0.965572 0.950103 0.001236	-0.027871 0.956947 0.954866 -0.035508	-0.031223 0.973745 0.953057 -0.032728	0.037428 0.976993 0.962118 0.020507	6 -0.016975 9999
6 77	19 20	6 77	0.280065 0.788761 0.815903 -0.002833	0.013475 0.976795 0.945989 0.023183	0.018520 0.961302 0.967178 0.010983	0.018544 0.964240 0.964922 0.012689	0.024229 0.957170 0.968432 -0.009921	0.046998 0.978616 0.965853 0.047538	-0.004877 0.974323 0.963420 -0.009036	0.041490 0.974671 0.961768 0.019522	-0.003022 0.979274 0.973461 -0.007365	0.019792 0.965572 0.964905 0.003018	0.004958 0.956947 0.960210 -0.001506	-0.019374 0.973745 0.952269 -0.019865	0.004713 0.976993 0.983505 0.009625	0 0.000000 9999
6 78	19 20	6 78	0.255013 0.788761 0.837265 -0.012648	0.005765 0.976795 0.962001 -0.000237	0.000266 0.961302 0.961645 -0.007885	0.000815 0.964240 0.966119 -0.003493	0.029724 0.957170 0.964525 0.008341	0.002899 0.978616 0.955497 0.008097	-0.022826 0.974323 0.957278 -0.024712	-0.016336 0.974671 0.963502 -0.020778	-0.010224 0.979274 0.954977 -0.004573	-0.015819 0.965572 0.963276 -0.027420	-0.007956 0.956947 0.966076 0.006542	-0.017147 0.973745 0.944093 -0.015018	0.001015 0.976993 0.977701 -0.002381	0 0.000000 9999
6 79	19 20	6 79	0.272264 0.788761 0.818871 -0.002668	0.005518 0.976795 0.972772 0.010106	0.002669 0.961302 0.923521 0.009350	0.003711 0.964240 0.922095 0.001570	0.034737 0.957170 0.956587 0.001777	-0.006368 0.978616 0.948678 -0.009727	0.003333 0.974323 0.942965 0.003970	-0.015005 0.974671 0.979415 -0.009252	0.022129 0.979274 0.971717 0.018495	-0.002512 0.965572 0.972538 -0.018976	-0.028339 0.956947 0.962381 -0.026867	0.018590 0.973745 0.930583 0.015067	0.041090 0.976993 0.977735 0.037478	0 0.000000 9999
6 80	19 20	6 80	0.185960 0.788761 0.865930 -0.036318	0.020537 0.976795 0.964823 0.018251	-0.002313 0.961302 0.918314 -0.010495	-0.002825 0.964240 0.915058 -0.011595	0.058964 0.957170 0.956707 0.027337	0.012317 0.978616 0.974292 0.008937	0.013306 0.974323 0.961928 0.001970	0.048564 0.974671 0.953236 0.028497	-0.002509 0.979274 0.974866 -0.001968	0.033933 0.965572 0.968146 0.025754	-0.000809 0.956947 0.958787 0.015049	0.006547 0.973745 0.935149 -0.005777	-0.001432 0.976993 0.969747 -0.008762	0 0.000000 9999
6 81	19 15	6 81	0.199677 0.788761 0.871536 -0.018822	0.008611 0.976795 0.965563 -0.000894	0.003009 0.961302 0.842668 0.013912	-0.004444 0.964240 0.866015 0.001356	-0.003978 0.957170 0.967200 0.019219	-0.008506 0.978616 0.934299 -0.012826	-0.008481 0.974323 0.963337 -0.004609	-0.040415 0.974671 0.959865 -0.029631	-0.004564 0.979274 0.956549 -0.007051	-0.016887 0.965572 0.950166 -0.026308	-0.022973 0.956947 0.966469 -0.009770	-0.011279 0.973745 0.881266 -0.001074	-0.037368 0.976993 0.935363 -0.020372	0 0.000000 9999
6 82	19 20	6 82	0.282118 0.788761 0.837168 0.020643	0.032022 0.976795 0.959568 0.030775	0.025712 0.961302 0.965040 0.021977	0.013659 0.964240 0.973177 0.019419	-0.003923 0.957170 0.964357 0.019655	0.005466 0.978616 0.967204 0.018948	-0.006001 0.974323 0.950593 0.000222	-0.010393 0.974671 0.963238 0.006584	-0.019563 0.979274 0.958206 -0.012539	-0.009637 0.965572 0.954962 0.011640	0.016928 0.956947 0.964573 0.033251	-0.047741 0.973745 0.971727 -0.046030	0.012551 0.976993 0.968689 0.014293	10 0.026199 9999
6 83	19 19	6 83	0.352571 0.788761 0.701074 -0.002584	-0.023128 0.976795 0.964117 -0.014431	-0.012621 0.961302 0.937374 -0.012967	-0.012646 0.964240 0.932203 -0.007244	0.078925 0.957170 0.944312 0.034322	0.034815 0.978616 0.937035 0.025512	0.029243 0.974323 0.936019 0.031461	0.045432 0.974671 0.952447 0.038331	0.012880 0.979274 0.966470 0.012029	0.035837 0.965572 0.970743 0.024954	0.047463 0.956947 0.947968 0.021743	0.031504 0.973745 0.953342 0.035491	0.065170 0.976993 0.958703 0.055244	0 0.000000 9999
6 84	19 19	6 84	0.434847 0.788761 0.644396 0.032401	-0.016675 0.976795 0.932544 -0.005542	0.004427 0.961302 0.970389 0.003796	0.006937 0.964240 0.971211 0.011967	0.047891 0.957170 0.967588 0.028016	-0.012635 0.978616 0.956389 0.000114	0.012875 0.974323 0.969899 0.011268	0.010963 0.974671 0.949459 -0.009479	-0.017162 0.979274 0.956303 -0.019228	0.028087 0.965572 0.967763 0.004733	0.098263 0.956947 0.958545 0.068577	-0.009625 0.973745 0.961304 -0.011547	-0.002515 0.976993 0.956520 -0.012880	10 0.047138 -9
6 85	19 20	6 85	0.317397 0.788761 0.800571 0.011676	0.030580 0.976795 0.955667 0.031845	0.037657 0.961302 0.931245 0.030413	0.038544 0.964240 0.934731 0.040039	0.054361 0.957170 0.947050 0.021920	-0.017564 0.978616 0.964199 -0.013746	0.034167 0.974323 0.953973 0.021246	-0.003874 0.974671 0.962761 -0.025002	0.002036 0.979274 0.980868 -0.002365	0.020303 0.965572 0.969656 0.011501	0.036667 0.956947 0.968592 0.027424	0.070455 0.973745 0.950813 0.064779	-0.021766 0.976993 0.981336 -0.020421	11 0.027502 9999
6 86	19 19	6 86	0.266523 0.788761 0.833594 -0.008625	0.026656 0.976795 0.942299 0.033007	0.011546 0.961302 0.945777 0.026118	0.011953 0.964240 0.950788 0.017501	0.036567 0.957170 0.949476 -0.006189	0.017154 0.978616 0.924461 0.034544	-0.025409 0.974323 0.945688 -0.038377	0.023739 0.974671 0.931128 -0.005557	0.053231 0.979274 0.944372 0.053353	-0.005280 0.965572 0.962519 -0.018265	-0.037199 0.956947 0.961597 -0.015617	0.020966 0.973745 0.960229 0.027519	0.015425 0.976993 0.973099 0.019387	0 0.000000 9999
6 87	19 18	6 87	0.264450 0.788761 0.824891 0.009308	-0.014906 0.976795 0.970881 -0.009527	-0.060285 0.961302 0.943943 -0.044362	-0.059836 0.964240 0.942503 -0.045418	0.047322 0.957170 0.972534 0.030974	-0.020842 0.978616 0.948470 -0.006197	0.003272 0.974323 0.965233 0.009422	0.022986 0.974671 0.941533 0.003684	0.032019 0.979274 0.961742 0.024628	-0.010041 0.965572 0.973733 -0.027820	0.049764 0.956947 0.957785 0.032213	0.033257 0.973745 0.955159 0.021570	0.017192 0.976993 0.973998 0.013638	3 -0.020561 9999
6 88	19 20	6 88	0.263253 0.788761 0.821815 -0.037828	0.013020 0.976795 0.966298 0.010788	0.021786 0.961302 0.947997 0.035372	0.020284 0.964240 0.958212 0.022132	-0.006081 0.957170 0.937956 0.009695	0.017614 0.978616 0.965133 0.020300	0.000104 0.974323 0.945954 -0.000954	0.000429 0.974671 0.958774 0.017024	-0.008474 0.979274 0.956644 0.002318	-0.016783 0.965572 0.970819 -0.005499	-0.007761 0.956947 0.967830 0.007771	-0.008959 0.973745 0.952926 -0.009363	-0.012263 0.976993 0.969058 -0.015197	0 0.000000 9999
6 89	19 20	6 89	0.310514 0.788761 0.782524 0.005830	0.006462 0.976795 0.963384 0.010051	-0.019328 0.961302 0.918469 -0.034055	-0.017925 0.964240 0.923257 -0.027405	0.021585 0.957170 0.956996 -0.002178	0.016554 0.978616 0.965065 0.021772	-0.032893 0.974323 0.971474 -0.030176	-0.017090 0.974671 0.965806 -0.017881	-0.003299 0.979274 0.962938 -0.000331	0.008549 0.965572 0.963248 0.003025	0.051817 0.956947 0.967340 0.054040	0.023153 0.973745 0.937594 0.017276	-0.010202 0.976993 0.970830 -0.016932	10 0.017750 9999
6 90	19 19	6 90	0.331698 0.788761 0.777104 0.024644	-0.029073 0.976795 0.957377 -0.022824	-0.002264 0.961302 0.925701 -0.000721	-0.002152 0.964240 0.929334 0.000772	0.073308 0.957170 0.958378 0.060034	0.051887 0.978616 0.964519 0.049190	0.004116 0.974323 0.962378 0.004921	0.044527 0.974671 0.957495 0.038986	0.033003 0.979274 0.947073 0.014789	0.013071 0.965572 0.959955 0.010049	0.103166 0.956947 0.949246 0.079269	-0.005350 0.973745 0.938899 -0.006777	-0.027165 0.976993 0.975439 -0.027469	10 0.044198 9999
6 91	19 16	6 91	0.247086 0.788761 0.866294 0.017900	-0.016868 0.976795 0.965236 -0.010934	-0.031766 0.961302 0.950461 -0.031203	-0.013821 0.964240 0.963219 -0.015933	-0.035939 0.957170 0.963089 -0.005714	-0.028936 0.978616 0.964793 -0.028321	0.017843 0.974323 0.960807 0.027246	-0.015323 0.974671 0.943906 0.001366	-0.048157 0.979274 0.963440 -0.044647	-0.041105 0.965572 0.954328 -0.024146	-0.011044 0.956947 0.968580 -0.002168	0.039916 0.973745 0.913978 0.044788	-0.002019 0.976993 0.973975 0.001603	11 0.028314 9999
6 92	19 19	6 92	0.286656 0.788761 0.834362 -0.013036	0.040598 0.976795 0.949728 0.029552	0.019244 0.961302 0.951433 0.005653	0.015800 0.964240 0.963836 0.004342	-0.022103 0.957170 0.949765 0.006323	0.003912 0.978616 0.956254 0.003182	0.002653 0.974323 0.952552 0.004160	-0.024067 0.974671 0.947020 -0.011512	-0.002879 0.979274 0.941038 -0.003657	0.008716 0.965572 0.955517 0.018022	-0.005705 0.956947 0.977501 0.008994	0.043854 0.973745 0.945827 0.041223	-0.010692 0.976993 0.938203 0.002162	0 0.000000 9999
6 93	19 19	6 93	0.325896 0.788761 0.761128 0.000081	-0.042858 0.976795 0.951441 -0.034796	0.001978 0.961302 0.960146 0.000983	0.002318 0.964240 0.958544 0.005817	0.059703 0.957170 0.963506 0.028920	0.006985 0.978616 0.959097 0.010150	-0.009425 0.974323 0.971611 -0.006073	0.001312 0.974671 0.963709 -0.007402	0.059465 0.979274 0.939953 0.065092	0.036768 0.965572 0.956467 0.016752	0.062349 0.956947 0.944082 0.017938	0.019848 0.973745 0.952785 0.019097	0.016389 0.976993 0.969757 0.005426	8 0.002296 9999
6 94	19 15	6 94	0.222395 0.788761 0.863920 -0.017229	0.004140 0.976795 0.937714 -0.021157	0.033328 0.961302 0.899872 0.022231	-0.003665 0.964240 0.973683 -0.007430	-0.011060 0.957170 0.941571 0.019041	-0.006402 0.978616 0.946988 -0.005333	0.014624 0.974323 0.958514 0.002627	0.032464 0.974671 0.941973 0.012905	0.009601 0.979274 0.915126 0.012670	0.013380 0.965572 0.960705 0.000800	-0.021562 0.956947 0.954922 0.008402	0.005202 0.973745 0.693105 -0.000165	0.013312 0.976993 0.981940 0.011870	0 0.000000 9999
6 95	19 12	6 95	0.263812 0.788761 0.847044 0.000927	-0.029976 0.976795 0.967975 -0.028851	0.036277 0.961302 0.859417 0.035057	0.059081 0.964240 0.904939 0.057516	-0.024685 0.957170 0.969560 -0.023123	-0.017163 0.978616 0.972240 -0.015213	-0.003054 0.974323 0.947264 0.007824	-0.050210 0.974671 0.958958 -0.026277	-0.005581 0.979274 0.944494 -0.010606	-0.016771 0.965572 0.951750 0.009887	-0.032723 0.956947 0.975331 -0.029382	0.005702 0.973745 0.603278 -0.017716	0.013365 0.976993 0.954079 0.014498	1 -0.005172 9999
6 96	19 19	6 96	0.324056 0.788761 0.799047 0.041928	-0.020137 0.976795 0.958833 -0.000493	-0.056149 0.961302 0.945979 -0.068736	-0.016648 0.964240 0.937423 -0.015425	0.065530 0.957170 0.964111 0.039750	0.008336 0.978616 0.965979 0.005613	0.009555 0.974323 0.960773 0.013374	0.034549 0.974671 0.962850 0.024716	-0.027279 0.979274 0.928077 -0.018127	0.036444 0.965572 0.949666 0.020170	0.054352 0.956947 0.963490 0.032966	0.024052 0.973745 0.938734 0.018507	-0.029438 0.976993 0.957143 -0.017628	2 -0.053684 167
6 97	19 20	6 97	0.312765 0.788761 0.788478 0.007036	-0.000072 0.976795 0.953722 -0.003618	-0.025226 0.961302 0.946921 -0.020882	-0.041463 0.964240 0.952246 -0.033001	0.021206 0.957170 0.961395 0.009622	-0.011955 0.978616 0.952989 -0.024402	-0.018022 0.974323 0.958709 -0.016977	-0.035301 0.974671 0.966165 -0.028388	0.005171 0.979274 0.968421 0.008586	0.041538 0.965572 0.953917 0.016608	0.044516 0.956947 0.942565 0.030587	0.007765 0.973745 0.949980 0.005404	0.001930 0.976993 0.978377 -0.002946	3 -0.015238 9999
6 98	19 11	6 98	0.239650 0.788761 0.877672 0.014777	-0.007392 0.976795 0.953425 -0.019959	0.032797 0.961302 0.781177 -0.019191	-0.032820 0.964240 0.965959 -0.029417	-0.074455 0.957170 0.942099 -0.014580	-0.006259 0.978616 0.975305 -0.012230	-0.002328 0.974323 0.976963 -0.004853	-0.012424 0.974671 0.964763 -0.000914	0.007925 0.979274 0.949972 0.015838	-0.024459 0.965572 0.958451 -0.016820	-0.037894 0.956947 0.979184 -0.026047	0.022315 0.973745 0.593881 0.023870	-0.051957 0.976993 0.969331 -0.063253	3 -0.020849 9999
6 99	19 18	6 99	0.327614 0.788761 0.779059 -0.004118	0.003313 0.976795 0.936363 -0.005349	0.018637 0.961302 0.930526 0.006340	0.043268 0.964240 0.933626 0.037377	-0.016390 0.957170 0.939439 0.002888	-0.002579 0.978616 0.953978 -0.008896	-0.011940 0.974323 0.938882 -0.006912	0.018949 0.974671 0.951010 0.014103	0.027069 0.979274 0.939366 0.023049	0.005254 0.965572 0.958171 -0.002844	-0.047218 0.956947 0.954315 -0.023493	0.003265 0.973745 0.924444 -0.008076	0.005436 0.976993 0.962116 -0.001589	0 0.000000 9999
6 100	19 19	6 100	0.395480 0.788761 0.743458 0.061644	-0.002397 0.976795 0.936000 -0.006695	-0.060698 0.961302 0.907467 -0.040861	-0.054189 0.964240 0.909650 -0.031448	0.009897 0.957170 0.972019 0.009361	0.059733 0.978616 0.971967 0.059881	0.013995 0.974323 0.959838 0.010390	0.005170 0.974671 0.974389 0.007900	0.015523 0.979274 0.941641 0.004269	0.021136 0.965572 0.970121 0.016239	0.022198 0.956947 0.956273 0.032133	-0.007647 0.973745 0.950063 -0.006923	-0.012358 0.976993 0.958501 -0.009293	0 0.061644 91
6 101	19 18	6 101	0.362694 0.788761 0.774907 0.018102	0.025195 0.976795 0.945913 0.019421	-0.001369 0.961302 0.960895 -0.005616	-0.000720 0.964240 0.962916 -0.003950	-0.023468 0.957170 0.969108 0.000894	-0.033444 0.978616 0.948944 -0.018480	-0.006994 0.974323 0.952359 -0.001457	-0.040980 0.974671 0.958690 -0.047902	-0.012681 0.979274 0.889130 0.002849	-0.024595 0.965572 0.956193 -0.038679	-0.004800 0.956947 0.966513 -0.003118	0.008587 0.973745 0.962149 0.011022	0.001674 0.976993 0.963933 0.003446	7 -0.029447 9999
6 102	19 10	6 102	0.396964 0.788761 0.746617 0.063388	0.032474 0.976795 0.921176 0.010444	-0.000521 0.961302 0.976885 0.005002	0.002805 0.964240 0.985752 -0.005263	-0.123760 0.957170 0.864419 -0.048182	0.025437 0.978616 0.972849 0.021320	-0.016062 0.974323 0.938570 -0.009179	0.023150 0.974671 0.972357 0.035769	-0.023541 0.979274 0.818014 -0.007897	0.106103 0.965572 0.823053 0.048385	-0.123974 0.956947 0.808778 -0.043694	-0.017119 0.973745 0.776519 -0.032385	0.051129 0.976993 0.985143 0.048158	0 0.063388 77
6 103	19 20	6 103	0.308250 0.788761 0.824807 -0.001553	0.025085 0.976795 0.962928 0.029380	-0.020311 0.961302 0.969739 -0.021831	-0.014665 0.964240 0.974564 -0.008329	0.023789 0.957170 0.972896 -0.004948	0.013994 0.978616 0.975260 0.001628	-0.024355 0.974323 0.976676 -0.022636	0.001845 0.974671 0.982469 -0.004567	-0.000188 0.979274 0.978910 -0.007412	0.011650 0.965572 0.975137 -0.002495	-0.020289 0.956947 0.969626 -0.035080	0.011821 0.973745 0.974197 0.003802	-0.012062 0.976993 0.986110 -0.011449	0 0.000000 9999
7 8	10 12	7 8	0.146482 0.937222 0.860884 0.048351	-0.021272 0.948217 0.966330 -0.046523	0.001868 0.982322 0.860906 -0.002614	-0.060629 0.935524 0.874915 -0.020358	-0.028743 0.977151 0.964104 -0.041294	-0.010875 0.976145 0.965293 -0.020195	-0.015863 0.965767 0.953740 -0.038544	-0.000112 0.966644 0.960555 -0.021139	-0.028232 0.934068 0.968694 -0.002452	0.021279 0.950930 0.954316 0.048592	0.013163 0.983384 0.972678 0.009966	0.093021 0.968797 0.825009 0.051508	-0.002299 0.977336 0.963109 0.009690	11 0.049905 -9
7 9	10 18	7 9	0.139485 0.937222 0.860167 0.036608	-0.014328 0.948217 0.972951 -0.009042	-0.003428 0.982322 0.948467 -0.004978	-0.005482 0.935524 0.949542 -0.001934	-0.042906 0.977151 0.962402 -0.032744	0.006308 0.976145 0.959493 0.011624	-0.008851 0.965767 0.955611 0.002962	-0.040878 0.966644 0.965041 -0.032800	-0.028215 0.934068 0.959680 0.010490	0.043371 0.950930 0.971587 0.026099	-0.054969 0.983384 0.953763 -0.048349	-0.013617 0.968797 0.952412 -0.015597	-0.010410 0.977336 0.966378 -0.005681	0 0.036608 9999
7 10	10 20	7 10	0.128496 0.937222 0.802616 -0.008089	-0.024893 0.948217 0.963208 0.006180	0.014456 0.982322 0.948938 0.005093	-0.012095 0.935524 0.951305 0.007990	0.009468 0.977151 0.965945 0.020579	0.012151 0.976145 0.968855 0.011122	-0.005588 0.965767 0.964484 0.003578	-0.012613 0.966644 0.961865 -0.002555	-0.009356 0.934068 0.959795 0.028997	0.027148 0.950930 0.970925 0.010569	-0.010350 0.983384 0.955830 -0.003946	0.013355 0.968797 0.969704 0.007879	0.003332 0.977336 0.978398 0.007605	0 0.000000 9999
7 11	10 17	7 11	0.171723 0.937222 0.821192 0.052537	0.019409 0.948217 0.973899 0.024023	-0.017828 0.982322 0.977046 -0.017853	0.010076 0.935524 0.970660 0.009047	-0.020124 0.977151 0.968407 -0.024105	0.007354 0.976145 0.976700 0.011729	0.014069 0.965767 0.966325 -0.000430	-0.017118 0.966644 0.963147 -0.015699	-0.008589 0.934068 0.954176 -0.037682	-0.011089 0.950930 0.970128 -0.024670	0.015563 0.983384 0.961663 0.019149	-0.012088 0.968797 0.969380 -0.013486	-0.033064 0.977336 0.960657 -0.031151	0 0.052537 -9
7 12	10 19	7 12	0.135094 0.937222 0.871264 0.038127	-0.033167 0.948217 0.966066 -0.043708	0.001643 0.982322 0.985170 0.003218	-0.006356 0.935524 0.984968 -0.000570	0.016753 0.977151 0.959610 0.006236	-0.012559 0.976145 0.964983 -0.019761	0.014257 0.965767 0.968210 0.003890	0.000490 0.966644 0.962645 -0.015219	-0.023639 0.934068 0.962408 -0.010459	-0.051318 0.950930 0.967227 -0.029984	-0.004549 0.983384 0.959749 0.001115	0.033754 0.968797 0.973265 0.008094	0.002997 0.977336 0.973662 -0.003023	1 -0.040822 9999
7 13	10 20	7 13	0.114692 0.937222 0.823101 -0.000470	-0.041705 0.948217 0.965548 -0.025449	-0.002039 0.982322 0.962738 -0.006031	0.020459 0.935524 0.964999 0.035884	0.012858 0.977151 0.972389 0.007623	0.013211 0.976145 0.967740 0.021763	-0.027899 0.965767 0.976844 -0.027341	0.008093 0.966644 0.972876 0.012184	-0.022643 0.934068 0.972616 -0.013658	0.007267 0.950930 0.978604 -0.007051	-0.002267 0.983384 0.982323 -0.002788	-0.012263 0.968797 0.976179 -0.020319	0.001145 0.977336 0.973793 0.002046	0 0.000000 9999
7 14	10 20	7 14	0.125035 0.937222 0.829571 0.006028	0.001424 0.948217 0.965368 0.016006	0.004129 0.982322 0.915921 0.011940	0.013083 0.935524 0.915379 0.029498	-0.025552 0.977151 0.951312 -0.015470	0.019556 0.976145 0.960103 0.014276	-0.041258 0.965767 0.953779 -0.020316	-0.002649 0.966644 0.971050 -0.002200	-0.030601 0.934068 0.964158 -0.001633	0.013798 0.950930 0.965923 0.014859	0.031339 0.983384 0.975249 0.029904	-0.000266 0.968797 0.961368 0.006980	0.027994 0.977336 0.969984 0.025975	10 0.013426 9999
7 15	10 19	7 15	0.103841 0.937222 0.794064 -0.030545	0.021409 0.948217 0.964756 0.000857	-0.006757 0.982322 0.949898 -0.007668	0.002793 0.935524 0.949755 -0.005120	-0.006214 0.977151 0.956758 -0.001782	-0.013398 0.976145 0.970602 -0.014224	-0.009578 0.965767 0.960597 -0.000526	-0.043217 0.966644 0.967372 -0.035205	-0.005572 0.934068 0.967286 -0.030578	0.022781 0.950930 0.966765 -0.000559	-0.012371 0.983384 0.972285 -0.010764	-0.028633 0.968797 0.954622 -0.013427	-0.008245 0.977336 0.976615 -0.005098	0 0.000000 9999
7 16	10 20	7 16	0.145059 0.937222 0.714318 -0.006927	-0.010765 0.948217 0.956236 0.032413	-0.000077 0.982322 0.968863 0.000872	0.007136 0.935524 0.970618 0.009578	0.004842 0.977151 0.963168 0.016507	-0.016480 0.976145 0.930536 -0.004663	-0.008871 0.965767 0.956354 0.008986	-0.019085 0.966644 0.944413 0.005675	0.047373 0.934068 0.973734 0.056145	0.020391 0.950930 0.963780 -0.004927	0.002084 0.983384 0.963549 0.002989	0.022668 0.968797 0.953519 -0.000541	-0.014990 0.977336 0.984527 -0.018008	0 0.000000 9999
7 17	10 20	7 17	0.104588 0.937222 0.784427 -0.017438	-0.039856 0.948217 0.948585 -0.004995	0.002099 0.982322 0.973759 0.004154	-0.003920 0.935524 0.976915 0.011123	-0.018933 0.977151 0.966481 -0.003269	0.004075 0.976145 0.950035 0.002014	-0.016480 0.965767 0.966411 -0.006713	-0.035594 0.966644 0.940845 -0.012180	0.003547 0.934068 0.975785 0.018416	0.028499 0.950930 0.942014 0.003485	-0.008996 0.983384 0.963938 0.001861	-0.005448 0.968797 0.969115 -0.014925	-0.002475 0.977336 0.967343 -0.003766	0 0.000000 9999
7 18	10 20	7 18	0.109007 0.937222 0.796876 0.000211	-0.010478 0.948217 0.976216 0.007164	-0.000401 0.982322 0.976936 -0.005409	0.000865 0.935524 0.978325 0.007195	0.029256 0.977151 0.968871 0.022048	-0.053327 0.976145 0.955147 -0.037906	0.032998 0.965767 0.958563 0.032173	-0.012485 0.966644 0.958505 -0.013519	0.023698 0.934068 0.979357 0.021125	-0.006781 0.950930 0.956245 0.002871	0.057613 0.983384 0.975642 0.054139	0.011051 0.968797 0.959162 -0.005497	0.015373 0.977336 0.977210 0.009794	10 0.003380 9999
7 19	10 20	7 19	0.099191 0.937222 0.831077 -0.005957	-0.036674 0.948217 0.977925 -0.028371	0.026945 0.982322 0.960091 0.022200	0.001601 0.935524 0.960598 0.000814	0.008488 0.977151 0.964903 0.006533	0.002954 0.976145 0.957620 0.015638	0.019798 0.965767 0.969960 0.023723	-0.041094 0.966644 0.964713 -0.025473	0.029794 0.934068 0.966476 0.039249	0.017586 0.950930 0.966450 0.007825	-0.006693 0.983384 0.971544 -0.004573	0.042331 0.968797 0.969732 0.031211	-0.036048 0.977336 0.979196 -0.033510	0 0.000000 9999
7 20	10 20	7 20	0.099248 0.937222 0.826952 -0.009928	-0.012597 0.948217 0.963870 -0.008747	-0.042266 0.982322 0.976030 -0.047463	-0.002696 0.935524 0.974441 -0.002527	-0.016836 0.977151 0.973401 -0.018975	-0.010620 0.976145 0.978610 -0.012486	-0.006189 0.965767 0.966344 -0.017561	-0.020680 0.966644 0.972453 -0.025848	-0.012194 0.934068 0.975614 0.006441	-0.022824 0.950930 0.963838 -0.001347	-0.002410 0.983384 0.975007 -0.000606	-0.037050 0.968797 0.969076 -0.048646	0.002235 0.977336 0.984912 0.002843	0 0.000000 9999
7 21	10 20	7 21	0.110705 0.937222 0.833224 0.003620	-0.038015 0.948217 0.968672 -0.013965	-0.022863 0.982322 0.970443 -0.013598	-0.031703 0.935524 0.968000 -0.029344	0.020334 0.977151 0.971180 0.035585	0.004189 0.976145 0.975975 0.002641	0.012720 0.965767 0.977457 0.021326	-0.025741 0.966644 0.968128 -0.011594	-0.046834 0.934068 0.967086 -0.017385	0.021348 0.950930 0.970750 0.004324	-0.017245 0.983384 0.950808 -0.010918	0.019808 0.968797 0.966578 0.013429	0.000938 0.977336 0.979793 0.006626	4 0.011350 9999
7 22	10 19	7 22	0.127962 0.937222 0.870273 0.033647	-0.008608 0.948217 0.971831 0.006212	0.024864 0.982322 0.941439 0.022415	-0.001272 0.935524 0.944398 0.033844	0.013500 0.977151 0.970877 0.033909	0.018328 0.976145 0.972030 0.025053	0.009093 0.965767 0.967277 0.026725	-0.021637 0.966644 0.959914 0.004926	-0.005800 0.934068 0.967935 -0.012059	0.024214 0.950930 0.982894 0.015874	0.000535 0.983384 0.967710 0.001152	-0.048731 0.968797 0.951018 -0.030756	-0.036200 0.977336 0.970974 -0.037042	4 0.033778 9999
7 23	10 17	7 23	0.099357 0.937222 0.891393 0.003493	0.057196 0.948217 0.954542 0.024447	0.000234 0.982322 0.984182 -0.001358	-0.000267 0.935524 0.981981 -0.011296	0.025028 0.977151 0.955957 0.008229	0.036868 0.976145 0.969414 0.036433	0.001064 0.965767 0.977375 -0.010531	0.019024 0.966644 0.967091 0.016029	0.041811 0.934068 0.946799 0.008181	-0.009106 0.950930 0.963078 -0.014920	0.001406 0.983384 0.969859 -0.006882	0.004259 0.968797 0.983294 0.001769	-0.024326 0.977336 0.973413 -0.025383	7 0.007483 9999
7 24	10 20	7 24	0.099889 0.937222 0.796453 -0.035637	0.000167 0.948217 0.968160 0.002594	-0.001055 0.982322 0.965490 0.010949	0.019493 0.935524 0.964358 0.006637	0.013684 0.977151 0.939963 0.027861	0.034285 0.976145 0.967343 0.022979	0.024312 0.965767 0.963419 0.025265	0.016305 0.966644 0.969798 0.019243	0.009617 0.934068 0.959370 -0.010199	0.017601 0.950930 0.945687 -0.015048	-0.028518 0.983384 0.958573 -0.020089	0.007861 0.968797 0.960460 0.003672	-0.006166 0.977336 0.975153 -0.004790	0 0.000000 9999
7 25	10 20	7 25	0.124683 0.937222 0.856771 0.027079	-0.038790 0.948217 0.968330 -0.030883	0.001705 0.982322 0.942452 0.000082	-0.034689 0.935524 0.941315 -0.003111	-0.017988 0.977151 0.969224 -0.007504	0.060353 0.976145 0.958943 0.047755	-0.024754 0.965767 0.936190 0.007867	0.012833 0.966644 0.981104 0.004715	-0.034093 0.934068 0.971355 -0.014512	0.032726 0.950930 0.981627 0.017349	0.002765 0.983384 0.960845 0.007887	-0.003113 0.968797 0.957629 0.003642	-0.031959 0.977336 0.980932 -0.028311	1 -0.028919 9999
7 26	10 20	7 26	0.101690 0.937222 0.852626 -0.005659	-0.033069 0.948217 0.952541 -0.005566	0.001763 0.982322 0.958235 0.001818	-0.052818 0.935524 0.957883 -0.024038	0.001904 0.977151 0.963762 0.017237	-0.003531 0.976145 0.962268 -0.024388	-0.013803 0.965767 0.960188 0.008142	-0.023677 0.966644 0.969684 -0.019577	-0.018702 0.934068 0.960275 0.016985	0.004102 0.950930 0.972482 -0.005960	-0.047435 0.983384 0.962483 -0.044881	-0.002065 0.968797 0.949558 -0.010041	-0.000336 0.977336 0.984930 0.001874	0 0.000000 9999
7 27	10 14	7 27	0.038057 0.937222 0.919373 -0.033573	-0.016864 0.948217 0.946382 -0.031423	-0.000139 0.982322 0.944241 -0.008594	0.012529 0.935524 0.930639 0.002051	0.009444 0.977151 0.961697 0.013256	0.009856 0.976145 0.971888 0.012092	-0.005028 0.965767 0.978619 -0.009515	0.011366 0.966644 0.962819 0.001687	-0.020686 0.934068 0.953553 -0.013004	-0.012818 0.950930 0.967274 0.007317	0.025112 0.983384 0.972977 0.028175	0.000448 0.968797 0.927014 -0.006251	0.000692 0.977336 0.976350 0.000544	0 0.000000 9999
7 28	10 20	7 28	0.109275 0.937222 0.833046 0.018519	0.051738 0.948217 0.953516 0.017810	-0.001011 0.982322 0.921658 0.014784	0.058266 0.935524 0.917920 0.008400	-0.021426 0.977151 0.970909 -0.010249	0.025538 0.976145 0.971663 0.029117	-0.011413 0.965767 0.968918 0.005332	0.000193 0.966644 0.975367 0.015821	-0.026596 0.934068 0.965825 -0.003154	0.008297 0.950930 0.962831 -0.008846	-0.000958 0.983384 0.969528 -0.006051	-0.017484 0.968797 0.931324 0.004332	-0.008528 0.977336 0.973956 -0.004887	0 0.018519 9999
7 29	10 12	7 29	0.023020 0.937222 0.923876 -0.054880	-0.004590 0.948217 0.974348 0.003516	0.000764 0.982322 0.933261 -0.006551	0.013538 0.935524 0.934494 0.032340	-0.004175 0.977151 0.962886 0.005035	-0.001363 0.976145 0.961806 -0.012768	-0.005337 0.965767 0.957333 0.019341	-0.001079 0.966644 0.974959 0.007604	0.001011 0.934068 0.997537 0.001058	0.010420 0.950930 0.940817 0.008829	0.009622 0.983384 0.958706 0.003617	-0.006798 0.968797 0.950310 0.015443	-0.000275 0.977336 0.991955 0.000028	0 0.000000 9999
7 30	10 9	7 30	0.026171 0.937222 0.963993 0.014908	-0.049720 0.948217 0.970656 -0.034969	0.000146 0.982322 0.955713 -0.006296	-0.000299 0.935524 0.954560 0.000943	-0.011823 0.977151 0.971595 -0.012731	0.008571 0.976145 0.982684 0.008610	-0.047174 0.965767 0.978648 -0.047087	-0.012960 0.966644 0.984033 -0.012689	-0.060882 0.934068 0.973660 -0.050175	0.012937 0.950930 0.999720 0.011636	0.001376 0.983384 0.965680 0.001392	0.002040 0.968797 0.947195 0.004059	0.000176 0.977336 0.960609 -0.008035	6 -0.026495 9999
7 31	10 20	7 31	0.085174 0.937222 0.863215 -0.010861	-0.004834 0.948217 0.964411 0.000431	0.002895 0.982322 0.953135 0.006900	0.018375 0.935524 0.961418 0.027891	0.004282 0.977151 0.961485 -0.004385	0.006182 0.976145 0.971271 0.006064	0.017537 0.965767 0.955072 -0.012535	0.040426 0.966644 0.963290 0.020674	-0.044387 0.934068 0.975400 -0.026526	-0.020463 0.950930 0.957081 0.003672	-0.009725 0.983384 0.970933 -0.005563	0.004665 0.968797 0.958308 -0.002366	-0.000697 0.977336 0.969957 -0.007954	0 0.000000 9999
7 32	10 20	7 32	0.084196 0.937222 0.842241 -0.004611	-0.023578 0.948217 0.967860 -0.020968	0.002413 0.982322 0.946236 0.004474	0.006899 0.935524 0.946105 -0.008000	0.007755 0.977151 0.969289 0.010984	-0.014779 0.976145 0.976972 -0.010121	0.033847 0.965767 0.963801 0.015520	0.008711 0.966644 0.976381 0.002928	0.003233 0.934068 0.966932 0.016305	-0.019931 0.950930 0.965620 0.001675	0.011845 0.983384 0.971181 0.006583	0.002511 0.968797 0.950013 0.009635	-0.001513 0.977336 0.985636 0.000904	0 0.000000 9999
7 33	10 13	7 33	0.063789 0.937222 0.935814 0.018539	0.007817 0.948217 0.971160 0.005794	0.000774 0.982322 0.998398 -0.000232	-0.005564 0.935524 0.957324 0.002491	0.006116 0.977151 0.963248 0.002094	0.010554 0.976145 0.967976 0.002254	-0.009110 0.965767 0.976605 -0.000997	0.021364 0.966644 0.966828 0.014410	-0.052965 0.934068 0.970647 -0.051039	-0.039619 0.950930 0.975593 -0.032419	0.000479 0.983384 0.979548 -0.003102	0.001451 0.968797 0.997988 -0.001642	-0.055289 0.977336 0.974835 -0.048771	8 -0.030761 9999
7 34	10 18	7 34	0.050855 0.937222 0.878509 -0.011161	-0.014098 0.948217 0.953167 -0.007719	-0.000389 0.982322 0.967418 0.003298	0.000872 0.935524 0.966113 0.005654	0.019715 0.977151 0.948823 0.004085	-0.007194 0.976145 0.950538 -0.000782	0.024449 0.965767 0.951852 0.010269	0.005055 0.966644 0.965206 0.013554	0.002350 0.934068 0.964660 0.011616	0.004549 0.950930 0.956794 -0.013841	0.026640 0.983384 0.959017 0.019191	-0.000173 0.968797 0.941298 -0.001789	-0.001225 0.977336 0.978990 -0.000898	0 0.000000 9999
7 35	10 18	7 35	0.102260 0.937222 0.819685 0.013269	-0.000406 0.948217 0.956490 -0.000085	-0.003151 0.982322 0.924676 0.005986	0.040619 0.935524 0.921802 0.032448	-0.011830 0.977151 0.946393 0.007945	0.019894 0.976145 0.974075 0.020168	-0.022100 0.965767 0.975557 -0.018877	-0.016943 0.966644 0.966652 -0.007082	-0.046935 0.934068 0.965296 -0.029729	-0.003874 0.950930 0.961111 -0.019660	0.005754 0.983384 0.968394 0.005086	-0.013492 0.968797 0.960047 -0.004220	0.006501 0.977336 0.978704 0.012133	8 -0.019861 9999
7 36	10 14	7 36	0.092011 0.937222 0.911700 -0.000218	-0.006437 0.948217 0.969568 -0.021184	-0.000083 0.982322 0.999194 -0.000838	0.000445 0.935524 0.999972 0.000433	0.094636 0.977151 0.958149 0.088944	0.008753 0.976145 0.974215 0.007180	0.029782 0.965767 0.975002 0.029245	0.099941 0.966644 0.963284 0.087963	-0.129593 0.934068 0.944468 -0.100441	-0.100622 0.950930 0.961923 -0.061885	-0.008942 0.983384 0.979711 -0.010684	0.000298 0.968797 0.998919 -0.000475	0.008137 0.977336 0.968949 0.010374	0 0.000000 9999
7 37	10 13	7 37	0.110973 0.937222 0.851805 0.000535	0.063191 0.948217 0.957506 0.041111	0.000338 0.982322 0.958546 0.014671	-0.000503 0.935524 0.976788 -0.008090	0.018249 0.977151 0.965111 0.011470	0.006954 0.976145 0.972595 0.005541	0.038045 0.965767 0.959381 0.018692	0.027554 0.966644 0.959060 0.020304	0.014134 0.934068 0.961156 0.010494	-0.013390 0.950930 0.959504 0.003538	0.005895 0.983384 0.971956 0.003691	-0.000576 0.968797 0.966535 -0.002962	-0.023451 0.977336 0.972701 -0.017369	7 0.003296 9999
7 38	10 19	7 38	0.079748 0.937222 0.860213 -0.004509	0.008219 0.948217 0.968387 0.007978	0.001392 0.982322 0.948115 -0.002958	-0.056367 0.935524 0.946071 -0.043605	-0.000712 0.977151 0.963901 0.006288	-0.035639 0.976145 0.958702 -0.031509	-0.014971 0.965767 0.953607 -0.004994	-0.035432 0.966644 0.946836 -0.014457	0.004856 0.934068 0.956500 -0.004882	0.005403 0.950930 0.964131 0.006250	-0.026165 0.983384 0.962097 -0.033714	0.007665 0.968797 0.958649 0.008942	-0.004441 0.977336 0.968511 -0.000787	0 0.000000 9999
7 39	10 20	7 39	0.138004 0.937222 0.830303 0.021537	-0.005755 0.948217 0.963155 -0.009775	-0.044165 0.982322 0.932150 -0.046927	0.026478 0.935524 0.950985 0.021507	-0.029461 0.977151 0.971376 -0.032879	-0.032686 0.976145 0.973931 -0.029226	-0.007117 0.965767 0.960544 -0.012941	0.008143 0.966644 0.973424 0.004898	-0.005906 0.934068 0.967580 -0.001631	0.045226 0.950930 0.965186 0.050072	-0.018151 0.983384 0.970027 -0.017107	-0.046590 0.968797 0.960747 -0.048070	0.016015 0.977336 0.971960 0.016639	9 0.032839 9999
7 40	10 17	7 40	0.096475 0.937222 0.871091 -0.013809	0.010333 0.948217 0.957024 -0.005714	-0.002194 0.982322 0.972167 0.006217	0.015623 0.935524 0.964615 -0.008246	0.018102 0.977151 0.957731 0.005560	-0.032545 0.976145 0.969163 -0.034607	0.027129 0.965767 0.957749 0.000644	0.011267 0.966644 0.953283 -0.006110	-0.010234 0.934068 0.951573 0.002134	-0.023655 0.950930 0.969009 -0.014923	0.002920 0.983384 0.969633 -0.002194	0.008218 0.968797 0.976022 0.005528	0.000908 0.977336 0.976172 -0.006711	0 0.000000 9999
7 41	10 20	7 41	0.104381 0.937222 0.806723 -0.017756	-0.031956 0.948217 0.961548 -0.051058	0.011516 0.982322 0.964628 0.018621	0.006386 0.935524 0.960016 -0.011258	-0.016331 0.977151 0.959092 -0.016135	0.003695 0.976145 0.968344 0.010267	-0.029966 0.965767 0.970276 -0.029541	-0.018952 0.966644 0.974738 -0.010793	-0.025103 0.934068 0.966283 -0.004705	-0.000897 0.950930 0.969927 -0.002936	-0.016510 0.983384 0.958608 -0.009271	-0.021239 0.968797 0.969620 -0.022859	-0.002114 0.977336 0.980222 0.000697	0 0.000000 9999
7 42	10 19	7 42	0.045774 0.937222 0.908778 -0.019450	-0.015247 0.948217 0.959766 0.009912	-0.002637 0.982322 0.976528 -0.005290	0.046153 0.935524 0.973631 0.040954	0.005097 0.977151 0.983040 0.004407	0.000734 0.976145 0.952832 0.011644	-0.018700 0.965767 0.962247 0.004686	-0.011749 0.966644 0.959802 0.009979	-0.006543 0.934068 0.976341 0.008646	0.002554 0.950930 0.969586 -0.012599	0.002542 0.983384 0.977375 0.004786	0.018341 0.968797 0.962937 0.005489	0.000757 0.977336 0.975255 -0.004084	0 0.000000 9999
7 43	10 19	7 43	0.099403 0.937222 0.852246 0.011516	-0.060930 0.948217 0.949755 -0.021750	0.006418 0.982322 0.959250 0.000526	-0.017399 0.935524 0.955844 0.000826	0.000504 0.977151 0.973489 -0.004486	-0.016860 0.976145 0.963097 -0.014410	-0.030730 0.965767 0.960243 -0.029251	-0.070784 0.966644 0.956490 -0.051376	0.002600 0.934068 0.972980 0.017905	0.011175 0.950930 0.963790 0.003791	0.008134 0.983384 0.969561 0.001467	-0.014681 0.968797 0.970171 -0.017381	0.001311 0.977336 0.975241 0.000347	7 -0.024324 9999
7 44	10 20	7 44	0.078079 0.937222 0.820195 -0.033263	-0.050444 0.948217 0.969806 -0.040730	-0.000515 0.982322 0.940325 0.006540	0.011041 0.935524 0.945051 -0.011402	0.001675 0.977151 0.968650 0.018629	-0.009030 0.976145 0.972788 -0.006228	0.002179 0.965767 0.963357 -0.000230	-0.010243 0.966644 0.969742 -0.004033	-0.004147 0.934068 0.969274 0.025944	0.023603 0.950930 0.968352 0.009821	-0.010386 0.983384 0.967897 -0.012420	0.004431 0.968797 0.948228 -0.001382	-0.000566 0.977336 0.981693 -0.004643	0 0.000000 9999
7 45	10 20	7 45	0.082157 0.937222 0.825805 -0.019515	0.044556 0.948217 0.967248 0.033774	0.000332 0.982322 0.971619 0.000099	0.008221 0.935524 0.968132 0.002775	0.008887 0.977151 0.950785 -0.000399	-0.026263 0.976145 0.974147 -0.026930	0.040482 0.965767 0.923601 0.012917	0.033792 0.966644 0.933235 -0.000433	-0.013758 0.934068 0.974192 0.001642	-0.018492 0.950930 0.934619 0.009943	-0.003716 0.983384 0.971090 -0.004335	0.005914 0.968797 0.961597 -0.001111	0.000501 0.977336 0.976577 -0.003475	0 0.000000 9999
7 46	10 19	7 46	0.107911 0.937222 0.833813 0.012404	-0.006031 0.948217 0.972577 0.001238	-0.029309 0.982322 0.955574 -0.035153	-0.039927 0.935524 0.956953 -0.034356	0.025512 0.977151 0.962344 0.030817	-0.023126 0.976145 0.955147 -0.010450	-0.008688 0.965767 0.952410 0.016839	0.003644 0.966644 0.956174 0.024200	0.010319 0.934068 0.970844 0.017972	-0.005376 0.950930 0.979992 -0.019714	-0.008520 0.983384 0.971813 -0.009719	-0.026566 0.968797 0.971094 -0.031693	-0.042065 0.977336 0.973466 -0.037003	2 -0.020882 9999
7 47	10 20	7 47	0.100284 0.937222 0.800743 -0.001412	0.055499 0.948217 0.951490 0.030259	-0.001740 0.982322 0.956340 -0.011023	0.002384 0.935524 0.962632 -0.003245	0.040600 0.977151 0.945838 0.023998	0.040174 0.976145 0.963244 0.042551	0.044106 0.965767 0.948293 0.021441	0.047095 0.966644 0.962130 0.029746	0.030199 0.934068 0.955213 0.010384	-0.015085 0.950930 0.966328 -0.002288	0.038844 0.983384 0.965705 0.028063	-0.001545 0.968797 0.966941 -0.014651	-0.001499 0.977336 0.971667 -0.002956	0 0.000000 9999
7 48	10 19	7 48	0.089651 0.937222 0.833436 0.002933	-0.006515 0.948217 0.961867 -0.026672	0.000474 0.982322 0.933306 -0.001952	0.005777 0.935524 0.931665 -0.019210	-0.035433 0.977151 0.952643 -0.013525	0.028085 0.976145 0.971974 0.020919	-0.024846 0.965767 0.965057 -0.012345	-0.031436 0.966644 0.981107 -0.026126	-0.014284 0.934068 0.967323 0.001376	0.032884 0.950930 0.968716 0.015400	0.002573 0.983384 0.972062 0.001814	-0.011817 0.968797 0.937903 0.013054	0.002798 0.977336 0.965762 0.000923	1 -0.008845 9999
7 49	10 20	7 49	0.094275 0.937222 0.808612 -0.001112	0.026283 0.948217 0.964888 0.024483	-0.069561 0.982322 0.951790 -0.062446	0.033693 0.935524 0.952963 0.002945	-0.045051 0.977151 0.943418 -0.017871	0.009150 0.976145 0.963836 0.006545	-0.000881 0.965767 0.967270 0.021399	-0.031914 0.966644 0.956894 -0.015804	-0.050976 0.934068 0.973151 -0.034826	0.083377 0.950930 0.966674 0.062613	-0.002806 0.983384 0.969798 -0.000292	-0.053775 0.968797 0.951123 -0.041662	0.008617 0.977336 0.973452 0.009148	0 0.000000 9999
7 50	10 20	7 50	0.093321 0.937222 0.792747 -0.015434	0.001077 0.948217 0.968373 -0.009313	-0.000100 0.982322 0.968556 -0.004879	-0.023375 0.935524 0.962636 -0.019272	0.026758 0.977151 0.949307 0.011394	0.010355 0.976145 0.970043 0.002980	0.037577 0.965767 0.952751 0.019208	0.032472 0.966644 0.947035 0.008910	-0.011545 0.934068 0.967032 0.005030	-0.028454 0.950930 0.936280 0.004831	0.001063 0.983384 0.970886 -0.002500	-0.000111 0.968797 0.958253 -0.021712	-0.000403 0.977336 0.963621 0.003015	0 0.000000 9999
7 51	10 19	7 51	0.110886 0.937222 0.726858 -0.030311	-0.034346 0.948217 0.962943 -0.004004	-0.002477 0.982322 0.966451 0.003074	-0.005982 0.935524 0.966625 -0.015345	0.011884 0.977151 0.960670 0.016624	0.004208 0.976145 0.963138 0.006362	0.001111 0.965767 0.965931 0.010933	-0.004266 0.966644 0.948589 0.028100	-0.021496 0.934068 0.970335 -0.013316	0.027068 0.950930 0.961500 -0.000077	-0.005678 0.983384 0.964235 0.000025	0.003774 0.968797 0.968924 -0.005789	0.001508 0.977336 0.982774 0.002495	0 0.000000 9999
7 52	10 19	7 52	0.114631 0.937222 0.774808 -0.007948	-0.031466 0.948217 0.970491 -0.015159	0.007408 0.982322 0.972610 0.008787	-0.009133 0.935524 0.972675 -0.015370	-0.012480 0.977151 0.959085 -0.006334	-0.020705 0.976145 0.926300 -0.009654	-0.038551 0.965767 0.938233 0.002880	-0.058126 0.966644 0.933029 -0.023646	-0.011881 0.934068 0.981736 -0.005643	0.056938 0.950930 0.938649 0.003904	-0.010947 0.983384 0.967503 -0.018991	0.012765 0.968797 0.949802 -0.008448	-0.002095 0.977336 0.976265 -0.000823	0 0.000000 9999
7 53	10 19	7 53	0.110164 0.937222 0.803856 0.017556	-0.017913 0.948217 0.973358 -0.009292	0.010441 0.982322 0.969357 0.011294	0.002799 0.935524 0.967956 -0.009387	0.007496 0.977151 0.964564 0.011979	-0.002046 0.976145 0.961571 0.002978	0.014870 0.965767 0.973495 0.017837	-0.035835 0.966644 0.953437 -0.006866	-0.034045 0.934068 0.976110 -0.038414	0.014539 0.950930 0.964878 -0.005911	-0.018738 0.983384 0.955336 -0.012002	0.013590 0.968797 0.970097 0.014542	0.050300 0.977336 0.967539 0.044401	8 -0.025969 9999
7 54	10 19	7 54	0.098047 0.937222 0.823930 -0.013195	0.005987 0.948217 0.965599 0.010127	-0.029883 0.982322 0.941687 -0.024465	0.045930 0.935524 0.941159 0.038577	-0.006499 0.977151 0.956180 0.007089	-0.023008 0.976145 0.974206 -0.022539	0.012117 0.965767 0.966954 0.027391	-0.020759 0.966644 0.960255 -0.004361	-0.015084 0.934068 0.965112 0.000845	-0.004542 0.950930 0.973497 -0.017003	-0.012321 0.983384 0.963036 -0.013963	0.028520 0.968797 0.965951 0.029700	0.001311 0.977336 0.966503 0.000405	0 0.000000 9999
7 55	10 20	7 55	0.096225 0.937222 0.820920 -0.013514	-0.012957 0.948217 0.965498 -0.020587	-0.025224 0.982322 0.920903 -0.017451	-0.026030 0.935524 0.920533 -0.028790	-0.038973 0.977151 0.964230 -0.035065	0.006459 0.976145 0.969649 0.005229	0.001382 0.965767 0.950149 -0.000329	0.006270 0.966644 0.967077 0.020290	-0.022327 0.934068 0.971739 -0.030678	-0.002709 0.950930 0.969005 -0.010455	0.006429 0.983384 0.952334 0.003550	-0.025293 0.968797 0.941237 -0.031755	0.061304 0.977336 0.978025 0.054056	0 0.000000 9999
7 56	10 20	7 56	0.129741 0.937222 0.802252 0.024717	0.058403 0.948217 0.961634 0.036809	-0.036871 0.982322 0.954244 -0.048031	0.034888 0.935524 0.955039 0.044434	0.036213 0.977151 0.965008 0.033164	0.023843 0.976145 0.974019 0.018878	0.009222 0.965767 0.958542 -0.002498	0.039646 0.966644 0.971196 0.038145	0.004732 0.934068 0.971792 0.000123	0.001376 0.950930 0.970513 -0.001282	-0.007811 0.983384 0.969597 -0.000849	-0.038158 0.968797 0.965020 -0.045923	-0.041958 0.977336 0.954782 -0.043959	2 -0.034456 9999
7 57	10 20	7 57	0.088168 0.937222 0.836283 -0.008931	0.042553 0.948217 0.964660 0.031435	0.002454 0.982322 0.934481 -0.015749	-0.037820 0.935524 0.932248 -0.010969	0.002053 0.977151 0.949541 0.011083	-0.007345 0.976145 0.953624 -0.020099	-0.032684 0.965767 0.933212 -0.002263	0.002203 0.966644 0.976885 -0.003612	0.027347 0.934068 0.973791 0.022747	0.006514 0.950930 0.971032 -0.019247	0.020361 0.983384 0.967095 0.013417	-0.019763 0.968797 0.958442 0.005574	-0.044891 0.977336 0.973880 -0.050947	0 0.000000 9999
7 58	10 18	7 58	0.044213 0.937222 0.864861 -0.030897	-0.025959 0.948217 0.948139 -0.010156	0.001249 0.982322 0.941782 -0.000211	-0.022954 0.935524 0.939699 -0.020837	-0.007730 0.977151 0.951512 0.001545	0.031459 0.976145 0.943053 0.027636	-0.022031 0.965767 0.948868 -0.004217	-0.009618 0.966644 0.935578 0.012518	0.010621 0.934068 0.970434 0.018924	0.010284 0.950930 0.939734 -0.001312	-0.003527 0.983384 0.935654 0.014569	-0.000744 0.968797 0.947941 0.000301	-0.009787 0.977336 0.985871 -0.020290	0 0.000000 9999
7 59	10 17	7 59	0.081842 0.937222 0.828809 -0.018768	-0.026382 0.948217 0.960760 -0.029292	0.001068 0.982322 0.963547 -0.005188	-0.001073 0.935524 0.958327 -0.004491	0.031963 0.977151 0.958249 0.024177	-0.037193 0.976145 0.979073 -0.036590	0.011826 0.965767 0.948396 -0.009455	0.025284 0.966644 0.966847 0.002660	0.007198 0.934068 0.951582 0.014740	-0.013100 0.950930 0.947747 0.006021	0.020250 0.983384 0.958206 0.014423	-0.001203 0.968797 0.962540 -0.006404	0.024360 0.977336 0.963296 0.021386	0 0.000000 9999
7 60	10 20	7 60	0.138260 0.937222 0.793133 0.032090	0.013812 0.948217 0.972698 0.015696	0.007350 0.982322 0.940165 -0.001519	0.023782 0.935524 0.935549 0.025120	-0.013932 0.977151 0.946642 -0.001078	-0.011136 0.976145 0.960547 -0.008640	-0.023869 0.965767 0.966995 -0.016335	-0.018647 0.966644 0.965182 -0.002212	-0.035973 0.934068 0.955448 -0.015868	0.015069 0.950930 0.979910 -0.000261	-0.018809 0.983384 0.957390 -0.007850	-0.061025 0.968797 0.964234 -0.065206	0.002977 0.977336 0.971484 -0.003848	0 0.032090 9999
7 61	10 20	7 61	0.096801 0.937222 0.804104 -0.008561	0.035769 0.948217 0.972910 0.015144	0.005168 0.982322 0.957327 -0.000771	-0.032002 0.935524 0.950194 -0.022900	-0.001310 0.977151 0.960746 -0.001809	0.002923 0.976145 0.969232 0.005677	-0.011522 0.965767 0.967673 -0.013218	-0.007107 0.966644 0.961950 -0.005903	0.046191 0.934068 0.955980 0.017857	-0.008967 0.950930 0.965296 -0.009359	0.023872 0.983384 0.973333 0.022285	-0.002238 0.968797 0.971812 -0.007380	-0.010975 0.977336 0.944222 0.001142	0 0.000000 9999
7 62	10 16	7 62	0.078966 0.937222 0.872579 0.012674	-0.049476 0.948217 0.960302 -0.026110	0.000168 0.982322 0.945993 -0.003866	-0.000416 0.935524 0.970425 0.001600	-0.005934 0.977151 0.956825 0.003567	-0.027941 0.976145 0.960334 -0.019113	-0.032229 0.965767 0.956909 -0.036676	0.018499 0.966644 0.979042 0.011462	-0.007964 0.934068 0.947318 0.011393	0.059576 0.950930 0.963003 0.059529	0.001318 0.983384 0.974660 -0.002469	-0.000277 0.968797 0.946444 -0.009059	-0.000474 0.977336 0.979140 -0.008778	9 0.027468 9999
7 63	10 19	7 63	0.077653 0.937222 0.862909 -0.023189	0.001766 0.948217 0.954486 -0.025571	0.000816 0.982322 0.976937 0.003754	0.018968 0.935524 0.962138 0.011992	-0.008033 0.977151 0.957080 -0.019982	0.027660 0.976145 0.970579 0.019845	-0.023206 0.965767 0.968222 -0.041014	0.026144 0.966644 0.966997 0.002057	-0.008558 0.934068 0.948537 -0.017137	-0.008724 0.950930 0.956405 -0.001785	-0.002974 0.983384 0.969513 -0.008337	0.001482 0.968797 0.973633 -0.009076	-0.005505 0.977336 0.969724 -0.004532	0 0.000000 9999
7 64	10 19	7 64	0.101682 0.937222 0.810264 -0.004420	0.021664 0.948217 0.967797 0.025923	-0.017924 0.982322 0.920173 -0.012418	0.002589 0.935524 0.919662 0.008189	-0.020802 0.977151 0.963893 -0.009565	0.028534 0.976145 0.974517 0.026087	-0.028050 0.965767 0.965789 -0.020136	-0.021782 0.966644 0.969590 -0.000471	-0.000999 0.934068 0.980295 -0.000441	0.007373 0.950930 0.977178 -0.004045	-0.013840 0.983384 0.973612 -0.009688	-0.034838 0.968797 0.966849 -0.029545	0.000931 0.977336 0.973676 0.005324	0 0.000000 9999
7 65	10 20	7 65	0.106630 0.937222 0.845062 0.008517	-0.006077 0.948217 0.961970 0.001981	-0.001446 0.982322 0.946563 0.000461	0.011713 0.935524 0.945444 -0.000462	-0.009624 0.977151 0.959534 -0.021153	0.014899 0.976145 0.959224 0.000847	0.014985 0.965767 0.955497 0.004993	0.042614 0.966644 0.955622 0.012774	-0.028547 0.934068 0.960812 -0.030148	-0.015439 0.950930 0.944331 -0.016929	-0.000240 0.983384 0.971631 -0.002297	0.004870 0.968797 0.957247 -0.009149	-0.001483 0.977336 0.971048 0.002720	8 -0.016024 9999
7 66	10 18	7 66	0.090102 0.937222 0.859197 0.000560	-0.008670 0.948217 0.942550 0.015600	-0.002493 0.982322 0.900275 0.000019	0.021312 0.935524 0.932468 0.009591	0.030746 0.977151 0.948856 0.026484	-0.038539 0.976145 0.963169 -0.024208	0.010802 0.965767 0.958066 0.022628	-0.006463 0.966644 0.964539 -0.000662	-0.005734 0.934068 0.921606 -0.002862	0.020266 0.950930 0.966579 -0.006388	0.010182 0.983384 0.974848 0.006619	0.006768 0.968797 0.907467 -0.002969	-0.002801 0.977336 0.969682 -0.009727	4 0.003851 9999
7 67	10 20	7 67	0.080859 0.937222 0.836368 -0.028811	0.052787 0.948217 0.941246 0.034261	0.023447 0.982322 0.915863 0.021315	0.003319 0.935524 0.917315 -0.021221	-0.004170 0.977151 0.940327 0.016011	0.018231 0.976145 0.955384 0.022567	0.007790 0.965767 0.935832 0.021478	0.022077 0.966644 0.969517 0.027835	0.020377 0.934068 0.941920 0.042291	0.021070 0.950930 0.969642 0.000581	0.015189 0.983384 0.972526 0.010478	0.013031 0.968797 0.937386 0.038419	0.002144 0.977336 0.981170 0.003040	0 0.000000 9999
7 68	10 20	7 68	0.115254 0.937222 0.812943 0.024327	0.007751 0.948217 0.962500 -0.011550	0.005907 0.982322 0.929633 0.004164	0.006024 0.935524 0.927568 0.010244	-0.022244 0.977151 0.958794 -0.008842	0.016326 0.976145 0.978918 0.016807	-0.017574 0.965767 0.972067 -0.007865	-0.008849 0.966644 0.980761 -0.000141	-0.004710 0.934068 0.981936 0.007251	0.005026 0.950930 0.968318 -0.017926	-0.016419 0.983384 0.968654 -0.018056	-0.011471 0.968797 0.973321 -0.006301	-0.000982 0.977336 0.985394 -0.002271	0 0.024327 9999
7 69	10 20	7 69	0.140665 0.937222 0.692002 -0.015461	0.058071 0.948217 0.956536 0.028738	-0.008683 0.982322 0.932131 -0.006227	0.044559 0.935524 0.932017 0.029816	-0.016775 0.977151 0.937549 -0.004865	-0.019304 0.976145 0.967526 -0.013166	-0.014953 0.965767 0.966318 -0.009633	-0.012116 0.966644 0.965803 -0.013948	0.008423 0.934068 0.949356 -0.023809	-0.000994 0.950930 0.952489 -0.018150	0.001463 0.983384 0.968757 -0.002375	-0.010392 0.968797 0.952870 0.003245	0.024737 0.977336 0.959196 0.027627	0 0.000000 9999
7 70	10 20	7 70	0.104476 0.937222 0.853221 0.005712	-0.000304 0.948217 0.964449 -0.019878	0.000253 0.982322 0.942559 0.002128	0.030391 0.935524 0.944814 0.023035	-0.002171 0.977151 0.952511 -0.009367	-0.008176 0.976145 0.970732 -0.012082	-0.016555 0.965767 0.966783 -0.023071	0.011972 0.966644 0.951976 -0.009083	-0.052643 0.934068 0.951687 -0.024399	-0.015055 0.950930 0.941205 0.002609	0.004437 0.983384 0.976640 0.004828	-0.000319 0.968797 0.960162 -0.005092	-0.027976 0.977336 0.979983 -0.027799	8 -0.011805 9999
7 71	10 19	7 71	0.019448 0.937222 0.895719 -0.064190	-0.037650 0.948217 0.950831 0.000048	-0.034167 0.982322 0.967130 -0.026728	0.007860 0.935524 0.968681 -0.005690	0.012628 0.977151 0.969864 -0.001335	-0.009334 0.976145 0.957292 0.002685	0.005085 0.965767 0.972437 0.009912	-0.009257 0.966644 0.952631 0.013697	-0.002952 0.934068 0.969190 0.008710	0.015666 0.950930 0.969034 0.007534	0.006448 0.983384 0.973875 0.002117	0.035103 0.968797 0.971216 0.030660	0.000170 0.977336 0.966037 -0.002527	0 0.000000 9999
7 72	10 20	7 72	0.110423 0.937222 0.837653 0.000062	0.090435 0.948217 0.951487 0.070859	0.000227 0.982322 0.974131 -0.005043	0.001931 0.935524 0.978081 -0.002376	-0.007641 0.977151 0.941275 -0.013315	-0.028299 0.976145 0.967101 -0.036399	-0.001924 0.965767 0.949324 -0.027304	0.036396 0.966644 0.944688 0.015264	0.009671 0.934068 0.967086 0.012669	-0.072093 0.950930 0.949785 -0.033550	-0.004177 0.983384 0.967423 -0.009865	-0.000153 0.968797 0.935274 -0.007602	-0.018151 0.977336 0.969051 -0.018284	9 -0.001442 9999
7 73	10 19	7 73	0.120639 0.937222 0.844971 0.010826	-0.003760 0.948217 0.970945 0.013190	0.001135 0.982322 0.952403 0.008624	-0.022318 0.935524 0.949299 -0.026699	-0.017910 0.977151 0.963509 -0.012515	-0.035348 0.976145 0.935333 -0.018989	-0.043624 0.965767 0.955426 -0.025764	-0.049081 0.966644 0.942722 -0.021371	-0.041946 0.934068 0.972941 -0.025159	0.026796 0.950930 0.962721 0.005380	-0.022689 0.983384 0.972254 -0.027427	0.004639 0.968797 0.969832 -0.002706	0.001756 0.977336 0.981506 -0.001196	3 -0.017001 9999
7 74	10 20	7 74	0.100252 0.937222 0.806994 -0.033874	-0.019625 0.948217 0.967377 -0.029456	-0.025966 0.982322 0.921060 -0.027948	-0.041707 0.935524 0.924351 -0.021652	0.000573 0.977151 0.960529 0.006231	-0.014116 0.976145 0.950596 -0.035864	-0.014955 0.965767 0.936283 0.004638	0.023008 0.966644 0.958850 0.010272	-0.046395 0.934068 0.960719 -0.025252	-0.017308 0.950930 0.950236 -0.016669	-0.018141 0.983384 0.969460 -0.020473	-0.040962 0.968797 0.954996 -0.039922	-0.012308 0.977336 0.977028 -0.014816	0 0.000000 9999
7 75	10 20	7 75	0.150716 0.937222 0.773072 0.017298	0.006544 0.948217 0.974001 0.008879	-0.004476 0.982322 0.949076 -0.007698	0.056766 0.935524 0.952750 0.028867	0.004526 0.977151 0.968513 -0.000499	-0.033518 0.976145 0.973400 -0.038160	-0.009397 0.965767 0.968164 -0.018467	-0.009459 0.966644 0.970873 -0.011517	0.018394 0.934068 0.955938 -0.018666	-0.000766 0.950930 0.955057 -0.004269	-0.018380 0.983384 0.965913 -0.017411	0.009825 0.968797 0.962520 -0.005567	-0.005310 0.977336 0.954068 -0.003538	8 -0.017969 9999
7 76	10 20	7 76	0.157102 0.937222 0.775603 0.036590	-0.002324 0.948217 0.955416 0.011069	0.006708 0.982322 0.945404 0.007281	-0.032467 0.935524 0.947613 -0.024426	0.001240 0.977151 0.964865 0.000978	-0.037746 0.976145 0.955188 -0.039282	-0.020346 0.965767 0.962187 -0.020060	-0.023235 0.966644 0.953156 -0.021815	-0.020516 0.934068 0.954796 0.008706	-0.057303 0.950930 0.950103 -0.061275	0.036909 0.983384 0.954866 0.026841	0.004888 0.968797 0.953057 -0.004586	-0.010673 0.977336 0.962118 -0.020247	9 -0.047350 293
7 77	10 20	7 77	0.115531 0.937222 0.815903 -0.015299	0.001006 0.948217 0.945989 0.021566	0.002143 0.982322 0.967178 0.004032	-0.028163 0.935524 0.964922 -0.031278	-0.007736 0.977151 0.968432 0.001302	0.004805 0.976145 0.965853 0.002057	-0.030348 0.965767 0.963420 -0.008830	0.014750 0.966644 0.961768 0.038150	-0.010436 0.934068 0.973461 -0.006220	0.006686 0.950930 0.964905 -0.006435	0.017728 0.983384 0.960210 0.016635	-0.003693 0.968797 0.952269 0.005997	0.000475 0.977336 0.983505 0.005166	0 0.000000 9999
7 78	10 20	7 78	0.115654 0.937222 0.837265 -0.001244	-0.063315 0.948217 0.962001 -0.033140	-0.000373 0.982322 0.961645 -0.007599	-0.011017 0.935524 0.966119 0.009948	-0.025192 0.977151 0.964525 -0.018006	0.004093 0.976145 0.955497 0.003940	-0.046897 0.965767 0.957278 -0.041824	-0.024154 0.966644 0.963502 -0.023160	-0.076526 0.934068 0.954977 -0.057862	-0.026191 0.950930 0.963276 -0.033833	-0.050357 0.983384 0.966076 -0.049986	0.011603 0.968797 0.944093 0.003302	-0.000629 0.977336 0.977701 0.001699	0 0.000000 9999
7 79	10 20	7 79	0.125528 0.937222 0.818871 0.009998	0.017575 0.948217 0.972772 0.016776	0.002862 0.982322 0.923521 0.002695	-0.014918 0.935524 0.922095 0.021083	-0.011364 0.977151 0.956587 0.002115	0.030293 0.976145 0.948678 0.036557	-0.031355 0.965767 0.942965 -0.015087	0.030883 0.966644 0.979415 0.030039	-0.007650 0.934068 0.971717 0.007867	0.066766 0.950930 0.972538 0.042916	-0.020091 0.983384 0.962381 -0.019979	-0.006775 0.968797 0.930583 0.009570	-0.010499 0.977336 0.977735 -0.013023	9 0.020714 9999
7 80	10 20	7 80	0.126454 0.937222 0.865930 0.035548	-0.019567 0.948217 0.964823 -0.006697	0.043427 0.982322 0.918314 0.033721	-0.096201 0.935524 0.915058 -0.070917	-0.020664 0.977151 0.956707 -0.022207	-0.002855 0.976145 0.974292 -0.000090	-0.013128 0.965767 0.961928 -0.004339	-0.065910 0.966644 0.953236 -0.046634	0.004624 0.934068 0.974866 0.016694	0.010169 0.950930 0.968146 -0.007824	0.015326 0.983384 0.958787 0.001403	-0.062825 0.968797 0.935149 -0.043436	0.019586 0.977336 0.969747 0.012395	3 -0.050209 230
7 81	10 15	7 81	0.091394 0.937222 0.871536 -0.013676	0.003930 0.948217 0.965563 -0.010835	0.000015 0.982322 0.842668 -0.003718	-0.011140 0.935524 0.866015 -0.013799	0.002885 0.977151 0.967200 -0.001821	0.024503 0.976145 0.934299 0.037055	0.031932 0.965767 0.963337 0.028347	0.039918 0.966644 0.959865 0.020328	-0.028135 0.934068 0.956549 0.002016	-0.004585 0.950930 0.950166 0.002862	-0.000275 0.983384 0.966469 -0.005788	0.004061 0.968797 0.881266 -0.034268	-0.002185 0.977336 0.935363 0.011101	0 0.000000 9999
7 82	10 20	7 82	0.114451 0.937222 0.837168 -0.003540	0.062908 0.948217 0.959568 0.040085	-0.003706 0.982322 0.965040 -0.008305	0.039306 0.935524 0.973177 0.029363	-0.018038 0.977151 0.964357 -0.024009	0.000766 0.976145 0.967204 0.011867	0.025598 0.965767 0.950593 0.000820	0.038028 0.966644 0.963238 0.039849	0.015710 0.934068 0.958206 0.001711	-0.004161 0.950930 0.954962 0.017100	0.010987 0.983384 0.964573 0.014490	-0.001274 0.968797 0.971727 -0.010932	0.045975 0.977336 0.968689 0.033990	0 0.000000 9999
7 83	10 19	7 83	0.147535 0.937222 0.701074 0.012077	0.043791 0.948217 0.964117 0.057810	0.008260 0.982322 0.937374 -0.007910	-0.056829 0.935524 0.932203 -0.025787	0.025828 0.977151 0.944312 0.043710	0.026407 0.976145 0.937035 0.016567	-0.036574 0.965767 0.936019 0.004132	0.057280 0.966644 0.952447 0.065299	0.016830 0.934068 0.966470 0.023300	0.017573 0.950930 0.970743 0.010148	-0.037498 0.983384 0.947968 -0.029468	-0.039078 0.968797 0.953342 -0.015315	0.003927 0.977336 0.958703 0.004636	7 0.028082 9999
7 84	10 19	7 84	0.155412 0.937222 0.644396 -0.012056	-0.114376 0.948217 0.932544 -0.058574	0.095347 0.982322 0.970389 0.090424	-0.048147 0.935524 0.971211 -0.032834	-0.017963 0.977151 0.967588 -0.004044	0.008977 0.976145 0.956389 0.019436	-0.045641 0.965767 0.969899 -0.035359	-0.056174 0.966644 0.949459 -0.033574	-0.014762 0.934068 0.956303 0.008731	0.030540 0.950930 0.967763 0.001848	-0.013031 0.983384 0.958545 -0.009004	0.036897 0.968797 0.961304 0.025920	0.002005 0.977336 0.956520 -0.001398	0 0.000000 9999
7 85	10 20	7 85	0.129195 0.937222 0.800571 -0.008900	-0.020498 0.948217 0.955667 0.011389	0.021065 0.982322 0.931245 0.015929	-0.036717 0.935524 0.934731 -0.002057	-0.018805 0.977151 0.947050 -0.013968	0.025758 0.976145 0.964199 0.042497	-0.040043 0.965767 0.953973 -0.032453	-0.020353 0.966644 0.962761 0.004572	0.005841 0.934068 0.980868 0.010050	0.008327 0.950930 0.969656 -0.012324	0.017204 0.983384 0.968592 0.014641	-0.043741 0.968797 0.950813 -0.034774	-0.004113 0.977336 0.981336 -0.003457	0 0.000000 9999
7 86	10 19	7 86	0.113248 0.937222 0.833594 -0.014995	-0.028825 0.948217 0.942299 -0.004454	0.000021 0.982322 0.945777 0.000529	0.013171 0.935524 0.950788 -0.010789	-0.016685 0.977151 0.949476 -0.004982	0.021565 0.976145 0.924461 0.029438	-0.057663 0.965767 0.945688 -0.034134	-0.021433 0.966644 0.931128 0.012811	-0.019380 0.934068 0.944372 -0.003514	0.017692 0.950930 0.962519 0.003993	-0.008537 0.983384 0.961597 -0.009952	-0.008463 0.968797 0.960229 -0.005724	0.002344 0.977336 0.973099 -0.004924	0 0.000000 9999
7 87	10 18	7 87	0.181161 0.937222 0.824891 0.067766	-0.028143 0.948217 0.970881 -0.033669	0.009313 0.982322 0.943943 0.008519	-0.044389 0.935524 0.942503 -0.041554	-0.025454 0.977151 0.972534 -0.023372	0.003309 0.976145 0.948470 0.027572	0.008836 0.965767 0.965233 0.008299	-0.089904 0.966644 0.941533 -0.065878	0.013972 0.934068 0.961742 0.019732	0.004405 0.950930 0.973733 -0.016555	-0.025668 0.983384 0.957785 -0.021723	0.008548 0.968797 0.955159 -0.001193	-0.000565 0.977336 0.973998 0.005135	0 0.067766 50
7 88	10 20	7 88	0.125503 0.937222 0.821815 -0.005086	0.054505 0.948217 0.966298 0.033161	-0.000961 0.982322 0.947997 0.005881	0.008889 0.935524 0.958212 -0.001390	0.037664 0.977151 0.937956 0.036974	0.039898 0.976145 0.965133 0.038742	0.028017 0.965767 0.945954 0.033571	0.068006 0.966644 0.958774 0.059343	0.003089 0.934068 0.956644 0.010002	-0.013529 0.950930 0.970819 -0.017556	0.008765 0.983384 0.967830 0.006094	-0.005049 0.968797 0.952926 -0.000310	-0.001299 0.977336 0.969058 -0.003531	0 0.000000 9999
7 89	10 20	7 89	0.169100 0.937222 0.782524 0.039579	-0.007154 0.948217 0.963384 -0.015029	-0.018380 0.982322 0.918469 -0.007816	0.044245 0.935524 0.923257 0.009165	-0.001620 0.977151 0.956996 0.008858	0.009079 0.976145 0.965065 0.002058	0.018058 0.965767 0.971474 0.024422	-0.003663 0.966644 0.965806 0.015274	-0.014497 0.934068 0.962938 -0.008521	0.092510 0.950930 0.963248 0.090993	-0.008063 0.983384 0.967340 -0.010413	-0.014838 0.968797 0.937594 -0.003821	0.099618 0.977336 0.970830 0.095370	9 0.060012 99
7 90	10 19	7 90	0.131968 0.937222 0.777104 -0.025311	0.023037 0.948217 0.957377 0.019950	0.002105 0.982322 0.925701 0.012998	0.013691 0.935524 0.929334 -0.023987	0.002132 0.977151 0.958378 0.008213	0.019385 0.976145 0.964519 0.015522	0.008051 0.965767 0.962378 0.022448	0.029266 0.966644 0.957495 0.020570	-0.047606 0.934068 0.947073 -0.017054	-0.042589 0.950930 0.959955 -0.035909	-0.002620 0.983384 0.949246 0.001276	-0.018752 0.968797 0.938899 -0.015957	-0.013489 0.977336 0.975439 -0.013124	0 0.000000 9999
7 91	10 16	7 91	0.117326 0.937222 0.866294 0.016096	-0.027550 0.948217 0.965236 -0.036287	0.000925 0.982322 0.950461 0.007603	-0.033277 0.935524 0.963219 -0.016843	-0.009051 0.977151 0.963089 -0.008882	0.039050 0.976145 0.964793 0.036674	0.023008 0.965767 0.960807 0.004921	0.031933 0.966644 0.943906 0.009739	-0.029973 0.934068 0.963440 -0.022312	-0.012068 0.950930 0.954328 0.021822	-0.012660 0.983384 0.968580 -0.015704	0.001164 0.968797 0.913978 -0.002431	-0.007867 0.977336 0.973975 -0.004719	1 -0.024168 9999
7 92	10 19	7 92	0.132650 0.937222 0.834362 0.004079	0.087693 0.948217 0.949728 0.075298	0.000479 0.982322 0.951433 0.005142	0.007883 0.935524 0.963836 0.008987	0.029854 0.977151 0.949765 0.021040	-0.015236 0.976145 0.956254 -0.009505	0.019101 0.965767 0.952552 -0.002153	0.072574 0.966644 0.947020 0.056084	-0.033566 0.934068 0.941038 -0.018014	-0.065710 0.950930 0.955517 -0.046062	0.032148 0.983384 0.977501 0.025819	0.008384 0.968797 0.945827 -0.017482	-0.035553 0.977336 0.938203 -0.034590	7 0.015125 9999
7 93	10 19	7 93	0.143967 0.937222 0.761128 -0.005990	-0.041388 0.948217 0.951441 -0.025978	0.003994 0.982322 0.960146 -0.002744	-0.045628 0.935524 0.958544 -0.036903	-0.006970 0.977151 0.963506 0.007034	-0.000486 0.976145 0.959097 -0.000591	-0.003799 0.965767 0.971611 -0.003791	-0.009366 0.966644 0.963709 -0.000296	-0.003632 0.934068 0.939953 -0.011122	0.002544 0.950930 0.956467 -0.011861	-0.010137 0.983384 0.944082 0.004434	0.018269 0.968797 0.952785 0.019142	-0.003035 0.977336 0.969757 -0.005213	0 0.000000 9999
7 94	10 15	7 94	0.121143 0.937222 0.863920 0.022858	0.017067 0.948217 0.937714 -0.012355	0.036295 0.982322 0.899872 0.036314	-0.026274 0.935524 0.973683 0.008172	0.023294 0.977151 0.941571 0.007993	0.016334 0.976145 0.946988 0.016354	-0.002491 0.965767 0.958514 -0.023000	0.000817 0.966644 0.941973 -0.008396	0.057038 0.934068 0.915126 0.040881	0.024471 0.950930 0.960705 0.014246	0.031802 0.983384 0.954922 0.028306	0.038168 0.968797 0.693105 0.039755	-0.000392 0.977336 0.981940 0.005539	8 0.030569 9999
7 95	10 12	7 95	0.113761 0.937222 0.847044 -0.002040	-0.003051 0.948217 0.967975 -0.002575	0.009485 0.982322 0.859417 -0.006672	-0.026926 0.935524 0.904939 -0.008781	0.009914 0.977151 0.969560 0.011965	0.008077 0.976145 0.972240 0.004635	0.012207 0.965767 0.947264 0.015102	0.016960 0.966644 0.958958 0.006469	-0.045540 0.934068 0.944494 -0.021994	-0.028890 0.950930 0.951750 -0.003003	-0.005791 0.983384 0.975331 -0.006208	0.015416 0.968797 0.603278 -0.012710	0.002888 0.977336 0.954079 0.013505	0 0.000000 9999
7 96	10 19	7 96	0.125739 0.937222 0.799047 -0.004092	0.028749 0.948217 0.958833 0.025648	-0.000635 0.982322 0.945979 0.002527	0.067597 0.935524 0.937423 0.048345	0.000559 0.977151 0.964111 0.007373	0.008527 0.976145 0.965979 0.007703	-0.009474 0.965767 0.960773 -0.012776	0.024299 0.966644 0.962850 0.032598	0.051227 0.934068 0.928077 0.005460	0.038385 0.950930 0.949666 0.015305	-0.040182 0.983384 0.963490 -0.039712	0.020122 0.968797 0.938734 -0.002621	-0.009674 0.977336 0.957143 -0.004011	0 0.000000 9999
7 97	10 20	7 97	0.117610 0.937222 0.788478 -0.023307	0.020083 0.948217 0.953722 0.038412	0.000831 0.982322 0.946921 -0.000569	-0.024917 0.935524 0.952246 -0.030141	-0.025682 0.977151 0.961395 -0.024756	0.033164 0.976145 0.952989 0.015085	0.001176 0.965767 0.958709 -0.008935	0.006058 0.966644 0.966165 0.002142	0.039738 0.934068 0.968421 0.013362	0.004969 0.950930 0.953917 -0.011325	-0.025847 0.983384 0.942565 -0.012661	-0.001521 0.968797 0.949980 -0.017670	-0.003149 0.977336 0.978377 0.002916	0 0.000000 9999
7 98	10 11	7 98	0.105627 0.937222 0.877672 0.009500	0.038073 0.948217 0.953425 0.015431	0.021635 0.982322 0.781177 -0.000644	-0.030416 0.935524 0.965959 -0.014733	0.016030 0.977151 0.942099 -0.005240	-0.005740 0.976145 0.975305 -0.008430	-0.036273 0.965767 0.976963 -0.031784	-0.000462 0.966644 0.964763 -0.014248	0.007453 0.934068 0.949972 -0.020330	-0.013322 0.950930 0.958451 -0.006010	0.001201 0.983384 0.979184 -0.004357	0.026326 0.968797 0.593881 -0.013175	0.000636 0.977336 0.969331 0.008457	6 -0.017377 9999
7 99	10 18	7 99	0.169454 0.937222 0.779059 0.024383	-0.018489 0.948217 0.936363 -0.031470	0.001292 0.982322 0.930526 -0.003381	0.000310 0.935524 0.933626 0.013507	-0.035376 0.977151 0.939439 -0.048844	0.009608 0.976145 0.953978 0.012711	-0.038946 0.965767 0.938882 -0.044527	0.000401 0.966644 0.951010 -0.012663	-0.016378 0.934068 0.939366 -0.052154	0.008048 0.950930 0.958171 -0.007308	-0.011482 0.983384 0.954315 -0.010937	0.007918 0.968797 0.924444 -0.010301	-0.030616 0.977336 0.962116 -0.023077	8 -0.035660 9999
7 100	10 19	7 100	0.180850 0.937222 0.743458 0.035909	0.092222 0.948217 0.936000 0.059738	0.039493 0.982322 0.907467 0.057111	0.035073 0.935524 0.909650 -0.012127	-0.011578 0.977151 0.972019 -0.005395	-0.047019 0.976145 0.971967 -0.037770	-0.070820 0.965767 0.959838 -0.080027	0.030399 0.966644 0.974389 0.027048	0.052965 0.934068 0.941641 0.035356	0.017447 0.950930 0.970121 0.007063	0.026461 0.983384 0.956273 0.023435	-0.053870 0.968797 0.950063 -0.046512	-0.047651 0.977336 0.958501 -0.046329	6 -0.053607 170
7 101	10 18	7 101	0.130597 0.937222 0.774907 -0.019781	0.036424 0.948217 0.945913 -0.013622	0.010884 0.982322 0.960895 0.022147	-0.028956 0.935524 0.962916 -0.012594	0.018934 0.977151 0.969108 0.010907	-0.007433 0.976145 0.948944 0.007191	0.027319 0.965767 0.952359 0.011632	0.000034 0.966644 0.958690 0.012086	0.049224 0.934068 0.889130 -0.037755	0.009415 0.950930 0.956193 -0.005578	0.000256 0.983384 0.966513 -0.004464	0.027496 0.968797 0.962149 0.015043	-0.003954 0.977336 0.963933 -0.005237	0 0.000000 9999
7 102	10 10	7 102	0.173944 0.937222 0.746617 0.039335	0.085411 0.948217 0.921176 0.047287	0.008898 0.982322 0.976885 0.006289	-0.022105 0.935524 0.985752 -0.010372	0.038358 0.977151 0.864419 0.014952	0.021229 0.976145 0.972849 0.018736	0.051125 0.965767 0.938570 0.021957	0.038650 0.966644 0.972357 0.046238	0.136212 0.934068 0.818014 0.035059	0.081026 0.950930 0.823053 -0.024113	0.025478 0.983384 0.808778 0.002619	0.082639 0.968797 0.776519 0.015662	0.023593 0.977336 0.985143 0.019791	7 0.042647 9999
7 103	10 20	7 103	0.127941 0.937222 0.824807 -0.009318	-0.028844 0.948217 0.962928 -0.011110	-0.001218 0.982322 0.969739 -0.002065	-0.010240 0.935524 0.974564 -0.010244	-0.011074 0.977151 0.972896 -0.004790	-0.014988 0.976145 0.975260 -0.020930	-0.000871 0.965767 0.976676 0.003138	0.004592 0.966644 0.982469 0.002832	-0.032827 0.934068 0.978910 -0.019454	0.024871 0.950930 0.975137 0.009109	-0.049610 0.983384 0.969626 -0.042120	0.021602 0.968797 0.974197 0.016259	-0.044471 0.977336 0.986110 -0.042577	0 0.000000 9999
8 9	12 18	8 9	0.214319 0.860884 0.860167 0.019688	-0.029489 0.966330 0.972951 -0.026304	-0.000568 0.860906 0.948467 0.001537	-0.001386 0.874915 0.949542 0.003207	-0.019178 0.964104 0.962402 -0.007046	-0.053148 0.965293 0.959493 -0.036469	0.005180 0.953740 0.955611 0.022093	-0.078151 0.960555 0.965041 -0.061412	0.004066 0.968694 0.959680 0.003757	-0.010212 0.954316 0.971587 -0.004222	-0.027892 0.972678 0.953763 -0.020762	0.001010 0.825009 0.952412 0.001767	-0.008872 0.963109 0.966378 -0.009548	7 -0.034772 9999
8 10	12 20	8 10	0.269579 0.860884 0.802616 0.022717	-0.046729 0.966330 0.963208 -0.035738	0.001246 0.860906 0.948938 -0.002386	0.001588 0.874915 0.951305 -0.004662	-0.058228 0.964104 0.965945 -0.037711	0.003278 0.965293 0.968855 -0.005963	-0.077007 0.953740 0.964484 -0.058729	-0.063658 0.960555 0.961865 -0.048923	-0.006197 0.968694 0.959795 -0.018618	-0.051662 0.954316 0.970925 -0.034345	-0.009697 0.972678 0.955830 0.002322	0.000527 0.825009 0.969704 -0.011484	-0.004930 0.963109 0.978398 -0.009354	6 -0.036526 9999
8 11	12 17	8 11	0.260129 0.860884 0.821192 0.020565	-0.015506 0.966330 0.973899 -0.008626	0.005357 0.860906 0.977046 0.007664	-0.003344 0.874915 0.970660 -0.003653	-0.031831 0.964104 0.968407 -0.031645	-0.002371 0.965293 0.976700 -0.009094	0.009684 0.953740 0.966325 0.000855	0.008302 0.960555 0.963147 -0.007926	0.038180 0.968694 0.954176 0.051377	-0.004684 0.954316 0.970128 -0.008480	0.023699 0.972678 0.961663 0.029083	0.018954 0.825009 0.969380 0.005083	-0.047728 0.963109 0.960657 -0.045051	8 0.032505 9999
8 12	12 19	8 12	0.227035 0.860884 0.871264 0.036412	0.016686 0.966330 0.966066 0.009036	-0.000783 0.860906 0.985170 -0.002793	0.000278 0.874915 0.984968 -0.004559	-0.011245 0.964104 0.959610 -0.009463	0.038377 0.965293 0.964983 0.021085	0.004543 0.953740 0.968210 -0.011216	0.052874 0.960555 0.962645 0.041778	0.011414 0.968694 0.962408 0.002616	0.031469 0.954316 0.967227 0.023090	-0.022214 0.972678 0.959749 -0.024725	0.061720 0.825009 0.973265 0.017796	0.032478 0.963109 0.973662 0.028408	7 0.039003 9999
8 13	12 20	8 13	0.281154 0.860884 0.823101 0.048178	-0.003733 0.966330 0.965548 0.003190	-0.015098 0.860906 0.962738 -0.027915	-0.013976 0.874915 0.964999 -0.028725	-0.015425 0.964104 0.972389 -0.015652	0.043034 0.965293 0.967740 0.049448	0.010181 0.953740 0.976844 0.015849	0.002483 0.960555 0.972876 0.014492	-0.013472 0.968694 0.972616 -0.023922	-0.014458 0.954316 0.978604 -0.002552	0.008789 0.972678 0.982323 0.005413	0.017053 0.825009 0.976179 0.017690	-0.008954 0.963109 0.973793 -0.015283	0 0.048178 -9
8 14	12 20	8 14	0.272727 0.860884 0.829571 0.026972	-0.002482 0.966330 0.965368 -0.012152	-0.012286 0.860906 0.915921 -0.004849	-0.010044 0.874915 0.915379 -0.001920	-0.020413 0.964104 0.951312 -0.010455	0.014106 0.965293 0.960103 0.006849	-0.053822 0.953740 0.953779 -0.037814	0.016938 0.960555 0.971050 0.021504	0.038700 0.968694 0.964158 0.035559	0.002341 0.954316 0.965923 0.013177	-0.008361 0.972678 0.975249 -0.012299	-0.014068 0.825009 0.961368 -0.001302	-0.002936 0.963109 0.969984 -0.027035	6 -0.031936 9999
8 15	12 19	8 15	0.297449 0.860884 0.794064 0.038854	-0.006003 0.966330 0.964756 -0.004142	-0.010947 0.860906 0.949898 -0.007194	-0.012289 0.874915 0.949755 -0.012981	-0.011364 0.964104 0.956758 -0.001373	0.008698 0.965293 0.970602 0.003655	0.009995 0.953740 0.960597 0.020890	-0.010501 0.960555 0.967372 0.011808	-0.029921 0.968694 0.967286 -0.021221	-0.018137 0.954316 0.966765 0.003185	0.006447 0.972678 0.972285 0.006957	-0.042763 0.825009 0.954622 -0.010446	0.003439 0.963109 0.976615 0.007313	0 0.038854 9999
8 16	12 20	8 16	0.335940 0.860884 0.714318 0.028861	-0.040087 0.966330 0.956236 -0.023702	-0.005775 0.860906 0.968863 -0.003479	-0.004153 0.874915 0.970618 -0.004696	-0.035717 0.964104 0.963168 -0.016878	0.042979 0.965293 0.930536 0.010387	-0.034056 0.953740 0.956354 0.002752	-0.046832 0.960555 0.944413 -0.042935	0.067855 0.968694 0.973734 0.063847	-0.042391 0.954316 0.963780 -0.020120	0.028342 0.972678 0.963549 0.032058	0.024348 0.825009 0.953519 -0.011763	-0.012840 0.963109 0.984527 -0.010503	8 0.042927 9999
8 17	12 20	8 17	0.265830 0.860884 0.784427 -0.007392	0.003139 0.966330 0.948585 -0.004265	-0.060772 0.860906 0.973759 -0.023524	-0.060512 0.874915 0.976915 -0.040053	-0.010130 0.964104 0.966481 -0.004031	0.053248 0.965293 0.950035 0.038929	-0.027666 0.953740 0.966411 -0.007031	-0.074124 0.960555 0.940845 -0.051017	0.011481 0.968694 0.975785 0.007527	-0.063673 0.954316 0.942014 -0.025839	-0.003475 0.972678 0.963938 0.009655	0.038357 0.825009 0.969115 0.027814	0.010512 0.963109 0.967343 0.010556	0 0.000000 9999
8 18	12 20	8 18	0.272551 0.860884 0.796876 0.018181	0.015787 0.966330 0.976216 0.022499	-0.002430 0.860906 0.976936 0.019386	-0.002146 0.874915 0.978325 0.013757	-0.008477 0.964104 0.968871 -0.015976	-0.026382 0.965293 0.955147 -0.040841	0.042109 0.953740 0.958563 0.027792	-0.012864 0.960555 0.958505 -0.014982	-0.027602 0.968694 0.979357 -0.028645	0.052495 0.954316 0.956245 0.035106	0.003798 0.972678 0.975642 0.001211	0.016875 0.825009 0.959162 -0.028464	0.006429 0.963109 0.977210 0.015684	9 0.025264 9999
8 19	12 20	8 19	0.234002 0.860884 0.831077 -0.012020	-0.009066 0.966330 0.977925 -0.016551	-0.053818 0.860906 0.960091 -0.027287	-0.054688 0.874915 0.960598 -0.028795	-0.014131 0.964104 0.964903 -0.005914	0.055848 0.965293 0.957620 0.042392	-0.064161 0.953740 0.969960 -0.040170	-0.037901 0.960555 0.964713 -0.019296	-0.008082 0.968694 0.966476 -0.003170	-0.059897 0.954316 0.966450 -0.035836	0.026603 0.972678 0.971544 0.024861	0.069518 0.825009 0.969732 0.037965	-0.012842 0.963109 0.979196 -0.014244	0 0.000000 9999
8 20	12 20	8 20	0.257942 0.860884 0.826952 0.027668	-0.041512 0.966330 0.963870 -0.038146	0.001062 0.860906 0.976030 0.002177	0.001381 0.874915 0.974441 0.001281	0.006419 0.964104 0.973401 0.010958	0.011154 0.965293 0.978610 0.012718	0.034750 0.953740 0.966344 0.012539	0.005013 0.960555 0.972453 -0.002414	-0.000314 0.968694 0.975614 -0.001938	0.014411 0.954316 0.963838 0.001522	0.024347 0.972678 0.975007 0.019528	0.013937 0.825009 0.969076 -0.017318	-0.003731 0.963109 0.984912 -0.005400	1 -0.032487 9999
8 21	12 20	8 21	0.246461 0.860884 0.833224 0.000932	-0.016165 0.966330 0.968672 -0.013131	0.015479 0.860906 0.970443 0.011936	0.015391 0.874915 0.968000 0.013721	-0.035196 0.964104 0.971180 -0.023677	-0.004049 0.965293 0.975975 -0.009674	0.006137 0.953740 0.977457 0.007234	-0.040992 0.960555 0.968128 -0.015484	0.049092 0.968694 0.967086 0.038400	0.022496 0.954316 0.970750 0.038777	-0.040729 0.972678 0.950808 -0.023204	0.004223 0.825009 0.966578 -0.013177	-0.005469 0.963109 0.979793 -0.008050	9 0.006012 9999
8 22	12 19	8 22	0.217027 0.860884 0.870273 0.019943	-0.024466 0.966330 0.971831 -0.011608	-0.011879 0.860906 0.941439 -0.009953	-0.008744 0.874915 0.944398 -0.006421	-0.012705 0.964104 0.970877 -0.005089	0.045297 0.965293 0.972030 0.039188	-0.035034 0.953740 0.967277 -0.022656	-0.046821 0.960555 0.959914 -0.019470	-0.003272 0.968694 0.967935 -0.000985	-0.033181 0.954316 0.982894 -0.029508	0.034754 0.972678 0.967710 0.033244	-0.013118 0.825009 0.951018 0.009252	0.055388 0.963109 0.970974 0.059318	10 0.025748 9999
8 23	12 17	8 23	0.178148 0.860884 0.891393 -0.009979	0.023542 0.966330 0.954542 0.025088	0.000407 0.860906 0.984182 0.004129	0.000154 0.874915 0.981981 0.004610	0.014223 0.964104 0.955957 -0.014377	0.023970 0.965293 0.969414 0.032017	-0.023538 0.953740 0.977375 -0.022775	-0.009216 0.960555 0.967091 -0.006737	0.041676 0.968694 0.946799 0.058117	-0.000782 0.954316 0.963078 0.013441	-0.001464 0.972678 0.969859 -0.000273	0.017746 0.825009 0.983294 0.007767	0.040869 0.963109 0.973413 0.042118	0 0.000000 9999
8 24	12 20	8 24	0.304148 0.860884 0.796453 0.059167	0.005961 0.966330 0.968160 0.008172	0.038465 0.860906 0.965490 0.020846	0.038503 0.874915 0.964358 0.026133	0.014300 0.964104 0.939963 0.021187	-0.032096 0.965293 0.967343 -0.027819	0.032525 0.953740 0.963419 0.019553	0.000867 0.960555 0.969798 0.002665	0.021869 0.968694 0.959370 0.031106	-0.023583 0.954316 0.945687 0.007479	-0.000619 0.972678 0.958573 0.017354	0.048697 0.825009 0.960460 0.028797	-0.008429 0.963109 0.975153 -0.003894	0 0.059167 106
8 25	12 20	8 25	0.214171 0.860884 0.856771 -0.019644	-0.011782 0.966330 0.968330 -0.023292	-0.014901 0.860906 0.942452 -0.016162	-0.012387 0.874915 0.941315 -0.009434	0.011184 0.964104 0.969224 0.013711	-0.000653 0.965293 0.958943 0.001458	-0.047268 0.953740 0.936190 -0.034097	0.034409 0.960555 0.981104 0.018190	-0.001666 0.968694 0.971355 -0.012141	0.002762 0.954316 0.981627 0.008203	-0.037593 0.972678 0.960845 -0.029575	-0.038685 0.825009 0.957629 -0.033906	0.028245 0.963109 0.980932 0.033320	0 0.000000 9999
8 26	12 20	8 26	0.201917 0.860884 0.852626 -0.003617	-0.021199 0.966330 0.952541 -0.011957	0.007296 0.860906 0.958235 0.014374	0.010531 0.874915 0.957883 0.010765	-0.040578 0.964104 0.963762 -0.030172	-0.016431 0.965293 0.962268 -0.024014	-0.031417 0.953740 0.960188 -0.007757	0.014435 0.960555 0.969684 0.015673	0.059533 0.968694 0.960275 0.051714	0.012014 0.954316 0.972482 0.024055	0.009078 0.972678 0.962483 0.011131	0.009100 0.825009 0.949558 -0.035359	-0.006956 0.963109 0.984930 -0.006711	0 0.000000 9999
8 27	12 14	8 27	0.193111 0.860884 0.919373 0.049750	-0.088367 0.966330 0.946382 -0.070525	-0.001808 0.860906 0.944241 0.006639	-0.002082 0.874915 0.930639 0.010623	-0.020369 0.964104 0.961697 -0.015844	0.029856 0.965293 0.971888 0.036123	-0.007638 0.953740 0.978619 -0.011927	0.061835 0.960555 0.962819 0.048215	-0.008877 0.968694 0.953553 -0.023771	0.048994 0.954316 0.967274 0.034455	0.000957 0.972678 0.972977 0.001025	-0.001496 0.825009 0.927014 -0.008092	0.021086 0.963109 0.976350 0.018496	1 -0.059234 105
8 28	12 20	8 28	0.225503 0.860884 0.833046 -0.010160	-0.026850 0.966330 0.953516 -0.034198	-0.002820 0.860906 0.921658 0.006260	-0.004797 0.874915 0.917920 0.012587	-0.008658 0.964104 0.970909 0.004505	-0.029142 0.965293 0.971663 -0.023045	-0.009650 0.953740 0.968918 -0.005221	-0.024160 0.960555 0.975367 -0.007351	0.066217 0.968694 0.965825 0.047109	0.003201 0.954316 0.962831 0.017252	-0.032499 0.972678 0.969528 -0.034615	-0.040703 0.825009 0.931324 -0.014468	0.030734 0.963109 0.973956 0.026807	0 0.000000 9999
8 29	12 12	8 29	0.124385 0.860884 0.923876 -0.028794	0.001499 0.966330 0.974348 0.003911	0.002493 0.860906 0.933261 -0.001052	0.003528 0.874915 0.934494 -0.008749	-0.037604 0.964104 0.962886 -0.027926	-0.023637 0.965293 0.961806 -0.004682	-0.043988 0.953740 0.957333 -0.003141	-0.009856 0.960555 0.974959 -0.001409	-0.000240 0.968694 0.997537 -0.000709	-0.084724 0.954316 0.940817 -0.080095	0.034453 0.972678 0.958706 0.014651	-0.006922 0.825009 0.950310 0.017236	-0.000542 0.963109 0.991955 0.004403	0 0.000000 9999
8 30	12 9	8 30	0.078461 0.860884 0.963993 0.042243	-0.045436 0.966330 0.970656 -0.056435	0.000057 0.860906 0.955713 0.002098	0.000141 0.874915 0.954560 0.002756	-0.008741 0.964104 0.971595 -0.010393	-0.021633 0.965293 0.982684 -0.023487	-0.042345 0.953740 0.978648 -0.034348	-0.055460 0.960555 0.984033 -0.045210	0.020207 0.968694 0.973660 0.009082	-0.003362 0.954316 0.999720 -0.002917	-0.011853 0.972678 0.965680 -0.011407	0.007444 0.825009 0.947195 0.006722	0.123521 0.963109 0.960609 0.128043	1 -0.048826 259
8 31	12 20	8 31	0.241166 0.860884 0.863215 0.025043	-0.022199 0.966330 0.964411 -0.006944	0.000796 0.860906 0.953135 -0.020997	0.003301 0.874915 0.961418 -0.016076	0.046820 0.964104 0.961485 0.034331	-0.019864 0.965293 0.971271 -0.024462	0.069685 0.953740 0.955072 0.032730	0.051873 0.960555 0.963290 0.025725	0.014277 0.968694 0.975400 0.008207	0.076382 0.954316 0.957081 0.045030	0.021043 0.972678 0.970933 0.014921	0.004810 0.825009 0.958308 0.016979	0.019010 0.963109 0.969957 0.020770	9 0.033581 9999
8 32	12 20	8 32	0.280240 0.860884 0.842241 0.051052	-0.027453 0.966330 0.967860 -0.031219	0.032936 0.860906 0.946236 0.035452	0.030312 0.874915 0.946105 0.035786	-0.015745 0.964104 0.969289 -0.006752	-0.049658 0.965293 0.976972 -0.039493	0.038179 0.953740 0.963801 0.023496	0.025213 0.960555 0.976381 0.017285	-0.004528 0.968694 0.966932 -0.004854	0.047732 0.954316 0.965620 0.037324	-0.003810 0.972678 0.971181 -0.010786	0.028436 0.825009 0.950013 0.037293	-0.034733 0.963109 0.985636 -0.038715	0 0.051052 216
8 33	12 13	8 33	0.135948 0.860884 0.935814 0.027033	-0.041212 0.966330 0.971160 -0.036107	0.001683 0.860906 0.998398 0.001236	0.001643 0.874915 0.957324 0.001140	0.023098 0.964104 0.963248 0.022927	-0.006869 0.965293 0.967976 -0.007620	-0.003771 0.953740 0.976605 0.014777	0.028484 0.960555 0.966828 0.034145	0.011394 0.968694 0.970647 0.006785	0.014471 0.954316 0.975593 0.001760	0.000303 0.972678 0.979548 -0.000361	0.003234 0.825009 0.997988 -0.005389	0.000371 0.963109 0.974835 -0.001020	1 -0.031242 9999
8 34	12 18	8 34	0.211456 0.860884 0.878509 0.026292	0.032679 0.966330 0.953167 0.034510	-0.001315 0.860906 0.967418 0.007608	-0.001412 0.874915 0.966113 0.003130	0.033982 0.964104 0.948823 0.008696	0.033027 0.965293 0.950538 0.003702	0.037272 0.953740 0.951852 0.004060	0.031997 0.960555 0.965206 0.029224	-0.001065 0.968694 0.964660 -0.011245	0.026262 0.954316 0.956794 0.008431	0.049044 0.972678 0.959017 0.044440	-0.001557 0.825009 0.941298 0.003047	0.046070 0.963109 0.978990 0.048648	10 0.034182 9999
8 35	12 18	8 35	0.275909 0.860884 0.819685 0.037629	0.044390 0.966330 0.956490 0.023965	0.007226 0.860906 0.924676 -0.003624	0.004666 0.874915 0.921802 -0.006617	0.000459 0.964104 0.946393 0.033009	-0.001176 0.965293 0.974075 0.004376	0.027676 0.953740 0.975557 0.027163	-0.024207 0.960555 0.966652 -0.014951	0.015796 0.968694 0.965296 0.005599	-0.080734 0.954316 0.961111 -0.055384	0.010131 0.972678 0.968394 0.021593	-0.017100 0.825009 0.960047 -0.004273	-0.034158 0.963109 0.978704 -0.034956	9 -0.045651 9999
8 36	12 14	8 36	0.153791 0.860884 0.911700 -0.008243	-0.004639 0.966330 0.969568 -0.006309	0.000773 0.860906 0.999194 0.000081	0.000194 0.874915 0.999972 0.000182	0.032592 0.964104 0.958149 0.025466	-0.003339 0.965293 0.974215 -0.002314	0.020958 0.953740 0.975002 0.025439	0.036888 0.960555 0.963284 0.011066	0.046338 0.968694 0.944468 0.037438	0.066220 0.954316 0.961923 0.042570	0.004724 0.972678 0.979711 0.007833	0.002689 0.825009 0.998919 0.001166	0.063403 0.963109 0.968949 0.065575	0 0.000000 9999
8 37	12 13	8 37	0.248176 0.860884 0.851805 0.020627	0.016946 0.966330 0.957506 0.016603	0.000207 0.860906 0.958546 0.006150	0.000232 0.874915 0.976788 0.006763	0.038672 0.964104 0.965111 0.024869	-0.035026 0.965293 0.972595 -0.044632	-0.017292 0.953740 0.959381 -0.046197	0.031898 0.960555 0.959060 0.014929	-0.006457 0.968694 0.961156 -0.000321	0.000324 0.954316 0.959504 -0.025115	-0.000006 0.972678 0.971956 -0.007394	-0.000389 0.825009 0.966535 -0.013179	-0.003397 0.963109 0.972701 -0.012926	6 -0.030869 9999
8 38	12 19	8 38	0.179819 0.860884 0.860213 -0.036340	-0.046766 0.966330 0.968387 -0.047613	-0.009624 0.860906 0.948115 -0.011292	-0.008222 0.874915 0.946071 -0.014715	-0.011795 0.964104 0.963901 0.006195	-0.008353 0.965293 0.958702 -0.023883	-0.047150 0.953740 0.953607 -0.025516	-0.033879 0.960555 0.946836 -0.008060	-0.000802 0.968694 0.956500 0.003379	0.016302 0.954316 0.964131 0.031171	0.005507 0.972678 0.962097 0.002760	0.019631 0.825009 0.958649 0.033440	0.021165 0.963109 0.968511 0.014286	0 0.000000 9999
8 39	12 20	8 39	0.248619 0.860884 0.830303 -0.010244	-0.021939 0.966330 0.963155 -0.029402	-0.007390 0.860906 0.932150 0.007778	-0.009087 0.874915 0.950985 0.001039	-0.019551 0.964104 0.971376 -0.015269	0.033272 0.965293 0.973931 0.030598	0.014364 0.953740 0.960544 0.001980	-0.007927 0.960555 0.973424 -0.009571	-0.025318 0.968694 0.967580 -0.027226	0.030421 0.954316 0.965186 0.027937	-0.004461 0.972678 0.970027 -0.015400	-0.007281 0.825009 0.960747 0.020152	0.004201 0.963109 0.971960 -0.005212	0 0.000000 9999
8 40	12 17	8 40	0.215660 0.860884 0.871091 0.012776	-0.009361 0.966330 0.957024 -0.000795	0.000017 0.860906 0.972167 -0.000429	0.000141 0.874915 0.964615 0.013774	-0.001031 0.964104 0.957731 -0.011192	0.005159 0.965293 0.969163 -0.011813	-0.004747 0.953740 0.957749 -0.023546	0.019561 0.960555 0.953283 -0.005338	-0.022757 0.968694 0.951573 -0.008635	0.050517 0.954316 0.969009 0.035168	-0.060125 0.972678 0.969633 -0.070578	-0.000855 0.825009 0.976022 -0.028474	0.003781 0.963109 0.976172 0.009483	9 0.021197 9999
8 41	12 20	8 41	0.266088 0.860884 0.806723 0.006881	-0.020891 0.966330 0.961548 -0.017788	-0.004558 0.860906 0.964628 -0.012870	-0.006530 0.874915 0.960016 -0.009006	-0.086818 0.964104 0.959092 -0.066409	0.007542 0.965293 0.968344 0.012571	-0.015852 0.953740 0.970276 -0.010040	-0.013689 0.960555 0.974738 -0.007718	0.038179 0.968694 0.966283 0.040980	-0.028477 0.954316 0.969927 -0.018866	0.013561 0.972678 0.958608 0.020269	0.000970 0.825009 0.969620 -0.010453	-0.015825 0.963109 0.980222 -0.025725	4 -0.021377 9999
8 42	12 19	8 42	0.143472 0.860884 0.908778 -0.017932	-0.022301 0.966330 0.959766 -0.014113	0.009089 0.860906 0.976528 0.002768	0.008077 0.874915 0.973631 0.005281	0.020065 0.964104 0.983040 0.022796	0.029904 0.965293 0.952832 0.021623	-0.020051 0.953740 0.962247 -0.001579	-0.033137 0.960555 0.959802 0.000285	0.000191 0.968694 0.976341 -0.008537	-0.017419 0.954316 0.969586 0.002760	0.001801 0.972678 0.977375 -0.012372	0.033877 0.825009 0.962937 0.000478	-0.000755 0.963109 0.975255 -0.001293	0 0.000000 9999
8 43	12 19	8 43	0.199230 0.860884 0.852246 -0.024584	0.001990 0.966330 0.949755 0.011938	-0.008667 0.860906 0.959250 -0.022419	-0.008664 0.874915 0.955844 -0.026321	-0.007728 0.964104 0.973489 0.000441	0.023420 0.965293 0.963097 0.007234	-0.049206 0.953740 0.960243 -0.033181	-0.021151 0.960555 0.956490 -0.011637	-0.002285 0.968694 0.972980 -0.005541	-0.027524 0.954316 0.963790 -0.005249	-0.001263 0.972678 0.969561 -0.009801	-0.008214 0.825009 0.970171 0.025070	0.006137 0.963109 0.975241 0.002228	0 0.000000 9999
8 44	12 20	8 44	0.277645 0.860884 0.820195 0.048937	0.007588 0.966330 0.969806 0.016100	-0.108471 0.860906 0.940325 -0.072330	-0.112551 0.874915 0.945051 -0.082237	0.030212 0.964104 0.968650 0.037101	0.001761 0.965293 0.972788 -0.006932	-0.000493 0.953740 0.963357 -0.017819	-0.042735 0.960555 0.969742 -0.019951	0.040001 0.968694 0.969274 0.030710	-0.048734 0.954316 0.968352 -0.038222	-0.020316 0.972678 0.967897 -0.010141	0.031806 0.825009 0.948228 -0.004128	0.022793 0.963109 0.981693 0.024161	3 -0.063438 75
8 45	12 20	8 45	0.246914 0.860884 0.825805 0.016479	0.022047 0.966330 0.967248 0.021127	0.022298 0.860906 0.971619 0.028707	0.021236 0.874915 0.968132 0.027297	0.029593 0.964104 0.950785 0.009503	0.013240 0.965293 0.974147 0.008440	0.048850 0.953740 0.923601 0.004191	0.052197 0.960555 0.933235 0.028024	0.029450 0.968694 0.974192 0.016667	0.071925 0.954316 0.934619 0.034232	-0.001255 0.972678 0.971090 -0.005577	0.016561 0.825009 0.961597 -0.004454	-0.000007 0.963109 0.976577 -0.008893	9 0.023751 9999
8 46	12 19	8 46	0.243443 0.860884 0.833813 0.006519	0.000596 0.966330 0.972577 0.006667	-0.023712 0.860906 0.955574 -0.014364	-0.021238 0.874915 0.956953 -0.015741	-0.015069 0.964104 0.962344 0.008674	-0.013760 0.965293 0.955147 -0.023294	-0.022701 0.953740 0.952410 0.027091	-0.057498 0.960555 0.956174 -0.035030	0.024514 0.968694 0.970844 0.023862	-0.020201 0.954316 0.979992 -0.012084	-0.018254 0.972678 0.971813 -0.023273	-0.018137 0.825009 0.971094 -0.020495	0.009380 0.963109 0.973466 0.007904	7 -0.015112 9999
8 47	12 20	8 47	0.249043 0.860884 0.800743 0.007313	0.012453 0.966330 0.951490 0.011599	0.002456 0.860906 0.956340 -0.001959	0.003544 0.874915 0.962632 -0.007881	-0.020710 0.964104 0.945838 -0.033622	0.022728 0.965293 0.963244 0.006733	0.042282 0.953740 0.948293 0.007469	0.023589 0.960555 0.962130 0.003787	-0.043427 0.968694 0.955213 -0.014477	-0.002047 0.954316 0.966328 -0.010017	-0.026522 0.972678 0.965705 -0.028894	-0.002274 0.825009 0.966941 -0.017015	-0.018757 0.963109 0.971667 -0.015939	4 -0.015680 9999
8 48	12 19	8 48	0.211531 0.860884 0.833436 -0.014386	-0.007023 0.966330 0.961867 -0.019129	-0.004761 0.860906 0.933306 -0.009529	-0.006755 0.874915 0.931665 -0.011105	-0.014354 0.964104 0.952643 0.009859	0.008166 0.965293 0.971974 0.011904	-0.036960 0.953740 0.965057 -0.018247	0.035718 0.960555 0.981107 0.036377	-0.002656 0.968694 0.967323 -0.021729	-0.016624 0.954316 0.968716 0.006415	0.021503 0.972678 0.972062 0.018452	-0.021549 0.825009 0.937903 0.034126	0.012196 0.963109 0.965762 0.009939	0 0.000000 9999
8 49	12 20	8 49	0.231062 0.860884 0.808612 -0.011678	0.053210 0.966330 0.964888 0.037712	-0.002625 0.860906 0.951790 -0.011935	-0.005164 0.874915 0.952963 -0.009417	0.008568 0.964104 0.943418 0.025643	-0.012637 0.965293 0.963836 -0.023871	-0.037545 0.953740 0.967270 -0.018581	0.017546 0.960555 0.956894 0.019176	0.019964 0.968694 0.973151 0.019243	0.002050 0.954316 0.966674 0.016287	-0.010227 0.972678 0.969798 -0.003027	-0.033099 0.825009 0.951123 -0.017295	0.016722 0.963109 0.973452 0.013191	0 0.000000 9999
8 50	12 20	8 50	0.271576 0.860884 0.792747 0.041360	0.003090 0.966330 0.968373 0.005069	-0.063204 0.860906 0.968556 -0.044303	-0.058106 0.874915 0.962636 -0.047218	0.015886 0.964104 0.949307 -0.011884	-0.036161 0.965293 0.970043 -0.035327	0.038450 0.953740 0.952751 0.014204	0.014333 0.960555 0.947035 0.010247	0.003989 0.968694 0.967032 -0.001897	-0.006482 0.954316 0.936280 -0.020772	-0.003156 0.972678 0.970886 -0.015872	-0.049991 0.825009 0.958253 -0.062813	-0.004436 0.963109 0.963621 -0.007392	3 -0.044192 9999
8 51	12 19	8 51	0.287666 0.860884 0.726858 -0.013944	0.016534 0.966330 0.962943 0.018110	-0.006758 0.860906 0.966451 -0.019571	-0.008797 0.874915 0.966625 -0.019210	-0.007162 0.964104 0.960670 0.007346	0.039453 0.965293 0.963138 0.021315	-0.037759 0.953740 0.965931 -0.020257	-0.036763 0.960555 0.948589 -0.006432	-0.015818 0.968694 0.970335 -0.019670	-0.031216 0.954316 0.961500 -0.006110	0.007018 0.972678 0.964235 0.021399	0.017760 0.825009 0.968924 -0.016744	0.019905 0.963109 0.982774 0.028046	0 0.000000 9999
8 52	12 19	8 52	0.287137 0.860884 0.774808 0.018653	0.021435 0.966330 0.970491 0.030933	-0.002810 0.860906 0.972610 -0.001896	-0.001983 0.874915 0.972675 -0.011519	-0.035660 0.964104 0.959085 -0.010832	0.052712 0.965293 0.926300 0.034627	-0.100023 0.953740 0.938233 -0.048302	-0.084002 0.960555 0.933029 -0.048280	0.041882 0.968694 0.981736 0.032881	-0.036110 0.954316 0.938649 -0.002810	0.052942 0.972678 0.967503 0.036802	0.038453 0.825009 0.949802 -0.005354	0.021814 0.963109 0.976265 0.026386	6 -0.030016 9999
8 53	12 19	8 53	0.244585 0.860884 0.803856 -0.006936	0.031416 0.966330 0.973358 0.029742	0.000698 0.860906 0.969357 -0.016460	0.000311 0.874915 0.967956 -0.022223	-0.054364 0.964104 0.964564 -0.038314	0.048776 0.965293 0.961571 0.034269	-0.049629 0.953740 0.973495 -0.027343	-0.050098 0.960555 0.953437 -0.029320	0.030417 0.968694 0.976110 0.026253	-0.020819 0.954316 0.964878 -0.003756	-0.024420 0.972678 0.955336 -0.013630	-0.014452 0.825009 0.970097 -0.024917	-0.004564 0.963109 0.967539 -0.003393	0 0.000000 9999
8 54	12 19	8 54	0.198370 0.860884 0.823930 -0.035637	0.021453 0.966330 0.965599 0.014618	-0.004868 0.860906 0.941687 -0.020857	-0.005426 0.874915 0.941159 -0.025248	-0.002832 0.964104 0.956180 0.014074	-0.015635 0.965293 0.974206 -0.016517	0.030376 0.953740 0.966954 0.028478	0.002349 0.960555 0.960255 0.013174	-0.003641 0.968694 0.965112 -0.006207	0.014032 0.954316 0.973497 0.028782	0.005509 0.972678 0.963036 0.013073	0.002371 0.825009 0.965951 -0.018151	0.017607 0.963109 0.966503 0.021511	0 0.000000 9999
8 55	12 20	8 55	0.241586 0.860884 0.820920 0.027631	0.005262 0.966330 0.965498 -0.005312	0.000439 0.860906 0.920903 0.000848	0.000378 0.874915 0.920533 -0.007487	-0.011785 0.964104 0.964230 0.000301	0.046809 0.965293 0.969649 0.036394	-0.015126 0.953740 0.950149 -0.004184	-0.017098 0.960555 0.967077 -0.005243	0.003543 0.968694 0.971739 0.005435	-0.019175 0.954316 0.969005 -0.002006	0.001268 0.972678 0.952334 -0.006023	0.007592 0.825009 0.941237 0.007616	-0.013524 0.963109 0.978025 -0.005818	0 0.027631 9999
8 56	12 20	8 56	0.251509 0.860884 0.802252 0.024867	-0.002238 0.966330 0.961634 -0.000432	0.003474 0.860906 0.954244 -0.001416	0.004537 0.874915 0.955039 -0.002073	0.016871 0.964104 0.965008 0.013820	0.030986 0.965293 0.974019 0.034709	0.030246 0.953740 0.958542 0.007090	0.024210 0.960555 0.971196 0.012053	-0.005374 0.968694 0.971792 -0.010748	0.001829 0.954316 0.970513 0.005591	0.025598 0.972678 0.969597 0.023381	0.023419 0.825009 0.965020 0.011735	-0.034441 0.963109 0.954782 -0.028511	0 0.024867 9999
8 57	12 20	8 57	0.194733 0.860884 0.836283 0.000458	0.011808 0.966330 0.964660 0.008894	0.003850 0.860906 0.934481 0.019196	0.002341 0.874915 0.932248 0.014174	-0.052077 0.964104 0.949541 -0.033017	-0.017562 0.965293 0.953624 0.004575	-0.098960 0.953740 0.933212 -0.054101	0.011908 0.960555 0.976885 0.004401	-0.003517 0.968694 0.973791 -0.009141	-0.032953 0.954316 0.971032 -0.017239	0.028718 0.972678 0.967095 0.026229	-0.037191 0.825009 0.958442 -0.003644	0.003659 0.963109 0.973880 -0.000576	6 -0.004978 9999
8 58	12 18	8 58	0.122227 0.860884 0.864861 -0.038718	0.026340 0.966330 0.948139 0.024380	0.000092 0.860906 0.941782 -0.004524	0.000687 0.874915 0.939699 0.005862	0.010868 0.964104 0.951512 0.034036	0.029485 0.965293 0.943053 0.009055	0.026962 0.953740 0.948868 0.035032	0.004588 0.960555 0.935578 0.020161	-0.000844 0.968694 0.970434 -0.004225	0.030166 0.954316 0.939734 0.031766	0.010598 0.972678 0.935654 0.019050	-0.000843 0.825009 0.947941 0.004139	-0.002518 0.963109 0.985871 0.005279	0 0.000000 9999
8 59	12 17	8 59	0.211153 0.860884 0.828809 -0.000194	-0.002896 0.966330 0.960760 0.003446	-0.000215 0.860906 0.963547 0.009394	-0.000098 0.874915 0.958327 0.007396	0.036121 0.964104 0.958249 0.028159	-0.027833 0.965293 0.979073 -0.031544	0.091115 0.953740 0.948396 0.049445	0.009634 0.960555 0.966847 0.004822	0.027236 0.968694 0.951582 0.023497	0.060841 0.954316 0.947747 0.032434	-0.008559 0.972678 0.958206 -0.015128	-0.001733 0.825009 0.962540 -0.005306	-0.003071 0.963109 0.963296 -0.009184	0 0.000000 9999
8 60	12 20	8 60	0.235619 0.860884 0.793133 -0.011994	-0.011743 0.966330 0.972698 -0.005849	-0.026625 0.860906 0.940165 -0.038316	-0.028751 0.874915 0.935549 -0.042698	-0.011695 0.964104 0.946642 0.011929	-0.037605 0.965293 0.960547 -0.028201	-0.009389 0.953740 0.966995 0.008939	-0.051162 0.960555 0.965182 -0.029756	0.037570 0.968694 0.955448 0.026165	-0.010083 0.954316 0.979910 -0.004861	0.017191 0.972678 0.957390 0.024894	0.017864 0.825009 0.964234 0.043380	-0.055738 0.963109 0.971484 -0.058594	0 0.000000 9999
8 61	12 20	8 61	0.257012 0.860884 0.804104 0.006216	-0.012097 0.966330 0.972910 -0.022380	-0.001692 0.860906 0.957327 -0.003016	0.001775 0.874915 0.950194 -0.000145	-0.012747 0.964104 0.960746 -0.021058	0.007092 0.965293 0.969232 0.014351	0.026127 0.953740 0.967673 0.015863	-0.014961 0.960555 0.961950 -0.014786	-0.011013 0.968694 0.955980 -0.008992	-0.000912 0.954316 0.965296 0.012533	-0.006420 0.972678 0.973333 -0.006584	0.030730 0.825009 0.971812 0.010743	0.021928 0.963109 0.944222 0.042450	1 -0.011795 9999
8 62	12 16	8 62	0.166125 0.860884 0.872579 -0.005746	0.024464 0.966330 0.960302 0.019824	-0.000286 0.860906 0.945993 -0.001694	-0.000208 0.874915 0.970425 -0.003270	0.004930 0.964104 0.956825 0.025903	-0.023819 0.965293 0.960334 -0.000922	0.013276 0.953740 0.956909 0.037868	0.017307 0.960555 0.979042 0.008272	0.002330 0.968694 0.947318 -0.007282	0.007165 0.954316 0.963003 0.014072	-0.004974 0.972678 0.974660 -0.009414	-0.001585 0.825009 0.946444 -0.012750	0.009569 0.963109 0.979140 0.010815	0 0.000000 9999
8 63	12 19	8 63	0.182619 0.860884 0.862909 -0.013201	-0.003690 0.966330 0.954486 -0.003715	0.003713 0.860906 0.976937 0.003841	0.005112 0.874915 0.962138 0.005232	0.009324 0.964104 0.957080 0.002025	-0.007358 0.965293 0.970579 -0.011070	-0.026610 0.953740 0.968222 -0.029304	0.005157 0.960555 0.966997 -0.024284	0.004460 0.968694 0.948537 0.009810	0.016929 0.954316 0.956405 0.001218	-0.002273 0.972678 0.969513 -0.009424	0.008207 0.825009 0.973633 -0.001851	0.016573 0.963109 0.969724 0.005869	0 0.000000 9999
8 64	12 19	8 64	0.269443 0.860884 0.810264 0.032446	0.035192 0.966330 0.967797 0.034589	0.001362 0.860906 0.920173 0.008781	0.001904 0.874915 0.919662 0.008005	-0.064149 0.964104 0.963893 -0.049632	-0.016978 0.965293 0.974517 -0.020496	-0.071221 0.953740 0.965789 -0.059218	-0.033038 0.960555 0.969590 -0.024945	0.001562 0.968694 0.980295 -0.001593	0.002768 0.954316 0.977178 0.012486	0.010585 0.972678 0.973612 0.014155	-0.040714 0.825009 0.966849 -0.022309	-0.004767 0.963109 0.973676 -0.012759	6 -0.043834 9999
8 65	12 20	8 65	0.230675 0.860884 0.845062 0.013433	0.034505 0.966330 0.961970 0.033196	-0.011906 0.860906 0.946563 0.043115	-0.012868 0.874915 0.945444 0.024712	0.020897 0.964104 0.959534 -0.000801	0.000180 0.965293 0.959224 0.011190	0.027984 0.953740 0.955497 -0.004277	0.026253 0.960555 0.955622 0.011160	-0.035397 0.968694 0.960812 -0.041579	-0.031386 0.954316 0.944331 -0.019284	-0.003293 0.972678 0.971631 -0.007959	0.021559 0.825009 0.957247 -0.004291	0.021644 0.963109 0.971048 0.024464	8 -0.023633 9999
8 66	12 18	8 66	0.203444 0.860884 0.859197 0.001906	0.033263 0.966330 0.942550 0.039539	-0.006523 0.860906 0.900275 0.002527	-0.007124 0.874915 0.932468 -0.006212	0.004254 0.964104 0.948856 0.001400	-0.001682 0.965293 0.963169 0.015727	0.017170 0.953740 0.958066 0.030432	0.026312 0.960555 0.964539 0.028168	-0.000104 0.968694 0.921606 0.005585	0.003923 0.954316 0.966579 0.009277	0.040801 0.972678 0.974848 0.039747	0.024483 0.825009 0.907467 0.003315	0.050025 0.963109 0.969682 0.053854	10 0.008704 9999
8 67	12 20	8 67	0.254577 0.860884 0.836368 0.020476	0.048260 0.966330 0.941246 0.043603	0.036975 0.860906 0.915863 0.055135	0.032406 0.874915 0.917315 0.057249	-0.029517 0.964104 0.940327 -0.002866	-0.038594 0.965293 0.955384 -0.022489	-0.025892 0.953740 0.935832 0.015580	-0.020337 0.960555 0.969517 -0.000710	0.015281 0.968694 0.941920 0.003437	-0.015196 0.954316 0.969642 0.003482	0.014657 0.972678 0.972526 0.007972	-0.020962 0.825009 0.937386 0.000202	0.009101 0.963109 0.981170 0.011591	0 0.020476 9999
8 68	12 20	8 68	0.274690 0.860884 0.812943 0.039752	-0.006996 0.966330 0.962500 -0.013042	-0.001686 0.860906 0.929633 -0.002079	0.000530 0.874915 0.927568 0.005257	-0.035455 0.964104 0.958794 -0.011375	0.007302 0.965293 0.978918 0.009504	-0.034573 0.953740 0.972067 -0.018205	0.015840 0.960555 0.980761 0.015567	-0.001566 0.968694 0.981936 -0.005314	-0.004532 0.954316 0.968318 0.022070	0.009470 0.972678 0.968654 0.010813	0.004047 0.825009 0.973321 0.018268	-0.015307 0.963109 0.985394 -0.015911	0 0.039752 9999
[truncated: 2,316,962 more chars]
