# Supplementary material for: Prediction of Contact Residue Pairs Based on Co-Substitution between Sites in Protein Structures
Source: PLoS One. 2013 Jan 16;8(1):e54252. doi: 10.1371/journal.pone.0054252 (PMC3546969; doi:10.1371/journal.pone.0054252)
Supplement: Data S1 — Coevolution scores, overall coevolution score and rank of each site pair in each protein. (BZ2) [file pone.0054252.s008.bz2 › ./ces_rank/Cadherin_CADH1_HUMAN_267-366.7617.bl0_06.ces_rank]

# Cadherin_CADH1_HUMAN_267-366.7617.bl0_06.ces_rank
# Neighboring residue pairs (|i - j| <= 5) are excluded.
# #residues = 91  #residue_pairs = 3686  #predicted = 273  #contacts = 220
# 7617 OTUs are used.
# 100 patterns are found.
# 1..100,1..100 : invariant sites are removed;
# 1 conserved site patterns (sd < 8.102813e-05) of 2-th characteristic excluded; 79
#
# standard deviation of each characteristics at each site; the max. of | delta | is normalized to one.
#sd 1 0.299956 0.101006 0.096843 0.098975 0.147710 0.136456 0.123044 0.152503 0.178174 0.200334 0.195661 0.177060 0.092740
#sd 2 0.261301 0.067649 0.091567 0.091664 0.080487 0.099617 0.096181 0.091248 0.110919 0.111928 0.203410 0.154673 0.099923
#sd 3 0.262040 0.074141 0.026381 0.026834 0.074939 0.110167 0.080495 0.091867 0.118524 0.189885 0.124497 0.052632 0.053861
#sd 4 0.305521 0.093696 0.102402 0.103094 0.093931 0.121438 0.106016 0.115509 0.124966 0.113675 0.244986 0.184262 0.092414
#sd 5 0.248440 0.042549 0.010749 0.013113 0.044944 0.037092 0.045082 0.055585 0.062736 0.115688 0.047898 0.021800 0.066066
#sd 6 0.324747 0.098043 0.101681 0.102957 0.126982 0.181975 0.116087 0.166155 0.101800 0.162979 0.232829 0.182534 0.104541
#sd 7 0.125405 0.026897 0.056205 0.056418 0.034879 0.057500 0.058303 0.037159 0.022942 0.035847 0.075596 0.090796 0.019966
#sd 8 0.271558 0.063773 0.094429 0.094584 0.069577 0.119759 0.076943 0.096201 0.065339 0.081464 0.227597 0.184907 0.063953
#sd 9 0.314963 0.086992 0.072356 0.072891 0.109771 0.137420 0.105401 0.130068 0.062262 0.195540 0.243375 0.131156 0.080295
#sd 10 0.332205 0.085030 0.098434 0.098637 0.111268 0.215730 0.126787 0.167584 0.072263 0.158095 0.216626 0.181386 0.068751
#sd 11 0.322633 0.079747 0.075863 0.076303 0.135893 0.166762 0.145640 0.181567 0.065026 0.235410 0.176069 0.140555 0.061840
#sd 12 0.254542 0.097441 0.077265 0.078540 0.065433 0.130948 0.063997 0.085241 0.078316 0.061607 0.172382 0.150457 0.065991
#sd 13 0.312729 0.083319 0.078897 0.079156 0.096205 0.125302 0.102989 0.111828 0.116160 0.127199 0.251472 0.146535 0.106091
#sd 14 0.332985 0.089799 0.092274 0.093047 0.133917 0.135824 0.129469 0.150492 0.136631 0.218004 0.233873 0.168359 0.099278
#sd 15 0.249348 0.045402 0.017776 0.018572 0.054932 0.054742 0.054123 0.072585 0.079548 0.118072 0.047770 0.035570 0.034989
#sd 16 0.313691 0.094643 0.039414 0.040808 0.107026 0.142467 0.084842 0.136940 0.124523 0.209601 0.180809 0.077337 0.123831
#sd 17 0.326248 0.084971 0.113202 0.114085 0.109085 0.101944 0.093234 0.103397 0.107192 0.148551 0.261435 0.214492 0.104530
#sd 18 0.266120 0.051787 0.032712 0.033292 0.059444 0.068361 0.069366 0.073132 0.088769 0.147350 0.069959 0.056675 0.065037
#sd 19 0.338010 0.094767 0.114818 0.115575 0.126495 0.126228 0.110418 0.131847 0.138035 0.167587 0.270507 0.204887 0.137320
#sd 20 0.169010 0.043622 0.016236 0.016725 0.046125 0.078914 0.051219 0.058560 0.033466 0.105994 0.085686 0.032721 0.022814
#sd 21 0.343769 0.095741 0.101894 0.103466 0.129541 0.113939 0.120052 0.137595 0.151480 0.201925 0.276290 0.189235 0.132785
#sd 22 0.127293 0.031338 0.053167 0.053132 0.038781 0.044122 0.042122 0.047177 0.049224 0.038265 0.077210 0.091910 0.035733
#sd 23 0.343759 0.113905 0.129529 0.129848 0.142779 0.188941 0.117421 0.169035 0.079390 0.193072 0.192701 0.224637 0.086525
#sd 24 0.124305 0.024083 0.050955 0.050691 0.032802 0.044562 0.040496 0.045463 0.030241 0.036860 0.076901 0.091067 0.028135
#sd 25 0.129764 0.019957 0.032449 0.032614 0.031841 0.037822 0.036443 0.031665 0.020957 0.043178 0.054816 0.053403 0.017766
#sd 26 0.120984 0.020402 0.013395 0.013658 0.016422 0.022414 0.016539 0.022619 0.013562 0.027204 0.037987 0.032181 0.011993
#sd 27 0.151596 0.034845 0.035600 0.035827 0.036884 0.061246 0.042703 0.051672 0.030978 0.061335 0.076282 0.066944 0.030973
#sd 28 0.311761 0.092080 0.098425 0.099806 0.120174 0.134780 0.119702 0.141094 0.100742 0.171522 0.236560 0.176814 0.078779
#sd 29 0.259137 0.092260 0.079900 0.080283 0.071013 0.152297 0.075717 0.103041 0.072567 0.073043 0.153467 0.151365 0.052995
#sd 30 0.343476 0.095051 0.121357 0.121441 0.136223 0.168365 0.140685 0.163715 0.092455 0.204036 0.247767 0.208756 0.100322
#sd 31 0.256508 0.073291 0.065964 0.066555 0.081589 0.109920 0.066590 0.097860 0.118786 0.081736 0.199237 0.124190 0.080437
#sd 32 0.291615 0.085003 0.073346 0.074497 0.070436 0.180266 0.067621 0.132318 0.069584 0.068771 0.216620 0.140698 0.047571
#sd 33 0.343288 0.085599 0.146830 0.147127 0.130774 0.124233 0.133910 0.125020 0.111922 0.171731 0.259574 0.236558 0.113121
#sd 34 0.280683 0.054679 0.035346 0.035861 0.071740 0.063894 0.061472 0.088137 0.092316 0.146164 0.096644 0.068167 0.077680
#sd 35 0.340494 0.103688 0.117402 0.118259 0.127776 0.116487 0.115338 0.131374 0.151128 0.180769 0.271405 0.213110 0.126654
#sd 36 0.204514 0.046048 0.020325 0.024923 0.057531 0.095051 0.035785 0.090079 0.104385 0.081514 0.068220 0.040567 0.043816
#sd 37 0.335337 0.120519 0.114740 0.115467 0.120231 0.138098 0.112994 0.138698 0.168004 0.118668 0.282082 0.205067 0.107606
#sd 38 0.263787 0.046798 0.032707 0.034323 0.069680 0.055604 0.056383 0.082890 0.126236 0.173766 0.083433 0.061063 0.079720
#sd 39 0.338761 0.089346 0.096766 0.097399 0.138767 0.125116 0.128815 0.154576 0.105155 0.234109 0.238990 0.177511 0.100278
#sd 40 0.341593 0.099790 0.123539 0.123848 0.091175 0.174409 0.110425 0.127376 0.107141 0.089371 0.277215 0.223690 0.098643
#sd 41 0.318874 0.092169 0.105291 0.105228 0.092378 0.161345 0.102617 0.124635 0.097374 0.120769 0.231830 0.194268 0.095181
#sd 42 0.331630 0.089053 0.112006 0.112652 0.105172 0.155656 0.112595 0.136021 0.110135 0.140372 0.263799 0.208046 0.093451
#sd 43 0.282194 0.074970 0.098639 0.099280 0.093832 0.136332 0.108319 0.117295 0.085340 0.134723 0.197660 0.174276 0.079767
#sd 44 0.202535 0.052416 0.064311 0.064477 0.061908 0.086094 0.063768 0.079200 0.053617 0.079270 0.152142 0.113995 0.044899
#sd 45 0.155836 0.037374 0.041981 0.042279 0.042389 0.059849 0.041578 0.052610 0.030671 0.055943 0.090388 0.076224 0.025470
#sd 46 0.176250 0.042884 0.050293 0.050468 0.049960 0.069472 0.048212 0.065942 0.034158 0.065763 0.124470 0.088979 0.035155
#sd 47 0.211355 0.057314 0.049750 0.049874 0.067229 0.083780 0.066185 0.083559 0.068175 0.114023 0.129773 0.092763 0.058296
#sd 48 0.316718 0.099774 0.118114 0.118529 0.112540 0.152771 0.102336 0.133738 0.119310 0.132462 0.245731 0.207787 0.110866
#sd 49 0.325464 0.108097 0.127532 0.127769 0.096287 0.167690 0.103902 0.124819 0.102578 0.105631 0.243679 0.219267 0.096134
#sd 50 0.337322 0.092984 0.094614 0.097918 0.146863 0.140063 0.104722 0.151488 0.186158 0.208160 0.189339 0.172840 0.196200
#sd 51 0.159212 0.039912 0.012675 0.018796 0.042957 0.030084 0.026300 0.043308 0.136029 0.126869 0.036124 0.025339 0.024676
#sd 52 0.350397 0.116910 0.132145 0.132998 0.122070 0.149647 0.118209 0.145659 0.137256 0.159360 0.289109 0.233755 0.117564
#sd 53 0.255595 0.036095 0.010704 0.010704 0.040606 0.039224 0.041619 0.053722 0.025205 0.107732 0.041863 0.021403 0.090082
#sd 54 0.311296 0.067826 0.141309 0.140515 0.086244 0.131065 0.110483 0.108458 0.115947 0.102091 0.247773 0.251537 0.113733
#sd 55 0.343906 0.092510 0.120777 0.120884 0.099211 0.202479 0.122145 0.147244 0.084692 0.123370 0.268681 0.206123 0.077711
#sd 56 0.338889 0.092215 0.132879 0.133246 0.129246 0.135230 0.125999 0.139495 0.137614 0.176419 0.279634 0.230672 0.119542
#sd 57 0.304144 0.070038 0.079976 0.080000 0.075631 0.099490 0.097183 0.109643 0.078444 0.094881 0.193615 0.147473 0.060192
#sd 58 0.199323 0.067139 0.072546 0.072557 0.058998 0.097753 0.057675 0.075685 0.059533 0.066376 0.120895 0.120984 0.040743
#sd 59 0.337739 0.089358 0.129631 0.133326 0.136420 0.134711 0.159982 0.136153 0.104380 0.213234 0.226335 0.223569 0.088642
#sd 60 0.254296 0.032875 0.004052 0.004032 0.032759 0.031642 0.035176 0.044171 0.034012 0.075742 0.019196 0.008113 0.061138
#sd 61 0.334044 0.106906 0.102365 0.104145 0.129052 0.105467 0.099891 0.127344 0.162180 0.175162 0.249283 0.195875 0.099526
#sd 62 0.267451 0.056607 0.019418 0.019828 0.091785 0.085540 0.066298 0.108665 0.042892 0.176688 0.182146 0.038689 0.046558
#sd 63 0.339384 0.102634 0.116450 0.116631 0.130328 0.142603 0.101971 0.141236 0.079444 0.190669 0.255544 0.213796 0.096185
#sd 64 0.336003 0.118622 0.150309 0.150810 0.116711 0.156276 0.098195 0.119799 0.091490 0.120043 0.237356 0.251395 0.102721
#sd 65 0.357622 0.100674 0.119756 0.119994 0.126835 0.215393 0.138036 0.174382 0.105019 0.171596 0.264621 0.213702 0.106562
#sd 66 0.146026 0.035119 0.027077 0.027208 0.041311 0.047008 0.031196 0.047987 0.039246 0.060353 0.080154 0.054988 0.025843
#sd 67 0.215472 0.034905 0.014938 0.016536 0.048092 0.048820 0.039701 0.063433 0.116377 0.146657 0.041866 0.029905 0.063720
#sd 68 0.211030 0.047123 0.095127 0.095250 0.056691 0.080189 0.068992 0.067359 0.049292 0.065386 0.155452 0.160152 0.053124
#sd 69 0.270894 0.076723 0.097950 0.098677 0.096271 0.113376 0.071085 0.097620 0.163947 0.080881 0.108260 0.177798 0.101181
#sd 70 0.188505 0.043520 0.079222 0.079519 0.058144 0.083972 0.076848 0.062002 0.057437 0.061775 0.103515 0.116399 0.049946
#sd 71 0.350402 0.094108 0.148313 0.148583 0.136409 0.143615 0.141239 0.137298 0.091787 0.183998 0.294190 0.243750 0.106008
#sd 72 0.350633 0.094467 0.121254 0.121720 0.141111 0.131024 0.118134 0.139769 0.109735 0.206784 0.281403 0.224233 0.121150
#sd 73 0.343436 0.094569 0.127022 0.127261 0.088844 0.174518 0.101349 0.132306 0.088905 0.081840 0.288374 0.225261 0.090058
#sd 74 0.349264 0.106492 0.124844 0.127103 0.141655 0.137682 0.135661 0.146878 0.165405 0.192713 0.277899 0.218152 0.137330
#sd 75 0.267427 0.056390 0.024029 0.031755 0.072363 0.111553 0.060416 0.111657 0.163357 0.151362 0.062852 0.047848 0.153216
#sd 76 0.344348 0.089957 0.128314 0.129044 0.119524 0.131384 0.130334 0.130107 0.144428 0.173461 0.274385 0.222312 0.136454
#sd 77 0.251815 0.041853 0.008478 0.008567 0.037318 0.038333 0.038240 0.050535 0.143310 0.167256 0.023164 0.016970 0.079930
#sd 78 0.333497 0.085165 0.105271 0.106566 0.127939 0.113727 0.113016 0.130139 0.116292 0.205090 0.262228 0.187509 0.102108
#sd 79 0.247145 0.045621 0.000061 0.004052 0.041028 0.039066 0.045624 0.052413 0.044471 0.104476 0.025310 0.000944 0.043191
#sd 80 0.329322 0.083512 0.119297 0.119598 0.131944 0.110324 0.123181 0.126294 0.096623 0.201374 0.249991 0.205778 0.122809
#sd 81 0.188976 0.051958 0.005713 0.005714 0.053781 0.083008 0.073079 0.057534 0.013721 0.156747 0.060129 0.011741 0.020441
#sd 82 0.331500 0.100662 0.118458 0.119691 0.118066 0.113468 0.111861 0.118433 0.120915 0.159726 0.265171 0.209606 0.107446
#sd 83 0.138631 0.027307 0.060495 0.060374 0.039766 0.050300 0.048875 0.048992 0.030476 0.045413 0.099316 0.108486 0.018629
#sd 84 0.325565 0.112769 0.100399 0.101288 0.105119 0.151847 0.085777 0.126396 0.126174 0.130771 0.247437 0.187314 0.143870
#sd 85 0.232212 0.079901 0.058674 0.059131 0.068582 0.130142 0.065196 0.103761 0.065658 0.099937 0.131522 0.109618 0.059396
#sd 86 0.324113 0.094232 0.101706 0.102137 0.120707 0.143877 0.117202 0.148638 0.102082 0.179654 0.264875 0.184759 0.089071
#sd 87 0.274498 0.068697 0.081073 0.081250 0.094038 0.143790 0.106257 0.123478 0.103435 0.123499 0.180216 0.143865 0.080626
#sd 88 0.330502 0.096180 0.088809 0.089233 0.100655 0.187678 0.113656 0.147418 0.083539 0.133782 0.248773 0.166190 0.072419
#sd 89 0.297324 0.077683 0.107912 0.108682 0.143536 0.093848 0.079218 0.133972 0.118435 0.212926 0.165524 0.198988 0.129549
#sd 90 0.314262 0.106492 0.085265 0.087885 0.113909 0.119694 0.106211 0.130358 0.146949 0.122192 0.243049 0.161371 0.099680
#sd 91 0.298844 0.070655 0.070614 0.070816 0.073853 0.144273 0.076592 0.122572 0.062320 0.088983 0.242404 0.134562 0.048375
#sd 92 0.317059 0.084982 0.100154 0.101092 0.106815 0.114209 0.113812 0.117268 0.125509 0.153361 0.248554 0.177569 0.099946
#sd 93 0.303170 0.079931 0.049196 0.049511 0.103570 0.136521 0.094959 0.107908 0.062160 0.202566 0.213147 0.085037 0.093082
#sd 94 0.327730 0.081504 0.102071 0.102490 0.122961 0.121998 0.115156 0.130209 0.111831 0.183773 0.269385 0.187610 0.111589
#sd 95 0.248722 0.044667 0.003862 0.003802 0.045730 0.042364 0.049978 0.052031 0.075242 0.125876 0.043712 0.008365 0.047197
#sd 96 0.330035 0.089708 0.100069 0.101773 0.127986 0.114497 0.106487 0.136546 0.156116 0.200409 0.259816 0.185438 0.141853
#sd 97 0.236689 0.040117 0.000128 0.000130 0.033222 0.020897 0.027595 0.049281 0.041613 0.066555 0.016157 0.003169 0.029991
#sd 98 0.316024 0.079070 0.108895 0.109714 0.114756 0.119517 0.110538 0.121849 0.146285 0.155405 0.252770 0.195378 0.139145
#sd 99 0.206114 0.030631 0.000248 0.000243 0.027205 0.014893 0.024642 0.038140 0.004841 0.033287 0.013614 0.005145 0.002470
#sd 100 0.166485 0.027205 0.040118 0.040117 0.084715 0.048406 0.063460 0.068018 0.010043 0.122414 0.127011 0.080437 0.006731
#
# #branches= 15231, sd > 8.102813e-05, residual ratio > 0.100000, threshold |r| from t-test (E-value=0.000100): 0.045025 0.044035
# serial# #var.res. residue# #replacements 	corr. coeff., the lowest residual ratios for i, j, and partial corr. coeff. for each category
#	#replacements	delta_volume	delta_charge	delta_HB	delta_deir	delta-helix delta-beta delta-turn delta-aromatic delta_branch delta-cross	delta-ion delta-lone-pair max p.c.
# Correlations used: [1, -1, -1, -1, 0, 9, 0, 0, 0, 0, 1, 1, 9]
# r_x is set to 0 for sites which have too many contacts (> 15) for E-value=0.000100;
# r_s is set to 0 for sites which have too many contacts (> 15) for E-value=0.000100;
# Only r_s > threshold is used for both 1 terminal sites.
# method = 11
# residual ratio > 8.102813e-04 for ranking
# residue serial#,  corr. coeff., minimum residual ratios, and partial corr. coeff. for each category, target category no., score, rank
#	rank= -9 and 9999 are assigned to pairs excluded, and to pairs whose correlations are insignificant, respectively.
#	Pairs with rank= 9998 or 9997 are regarded as anomalous sites.
1 2	20 18	1 2	0.222660 0.873090 0.830907 -0.032452	-0.020088 0.976121 0.971306 0.010778	-0.000276 0.991546 0.983238 -0.011854	-0.001061 0.991953 0.984362 -0.012256	-0.006748 0.988930 0.985076 0.002995	0.013894 0.987663 0.976107 0.000170	0.023976 0.988225 0.991187 0.017744	0.003246 0.992499 0.981496 -0.003815	-0.022042 0.968021 0.991585 -0.013257	0.021609 0.987366 0.975673 -0.000761	0.003598 0.992463 0.931440 -0.005111	0.022021 0.985815 0.979229 0.003365	0.025969 0.988213 0.992132 0.024621	0 0.000000 9999
1 3	20 20	1 3	0.227838 0.873090 0.877818 0.016979	-0.030446 0.976121 0.977178 -0.016939	-0.014302 0.991546 0.994385 -0.016362	-0.013057 0.991953 0.994056 -0.014887	0.011256 0.988930 0.984851 0.005276	-0.016482 0.987663 0.980704 -0.001722	0.001011 0.988225 0.988570 -0.007881	-0.015119 0.992499 0.984075 -0.006360	0.011431 0.968021 0.991003 -0.000820	-0.014519 0.987366 0.991396 -0.013007	0.012642 0.992463 0.979486 0.013998	0.025157 0.985815 0.985790 0.012352	-0.009551 0.988213 0.992720 -0.010172	0 0.016979 9999
1 4	20 20	1 4	0.234009 0.873090 0.869583 0.019912	-0.050764 0.976121 0.944758 0.000354	-0.003041 0.991546 0.987210 -0.009521	-0.000593 0.991953 0.987208 -0.007015	-0.027117 0.988930 0.985830 -0.015804	0.041555 0.987663 0.963927 0.022054	-0.029735 0.988225 0.987114 -0.021581	0.020317 0.992499 0.957256 0.005530	-0.014449 0.968021 0.988737 0.008840	0.020545 0.987366 0.986195 0.005407	0.008728 0.992463 0.936900 0.002503	0.030932 0.985815 0.972541 0.007377	-0.001923 0.988213 0.993691 -0.001735	0 0.019912 9999
1 5	20 17	1 5	0.242677 0.873090 0.883396 0.036634	0.000151 0.976121 0.987822 0.004423	-0.004505 0.991546 0.996294 -0.004253	0.004886 0.991953 0.994314 0.006092	0.002829 0.988930 0.991547 0.000634	-0.009433 0.987663 0.988079 -0.016880	0.026770 0.988225 0.970815 0.002719	-0.013458 0.992499 0.987750 -0.010339	-0.022773 0.968021 0.989839 -0.002914	-0.048231 0.987366 0.979660 -0.030546	-0.011818 0.992463 0.991234 -0.009736	0.006440 0.985815 0.992446 -0.002653	-0.008542 0.988213 0.995324 -0.010146	0 0.036634 -9
1 6	20 20	1 6	0.194022 0.873090 0.892681 0.000117	-0.024425 0.976121 0.977878 0.003753	0.011364 0.991546 0.988526 0.008821	0.010740 0.991953 0.988430 0.007463	-0.036461 0.988930 0.986134 -0.026303	0.031385 0.987663 0.976729 0.011716	-0.036175 0.988225 0.976688 -0.015604	0.001050 0.992499 0.978323 -0.007678	-0.017693 0.968021 0.990950 -0.000463	-0.004072 0.987366 0.987265 -0.019056	-0.018977 0.992463 0.990215 -0.018154	0.006283 0.985815 0.979478 -0.014126	-0.005847 0.988213 0.994674 -0.001671	0 0.000117 9999
1 7	20 20	1 7	0.208627 0.873090 0.900653 0.091540	0.026558 0.976121 0.986400 0.013664	-0.034761 0.991546 0.967588 -0.028304	-0.030295 0.991953 0.968368 -0.024961	-0.024095 0.988930 0.968459 -0.005735	-0.025400 0.987663 0.964946 -0.007620	-0.066031 0.988225 0.949883 -0.037602	0.010234 0.992499 0.990264 0.013650	-0.002286 0.968021 0.991545 0.004856	0.040892 0.987366 0.986861 0.031428	-0.008957 0.992463 0.984047 -0.004089	-0.052855 0.985815 0.962051 -0.028735	-0.009379 0.988213 0.993302 -0.005556	0 0.091540 -9
1 8	20 20	1 8	0.210145 0.873090 0.905425 0.020138	0.012721 0.976121 0.990422 0.007728	0.007272 0.991546 0.986931 0.006654	0.008714 0.991953 0.986875 0.008140	-0.014245 0.988930 0.990718 -0.008510	0.024847 0.987663 0.963657 0.007366	0.032303 0.988225 0.984809 0.019538	0.013008 0.992499 0.974952 0.003522	-0.017969 0.968021 0.991379 -0.002660	0.002867 0.987366 0.992694 -0.003515	0.020718 0.992463 0.950110 0.015859	0.033254 0.985815 0.979279 0.012248	-0.000156 0.988213 0.991937 0.001534	0 0.020138 9999
1 9	20 20	1 9	0.216928 0.873090 0.883460 0.011762	-0.028459 0.976121 0.955311 0.017297	0.001618 0.991546 0.988802 0.001496	-0.001044 0.991953 0.989329 -0.001200	-0.006336 0.988930 0.989940 0.000889	0.004131 0.987663 0.973922 0.024496	0.005855 0.988225 0.990886 0.011984	0.004746 0.992499 0.990959 0.010082	-0.012697 0.968021 0.992486 0.001778	0.034209 0.987366 0.978430 0.016090	-0.016310 0.992463 0.990391 -0.013137	0.020525 0.985815 0.980478 0.002537	-0.011681 0.988213 0.992937 -0.010160	0 0.011762 9999
1 10	20 19	1 10	0.172054 0.873090 0.921838 0.005973	-0.006894 0.976121 0.990221 0.006901	-0.015394 0.991546 0.991632 -0.013526	-0.016160 0.991953 0.991996 -0.014345	-0.010664 0.988930 0.984622 0.001031	0.037726 0.987663 0.968254 0.016834	-0.049142 0.988225 0.970761 -0.022815	0.006090 0.992499 0.972153 -0.003108	-0.001236 0.968021 0.990322 0.014509	0.012019 0.987366 0.988867 -0.002364	0.002499 0.992463 0.982936 0.002161	0.051112 0.985815 0.980076 0.031474	-0.010703 0.988213 0.986841 -0.005677	0 0.005973 9999
1 11	20 20	1 11	0.209394 0.873090 0.884704 0.006433	-0.010746 0.976121 0.988982 -0.001403	0.022278 0.991546 0.990547 0.020926	0.021075 0.991953 0.990698 0.020035	0.002488 0.988930 0.988485 -0.002823	0.012951 0.987663 0.990053 0.012876	0.027280 0.988225 0.982090 0.014943	-0.010607 0.992499 0.986282 -0.005066	-0.029908 0.968021 0.991692 -0.014531	-0.024327 0.987366 0.981026 -0.006793	-0.002357 0.992463 0.985679 0.000815	0.037728 0.985815 0.989411 0.025490	-0.003449 0.988213 0.994826 -0.002411	0 0.006433 9999
1 12	20 19	1 12	0.144371 0.873090 0.932589 -0.006280	-0.029557 0.976121 0.946411 0.025478	-0.000976 0.991546 0.991107 -0.002360	0.003057 0.991953 0.991052 0.002418	0.004818 0.988930 0.989124 -0.007761	0.040744 0.987663 0.967803 0.022781	0.003104 0.988225 0.992569 0.007147	0.016028 0.992499 0.973912 0.005411	-0.026363 0.968021 0.991944 -0.011399	0.012918 0.987366 0.991763 0.004099	-0.004176 0.992463 0.979979 -0.001143	0.034956 0.985815 0.981728 0.014145	0.005986 0.988213 0.995316 0.008279	0 0.000000 9999
1 13	20 20	1 13	0.203517 0.873090 0.895621 0.009972	-0.041892 0.976121 0.989795 -0.027694	0.001964 0.991546 0.990837 -0.000850	0.003635 0.991953 0.991130 0.000633	-0.005645 0.988930 0.988739 0.002106	0.020266 0.987663 0.980588 0.006758	0.031404 0.988225 0.979296 0.013408	-0.000222 0.992499 0.991578 -0.002173	-0.027685 0.968021 0.988756 -0.010844	0.013810 0.987366 0.985552 -0.000497	0.012766 0.992463 0.951407 0.007088	0.035499 0.985815 0.978335 0.015061	-0.005072 0.988213 0.992738 -0.002930	0 0.009972 9999
1 14	20 20	1 14	0.242857 0.873090 0.858112 0.019644	-0.027573 0.976121 0.984383 -0.007865	-0.007046 0.991546 0.980403 -0.008102	-0.008277 0.991953 0.981493 -0.008360	-0.023600 0.988930 0.984173 -0.024511	0.010520 0.987663 0.988073 0.002030	-0.004394 0.988225 0.980130 -0.019027	-0.009183 0.992499 0.983652 -0.010830	-0.037432 0.968021 0.990679 -0.023115	-0.002302 0.987366 0.984526 0.001265	0.009672 0.992463 0.974316 0.005767	0.019936 0.985815 0.984923 0.006899	-0.015113 0.988213 0.993205 -0.014323	0 0.019644 9999
1 15	20 19	1 15	0.233538 0.873090 0.886857 0.031229	-0.004658 0.976121 0.986188 0.008685	-0.026295 0.991546 0.987599 -0.025921	-0.024993 0.991953 0.989072 -0.025474	-0.000261 0.988930 0.992122 -0.000156	0.003430 0.987663 0.989001 -0.002913	0.040308 0.988225 0.973275 0.018435	-0.002741 0.992499 0.988036 -0.000849	-0.024131 0.968021 0.992131 -0.008386	-0.030452 0.987366 0.982886 -0.011543	-0.013702 0.992463 0.990852 -0.013236	0.033951 0.985815 0.985157 0.023962	-0.011100 0.988213 0.993012 -0.006737	0 0.031229 -9
1 16	20 20	1 16	0.193390 0.873090 0.885896 -0.008884	0.022439 0.976121 0.975621 0.006444	-0.020357 0.991546 0.988983 -0.016480	-0.018228 0.991953 0.989504 -0.013742	0.023881 0.988930 0.978544 0.011806	-0.048676 0.987663 0.986021 -0.037486	0.007107 0.988225 0.989444 0.005737	-0.040399 0.992499 0.980809 -0.034278	-0.022314 0.968021 0.986387 0.000029	-0.015681 0.987366 0.986916 -0.006439	-0.002798 0.992463 0.990098 -0.001247	0.004413 0.985815 0.989940 -0.003409	0.016889 0.988213 0.987372 0.011319	0 0.000000 9999
1 17	20 20	1 17	0.213680 0.873090 0.875922 0.002597	-0.008031 0.976121 0.992269 0.004197	-0.004458 0.991546 0.982883 -0.003746	-0.001970 0.991953 0.983438 -0.001869	-0.025289 0.988930 0.978925 -0.016967	-0.009479 0.987663 0.989735 -0.009717	0.017335 0.988225 0.983038 0.001038	-0.006933 0.992499 0.988778 -0.009478	-0.029984 0.968021 0.988802 -0.009397	0.018165 0.987366 0.982801 0.003906	0.010166 0.992463 0.943860 0.005163	0.019829 0.985815 0.975107 -0.004303	-0.003651 0.988213 0.994214 -0.003248	0 0.002597 9999
1 18	20 20	1 18	0.229353 0.873090 0.893841 0.040255	0.007338 0.976121 0.985078 0.024787	-0.001032 0.991546 0.993533 -0.000264	-0.000214 0.991953 0.992933 0.001554	-0.030064 0.988930 0.981679 -0.029957	-0.000306 0.987663 0.990712 -0.005017	0.035416 0.988225 0.968026 0.011402	-0.012972 0.992499 0.984769 -0.009505	-0.020348 0.968021 0.985399 -0.001706	-0.017233 0.987366 0.977346 0.004101	0.016193 0.992463 0.991745 0.016750	-0.026257 0.985815 0.993457 -0.025467	0.000086 0.988213 0.993350 0.001117	0 0.040255 -9
1 19	20 20	1 19	0.234012 0.873090 0.855338 -0.000588	-0.017170 0.976121 0.990518 -0.004272	-0.004516 0.991546 0.989500 -0.002679	-0.005184 0.991953 0.989551 -0.002830	-0.015242 0.988930 0.979625 -0.001134	0.010296 0.987663 0.990244 0.004640	0.030872 0.988225 0.986899 0.018430	0.000950 0.992499 0.988557 -0.004336	-0.028602 0.968021 0.990992 -0.007354	0.027814 0.987366 0.984939 0.012320	0.013427 0.992463 0.952759 0.009337	0.043532 0.985815 0.984277 0.028165	-0.005368 0.988213 0.993814 -0.003929	0 0.000000 9999
1 20	20 20	1 20	0.136425 0.873090 0.929862 0.028166	-0.036257 0.976121 0.964556 -0.012312	0.015953 0.991546 0.990092 0.012814	0.022599 0.991953 0.989423 0.020655	-0.009309 0.988930 0.986890 -0.001521	-0.011584 0.987663 0.975150 0.001473	-0.017376 0.988225 0.978482 -0.002271	0.001158 0.992499 0.990583 0.003882	-0.020584 0.968021 0.989787 -0.011104	0.016304 0.987366 0.975431 0.004112	0.006922 0.992463 0.987647 0.006806	0.024069 0.985815 0.983567 0.021913	0.000524 0.988213 0.993828 -0.001401	0 0.028166 -9
1 21	20 20	1 21	0.208106 0.873090 0.902445 0.020603	-0.031973 0.976121 0.981265 -0.003484	0.001259 0.991546 0.992636 0.002259	-0.002172 0.991953 0.993186 -0.001021	-0.026528 0.988930 0.985699 -0.016656	0.036085 0.987663 0.972158 0.014401	0.013276 0.988225 0.984519 -0.001897	0.007812 0.992499 0.989817 0.003385	-0.033522 0.968021 0.989327 -0.010181	0.028983 0.987366 0.982393 0.012752	0.007596 0.992463 0.943302 0.002019	0.019783 0.985815 0.981112 -0.003052	-0.014482 0.988213 0.994503 -0.014872	0 0.020603 9999
1 22	20 20	1 22	0.096858 0.873090 0.849114 0.001444	0.004182 0.976121 0.981864 0.014533	-0.018382 0.991546 0.935844 -0.012848	-0.010524 0.991953 0.937597 -0.005318	-0.001847 0.988930 0.970416 0.008424	0.001765 0.987663 0.991476 0.002748	-0.005136 0.988225 0.958088 0.009559	0.018678 0.992499 0.969018 0.010592	0.000266 0.968021 0.991527 0.007304	0.022733 0.987366 0.990151 0.015856	-0.009967 0.992463 0.987532 -0.006958	-0.008085 0.985815 0.935263 0.012423	-0.026876 0.988213 0.990985 -0.023375	0 0.001444 9999
1 23	20 20	1 23	0.192543 0.873090 0.899397 -0.003840	-0.010298 0.976121 0.983963 0.012601	0.016900 0.991546 0.986603 0.011470	0.012659 0.991953 0.986333 0.007621	-0.004810 0.988930 0.986991 0.004199	0.001160 0.987663 0.984116 0.012406	0.000919 0.988225 0.988907 0.008673	0.006489 0.992499 0.991357 0.006858	-0.018892 0.968021 0.989103 -0.005937	0.017092 0.987366 0.985997 0.000370	-0.013032 0.992463 0.989171 -0.009210	0.016833 0.985815 0.993598 0.017045	-0.011177 0.988213 0.994222 -0.009259	0 0.000000 9999
1 24	20 19	1 24	0.096890 0.873090 0.867200 0.008384	-0.020121 0.976121 0.989744 -0.010307	-0.009838 0.991546 0.938056 -0.002548	-0.006732 0.991953 0.938701 -0.002287	-0.011248 0.988930 0.973922 -0.001962	-0.021632 0.987663 0.990172 -0.017871	-0.016145 0.988225 0.964849 -0.007997	-0.006072 0.992499 0.982731 -0.014212	-0.044456 0.968021 0.980086 -0.032549	0.005163 0.987366 0.989994 -0.001644	-0.020959 0.992463 0.984873 -0.017239	-0.026007 0.985815 0.937435 -0.013317	-0.035058 0.988213 0.988558 -0.030600	0 0.008384 9999
1 25	20 20	1 25	0.415570 0.873090 0.503664 0.036044	-0.050757 0.976121 0.948021 -0.004735	0.001844 0.991546 0.975245 0.007411	0.003054 0.991953 0.975584 0.007251	-0.032649 0.988930 0.945954 -0.003964	-0.056340 0.987663 0.833511 -0.010227	-0.041881 0.988225 0.941588 -0.007395	-0.000603 0.992499 0.985402 0.006551	-0.043953 0.968021 0.964807 -0.007330	0.048304 0.987366 0.947617 0.013599	-0.037413 0.992463 0.981895 -0.034024	-0.025203 0.985815 0.984405 -0.016487	0.054457 0.988213 0.988926 0.053397	0 0.036044 -9
1 26	20 18	1 26	0.454658 0.873090 0.301317 0.057951	-0.160384 0.976121 0.716889 -0.067882	0.002031 0.991546 0.980041 -0.002505	-0.000116 0.991953 0.982186 -0.003985	-0.036684 0.988930 0.980617 -0.023233	-0.026548 0.987663 0.977412 -0.014495	-0.049690 0.988225 0.959986 -0.021688	-0.000170 0.992499 0.972243 -0.007791	-0.129799 0.968021 0.914476 -0.055787	0.067589 0.987366 0.927800 0.027942	0.018271 0.992463 0.801700 0.006834	0.092640 0.985815 0.821584 0.030131	-0.026793 0.988213 0.984887 -0.022415	0 0.057951 -9
1 27	20 20	1 27	0.366942 0.873090 0.628911 0.018813	-0.084398 0.976121 0.884787 -0.006893	0.002479 0.991546 0.988132 0.000445	0.004447 0.991953 0.988639 0.002144	0.013972 0.988930 0.984582 0.021067	-0.023018 0.987663 0.981693 -0.011773	-0.003288 0.988225 0.982515 0.012267	0.011609 0.992499 0.987402 0.008411	-0.062246 0.968021 0.979349 -0.028011	0.062458 0.987366 0.956226 0.032053	-0.000083 0.992463 0.967922 -0.004527	0.049916 0.985815 0.951363 0.015830	-0.022385 0.988213 0.991777 -0.020671	0 0.018813 9999
1 28	20 20	1 28	0.237063 0.873090 0.859958 0.013527	-0.037386 0.976121 0.965795 -0.001081	0.006627 0.991546 0.991920 0.005979	0.004924 0.991953 0.991244 0.005116	-0.030278 0.988930 0.982312 -0.020036	0.012821 0.987663 0.988213 0.003709	-0.027572 0.988225 0.986374 -0.015786	0.010037 0.992499 0.976288 0.000523	-0.023733 0.968021 0.989455 -0.004186	0.017768 0.987366 0.982958 0.002454	0.023999 0.992463 0.957021 0.019387	0.001901 0.985815 0.988192 -0.010366	-0.012175 0.988213 0.993963 -0.010894	0 0.013527 9999
1 29	20 20	1 29	0.164589 0.873090 0.903260 0.005266	-0.060235 0.976121 0.950190 -0.014123	0.016584 0.991546 0.989466 0.014301	0.014718 0.991953 0.989058 0.012850	0.011580 0.988930 0.991129 0.006097	0.012511 0.987663 0.967765 -0.007462	-0.002400 0.988225 0.991477 0.000081	0.005591 0.992499 0.969054 -0.007824	-0.014232 0.968021 0.988146 -0.002362	0.015154 0.987366 0.985051 0.000848	0.002955 0.992463 0.984695 0.003173	0.020051 0.985815 0.985349 0.009246	0.026499 0.988213 0.990203 0.021264	0 0.005266 9999
1 30	20 20	1 30	0.216862 0.873090 0.874857 0.005542	-0.030297 0.976121 0.974627 0.003376	-0.006591 0.991546 0.982039 -0.005892	-0.004896 0.991953 0.982146 -0.004592	-0.034862 0.988930 0.983865 -0.021684	0.007370 0.987663 0.988897 0.001920	-0.005098 0.988225 0.987723 0.004915	-0.010580 0.992499 0.987937 -0.015381	-0.018670 0.968021 0.988742 0.000254	0.016764 0.987366 0.983772 0.001202	-0.007620 0.992463 0.974287 -0.010244	0.015968 0.985815 0.989938 0.006091	0.008885 0.988213 0.993321 0.006863	0 0.005542 9999
1 31	20 20	1 31	0.166726 0.873090 0.887148 -0.002019	-0.004271 0.976121 0.990903 -0.002978	0.000758 0.991546 0.990618 -0.000354	0.001242 0.991953 0.990847 0.000526	-0.017609 0.988930 0.981907 -0.005392	0.000385 0.987663 0.961641 -0.015053	0.007219 0.988225 0.990382 0.004303	-0.001375 0.992499 0.966309 -0.013884	-0.015877 0.968021 0.988014 0.007804	0.011743 0.987366 0.989669 0.001796	0.008623 0.992463 0.952338 0.005099	-0.001534 0.985815 0.983220 -0.013173	-0.016983 0.988213 0.992673 -0.016207	0 0.000000 9999
1 32	20 20	1 32	0.180815 0.873090 0.885417 -0.003872	-0.056019 0.976121 0.953980 -0.013414	0.010766 0.991546 0.990655 0.007523	0.013314 0.991953 0.990425 0.010224	0.019587 0.988930 0.986697 0.018641	0.041335 0.987663 0.983764 0.028701	0.000958 0.988225 0.986249 0.007221	0.030954 0.992499 0.984236 0.023251	-0.020965 0.968021 0.990502 -0.007769	0.008006 0.987366 0.979522 -0.003652	0.002097 0.992463 0.988547 0.001678	0.022901 0.985815 0.981438 0.009659	-0.013023 0.988213 0.992001 -0.012154	0 0.000000 9999
1 33	20 20	1 33	0.220148 0.873090 0.861199 -0.000804	0.013017 0.976121 0.991048 0.003410	0.006933 0.991546 0.967010 0.008057	0.005686 0.991953 0.967074 0.006958	-0.018452 0.988930 0.972969 -0.001680	-0.031624 0.987663 0.988473 -0.023111	0.013324 0.988225 0.989849 0.007701	-0.000542 0.992499 0.988401 -0.002274	-0.030229 0.968021 0.991975 -0.013513	0.017635 0.987366 0.980570 -0.000876	0.004578 0.992463 0.949887 -0.002304	0.023038 0.985815 0.986062 0.008804	-0.006216 0.988213 0.994494 -0.006724	0 0.000000 9999
1 34	20 20	1 34	0.200502 0.873090 0.873971 -0.009790	0.019477 0.976121 0.976500 -0.003289	-0.003082 0.991546 0.988702 -0.000853	-0.003406 0.991953 0.990789 -0.000955	0.004119 0.988930 0.960289 -0.010617	0.010279 0.987663 0.984634 0.011327	0.012798 0.988225 0.965678 -0.001057	-0.024895 0.992499 0.949809 -0.012083	-0.018478 0.968021 0.990099 -0.003129	-0.023606 0.987366 0.964498 -0.003014	0.001584 0.992463 0.988710 0.004019	-0.002126 0.985815 0.983278 -0.005238	0.020127 0.988213 0.991692 0.021981	0 0.000000 9999
1 35	20 19	1 35	0.196290 0.873090 0.886693 -0.010722	-0.005242 0.976121 0.983604 0.013544	-0.006295 0.991546 0.976986 -0.010830	-0.004315 0.991953 0.976810 -0.008899	-0.025405 0.988930 0.982964 -0.015640	0.012241 0.987663 0.980526 -0.003360	0.009398 0.988225 0.985561 -0.002841	0.008618 0.992499 0.988701 0.006397	-0.035593 0.968021 0.984557 -0.010774	0.035339 0.987366 0.985844 0.021865	0.008671 0.992463 0.961711 0.005674	0.013555 0.985815 0.989687 0.002397	-0.004090 0.988213 0.993829 -0.005014	0 0.000000 9999
1 36	20 19	1 36	0.138396 0.873090 0.921980 0.001302	0.016296 0.976121 0.959315 -0.012581	-0.002550 0.991546 0.988805 -0.002107	0.008401 0.991953 0.988351 0.009302	-0.000844 0.988930 0.971112 0.002270	0.022521 0.987663 0.960566 0.000950	0.003768 0.988225 0.973750 -0.008180	0.012821 0.992499 0.964713 -0.000319	0.034643 0.968021 0.970893 -0.000395	0.006560 0.987366 0.976057 -0.005295	0.009325 0.992463 0.985184 0.009825	-0.008879 0.985815 0.977525 -0.012094	-0.007662 0.988213 0.991521 -0.009441	0 0.001302 9999
1 37	20 20	1 37	0.197988 0.873090 0.898133 0.010549	-0.069058 0.976121 0.953863 -0.028259	-0.019874 0.991546 0.976901 -0.020847	-0.018675 0.991953 0.977368 -0.019521	-0.018191 0.988930 0.973022 -0.005542	0.026905 0.987663 0.962261 0.007020	-0.017766 0.988225 0.983949 -0.006451	0.038461 0.992499 0.945688 0.024810	-0.056038 0.968021 0.977035 -0.029232	0.027020 0.987366 0.988261 0.015840	0.006735 0.992463 0.938137 0.000886	0.027283 0.985815 0.977164 0.004437	0.014552 0.988213 0.991661 0.013641	0 0.010549 9999
1 38	20 20	1 38	0.183421 0.873090 0.898082 -0.003624	0.021838 0.976121 0.979017 0.009265	0.003741 0.991546 0.988041 0.006173	0.007989 0.991953 0.988891 0.011365	0.024873 0.988930 0.950941 0.013208	0.002237 0.987663 0.987220 0.006964	0.010668 0.988225 0.979949 0.002870	-0.003452 0.992499 0.964564 0.007004	-0.037638 0.968021 0.988848 -0.018985	-0.032187 0.987366 0.972326 -0.014735	0.005975 0.992463 0.982508 0.004296	-0.003799 0.985815 0.986242 -0.008269	0.007342 0.988213 0.992939 0.010023	0 0.000000 9999
1 39	20 20	1 39	0.223045 0.873090 0.862647 0.004744	-0.010182 0.976121 0.991254 0.001902	0.005287 0.991546 0.984377 0.005711	0.005531 0.991953 0.983873 0.006286	0.008323 0.988930 0.987067 0.004711	0.015393 0.987663 0.991655 0.011447	0.024451 0.988225 0.978270 0.004928	-0.006626 0.992499 0.988676 -0.003391	-0.030242 0.968021 0.990396 -0.010257	-0.036578 0.987366 0.986093 -0.024772	0.000495 0.992463 0.981899 -0.000767	0.023661 0.985815 0.983525 0.008541	-0.020610 0.988213 0.993712 -0.018868	0 0.004744 9999
1 40	20 20	1 40	0.208211 0.873090 0.883185 0.011563	-0.029210 0.976121 0.968593 0.009230	0.005257 0.991546 0.985579 0.007627	0.002131 0.991953 0.986154 0.004944	-0.025131 0.988930 0.988516 -0.015643	0.007021 0.987663 0.984943 -0.001256	-0.002656 0.988225 0.991449 0.000757	-0.005522 0.992499 0.974251 -0.015017	-0.016153 0.968021 0.988985 -0.003563	0.016229 0.987366 0.991895 0.005929	-0.011193 0.992463 0.954722 -0.018292	0.019527 0.985815 0.983993 0.003812	-0.011307 0.988213 0.993310 -0.010388	0 0.011563 9999
1 41	20 20	1 41	0.178508 0.873090 0.869779 -0.009102	-0.032618 0.976121 0.959046 0.010414	0.004782 0.991546 0.988936 0.003556	0.004319 0.991953 0.989013 0.002416	-0.007009 0.988930 0.991363 -0.006884	0.033323 0.987663 0.976604 0.019295	-0.005758 0.988225 0.991076 -0.001715	0.023844 0.992499 0.971896 0.015077	-0.000353 0.968021 0.991580 0.009145	0.020435 0.987366 0.987904 0.008077	0.005945 0.992463 0.983046 0.005156	0.028345 0.985815 0.986079 0.014531	-0.011354 0.988213 0.993109 -0.008735	0 0.000000 9999
1 42	20 20	1 42	0.215422 0.873090 0.854046 0.014760	-0.042344 0.976121 0.984130 -0.021575	-0.017193 0.991546 0.987462 -0.019189	-0.014074 0.991953 0.987287 -0.015554	-0.022716 0.988930 0.988596 -0.014176	0.026327 0.987663 0.974287 0.008999	0.013419 0.988225 0.991653 0.010294	0.020774 0.992499 0.976850 0.011531	-0.017858 0.968021 0.987385 0.000437	0.012915 0.987366 0.988229 0.000348	0.008391 0.992463 0.939547 0.004450	0.017781 0.985815 0.978742 -0.001668	0.001653 0.988213 0.992627 0.002861	0 0.014760 9999
1 43	20 20	1 43	0.227173 0.873090 0.846305 0.003919	-0.041847 0.976121 0.968712 -0.005726	-0.003309 0.991546 0.984779 -0.002919	-0.001363 0.991953 0.984825 -0.001578	-0.022535 0.988930 0.979922 -0.009343	0.021157 0.987663 0.992341 0.019590	-0.029583 0.988225 0.978759 -0.012010	0.006474 0.992499 0.984342 -0.003205	-0.032093 0.968021 0.984183 -0.015397	-0.001816 0.987366 0.984752 -0.017434	-0.026035 0.992463 0.959352 -0.032315	-0.004562 0.985815 0.989832 -0.008899	-0.025946 0.988213 0.990772 -0.020836	0 0.003919 9999
1 44	20 20	1 44	0.271560 0.873090 0.758725 -0.012570	-0.062265 0.976121 0.941475 -0.012743	0.002215 0.991546 0.990537 -0.000055	0.001170 0.991953 0.990963 -0.000549	-0.024318 0.988930 0.977345 -0.009231	0.009151 0.987663 0.971213 -0.007070	-0.015194 0.988225 0.989481 -0.004477	0.007824 0.992499 0.952235 -0.007134	-0.045279 0.968021 0.983371 -0.026374	0.016693 0.987366 0.976906 -0.005381	0.009120 0.992463 0.904626 0.000784	0.020435 0.985815 0.972073 -0.006663	-0.007868 0.988213 0.995014 -0.006697	0 0.000000 9999
1 45	20 20	1 45	0.358924 0.873090 0.634530 0.016919	-0.104031 0.976121 0.922282 -0.042515	0.016383 0.991546 0.985406 0.014335	0.012021 0.991953 0.985791 0.010899	-0.012244 0.988930 0.967720 0.008121	0.026249 0.987663 0.979265 0.008938	-0.021179 0.988225 0.984671 -0.003889	0.020346 0.992499 0.942220 0.003503	-0.065679 0.968021 0.985048 -0.034892	0.036349 0.987366 0.964490 0.008971	-0.012024 0.992463 0.872565 -0.020872	0.019994 0.985815 0.977173 -0.001758	-0.011240 0.988213 0.994697 -0.010513	0 0.016919 9999
1 46	20 19	1 46	0.312423 0.873090 0.709295 0.001039	-0.055179 0.976121 0.933084 0.001801	-0.000774 0.991546 0.992431 -0.001525	-0.003629 0.991953 0.992313 -0.005075	-0.029966 0.988930 0.973189 -0.012218	0.038407 0.987663 0.964041 0.018873	-0.020014 0.988225 0.984271 -0.006893	0.026363 0.992499 0.938223 0.008645	-0.050922 0.968021 0.984181 -0.016458	0.049360 0.987366 0.970093 0.024133	0.002405 0.992463 0.881534 -0.006646	0.042012 0.985815 0.970457 0.016599	-0.007211 0.988213 0.992540 -0.002685	0 0.001039 9999
1 47	20 20	1 47	0.270673 0.873090 0.775821 -0.007634	-0.063674 0.976121 0.929375 -0.005482	0.015391 0.991546 0.990804 0.014471	0.010522 0.991953 0.991135 0.009624	0.016680 0.988930 0.987401 0.020838	-0.005485 0.987663 0.989433 -0.000942	-0.000720 0.988225 0.988743 0.008675	0.011457 0.992499 0.988133 0.005333	-0.039010 0.968021 0.983539 -0.020684	0.023339 0.987366 0.983507 0.011401	0.025298 0.992463 0.963378 0.020525	0.033472 0.985815 0.967513 0.006364	-0.006650 0.988213 0.992472 -0.003679	0 0.000000 9999
1 48	20 20	1 48	0.236085 0.873090 0.853213 0.010656	-0.047430 0.976121 0.966936 -0.007447	-0.014071 0.991546 0.987688 -0.014007	-0.012008 0.991953 0.987040 -0.011323	-0.021138 0.988930 0.986891 -0.013306	0.009674 0.987663 0.984355 0.000238	-0.006379 0.988225 0.990361 -0.000805	-0.001988 0.992499 0.977265 -0.010550	-0.028596 0.968021 0.988341 -0.011302	0.015266 0.987366 0.985166 -0.002168	0.018649 0.992463 0.945988 0.014055	0.011279 0.985815 0.982830 -0.006498	-0.017440 0.988213 0.992909 -0.017816	0 0.010656 9999
1 49	20 20	1 49	0.208384 0.873090 0.876189 0.000599	-0.043778 0.976121 0.957664 -0.003249	0.001330 0.991546 0.988214 -0.000552	0.000714 0.991953 0.988416 -0.001146	0.009953 0.988930 0.989942 0.009933	0.007966 0.987663 0.969617 -0.011652	0.007297 0.988225 0.991030 0.008926	0.003253 0.992499 0.969161 -0.005506	-0.031042 0.968021 0.989377 -0.013935	-0.002122 0.987366 0.988706 -0.011897	-0.002436 0.992463 0.985704 -0.004392	0.013646 0.985815 0.984238 -0.003624	-0.007709 0.988213 0.990906 -0.005672	0 0.000599 9999
1 50	20 20	1 50	0.222536 0.873090 0.858576 0.000799	0.013797 0.976121 0.985273 -0.004486	-0.012850 0.991546 0.986055 -0.012703	-0.004549 0.991953 0.987297 -0.004467	0.000952 0.988930 0.990116 0.001676	0.001016 0.987663 0.977546 0.011836	-0.014846 0.988225 0.989309 -0.010889	-0.001262 0.992499 0.987000 -0.000284	0.000004 0.968021 0.985531 0.005742	-0.000357 0.987366 0.989781 -0.008959	0.023912 0.992463 0.990178 0.021675	0.002170 0.985815 0.991367 0.003270	0.023088 0.988213 0.981898 0.023572	0 0.000799 9999
1 51	20 20	1 51	0.071900 0.873090 0.952090 -0.007247	0.022366 0.976121 0.976920 -0.008278	-0.000679 0.991546 0.992556 0.000628	0.005943 0.991953 0.987579 0.005596	0.031181 0.988930 0.975798 0.021878	-0.008685 0.987663 0.994693 -0.005120	0.002972 0.988225 0.987105 0.004853	0.008181 0.992499 0.991580 0.006471	0.029886 0.968021 0.962296 -0.003195	0.005835 0.987366 0.971854 -0.005049	0.006592 0.992463 0.993338 0.005445	-0.001430 0.985815 0.992116 -0.001181	-0.028354 0.988213 0.992911 -0.029668	0 0.000000 9999
1 52	20 20	1 52	0.208727 0.873090 0.876798 0.003986	-0.049290 0.976121 0.970389 -0.013891	-0.001695 0.991546 0.975736 -0.004892	-0.003796 0.991953 0.977440 -0.006362	-0.007512 0.988930 0.987118 0.003880	0.035232 0.987663 0.989536 0.022710	-0.010171 0.988225 0.988403 -0.001815	0.011336 0.992499 0.979298 0.002203	-0.030838 0.968021 0.987882 -0.007307	0.000870 0.987366 0.987085 -0.015929	-0.000302 0.992463 0.965499 -0.001827	0.027697 0.985815 0.985396 0.012127	-0.002180 0.988213 0.991957 0.002856	0 0.003986 9999
1 53	20 16	1 53	0.182964 0.873090 0.899048 -0.000761	0.068837 0.976121 0.963191 0.037989	-0.000216 0.991546 0.995187 -0.001528	-0.000199 0.991953 0.992265 -0.001178	0.019364 0.988930 0.971537 0.010848	0.003004 0.987663 0.983711 -0.003689	0.018697 0.988225 0.981996 0.007205	-0.012462 0.992499 0.962530 0.003377	-0.025892 0.968021 0.985194 -0.017142	-0.006569 0.987366 0.988102 0.002039	0.003902 0.992463 0.993755 0.001325	-0.000713 0.985815 0.993625 -0.002692	-0.004398 0.988213 0.994298 -0.002199	0 0.000000 9999
1 54	20 20	1 54	0.172788 0.873090 0.907759 0.002586	-0.025375 0.976121 0.986540 -0.013101	-0.008033 0.991546 0.971640 -0.004085	-0.009936 0.991953 0.972594 -0.006848	-0.016291 0.988930 0.981935 -0.002695	-0.006515 0.987663 0.987680 -0.001561	-0.024961 0.988225 0.978090 -0.006953	0.004036 0.992499 0.972125 -0.007675	-0.013642 0.968021 0.990416 0.001888	0.015675 0.987366 0.990478 0.005105	0.018340 0.992463 0.987192 0.015815	-0.021401 0.985815 0.973863 0.003396	-0.005630 0.988213 0.992431 -0.004961	0 0.002586 9999
1 55	20 20	1 55	0.201498 0.873090 0.888070 0.008187	-0.026558 0.976121 0.985910 -0.011735	-0.016771 0.991546 0.978436 -0.016391	-0.016761 0.991953 0.979224 -0.016154	0.006943 0.988930 0.991303 0.011116	0.035539 0.987663 0.973085 0.014645	-0.025374 0.988225 0.985320 -0.012718	0.012144 0.992499 0.973703 -0.000051	-0.014998 0.968021 0.990588 0.004214	0.018189 0.987366 0.989252 0.012447	-0.017612 0.992463 0.991168 -0.018848	0.038554 0.985815 0.982752 0.022003	0.002488 0.988213 0.992926 0.005852	0 0.008187 9999
1 56	20 20	1 56	0.228892 0.873090 0.852604 0.000925	-0.038695 0.976121 0.975709 -0.008235	0.013883 0.991546 0.980221 0.014242	0.013458 0.991953 0.980671 0.013275	-0.016282 0.988930 0.988294 -0.005125	0.009153 0.987663 0.975863 -0.007674	0.007404 0.988225 0.989775 -0.001622	0.011207 0.992499 0.986526 0.006700	-0.043648 0.968021 0.986621 -0.022661	0.017035 0.987366 0.984714 0.001427	0.026456 0.992463 0.934608 0.020134	0.004300 0.985815 0.978220 -0.016862	-0.018604 0.988213 0.991484 -0.018443	0 0.000925 9999
1 57	20 20	1 57	0.159053 0.873090 0.910793 -0.007791	-0.007661 0.976121 0.992888 -0.009368	0.010609 0.991546 0.986052 0.009684	0.008032 0.991953 0.984577 0.006882	0.024251 0.988930 0.994010 0.022686	0.007449 0.987663 0.992095 0.002773	0.038468 0.988225 0.972999 0.016830	-0.001948 0.992499 0.986332 0.003414	-0.021923 0.968021 0.991113 -0.016220	0.022812 0.987366 0.993176 0.015707	0.012996 0.992463 0.973790 0.009538	0.027188 0.985815 0.984975 0.011134	-0.005045 0.988213 0.992775 -0.001582	0 0.000000 9999
1 58	20 19	1 58	0.095345 0.873090 0.932320 0.027013	-0.017299 0.976121 0.980765 0.005260	0.016087 0.991546 0.991259 0.018054	0.017627 0.991953 0.990965 0.019238	0.017461 0.988930 0.974288 0.021136	0.018383 0.987663 0.984078 0.007576	0.007325 0.988225 0.987077 0.013981	0.018744 0.992499 0.982970 0.010533	-0.015039 0.968021 0.981782 -0.006644	0.015384 0.987366 0.990851 0.010632	0.001250 0.992463 0.989823 0.006431	0.015691 0.985815 0.989199 0.010794	-0.005203 0.988213 0.993278 -0.002793	0 0.027013 -9
1 59	20 20	1 59	0.219054 0.873090 0.871904 0.008824	-0.028163 0.976121 0.989393 -0.016100	-0.014106 0.991546 0.980488 -0.012592	-0.014401 0.991953 0.981062 -0.013698	-0.022552 0.988930 0.984366 -0.017708	-0.018895 0.987663 0.978912 -0.006987	-0.019567 0.988225 0.986843 -0.014508	-0.024189 0.992499 0.984809 -0.019696	-0.036846 0.968021 0.990889 -0.024375	-0.003112 0.987366 0.989054 0.000819	-0.021639 0.992463 0.992117 -0.019423	-0.000355 0.985815 0.990351 0.002245	-0.007055 0.988213 0.993160 -0.005304	0 0.008824 9999
1 60	20 14	1 60	0.183818 0.873090 0.891681 -0.017888	0.029727 0.976121 0.966152 -0.009266	0.000015 0.991546 0.986866 0.001181	0.000032 0.991953 0.987312 0.001085	-0.017165 0.988930 0.981521 -0.028449	0.012878 0.987663 0.981151 0.005868	0.025301 0.988225 0.981123 0.012104	-0.034937 0.992499 0.954276 -0.025435	-0.006346 0.968021 0.991584 0.002314	-0.005182 0.987366 0.992586 -0.000186	-0.007108 0.992463 0.995209 -0.007807	-0.000672 0.985815 0.985754 -0.004880	0.026200 0.988213 0.992755 0.027956	0 0.000000 9999
1 61	20 20	1 61	0.202664 0.873090 0.883459 -0.005659	-0.038727 0.976121 0.985012 -0.020247	-0.008501 0.991546 0.979426 -0.010239	-0.008802 0.991953 0.980436 -0.010837	-0.011897 0.988930 0.985521 -0.003157	0.043923 0.987663 0.983559 0.030563	0.014035 0.988225 0.988137 0.003446	0.026198 0.992499 0.985948 0.021811	-0.031238 0.968021 0.988587 -0.014182	0.040690 0.987366 0.985958 0.027914	0.006959 0.992463 0.962640 0.003615	0.005687 0.985815 0.989092 -0.002824	-0.006254 0.988213 0.992600 -0.005381	0 0.000000 9999
1 62	20 20	1 62	0.170427 0.873090 0.906322 -0.019779	0.005592 0.976121 0.982187 0.002302	-0.009644 0.991546 0.990352 -0.006188	-0.009185 0.991953 0.989005 -0.004159	0.001306 0.988930 0.989021 0.000235	0.008804 0.987663 0.990790 0.008855	0.007344 0.988225 0.981399 -0.010097	0.001932 0.992499 0.986814 0.006500	0.005526 0.968021 0.990381 0.013304	0.009985 0.987366 0.984042 0.016741	-0.014317 0.992463 0.989406 -0.014757	0.014472 0.985815 0.992750 0.009357	-0.005350 0.988213 0.992408 -0.004156	0 0.000000 9999
1 63	20 20	1 63	0.207415 0.873090 0.883060 0.004344	-0.005338 0.976121 0.976603 0.026583	0.008723 0.991546 0.983646 0.006949	0.006769 0.991953 0.984682 0.006027	-0.006439 0.988930 0.988265 -0.000252	-0.043372 0.987663 0.976392 -0.030027	-0.010348 0.988225 0.987290 -0.000845	-0.009405 0.992499 0.991143 -0.006477	-0.028115 0.968021 0.993224 -0.015635	0.023550 0.987366 0.983909 0.006309	-0.001230 0.992463 0.990154 0.002764	0.016942 0.985815 0.990933 0.012542	0.001639 0.988213 0.993268 0.006025	0 0.004344 9999
1 64	20 20	1 64	0.208657 0.873090 0.884096 0.001963	0.020620 0.976121 0.985721 0.000828	0.022022 0.991546 0.974499 0.018477	0.015716 0.991953 0.974184 0.013248	-0.036916 0.988930 0.969285 -0.018199	0.008042 0.987663 0.983764 0.018785	-0.038015 0.988225 0.988394 -0.032512	0.019623 0.992499 0.988194 0.017120	-0.032971 0.968021 0.993443 -0.021054	0.005494 0.987366 0.988178 -0.005248	-0.004462 0.992463 0.989823 -0.001873	-0.040663 0.985815 0.978014 -0.019986	-0.012043 0.988213 0.990809 -0.010475	0 0.001963 9999
1 65	20 20	1 65	0.199690 0.873090 0.891903 -0.000481	-0.026427 0.976121 0.983537 -0.001938	-0.004060 0.991546 0.991019 -0.001101	-0.008076 0.991953 0.990766 -0.004813	-0.019095 0.988930 0.984014 -0.008741	0.041201 0.987663 0.970594 0.020722	-0.020179 0.988225 0.979551 -0.002507	0.016176 0.992499 0.972449 0.006195	-0.022795 0.968021 0.993437 -0.007194	0.005158 0.987366 0.987011 -0.008221	0.007015 0.992463 0.990875 0.009063	0.028780 0.985815 0.981586 0.007378	0.002493 0.988213 0.993977 0.005656	0 0.000000 9999
1 66	20 20	1 66	0.383749 0.873090 0.599755 0.033226	-0.098726 0.976121 0.888915 -0.025442	0.022950 0.991546 0.989746 0.021773	0.018208 0.991953 0.989770 0.017892	-0.020219 0.988930 0.990028 -0.015707	0.007728 0.987663 0.986398 0.004996	-0.020748 0.988225 0.979732 -0.003400	0.010085 0.992499 0.976431 0.002117	-0.023059 0.968021 0.985484 0.001241	0.037595 0.987366 0.968271 0.010778	0.005929 0.992463 0.930624 -0.002438	0.042455 0.985815 0.935769 0.001232	-0.003577 0.988213 0.992764 -0.002781	0 0.033226 -9
1 67	20 19	1 67	0.141090 0.873090 0.938615 0.004453	0.018562 0.976121 0.988474 0.013772	-0.027402 0.991546 0.991824 -0.028152	-0.025661 0.991953 0.991258 -0.025840	0.011776 0.988930 0.984048 -0.000104	-0.013395 0.987663 0.981908 -0.001233	-0.017817 0.988225 0.991208 -0.011543	-0.004233 0.992499 0.981040 0.001922	-0.017908 0.968021 0.986490 0.003140	-0.010277 0.987366 0.980821 0.005870	-0.031293 0.992463 0.990566 -0.029133	0.002536 0.985815 0.993353 -0.000596	-0.013213 0.988213 0.993292 -0.009030	0 0.004453 9999
1 68	20 20	1 68	0.162363 0.873090 0.858810 0.032114	-0.013786 0.976121 0.989584 0.000575	-0.019154 0.991546 0.956123 -0.010154	-0.018861 0.991953 0.957725 -0.011067	-0.019903 0.988930 0.978653 -0.006898	-0.001511 0.987663 0.991409 0.002474	-0.019525 0.988225 0.970162 0.001776	-0.002138 0.992499 0.981721 -0.007146	-0.016777 0.968021 0.988312 -0.006159	0.009117 0.987366 0.993365 0.000079	0.005622 0.992463 0.984359 0.008399	-0.028423 0.985815 0.966145 -0.006158	-0.003331 0.988213 0.990888 -0.002516	0 0.032114 -9
1 69	20 20	1 69	0.168932 0.873090 0.881751 -0.013645	0.047135 0.976121 0.978077 0.023697	0.004509 0.991546 0.962764 -0.004068	0.009092 0.991953 0.964287 0.002166	-0.019896 0.988930 0.989968 -0.014685	0.006279 0.987663 0.989114 -0.002606	0.016299 0.988225 0.986537 0.012826	0.007149 0.992499 0.986270 0.001389	-0.030791 0.968021 0.991326 -0.029511	0.030363 0.987366 0.986931 0.019850	0.018565 0.992463 0.988243 0.019566	-0.030062 0.985815 0.978769 -0.012966	-0.011217 0.988213 0.992633 -0.011080	0 0.000000 9999
1 70	20 20	1 70	0.151412 0.873090 0.856801 0.004024	0.005588 0.976121 0.990288 -0.000203	-0.012812 0.991546 0.953797 -0.006873	-0.007857 0.991953 0.955063 -0.001585	-0.035680 0.988930 0.970417 -0.019397	-0.016827 0.987663 0.971644 -0.002054	-0.052954 0.988225 0.942216 -0.022113	-0.008098 0.992499 0.991086 -0.005627	-0.013190 0.968021 0.985936 0.005582	0.011516 0.987366 0.991137 0.001764	-0.006581 0.992463 0.987483 -0.006929	-0.026568 0.985815 0.956708 -0.002063	-0.015551 0.988213 0.987663 -0.014706	0 0.004024 9999
1 71	20 20	1 71	0.211886 0.873090 0.881585 0.002213	-0.010527 0.976121 0.987670 0.006776	0.028837 0.991546 0.985908 0.026193	0.023155 0.991953 0.986507 0.021120	-0.013295 0.988930 0.985809 -0.002909	0.025224 0.987663 0.984105 0.016236	0.023117 0.988225 0.990309 0.013095	0.013350 0.992499 0.989088 0.008714	-0.030223 0.968021 0.988966 -0.010018	0.024136 0.987366 0.982263 0.006901	0.010457 0.992463 0.949023 0.003388	0.017885 0.985815 0.985828 0.002926	0.007544 0.988213 0.993896 0.008910	0 0.002213 9999
1 72	20 20	1 72	0.221705 0.873090 0.866906 0.002624	0.014032 0.976121 0.992491 0.007937	-0.016286 0.991546 0.987030 -0.016060	-0.017007 0.991953 0.987669 -0.016444	-0.014573 0.988930 0.981740 -0.003060	-0.006269 0.987663 0.988502 -0.000794	0.009110 0.988225 0.989962 -0.004684	0.014630 0.992499 0.992667 0.012929	-0.032335 0.968021 0.989149 -0.010933	0.009783 0.987366 0.989473 0.001083	-0.009866 0.992463 0.948879 -0.012804	0.025103 0.985815 0.984291 0.009979	-0.013318 0.988213 0.995290 -0.009829	0 0.002624 9999
1 73	20 20	1 73	0.213374 0.873090 0.882261 0.007550	-0.024534 0.976121 0.976383 0.004743	0.000013 0.991546 0.985409 -0.004745	-0.002758 0.991953 0.986197 -0.006612	-0.012654 0.988930 0.990498 -0.006342	0.016196 0.987663 0.989208 0.005927	-0.010336 0.988225 0.992649 -0.009500	0.016231 0.992499 0.985382 0.010471	-0.020632 0.968021 0.993758 -0.008001	0.027237 0.987366 0.991717 0.020703	0.024033 0.992463 0.956585 0.017911	0.020848 0.985815 0.982387 0.002472	-0.009985 0.988213 0.991911 -0.009124	0 0.007550 9999
1 74	20 20	1 74	0.223898 0.873090 0.871726 0.010483	-0.025358 0.976121 0.979168 -0.000446	-0.003157 0.991546 0.976462 -0.009518	0.000275 0.991953 0.977473 -0.007285	-0.049117 0.988930 0.982252 -0.037916	0.025795 0.987663 0.987667 0.017135	-0.007250 0.988225 0.989456 -0.002962	0.012312 0.992499 0.981077 0.006520	-0.041671 0.968021 0.991403 -0.029200	0.021207 0.987366 0.987096 0.009659	0.010495 0.992463 0.952666 0.006936	0.024161 0.985815 0.985240 0.012750	0.018102 0.988213 0.994945 0.015452	0 0.010483 9999
1 75	20 20	1 75	0.167331 0.873090 0.917815 -0.002652	0.052538 0.976121 0.955070 0.006715	0.005728 0.991546 0.988210 0.008062	0.004463 0.991953 0.989591 0.005825	0.018732 0.988930 0.986821 0.014536	0.033767 0.987663 0.941782 0.005907	0.028919 0.988225 0.977941 0.010940	0.020584 0.992499 0.951344 0.004593	0.063773 0.968021 0.961723 0.019469	0.017569 0.987366 0.968660 -0.004105	0.003151 0.992463 0.993899 0.004618	0.028342 0.985815 0.986511 0.017174	-0.035233 0.988213 0.986717 -0.030560	0 0.000000 9999
1 76	20 20	1 76	0.214473 0.873090 0.868844 -0.006265	-0.026433 0.976121 0.987663 -0.007054	0.002633 0.991546 0.977609 -0.000400	0.002019 0.991953 0.977963 -0.001659	-0.009097 0.988930 0.988638 -0.001702	0.006279 0.987663 0.983509 -0.002488	0.024723 0.988225 0.980844 0.012156	0.016167 0.992499 0.988849 0.015241	-0.013889 0.968021 0.989174 0.003043	0.029343 0.987366 0.985996 0.016882	-0.008746 0.992463 0.942838 -0.014768	0.025922 0.985815 0.979924 0.007428	0.003796 0.988213 0.991683 0.003917	0 0.000000 9999
1 77	20 15	1 77	0.160332 0.873090 0.920090 0.001355	0.031312 0.976121 0.988440 0.016465	-0.000232 0.991546 0.995880 0.000977	-0.000237 0.991953 0.995639 0.000896	0.011568 0.988930 0.978649 -0.001966	-0.016732 0.987663 0.978760 -0.003541	-0.023810 0.988225 0.984459 -0.011473	-0.008532 0.992499 0.977878 -0.000863	0.013129 0.968021 0.989094 0.027893	-0.012919 0.987366 0.983973 -0.001623	-0.000871 0.992463 0.995834 -0.001167	0.000241 0.985815 0.995262 -0.001628	-0.000705 0.988213 0.995213 0.001384	0 0.001355 9999
1 78	20 20	1 78	0.208260 0.873090 0.875147 -0.004417	-0.031177 0.976121 0.975153 0.004549	-0.006364 0.991546 0.977917 -0.006136	-0.008210 0.991953 0.977871 -0.008758	-0.002532 0.988930 0.985980 0.006027	0.032780 0.987663 0.975977 0.017233	0.041441 0.988225 0.983426 0.027679	0.018886 0.992499 0.987214 0.014846	-0.035972 0.968021 0.990892 -0.019832	0.039851 0.987366 0.984424 0.024910	0.000893 0.992463 0.943077 -0.003924	0.024349 0.985815 0.978692 0.003624	-0.003051 0.988213 0.994927 -0.002483	0 0.000000 9999
1 79	20 15	1 79	0.173068 0.873090 0.914794 -0.005372	-0.027695 0.976121 0.984515 -0.006688	0.003324 0.991546 9.000000 0.000000	0.000308 0.991953 0.993726 0.001372	-0.013787 0.988930 0.987982 -0.011096	-0.007176 0.987663 0.987400 -0.013298	0.036762 0.988225 0.976738 0.017643	-0.005138 0.992499 0.986710 -0.007890	-0.002670 0.968021 0.988875 0.009741	-0.012634 0.987366 0.986846 0.000235	-0.006229 0.992463 0.992656 -0.003544	-0.004917 0.985815 0.951658 -0.007668	-0.001829 0.988213 0.995752 -0.002749	0 0.000000 9999
1 80	20 20	1 80	0.215351 0.873090 0.858906 -0.009264	-0.003128 0.976121 0.992803 -0.008898	-0.006137 0.991546 0.962092 -0.003601	-0.006841 0.991953 0.961785 -0.004410	-0.016645 0.988930 0.986522 -0.010712	-0.022990 0.987663 0.989260 -0.020081	0.014653 0.988225 0.983622 0.004152	-0.002267 0.992499 0.992032 -0.001172	-0.022499 0.968021 0.987757 -0.004927	0.017296 0.987366 0.988946 0.011239	0.012334 0.992463 0.970309 0.005455	0.031448 0.985815 0.985739 0.019190	-0.002434 0.988213 0.993311 -0.004666	0 0.000000 9999
1 81	20 12	1 81	0.117013 0.873090 0.949802 0.002014	-0.033459 0.976121 0.970964 0.001922	0.000195 0.991546 0.990171 0.001336	0.000187 0.991953 0.990236 0.001324	-0.012526 0.988930 0.975679 0.002849	-0.012150 0.987663 0.976418 0.003163	-0.016297 0.988225 0.966295 0.005590	0.012073 0.992499 0.990667 0.010313	0.002861 0.968021 0.993976 0.005620	0.010716 0.987366 0.974504 -0.011237	0.016372 0.992463 0.991141 0.016090	-0.002380 0.985815 0.973998 -0.004926	-0.011865 0.988213 0.993022 -0.011034	0 0.002014 9999
1 82	20 19	1 82	0.200439 0.873090 0.884098 -0.002160	-0.017677 0.976121 0.981308 0.009784	0.003840 0.991546 0.972976 0.002505	0.004207 0.991953 0.973619 0.003531	-0.007050 0.988930 0.987614 0.003889	0.020038 0.987663 0.978290 0.006577	0.007075 0.988225 0.987871 -0.005865	0.008401 0.992499 0.991099 0.004551	-0.029596 0.968021 0.985500 -0.002005	0.011239 0.987366 0.986815 -0.001858	0.009448 0.992463 0.951831 0.005010	0.001556 0.985815 0.986663 -0.013395	-0.009649 0.988213 0.994621 -0.009291	0 0.000000 9999
1 83	20 18	1 83	0.111621 0.873090 0.910122 0.000843	-0.025175 0.976121 0.983756 -0.010933	-0.004402 0.991546 0.957146 0.001670	-0.003839 0.991953 0.957122 0.000128	-0.020761 0.988930 0.971769 -0.014834	0.011909 0.987663 0.987962 0.018521	-0.013166 0.988225 0.968933 0.001609	0.020855 0.992499 0.969381 0.012664	-0.009357 0.968021 0.987739 -0.000471	0.018639 0.987366 0.989035 0.010361	-0.001424 0.992463 0.977479 -0.000677	-0.023224 0.985815 0.956862 0.001382	-0.002970 0.988213 0.995724 -0.001297	0 0.000843 9999
1 84	20 20	1 84	0.224459 0.873090 0.868900 0.012268	-0.014013 0.976121 0.979601 0.008793	-0.007982 0.991546 0.983978 -0.006370	-0.012880 0.991953 0.983297 -0.011247	-0.009400 0.988930 0.987595 0.001845	0.007426 0.987663 0.983067 -0.000716	-0.007379 0.988225 0.993274 -0.003758	0.009989 0.992499 0.975861 -0.000394	-0.010141 0.968021 0.993082 -0.000950	0.011978 0.987366 0.987155 -0.000865	0.023775 0.992463 0.966816 0.016324	0.030987 0.985815 0.983231 0.013881	0.022219 0.988213 0.994994 0.024333	0 0.012268 9999
1 85	20 20	1 85	0.155701 0.873090 0.864390 -0.010562	-0.072999 0.976121 0.940472 -0.021412	0.011209 0.991546 0.989561 0.009921	0.010337 0.991953 0.989717 0.008959	-0.005636 0.988930 0.993717 -0.005515	0.035616 0.987663 0.961569 0.014195	-0.019863 0.988225 0.986104 -0.010829	0.021797 0.992499 0.965126 0.007352	-0.028540 0.968021 0.993392 -0.016026	0.023819 0.987366 0.983694 0.008307	0.002743 0.992463 0.985966 0.004634	0.009536 0.985815 0.981527 -0.005977	-0.012598 0.988213 0.995723 -0.012733	0 0.000000 9999
1 86	20 20	1 86	0.228651 0.873090 0.866185 0.013266	-0.044669 0.976121 0.963345 -0.005933	0.001378 0.991546 0.991823 -0.001020	0.001216 0.991953 0.992073 -0.000303	-0.003540 0.988930 0.985132 0.012076	0.032877 0.987663 0.975173 0.017756	0.000229 0.988225 0.992517 0.004785	0.037874 0.992499 0.973733 0.029842	-0.032542 0.968021 0.992462 -0.013963	0.034858 0.987366 0.982848 0.016457	-0.011193 0.992463 0.930613 -0.017017	0.028211 0.985815 0.984674 0.012904	-0.004972 0.988213 0.994078 -0.004355	0 0.013266 9999
1 87	20 20	1 87	0.172715 0.873090 0.857864 0.003777	-0.047324 0.976121 0.986263 -0.031836	0.003159 0.991546 0.985305 0.005412	0.002404 0.991953 0.984255 0.003753	-0.012150 0.988930 0.984297 0.000128	0.040604 0.987663 0.950738 0.017688	-0.015739 0.988225 0.973617 0.007422	0.027742 0.992499 0.961247 0.015344	-0.041747 0.968021 0.989103 -0.024148	0.009324 0.987366 0.986412 -0.004215	0.014525 0.992463 0.986559 0.016911	0.025305 0.985815 0.986150 0.008887	-0.020955 0.988213 0.992632 -0.020886	0 0.003777 9999
1 88	20 20	1 88	0.189568 0.873090 0.890979 -0.002376	-0.019055 0.976121 0.990164 -0.007725	0.018212 0.991546 0.984079 0.017724	0.020720 0.991953 0.984434 0.020758	-0.013060 0.988930 0.982992 0.001835	0.017637 0.987663 0.972980 -0.002665	-0.036475 0.988225 0.974363 -0.016492	0.005973 0.992499 0.971671 -0.004682	-0.019802 0.968021 0.992158 -0.003792	0.020669 0.987366 0.988353 0.007004	0.002697 0.992463 0.990242 0.002687	0.010835 0.985815 0.990187 -0.002130	-0.005595 0.988213 0.992318 -0.001950	0 0.000000 9999
1 89	20 20	1 89	0.187576 0.873090 0.879772 -0.002706	0.028887 0.976121 0.968587 -0.004942	-0.003295 0.991546 0.980553 -0.007239	-0.005559 0.991953 0.980113 -0.008739	0.008850 0.988930 0.987558 0.001309	-0.000873 0.987663 0.987615 0.004020	0.005287 0.988225 0.982500 -0.006440	-0.020121 0.992499 0.983260 -0.015458	-0.007012 0.968021 0.986995 0.006039	-0.024926 0.987366 0.990449 -0.016905	0.013022 0.992463 0.988645 0.015517	-0.006941 0.985815 0.989287 0.002172	-0.018256 0.988213 0.991605 -0.019121	0 0.000000 9999
1 90	20 20	1 90	0.187871 0.873090 0.878341 -0.011369	-0.051733 0.976121 0.955256 -0.006945	0.009686 0.991546 0.981718 0.010387	0.011215 0.991953 0.983784 0.012386	-0.025288 0.988930 0.982888 -0.014677	0.038322 0.987663 0.966658 0.017469	-0.007416 0.988225 0.985373 0.006180	0.023190 0.992499 0.956020 0.008760	-0.042606 0.968021 0.990235 -0.020418	0.013320 0.987366 0.984302 0.000362	0.017043 0.992463 0.942958 0.010823	0.019702 0.985815 0.979764 -0.002049	-0.017230 0.988213 0.994540 -0.016733	0 0.000000 9999
1 91	20 20	1 91	0.195420 0.873090 0.871672 -0.009585	-0.026303 0.976121 0.970920 0.008903	0.010319 0.991546 0.987087 0.009909	0.011521 0.991953 0.987158 0.011888	-0.005469 0.988930 0.978698 0.003069	0.020077 0.987663 0.985775 0.008701	-0.029749 0.988225 0.980385 -0.015101	0.013577 0.992499 0.967696 0.000796	-0.025977 0.968021 0.986968 -0.005477	0.022837 0.987366 0.986424 0.012815	0.024656 0.992463 0.953286 0.018736	0.027045 0.985815 0.980409 0.011583	-0.005602 0.988213 0.992156 -0.003168	0 0.000000 9999
1 92	20 20	1 92	0.206890 0.873090 0.870487 -0.005514	-0.033213 0.976121 0.978710 -0.004670	0.015935 0.991546 0.977263 0.014974	0.016145 0.991953 0.977928 0.015034	-0.033245 0.988930 0.988048 -0.025188	0.012410 0.987663 0.976961 -0.004917	0.010840 0.988225 0.982632 -0.005157	-0.027749 0.992499 0.990441 -0.031763	-0.017973 0.968021 0.988472 -0.004021	0.010095 0.987366 0.980881 -0.007758	0.023934 0.992463 0.935387 0.018794	0.018223 0.985815 0.976838 -0.002179	-0.000086 0.988213 0.993064 0.002342	0 0.000000 9999
1 93	20 20	1 93	0.220845 0.873090 0.891130 0.035787	-0.069035 0.976121 0.965575 -0.030582	-0.010181 0.991546 0.991549 -0.009038	-0.010345 0.991953 0.991701 -0.009208	-0.006107 0.988930 0.990132 -0.005012	-0.030838 0.987663 0.960498 -0.010122	-0.033529 0.988225 0.982349 -0.018046	0.002080 0.992499 0.986320 0.006493	-0.003107 0.968021 0.994066 0.007414	0.034740 0.987366 0.985924 0.022723	0.013570 0.992463 0.978958 0.013858	0.034382 0.985815 0.988590 0.025713	0.015642 0.988213 0.994361 0.014772	0 0.035787 -9
1 94	20 20	1 94	0.200794 0.873090 0.869789 -0.013863	-0.052557 0.976121 0.979398 -0.026184	-0.003227 0.991546 0.983357 -0.005246	-0.005752 0.991953 0.983571 -0.007547	-0.022000 0.988930 0.983102 -0.016365	0.015703 0.987663 0.985481 0.004717	0.015866 0.988225 0.978828 -0.001675	-0.003188 0.992499 0.988025 -0.007418	-0.031301 0.968021 0.991018 -0.014308	0.029070 0.987366 0.981666 0.011757	0.010685 0.992463 0.940946 0.002250	0.033495 0.985815 0.979420 0.013838	-0.010922 0.988213 0.992017 -0.010755	0 0.000000 9999
1 95	20 15	1 95	0.202768 0.873090 0.900091 0.028501	-0.021762 0.976121 0.983660 -0.006061	0.041143 0.991546 0.989263 0.040277	0.040896 0.991953 0.989025 0.039174	-0.019758 0.988930 0.989149 -0.020622	-0.003686 0.987663 0.987757 -0.014953	0.030422 0.988225 0.970610 0.007355	-0.027938 0.992499 0.988643 -0.028384	-0.022055 0.968021 0.985019 0.000901	-0.028448 0.987366 0.973630 -0.008984	-0.006534 0.992463 0.979079 -0.002943	0.045815 0.985815 0.931384 0.038065	-0.000321 0.988213 0.992882 0.002314	0 0.028501 -9
1 96	20 20	1 96	0.229662 0.873090 0.867410 0.014948	-0.026590 0.976121 0.977624 -0.001561	-0.014524 0.991546 0.981494 -0.018866	-0.020498 0.991953 0.982127 -0.024407	-0.011797 0.988930 0.982531 -0.009844	0.007587 0.987663 0.976921 -0.008841	0.027000 0.988225 0.982662 0.012112	-0.003400 0.992499 0.985010 -0.008157	-0.010564 0.968021 0.992245 -0.005055	0.014714 0.987366 0.982598 0.002089	0.012124 0.992463 0.946544 0.006819	0.017853 0.985815 0.978024 -0.003028	0.011015 0.988213 0.994278 0.011749	0 0.014948 9999
1 97	20 8	1 97	0.213865 0.873090 0.889297 0.011355	0.051347 0.976121 0.974504 0.019171	-0.008095 0.991546 0.976805 -0.003288	-0.006895 0.991953 0.981656 -0.002122	0.025196 0.988930 0.973752 0.009810	-0.008177 0.987663 0.993534 -0.011297	0.013887 0.988225 0.982529 0.001503	-0.009455 0.992499 0.955832 0.004343	-0.015991 0.968021 0.986398 0.003843	-0.014663 0.987366 0.959942 0.002967	-0.003810 0.992463 0.929223 -0.000033	0.024587 0.985815 0.697210 -0.018167	-0.002877 0.988213 0.994612 -0.002562	0 0.011355 9999
1 98	20 20	1 98	0.224666 0.873090 0.875072 0.013217	-0.051107 0.976121 0.980108 -0.027771	-0.053877 0.991546 0.978236 -0.057374	-0.057045 0.991953 0.979169 -0.059167	-0.026700 0.988930 0.985699 -0.021013	-0.014017 0.987663 0.977404 -0.031175	0.014379 0.988225 0.986163 0.002032	-0.010761 0.992499 0.984892 -0.017926	-0.013297 0.968021 0.992886 -0.007015	0.021961 0.987366 0.983283 0.005454	-0.005875 0.992463 0.948466 -0.011615	0.028975 0.985815 0.976765 0.007310	-0.012259 0.988213 0.991962 -0.012688	0 0.013217 9999
1 99	20 3	1 99	0.213796 0.873090 0.891084 0.015180	-0.024232 0.976121 0.977542 0.006805	-0.005639 0.991546 0.945890 -0.007507	-0.010105 0.991953 0.954939 -0.011213	-0.012048 0.988930 0.989496 -0.008830	0.021523 0.987663 0.985760 0.009541	0.049402 0.988225 0.923404 0.012939	0.010194 0.992499 0.987872 0.011122	-0.101935 0.968021 0.871063 -0.004466	-0.060233 0.987366 0.894942 -0.019021	-0.011222 0.992463 0.857265 0.002723	0.048433 0.985815 0.690319 0.012214	-0.024496 0.988213 0.956850 -0.027025	0 0.015180 9999
1 100	20 5	1 100	0.298730 0.873090 0.776129 0.011881	0.030991 0.976121 0.970562 -0.003046	-0.005539 0.991546 0.991305 -0.006844	-0.004649 0.991953 0.991294 -0.006263	0.030386 0.988930 0.972186 0.011746	-0.012177 0.987663 0.983528 -0.001980	0.034257 0.988225 0.978315 0.011823	-0.018818 0.992499 0.953240 -0.004277	-0.196146 0.968021 0.772962 -0.100457	-0.028437 0.987366 0.972002 -0.005252	0.007144 0.992463 0.986062 0.003852	0.045589 0.985815 0.973315 0.022167	0.055849 0.988213 0.965903 0.065794	0 0.011881 9999
2 3	18 20	2 3	0.271981 0.830907 0.877818 0.032316	-0.006957 0.971306 0.977178 -0.020808	0.003716 0.983238 0.994385 0.001347	0.001668 0.984362 0.994056 -0.000304	-0.003943 0.985076 0.984851 0.009392	-0.011584 0.976107 0.980704 0.013952	-0.006371 0.991187 0.988570 -0.006647	-0.020174 0.981496 0.984075 -0.002405	0.007923 0.991585 0.991003 0.009328	-0.016280 0.975673 0.991396 -0.008528	-0.043900 0.931440 0.979486 0.005556	0.059131 0.979229 0.985790 0.039112	-0.000562 0.992132 0.992720 0.001382	11 0.035552 -9
2 4	18 20	2 4	0.305284 0.830907 0.869583 0.059111	0.082779 0.971306 0.944758 0.025793	-0.057615 0.983238 0.987210 -0.067985	-0.057112 0.984362 0.987208 -0.067221	-0.001290 0.985076 0.985830 -0.015917	0.062947 0.976107 0.963927 0.020531	-0.038039 0.991187 0.987114 -0.033456	0.032409 0.981496 0.957256 -0.005270	0.010710 0.991585 0.988737 0.009668	0.025477 0.975673 0.986195 0.005040	0.142609 0.931440 0.936900 0.037736	0.053181 0.979229 0.972541 0.022030	0.006361 0.992132 0.993691 0.005122	2 -0.063393 -9
2 5	18 17	2 5	0.242116 0.830907 0.883396 -0.005517	0.005209 0.971306 0.987822 -0.000790	0.021494 0.983238 0.996294 0.022164	0.017659 0.984362 0.994314 0.018686	-0.021213 0.985076 0.991547 -0.015130	0.030727 0.976107 0.988079 0.011402	0.015850 0.991187 0.970815 0.004191	-0.038202 0.981496 0.987750 -0.028346	0.004697 0.991585 0.989839 0.002566	-0.035333 0.975673 0.979660 -0.004499	-0.035360 0.931440 0.991234 -0.006011	0.012526 0.979229 0.992446 0.002086	0.019347 0.992132 0.995324 0.022447	0 0.000000 9999
2 6	18 20	2 6	0.254245 0.830907 0.892681 0.022194	0.035095 0.971306 0.977878 -0.001862	0.019033 0.983238 0.988526 0.018948	0.017772 0.984362 0.988430 0.017345	-0.012953 0.985076 0.986134 -0.028049	0.038063 0.976107 0.976729 0.007319	-0.032786 0.991187 0.976688 -0.025828	0.013474 0.981496 0.978323 -0.011994	0.010630 0.991585 0.990950 0.008329	0.002098 0.975673 0.987265 -0.022173	-0.005722 0.931440 0.990215 -0.009107	0.029105 0.979229 0.979478 0.002762	0.012893 0.992132 0.994674 0.014907	4 -0.024950 -9
2 7	18 20	2 7	0.106988 0.830907 0.900653 -0.027229	-0.010344 0.971306 0.986400 0.003851	-0.009758 0.983238 0.967588 -0.006586	-0.010055 0.984362 0.968368 -0.007339	0.036929 0.985076 0.968459 0.017157	-0.043134 0.976107 0.964946 -0.005741	-0.011552 0.991187 0.949883 0.001480	-0.019117 0.981496 0.990264 -0.007008	-0.009258 0.991585 0.991545 -0.008748	0.013057 0.975673 0.986861 -0.005944	-0.048303 0.931440 0.984047 -0.009999	-0.024698 0.979229 0.962051 0.008401	-0.011579 0.992132 0.993302 -0.011329	0 0.000000 9999
2 8	18 20	2 8	0.222661 0.830907 0.905425 0.012221	-0.019293 0.971306 0.990422 -0.012848	0.009099 0.983238 0.986931 0.007079	0.008945 0.984362 0.986875 0.008169	0.014320 0.985076 0.990718 0.004485	0.040747 0.976107 0.963657 -0.005749	0.013183 0.991187 0.984809 0.003920	0.021673 0.981496 0.974952 -0.005327	0.007739 0.991585 0.991379 0.007094	0.019165 0.975673 0.992694 0.006676	0.114748 0.931440 0.950110 0.017655	0.032007 0.979229 0.979279 0.004705	0.005945 0.992132 0.991937 0.006376	10 0.014689 9999
2 9	18 20	2 9	0.249217 0.830907 0.883460 0.002505	0.083202 0.971306 0.955311 0.029725	0.013772 0.983238 0.988802 0.011472	0.011376 0.984362 0.989329 0.009416	-0.003862 0.985076 0.989940 -0.013042	-0.034452 0.976107 0.973922 0.002368	-0.003247 0.991187 0.990886 -0.001839	-0.012506 0.981496 0.990959 -0.005452	0.004750 0.991585 0.992486 0.004104	0.027034 0.975673 0.978430 -0.004327	-0.001028 0.931440 0.990391 0.018046	0.025696 0.979229 0.980478 -0.001695	-0.005349 0.992132 0.992937 -0.003477	10 0.006723 9999
2 10	18 19	2 10	0.210744 0.830907 0.921838 0.021782	0.015194 0.971306 0.990221 -0.001862	0.008765 0.983238 0.991632 0.009969	0.007885 0.984362 0.991996 0.009369	0.037797 0.985076 0.984622 0.019425	0.041065 0.976107 0.968254 0.004118	-0.023379 0.991187 0.970761 -0.013336	0.031360 0.981496 0.972153 0.003642	-0.004794 0.991585 0.990322 -0.005013	0.044085 0.975673 0.988867 0.021882	-0.047444 0.931440 0.982936 -0.003424	0.027330 0.979229 0.980076 0.002071	0.008831 0.992132 0.986841 0.012326	9 0.021832 9999
2 11	18 20	2 11	0.249577 0.830907 0.884704 0.011115	0.020074 0.971306 0.988982 0.006507	0.023837 0.983238 0.990547 0.021715	0.023343 0.984362 0.990698 0.020992	-0.024535 0.985076 0.988485 -0.016321	-0.017991 0.976107 0.990053 -0.012790	0.024212 0.991187 0.982090 0.019759	-0.024019 0.981496 0.986282 -0.009472	0.020243 0.991585 0.991692 0.018456	-0.036789 0.975673 0.981026 -0.008321	-0.054102 0.931440 0.985679 -0.016661	0.005769 0.979229 0.989411 -0.012758	0.004279 0.992132 0.994826 0.004044	6 0.014820 9999
2 12	18 19	2 12	0.189237 0.830907 0.932589 0.016968	0.049685 0.971306 0.946411 -0.012519	0.001540 0.983238 0.991107 0.002590	-0.001147 0.984362 0.991052 0.000178	-0.028920 0.985076 0.989124 -0.017775	0.060458 0.976107 0.967803 0.022674	0.002602 0.991187 0.992569 0.003617	0.051593 0.981496 0.973912 0.024946	-0.005132 0.991585 0.991944 -0.006700	0.026029 0.975673 0.991763 0.014411	-0.036807 0.931440 0.979979 0.010986	0.024961 0.979229 0.981728 -0.000287	0.003385 0.992132 0.995316 0.003917	7 0.020574 9999
2 13	18 20	2 13	0.241593 0.830907 0.895621 0.024924	0.000899 0.971306 0.989795 -0.012540	-0.001074 0.983238 0.990837 0.001082	0.000756 0.984362 0.991130 0.002883	0.004030 0.985076 0.988739 -0.008512	0.031096 0.976107 0.980588 0.005306	0.007511 0.991187 0.979296 0.001209	-0.011933 0.981496 0.991578 -0.015337	-0.006532 0.991585 0.988756 -0.010351	0.025980 0.975673 0.985552 0.003507	0.121102 0.931440 0.951407 0.025864	0.040928 0.979229 0.978335 0.014630	0.016424 0.992132 0.992738 0.015150	10 0.025390 218
2 14	18 20	2 14	0.266996 0.830907 0.858112 -0.000699	0.025514 0.971306 0.984383 0.003343	0.036248 0.983238 0.980403 0.038727	0.036247 0.984362 0.981493 0.038342	-0.014257 0.985076 0.984173 -0.015052	0.035999 0.976107 0.988073 0.019267	0.019677 0.991187 0.980130 0.011588	-0.018051 0.981496 0.983652 -0.020575	0.013454 0.991585 0.990679 0.009469	-0.011220 0.975673 0.984526 -0.005868	0.087124 0.931440 0.974316 0.030385	0.029194 0.979229 0.984923 0.010151	0.010665 0.992132 0.993205 0.010354	0 0.000000 9999
2 15	18 19	2 15	0.226745 0.830907 0.886857 -0.011453	0.021215 0.971306 0.986188 0.005457	-0.019329 0.983238 0.987599 -0.020231	-0.009878 0.984362 0.989072 -0.011065	0.002969 0.985076 0.992122 0.001669	0.001254 0.976107 0.989001 -0.000662	0.002522 0.991187 0.973275 -0.006770	-0.011843 0.981496 0.988036 -0.004850	0.026576 0.991585 0.992131 0.023750	-0.026202 0.975673 0.982886 -0.000075	-0.020650 0.931440 0.990852 -0.000906	0.026283 0.979229 0.985157 0.018079	-0.007844 0.992132 0.993012 -0.005966	0 0.000000 9999
2 16	18 20	2 16	0.259095 0.830907 0.885896 0.030651	-0.012508 0.971306 0.975621 -0.004651	-0.012688 0.983238 0.988983 -0.013014	-0.011739 0.984362 0.989504 -0.011931	-0.014862 0.985076 0.978544 0.000045	-0.028724 0.976107 0.986021 -0.010554	-0.009846 0.991187 0.989444 -0.011264	-0.035930 0.981496 0.980809 -0.020442	0.010643 0.991585 0.986387 0.010731	-0.011337 0.975673 0.986916 0.003342	-0.049300 0.931440 0.990098 -0.030636	0.022879 0.979229 0.989940 0.011105	0.004304 0.992132 0.987372 0.001915	0 0.030651 132
2 17	18 20	2 17	0.269004 0.830907 0.875922 0.029728	0.035679 0.971306 0.992269 0.025527	0.011632 0.983238 0.982883 0.016732	0.014747 0.984362 0.983438 0.018894	0.025141 0.985076 0.978925 0.008717	0.009724 0.976107 0.989735 0.005539	-0.006668 0.991187 0.983038 -0.011930	0.006154 0.981496 0.988778 0.002286	-0.006373 0.991585 0.988802 -0.008316	0.022242 0.975673 0.982801 0.001798	0.129638 0.931440 0.943860 0.029878	0.039422 0.979229 0.975107 0.009196	-0.001890 0.992132 0.994214 -0.001561	10 0.029803 143
2 18	18 20	2 18	0.212271 0.830907 0.893841 -0.020079	0.027947 0.971306 0.985078 0.011335	-0.004857 0.983238 0.993533 -0.004570	-0.004162 0.984362 0.992933 -0.003250	0.003047 0.985076 0.981679 -0.000268	0.003586 0.976107 0.990712 -0.010021	0.004723 0.991187 0.968026 -0.005534	-0.008402 0.981496 0.984769 0.000067	-0.003595 0.991585 0.985399 -0.007677	-0.020481 0.975673 0.977346 0.011445	-0.007743 0.931440 0.991745 0.010692	0.000092 0.979229 0.993457 -0.001593	-0.010217 0.992132 0.993350 -0.009628	0 0.000000 9999
2 19	18 20	2 19	0.297869 0.830907 0.855338 0.035505	0.028412 0.971306 0.990518 0.014378	0.028281 0.983238 0.989500 0.028845	0.025577 0.984362 0.989551 0.026304	0.037635 0.985076 0.979625 0.017589	0.012710 0.976107 0.990244 0.003355	0.018695 0.991187 0.986899 0.016591	0.019430 0.981496 0.988557 0.008358	0.019949 0.991585 0.990992 0.017043	0.056308 0.975673 0.984939 0.031645	0.122294 0.931440 0.952759 0.030249	0.019865 0.979229 0.984277 -0.001984	-0.000216 0.992132 0.993814 -0.000456	0 0.035505 92
2 20	18 20	2 20	0.112364 0.830907 0.929862 -0.019193	0.034315 0.971306 0.964556 0.009054	0.002291 0.983238 0.990092 0.001732	0.002687 0.984362 0.989423 0.002176	0.026995 0.985076 0.986890 0.020965	-0.030955 0.976107 0.975150 0.003100	0.005723 0.991187 0.978482 0.012287	0.007527 0.981496 0.990583 0.014174	0.002056 0.991585 0.989787 0.001505	0.026714 0.975673 0.975431 0.009230	-0.013670 0.931440 0.987647 0.010199	0.006735 0.979229 0.983567 0.000264	-0.000889 0.992132 0.993828 -0.002162	0 0.000000 9999
2 21	18 20	2 21	0.242293 0.830907 0.902445 0.027760	0.039062 0.971306 0.981265 0.005207	0.009883 0.983238 0.992636 0.010104	0.008325 0.984362 0.993186 0.009196	0.031392 0.985076 0.985699 0.022050	0.067324 0.976107 0.972158 0.030638	0.024877 0.991187 0.984519 0.017582	0.042785 0.981496 0.989817 0.034814	0.012391 0.991585 0.989327 0.010595	0.067011 0.975673 0.982393 0.042310	0.126691 0.931440 0.943302 0.025723	0.030318 0.979229 0.981112 0.006510	0.011864 0.992132 0.994503 0.012184	9 0.034271 104
2 22	18 20	2 22	0.108811 0.830907 0.849114 -0.002787	0.013199 0.971306 0.981864 0.001523	0.007807 0.983238 0.935844 0.009693	0.008637 0.984362 0.937597 0.009522	-0.007036 0.985076 0.970416 -0.019899	0.017777 0.976107 0.991476 0.018011	-0.003429 0.991187 0.958088 0.004568	-0.000414 0.981496 0.969018 -0.017257	-0.013216 0.991585 0.991527 -0.012717	0.002828 0.975673 0.990151 -0.005955	-0.013567 0.931440 0.987532 0.000432	-0.011201 0.979229 0.935263 0.006987	-0.002185 0.992132 0.990985 -0.001138	0 0.000000 9999
2 23	18 20	2 23	0.231902 0.830907 0.899397 0.009282	0.031326 0.971306 0.983963 0.002249	-0.000709 0.983238 0.986603 -0.004976	-0.001376 0.984362 0.986333 -0.005239	0.024572 0.985076 0.986991 0.012895	-0.008171 0.976107 0.984116 0.013455	-0.016292 0.991187 0.988907 -0.013415	-0.001407 0.981496 0.991357 -0.002250	0.011445 0.991585 0.989103 0.010548	0.044066 0.975673 0.985997 0.021141	-0.009988 0.931440 0.989171 0.020723	0.012250 0.979229 0.993598 0.012044	0.007002 0.992132 0.994222 0.009845	9 0.014008 9999
2 24	18 19	2 24	0.117725 0.830907 0.867200 0.023209	0.003299 0.971306 0.989744 -0.006498	0.003277 0.983238 0.938056 0.006623	0.003833 0.984362 0.938701 0.006108	0.004609 0.985076 0.973922 -0.004223	-0.008000 0.976107 0.990172 0.000179	-0.000256 0.991187 0.964849 0.005136	0.019228 0.981496 0.982731 0.008059	-0.015233 0.991585 0.980086 -0.017688	0.000783 0.975673 0.989994 -0.008445	-0.004886 0.931440 0.984873 0.017484	-0.013812 0.979229 0.937435 0.009017	0.001560 0.992132 0.988558 0.000900	0 0.023209 9999
2 25	18 20	2 25	0.470514 0.830907 0.503664 0.013857	0.075932 0.971306 0.948021 0.021643	-0.001967 0.983238 0.975245 0.002067	0.001302 0.984362 0.975584 0.004896	0.049620 0.985076 0.945954 0.015992	-0.132704 0.976107 0.833511 -0.045618	-0.031630 0.991187 0.941588 -0.020210	-0.038411 0.981496 0.985402 -0.021861	0.018191 0.991585 0.964807 0.013857	0.074229 0.975673 0.947617 0.020155	0.022158 0.931440 0.981895 0.016590	-0.022001 0.979229 0.984405 -0.011863	0.003878 0.992132 0.988926 0.002057	7 -0.017405 9999
2 26	18 18	2 26	0.526638 0.830907 0.301317 0.049500	0.161465 0.971306 0.716889 0.047865	0.009547 0.983238 0.980041 0.003498	0.000402 0.984362 0.982186 -0.005787	0.018102 0.985076 0.980617 0.003870	-0.002119 0.976107 0.977412 0.012380	-0.024248 0.991187 0.959986 -0.015077	0.032092 0.981496 0.972243 0.010787	0.016707 0.991585 0.914476 0.010275	0.085144 0.975673 0.927800 0.021832	0.228888 0.931440 0.801700 0.040136	0.129761 0.979229 0.821584 0.053178	-0.006664 0.992132 0.984887 -0.007236	11 0.051306 -9
2 27	18 20	2 27	0.420403 0.830907 0.628911 0.011470	0.118961 0.971306 0.884787 0.036587	-0.003870 0.983238 0.988132 -0.007035	-0.006000 0.984362 0.988639 -0.010222	-0.008430 0.985076 0.984582 -0.023516	0.004632 0.976107 0.981693 0.009815	-0.002538 0.991187 0.982515 0.001142	-0.003667 0.981496 0.987402 -0.013511	0.003070 0.991585 0.979349 -0.001494	0.062766 0.975673 0.956226 0.015139	0.041843 0.931440 0.967922 -0.017027	0.061861 0.979229 0.951363 0.016770	-0.000699 0.992132 0.991777 0.000978	4 -0.016423 9999
2 28	18 20	2 28	0.288234 0.830907 0.859958 0.028214	0.062079 0.971306 0.965795 0.019011	-0.007919 0.983238 0.991920 -0.006641	-0.008403 0.984362 0.991244 -0.006748	0.031465 0.985076 0.982312 0.015501	0.025707 0.976107 0.988213 0.010395	-0.009451 0.991187 0.986374 -0.005515	0.052289 0.981496 0.976288 0.027800	-0.004825 0.991585 0.989455 -0.006456	0.030261 0.975673 0.982958 0.004702	0.120620 0.931440 0.957021 0.035727	0.025201 0.979229 0.988192 0.009214	-0.003537 0.992132 0.993963 -0.002986	10 0.031749 123
2 29	18 20	2 29	0.184986 0.830907 0.903260 -0.001024	0.059217 0.971306 0.950190 0.004606	-0.007999 0.983238 0.989466 -0.008165	-0.004892 0.984362 0.989058 -0.005577	-0.005417 0.985076 0.991129 -0.002199	0.069175 0.976107 0.967765 0.030429	0.010279 0.991187 0.991477 0.013345	0.050686 0.981496 0.969054 0.023668	-0.001393 0.991585 0.988146 -0.002553	0.025237 0.975673 0.985051 0.008746	-0.034776 0.931440 0.984695 0.002121	0.034361 0.979229 0.985349 0.012171	0.009783 0.992132 0.990203 0.007369	0 0.000000 9999
2 30	18 20	2 30	0.246701 0.830907 0.874857 -0.008114	0.034062 0.971306 0.974627 -0.001664	0.001220 0.983238 0.982039 0.001668	0.001935 0.984362 0.982146 0.001944	0.029442 0.985076 0.983865 0.015635	0.000815 0.976107 0.988897 -0.001739	-0.013654 0.991187 0.987723 -0.011696	0.003045 0.981496 0.987937 -0.008395	0.004646 0.991585 0.988742 0.002847	0.027635 0.975673 0.983772 0.000398	0.051137 0.931440 0.974287 -0.011564	0.017060 0.979229 0.989938 0.003016	-0.009149 0.992132 0.993321 -0.010572	0 0.000000 9999
2 31	18 20	2 31	0.197487 0.830907 0.887148 0.003675	0.004450 0.971306 0.990903 -0.000847	-0.008145 0.983238 0.990618 -0.007987	-0.009307 0.984362 0.990847 -0.009546	0.027265 0.985076 0.981907 0.010882	0.072557 0.976107 0.961641 0.030152	0.004199 0.991187 0.990382 0.001112	0.040073 0.981496 0.966309 0.012229	0.015022 0.991585 0.988014 0.012165	0.012203 0.975673 0.989669 0.000196	0.102766 0.931440 0.952338 0.010947	0.051164 0.979229 0.983220 0.033985	0.007443 0.992132 0.992673 0.007578	11 0.011176 9999
2 32	18 20	2 32	0.225239 0.830907 0.885417 0.013827	0.059718 0.971306 0.953980 0.014408	0.021768 0.983238 0.990655 0.019230	0.023633 0.984362 0.990425 0.021425	-0.029928 0.985076 0.986697 -0.026272	0.014301 0.976107 0.983764 -0.007238	-0.008107 0.991187 0.986249 -0.003791	0.004582 0.981496 0.984236 -0.010998	-0.014281 0.991585 0.990502 -0.015322	0.009006 0.975673 0.979522 -0.006812	-0.005142 0.931440 0.988547 0.000442	0.010738 0.979229 0.981438 -0.009021	-0.014327 0.992132 0.992001 -0.014654	4 -0.019059 9999
2 33	18 20	2 33	0.257101 0.830907 0.861199 -0.004615	-0.013016 0.971306 0.991048 0.000129	0.015248 0.983238 0.967010 0.021895	0.016500 0.984362 0.967074 0.023199	0.038497 0.985076 0.972969 0.018150	0.007082 0.976107 0.988473 0.019878	0.010733 0.991187 0.989849 0.007988	0.014686 0.981496 0.988401 0.007892	0.003792 0.991585 0.991975 0.001057	0.046067 0.975673 0.980570 0.017741	0.124927 0.931440 0.949887 0.030729	0.028757 0.979229 0.986062 0.011148	-0.016585 0.992132 0.994494 -0.015977	0 0.000000 9999
2 34	18 20	2 34	0.254735 0.830907 0.873971 0.017657	-0.021209 0.971306 0.976500 0.004480	-0.002032 0.983238 0.988702 0.003161	-0.000140 0.984362 0.990789 0.003589	-0.004682 0.985076 0.960289 0.014119	-0.000511 0.976107 0.984634 0.006978	0.009423 0.991187 0.965678 -0.000614	-0.042780 0.981496 0.949809 -0.010681	-0.011498 0.991585 0.990099 -0.012053	-0.043780 0.975673 0.964498 -0.014190	-0.037907 0.931440 0.988710 -0.021027	0.010275 0.979229 0.983278 0.005190	0.002884 0.992132 0.991692 0.004685	0 0.017657 9999
2 35	18 19	2 35	0.227429 0.830907 0.886693 -0.013508	0.037204 0.971306 0.983604 0.018839	0.016965 0.983238 0.976986 0.019546	0.015935 0.984362 0.976810 0.017825	0.007790 0.985076 0.982964 -0.001665	0.047953 0.976107 0.980526 0.022362	-0.001645 0.991187 0.985561 -0.005499	-0.002901 0.981496 0.988701 -0.010242	0.019340 0.991585 0.984557 0.016331	0.027268 0.975673 0.985844 0.005599	0.109070 0.931440 0.961711 0.028211	0.031276 0.979229 0.989687 0.016625	0.014164 0.992132 0.993829 0.012973	0 0.000000 9999
2 36	18 19	2 36	0.147045 0.830907 0.921980 -0.006270	-0.012906 0.971306 0.959315 0.016359	0.013984 0.983238 0.988805 0.017795	0.001372 0.984362 0.988351 0.004648	-0.002386 0.985076 0.971112 -0.011520	0.063252 0.976107 0.960566 0.022175	-0.007361 0.991187 0.973750 -0.013486	0.030085 0.981496 0.964713 0.001334	0.009553 0.991585 0.970893 0.013984	0.009061 0.975673 0.976057 -0.006099	-0.003545 0.931440 0.985184 0.012281	-0.005545 0.979229 0.977525 -0.015347	0.024743 0.992132 0.991521 0.026373	0 0.000000 9999
2 37	18 20	2 37	0.218629 0.830907 0.898133 0.005373	0.064301 0.971306 0.953863 0.012478	-0.004530 0.983238 0.976901 -0.005522	-0.004678 0.984362 0.977368 -0.005819	0.022598 0.985076 0.973022 0.006942	0.053957 0.976107 0.962261 0.007820	-0.004142 0.991187 0.983949 0.001071	0.060466 0.981496 0.945688 0.020742	0.018178 0.991585 0.977035 0.017903	0.028601 0.975673 0.988261 0.013748	0.113564 0.931440 0.938137 0.003424	0.024450 0.979229 0.977164 -0.007876	-0.006529 0.992132 0.991661 -0.004434	7 0.010557 9999
2 38	18 20	2 38	0.212336 0.830907 0.898082 -0.000268	-0.011384 0.971306 0.979017 -0.006027	0.001684 0.983238 0.988041 0.006552	0.002087 0.984362 0.988891 0.003985	-0.008826 0.985076 0.950941 0.005400	-0.010414 0.976107 0.987220 0.000904	0.003602 0.991187 0.979949 -0.000560	-0.026973 0.981496 0.964564 -0.000100	0.006114 0.991585 0.988848 0.003635	-0.047951 0.975673 0.972326 -0.017309	-0.019938 0.931440 0.982508 0.012258	0.008921 0.979229 0.986242 -0.000308	-0.012783 0.992132 0.992939 -0.012971	0 0.000000 9999
2 39	18 20	2 39	0.272282 0.830907 0.862647 0.019181	0.028676 0.971306 0.991254 0.016901	-0.000140 0.983238 0.984377 -0.000200	0.000898 0.984362 0.983873 0.001397	-0.010450 0.985076 0.987067 -0.006002	-0.002954 0.976107 0.991655 -0.008867	0.011712 0.991187 0.978270 0.001906	-0.009716 0.981496 0.988676 0.000556	-0.001010 0.991585 0.990396 -0.002845	-0.019774 0.975673 0.986093 -0.002963	0.032620 0.931440 0.981899 -0.008087	0.020943 0.979229 0.983525 -0.000122	0.008881 0.992132 0.993712 0.007624	0 0.019181 9999
2 40	18 20	2 40	0.240111 0.830907 0.883185 0.004752	0.037875 0.971306 0.968593 -0.004858	0.008147 0.983238 0.985579 0.008939	0.007613 0.984362 0.986154 0.008121	0.014031 0.985076 0.988516 0.003703	0.028778 0.976107 0.984943 0.002799	0.004930 0.991187 0.991449 0.007300	0.041330 0.981496 0.974251 0.012577	0.008670 0.991585 0.988985 0.009232	0.016624 0.975673 0.991895 0.003057	0.095471 0.931440 0.954722 0.007024	0.010235 0.979229 0.983993 -0.011703	0.014587 0.992132 0.993310 0.015443	7 0.007731 9999
2 41	18 20	2 41	0.216262 0.830907 0.869779 -0.002194	0.071012 0.971306 0.959046 0.023357	-0.002065 0.983238 0.988936 -0.002253	-0.000150 0.984362 0.989013 0.000265	0.008426 0.985076 0.991363 0.006025	0.037918 0.976107 0.976604 0.004883	0.008685 0.991187 0.991076 0.012471	0.018975 0.981496 0.971896 -0.006938	-0.002562 0.991585 0.991580 -0.001111	0.024826 0.975673 0.987904 0.003891	0.046875 0.931440 0.983046 0.012660	0.038353 0.979229 0.986079 0.023517	-0.007748 0.992132 0.993109 -0.007429	0 0.000000 9999
2 42	18 20	2 42	0.253479 0.830907 0.854046 0.015986	0.008728 0.971306 0.984130 -0.012315	-0.000302 0.983238 0.987462 -0.002364	-0.001093 0.984362 0.987287 -0.002073	0.023702 0.985076 0.988596 0.011754	0.047950 0.976107 0.974287 0.012727	-0.010833 0.991187 0.991653 -0.010636	0.045107 0.981496 0.976850 0.020782	0.002941 0.991585 0.987385 0.001139	0.027488 0.975673 0.988229 0.010778	0.126728 0.931440 0.939547 0.018903	0.018965 0.979229 0.978742 -0.010066	-0.020747 0.992132 0.992627 -0.020307	7 0.018227 9999
2 43	18 20	2 43	0.279100 0.830907 0.846305 0.010191	0.012795 0.971306 0.968712 -0.027413	-0.009252 0.983238 0.984779 -0.009377	-0.007858 0.984362 0.984825 -0.008133	0.041277 0.985076 0.979922 0.023356	0.019607 0.976107 0.992341 0.015395	0.005730 0.991187 0.978759 0.014526	0.041375 0.981496 0.984342 0.021934	0.031484 0.991585 0.984183 0.027053	0.024100 0.975673 0.984752 0.001017	0.109579 0.931440 0.959352 0.029147	0.013428 0.979229 0.989832 0.009615	0.023603 0.992132 0.990772 0.022405	10 0.017235 9999
2 44	18 20	2 44	0.338169 0.830907 0.758725 0.003524	0.076254 0.971306 0.941475 0.019594	0.031765 0.983238 0.990537 0.028282	0.031229 0.984362 0.990963 0.028463	0.038723 0.985076 0.977345 0.016888	0.064430 0.976107 0.971213 0.026678	0.004218 0.991187 0.989481 0.009205	0.049065 0.981496 0.952235 0.009357	0.031479 0.991585 0.983371 0.023461	0.054727 0.975673 0.976906 0.019443	0.163829 0.931440 0.904626 0.028960	0.060080 0.979229 0.972073 0.026457	-0.001328 0.992132 0.995014 0.000834	10 0.010102 9999
2 45	18 20	2 45	0.416024 0.830907 0.634530 0.005651	0.079548 0.971306 0.922282 0.012142	0.003396 0.983238 0.985406 0.002180	0.000680 0.984362 0.985791 0.000053	0.044423 0.985076 0.967720 0.019194	0.025693 0.976107 0.979265 0.003900	-0.010596 0.991187 0.984671 -0.003870	0.056798 0.981496 0.942220 0.017912	0.006101 0.991585 0.985048 0.004475	0.080457 0.975673 0.964490 0.038834	0.173494 0.931440 0.872565 0.022882	0.031235 0.979229 0.977173 0.002675	-0.001437 0.992132 0.994697 -0.000966	9 0.014814 9999
2 46	18 19	2 46	0.381889 0.830907 0.709295 0.016180	0.087736 0.971306 0.933084 0.021318	0.016801 0.983238 0.992431 0.014619	0.018647 0.984362 0.992313 0.016694	0.049485 0.985076 0.973189 0.026923	0.050250 0.976107 0.964041 0.005404	-0.003496 0.991187 0.984271 0.001341	0.050882 0.981496 0.938223 0.002835	0.002855 0.991585 0.984181 -0.004455	0.054879 0.975673 0.970093 0.016974	0.150167 0.931440 0.881534 -0.006337	0.074706 0.979229 0.970457 0.041740	-0.001430 0.992132 0.992540 -0.002041	11 0.025988 -9
2 47	18 20	2 47	0.335748 0.830907 0.775821 0.014398	0.074903 0.971306 0.929375 0.007238	-0.006677 0.983238 0.990804 -0.009396	-0.003748 0.984362 0.991135 -0.006219	-0.009359 0.985076 0.987401 -0.020537	-0.009484 0.976107 0.989433 0.002010	-0.034640 0.991187 0.988743 -0.031452	0.010383 0.981496 0.988133 0.002722	0.015570 0.991585 0.983539 0.009753	0.050027 0.975673 0.983507 0.026732	0.100763 0.931440 0.963378 0.029253	0.035397 0.979229 0.967513 -0.000010	0.000751 0.992132 0.992472 0.000106	6 -0.021280 9999
2 48	18 20	2 48	0.271318 0.830907 0.853213 -0.001222	0.060927 0.971306 0.966936 0.015741	0.016859 0.983238 0.987688 0.013746	0.017561 0.984362 0.987040 0.013829	0.027505 0.985076 0.986891 0.014672	0.035226 0.976107 0.984355 0.016858	0.000133 0.991187 0.990361 0.003898	0.033736 0.981496 0.977265 0.013138	0.007505 0.991585 0.988341 0.001599	0.047334 0.975673 0.985166 0.023903	0.128378 0.931440 0.945988 0.031510	0.045158 0.979229 0.982830 0.021541	0.001294 0.992132 0.992909 -0.001881	0 0.000000 9999
2 49	18 20	2 49	0.244207 0.830907 0.876189 -0.003660	0.071399 0.971306 0.957664 0.019653	-0.005290 0.983238 0.988214 -0.003485	-0.004092 0.984362 0.988416 -0.001441	0.000694 0.985076 0.989942 0.001018	0.042942 0.976107 0.969617 0.001467	0.007964 0.991187 0.991030 0.011594	0.040013 0.981496 0.969161 0.009269	0.021684 0.991585 0.989377 0.015573	0.013541 0.975673 0.988706 0.003229	0.038867 0.931440 0.985704 0.015028	0.049265 0.979229 0.984238 0.027184	0.016212 0.992132 0.990906 0.017161	0 0.000000 9999
2 50	18 20	2 50	0.274535 0.830907 0.858576 0.019373	-0.016489 0.971306 0.985273 0.000323	-0.011026 0.983238 0.986055 -0.014332	-0.013392 0.984362 0.987297 -0.014528	-0.000140 0.985076 0.990116 0.001496	-0.050732 0.976107 0.977546 -0.023320	0.004327 0.991187 0.989309 0.003689	-0.022123 0.981496 0.987000 -0.014052	0.022750 0.991585 0.985531 0.020702	0.020305 0.975673 0.989781 0.007415	-0.036224 0.931440 0.990178 -0.018819	0.002608 0.979229 0.991367 0.000194	0.016725 0.992132 0.981898 0.018370	8 0.020026 9999
2 51	18 20	2 51	0.086450 0.830907 0.952090 0.001179	-0.022597 0.971306 0.976920 0.004071	-0.016501 0.983238 0.992556 -0.016563	-0.016987 0.984362 0.987579 -0.017387	0.004634 0.985076 0.975798 0.015062	0.014556 0.976107 0.994693 0.018866	0.013396 0.991187 0.987105 0.011513	0.020129 0.981496 0.991580 0.012696	-0.013114 0.991585 0.962296 -0.015514	0.024675 0.975673 0.971854 -0.002481	-0.016751 0.931440 0.993338 -0.008247	0.014108 0.979229 0.992116 0.014113	-0.000896 0.992132 0.992911 0.000941	3 -0.004528 9999
2 52	18 20	2 52	0.257043 0.830907 0.876798 0.014760	0.051692 0.971306 0.970389 0.011827	-0.001852 0.983238 0.975736 -0.004326	-0.001889 0.984362 0.977440 -0.003729	0.011354 0.985076 0.987118 -0.002338	0.019266 0.976107 0.989536 0.005903	-0.018317 0.991187 0.988403 -0.014034	0.011040 0.981496 0.979298 -0.007410	0.028975 0.991585 0.987882 0.027034	0.033597 0.975673 0.987085 0.011571	0.078204 0.931440 0.965499 0.005673	0.027977 0.979229 0.985396 0.008848	0.013447 0.992132 0.991957 0.015093	8 0.019976 9999
2 53	18 16	2 53	0.212834 0.830907 0.899048 0.002509	-0.030667 0.971306 0.963191 0.008694	-0.000255 0.983238 0.995187 -0.002129	-0.000617 0.984362 0.992265 -0.003896	-0.022627 0.985076 0.971537 -0.005511	0.010311 0.976107 0.983711 -0.007927	0.002416 0.991187 0.981996 -0.004474	-0.046501 0.981496 0.962530 -0.015054	-0.002953 0.991585 0.985194 -0.002885	-0.034713 0.975673 0.988102 -0.018811	-0.015941 0.931440 0.993755 -0.007671	0.000862 0.979229 0.993625 0.000369	-0.013219 0.992132 0.994298 -0.012790	9 -0.006870 9999
2 54	18 20	2 54	0.197898 0.830907 0.907759 0.005633	-0.001664 0.971306 0.986540 -0.018865	-0.018976 0.983238 0.971640 -0.012860	-0.018796 0.984362 0.972594 -0.013630	0.029555 0.985076 0.981935 0.012000	-0.005210 0.976107 0.987680 -0.000104	-0.014123 0.991187 0.978090 -0.004866	0.034405 0.981496 0.972125 0.008181	0.015095 0.991585 0.990416 0.012666	0.020305 0.975673 0.990478 0.005547	-0.035277 0.931440 0.987192 -0.006626	-0.020403 0.979229 0.973863 0.012106	0.019212 0.992132 0.992431 0.018084	1 -0.010309 9999
2 55	18 20	2 55	0.230072 0.830907 0.888070 0.005131	0.033022 0.971306 0.985910 0.012829	-0.005008 0.983238 0.978436 0.001740	-0.004904 0.984362 0.979224 0.000986	0.027855 0.985076 0.991303 0.019296	0.021551 0.976107 0.973085 -0.013296	0.021928 0.991187 0.985320 0.025774	0.027302 0.981496 0.973703 0.005008	0.003965 0.991585 0.990588 0.002565	0.016515 0.975673 0.989252 0.011152	0.005957 0.931440 0.991168 0.006105	0.040117 0.979229 0.982752 0.015200	-0.003575 0.992132 0.992926 -0.002355	6 0.011500 9999
2 56	18 20	2 56	0.277849 0.830907 0.852604 0.011285	0.049951 0.971306 0.975709 0.014081	0.022868 0.983238 0.980221 0.024402	0.023139 0.984362 0.980671 0.024263	0.031910 0.985076 0.988294 0.020900	0.048357 0.976107 0.975863 0.012651	0.014639 0.991187 0.989775 0.011910	0.033349 0.981496 0.986526 0.015961	0.010399 0.991585 0.986621 0.004692	0.055212 0.975673 0.984714 0.029513	0.137275 0.931440 0.934608 0.027232	0.039908 0.979229 0.978220 0.013874	0.008408 0.992132 0.991484 0.008349	9 0.018250 9999
2 57	18 20	2 57	0.180056 0.830907 0.910793 -0.008348	-0.007419 0.971306 0.992888 -0.000402	0.013236 0.983238 0.986052 0.010927	0.010794 0.984362 0.984577 0.007998	-0.014202 0.985076 0.994010 -0.009964	0.016913 0.976107 0.992095 0.009119	-0.001469 0.991187 0.972999 -0.009247	-0.032300 0.981496 0.986332 -0.015206	0.022862 0.991585 0.991113 0.023730	0.022163 0.975673 0.993176 0.008526	0.079168 0.931440 0.973790 0.020126	0.008800 0.979229 0.984975 -0.011857	0.006718 0.992132 0.992775 0.008232	0 0.000000 9999
2 58	18 19	2 58	0.077568 0.830907 0.932320 -0.000947	0.032571 0.971306 0.980765 0.006023	0.009788 0.983238 0.991259 0.011622	0.007786 0.984362 0.990965 0.010138	0.002459 0.985076 0.974288 0.002138	0.028650 0.976107 0.984078 0.007535	-0.003229 0.991187 0.987077 -0.002130	0.015649 0.981496 0.982970 -0.002788	-0.003700 0.991585 0.981782 -0.005723	0.009684 0.975673 0.990851 -0.001538	-0.002617 0.931440 0.989823 0.011588	0.004131 0.979229 0.989199 -0.001612	-0.013144 0.992132 0.993278 -0.013398	0 0.000000 9999
2 59	18 20	2 59	0.257059 0.830907 0.871904 0.013723	0.024236 0.971306 0.989393 0.008195	-0.028130 0.983238 0.980488 -0.019572	-0.028405 0.984362 0.981062 -0.021302	-0.005360 0.985076 0.984366 -0.013228	-0.013198 0.976107 0.978912 0.013091	-0.020013 0.991187 0.986843 -0.016471	-0.004621 0.981496 0.984809 0.004649	0.019833 0.991585 0.990889 0.018925	-0.003250 0.975673 0.989054 0.000794	-0.003560 0.931440 0.992117 -0.001424	-0.004917 0.979229 0.990351 -0.003715	-0.004366 0.992132 0.993160 -0.003452	3 -0.017098 9999
2 60	18 14	2 60	0.234362 0.830907 0.891681 0.011816	-0.042435 0.971306 0.966152 -0.004573	0.000935 0.983238 0.986866 -0.000244	-0.000874 0.984362 0.987312 -0.001995	-0.028620 0.985076 0.981521 -0.013981	0.024588 0.976107 0.981151 0.010404	0.013136 0.991187 0.981123 0.008991	-0.040317 0.981496 0.954276 -0.005737	0.006582 0.991585 0.991584 0.008494	-0.026546 0.975673 0.992586 -0.016781	-0.002974 0.931440 0.995209 0.000634	0.001658 0.979229 0.985754 -0.005258	0.002971 0.992132 0.992755 0.002112	9 -0.014081 9999
2 61	18 20	2 61	0.245619 0.830907 0.883459 0.006746	0.050380 0.971306 0.985012 0.028510	-0.002552 0.983238 0.979426 -0.004652	-0.001767 0.984362 0.980436 -0.004227	0.015962 0.985076 0.985521 0.005410	0.032439 0.976107 0.983559 0.005428	-0.001669 0.991187 0.988137 -0.005369	0.014734 0.981496 0.985948 0.008004	0.012632 0.991585 0.988587 0.008510	0.031018 0.975673 0.985958 0.014383	0.102183 0.931440 0.962640 0.026688	0.027403 0.979229 0.989092 0.014404	0.006210 0.992132 0.992600 0.006449	10 0.013418 9999
2 62	18 20	2 62	0.216275 0.830907 0.906322 0.001421	-0.043512 0.971306 0.982187 -0.029710	-0.002915 0.983238 0.990352 0.000033	-0.003098 0.984362 0.989005 0.001068	-0.034643 0.985076 0.989021 -0.031775	-0.019206 0.976107 0.990790 -0.020698	-0.024203 0.991187 0.981399 -0.031085	-0.062087 0.981496 0.986814 -0.053457	-0.003030 0.991585 0.990381 -0.002195	-0.041103 0.975673 0.984042 -0.029722	0.008790 0.931440 0.989406 -0.011411	-0.001320 0.979229 0.992750 -0.007610	-0.005817 0.992132 0.992408 -0.004544	7 -0.008716 9999
2 63	18 20	2 63	0.244035 0.830907 0.883060 0.001377	0.056539 0.971306 0.976603 0.019348	0.024138 0.983238 0.983646 0.021489	0.024628 0.984362 0.984682 0.021711	0.038503 0.985076 0.988265 0.026807	-0.038625 0.976107 0.976392 -0.007622	0.019706 0.991187 0.987290 0.022325	0.002517 0.981496 0.991143 0.006765	0.002036 0.991585 0.993224 -0.000755	0.032932 0.975673 0.983909 0.006362	-0.002939 0.931440 0.990154 0.010170	0.024444 0.979229 0.990933 0.015140	0.000515 0.992132 0.993268 0.003127	4 0.006076 9999
2 64	18 20	2 64	0.255123 0.830907 0.884096 0.015768	-0.026045 0.971306 0.985721 -0.007592	0.003956 0.983238 0.974499 0.001865	0.003097 0.984362 0.974184 0.001279	0.042809 0.985076 0.969285 0.015746	-0.034626 0.976107 0.983764 -0.009308	0.014653 0.991187 0.988394 0.019020	0.009011 0.981496 0.988194 -0.001201	0.001898 0.991585 0.993443 -0.002536	0.036125 0.975673 0.988178 0.016046	-0.031973 0.931440 0.989823 -0.003749	-0.041605 0.979229 0.978014 -0.013444	-0.021658 0.992132 0.990809 -0.023095	6 0.017318 9999
2 65	18 20	2 65	0.234022 0.830907 0.891903 0.000317	0.036419 0.971306 0.983537 0.013754	-0.002898 0.983238 0.991019 -0.002589	-0.002358 0.984362 0.990766 -0.001354	0.043905 0.985076 0.984014 0.025743	0.050262 0.976107 0.970594 0.017599	-0.003832 0.991187 0.979551 0.004816	0.043318 0.981496 0.972449 0.016211	0.006297 0.991585 0.993437 0.005190	0.037458 0.975673 0.987011 0.016988	-0.024098 0.931440 0.990875 -0.021627	0.034948 0.979229 0.981586 0.009514	0.004932 0.992132 0.993977 0.007283	4 0.002857 9999
2 66	18 20	2 66	0.451936 0.830907 0.599755 0.044242	0.106111 0.971306 0.888915 0.022625	0.021587 0.983238 0.989746 0.017696	0.021000 0.984362 0.989770 0.017540	0.008975 0.985076 0.990028 0.001548	0.004086 0.976107 0.986398 -0.005264	-0.001516 0.991187 0.979732 0.004596	0.023828 0.981496 0.976431 0.001999	0.008496 0.991585 0.985484 0.001992	0.074992 0.975673 0.968271 0.038527	0.140515 0.931440 0.930624 0.030198	0.060867 0.979229 0.935769 0.006167	-0.020873 0.992132 0.992764 -0.021049	0 0.044242 -9
2 67	18 19	2 67	0.143919 0.830907 0.938615 -0.005781	-0.001554 0.971306 0.988474 0.002285	-0.030324 0.983238 0.991824 -0.032126	-0.025201 0.984362 0.991258 -0.026741	-0.025220 0.985076 0.984048 -0.010569	-0.033822 0.976107 0.981908 -0.010741	-0.003085 0.991187 0.991208 0.001185	-0.036534 0.981496 0.981040 -0.014614	0.014074 0.991585 0.986490 0.009389	-0.041683 0.975673 0.980821 -0.014916	-0.008655 0.931440 0.990566 0.008254	0.014561 0.979229 0.993353 0.015920	-0.009256 0.992132 0.993292 -0.005330	0 0.000000 9999
2 68	18 20	2 68	0.116539 0.830907 0.858810 -0.004901	0.021514 0.971306 0.989584 0.004130	-0.006091 0.983238 0.956123 0.000771	-0.006000 0.984362 0.957725 -0.000361	0.019976 0.985076 0.978653 0.005900	0.004274 0.976107 0.991409 0.014354	-0.000188 0.991187 0.970162 0.009732	0.033759 0.981496 0.981721 0.016466	0.015518 0.991585 0.988312 0.013864	0.019022 0.975673 0.993365 0.007110	-0.012750 0.931440 0.984359 0.016707	-0.015037 0.979229 0.966145 0.007468	0.011514 0.992132 0.990888 0.011533	0 0.000000 9999
2 69	18 20	2 69	0.188371 0.830907 0.881751 0.010293	-0.027145 0.971306 0.978077 0.002033	-0.000603 0.983238 0.962764 -0.006150	-0.000761 0.984362 0.964287 -0.005078	0.011562 0.985076 0.989968 0.004742	0.026783 0.976107 0.989114 0.009928	0.008440 0.991187 0.986537 0.007603	0.023223 0.981496 0.986270 0.007964	0.001260 0.991585 0.991326 -0.001458	0.013609 0.975673 0.986931 -0.004035	-0.006352 0.931440 0.988243 0.000468	-0.002782 0.979229 0.978769 0.019546	-0.011447 0.992132 0.992633 -0.010601	11 0.014184 9999
2 70	18 20	2 70	0.128746 0.830907 0.856801 -0.003250	0.010856 0.971306 0.990288 0.016359	-0.000630 0.983238 0.953797 -0.001184	0.000204 0.984362 0.955063 0.000870	0.013790 0.985076 0.970417 -0.005549	-0.032320 0.976107 0.971644 -0.003182	-0.015614 0.991187 0.942216 -0.004979	-0.012231 0.981496 0.991086 -0.005526	-0.000642 0.991585 0.985936 -0.003916	0.007613 0.975673 0.991137 -0.004457	-0.014300 0.931440 0.987483 -0.000407	-0.033492 0.979229 0.956708 -0.012564	-0.016057 0.992132 0.987663 -0.018030	0 0.000000 9999
2 71	18 20	2 71	0.247378 0.830907 0.881585 0.000733	0.034747 0.971306 0.987670 0.011989	0.007775 0.983238 0.985908 0.008389	0.008002 0.984362 0.986507 0.009043	0.023022 0.985076 0.985809 0.007840	0.033376 0.976107 0.984105 0.009917	0.008008 0.991187 0.990309 0.002789	0.006642 0.981496 0.989088 -0.005679	-0.009308 0.991585 0.988966 -0.012180	0.033137 0.975673 0.982263 0.002198	0.121627 0.931440 0.949023 0.022185	0.046401 0.979229 0.985828 0.027610	-0.006020 0.992132 0.993896 -0.008834	11 0.004499 9999
2 72	18 20	2 72	0.268611 0.830907 0.866906 0.014325	-0.017147 0.971306 0.992491 -0.011891	-0.002252 0.983238 0.987030 -0.005103	-0.002482 0.984362 0.987669 -0.004839	0.034638 0.985076 0.981740 0.016445	-0.015317 0.976107 0.988502 -0.003239	0.003193 0.991187 0.989962 -0.002451	-0.011546 0.981496 0.992667 -0.015015	0.015055 0.991585 0.989149 0.010169	0.012893 0.975673 0.989473 -0.003090	0.096413 0.931440 0.948879 0.000169	0.021418 0.979229 0.984291 0.002075	-0.016921 0.992132 0.995290 -0.017125	4 0.015348 9999
2 73	18 20	2 73	0.249823 0.830907 0.882261 0.005199	0.040256 0.971306 0.976383 0.001294	0.000475 0.983238 0.985409 -0.009174	0.000735 0.984362 0.986197 -0.008893	0.024748 0.985076 0.990498 0.014551	0.021228 0.976107 0.989208 0.001865	0.011213 0.991187 0.992649 0.010458	0.029225 0.981496 0.985382 0.010933	0.003185 0.991585 0.993758 -0.000328	0.024122 0.975673 0.991717 0.012014	0.114344 0.931440 0.956585 0.026132	0.021026 0.979229 0.982387 -0.002356	0.001495 0.992132 0.991911 0.001707	10 0.011656 9999
2 74	18 20	2 74	0.274753 0.830907 0.871726 0.024453	0.026583 0.971306 0.979168 -0.001783	-0.038391 0.983238 0.976462 -0.056140	-0.037193 0.984362 0.977473 -0.053511	0.024032 0.985076 0.982252 0.007700	0.016260 0.976107 0.987667 0.000975	-0.014836 0.991187 0.989456 -0.011064	0.029286 0.981496 0.981077 0.008629	0.002476 0.991585 0.991403 -0.001382	0.020211 0.975673 0.987096 0.002189	0.108524 0.931440 0.952666 0.015321	0.022253 0.979229 0.985240 0.000818	0.023002 0.992132 0.994945 0.024338	2 -0.037051 82
2 75	18 20	2 75	0.210836 0.830907 0.917815 0.023543	-0.070331 0.971306 0.955070 -0.022818	-0.023429 0.983238 0.988210 -0.020005	-0.021900 0.984362 0.989591 -0.018741	-0.010771 0.985076 0.986821 -0.001938	0.099694 0.976107 0.941782 0.045349	0.031362 0.991187 0.977941 0.027251	0.069325 0.981496 0.951344 0.033177	-0.001690 0.991585 0.961723 0.005442	0.060367 0.975673 0.968660 0.029679	-0.027462 0.931440 0.993899 -0.017142	0.025212 0.979229 0.986511 0.009029	0.013021 0.992132 0.986717 0.015710	7 0.027948 172
2 76	18 20	2 76	0.276535 0.830907 0.868844 0.025549	0.037046 0.971306 0.987663 0.012604	-0.003983 0.983238 0.977609 -0.015448	-0.005779 0.984362 0.977963 -0.015683	0.009017 0.985076 0.988638 0.003118	0.021948 0.976107 0.983509 -0.005601	0.007549 0.991187 0.980844 0.000251	0.008836 0.981496 0.988849 0.005531	0.016516 0.991585 0.989174 0.011687	0.032169 0.975673 0.985996 0.012611	0.132421 0.931440 0.942838 0.030940	0.025159 0.979229 0.979924 -0.003889	0.045525 0.992132 0.991683 0.046446	10 0.028116 170
2 77	18 15	2 77	0.190879 0.830907 0.920090 0.007993	-0.015364 0.971306 0.988440 -0.006430	-0.001261 0.983238 0.995880 -0.000411	-0.001314 0.984362 0.995639 -0.000867	-0.029687 0.985076 0.978649 -0.012378	-0.028303 0.976107 0.978760 0.003223	0.005571 0.991187 0.984459 0.011169	-0.020778 0.981496 0.977878 0.002812	0.002072 0.991585 0.989094 0.000848	-0.025514 0.975673 0.983973 -0.002463	0.000422 0.931440 0.995834 0.005790	0.002471 0.979229 0.995262 0.001869	0.008544 0.992132 0.995213 0.009406	4 -0.009947 9999
2 78	18 20	2 78	0.255308 0.830907 0.875147 0.005442	0.037180 0.971306 0.975153 -0.001087	-0.012077 0.983238 0.977917 -0.011303	-0.012379 0.984362 0.977871 -0.011909	0.041945 0.985076 0.985980 0.030485	0.041080 0.976107 0.975977 0.007544	0.014935 0.991187 0.983426 0.009311	0.020136 0.981496 0.987214 0.010098	0.003132 0.991585 0.990892 0.000224	0.033954 0.975673 0.984424 0.013565	0.117216 0.931440 0.943077 0.011760	0.030565 0.979229 0.978692 0.004065	0.010485 0.992132 0.994927 0.009388	4 0.012880 9999
2 79	18 15	2 79	0.215756 0.830907 0.914794 0.022372	0.016827 0.971306 0.984515 -0.002863	-0.013801 0.983238 9.000000 0.000000	-0.000224 0.984362 0.993726 0.000652	-0.002403 0.985076 0.987982 -0.011041	0.042294 0.976107 0.987400 0.022998	0.018663 0.991187 0.976738 0.010677	0.012138 0.981496 0.986710 0.001378	-0.018206 0.991585 0.988875 -0.020014	-0.032591 0.975673 0.986846 -0.012945	0.001787 0.931440 0.992656 0.007502	0.014663 0.979229 0.951658 0.004545	-0.000978 0.992132 0.995752 0.000965	0 0.022372 9999
2 80	18 20	2 80	0.270805 0.830907 0.858906 0.015559	-0.011711 0.971306 0.992803 -0.008761	-0.005650 0.983238 0.962092 -0.003860	-0.005769 0.984362 0.961785 -0.004883	0.012618 0.985076 0.986522 0.005081	0.015099 0.976107 0.989260 0.013296	-0.007495 0.991187 0.983622 -0.013199	0.029894 0.981496 0.992032 0.027534	-0.004476 0.991585 0.987757 -0.009480	0.034496 0.975673 0.988946 0.022658	0.084454 0.931440 0.970309 0.019018	0.004890 0.979229 0.985739 -0.013337	0.010552 0.992132 0.993311 0.011050	7 0.020698 9999
2 81	18 12	2 81	0.120445 0.830907 0.949802 -0.015825	0.030505 0.971306 0.970964 -0.008789	0.001678 0.983238 0.990171 0.003328	0.001518 0.984362 0.990236 0.003138	0.018085 0.985076 0.975679 -0.001824	-0.041729 0.976107 0.976418 -0.013485	-0.035183 0.991187 0.966295 -0.023284	0.005437 0.981496 0.990667 -0.001237	-0.005571 0.991585 0.993976 -0.005365	0.031186 0.975673 0.974504 0.000310	-0.030283 0.931440 0.991141 -0.019492	-0.000089 0.979229 0.973998 -0.005234	-0.010944 0.992132 0.993022 -0.010533	0 0.000000 9999
2 82	18 19	2 82	0.248620 0.830907 0.884098 0.010911	0.029096 0.971306 0.981308 0.000521	0.017022 0.983238 0.972976 0.013418	0.016907 0.984362 0.973619 0.013719	0.040868 0.985076 0.987614 0.027664	0.038736 0.976107 0.978290 0.007275	0.016564 0.991187 0.987871 0.010767	0.015126 0.981496 0.991099 0.003502	-0.010043 0.991585 0.985500 -0.014723	0.021310 0.975673 0.986815 -0.000371	0.125602 0.931440 0.951831 0.033070	0.047029 0.979229 0.986663 0.029195	-0.000218 0.992132 0.994621 0.000670	10 0.018995 9999
2 83	18 18	2 83	0.117965 0.830907 0.910122 -0.010747	0.000279 0.971306 0.983756 -0.018375	-0.007001 0.983238 0.957146 -0.003151	-0.006212 0.984362 0.957122 -0.004243	0.022721 0.985076 0.971769 0.011349	-0.013839 0.976107 0.987962 -0.002142	-0.016028 0.991187 0.968933 -0.010978	0.014253 0.981496 0.969381 0.000649	-0.001195 0.991585 0.987739 0.000083	0.012174 0.975673 0.989035 0.002353	-0.059909 0.931440 0.977479 -0.018255	-0.046838 0.979229 0.956862 -0.020288	-0.000330 0.992132 0.995724 0.000315	0 0.000000 9999
2 84	18 20	2 84	0.255711 0.830907 0.868900 0.005138	0.023564 0.971306 0.979601 -0.005730	0.002174 0.983238 0.983978 0.005752	0.000891 0.984362 0.983297 0.005701	0.029762 0.985076 0.987595 0.017027	0.033676 0.976107 0.983067 0.009417	0.003781 0.991187 0.993274 0.006381	0.048973 0.981496 0.975861 0.027554	0.019054 0.991585 0.993082 0.019919	0.050317 0.975673 0.987155 0.028409	0.096283 0.931440 0.966816 0.021060	0.031533 0.979229 0.983231 0.005725	0.009409 0.992132 0.994994 0.009337	9 0.012082 9999
2 85	18 20	2 85	0.204536 0.830907 0.864390 0.006652	0.095388 0.971306 0.940472 0.037673	-0.004837 0.983238 0.989561 -0.003778	-0.007578 0.984362 0.989717 -0.007320	-0.006748 0.985076 0.993717 -0.007551	0.057340 0.976107 0.961569 0.016672	-0.005776 0.991187 0.986104 -0.002714	0.043368 0.981496 0.965126 0.011843	0.030655 0.991585 0.993392 0.029243	0.031131 0.975673 0.983694 0.003641	-0.059742 0.931440 0.985966 -0.029427	0.039664 0.979229 0.981527 0.018014	0.021717 0.992132 0.995723 0.022723	8 0.013947 9999
2 86	18 20	2 86	0.255518 0.830907 0.866185 -0.004912	0.037199 0.971306 0.963345 -0.010104	-0.003816 0.983238 0.991823 -0.005163	-0.006901 0.984362 0.992073 -0.007854	0.021191 0.985076 0.985132 0.006576	0.027669 0.976107 0.975173 0.000512	-0.010119 0.991187 0.992517 -0.008823	0.034689 0.981496 0.973733 0.009450	0.005943 0.991585 0.992462 0.001732	0.044498 0.975673 0.982848 0.015697	0.135044 0.931440 0.930613 0.025574	0.020758 0.979229 0.984674 -0.000561	0.014064 0.992132 0.994078 0.014262	0 0.000000 9999
2 87	18 20	2 87	0.216051 0.830907 0.857864 0.016834	0.004488 0.971306 0.986263 -0.011986	0.006400 0.983238 0.985305 0.007021	0.006992 0.984362 0.984255 0.007425	0.029657 0.985076 0.984297 0.013669	0.059599 0.976107 0.950738 0.010495	-0.018671 0.991187 0.973617 -0.013038	0.045785 0.981496 0.961247 0.011637	0.008574 0.991585 0.989103 0.006872	0.029036 0.975673 0.986412 0.008346	-0.016953 0.931440 0.986559 0.014427	0.032004 0.979229 0.986150 0.010714	0.018057 0.992132 0.992632 0.019702	0 0.016834 9999
2 88	18 20	2 88	0.221462 0.830907 0.890979 -0.005343	0.029638 0.971306 0.990164 0.018165	0.016843 0.983238 0.984079 0.018234	0.016445 0.984362 0.984434 0.018620	0.029217 0.985076 0.982992 0.009856	0.046338 0.976107 0.972980 0.015103	-0.017174 0.991187 0.974363 -0.010996	0.035579 0.981496 0.971671 0.007674	-0.002514 0.991585 0.992158 -0.006441	0.020690 0.975673 0.988353 -0.000812	0.012320 0.931440 0.990242 0.024518	0.033638 0.979229 0.990187 0.020359	0.004087 0.992132 0.992318 0.003827	0 0.000000 9999
2 89	18 20	2 89	0.231900 0.830907 0.879772 0.012203	-0.019683 0.971306 0.968587 0.013541	0.012184 0.983238 0.980553 0.008319	0.009807 0.984362 0.980113 0.005880	-0.034929 0.985076 0.987558 -0.026151	-0.014638 0.976107 0.987615 -0.001317	-0.007394 0.991187 0.982500 -0.015449	-0.042406 0.981496 0.983260 -0.026898	-0.008854 0.991585 0.986995 -0.012514	-0.041867 0.975673 0.990449 -0.033548	-0.028482 0.931440 0.988645 0.003668	0.001002 0.979229 0.989287 0.009040	-0.003344 0.992132 0.991605 -0.004649	9 -0.020233 9999
2 90	18 20	2 90	0.241694 0.830907 0.878341 0.007614	0.056328 0.971306 0.955256 0.004095	0.012199 0.983238 0.981718 0.012378	0.011749 0.984362 0.983784 0.011646	0.023465 0.985076 0.982888 0.004068	0.050655 0.976107 0.966658 0.011011	-0.004259 0.991187 0.985373 -0.000262	0.038134 0.981496 0.956020 0.002883	0.004478 0.991585 0.990235 -0.001422	0.038071 0.975673 0.984302 0.015857	0.114027 0.931440 0.942958 0.007381	0.029953 0.979229 0.979764 0.005105	0.010168 0.992132 0.994540 0.010272	9 0.010988 9999
2 91	18 20	2 91	0.245768 0.830907 0.871672 0.008515	0.033547 0.971306 0.970920 -0.002247	0.011406 0.983238 0.987087 0.010872	0.008387 0.984362 0.987158 0.007749	0.035379 0.985076 0.978698 0.016396	0.036541 0.976107 0.985775 0.013353	-0.014659 0.991187 0.980385 -0.010569	0.053376 0.981496 0.967696 0.023211	-0.011445 0.991585 0.986968 -0.012452	0.021142 0.975673 0.986424 0.005001	0.116610 0.931440 0.953286 0.025906	0.013287 0.979229 0.980409 -0.008537	-0.018623 0.992132 0.992156 -0.016851	10 0.014852 9999
2 92	18 20	2 92	0.245204 0.830907 0.870487 -0.002654	0.050676 0.971306 0.978710 0.013687	0.022321 0.983238 0.977263 0.020577	0.021149 0.984362 0.977928 0.020185	0.010350 0.985076 0.988048 -0.002703	0.047536 0.976107 0.976961 0.017267	0.006637 0.991187 0.982632 -0.003211	0.017872 0.981496 0.990441 0.009051	-0.011678 0.991585 0.988472 -0.013294	0.042994 0.975673 0.980881 0.015177	0.124167 0.931440 0.935387 0.013183	0.033216 0.979229 0.976838 0.008183	-0.000998 0.992132 0.993064 -0.001176	0 0.000000 9999
2 93	18 20	2 93	0.218454 0.830907 0.891130 -0.005919	0.015992 0.971306 0.965575 -0.029065	0.000968 0.983238 0.991549 -0.003906	0.000380 0.984362 0.991701 -0.003603	-0.006403 0.985076 0.990132 -0.009032	-0.042958 0.976107 0.960498 0.002222	-0.008204 0.991187 0.982349 -0.001277	-0.022963 0.981496 0.986320 -0.006087	-0.002688 0.991585 0.994066 -0.007127	0.026798 0.975673 0.985924 0.009179	-0.066989 0.931440 0.978958 -0.015236	0.004100 0.979229 0.988590 -0.007130	0.006052 0.992132 0.994361 0.007025	0 0.000000 9999
2 94	18 20	2 94	0.266048 0.830907 0.869789 0.027266	0.048075 0.971306 0.979398 0.018863	-0.005602 0.983238 0.983357 -0.014488	-0.004051 0.984362 0.983571 -0.012497	0.007720 0.985076 0.983102 -0.002253	0.041989 0.976107 0.985481 0.018129	-0.010520 0.991187 0.978828 -0.017502	0.011362 0.981496 0.988025 0.009302	0.001239 0.991585 0.991018 -0.000686	0.028913 0.975673 0.981666 0.001486	0.137673 0.931440 0.940946 0.034018	0.027828 0.979229 0.979420 0.004055	0.000519 0.992132 0.992017 0.001455	10 0.030455 137
2 95	18 15	2 95	0.200764 0.830907 0.900091 -0.015952	-0.004181 0.971306 0.983660 -0.019347	-0.001057 0.983238 0.989263 0.000974	-0.000651 0.984362 0.989025 0.000588	-0.001783 0.985076 0.989149 -0.003621	0.029444 0.976107 0.987757 0.011711	0.019428 0.991187 0.970610 0.007060	-0.003534 0.981496 0.988643 -0.000611	0.002547 0.991585 0.985019 0.003045	-0.034578 0.975673 0.973630 -0.001340	-0.045044 0.931440 0.979079 -0.017171	0.018480 0.979229 0.931384 -0.003121	0.011204 0.992132 0.992882 0.010833	0 0.000000 9999
2 96	18 20	2 96	0.262248 0.830907 0.867410 0.008182	0.083259 0.971306 0.977624 0.050701	-0.049738 0.983238 0.981494 -0.061492	-0.048150 0.984362 0.982127 -0.059272	0.017672 0.985076 0.982531 0.009297	0.073170 0.976107 0.976921 0.038812	0.001326 0.991187 0.982662 -0.009744	0.036728 0.981496 0.985010 0.031735	0.050273 0.991585 0.992245 0.046247	0.039293 0.975673 0.982598 0.017158	0.147754 0.931440 0.946544 0.051975	0.050235 0.979229 0.978024 0.024552	0.016950 0.992132 0.994278 0.015934	2 -0.022431 9999
2 97	18 8	2 97	0.230951 0.830907 0.889297 -0.009558	-0.025946 0.971306 0.974504 0.007789	-0.001659 0.983238 0.976805 -0.005686	-0.003761 0.984362 0.981656 -0.007538	-0.040702 0.985076 0.973752 -0.019021	0.008238 0.976107 0.993534 0.004883	-0.006368 0.991187 0.982529 -0.013877	-0.039601 0.981496 0.955832 -0.006509	-0.006299 0.991585 0.986398 -0.009284	-0.066705 0.975673 0.959942 -0.039882	-0.042304 0.931440 0.929223 0.002214	0.053123 0.979229 0.697210 0.008128	-0.002674 0.992132 0.994612 -0.002628	0 0.000000 9999
2 98	18 20	2 98	0.283095 0.830907 0.875072 0.045113	0.006144 0.971306 0.980108 -0.021219	-0.091492 0.983238 0.978236 -0.102222	-0.088726 0.984362 0.979169 -0.098848	0.000524 0.985076 0.985699 -0.005359	0.026937 0.976107 0.977404 -0.004387	-0.020849 0.991187 0.986163 -0.027077	-0.009766 0.981496 0.984892 -0.013414	-0.026195 0.991585 0.992886 -0.026471	0.043785 0.975673 0.983283 0.022585	0.101603 0.931440 0.948466 0.005251	0.053709 0.979229 0.976765 0.026487	-0.021141 0.992132 0.991962 -0.021732	2 -0.067908 22
2 99	18 3	2 99	0.232544 0.830907 0.891084 -0.006783	0.039626 0.971306 0.977542 0.006587	0.019765 0.983238 0.945890 0.013751	0.019318 0.984362 0.954939 0.013471	-0.000354 0.985076 0.989496 -0.001558	0.036163 0.976107 0.985760 0.014181	0.039170 0.991187 0.923404 0.027884	0.015887 0.981496 0.987872 0.012367	-0.010226 0.991585 0.871063 -0.024442	-0.082733 0.975673 0.894942 -0.007045	-0.122400 0.931440 0.857265 -0.000811	0.067231 0.979229 0.690319 0.003840	-0.025145 0.992132 0.956850 -0.028209	0 0.000000 9999
2 100	18 5	2 100	0.351595 0.830907 0.776129 0.020452	-0.029914 0.971306 0.970562 0.009424	0.001551 0.983238 0.991305 -0.001754	0.001438 0.984362 0.991294 -0.001873	-0.019776 0.985076 0.972186 0.005298	0.019901 0.976107 0.983528 0.031188	0.020023 0.991187 0.978315 0.010843	-0.011595 0.981496 0.953240 0.028554	0.014181 0.991585 0.772962 0.003786	-0.027694 0.975673 0.972002 0.010231	0.046673 0.931440 0.986062 0.028067	0.055658 0.979229 0.973315 0.025853	0.006364 0.992132 0.965903 0.010952	0 0.020452 9999
3 4	20 20	3 4	0.230367 0.877818 0.869583 0.004952	0.020516 0.977178 0.944758 0.000062	-0.002218 0.994385 0.987210 -0.002371	0.000954 0.994056 0.987208 0.000851	-0.036096 0.984851 0.985830 -0.027022	-0.059414 0.980704 0.963927 -0.028442	-0.029984 0.988570 0.987114 -0.025864	-0.056829 0.984075 0.957256 -0.025914	0.005107 0.991003 0.988737 0.013097	-0.022349 0.991396 0.986195 -0.018045	-0.072690 0.979486 0.936900 -0.027894	0.047430 0.985790 0.972541 0.025555	0.005193 0.992720 0.993691 0.000564	4 -0.011568 9999
3 5	20 17	3 5	0.235934 0.877818 0.883396 0.028792	0.008857 0.977178 0.987822 0.012649	0.000185 0.994385 0.996294 0.000502	-0.000647 0.994056 0.994314 -0.000903	0.014771 0.984851 0.991547 0.013248	-0.012561 0.980704 0.988079 0.000047	-0.002890 0.988570 0.970815 -0.016189	0.012595 0.984075 0.987750 0.001471	0.019453 0.991003 0.989839 0.026419	0.001078 0.991396 0.979660 -0.007172	0.015473 0.979486 0.991234 0.002428	0.016301 0.985790 0.992446 0.008854	-0.000426 0.992720 0.995324 -0.001874	0 0.028792 -9
3 6	20 20	3 6	0.213974 0.877818 0.892681 0.016363	-0.000812 0.977178 0.977878 -0.011271	0.003750 0.994385 0.988526 0.000581	0.003904 0.994056 0.988430 -0.000196	-0.022645 0.984851 0.986134 -0.012629	-0.027306 0.980704 0.976729 -0.002402	-0.019260 0.988570 0.976688 -0.008517	-0.046242 0.984075 0.978323 -0.027396	-0.004384 0.991003 0.990950 0.000128	-0.009154 0.991396 0.987265 -0.008469	-0.004587 0.979486 0.990215 -0.000961	0.063719 0.985790 0.979478 0.049235	0.011522 0.992720 0.994674 0.011626	11 0.028384 -9
3 7	20 20	3 7	0.105905 0.877818 0.900653 -0.009113	-0.010056 0.977178 0.986400 -0.005295	-0.018524 0.994385 0.967588 -0.016493	-0.017796 0.994056 0.968368 -0.015597	-0.037943 0.984851 0.968459 -0.023833	0.050712 0.980704 0.964946 0.022971	-0.047354 0.988570 0.949883 -0.043060	0.028120 0.984075 0.990264 0.020590	-0.003081 0.991003 0.991545 -0.002262	0.016635 0.991396 0.986861 0.021387	0.036682 0.979486 0.984047 0.017227	-0.050825 0.985790 0.962051 -0.030457	0.001028 0.992720 0.993302 0.001187	0 0.000000 9999
3 8	20 20	3 8	0.190548 0.877818 0.905425 0.007308	0.008078 0.977178 0.990422 0.011658	-0.018042 0.994385 0.986931 -0.018078	-0.023085 0.994056 0.986875 -0.023813	-0.020345 0.984851 0.990718 -0.011262	-0.027742 0.980704 0.963657 0.004502	0.016910 0.988570 0.984809 0.010893	-0.036727 0.984075 0.974952 -0.013888	-0.022227 0.991003 0.991379 -0.015416	-0.012821 0.991396 0.992694 -0.009840	-0.059518 0.979486 0.950110 -0.016157	0.009596 0.985790 0.979279 -0.013023	0.000103 0.992720 0.991937 0.001121	3 -0.013192 9999
3 9	20 20	3 9	0.229422 0.877818 0.883460 0.024350	0.022077 0.977178 0.955311 0.004977	-0.001599 0.994385 0.988802 -0.003161	-0.001562 0.994056 0.989329 -0.003601	-0.005088 0.984851 0.989940 0.002847	0.034191 0.980704 0.973922 0.009534	0.035159 0.988570 0.990886 0.038220	0.014376 0.984075 0.990959 0.008044	-0.018157 0.991003 0.992486 -0.015547	0.014713 0.991396 0.978430 0.019901	0.024849 0.979486 0.990391 0.018359	0.029919 0.985790 0.980478 0.009566	0.003560 0.992720 0.992937 0.002204	6 0.030507 136
3 10	20 19	3 10	0.161884 0.877818 0.921838 -0.005338	0.004394 0.977178 0.990221 0.002651	0.010814 0.994385 0.991632 0.009672	0.010725 0.994056 0.991996 0.009270	-0.014683 0.984851 0.984622 -0.002973	-0.036778 0.980704 0.968254 -0.004012	-0.005608 0.988570 0.970761 0.005874	-0.025707 0.984075 0.972153 -0.000246	0.011782 0.991003 0.990322 0.013958	-0.003860 0.991396 0.988867 0.000778	0.014793 0.979486 0.982936 -0.007397	0.038923 0.985790 0.980076 0.020452	0.000273 0.992720 0.986841 -0.002390	0 0.000000 9999
3 11	20 20	3 11	0.200984 0.877818 0.884704 -0.006354	-0.012441 0.977178 0.988982 -0.011500	-0.005502 0.994385 0.990547 -0.002446	-0.005706 0.994056 0.990698 -0.003100	0.009725 0.984851 0.988485 0.003147	0.028960 0.980704 0.990053 0.027696	0.006904 0.988570 0.982090 0.003223	0.030449 0.984075 0.986282 0.017840	-0.018767 0.991003 0.991692 -0.013061	0.007719 0.991396 0.981026 0.001127	0.016067 0.979486 0.985679 -0.000685	0.009187 0.985790 0.989411 -0.003753	-0.007142 0.992720 0.994826 -0.007764	0 0.000000 9999
3 12	20 19	3 12	0.150037 0.877818 0.932589 0.002308	0.015047 0.977178 0.946411 -0.001299	-0.001474 0.994385 0.991107 0.000782	-0.000822 0.994056 0.991052 0.001889	0.027895 0.984851 0.989124 0.016577	-0.057183 0.980704 0.967803 -0.027321	-0.004935 0.988570 0.992569 -0.003030	-0.051765 0.984075 0.973912 -0.029026	0.003257 0.991003 0.991944 0.007600	-0.007556 0.991396 0.991763 -0.007985	0.045651 0.979486 0.979979 0.025941	0.034142 0.985790 0.981728 0.018102	0.000158 0.992720 0.995316 0.001538	7 -0.008185 9999
3 13	20 20	3 13	0.186460 0.877818 0.895621 -0.010290	0.017430 0.977178 0.989795 0.008153	0.009011 0.994385 0.990837 0.008146	0.008487 0.994056 0.991130 0.007805	-0.002924 0.984851 0.988739 0.000680	-0.032404 0.980704 0.980588 -0.011902	0.020016 0.988570 0.979296 0.012096	-0.003390 0.984075 0.991578 -0.001876	0.005913 0.991003 0.988756 0.010632	-0.010281 0.991396 0.985552 -0.004365	-0.041608 0.979486 0.951407 0.001632	0.037277 0.985790 0.978335 0.017184	-0.013995 0.992720 0.992738 -0.015648	0 0.000000 9999
3 14	20 20	3 14	0.238226 0.877818 0.858112 0.010307	0.016076 0.977178 0.984383 0.001670	-0.000348 0.994385 0.980403 -0.000712	-0.000575 0.994056 0.981493 -0.000426	0.020874 0.984851 0.984173 0.008613	-0.029936 0.980704 0.988073 -0.019238	0.022271 0.988570 0.980130 0.010304	0.007540 0.984075 0.983652 0.003466	-0.014776 0.991003 0.990679 -0.012923	-0.003261 0.991396 0.984526 -0.003796	-0.033012 0.979486 0.974316 -0.004767	0.020090 0.985790 0.984923 0.006938	0.005876 0.992720 0.993205 0.005894	8 -0.011541 9999
3 15	20 19	3 15	0.236424 0.877818 0.886857 0.041276	0.037675 0.977178 0.986188 0.033813	0.006524 0.994385 0.987599 0.004580	0.006266 0.994056 0.989072 0.004569	0.019614 0.984851 0.992122 0.018392	0.001552 0.980704 0.989001 0.005281	-0.014040 0.988570 0.973275 -0.026713	0.010861 0.984075 0.988036 0.000069	-0.003629 0.991003 0.992131 0.001021	-0.008134 0.991396 0.982886 -0.011540	0.029014 0.979486 0.990852 0.019306	0.003789 0.985790 0.985157 -0.006375	0.000129 0.992720 0.993012 0.001634	0 0.041276 65
3 16	20 20	3 16	0.280746 0.877818 0.885896 0.098989	-0.151145 0.977178 0.975621 -0.142921	0.017223 0.994385 0.988983 0.016171	0.016177 0.994056 0.989504 0.015072	-0.069473 0.984851 0.978544 -0.076400	-0.007597 0.980704 0.986021 -0.025905	-0.003890 0.988570 0.989444 -0.003721	0.006818 0.984075 0.980809 -0.007532	-0.010722 0.991003 0.986387 -0.003147	0.036529 0.991396 0.986916 0.035725	-0.009725 0.979486 0.990098 -0.019432	0.020925 0.985790 0.989940 0.011852	0.000970 0.992720 0.987372 0.005081	1 -0.118944 5
3 17	20 20	3 17	0.218215 0.877818 0.875922 0.003145	-0.022554 0.977178 0.992269 -0.025086	-0.016604 0.994385 0.982883 -0.018511	-0.016398 0.994056 0.983438 -0.018673	-0.012315 0.984851 0.978925 0.001392	0.012559 0.980704 0.989735 0.015564	0.001108 0.988570 0.983038 -0.004733	-0.001856 0.984075 0.988778 0.000161	0.004301 0.991003 0.988802 0.009220	-0.009788 0.991396 0.982801 -0.005570	-0.058386 0.979486 0.943860 -0.011857	0.022500 0.985790 0.975107 0.002619	-0.000792 0.992720 0.994214 -0.003349	1 -0.008882 9999
3 18	20 20	3 18	0.222137 0.877818 0.893841 0.025141	0.051025 0.977178 0.985078 0.040814	0.000166 0.994385 0.993533 0.001824	0.000189 0.994056 0.992933 0.002020	0.034569 0.984851 0.981679 0.031291	-0.024366 0.980704 0.990712 -0.013764	-0.002360 0.988570 0.968026 -0.013460	0.019217 0.984075 0.984769 0.010529	-0.045180 0.991003 0.985399 -0.038884	-0.013230 0.991396 0.977346 -0.017975	0.001861 0.979486 0.991745 -0.007605	0.001490 0.985790 0.993457 -0.000817	-0.003520 0.992720 0.993350 -0.004354	8 -0.031266 128
3 19	20 20	3 19	0.236664 0.877818 0.855338 0.002952	0.027029 0.977178 0.990518 0.020295	-0.005990 0.994385 0.989500 -0.007104	-0.005318 0.994056 0.989551 -0.006984	-0.009081 0.984851 0.979625 0.004675	-0.014407 0.980704 0.990244 -0.004261	0.022901 0.988570 0.986899 0.017902	-0.007044 0.984075 0.988557 0.003596	-0.008927 0.991003 0.990992 -0.002660	0.003179 0.991396 0.984939 0.009697	-0.056456 0.979486 0.952759 -0.016866	0.016054 0.985790 0.984277 0.001073	-0.013375 0.992720 0.993814 -0.015547	6 0.007270 9999
3 20	20 20	3 20	0.114506 0.877818 0.929862 0.005845	-0.008693 0.977178 0.964556 -0.010823	0.001855 0.994385 0.990092 0.002113	0.001763 0.994056 0.989423 0.001471	-0.023485 0.984851 0.986890 -0.018279	0.040755 0.980704 0.975150 0.017881	-0.014772 0.988570 0.978482 -0.008226	0.008746 0.984075 0.990583 0.001405	-0.009891 0.991003 0.989787 -0.006463	-0.003769 0.991396 0.975431 0.000221	0.025661 0.979486 0.987647 0.016182	0.010063 0.985790 0.983567 0.005853	0.001281 0.992720 0.993828 0.003795	4 -0.010336 9999
3 21	20 20	3 21	0.198888 0.877818 0.902445 0.013226	0.004270 0.977178 0.981265 -0.008116	-0.017304 0.994385 0.992636 -0.017234	-0.015879 0.994056 0.993186 -0.015444	-0.029976 0.984851 0.985699 -0.023468	-0.065183 0.980704 0.972158 -0.037822	0.001336 0.988570 0.984519 -0.009044	-0.028926 0.984075 0.989817 -0.021761	-0.003355 0.991003 0.989327 0.001948	-0.007819 0.991396 0.982393 -0.004275	-0.068515 0.979486 0.943302 -0.028524	0.002072 0.985790 0.981112 -0.016779	-0.004152 0.992720 0.994503 -0.005394	4 -0.017618 9999
3 22	20 20	3 22	0.087515 0.877818 0.849114 0.008514	0.001545 0.977178 0.981864 0.007043	0.008923 0.994385 0.935844 0.006561	0.008752 0.994056 0.937597 0.006399	-0.030067 0.984851 0.970416 -0.016095	0.007568 0.980704 0.991476 0.008135	-0.037074 0.988570 0.958088 -0.028183	-0.031597 0.984075 0.969018 -0.016481	0.006608 0.991003 0.991527 0.007060	-0.009379 0.991396 0.990151 -0.007889	-0.012523 0.979486 0.987532 -0.023056	-0.020807 0.985790 0.935263 -0.000213	-0.000397 0.992720 0.990985 0.000287	6 -0.015490 9999
3 23	20 20	3 23	0.203686 0.877818 0.899397 0.016852	-0.003515 0.977178 0.983963 -0.013582	-0.005899 0.994385 0.986603 -0.008445	-0.006226 0.994056 0.986333 -0.009303	-0.015922 0.984851 0.986991 -0.007298	0.002497 0.980704 0.984116 -0.012452	-0.024942 0.988570 0.988907 -0.019691	-0.018160 0.984075 0.991357 -0.017571	-0.009007 0.991003 0.989103 -0.005986	-0.010847 0.991396 0.985997 -0.009731	-0.000547 0.979486 0.989171 -0.016205	-0.010197 0.985790 0.993598 -0.012574	-0.003276 0.992720 0.994222 -0.002744	6 -0.018216 9999
3 24	20 19	3 24	0.067763 0.877818 0.867200 -0.022406	0.011055 0.977178 0.989744 0.008369	0.000108 0.994385 0.938056 -0.000642	0.000291 0.994056 0.938701 -0.000264	-0.023499 0.984851 0.973922 -0.007314	0.009044 0.980704 0.990172 0.004233	-0.023631 0.988570 0.964849 -0.009608	-0.006097 0.984075 0.982731 0.010000	-0.020455 0.991003 0.980086 -0.019329	0.009924 0.991396 0.989994 0.010719	0.009114 0.979486 0.984873 0.001685	-0.034496 0.985790 0.937435 -0.016650	-0.017214 0.992720 0.988558 -0.017765	0 0.000000 9999
3 25	20 20	3 25	0.401117 0.877818 0.503664 0.020921	0.037435 0.977178 0.948021 0.026275	-0.002227 0.994385 0.975245 0.001225	-0.000970 0.994056 0.975584 0.002287	-0.031540 0.984851 0.945954 -0.003535	0.105863 0.980704 0.833511 0.041677	0.001028 0.988570 0.941588 0.016706	0.025676 0.984075 0.985402 0.013949	-0.041745 0.991003 0.964807 -0.033275	-0.012313 0.991396 0.947617 -0.004252	-0.007152 0.979486 0.981895 -0.002673	-0.012319 0.985790 0.984405 0.001096	0.005738 0.992720 0.988926 0.001161	8 -0.026385 -9
3 26	20 18	3 26	0.449996 0.877818 0.301317 0.065510	0.074118 0.977178 0.716889 0.040157	0.000679 0.994385 0.980041 0.000189	-0.000112 0.994056 0.982186 -0.001265	0.011098 0.984851 0.980617 0.016631	0.052510 0.980704 0.977412 0.043636	-0.011859 0.988570 0.959986 -0.002706	-0.002185 0.984075 0.972243 0.017806	-0.018988 0.991003 0.914476 -0.002687	-0.035293 0.991396 0.927800 -0.028770	-0.101669 0.979486 0.801700 -0.019219	0.089784 0.985790 0.821584 0.026147	0.005784 0.992720 0.984887 0.006099	0 0.065510 -9
3 27	20 20	3 27	0.354774 0.877818 0.628911 0.008816	0.022551 0.977178 0.884787 -0.007982	-0.000710 0.994385 0.988132 -0.001864	-0.001064 0.994056 0.988639 -0.002478	-0.006986 0.984851 0.984582 0.007713	0.019744 0.980704 0.981693 0.008179	-0.012568 0.988570 0.982515 -0.007357	-0.005057 0.984075 0.987402 -0.000573	-0.009630 0.991003 0.979349 0.002314	-0.009704 0.991396 0.956226 0.001848	-0.018584 0.979486 0.967922 0.002770	0.034540 0.985790 0.951363 0.000904	0.007592 0.992720 0.991777 0.003726	0 0.008816 9999
3 28	20 20	3 28	0.217713 0.877818 0.859958 -0.016485	0.026626 0.977178 0.965795 0.016499	0.017698 0.994385 0.991920 0.017502	0.017187 0.994056 0.991244 0.016922	-0.021331 0.984851 0.982312 -0.007106	-0.018873 0.980704 0.988213 -0.006452	-0.011304 0.988570 0.986374 -0.007548	-0.026955 0.984075 0.976288 -0.008464	0.000353 0.991003 0.989455 0.004688	0.008567 0.991396 0.982958 0.009561	-0.046519 0.979486 0.957021 -0.011707	0.021364 0.985790 0.988192 0.009797	0.005665 0.992720 0.993963 0.004817	0 0.000000 9999
3 29	20 20	3 29	0.148394 0.877818 0.903260 -0.012704	0.014674 0.977178 0.950190 -0.002817	0.002998 0.994385 0.989466 0.002824	0.004004 0.994056 0.989058 0.004377	-0.009191 0.984851 0.991129 -0.010317	-0.042272 0.980704 0.967765 -0.013030	-0.011738 0.988570 0.991477 -0.010580	-0.058644 0.984075 0.969054 -0.033576	-0.001627 0.991003 0.988146 0.003768	0.001773 0.991396 0.985051 -0.000468	0.002949 0.979486 0.984695 -0.013533	0.023438 0.985790 0.985349 0.005782	-0.000672 0.992720 0.990203 0.000652	0 0.000000 9999
3 30	20 20	3 30	0.217073 0.877818 0.874857 0.006937	0.006948 0.977178 0.974627 -0.003933	0.007138 0.994385 0.982039 0.010609	0.007051 0.994056 0.982146 0.011554	-0.012552 0.984851 0.983865 -0.001010	0.003724 0.980704 0.988897 0.007707	-0.007142 0.988570 0.987723 -0.005174	-0.003499 0.984075 0.987937 0.009115	-0.003388 0.991003 0.988742 0.000367	-0.020400 0.991396 0.983772 -0.015760	-0.036717 0.979486 0.974287 -0.010172	0.012137 0.985790 0.989938 0.003829	0.001834 0.992720 0.993321 -0.000258	9 -0.010456 9999
3 31	20 20	3 31	0.166753 0.877818 0.887148 0.004520	-0.001844 0.977178 0.990903 -0.004652	0.006742 0.994385 0.990618 0.008075	0.014803 0.994056 0.990847 0.016406	-0.023092 0.984851 0.981907 -0.005954	-0.026195 0.980704 0.961641 -0.000154	0.008776 0.988570 0.990382 0.006270	-0.023438 0.984075 0.966309 0.003203	-0.021894 0.991003 0.988014 -0.017266	-0.012981 0.991396 0.989669 -0.011290	-0.032524 0.979486 0.952338 0.009536	0.030634 0.985790 0.983220 0.011174	0.007716 0.992720 0.992673 0.007465	8 -0.008834 9999
3 32	20 20	3 32	0.186619 0.877818 0.885417 0.009991	0.010324 0.977178 0.953980 -0.008871	0.014398 0.994385 0.990655 0.013617	0.022323 0.994056 0.990425 0.023376	-0.016083 0.984851 0.986697 -0.015399	-0.032496 0.980704 0.983764 -0.017093	-0.008431 0.988570 0.986249 -0.005754	-0.021676 0.984075 0.984236 -0.005735	-0.011435 0.991003 0.990502 -0.009095	-0.002893 0.991396 0.979522 -0.000573	0.025802 0.979486 0.988547 0.021319	0.021024 0.985790 0.981438 0.004730	-0.003353 0.992720 0.992001 -0.004901	10 0.014594 9999
3 33	20 20	3 33	0.227258 0.877818 0.861199 0.011762	-0.001539 0.977178 0.991048 0.003552	0.025082 0.994385 0.967010 0.024007	0.028701 0.994056 0.967074 0.028197	-0.035557 0.984851 0.972969 -0.020202	0.002580 0.980704 0.988473 -0.005876	-0.005440 0.988570 0.989849 -0.008048	0.001944 0.984075 0.988401 0.006584	-0.017183 0.991003 0.991975 -0.012795	0.009110 0.991396 0.980570 0.013500	-0.025942 0.979486 0.949887 0.014237	0.019411 0.985790 0.986062 0.006278	0.003013 0.992720 0.994494 0.002398	4 -0.015415 9999
3 34	20 20	3 34	0.211863 0.877818 0.873971 0.006743	-0.003084 0.977178 0.976500 0.004895	-0.000331 0.994385 0.988702 -0.002261	-0.000060 0.994056 0.990789 -0.001911	0.024843 0.984851 0.960289 0.006288	-0.010173 0.980704 0.984634 -0.010880	0.021100 0.988570 0.965678 0.013267	0.038198 0.984075 0.949809 0.007590	0.000282 0.991003 0.990099 0.004768	0.011749 0.991396 0.964498 0.006776	-0.009610 0.979486 0.988710 -0.016425	0.003020 0.985790 0.983278 -0.002349	-0.013960 0.992720 0.991692 -0.014149	6 0.009458 9999
3 35	20 19	3 35	0.208025 0.877818 0.886693 0.009510	-0.001250 0.977178 0.983604 -0.009016	-0.015962 0.994385 0.976986 -0.018002	-0.014931 0.994056 0.976810 -0.016370	-0.010297 0.984851 0.982964 -0.000658	-0.010333 0.980704 0.980526 0.010481	0.018657 0.988570 0.985561 0.015875	-0.011533 0.984075 0.988701 -0.002414	-0.027490 0.991003 0.984557 -0.018583	0.004325 0.991396 0.985844 0.006296	-0.023892 0.979486 0.961711 0.011038	0.017042 0.985790 0.989687 0.003964	0.003181 0.992720 0.993829 0.000731	8 -0.013294 9999
3 36	20 19	3 36	0.129616 0.877818 0.921980 -0.008535	0.015293 0.977178 0.959315 0.020362	-0.000566 0.994385 0.988805 0.000585	-0.000398 0.994056 0.988351 -0.000283	-0.017330 0.984851 0.971112 -0.019906	-0.019019 0.980704 0.960566 0.015508	0.013235 0.988570 0.973750 0.004602	-0.040797 0.984075 0.964713 -0.015174	0.042189 0.991003 0.970893 0.032466	0.001632 0.991396 0.976057 0.001863	-0.009176 0.979486 0.985184 -0.016479	0.002999 0.985790 0.977525 -0.003242	-0.001983 0.992720 0.991521 -0.002366	0 0.000000 9999
3 37	20 20	3 37	0.180515 0.877818 0.898133 -0.004264	0.023415 0.977178 0.953863 0.004224	0.000060 0.994385 0.976901 -0.003228	0.000881 0.994056 0.977368 -0.001140	-0.021324 0.984851 0.973022 -0.011607	-0.034497 0.980704 0.962261 -0.003597	-0.011983 0.988570 0.983949 -0.004650	-0.062343 0.984075 0.945688 -0.029723	-0.004041 0.991003 0.977035 0.004699	-0.033424 0.991396 0.988261 -0.030837	-0.052263 0.979486 0.938137 -0.011946	0.032814 0.985790 0.977164 0.013126	0.000421 0.992720 0.991661 -0.000510	0 0.000000 9999
3 38	20 20	3 38	0.189295 0.877818 0.898082 0.012873	-0.015021 0.977178 0.979017 -0.015124	0.001542 0.994385 0.988041 0.000315	0.004920 0.994056 0.988891 0.004346	0.033516 0.984851 0.950941 0.014465	-0.004765 0.980704 0.987220 -0.014163	0.006061 0.988570 0.979949 0.001708	0.030504 0.984075 0.964564 0.005025	-0.018687 0.991003 0.988848 -0.012143	-0.011876 0.991396 0.972326 -0.016586	0.012392 0.979486 0.982508 0.000629	0.000210 0.985790 0.986242 -0.007218	0.005601 0.992720 0.992939 0.003485	9 -0.014612 9999
3 39	20 20	3 39	0.203376 0.877818 0.862647 -0.020162	0.003483 0.977178 0.991254 0.000295	-0.002576 0.994385 0.984377 -0.005086	-0.004366 0.994056 0.983873 -0.006706	0.000643 0.984851 0.987067 -0.002608	-0.010355 0.980704 0.991655 -0.009212	0.008099 0.988570 0.978270 -0.000265	0.003273 0.984075 0.988676 -0.006276	-0.003927 0.991003 0.990396 0.001808	0.006784 0.991396 0.986093 0.001669	-0.003555 0.979486 0.981899 0.009239	0.020551 0.985790 0.983525 0.002452	-0.003723 0.992720 0.993712 -0.003886	0 0.000000 9999
3 40	20 20	3 40	0.204250 0.877818 0.883185 0.009329	0.026959 0.977178 0.968593 0.007986	-0.013080 0.994385 0.985579 -0.012415	-0.007965 0.994056 0.986154 -0.006781	-0.001355 0.984851 0.988516 0.004789	-0.017249 0.980704 0.984943 -0.003273	-0.000490 0.988570 0.991449 0.002480	-0.019232 0.984075 0.974251 0.003847	-0.000814 0.991003 0.988985 0.002329	-0.004266 0.991396 0.991895 -0.002187	-0.063476 0.979486 0.954722 -0.025832	0.013977 0.985790 0.983993 -0.001013	-0.007094 0.992720 0.993310 -0.008942	2 -0.010762 9999
3 41	20 20	3 41	0.178163 0.877818 0.869779 -0.005531	0.018796 0.977178 0.959046 0.005897	0.002691 0.994385 0.988936 0.002971	0.005502 0.994056 0.989013 0.006293	-0.012907 0.984851 0.991363 -0.006042	-0.035303 0.980704 0.976604 -0.011884	-0.002168 0.988570 0.991076 0.000457	-0.023688 0.984075 0.971896 0.001388	-0.001623 0.991003 0.991580 0.000461	-0.025617 0.991396 0.987904 -0.019767	-0.006798 0.979486 0.983046 0.008356	-0.004057 0.985790 0.986079 -0.017421	-0.002464 0.992720 0.993109 -0.002712	0 0.000000 9999
3 42	20 20	3 42	0.208566 0.877818 0.854046 0.004426	0.005765 0.977178 0.984130 -0.001917	-0.016037 0.994385 0.987462 -0.015281	-0.016347 0.994056 0.987287 -0.015457	-0.010734 0.984851 0.988596 -0.002079	-0.044132 0.980704 0.974287 -0.015654	0.010457 0.988570 0.991653 0.007108	-0.035631 0.984075 0.976850 -0.012872	0.008509 0.991003 0.987385 0.013967	-0.001469 0.991396 0.988229 0.001413	-0.065227 0.979486 0.939547 -0.019487	0.045686 0.985790 0.978742 0.027889	0.033125 0.992720 0.992627 0.033085	11 0.011110 9999
3 43	20 20	3 43	0.222231 0.877818 0.846305 -0.009060	0.037335 0.977178 0.968712 0.020155	0.002696 0.994385 0.984779 0.003222	0.002688 0.994056 0.984825 0.003242	-0.035026 0.984851 0.979922 -0.018805	-0.009207 0.980704 0.992341 -0.008261	-0.038927 0.988570 0.978759 -0.032621	-0.027614 0.984075 0.984342 -0.011672	0.000154 0.991003 0.984183 0.003750	-0.017716 0.991396 0.984752 -0.015764	-0.034344 0.979486 0.959352 0.001670	0.015856 0.985790 0.989832 0.012939	0.003381 0.992720 0.990772 0.002239	0 0.000000 9999
3 44	20 20	3 44	0.287789 0.877818 0.758725 0.013949	0.036945 0.977178 0.941475 0.018949	-0.004944 0.994385 0.990537 -0.005749	-0.005530 0.994056 0.990963 -0.006402	-0.027661 0.984851 0.977345 -0.013252	-0.039436 0.980704 0.971213 -0.012667	-0.014015 0.988570 0.989481 -0.006042	-0.035537 0.984075 0.952235 -0.000612	-0.005318 0.991003 0.983371 -0.000266	-0.007910 0.991396 0.976906 -0.004451	-0.085250 0.979486 0.904626 -0.028747	0.023282 0.985790 0.972073 -0.003062	0.002528 0.992720 0.995014 -0.000157	0 0.013949 9999
3 45	20 20	3 45	0.351016 0.877818 0.634530 0.006829	0.044827 0.977178 0.922282 0.018598	-0.001351 0.994385 0.985406 -0.002406	-0.001728 0.994056 0.985791 -0.002917	-0.041756 0.984851 0.967720 -0.021186	-0.036962 0.980704 0.979265 -0.015451	-0.000954 0.988570 0.984671 0.004642	-0.052108 0.984075 0.942220 -0.013522	0.002418 0.991003 0.985048 0.010956	-0.000914 0.991396 0.964490 0.004599	-0.101661 0.979486 0.872565 -0.041089	0.027601 0.985790 0.977173 0.006535	-0.017834 0.992720 0.994697 -0.020549	4 -0.012028 9999
3 46	20 19	3 46	0.313292 0.877818 0.709295 0.003832	0.016824 0.977178 0.933084 -0.005903	-0.005154 0.994385 0.992431 -0.005368	-0.004902 0.994056 0.992313 -0.005150	-0.041111 0.984851 0.973189 -0.023052	-0.027822 0.980704 0.964041 0.004969	-0.021032 0.988570 0.984271 -0.013137	-0.063906 0.984075 0.938223 -0.025102	-0.003923 0.991003 0.984181 0.005244	-0.022003 0.991396 0.970093 -0.017541	-0.085575 0.979486 0.881534 -0.016279	0.022114 0.985790 0.970457 -0.004428	0.003534 0.992720 0.992540 0.002085	7 -0.009808 9999
3 47	20 20	3 47	0.270992 0.877818 0.775821 -0.004764	0.030821 0.977178 0.929375 0.006553	-0.001661 0.994385 0.990804 -0.000876	0.006155 0.994056 0.991135 0.006935	-0.024630 0.984851 0.987401 -0.017148	0.021862 0.980704 0.989433 0.017759	0.017057 0.988570 0.988743 0.019435	-0.017900 0.984075 0.988133 -0.008608	-0.005627 0.991003 0.983539 0.002223	0.008749 0.991396 0.983507 0.011689	-0.044790 0.979486 0.963378 -0.017082	0.057990 0.985790 0.967513 0.034037	0.043811 0.992720 0.992472 0.044194	0 0.000000 9999
3 48	20 20	3 48	0.227628 0.877818 0.853213 0.000031	0.033904 0.977178 0.966936 0.018400	0.002308 0.994385 0.987688 0.000488	0.002734 0.994056 0.987040 0.001142	-0.024300 0.984851 0.986891 -0.015748	-0.040358 0.980704 0.984355 -0.026537	-0.020548 0.988570 0.990361 -0.020635	-0.042057 0.984075 0.977265 -0.023883	-0.006773 0.991003 0.988341 -0.002917	-0.008603 0.991396 0.985166 -0.005101	-0.069023 0.979486 0.945988 -0.025928	0.021354 0.985790 0.982830 0.004154	0.019220 0.992720 0.992909 0.016378	7 -0.000860 9999
3 49	20 20	3 49	0.195826 0.877818 0.876189 -0.013219	-0.016242 0.977178 0.957664 -0.032291	0.005178 0.994385 0.988214 0.003916	0.005997 0.994056 0.988416 0.005043	-0.008234 0.984851 0.989942 -0.010206	-0.043640 0.980704 0.969617 -0.014570	-0.000329 0.988570 0.991030 -0.000538	-0.064388 0.984075 0.969161 -0.044529	-0.017442 0.991003 0.989377 -0.014909	-0.017837 0.991396 0.988706 -0.015581	-0.002406 0.979486 0.985704 0.007819	0.026360 0.985790 0.984238 0.011857	0.012345 0.992720 0.990906 0.008556	0 0.000000 9999
3 50	20 20	3 50	0.236437 0.877818 0.858576 0.023510	-0.002169 0.977178 0.985273 0.003660	-0.009885 0.994385 0.986055 -0.007881	-0.009384 0.994056 0.987297 -0.007690	-0.005672 0.984851 0.990116 -0.006785	0.016792 0.980704 0.977546 -0.005499	-0.012149 0.988570 0.989309 -0.009686	-0.016594 0.984075 0.987000 -0.027979	-0.019111 0.991003 0.985531 -0.018170	-0.021867 0.991396 0.989781 -0.018849	0.014550 0.979486 0.990178 0.006927	-0.004041 0.985790 0.991367 -0.005831	-0.027450 0.992720 0.981898 -0.023767	7 -0.025647 213
3 51	20 20	3 51	0.058977 0.877818 0.952090 -0.021381	-0.006068 0.977178 0.976920 0.006397	-0.000604 0.994385 0.992556 -0.000996	-0.000724 0.994056 0.987579 0.000267	0.010901 0.984851 0.975798 0.005213	-0.005752 0.980704 0.994693 -0.009071	0.011797 0.988570 0.987105 0.012890	-0.002066 0.984075 0.991580 -0.000305	-0.006104 0.991003 0.962296 -0.011689	-0.009111 0.991396 0.971854 -0.003109	0.000499 0.979486 0.993338 -0.003497	0.001617 0.985790 0.992116 0.000135	-0.000333 0.992720 0.992911 -0.000527	0 0.000000 9999
3 52	20 20	3 52	0.207030 0.877818 0.876798 0.004595	0.020248 0.977178 0.970389 0.010302	-0.003739 0.994385 0.975736 -0.001602	-0.001252 0.994056 0.977440 0.001155	-0.003344 0.984851 0.987118 0.005077	-0.016498 0.980704 0.989536 -0.002265	0.014987 0.988570 0.988403 0.014331	-0.024919 0.984075 0.979298 -0.004742	-0.016240 0.991003 0.987882 -0.009192	-0.002154 0.991396 0.987085 0.002189	-0.043876 0.979486 0.965499 -0.008236	0.022420 0.985790 0.985396 0.009709	0.006335 0.992720 0.991957 0.004373	6 0.008115 9999
3 53	20 16	3 53	0.182692 0.877818 0.899048 0.004717	-0.017141 0.977178 0.963191 -0.006725	-0.001549 0.994385 0.995187 -0.000175	-0.001569 0.994056 0.992265 0.000027	0.008877 0.984851 0.971537 -0.002713	-0.025669 0.980704 0.983711 -0.018898	0.007568 0.988570 0.981996 0.008573	0.016914 0.984075 0.962530 -0.013817	-0.007811 0.991003 0.985194 -0.001975	0.010252 0.991396 0.988102 0.008740	-0.008370 0.979486 0.993755 -0.011761	0.003825 0.985790 0.993625 0.003639	0.006521 0.992720 0.994298 0.003813	7 -0.008073 9999
3 54	20 20	3 54	0.169380 0.877818 0.907759 0.006382	-0.020835 0.977178 0.986540 -0.024633	0.016038 0.994385 0.971640 0.013319	0.015592 0.994056 0.972594 0.013802	-0.018630 0.984851 0.981935 -0.005374	0.021054 0.980704 0.987680 0.014059	-0.016076 0.988570 0.978090 -0.006636	-0.032485 0.984075 0.972125 -0.007021	-0.006870 0.991003 0.990416 -0.004130	-0.003785 0.991396 0.990478 -0.001283	-0.000582 0.979486 0.987192 -0.015732	-0.041768 0.985790 0.973863 -0.017276	0.032278 0.992720 0.992431 0.031635	1 -0.012538 9999
3 55	20 20	3 55	0.185734 0.877818 0.888070 -0.009375	0.012730 0.977178 0.985910 0.005593	-0.005785 0.994385 0.978436 -0.006490	-0.005671 0.994056 0.979224 -0.006306	-0.017482 0.984851 0.991303 -0.014012	-0.038160 0.980704 0.973085 -0.010832	-0.020189 0.988570 0.985320 -0.014483	-0.038056 0.984075 0.973703 -0.016960	-0.013800 0.991003 0.990588 -0.008695	0.000105 0.991396 0.989252 0.002739	0.023449 0.979486 0.991168 0.020755	0.024947 0.985790 0.982752 0.005490	-0.001889 0.992720 0.992926 -0.002486	0 0.000000 9999
3 56	20 20	3 56	0.214234 0.877818 0.852604 -0.015090	0.008340 0.977178 0.975709 -0.004743	-0.010727 0.994385 0.980221 -0.008883	-0.010461 0.994056 0.980671 -0.007765	-0.017633 0.984851 0.988294 -0.012035	-0.015712 0.980704 0.975863 0.012149	0.031074 0.988570 0.989775 0.027811	-0.019076 0.984075 0.986526 -0.006955	-0.006511 0.991003 0.986621 -0.000385	-0.002982 0.991396 0.984714 0.000521	-0.031446 0.979486 0.934608 0.017412	0.043167 0.985790 0.978220 0.025642	0.003379 0.992720 0.991484 0.002518	0 0.000000 9999
3 57	20 20	3 57	0.169922 0.877818 0.910793 0.011219	-0.011260 0.977178 0.992888 -0.009780	0.010641 0.994385 0.986052 0.007206	0.011189 0.994056 0.984577 0.008550	-0.000375 0.984851 0.994010 -0.006623	-0.032658 0.980704 0.992095 -0.028917	0.023862 0.988570 0.972999 0.012769	0.016934 0.984075 0.986332 0.001499	-0.010180 0.991003 0.991113 -0.008415	-0.014053 0.991396 0.993176 -0.011301	-0.025852 0.979486 0.973790 -0.001407	0.012919 0.985790 0.984975 -0.003272	-0.000125 0.992720 0.992775 -0.000796	6 0.011969 9999
3 58	20 19	3 58	0.076471 0.877818 0.932320 0.006949	-0.021870 0.977178 0.980765 -0.025608	-0.002580 0.994385 0.991259 -0.000882	-0.002478 0.994056 0.990965 -0.001009	0.013752 0.984851 0.974288 0.013724	-0.029213 0.980704 0.984078 -0.014466	0.003155 0.988570 0.987077 0.009093	-0.035314 0.984075 0.982970 -0.015899	0.011120 0.991003 0.981782 0.011254	0.004316 0.991396 0.990851 0.007981	0.007244 0.979486 0.989823 0.000012	-0.001550 0.985790 0.989199 -0.006856	0.000958 0.992720 0.993278 0.003301	1 -0.013340 9999
3 59	20 20	3 59	0.212790 0.877818 0.871904 0.001417	-0.000165 0.977178 0.989393 -0.006903	-0.031841 0.994385 0.980488 -0.031449	-0.036095 0.994056 0.981062 -0.035358	-0.053652 0.984851 0.984366 -0.045426	0.003475 0.980704 0.978912 -0.015543	-0.056668 0.988570 0.986843 -0.052512	0.004824 0.984075 0.984809 0.000882	-0.006829 0.991003 0.990889 -0.004374	-0.031986 0.991396 0.989054 -0.030798	0.000285 0.979486 0.992117 -0.003806	-0.001966 0.985790 0.990351 -0.000795	0.000463 0.992720 0.993160 -0.000925	6 -0.008626 9999
3 60	20 14	3 60	0.197094 0.877818 0.891681 -0.000223	0.007055 0.977178 0.966152 0.021820	-0.000056 0.994385 0.986866 0.000725	-0.000080 0.994056 0.987312 0.000806	0.025648 0.984851 0.981521 0.015430	-0.005740 0.980704 0.981151 0.012962	-0.003253 0.988570 0.981123 -0.010818	0.046004 0.984075 0.954276 0.016980	-0.016887 0.991003 0.991584 -0.016137	0.005811 0.991396 0.992586 0.003331	-0.017773 0.979486 0.995209 -0.021361	-0.000163 0.985790 0.985754 -0.003831	0.049240 0.992720 0.992755 0.048941	0 0.000000 9999
3 61	20 20	3 61	0.208039 0.877818 0.883459 0.001852	0.010675 0.977178 0.985012 -0.000379	0.002869 0.994385 0.979426 0.001213	0.011263 0.994056 0.980436 0.010168	-0.019733 0.984851 0.985521 -0.020231	-0.030095 0.980704 0.983559 -0.011991	-0.018310 0.988570 0.988137 -0.021100	-0.008890 0.984075 0.985948 -0.002297	0.013662 0.991003 0.988587 0.017642	-0.003403 0.991396 0.985958 -0.003794	-0.049857 0.979486 0.962640 -0.015028	0.006303 0.985790 0.989092 -0.003610	-0.012082 0.992720 0.992600 -0.012201	6 -0.006251 9999
3 62	20 20	3 62	0.183166 0.877818 0.906322 0.000149	0.030698 0.977178 0.982187 0.033341	-0.002426 0.994385 0.990352 -0.001660	-0.002295 0.994056 0.989005 -0.001463	0.045575 0.984851 0.989021 0.042423	-0.032030 0.980704 0.990790 -0.030118	0.015590 0.988570 0.981399 0.009014	0.024211 0.984075 0.986814 0.015015	0.010228 0.991003 0.990381 0.010253	0.054858 0.991396 0.984042 0.052427	-0.009392 0.979486 0.989406 -0.000411	0.000991 0.985790 0.992750 -0.004696	-0.006555 0.992720 0.992408 -0.006414	9 0.002795 9999
3 63	20 20	3 63	0.201631 0.877818 0.883060 -0.004737	0.024077 0.977178 0.976603 0.013104	0.016086 0.994385 0.983646 0.015603	0.015669 0.994056 0.984682 0.015847	-0.020040 0.984851 0.988265 -0.014001	0.022067 0.980704 0.976392 -0.000224	-0.008646 0.988570 0.987290 -0.004924	0.006612 0.984075 0.991143 0.002841	-0.004267 0.991003 0.993224 -0.000436	-0.001207 0.991396 0.983909 0.003141	0.012814 0.979486 0.990154 0.005956	0.002248 0.985790 0.990933 -0.006582	0.001625 0.992720 0.993268 0.001535	0 0.000000 9999
3 64	20 20	3 64	0.189688 0.877818 0.884096 -0.022019	-0.003062 0.977178 0.985721 0.003393	0.002258 0.994385 0.974499 0.002601	0.002475 0.994056 0.974184 0.002471	-0.042564 0.984851 0.969285 -0.020788	0.010082 0.980704 0.983764 -0.008851	-0.012134 0.988570 0.988394 -0.010093	-0.021989 0.984075 0.988194 -0.014282	0.007484 0.991003 0.993443 0.009168	-0.002300 0.991396 0.988178 0.003468	0.009324 0.979486 0.989823 -0.004440	-0.026655 0.985790 0.978014 -0.006176	-0.009559 0.992720 0.990809 -0.009775	0 0.000000 9999
3 65	20 20	3 65	0.194453 0.877818 0.891903 -0.001227	0.007059 0.977178 0.983537 0.006547	0.009457 0.994385 0.991019 0.009544	0.009073 0.994056 0.990766 0.008667	-0.015809 0.984851 0.984014 0.000304	-0.039974 0.980704 0.970594 -0.017036	-0.002485 0.988570 0.979551 0.008861	-0.038161 0.984075 0.972449 -0.012532	-0.000403 0.991003 0.993437 0.002143	-0.010523 0.991396 0.987011 -0.005212	0.007427 0.979486 0.990875 0.006670	0.006150 0.985790 0.981586 -0.011900	-0.001776 0.992720 0.993977 -0.002336	0 0.000000 9999
3 66	20 20	3 66	0.377778 0.877818 0.599755 0.031535	0.022201 0.977178 0.888915 -0.008814	0.002714 0.994385 0.989746 0.002307	0.002497 0.994056 0.989770 0.001630	-0.001003 0.984851 0.990028 0.006611	-0.027212 0.980704 0.986398 -0.028142	-0.007066 0.988570 0.979732 -0.002829	-0.034199 0.984075 0.976431 -0.015265	-0.011707 0.991003 0.985484 -0.009581	-0.006560 0.991396 0.968271 -0.001168	-0.058828 0.979486 0.930624 -0.017874	0.048464 0.985790 0.935769 0.008908	0.004075 0.992720 0.992764 0.002853	0 0.031535 -9
3 67	20 19	3 67	0.127855 0.877818 0.938615 -0.000730	-0.004943 0.977178 0.988474 -0.001690	-0.000206 0.994385 0.991824 -0.000680	-0.000208 0.994056 0.991258 0.000467	0.004923 0.984851 0.984048 -0.005633	0.012632 0.980704 0.981908 -0.007686	-0.038758 0.988570 0.991208 -0.036008	-0.004486 0.984075 0.981040 -0.022245	-0.023665 0.991003 0.986490 -0.017151	-0.003697 0.991396 0.980821 -0.013266	0.013011 0.979486 0.990566 0.004400	0.001365 0.985790 0.993353 -0.000122	0.005257 0.992720 0.993292 0.003905	0 0.000000 9999
3 68	20 20	3 68	0.105767 0.877818 0.858810 -0.003227	-0.000906 0.977178 0.989584 -0.004355	-0.000382 0.994385 0.956123 0.000887	-0.000198 0.994056 0.957725 0.000338	-0.017199 0.984851 0.978653 -0.006664	0.004298 0.980704 0.991409 -0.001886	0.003136 0.988570 0.970162 0.012322	-0.021605 0.984075 0.981721 -0.003283	-0.000796 0.991003 0.988312 0.003710	0.004282 0.991396 0.993365 0.005412	0.013092 0.979486 0.984359 0.000668	-0.010852 0.985790 0.966145 0.005119	-0.000190 0.992720 0.990888 -0.000489	0 0.000000 9999
3 69	20 20	3 69	0.155960 0.877818 0.881751 -0.000644	0.017567 0.977178 0.978077 0.026738	-0.005416 0.994385 0.962764 -0.005098	-0.006160 0.994056 0.964287 -0.005470	-0.007941 0.984851 0.989968 -0.003425	-0.009335 0.980704 0.989114 -0.000813	0.024049 0.988570 0.986537 0.022121	-0.017233 0.984075 0.986270 -0.007202	0.006526 0.991003 0.991326 0.006200	0.004299 0.991396 0.986931 0.008093	0.007576 0.979486 0.988243 0.003538	-0.008806 0.985790 0.978769 0.005002	-0.003767 0.992720 0.992633 -0.006582	0 0.000000 9999
3 70	20 20	3 70	0.118247 0.877818 0.856801 0.005011	0.006067 0.977178 0.990288 0.008588	-0.009800 0.994385 0.953797 -0.007991	-0.009238 0.994056 0.955063 -0.007579	-0.019332 0.984851 0.970417 -0.003024	0.038383 0.980704 0.971644 0.011996	-0.013538 0.988570 0.942216 0.002084	0.041737 0.984075 0.991086 0.035412	-0.022821 0.991003 0.985936 -0.018281	0.010442 0.991396 0.991137 0.009783	0.017739 0.979486 0.987483 0.011469	-0.012806 0.985790 0.956708 0.007371	0.016059 0.992720 0.987663 0.014260	7 0.013321 9999
3 71	20 20	3 71	0.212612 0.877818 0.881585 0.010335	0.012823 0.977178 0.987670 0.005815	0.003524 0.994385 0.985908 0.001553	0.003427 0.994056 0.986507 0.001440	-0.003070 0.984851 0.985809 0.008137	-0.011773 0.980704 0.984105 0.003646	0.001100 0.988570 0.990309 -0.002681	-0.011540 0.984075 0.989088 0.000806	-0.010527 0.991003 0.988966 -0.004529	-0.007671 0.991396 0.982263 -0.003920	-0.034044 0.979486 0.949023 0.006419	0.017871 0.985790 0.985828 0.002812	0.011582 0.992720 0.993896 0.009904	0 0.010335 9999
3 72	20 20	3 72	0.222033 0.877818 0.866906 0.005948	0.007828 0.977178 0.992491 0.008497	0.016403 0.994385 0.987030 0.015512	0.016099 0.994056 0.987669 0.015339	-0.025101 0.984851 0.981740 -0.007796	0.017626 0.980704 0.988502 0.004976	0.001474 0.988570 0.989962 -0.002117	0.001344 0.984075 0.992667 0.005673	0.018265 0.991003 0.989149 0.022554	0.003076 0.991396 0.989473 0.006038	-0.045791 0.979486 0.948879 -0.001228	0.017138 0.985790 0.984291 0.002596	0.014616 0.992720 0.995290 0.013296	8 0.011582 9999
3 73	20 20	3 73	0.200058 0.877818 0.882261 -0.004633	-0.012509 0.977178 0.976383 -0.019929	0.042407 0.994385 0.985409 0.040585	0.039105 0.994056 0.986197 0.037604	-0.000433 0.984851 0.990498 0.007965	-0.012234 0.980704 0.989208 0.003144	-0.000328 0.988570 0.992649 0.000446	-0.010388 0.984075 0.985382 0.008511	-0.012914 0.991003 0.993758 -0.010754	-0.007218 0.991396 0.991717 -0.007492	-0.033933 0.979486 0.956585 0.008069	0.007528 0.985790 0.982387 -0.011049	0.001097 0.992720 0.991911 0.000881	0 0.000000 9999
3 74	20 20	3 74	0.216268 0.877818 0.871726 0.002688	0.022989 0.977178 0.979168 0.015127	0.006674 0.994385 0.976462 0.006830	0.009297 0.994056 0.977473 0.010979	-0.023006 0.984851 0.982252 -0.011942	-0.008952 0.980704 0.987667 0.005500	0.022166 0.988570 0.989456 0.021715	-0.001341 0.984075 0.981077 0.018477	-0.006496 0.991003 0.991403 -0.003733	0.005499 0.991396 0.987096 0.008779	-0.065007 0.979486 0.952666 -0.026101	0.000557 0.985790 0.985240 -0.014931	-0.005978 0.992720 0.994945 -0.005884	6 0.007640 9999
3 75	20 20	3 75	0.169134 0.877818 0.917815 0.005044	-0.034200 0.977178 0.955070 -0.015967	0.010592 0.994385 0.988210 0.007367	-0.000026 0.994056 0.989591 -0.002494	0.013231 0.984851 0.986821 0.009768	-0.029413 0.980704 0.941782 0.014043	0.012161 0.988570 0.977941 0.004544	-0.028913 0.984075 0.951344 0.010182	-0.000456 0.991003 0.961723 -0.011745	-0.016077 0.991396 0.968660 -0.009833	-0.000895 0.979486 0.993899 -0.007150	0.022620 0.985790 0.986511 0.005566	0.020296 0.992720 0.986717 0.015733	1 -0.008974 9999
3 76	20 20	3 76	0.220463 0.877818 0.868844 0.005665	0.014177 0.977178 0.987663 0.004219	0.011820 0.994385 0.977609 0.008163	0.015863 0.994056 0.977963 0.014678	-0.012176 0.984851 0.988638 -0.006246	-0.018261 0.980704 0.983509 -0.000116	-0.001038 0.988570 0.980844 -0.000478	0.001871 0.984075 0.988849 0.011744	-0.013042 0.991003 0.989174 -0.009266	0.020796 0.991396 0.985996 0.026143	-0.050214 0.979486 0.942838 -0.005489	0.024655 0.985790 0.979924 0.007046	0.007822 0.992720 0.991683 0.005615	9 0.012170 9999
3 77	20 15	3 77	0.160455 0.877818 0.920090 0.000988	-0.014244 0.977178 0.988440 -0.003824	0.000027 0.994385 0.995880 0.000446	0.000022 0.994056 0.995639 0.001116	0.035753 0.984851 0.978649 0.024274	0.028476 0.980704 0.978760 0.011382	-0.018628 0.988570 0.984459 -0.013873	0.025805 0.984075 0.977878 0.004980	0.002489 0.991003 0.989094 0.009555	0.008702 0.991396 0.983973 0.004838	0.015324 0.979486 0.995834 0.010637	-0.000079 0.985790 0.995262 0.000824	-0.004385 0.992720 0.995213 -0.003630	4 0.004897 9999
3 78	20 20	3 78	0.206965 0.877818 0.875147 -0.000304	0.006800 0.977178 0.975153 -0.004153	-0.006233 0.994385 0.977917 -0.009153	-0.006688 0.994056 0.977871 -0.008261	-0.010180 0.984851 0.985980 -0.005167	-0.028562 0.980704 0.975977 -0.003994	0.003157 0.988570 0.983426 -0.004315	-0.000199 0.984075 0.987214 0.013713	-0.012902 0.991003 0.990892 -0.007472	0.005967 0.991396 0.984424 0.010500	-0.053132 0.979486 0.943077 -0.009414	0.013089 0.985790 0.978692 -0.006668	0.012347 0.992720 0.994927 0.011780	0 0.000000 9999
3 79	20 15	3 79	0.189785 0.877818 0.914794 0.019016	0.005238 0.977178 0.984515 -0.000220	0.001004 0.994385 9.000000 0.000000	-0.000050 0.994056 0.993726 0.001619	-0.006980 0.984851 0.987982 0.002711	-0.039379 0.980704 0.987400 -0.027934	0.011807 0.988570 0.976738 0.005140	0.021300 0.984075 0.986710 0.030711	-0.024634 0.991003 0.988875 -0.021843	0.010062 0.991396 0.986846 0.009991	0.036096 0.979486 0.992656 0.035557	-0.001960 0.985790 0.951658 -0.008085	0.000982 0.992720 0.995752 0.001061	10 0.026003 202
3 80	20 20	3 80	0.216355 0.877818 0.858906 -0.003617	-0.006186 0.977178 0.992803 -0.004962	-0.012104 0.994385 0.962092 -0.010188	-0.013507 0.994056 0.961785 -0.011787	-0.023478 0.984851 0.986522 -0.016123	0.032771 0.980704 0.989260 0.033190	0.008240 0.988570 0.983622 0.002035	0.010279 0.984075 0.992032 0.015241	-0.026150 0.991003 0.987757 -0.020278	-0.013832 0.991396 0.988946 -0.008816	-0.015964 0.979486 0.970309 0.011994	0.006691 0.985790 0.985739 -0.004645	-0.004817 0.992720 0.993311 -0.004250	0 0.000000 9999
3 81	20 12	3 81	0.118357 0.877818 0.949802 0.007714	0.037118 0.977178 0.970964 0.026910	-0.000354 0.994385 0.990171 0.000537	-0.000330 0.994056 0.990236 0.000697	-0.006403 0.984851 0.975679 0.012010	0.031207 0.980704 0.976418 0.009295	-0.001157 0.988570 0.966295 0.007095	0.010219 0.984075 0.990667 0.016730	0.000328 0.991003 0.993976 -0.001472	-0.004274 0.991396 0.974504 -0.000232	0.037453 0.979486 0.991141 0.031575	0.002674 0.985790 0.973998 0.000543	-0.000737 0.992720 0.993022 -0.000078	10 0.015607 9999
3 82	20 19	3 82	0.201613 0.877818 0.884098 -0.000718	0.012817 0.977178 0.981308 0.004831	0.015737 0.994385 0.972976 0.011642	0.017611 0.994056 0.973619 0.013526	-0.015742 0.984851 0.987614 -0.006251	-0.043017 0.980704 0.978290 -0.018430	-0.002497 0.988570 0.987871 -0.007154	-0.016186 0.984075 0.991099 -0.005859	-0.011059 0.991003 0.985500 -0.003697	-0.003298 0.991396 0.986815 0.002425	-0.065979 0.979486 0.951831 -0.028752	0.018605 0.985790 0.986663 0.002494	0.029659 0.992720 0.994621 0.027465	0 0.000000 9999
3 83	20 18	3 83	0.087458 0.877818 0.910122 -0.022483	-0.000573 0.977178 0.983756 -0.005886	-0.005854 0.994385 0.957146 -0.003663	-0.006652 0.994056 0.957122 -0.004127	-0.038509 0.984851 0.971769 -0.025396	0.039185 0.980704 0.987962 0.028601	-0.025990 0.988570 0.968933 -0.014087	-0.021085 0.984075 0.969381 -0.001110	0.013781 0.991003 0.987739 0.016426	-0.012881 0.991396 0.989035 -0.011544	0.027405 0.979486 0.977479 0.005066	-0.032750 0.985790 0.956862 -0.003868	-0.002105 0.992720 0.995724 -0.002868	0 0.000000 9999
3 84	20 20	3 84	0.223284 0.877818 0.868900 0.014959	0.013369 0.977178 0.979601 0.008562	-0.005656 0.994385 0.983978 -0.005133	-0.004076 0.994056 0.983297 -0.002620	-0.021381 0.984851 0.987595 -0.011476	-0.021145 0.980704 0.983067 -0.007075	-0.008332 0.988570 0.993274 -0.004164	-0.022369 0.984075 0.975861 0.000147	-0.020319 0.991003 0.993082 -0.019036	-0.012322 0.991396 0.987155 -0.007795	-0.029020 0.979486 0.966816 0.003679	0.034746 0.985790 0.983231 0.017998	-0.015406 0.992720 0.994994 -0.015398	8 -0.016875 9999
3 85	20 20	3 85	0.160667 0.877818 0.864390 0.005473	0.016239 0.977178 0.940472 -0.001058	0.015091 0.994385 0.989561 0.014479	0.015745 0.994056 0.989717 0.016231	0.015567 0.984851 0.993717 0.013248	-0.034234 0.980704 0.961569 -0.004926	-0.011448 0.988570 0.986104 -0.005953	-0.037057 0.984075 0.965126 -0.007105	-0.000563 0.991003 0.993392 0.003726	-0.021217 0.991396 0.983694 -0.015877	0.035640 0.979486 0.985966 0.019196	0.039063 0.985790 0.981527 0.023878	-0.003645 0.992720 0.995723 -0.004302	11 0.011432 9999
3 86	20 20	3 86	0.218160 0.877818 0.866185 0.004180	0.019677 0.977178 0.963345 -0.003041	-0.001819 0.994385 0.991823 -0.002808	-0.001180 0.994056 0.992073 -0.002098	-0.006034 0.984851 0.985132 0.003785	-0.029212 0.980704 0.975173 -0.005841	-0.004259 0.988570 0.992517 -0.003357	-0.024829 0.984075 0.973733 0.000678	-0.004148 0.991003 0.992462 -0.001008	0.001727 0.991396 0.982848 0.008853	-0.068944 0.979486 0.930613 -0.020749	0.004289 0.985790 0.984674 -0.012078	-0.005224 0.992720 0.994078 -0.006307	9 0.006083 9999
3 87	20 20	3 87	0.149660 0.877818 0.857864 -0.020485	0.002540 0.977178 0.986263 -0.004517	0.012163 0.994385 0.985305 0.008587	0.012421 0.994056 0.984255 0.008790	-0.015623 0.984851 0.984297 -0.005379	-0.037719 0.980704 0.950738 -0.002769	-0.017576 0.988570 0.973617 -0.005765	-0.042292 0.984075 0.961247 -0.012516	0.005365 0.991003 0.989103 0.009782	-0.008735 0.991396 0.986412 -0.004968	0.035726 0.979486 0.986559 0.021039	0.022932 0.985790 0.986150 0.008388	-0.022629 0.992720 0.992632 -0.023222	0 0.000000 9999
3 88	20 20	3 88	0.201591 0.877818 0.890979 0.020507	-0.011024 0.977178 0.990164 -0.011668	-0.016763 0.994385 0.984079 -0.012824	-0.015561 0.994056 0.984434 -0.011389	-0.023612 0.984851 0.982992 -0.009950	-0.051509 0.980704 0.972980 -0.026350	-0.002227 0.988570 0.974363 0.008195	-0.030050 0.984075 0.971671 -0.006111	-0.004354 0.991003 0.992158 -0.000450	-0.007301 0.991396 0.988353 -0.004845	0.002003 0.979486 0.990242 -0.007593	0.031349 0.985790 0.990187 0.020211	-0.009602 0.992720 0.992318 -0.009947	0 0.020507 9999
3 89	20 20	3 89	0.182014 0.877818 0.879772 -0.004110	-0.025928 0.977178 0.968587 -0.015390	-0.008736 0.994385 0.980553 -0.008202	-0.010494 0.994056 0.980113 -0.010316	0.010417 0.984851 0.987558 0.006190	0.013957 0.980704 0.987615 0.005727	0.013781 0.988570 0.982500 0.009687	0.027914 0.984075 0.983260 0.014741	-0.012151 0.991003 0.986995 -0.009262	0.019651 0.991396 0.990449 0.020694	0.036354 0.979486 0.988645 0.019944	0.005600 0.985790 0.989287 0.012021	-0.016238 0.992720 0.991605 -0.016161	0 0.000000 9999
3 90	20 20	3 90	0.185537 0.877818 0.878341 -0.010508	0.018554 0.977178 0.955256 -0.000486	0.013412 0.994385 0.981718 0.009708	0.012343 0.994056 0.983784 0.008871	-0.017323 0.984851 0.982888 -0.003897	-0.049363 0.980704 0.966658 -0.016273	-0.003106 0.988570 0.985373 0.002446	-0.053006 0.984075 0.956020 -0.020076	-0.005322 0.991003 0.990235 -0.000208	0.001444 0.991396 0.984302 0.006075	-0.041864 0.979486 0.942958 0.004455	0.024700 0.985790 0.979764 0.005737	-0.000645 0.992720 0.994540 -0.002662	0 0.000000 9999
3 91	20 20	3 91	0.188136 0.877818 0.871672 -0.012918	0.004199 0.977178 0.970920 -0.013884	0.015958 0.994385 0.987087 0.017465	0.015669 0.994056 0.987158 0.017148	-0.020110 0.984851 0.978698 -0.006682	-0.022164 0.980704 0.985775 -0.005170	-0.012296 0.988570 0.980385 -0.006267	-0.034929 0.984075 0.967696 -0.007403	0.000632 0.991003 0.986968 0.004011	-0.014360 0.991396 0.986424 -0.011748	-0.042908 0.979486 0.953286 -0.001490	0.012215 0.985790 0.980409 -0.006016	0.031826 0.992720 0.992156 0.030504	0 0.000000 9999
3 92	20 20	3 92	0.203045 0.877818 0.870487 -0.002039	-0.001789 0.977178 0.978710 -0.013942	-0.003560 0.994385 0.977263 -0.005421	-0.003695 0.994056 0.977928 -0.005595	-0.010753 0.984851 0.988048 -0.002867	-0.032339 0.980704 0.976961 -0.008620	0.009603 0.988570 0.982632 0.004524	-0.008431 0.984075 0.990441 0.001557	-0.023178 0.991003 0.988472 -0.016598	0.011366 0.991396 0.980881 0.014896	-0.045830 0.979486 0.935387 0.001686	0.021199 0.985790 0.976838 0.005081	-0.002195 0.992720 0.993064 -0.004825	0 0.000000 9999
3 93	20 20	3 93	0.197890 0.877818 0.891130 0.010775	0.013941 0.977178 0.965575 0.000487	0.002786 0.994385 0.991549 0.002978	0.002777 0.994056 0.991701 0.003058	0.000124 0.984851 0.990132 0.002436	0.050178 0.980704 0.960498 0.016958	-0.016816 0.988570 0.982349 -0.010120	0.023262 0.984075 0.986320 0.011091	-0.001124 0.991003 0.994066 0.000540	-0.003734 0.991396 0.985924 -0.003698	0.036829 0.979486 0.978958 0.016420	-0.006280 0.985790 0.988590 -0.013986	0.003998 0.992720 0.994361 0.005860	10 0.013301 9999
3 94	20 20	3 94	0.198262 0.877818 0.869789 -0.011278	0.029810 0.977178 0.979398 0.017401	-0.000112 0.994385 0.983357 -0.001324	0.000513 0.994056 0.983571 0.000646	-0.006815 0.984851 0.983102 0.004757	-0.031312 0.980704 0.985481 -0.013586	0.021073 0.988570 0.978828 0.016816	0.001175 0.984075 0.988025 0.008468	0.001189 0.991003 0.991018 0.005437	-0.000987 0.991396 0.981666 0.003604	-0.037978 0.979486 0.940946 0.009387	0.019916 0.985790 0.979420 0.003338	-0.007145 0.992720 0.992017 -0.009472	0 0.000000 9999
3 95	20 15	3 95	0.189287 0.877818 0.900091 0.010646	0.006921 0.977178 0.983660 -0.000900	-0.002568 0.994385 0.989263 -0.002146	-0.002480 0.994056 0.989025 -0.001831	0.001583 0.984851 0.989149 0.001330	-0.011243 0.980704 0.987757 0.002701	0.007982 0.988570 0.970610 -0.001614	0.025428 0.984075 0.988643 0.020998	-0.002195 0.991003 0.985019 0.006692	0.011782 0.991396 0.973630 0.008903	0.016960 0.979486 0.979079 0.005420	0.020433 0.985790 0.931384 0.005144	0.000918 0.992720 0.992882 -0.001383	7 0.014951 9999
3 96	20 20	3 96	0.213539 0.877818 0.867410 0.001210	0.022250 0.977178 0.977624 0.014353	-0.032764 0.994385 0.981494 -0.029138	-0.026568 0.994056 0.982127 -0.022194	-0.012696 0.984851 0.982531 -0.005596	-0.016910 0.980704 0.976921 0.008803	0.021314 0.988570 0.982662 0.017781	0.002286 0.984075 0.985010 0.012748	0.005074 0.991003 0.992245 0.008067	-0.007393 0.991396 0.982598 -0.003834	-0.024413 0.979486 0.946544 0.021937	0.044231 0.985790 0.978024 0.024502	0.011033 0.992720 0.994278 0.009137	2 -0.005938 9999
3 97	20 8	3 97	0.205045 0.877818 0.889297 0.008415	-0.009472 0.977178 0.974504 0.007032	0.012052 0.994385 0.976805 0.010044	0.012409 0.994056 0.981656 0.009921	-0.002845 0.984851 0.973752 -0.018108	0.006866 0.980704 0.993534 0.012284	0.031499 0.988570 0.982529 0.028448	0.026477 0.984075 0.955832 -0.005527	-0.011558 0.991003 0.986398 -0.005161	0.012118 0.991396 0.959942 0.012282	0.013151 0.979486 0.929223 -0.004910	0.033693 0.985790 0.697210 -0.001134	0.000124 0.992720 0.994612 -0.002893	6 0.015472 9999
3 98	20 20	3 98	0.215802 0.877818 0.875072 0.005280	0.005841 0.977178 0.980108 -0.001906	-0.009208 0.994385 0.978236 -0.008881	-0.007724 0.994056 0.979169 -0.006969	-0.010364 0.984851 0.985699 -0.003474	-0.028998 0.980704 0.977404 -0.001644	0.000949 0.988570 0.986163 -0.002972	0.003334 0.984075 0.984892 0.016115	-0.026034 0.991003 0.992886 -0.024215	0.007690 0.991396 0.983283 0.011818	-0.031205 0.979486 0.948466 0.016234	0.036438 0.985790 0.976765 0.015907	-0.006724 0.992720 0.991962 -0.005897	8 -0.011307 9999
3 99	20 3	3 99	0.215091 0.877818 0.891084 0.021465	0.029369 0.977178 0.977542 0.020536	0.008345 0.994385 0.945890 0.006547	0.008262 0.994056 0.954939 0.007173	-0.002818 0.984851 0.989496 0.001599	-0.012321 0.980704 0.985760 0.004588	0.010375 0.988570 0.923404 -0.012428	-0.003286 0.984075 0.987872 -0.002561	-0.012662 0.991003 0.871063 0.016346	-0.006045 0.991396 0.894942 -0.020415	0.043560 0.979486 0.857265 -0.011075	0.052986 0.985790 0.690319 0.006114	0.015299 0.992720 0.956850 0.007840	0 0.021465 9999
3 100	20 5	3 100	0.294564 0.877818 0.776129 0.014165	0.003943 0.977178 0.970562 0.017904	-0.000224 0.994385 0.991305 -0.000796	-0.000273 0.994056 0.991294 -0.000403	0.016429 0.984851 0.972186 -0.003836	-0.013565 0.980704 0.983528 -0.030154	0.006872 0.988570 0.978315 -0.003357	0.042351 0.984075 0.953240 0.010421	-0.055306 0.991003 0.772962 -0.036404	0.023403 0.991396 0.972002 0.021674	-0.020934 0.979486 0.986062 -0.013922	0.024871 0.985790 0.973315 -0.001849	0.012757 0.992720 0.965903 0.008029	0 0.014165 9999
4 5	20 17	4 5	0.227713 0.869583 0.883396 0.011120	0.019436 0.944758 0.987822 0.013368	0.019961 0.987210 0.996294 0.020604	0.021724 0.987208 0.994314 0.022636	-0.003193 0.985830 0.991547 -0.001410	0.024699 0.963927 0.988079 0.000394	-0.032987 0.987114 0.970815 -0.016577	-0.025287 0.957256 0.987750 -0.001978	0.005298 0.988737 0.989839 -0.003386	-0.025603 0.986195 0.979660 -0.005172	-0.016633 0.936900 0.991234 0.016215	-0.025869 0.972541 0.992446 -0.038479	-0.000546 0.993691 0.995324 -0.002660	6 -0.013577 9999
4 6	20 20	4 6	0.237674 0.869583 0.892681 0.034235	0.047686 0.944758 0.977878 -0.000412	0.015548 0.987210 0.988526 0.014591	0.017766 0.987208 0.988430 0.015984	-0.014154 0.985830 0.986134 -0.029258	0.061317 0.963927 0.976729 0.023645	-0.009814 0.987114 0.976688 -0.028306	0.047252 0.957256 0.978323 -0.000892	0.000912 0.988737 0.990950 -0.004416	0.009255 0.986195 0.987265 -0.003400	0.000380 0.936900 0.990215 -0.009212	0.025663 0.972541 0.979478 -0.003177	0.023989 0.993691 0.994674 0.025278	0 0.034235 -9
4 7	20 20	4 7	0.095131 0.869583 0.900653 -0.026633	-0.018156 0.944758 0.986400 0.004180	0.009961 0.987210 0.967588 0.013835	0.008828 0.987208 0.968368 0.012302	0.030394 0.985830 0.968459 0.010848	-0.039364 0.963927 0.964946 0.013849	0.035566 0.987114 0.949883 0.019048	-0.024399 0.957256 0.990264 -0.004914	-0.004883 0.988737 0.991545 -0.006050	0.018514 0.986195 0.986861 0.009910	-0.035315 0.936900 0.984047 0.009998	-0.030342 0.972541 0.962051 0.006045	-0.000339 0.993691 0.993302 -0.002371	0 0.000000 9999
4 8	20 20	4 8	0.196244 0.869583 0.905425 0.005458	-0.021043 0.944758 0.990422 -0.009712	0.009092 0.987210 0.986931 0.011449	0.005208 0.987208 0.986875 0.008414	0.012691 0.985830 0.990718 0.000685	0.066716 0.963927 0.963657 0.012130	-0.026647 0.987114 0.984809 -0.020433	0.068854 0.957256 0.974952 0.020755	-0.000801 0.988737 0.991379 -0.007650	0.020902 0.986195 0.992694 0.014248	0.121218 0.936900 0.950110 0.029017	0.042840 0.972541 0.979279 0.009840	-0.002463 0.993691 0.991937 -0.003245	10 0.012585 9999
4 9	20 20	4 9	0.244681 0.869583 0.883460 0.031466	0.095606 0.944758 0.955311 0.014013	0.006561 0.987210 0.988802 0.009708	0.004792 0.987208 0.989329 0.006939	-0.001479 0.985830 0.989940 -0.012387	-0.043888 0.963927 0.973922 0.000220	0.001899 0.987114 0.990886 -0.003610	-0.030363 0.957256 0.990959 -0.013529	0.015576 0.988737 0.992486 0.009746	0.013222 0.986195 0.978430 -0.007594	-0.026364 0.936900 0.990391 -0.007134	0.032189 0.972541 0.980478 -0.000205	-0.012090 0.993691 0.992937 -0.011923	0 0.031466 -9
4 10	20 19	4 10	0.190242 0.869583 0.921838 0.017185	0.044872 0.944758 0.990221 0.021112	-0.000180 0.987210 0.991632 0.000934	-0.000187 0.987208 0.991996 0.000937	0.011515 0.985830 0.984622 -0.004179	0.074232 0.963927 0.968254 0.026949	0.010013 0.987114 0.970761 -0.007801	0.081066 0.957256 0.972153 0.031511	0.003581 0.988737 0.990322 -0.001068	0.019235 0.986195 0.988867 0.005946	-0.040502 0.936900 0.982936 0.002849	0.039729 0.972541 0.980076 0.011811	0.003327 0.993691 0.986841 0.000586	7 0.023271 273
4 11	20 20	4 11	0.213174 0.869583 0.884704 -0.004492	0.008106 0.944758 0.988982 -0.013414	-0.008195 0.987210 0.990547 -0.005371	-0.007013 0.987208 0.990698 -0.004764	-0.007144 0.985830 0.988485 -0.000963	-0.011063 0.963927 0.990053 -0.002511	-0.016257 0.987114 0.982090 -0.005278	-0.028244 0.957256 0.986282 -0.002751	0.005916 0.988737 0.991692 -0.002228	-0.011871 0.986195 0.981026 0.006464	-0.037787 0.936900 0.985679 0.002052	0.024059 0.972541 0.989411 0.005837	-0.016855 0.993691 0.994826 -0.019002	0 0.000000 9999
4 12	20 19	4 12	0.153889 0.869583 0.932589 -0.002002	0.105033 0.944758 0.946411 0.014995	0.012934 0.987210 0.991107 0.013105	0.014852 0.987208 0.991052 0.014953	-0.015845 0.985830 0.989124 -0.004800	0.090265 0.963927 0.967803 0.040684	0.024174 0.987114 0.992569 0.019458	0.065346 0.957256 0.973912 0.015178	0.012386 0.988737 0.991944 0.006271	0.012724 0.986195 0.991763 0.006422	-0.043113 0.936900 0.979979 0.007420	0.058146 0.972541 0.981728 0.031060	-0.007573 0.993691 0.995316 -0.009007	0 0.000000 9999
4 13	20 20	4 13	0.209032 0.869583 0.895621 0.007152	0.005412 0.944758 0.989795 -0.016647	0.012496 0.987210 0.990837 0.011942	0.011444 0.987208 0.991130 0.010828	-0.016569 0.985830 0.988739 -0.029024	0.057933 0.963927 0.980588 0.024512	-0.032875 0.987114 0.979296 -0.019961	0.008746 0.957256 0.991578 0.001744	-0.007771 0.988737 0.988756 -0.015504	0.016609 0.986195 0.985552 -0.000397	0.116566 0.936900 0.951407 0.025317	0.036819 0.972541 0.978335 0.003580	-0.003795 0.993691 0.992738 -0.007174	4 -0.014408 9999
4 14	20 20	4 14	0.252465 0.869583 0.858112 0.019795	0.038535 0.944758 0.984383 0.006026	-0.001488 0.987210 0.980403 0.002345	-0.002301 0.987208 0.981493 0.000388	-0.000278 0.985830 0.984173 0.000864	0.025040 0.963927 0.988073 0.004390	-0.019804 0.987114 0.980130 -0.006628	-0.008422 0.957256 0.983652 -0.010370	0.024294 0.988737 0.990679 0.020179	-0.011161 0.986195 0.984526 -0.008128	0.053848 0.936900 0.974316 -0.003181	0.041137 0.972541 0.984923 0.017759	-0.000428 0.993691 0.993205 -0.001737	8 0.019986 9999
4 15	20 19	4 15	0.213103 0.869583 0.886857 0.004486	0.057010 0.944758 0.986188 0.035965	-0.010807 0.987210 0.987599 -0.011171	-0.009540 0.987208 0.989072 -0.010476	-0.012359 0.985830 0.992122 -0.010006	0.038475 0.963927 0.989001 0.033087	-0.024452 0.987114 0.973275 -0.007396	-0.008991 0.957256 0.988036 0.004424	0.020328 0.988737 0.992131 0.014274	-0.032074 0.986195 0.982886 -0.015572	-0.036852 0.936900 0.990852 -0.017392	0.012082 0.972541 0.985157 0.000221	0.006542 0.993691 0.993012 0.007298	9 -0.008358 9999
4 16	20 20	4 16	0.231391 0.869583 0.885896 0.028202	-0.024337 0.944758 0.975621 -0.010023	-0.006790 0.987210 0.988983 -0.009334	-0.010484 0.987208 0.989504 -0.013519	-0.019085 0.985830 0.978544 -0.010323	-0.043573 0.963927 0.986021 -0.020489	0.003002 0.987114 0.989444 -0.000374	-0.058367 0.957256 0.980809 -0.028916	0.019239 0.988737 0.986387 0.006904	-0.016109 0.986195 0.986916 -0.009448	-0.026427 0.936900 0.990098 -0.007590	0.012109 0.972541 0.989940 -0.001576	-0.018862 0.993691 0.987372 -0.012157	7 -0.028557 162
4 17	20 20	4 17	0.247106 0.869583 0.875922 0.036050	0.019732 0.944758 0.992269 0.005093	0.006351 0.987210 0.982883 0.008092	0.008933 0.987208 0.983438 0.010219	0.033666 0.985830 0.978925 0.014819	-0.014123 0.963927 0.989735 -0.015387	-0.008572 0.987114 0.983038 0.001745	-0.006468 0.957256 0.988778 -0.012402	0.017922 0.988737 0.988802 0.010249	0.016065 0.986195 0.982801 0.001865	0.116847 0.936900 0.943860 0.017451	0.041820 0.972541 0.975107 0.006044	0.021613 0.993691 0.994214 0.020583	0 0.036050 86
4 18	20 20	4 18	0.198307 0.869583 0.893841 -0.004941	0.007707 0.944758 0.985078 -0.022675	0.016161 0.987210 0.993533 0.016062	0.013029 0.987208 0.992933 0.012941	-0.008987 0.985830 0.981679 -0.008319	0.026964 0.963927 0.990712 0.009021	-0.003332 0.987114 0.968026 0.012355	-0.028286 0.957256 0.984769 -0.012155	0.009265 0.988737 0.985399 0.000952	-0.010882 0.986195 0.977346 0.009761	-0.022198 0.936900 0.991745 -0.006985	0.011579 0.972541 0.993457 0.011175	-0.005990 0.993691 0.993350 -0.006171	0 0.000000 9999
4 19	20 20	4 19	0.250889 0.869583 0.855338 0.010318	0.020753 0.944758 0.990518 0.000803	0.000015 0.987210 0.989500 0.001191	0.003314 0.987208 0.989551 0.004853	0.016410 0.985830 0.979625 -0.002455	0.006335 0.963927 0.990244 -0.007662	0.003300 0.987114 0.986899 0.008865	0.030036 0.957256 0.988557 0.004014	0.000107 0.988737 0.990992 -0.007038	0.012496 0.986195 0.984939 -0.006152	0.096536 0.936900 0.952759 0.002082	0.028859 0.972541 0.984277 0.002737	0.002972 0.993691 0.993814 0.001341	0 0.010318 9999
4 20	20 20	4 20	0.117448 0.869583 0.929862 0.007643	0.060248 0.944758 0.964556 0.017682	-0.001559 0.987210 0.990092 -0.003626	-0.001377 0.987208 0.989423 -0.003199	0.002994 0.985830 0.986890 -0.004726	-0.037807 0.963927 0.975150 0.003369	-0.003673 0.987114 0.978482 -0.015406	-0.005364 0.957256 0.990583 0.010544	0.039256 0.988737 0.989787 0.035452	0.017158 0.986195 0.975431 0.003359	-0.002068 0.936900 0.987647 0.023549	0.000115 0.972541 0.983567 -0.008284	-0.006145 0.993691 0.993828 -0.005406	8 0.016461 9999
4 21	20 20	4 21	0.213575 0.869583 0.902445 0.021186	0.069679 0.944758 0.981265 0.022331	-0.004566 0.987210 0.992636 -0.006842	-0.004270 0.987208 0.993186 -0.005783	-0.003864 0.985830 0.985699 -0.016444	0.067322 0.963927 0.972158 0.019654	-0.037870 0.987114 0.984519 -0.026869	0.011049 0.957256 0.989817 -0.010005	-0.005315 0.988737 0.989327 -0.017471	0.009949 0.986195 0.982393 -0.008930	0.121988 0.936900 0.943302 0.022522	0.039610 0.972541 0.981112 0.008717	-0.008733 0.993691 0.994503 -0.009894	6 -0.023859 260
4 22	20 20	4 22	0.091705 0.869583 0.849114 0.002041	0.033756 0.944758 0.981864 0.018732	0.001228 0.987210 0.935844 -0.002862	0.000769 0.987208 0.937597 -0.003065	0.019328 0.985830 0.970416 0.004218	0.009636 0.963927 0.991476 0.012006	0.025995 0.987114 0.958088 0.013471	0.055172 0.957256 0.969018 0.022364	0.006864 0.988737 0.991527 0.005088	0.024738 0.986195 0.990151 0.016706	-0.001092 0.936900 0.987532 0.012664	-0.030468 0.972541 0.935263 -0.001084	-0.008874 0.993691 0.990985 -0.010686	7 0.006756 9999
4 23	20 20	4 23	0.210830 0.869583 0.899397 0.014072	0.055216 0.944758 0.983963 0.014586	-0.007902 0.987210 0.986603 -0.008954	-0.006865 0.987208 0.986333 -0.007800	0.014334 0.985830 0.986991 0.000667	-0.054651 0.963927 0.984116 -0.030498	0.022692 0.987114 0.988907 0.011897	-0.019518 0.957256 0.991357 -0.021231	0.001799 0.988737 0.989103 -0.002518	0.021088 0.986195 0.985997 0.005805	-0.033329 0.936900 0.989171 -0.005558	0.011899 0.972541 0.993598 0.013649	-0.006537 0.993691 0.994222 -0.008835	7 -0.017285 9999
4 24	20 19	4 24	0.079399 0.869583 0.867200 -0.013675	0.001128 0.944758 0.989744 -0.020275	0.016718 0.987210 0.938056 0.018802	0.017147 0.987208 0.938701 0.018841	0.025210 0.985830 0.973922 0.014839	-0.016754 0.963927 0.990172 -0.009467	0.031717 0.987114 0.964849 0.023229	0.049937 0.957256 0.982731 0.021124	-0.003867 0.988737 0.980086 -0.009534	0.016809 0.986195 0.989994 0.008743	-0.007611 0.936900 0.984873 0.012434	-0.041721 0.972541 0.937435 -0.010847	0.006780 0.993691 0.988558 0.005567	0 0.000000 9999
4 25	20 20	4 25	0.423894 0.869583 0.503664 0.040870	0.106230 0.944758 0.948021 0.023365	-0.018707 0.987210 0.975245 -0.016008	-0.018083 0.987208 0.975584 -0.016077	0.054646 0.985830 0.945954 0.020063	-0.167282 0.963927 0.833511 -0.058008	0.025366 0.987114 0.941588 0.000766	-0.041510 0.957256 0.985402 -0.018796	0.013908 0.988737 0.964807 -0.003670	0.050586 0.986195 0.947617 0.014890	-0.003352 0.936900 0.981895 -0.013493	-0.057001 0.972541 0.984405 -0.041418	0.009896 0.993691 0.988926 0.005452	0 0.040870 -9
4 26	20 18	4 26	0.462702 0.869583 0.301317 0.047711	0.251674 0.944758 0.716889 0.072226	0.001929 0.987210 0.980041 -0.000111	-0.005680 0.987208 0.982186 -0.008821	0.018806 0.985830 0.980617 0.007485	-0.025742 0.963927 0.977412 -0.001592	0.027016 0.987114 0.959986 0.009433	0.065836 0.957256 0.972243 0.025554	0.047874 0.988737 0.914476 0.013419	0.065209 0.986195 0.927800 0.025477	0.236321 0.936900 0.801700 0.065966	0.146864 0.972541 0.821584 0.055028	0.008025 0.993691 0.984887 0.004868	10 0.056101 -9
4 27	20 20	4 27	0.367954 0.869583 0.628911 0.007352	0.187517 0.944758 0.884787 0.062491	-0.022869 0.987210 0.988132 -0.021187	-0.028562 0.987208 0.988639 -0.027826	0.013640 0.985830 0.984582 0.000840	-0.019148 0.963927 0.981693 -0.008059	0.008110 0.987114 0.982515 -0.002012	0.015884 0.957256 0.987402 0.002913	0.020050 0.988737 0.979349 0.010294	0.054819 0.986195 0.956226 0.025964	0.051065 0.936900 0.967922 0.001987	0.067710 0.972541 0.951363 0.013601	0.004167 0.993691 0.991777 0.001861	3 -0.014303 9999
4 28	20 20	4 28	0.236944 0.869583 0.859958 0.000008	0.083542 0.944758 0.965795 0.015595	0.006683 0.987210 0.991920 0.003204	0.005150 0.987208 0.991244 0.002086	0.007424 0.985830 0.982312 -0.006098	0.011290 0.963927 0.988213 -0.011314	-0.013051 0.987114 0.986374 -0.020236	0.048599 0.957256 0.976288 0.003682	0.017165 0.988737 0.989455 0.006617	0.012881 0.986195 0.982958 -0.000731	0.090697 0.936900 0.957021 0.004324	0.009447 0.972541 0.988192 -0.013145	0.017110 0.993691 0.993963 0.016281	6 -0.000402 9999
4 29	20 20	4 29	0.150962 0.869583 0.903260 -0.015099	0.094901 0.944758 0.950190 0.012825	-0.013701 0.987210 0.989466 -0.013237	-0.016041 0.987208 0.989058 -0.015731	-0.011602 0.985830 0.991129 -0.007374	0.075848 0.963927 0.967765 0.027382	-0.003489 0.987114 0.991477 -0.004305	0.081145 0.957256 0.969054 0.027469	-0.004891 0.988737 0.988146 -0.010013	0.014948 0.986195 0.985051 0.003525	-0.038912 0.936900 0.984695 -0.005472	0.050040 0.972541 0.985349 0.027059	0.000916 0.993691 0.990203 -0.000352	0 0.000000 9999
4 30	20 20	4 30	0.219426 0.869583 0.874857 -0.000854	0.064438 0.944758 0.974627 0.008055	0.012749 0.987210 0.982039 0.013782	0.013805 0.987208 0.982146 0.014724	0.034341 0.985830 0.983865 0.020332	0.007501 0.963927 0.988897 0.002654	0.023751 0.987114 0.987723 0.014878	0.047757 0.957256 0.987937 0.022318	0.004954 0.988737 0.988742 -0.002002	0.037570 0.986195 0.983772 0.022636	0.072636 0.936900 0.974287 0.013258	0.028354 0.972541 0.989938 0.014784	0.000515 0.993691 0.993321 -0.001582	0 0.000000 9999
4 31	20 20	4 31	0.165591 0.869583 0.887148 -0.001951	-0.003294 0.944758 0.990903 -0.012755	-0.009604 0.987210 0.990618 -0.007562	-0.008118 0.987208 0.990847 -0.006205	0.039529 0.985830 0.981907 0.026745	0.061809 0.963927 0.961641 0.009349	-0.003709 0.987114 0.990382 -0.001137	0.067815 0.957256 0.966309 0.015146	0.002354 0.988737 0.988014 -0.008065	0.025697 0.986195 0.989669 0.016397	0.097927 0.936900 0.952338 0.009204	0.019376 0.972541 0.983220 -0.006107	-0.007786 0.993691 0.992673 -0.012107	0 0.000000 9999
4 32	20 20	4 32	0.185975 0.869583 0.885417 0.000196	0.056639 0.944758 0.953980 -0.021653	-0.022110 0.987210 0.990655 -0.023050	-0.018834 0.987208 0.990425 -0.019531	0.018763 0.985830 0.986697 0.020130	0.008048 0.963927 0.983764 -0.023337	0.029144 0.987114 0.986249 0.023711	0.019980 0.957256 0.984236 -0.013917	0.010047 0.988737 0.990502 0.002502	0.015610 0.986195 0.979522 0.006143	0.001293 0.936900 0.988547 0.011555	0.042384 0.972541 0.981438 0.019429	-0.002917 0.993691 0.992001 -0.005558	6 0.002156 9999
4 33	20 20	4 33	0.224962 0.869583 0.861199 -0.003171	-0.034601 0.944758 0.991048 -0.016908	0.016072 0.987210 0.967010 0.018074	0.016836 0.987208 0.967074 0.019540	0.031165 0.985830 0.972969 0.012949	-0.013460 0.963927 0.988473 0.003554	-0.013555 0.987114 0.989849 -0.007199	0.015445 0.957256 0.988401 0.005414	0.003866 0.988737 0.991975 -0.001436	-0.009658 0.986195 0.980570 -0.030081	0.100818 0.936900 0.949887 0.006228	0.028877 0.972541 0.986062 0.007498	-0.011767 0.993691 0.994494 -0.012709	0 0.000000 9999
4 34	20 20	4 34	0.209926 0.869583 0.873971 -0.005407	-0.037064 0.944758 0.976500 0.004419	-0.002714 0.987210 0.988702 -0.001186	-0.001567 0.987208 0.990789 0.000317	-0.001861 0.985830 0.960289 0.019459	0.019664 0.963927 0.984634 0.025767	-0.020059 0.987114 0.965678 -0.005284	-0.067233 0.957256 0.949809 -0.004035	0.021842 0.988737 0.990099 0.015573	-0.011648 0.986195 0.964498 0.012555	-0.006879 0.936900 0.988710 0.008089	-0.005293 0.972541 0.983278 -0.015477	-0.002521 0.993691 0.991692 -0.005143	0 0.000000 9999
4 35	20 19	4 35	0.207726 0.869583 0.886693 0.000887	0.050973 0.944758 0.983604 0.017764	0.003506 0.987210 0.976986 0.004103	0.003818 0.987208 0.976810 0.004460	0.015200 0.985830 0.982964 0.007537	0.036316 0.963927 0.980526 0.000345	-0.016323 0.987114 0.985561 -0.010048	0.020221 0.957256 0.988701 0.005844	0.031731 0.988737 0.984557 0.020485	0.022296 0.986195 0.985844 0.008524	0.104815 0.936900 0.961711 0.024930	0.029656 0.972541 0.989687 0.015299	0.010821 0.993691 0.993829 0.008141	10 0.004702 9999
4 36	20 19	4 36	0.118908 0.869583 0.921980 -0.020656	-0.033246 0.944758 0.959315 0.013454	0.000523 0.987210 0.988805 0.006543	-0.006573 0.987208 0.988351 -0.003269	-0.001794 0.985830 0.971112 -0.006367	0.068582 0.963927 0.960566 0.019267	-0.017428 0.987114 0.973750 -0.007608	0.078909 0.957256 0.964713 0.021773	-0.020308 0.988737 0.970893 -0.004792	0.008272 0.986195 0.976057 -0.003647	-0.009673 0.936900 0.985184 -0.000399	0.026906 0.972541 0.977525 0.019379	0.014139 0.993691 0.991521 0.012837	0 0.000000 9999
4 37	20 20	4 37	0.185868 0.869583 0.898133 -0.005393	0.107543 0.944758 0.953863 0.029295	0.007322 0.987210 0.976901 0.006303	0.005175 0.987208 0.977368 0.003899	0.025473 0.985830 0.973022 0.008016	0.052290 0.963927 0.962261 -0.006224	0.020715 0.987114 0.983949 0.010290	0.106081 0.957256 0.945688 0.028955	0.007551 0.988737 0.977035 -0.002662	0.023242 0.986195 0.988261 0.010982	0.116844 0.936900 0.938137 0.011095	0.042624 0.972541 0.977164 0.008073	0.001470 0.993691 0.991661 0.001032	0 0.000000 9999
4 38	20 20	4 38	0.195092 0.869583 0.898082 0.013824	-0.021729 0.944758 0.979017 -0.008431	0.016926 0.987210 0.988041 0.022600	0.013825 0.987208 0.988891 0.017284	-0.036729 0.985830 0.950941 -0.019774	-0.003086 0.963927 0.987220 0.010826	-0.028429 0.987114 0.979949 -0.019840	-0.060288 0.957256 0.964564 -0.009962	0.028885 0.988737 0.988848 0.020818	-0.021961 0.986195 0.972326 0.000070	-0.017427 0.936900 0.982508 0.012615	0.021610 0.972541 0.986242 0.009673	-0.004374 0.993691 0.992939 -0.009345	8 0.016964 9999
4 39	20 20	4 39	0.218367 0.869583 0.862647 -0.009930	0.019477 0.944758 0.991254 0.003381	-0.015188 0.987210 0.984377 -0.014869	-0.010114 0.987208 0.983873 -0.010311	-0.005146 0.985830 0.987067 0.000003	0.011496 0.963927 0.991655 0.006302	-0.027570 0.987114 0.978270 -0.015351	-0.024046 0.957256 0.988676 -0.001040	0.013483 0.988737 0.990396 0.003793	-0.024726 0.986195 0.986093 -0.011579	0.040007 0.936900 0.981899 0.007779	0.033406 0.972541 0.983525 0.006144	0.002094 0.993691 0.993712 -0.000980	0 0.000000 9999
4 40	20 20	4 40	0.209954 0.869583 0.883185 0.003769	0.067745 0.944758 0.968593 0.003731	0.032869 0.987210 0.985579 0.031173	0.034148 0.987208 0.986154 0.032063	0.026099 0.985830 0.988516 0.014441	0.042930 0.963927 0.984943 0.010716	0.026807 0.987114 0.991449 0.022141	0.068486 0.957256 0.974251 0.016716	0.008046 0.988737 0.988985 0.001874	0.012309 0.986195 0.991895 0.004731	0.120995 0.936900 0.954722 0.033946	0.053356 0.972541 0.983993 0.028292	0.000035 0.993691 0.993310 -0.000994	10 0.011311 9999
4 41	20 20	4 41	0.189288 0.869583 0.869779 0.002877	0.083226 0.944758 0.959046 0.003781	-0.006581 0.987210 0.988936 -0.008624	-0.006288 0.987208 0.989013 -0.007527	0.018112 0.985830 0.991363 0.014608	0.056409 0.963927 0.976604 0.013371	0.004132 0.987114 0.991076 -0.001007	0.074387 0.957256 0.971896 0.021326	0.019705 0.988737 0.991580 0.017410	0.017922 0.986195 0.987904 0.004848	0.039626 0.936900 0.983046 0.008822	0.027710 0.972541 0.986079 0.005803	0.009946 0.993691 0.993109 0.008767	7 0.007833 9999
4 42	20 20	4 42	0.206291 0.869583 0.854046 -0.008279	0.025114 0.944758 0.984130 -0.010058	0.016275 0.987210 0.987462 0.017657	0.013243 0.987208 0.987287 0.015365	0.020526 0.985830 0.988596 0.007871	0.069000 0.963927 0.974287 0.024454	0.014631 0.987114 0.991653 0.015544	0.084013 0.957256 0.976850 0.038878	0.005657 0.988737 0.987385 -0.002126	0.043036 0.986195 0.988229 0.032625	0.113105 0.936900 0.939547 0.006797	0.042499 0.972541 0.978742 0.010015	0.009738 0.993691 0.992627 0.007595	0 0.000000 9999
4 43	20 20	4 43	0.231666 0.869583 0.846305 -0.009174	0.066047 0.944758 0.968712 0.009799	-0.001362 0.987210 0.984779 0.000256	0.000564 0.987208 0.984825 0.001365	0.010304 0.985830 0.979922 -0.008677	0.003760 0.963927 0.992341 -0.000862	0.018773 0.987114 0.978759 0.008260	0.051979 0.957256 0.984342 0.016711	0.008056 0.988737 0.984183 0.001150	0.033937 0.986195 0.984752 0.020940	0.092327 0.936900 0.959352 0.020245	-0.007514 0.972541 0.989832 -0.013820	0.011939 0.993691 0.990772 0.011335	0 0.000000 9999
4 44	20 20	4 44	0.301151 0.869583 0.758725 0.009778	0.101575 0.944758 0.941475 0.010297	-0.011462 0.987210 0.990537 -0.011327	-0.011976 0.987208 0.990963 -0.011636	0.025589 0.985830 0.977345 0.006707	0.061095 0.963927 0.971213 0.013388	0.021037 0.987114 0.989481 0.011594	0.094403 0.957256 0.952235 0.018776	0.013100 0.988737 0.983371 0.007621	0.039896 0.986195 0.976906 0.016965	0.154986 0.936900 0.904626 0.024209	0.073262 0.972541 0.972073 0.033769	0.018531 0.993691 0.995014 0.016733	11 0.018171 9999
4 45	20 20	4 45	0.372645 0.869583 0.634530 0.019901	0.122988 0.944758 0.922282 0.014800	0.008256 0.987210 0.985406 0.008496	0.002693 0.987208 0.985791 0.002999	0.037757 0.985830 0.967720 0.012012	0.056812 0.963927 0.979265 0.023754	0.014826 0.987114 0.984671 0.005332	0.116763 0.957256 0.942220 0.034774	0.013106 0.988737 0.985048 -0.001693	0.031118 0.986195 0.964490 0.001158	0.168766 0.936900 0.872565 0.017469	0.031873 0.972541 0.977173 0.000043	0.007051 0.993691 0.994697 0.003875	7 0.026307 -9
4 46	20 19	4 46	0.343370 0.869583 0.709295 0.027492	0.101972 0.944758 0.933084 -0.000360	-0.003746 0.987210 0.992431 -0.000061	-0.004510 0.987208 0.992313 -0.000504	0.026629 0.985830 0.973189 0.002905	0.077078 0.963927 0.964041 0.022237	0.008410 0.987114 0.984271 -0.004174	0.108568 0.957256 0.938223 0.018541	0.013431 0.988737 0.984181 -0.000215	0.029877 0.986195 0.970093 0.004034	0.178008 0.936900 0.881534 0.034929	0.040045 0.972541 0.970457 -0.002780	0.004929 0.993691 0.992540 0.003789	10 0.030988 -9
4 47	20 20	4 47	0.295223 0.869583 0.775821 0.013446	0.141154 0.944758 0.929375 0.043279	0.012313 0.987210 0.990804 0.010680	0.015466 0.987208 0.991135 0.013861	-0.005809 0.985830 0.987401 -0.015189	-0.031782 0.963927 0.989433 -0.019639	-0.007708 0.987114 0.988743 -0.012752	0.013506 0.957256 0.988133 -0.003392	0.020658 0.988737 0.983539 0.012885	-0.001784 0.986195 0.983507 -0.015678	0.065518 0.936900 0.963378 -0.011130	0.028533 0.972541 0.967513 -0.014257	0.016142 0.993691 0.992472 0.014589	9 -0.014519 9999
4 48	20 20	4 48	0.231029 0.869583 0.853213 -0.011505	0.069176 0.944758 0.966936 -0.000229	-0.012217 0.987210 0.987688 -0.012268	-0.009160 0.987208 0.987040 -0.010113	0.033766 0.985830 0.986891 0.019616	0.030193 0.963927 0.984355 0.005092	0.014781 0.987114 0.990361 0.008846	0.056236 0.957256 0.977265 0.009963	0.015742 0.988737 0.988341 0.010897	0.025847 0.986195 0.985166 0.010451	0.118789 0.936900 0.945988 0.024618	0.047206 0.972541 0.982830 0.019333	0.002170 0.993691 0.992909 -0.000182	0 0.000000 9999
4 49	20 20	4 49	0.224530 0.869583 0.876189 0.011410	0.085592 0.944758 0.957664 0.011291	0.010320 0.987210 0.988214 0.010874	0.011596 0.987208 0.988416 0.012366	-0.008106 0.985830 0.989942 -0.007524	0.055792 0.963927 0.969617 0.005672	-0.010774 0.987114 0.991030 -0.011482	0.070158 0.957256 0.969161 0.016267	-0.008348 0.988737 0.989377 -0.016195	0.008250 0.986195 0.988706 -0.000492	0.019328 0.936900 0.985704 -0.004886	0.015811 0.972541 0.984238 -0.005575	0.019668 0.993691 0.990906 0.014733	7 0.013624 9999
4 50	20 20	4 50	0.231271 0.869583 0.858576 0.003999	-0.038366 0.944758 0.985273 -0.010364	0.002285 0.987210 0.986055 -0.000528	0.003908 0.987208 0.987297 0.002360	0.001965 0.985830 0.990116 0.006837	-0.041922 0.963927 0.977546 -0.009276	0.005204 0.987114 0.989309 0.001588	-0.019238 0.957256 0.987000 -0.005172	-0.007789 0.988737 0.985531 -0.009446	0.028188 0.986195 0.989781 0.020428	-0.001644 0.936900 0.990178 0.016487	-0.009134 0.972541 0.991367 -0.008719	-0.029957 0.993691 0.981898 -0.023105	9 0.009038 9999
4 51	20 20	4 51	0.062570 0.869583 0.952090 -0.015798	-0.048963 0.944758 0.976920 -0.004182	0.000166 0.987210 0.992556 -0.000708	-0.009706 0.987208 0.987579 -0.009822	-0.004120 0.985830 0.975798 0.011824	-0.016484 0.963927 0.994693 -0.013242	-0.012465 0.987114 0.987105 -0.008453	0.014549 0.957256 0.991580 0.005227	-0.012398 0.988737 0.962296 0.003012	0.024729 0.986195 0.971854 0.007234	-0.020137 0.936900 0.993338 -0.011921	-0.000673 0.972541 0.992116 -0.000866	-0.005217 0.993691 0.992911 -0.007252	0 0.000000 9999
4 52	20 20	4 52	0.238020 0.869583 0.876798 0.028567	0.076700 0.944758 0.970389 0.011389	0.000779 0.987210 0.975736 0.001202	-0.002453 0.987208 0.977440 -0.001854	0.022181 0.985830 0.987118 0.009335	0.039399 0.963927 0.989536 0.019919	-0.011912 0.987114 0.988403 -0.015473	0.076822 0.957256 0.979298 0.038255	-0.003487 0.988737 0.987882 -0.012604	0.036670 0.986195 0.987085 0.022888	0.094048 0.936900 0.965499 0.023439	0.026950 0.972541 0.985396 0.006452	0.015904 0.993691 0.991957 0.013608	7 0.033058 115
4 53	20 16	4 53	0.183859 0.869583 0.899048 -0.001142	-0.052427 0.944758 0.963191 0.007675	0.000358 0.987210 0.995187 0.000142	0.000382 0.987208 0.992265 -0.000827	-0.023104 0.985830 0.971537 -0.010352	0.013526 0.963927 0.983711 -0.008097	-0.030135 0.987114 0.981996 -0.022569	-0.082699 0.957256 0.962530 -0.021550	0.010304 0.988737 0.985194 0.007480	-0.010143 0.986195 0.988102 0.000243	-0.007693 0.936900 0.993755 -0.002637	-0.003197 0.972541 0.993625 -0.006867	0.016762 0.993691 0.994298 0.014844	0 0.000000 9999
4 54	20 20	4 54	0.188922 0.869583 0.907759 0.020655	0.033116 0.944758 0.986540 0.005198	-0.001677 0.987210 0.971640 0.000924	-0.000084 0.987208 0.972594 0.002380	0.030063 0.985830 0.981935 0.013481	-0.013335 0.963927 0.987680 -0.004900	0.038072 0.987114 0.978090 0.026970	0.066458 0.957256 0.972125 0.014425	0.016363 0.988737 0.990416 0.008627	0.007916 0.986195 0.990478 -0.002798	-0.030982 0.936900 0.987192 -0.001678	-0.051132 0.972541 0.973863 -0.014241	0.018419 0.993691 0.992431 0.014616	6 0.023602 267
4 55	20 20	4 55	0.197525 0.869583 0.888070 -0.005855	0.033094 0.944758 0.985910 0.002918	-0.003455 0.987210 0.978436 -0.002615	-0.004406 0.987208 0.979224 -0.003665	0.008489 0.985830 0.991303 0.002081	0.055362 0.963927 0.973085 0.012138	0.018047 0.987114 0.985320 0.009828	0.069556 0.957256 0.973703 0.020055	0.011959 0.988737 0.990588 0.004811	0.002859 0.986195 0.989252 -0.000431	-0.017153 0.936900 0.991168 -0.016069	0.023149 0.972541 0.982752 -0.003764	-0.003868 0.993691 0.992926 -0.005643	0 0.000000 9999
4 56	20 20	4 56	0.231916 0.869583 0.852604 -0.004514	0.070222 0.944758 0.975709 0.016957	-0.013574 0.987210 0.980221 -0.010912	-0.010890 0.987208 0.980671 -0.007763	0.022752 0.985830 0.988294 0.011086	0.041372 0.963927 0.975863 -0.004154	-0.005967 0.987114 0.989775 0.003473	0.041097 0.957256 0.986526 0.010171	0.018914 0.988737 0.986621 0.009954	0.024222 0.986195 0.984714 0.008325	0.117050 0.936900 0.934608 0.010485	0.028501 0.972541 0.978220 -0.003214	-0.009061 0.993691 0.991484 -0.010727	0 0.000000 9999
4 57	20 20	4 57	0.164122 0.869583 0.910793 -0.003851	-0.017265 0.944758 0.992888 -0.009241	0.009197 0.987210 0.986052 0.007465	0.008700 0.987208 0.984577 0.006643	-0.012108 0.985830 0.994010 -0.006915	0.011738 0.963927 0.992095 0.002203	-0.009323 0.987114 0.972999 0.008530	-0.045530 0.957256 0.986332 -0.009227	-0.004373 0.988737 0.991113 -0.007955	-0.000289 0.986195 0.993176 -0.007995	0.059589 0.936900 0.973790 -0.001223	0.042686 0.972541 0.984975 0.020707	0.003055 0.993691 0.992775 0.000742	0 0.000000 9999
4 58	20 19	4 58	0.074188 0.869583 0.932320 0.002916	0.049461 0.944758 0.980765 0.008328	-0.005174 0.987210 0.991259 -0.004134	-0.006752 0.987208 0.990965 -0.005599	0.002976 0.985830 0.974288 0.001916	0.022594 0.963927 0.984078 -0.006940	0.020601 0.987114 0.987077 0.014994	0.034697 0.957256 0.982970 -0.001227	0.013289 0.988737 0.981782 0.010514	-0.000957 0.986195 0.990851 -0.007547	-0.021172 0.936900 0.989823 -0.008706	-0.004317 0.972541 0.989199 -0.010931	-0.001989 0.993691 0.993278 -0.002130	6 0.006612 9999
4 59	20 20	4 59	0.210757 0.869583 0.871904 -0.015102	0.029732 0.944758 0.989393 0.009469	0.004095 0.987210 0.980488 0.002832	0.003409 0.987208 0.981062 0.001053	0.021830 0.985830 0.984366 0.013798	-0.023907 0.963927 0.978912 0.006753	0.017899 0.987114 0.986843 0.010354	-0.027109 0.957256 0.984809 -0.007288	0.003200 0.988737 0.990889 -0.002228	0.009627 0.986195 0.989054 0.009198	-0.011362 0.936900 0.992117 -0.007006	0.000893 0.972541 0.990351 0.002357	-0.000535 0.993691 0.993160 -0.000736	0 0.000000 9999
4 60	20 14	4 60	0.204548 0.869583 0.891681 0.007812	-0.066774 0.944758 0.966152 -0.005365	-0.033410 0.987210 0.986866 -0.032939	-0.033474 0.987208 0.987312 -0.032514	-0.011568 0.985830 0.981521 0.003331	0.033651 0.963927 0.981151 0.011718	-0.021566 0.987114 0.981123 -0.015157	-0.089481 0.957256 0.954276 -0.019790	-0.004738 0.988737 0.991584 -0.008264	-0.007864 0.986195 0.992586 0.000309	-0.002161 0.936900 0.995209 0.000432	0.036065 0.972541 0.985754 0.031299	0.013509 0.993691 0.992755 0.013820	2 -0.016041 9999
4 61	20 20	4 61	0.217793 0.869583 0.883459 0.002664	0.023294 0.944758 0.985012 -0.013023	-0.000095 0.987210 0.979426 0.000330	-0.002258 0.987208 0.980436 -0.001876	0.023756 0.985830 0.985521 0.014350	0.046376 0.963927 0.983559 0.012747	-0.013235 0.987114 0.988137 -0.007472	0.030459 0.957256 0.985948 0.012279	0.015625 0.988737 0.988587 0.008324	-0.009037 0.986195 0.985958 -0.020833	0.086711 0.936900 0.962640 0.010789	0.004136 0.972541 0.989092 -0.011013	0.006379 0.993691 0.992600 0.004451	9 -0.007450 9999
4 62	20 20	4 62	0.198738 0.869583 0.906322 0.010185	-0.022896 0.944758 0.982187 -0.009115	-0.021121 0.987210 0.990352 -0.018724	-0.019701 0.987208 0.989005 -0.016354	-0.007409 0.985830 0.989021 -0.003898	0.004993 0.963927 0.990790 -0.000442	-0.024576 0.987114 0.981399 -0.013135	-0.013798 0.957256 0.986814 -0.002127	-0.007902 0.988737 0.990381 -0.012203	0.000808 0.986195 0.984042 0.008505	0.016784 0.936900 0.989406 -0.001884	0.017007 0.972541 0.992750 0.008098	0.018818 0.993691 0.992408 0.016810	2 -0.013810 9999
4 63	20 20	4 63	0.213080 0.869583 0.883060 -0.002088	0.059372 0.944758 0.976603 0.004590	-0.007231 0.987210 0.983646 -0.000958	-0.007122 0.987208 0.984682 -0.002152	0.026951 0.985830 0.988265 0.016036	-0.039060 0.963927 0.976392 0.001917	0.014833 0.987114 0.987290 0.009464	-0.015397 0.957256 0.991143 -0.010357	0.013499 0.988737 0.993224 0.008430	0.037125 0.986195 0.983909 0.020210	-0.016543 0.936900 0.990154 -0.003957	0.015395 0.972541 0.990933 0.008645	0.006054 0.993691 0.993268 0.004206	0 0.000000 9999
4 64	20 20	4 64	0.200518 0.869583 0.884096 -0.018640	-0.036041 0.944758 0.985721 -0.005390	0.003488 0.987210 0.974499 0.004915	0.002203 0.987208 0.974184 0.003815	0.035412 0.985830 0.969285 0.012257	-0.043585 0.963927 0.983764 -0.015212	0.014397 0.987114 0.988394 0.007074	0.017560 0.957256 0.988194 0.003563	-0.000328 0.988737 0.993443 -0.005221	0.033310 0.986195 0.988178 0.022433	-0.018953 0.936900 0.989823 0.008015	-0.038980 0.972541 0.978014 -0.003671	0.007200 0.993691 0.990809 0.005326	0 0.000000 9999
4 65	20 20	4 65	0.210095 0.869583 0.891903 0.004320	0.045307 0.944758 0.983537 0.010962	-0.008405 0.987210 0.991019 -0.002802	-0.007876 0.987208 0.990766 -0.002073	0.028899 0.985830 0.984014 0.013900	0.055594 0.963927 0.970594 0.010016	0.028212 0.987114 0.979551 0.015898	0.063899 0.957256 0.972449 0.010823	0.009985 0.988737 0.993437 0.002538	0.002340 0.986195 0.987011 -0.012514	0.002934 0.936900 0.990875 0.008667	0.041352 0.972541 0.981586 0.013606	0.006388 0.993691 0.993977 0.005255	6 0.008287 9999
4 66	20 20	4 66	0.384576 0.869583 0.599755 0.013685	0.158109 0.944758 0.888915 0.031247	-0.009240 0.987210 0.989746 -0.008569	-0.008634 0.987208 0.989770 -0.008035	0.024509 0.985830 0.990028 0.019319	0.016709 0.963927 0.986398 0.007829	0.016521 0.987114 0.979732 0.009439	0.063286 0.957256 0.976431 0.022926	0.004460 0.988737 0.985484 -0.002752	0.039254 0.986195 0.968271 0.012730	0.118733 0.936900 0.930624 0.011091	0.101339 0.972541 0.935769 0.041608	-0.001102 0.993691 0.992764 -0.003589	11 0.023862 -9
4 67	20 19	4 67	0.137502 0.869583 0.938615 0.005113	0.002360 0.944758 0.988474 0.013421	-0.012128 0.987210 0.991824 -0.012343	-0.011161 0.987208 0.991258 -0.010655	-0.027808 0.985830 0.984048 -0.014732	-0.020909 0.963927 0.981908 0.011879	0.009051 0.987114 0.991208 0.003000	-0.049712 0.957256 0.981040 -0.016474	0.035011 0.988737 0.986490 0.026355	-0.017101 0.986195 0.980821 0.001135	-0.026087 0.936900 0.990566 -0.005491	-0.004086 0.972541 0.993353 -0.007063	0.005619 0.993691 0.993292 0.003965	8 0.011608 9999
4 68	20 20	4 68	0.103005 0.869583 0.858810 -0.006289	0.031075 0.944758 0.989584 0.003586	-0.016892 0.987210 0.956123 -0.014294	-0.017699 0.987208 0.957725 -0.015405	0.019304 0.985830 0.978653 0.004550	-0.012992 0.963927 0.991409 -0.003025	0.007994 0.987114 0.970162 -0.004651	0.034914 0.957256 0.981721 -0.000197	0.018046 0.988737 0.988312 0.013129	0.007078 0.986195 0.993365 0.000235	-0.030824 0.936900 0.984359 -0.007538	-0.022440 0.972541 0.966145 0.003264	0.020928 0.993691 0.990888 0.018503	0 0.000000 9999
4 69	20 20	4 69	0.149374 0.869583 0.881751 -0.014867	-0.043134 0.944758 0.978077 0.003469	0.009449 0.987210 0.962764 0.004979	0.007418 0.987208 0.964287 0.002885	0.005240 0.985830 0.989968 -0.002393	0.048212 0.963927 0.989114 0.031101	0.012026 0.987114 0.986537 0.015104	0.038069 0.957256 0.986270 0.009324	0.011009 0.988737 0.991326 0.007486	0.022860 0.986195 0.986931 0.010063	-0.015728 0.936900 0.988243 -0.009935	-0.014037 0.972541 0.978769 0.012436	0.013854 0.993691 0.992633 0.012105	0 0.000000 9999
4 70	20 20	4 70	0.120456 0.869583 0.856801 0.010614	-0.015962 0.944758 0.990288 -0.010569	-0.016130 0.987210 0.953797 -0.014768	-0.016338 0.987208 0.955063 -0.014390	0.034944 0.985830 0.970417 0.018066	-0.057579 0.963927 0.971644 -0.020824	0.020400 0.987114 0.942216 0.001828	-0.020666 0.957256 0.991086 -0.008348	0.025126 0.988737 0.985936 0.016733	0.005261 0.986195 0.991137 -0.004877	-0.032670 0.936900 0.987483 -0.021249	-0.037144 0.972541 0.956708 -0.010050	0.017618 0.993691 0.987663 0.014502	4 0.013847 9999
4 71	20 20	4 71	0.230861 0.869583 0.881585 0.017641	0.030568 0.944758 0.987670 -0.001396	0.025347 0.987210 0.985908 0.023471	0.025995 0.987208 0.986507 0.024311	0.026132 0.985830 0.985809 0.013661	0.044096 0.963927 0.984105 0.015031	-0.028131 0.987114 0.990309 -0.022909	0.034642 0.957256 0.989088 0.012358	-0.011557 0.988737 0.988966 -0.021541	0.024303 0.986195 0.982263 0.005863	0.101520 0.936900 0.949023 0.005024	0.029572 0.972541 0.985828 0.008403	-0.005412 0.993691 0.993896 -0.009173	6 -0.020103 9999
4 72	20 20	4 72	0.234796 0.869583 0.866906 0.006905	0.007857 0.944758 0.992491 0.018009	0.001317 0.987210 0.987030 0.002501	-0.000282 0.987208 0.987669 0.001057	0.024431 0.985830 0.981740 0.007896	-0.027545 0.963927 0.988502 -0.011574	-0.004194 0.987114 0.989962 0.003362	0.016170 0.957256 0.992667 0.008403	0.007163 0.988737 0.989149 -0.000683	0.029429 0.986195 0.989473 0.018934	0.102177 0.936900 0.948879 0.009152	0.025227 0.972541 0.984291 0.002057	0.017428 0.993691 0.995290 0.016142	9 0.011434 9999
4 73	20 20	4 73	0.220998 0.869583 0.882261 0.006084	0.065995 0.944758 0.976383 0.011708	0.017368 0.987210 0.985409 0.010769	0.015882 0.987208 0.986197 0.009690	0.019099 0.985830 0.990498 0.011047	0.045589 0.963927 0.989208 0.025800	-0.006510 0.987114 0.992649 -0.004976	0.058269 0.957256 0.985382 0.025086	0.007982 0.988737 0.993758 0.002086	0.027965 0.986195 0.991717 0.020004	0.123970 0.936900 0.956585 0.042776	0.043068 0.972541 0.982387 0.018455	-0.007259 0.993691 0.991911 -0.009010	10 0.016132 9999
4 74	20 20	4 74	0.226997 0.869583 0.871726 -0.000496	0.057770 0.944758 0.979168 0.011054	-0.014188 0.987210 0.976462 -0.026280	-0.013281 0.987208 0.977473 -0.024741	0.019061 0.985830 0.982252 0.003489	0.018232 0.963927 0.987667 -0.004559	-0.004573 0.987114 0.989456 -0.002905	0.043990 0.957256 0.981077 0.001851	0.002203 0.988737 0.991403 -0.003397	0.013826 0.986195 0.987096 0.006337	0.110659 0.936900 0.952666 0.015800	0.029629 0.972541 0.985240 0.006361	-0.007630 0.993691 0.994945 -0.006936	0 0.000000 9999
4 75	20 20	4 75	0.170213 0.869583 0.917815 -0.003245	-0.102940 0.944758 0.955070 -0.027554	-0.004129 0.987210 0.988210 -0.005306	-0.010392 0.987208 0.989591 -0.011285	0.008314 0.985830 0.986821 0.014303	0.094032 0.963927 0.941782 0.024429	-0.008098 0.987114 0.977941 0.007497	0.096114 0.957256 0.951344 0.021368	-0.008286 0.988737 0.961723 0.012476	0.025233 0.986195 0.968660 0.004325	-0.005553 0.936900 0.993899 0.005835	0.029476 0.972541 0.986511 0.009382	0.014095 0.993691 0.986717 0.007538	0 0.000000 9999
4 76	20 20	4 76	0.249342 0.869583 0.868844 0.032157	0.035981 0.944758 0.987663 0.001167	-0.006301 0.987210 0.977609 -0.008701	-0.003529 0.987208 0.977963 -0.005787	0.031877 0.985830 0.988638 0.025925	0.065287 0.963927 0.983509 0.038332	0.014412 0.987114 0.980844 0.028256	0.018856 0.957256 0.988849 0.011304	0.026555 0.988737 0.989174 0.019040	0.044713 0.986195 0.985996 0.031245	0.132982 0.936900 0.942838 0.038633	0.046595 0.972541 0.979924 0.015948	0.023981 0.993691 0.991683 0.021285	10 0.035247 93
4 77	20 15	4 77	0.154531 0.869583 0.920090 -0.012733	-0.039678 0.944758 0.988440 -0.019284	-0.000049 0.987210 0.995880 0.001266	-0.000001 0.987208 0.995639 0.001116	-0.016046 0.985830 0.978649 0.001070	-0.056079 0.963927 0.978760 -0.020470	0.002877 0.987114 0.984459 -0.005432	-0.042927 0.957256 0.977878 0.001288	-0.005227 0.988737 0.989094 -0.013026	-0.010273 0.986195 0.983973 0.004038	-0.008791 0.936900 0.995834 -0.004898	0.000246 0.972541 0.995262 -0.001392	0.003484 0.993691 0.995213 0.002397	0 0.000000 9999
4 78	20 20	4 78	0.211099 0.869583 0.875147 -0.009095	0.059469 0.944758 0.975153 0.000183	0.006012 0.987210 0.977917 0.003970	0.009655 0.987208 0.977871 0.006561	0.016579 0.985830 0.985980 0.009128	0.042274 0.963927 0.975977 -0.004107	0.001546 0.987114 0.983426 0.015370	0.021126 0.957256 0.987214 -0.000080	0.018092 0.988737 0.990892 0.010457	0.020843 0.986195 0.984424 0.007134	0.108147 0.936900 0.943077 0.007702	0.026410 0.972541 0.978692 -0.008634	0.004976 0.993691 0.994927 0.001523	0 0.000000 9999
4 79	20 15	4 79	0.179451 0.869583 0.914794 -0.000044	0.046601 0.944758 0.984515 0.013730	-0.004867 0.987210 9.000000 0.000000	0.000115 0.987208 0.993726 0.000814	0.003268 0.985830 0.987982 -0.005434	0.030267 0.963927 0.987400 0.009248	-0.020896 0.987114 0.976738 -0.007103	0.022622 0.957256 0.986710 0.004980	0.006837 0.988737 0.988875 0.001992	-0.014100 0.986195 0.986846 0.000456	-0.008667 0.936900 0.992656 -0.005230	0.019321 0.972541 0.951658 0.007721	0.000111 0.993691 0.995752 -0.000174	0 0.000000 9999
4 80	20 20	4 80	0.222514 0.869583 0.858906 -0.005868	-0.004016 0.944758 0.992803 -0.000232	-0.009335 0.987210 0.962092 -0.007812	-0.011241 0.987208 0.961785 -0.011081	0.016716 0.985830 0.986522 0.010040	0.008708 0.963927 0.989260 0.011989	-0.020159 0.987114 0.983622 -0.012442	0.018903 0.957256 0.992032 0.018775	0.002953 0.988737 0.987757 -0.004231	0.017509 0.986195 0.988946 0.010971	0.074992 0.936900 0.970309 0.013681	0.021011 0.972541 0.985739 0.001955	0.012471 0.993691 0.993311 0.016597	0 0.000000 9999
4 81	20 12	4 81	0.122267 0.869583 0.949802 0.009072	0.059714 0.944758 0.970964 0.000823	-0.002390 0.987210 0.990171 0.000595	-0.002352 0.987208 0.990236 0.000533	0.033148 0.985830 0.975679 0.017550	-0.045244 0.963927 0.976418 -0.006038	0.028558 0.987114 0.966295 0.013655	0.022362 0.957256 0.990667 0.008774	0.000656 0.988737 0.993976 0.001507	0.030445 0.986195 0.974504 0.009552	-0.016998 0.936900 0.991141 -0.001701	0.008337 0.972541 0.973998 0.001055	0.000106 0.993691 0.993022 -0.004047	4 0.012618 9999
4 82	20 19	4 82	0.214440 0.869583 0.884098 0.004630	0.056192 0.944758 0.981308 0.013294	0.002344 0.987210 0.972976 0.001203	0.003386 0.987208 0.973619 0.001642	0.025010 0.985830 0.987614 0.014849	0.044953 0.963927 0.978290 0.004063	-0.024029 0.987114 0.987871 -0.017122	0.028636 0.957256 0.991099 0.007826	0.019079 0.988737 0.985500 0.006398	0.006083 0.986195 0.986815 -0.007108	0.109386 0.936900 0.951831 0.018204	0.010103 0.972541 0.986663 -0.011981	0.003127 0.993691 0.994621 -0.000523	10 0.009181 9999
4 83	20 18	4 83	0.111952 0.869583 0.910122 0.006682	0.018977 0.944758 0.983756 -0.004859	-0.021752 0.987210 0.957146 -0.024409	-0.022081 0.987208 0.957122 -0.025739	0.008874 0.985830 0.971769 -0.008873	-0.037298 0.963927 0.987962 -0.020804	-0.000795 0.987114 0.968933 -0.017183	0.049317 0.957256 0.969381 0.013053	-0.011342 0.988737 0.987739 -0.014506	0.012309 0.986195 0.989035 0.000642	-0.076699 0.936900 0.977479 -0.036959	-0.072610 0.972541 0.956862 -0.035977	0.000326 0.993691 0.995724 -0.003086	3 -0.013114 9999
4 84	20 20	4 84	0.214863 0.869583 0.868900 -0.008736	0.064243 0.944758 0.979601 0.023804	-0.000871 0.987210 0.983978 0.000354	-0.000011 0.987208 0.983297 0.001514	0.021447 0.985830 0.987595 0.008507	0.051310 0.963927 0.983067 0.020566	0.007386 0.987114 0.993274 0.003668	0.069197 0.957256 0.975861 0.024331	0.011558 0.988737 0.993082 0.007582	0.011384 0.986195 0.987155 -0.000552	0.075875 0.936900 0.966816 0.005358	0.030610 0.972541 0.983231 0.004735	0.019344 0.993691 0.994994 0.021223	0 0.000000 9999
4 85	20 20	4 85	0.174353 0.869583 0.864390 0.006195	0.107147 0.944758 0.940472 0.012332	0.017517 0.987210 0.989561 0.014409	0.014352 0.987208 0.989717 0.010868	-0.008633 0.985830 0.993717 -0.006758	0.063756 0.963927 0.961569 0.008673	-0.000275 0.987114 0.986104 -0.008431	0.075704 0.957256 0.965126 0.015657	-0.005110 0.988737 0.993392 -0.011442	0.021178 0.986195 0.983694 0.005359	-0.034798 0.936900 0.985966 0.000413	0.031291 0.972541 0.981527 0.003870	0.010127 0.993691 0.995723 0.011048	7 0.009849 9999
4 86	20 20	4 86	0.233917 0.869583 0.866185 0.011913	0.086392 0.944758 0.963345 0.019178	0.010584 0.987210 0.991823 0.011917	0.009939 0.987208 0.992073 0.011240	0.030664 0.985830 0.985132 0.016161	0.045131 0.963927 0.975173 0.009258	0.005817 0.987114 0.992517 0.002811	0.063177 0.957256 0.973733 0.012556	0.021579 0.988737 0.992462 0.015141	0.047867 0.986195 0.982848 0.029462	0.119152 0.936900 0.930613 0.009997	0.035242 0.972541 0.984674 0.012801	0.007180 0.993691 0.994078 0.005521	9 0.018734 9999
4 87	20 20	4 87	0.175360 0.869583 0.857864 -0.006824	0.023090 0.944758 0.986263 -0.003384	-0.015483 0.987210 0.985305 -0.010197	-0.017753 0.987208 0.984255 -0.012651	0.019934 0.985830 0.984297 0.005147	0.076949 0.963927 0.950738 0.013469	0.008643 0.987114 0.973617 -0.008191	0.079656 0.957256 0.961247 0.017278	0.016650 0.988737 0.989103 0.008015	0.002532 0.986195 0.986412 -0.010655	-0.023001 0.936900 0.986559 0.004455	0.025735 0.972541 0.986150 0.002140	-0.007744 0.993691 0.992632 -0.009327	0 0.000000 9999
4 88	20 20	4 88	0.195936 0.869583 0.890979 -0.000884	0.017861 0.944758 0.990164 -0.000719	0.015351 0.987210 0.984079 0.012773	0.014060 0.987208 0.984434 0.011228	0.022052 0.985830 0.982992 0.005700	0.064835 0.963927 0.972980 0.016358	0.026674 0.987114 0.974363 0.011727	0.075720 0.957256 0.971671 0.020050	0.009545 0.988737 0.992158 0.006974	0.023869 0.986195 0.988353 0.012983	-0.022109 0.936900 0.990242 -0.011229	0.026635 0.972541 0.990187 0.008481	-0.003786 0.993691 0.992318 -0.006170	0 0.000000 9999
4 89	20 20	4 89	0.197066 0.869583 0.879772 0.003472	-0.075805 0.944758 0.968587 -0.026365	0.007762 0.987210 0.980553 0.002058	0.008816 0.987208 0.980113 0.002595	-0.000021 0.985830 0.987558 0.007841	-0.030134 0.963927 0.987615 -0.019447	0.005081 0.987114 0.982500 0.013550	-0.028020 0.957256 0.983260 -0.000957	-0.001432 0.988737 0.986995 -0.005952	-0.004936 0.986195 0.990449 0.002431	-0.049541 0.936900 0.988645 -0.023019	-0.021810 0.972541 0.989287 -0.010056	0.001759 0.993691 0.991605 0.002719	1 -0.009568 9999
4 90	20 20	4 90	0.201705 0.869583 0.878341 -0.003447	0.096356 0.944758 0.955256 0.012420	0.002729 0.987210 0.981718 0.000174	-0.001635 0.987208 0.983784 -0.004885	0.042737 0.985830 0.982888 0.025948	0.070648 0.963927 0.966658 0.016109	0.009580 0.987114 0.985373 0.000278	0.102896 0.957256 0.956020 0.032124	0.027100 0.988737 0.990235 0.018983	0.028538 0.986195 0.984302 0.013267	0.111851 0.936900 0.942958 0.011053	0.031625 0.972541 0.979764 -0.000222	-0.002001 0.993691 0.994540 -0.003275	0 0.000000 9999
4 91	20 20	4 91	0.208263 0.869583 0.871672 0.000403	0.069321 0.944758 0.970920 0.007654	-0.020229 0.987210 0.987087 -0.018395	-0.021768 0.987208 0.987158 -0.019734	0.018357 0.985830 0.978698 0.003456	0.034145 0.963927 0.985775 0.004191	0.003327 0.987114 0.980385 -0.009124	0.079144 0.957256 0.967696 0.024332	0.015210 0.988737 0.986968 0.009466	0.009197 0.986195 0.986424 -0.006284	0.103966 0.936900 0.953286 0.017274	0.030722 0.972541 0.980409 0.004538	-0.001395 0.993691 0.992156 -0.006097	7 0.003131 9999
4 92	20 20	4 92	0.198610 0.869583 0.870487 -0.021100	0.062442 0.944758 0.978710 0.007759	-0.011431 0.987210 0.977263 -0.011401	-0.015971 0.987208 0.977928 -0.015668	0.005246 0.985830 0.988048 -0.007567	0.062548 0.963927 0.976961 0.021205	-0.020357 0.987114 0.982632 -0.010401	0.013112 0.957256 0.990441 -0.003551	0.012417 0.988737 0.988472 0.004430	0.024767 0.986195 0.980881 0.007484	0.115983 0.936900 0.935387 0.008106	0.036430 0.972541 0.976838 0.003936	-0.004354 0.993691 0.993064 -0.006699	0 0.000000 9999
4 93	20 20	4 93	0.197446 0.869583 0.891130 0.001979	0.078291 0.944758 0.965575 0.009415	-0.003382 0.987210 0.991549 -0.007271	-0.002206 0.987208 0.991701 -0.005821	0.006436 0.985830 0.990132 0.003750	-0.061831 0.963927 0.960498 -0.002649	0.015480 0.987114 0.982349 0.003919	-0.046578 0.957256 0.986320 -0.018406	0.039062 0.988737 0.994066 0.034488	0.006985 0.986195 0.985924 -0.005983	-0.041952 0.936900 0.978958 0.010145	0.010769 0.972541 0.988590 -0.002868	0.004876 0.993691 0.994361 0.007443	8 0.008261 9999
4 94	20 20	4 94	0.211316 0.869583 0.869789 -0.008898	0.055372 0.944758 0.979398 0.007536	-0.001288 0.987210 0.983357 -0.004147	-0.001269 0.987208 0.983571 -0.003509	0.022817 0.985830 0.983102 0.012135	0.042030 0.963927 0.985481 0.010576	-0.005418 0.987114 0.978828 0.006529	0.022783 0.957256 0.988025 0.010209	0.002650 0.988737 0.991018 -0.005019	0.016685 0.986195 0.981666 -0.002338	0.109227 0.936900 0.940946 0.004507	0.026388 0.972541 0.979420 0.000335	-0.008543 0.993691 0.992017 -0.009434	0 0.000000 9999
4 95	20 15	4 95	0.194958 0.869583 0.900091 0.011641	0.025298 0.944758 0.983660 0.003415	0.002166 0.987210 0.989263 0.001234	0.000796 0.987208 0.989025 -0.001129	-0.008626 0.985830 0.989149 -0.010704	0.023342 0.963927 0.987757 0.000738	-0.048831 0.987114 0.970610 -0.033367	-0.021488 0.957256 0.988643 -0.012615	0.010015 0.988737 0.985019 0.000043	-0.046810 0.986195 0.973630 -0.023857	-0.025255 0.936900 0.979079 0.008245	0.029779 0.972541 0.931384 0.003888	0.002358 0.993691 0.992882 0.000473	6 -0.019709 9999
4 96	20 20	4 96	0.241561 0.869583 0.867410 0.021941	0.073512 0.944758 0.977624 0.027137	-0.003169 0.987210 0.981494 -0.009754	-0.004062 0.987208 0.982127 -0.010293	0.012109 0.985830 0.982531 0.010856	0.064372 0.963927 0.976921 0.024696	-0.001970 0.987114 0.982662 0.012167	0.021690 0.957256 0.985010 0.010450	0.003660 0.988737 0.992245 0.000067	0.032553 0.986195 0.982598 0.016503	0.128017 0.936900 0.946544 0.034772	0.054298 0.972541 0.978024 0.025856	-0.003426 0.993691 0.994278 -0.003517	10 0.027621 175
4 97	20 8	4 97	0.218122 0.869583 0.889297 0.013144	-0.079339 0.944758 0.974504 -0.030521	-0.012784 0.987210 0.976805 -0.012191	-0.012994 0.987208 0.981656 -0.014061	-0.038633 0.985830 0.973752 -0.021162	0.020507 0.963927 0.993534 0.015738	0.008320 0.987114 0.982529 0.018868	-0.097003 0.957256 0.955832 -0.031166	-0.001239 0.988737 0.986398 -0.010550	-0.009676 0.986195 0.959942 0.012360	-0.048368 0.936900 0.929223 0.005370	0.063424 0.972541 0.697210 -0.000860	0.001006 0.993691 0.994612 -0.002928	7 -0.020240 9999
4 98	20 20	4 98	0.258064 0.869583 0.875072 0.045222	0.101062 0.944758 0.980108 0.063189	-0.081844 0.987210 0.978236 -0.090322	-0.081698 0.987208 0.979169 -0.089621	0.064333 0.985830 0.985699 0.057936	0.076083 0.963927 0.977404 0.039673	0.013796 0.987114 0.986163 0.023462	0.058990 0.957256 0.984892 0.040328	0.042657 0.988737 0.992886 0.041057	0.026770 0.986195 0.983283 0.007367	0.159507 0.936900 0.948466 0.075413	0.088292 0.972541 0.976765 0.059106	-0.015926 0.993691 0.991962 -0.015022	2 -0.063910 27
4 99	20 3	4 99	0.219194 0.869583 0.891084 0.011985	0.041238 0.944758 0.977542 -0.010487	-0.013093 0.987210 0.945890 -0.016566	-0.011273 0.987208 0.954939 -0.014895	0.015088 0.985830 0.989496 0.017347	0.039823 0.963927 0.985760 0.009707	-0.052624 0.987114 0.923404 -0.028975	0.013919 0.957256 0.987872 0.011066	0.047349 0.988737 0.871063 0.000976	-0.073256 0.986195 0.894942 -0.037329	-0.149391 0.936900 0.857265 -0.034465	0.093323 0.972541 0.690319 0.020427	0.047799 0.993691 0.956850 0.035709	9 -0.021152 9999
4 100	20 5	4 100	0.313982 0.869583 0.776129 0.024607	-0.094328 0.944758 0.970562 -0.036569	-0.031386 0.987210 0.991305 -0.029349	-0.030845 0.987208 0.991294 -0.028990	-0.057159 0.985830 0.972186 -0.031325	-0.034725 0.963927 0.983528 -0.023701	-0.040257 0.987114 0.978315 -0.026375	-0.112263 0.957256 0.953240 -0.043420	0.093199 0.988737 0.772962 0.059807	-0.039804 0.986195 0.972002 -0.016709	0.019699 0.936900 0.986062 -0.002202	0.030478 0.972541 0.973315 -0.007913	0.036530 0.993691 0.965903 0.025115	0 0.024607 239
5 6	17 20	5 6	0.215594 0.883396 0.892681 0.025885	-0.017468 0.987822 0.977878 -0.023924	0.009790 0.996294 0.988526 0.012559	0.020310 0.994314 0.988430 0.021555	0.001848 0.991547 0.986134 0.002947	0.024111 0.988079 0.976729 0.007605	-0.055551 0.970815 0.976688 -0.021548	-0.018135 0.987750 0.978323 -0.006236	0.008952 0.989839 0.990950 0.002598	-0.011726 0.979660 0.987265 0.002875	0.000971 0.991234 0.990215 0.002470	0.009126 0.992446 0.979478 -0.001372	-0.022088 0.995324 0.994674 -0.022774	0 0.025885 -9
5 7	17 20	5 7	0.143115 0.883396 0.900653 0.017920	0.008503 0.987822 0.986400 0.007873	-0.000983 0.996294 0.967588 0.000457	-0.001147 0.994314 0.968368 0.000335	-0.065188 0.991547 0.968459 -0.059497	-0.011625 0.988079 0.964946 0.012660	-0.106042 0.970815 0.949883 -0.059311	0.025970 0.987750 0.990264 0.015309	0.003008 0.989839 0.991545 -0.001889	-0.023639 0.979660 0.986861 -0.010534	0.031962 0.991234 0.984047 0.018462	-0.050559 0.992446 0.962051 -0.038272	-0.001506 0.995324 0.993302 -0.002031	4 -0.032653 -9
5 8	17 20	5 8	0.202790 0.883396 0.905425 0.023480	-0.033933 0.987822 0.990422 -0.031405	0.016026 0.996294 0.986931 0.015922	0.007136 0.994314 0.986875 0.007554	-0.023120 0.991547 0.990718 -0.022158	0.051091 0.988079 0.963657 0.027090	0.030130 0.970815 0.984809 0.004710	-0.059307 0.987750 0.974952 -0.044533	-0.005143 0.989839 0.991379 -0.012033	-0.053934 0.979660 0.992694 -0.047483	-0.043723 0.991234 0.950110 -0.017160	-0.001519 0.992446 0.979279 -0.011443	0.011905 0.995324 0.991937 0.010934	9 -0.033390 -9
5 9	17 20	5 9	0.221997 0.883396 0.883460 0.017158	0.012657 0.987822 0.955311 0.003824	0.018850 0.996294 0.988802 0.019243	0.015027 0.994314 0.989329 0.014436	-0.018083 0.991547 0.989940 -0.019472	-0.032448 0.988079 0.973922 -0.013114	-0.013856 0.970815 0.990886 -0.001804	-0.001850 0.987750 0.990959 -0.010222	0.017219 0.989839 0.992486 0.010360	-0.049009 0.979660 0.978430 -0.023564	-0.000912 0.991234 0.990391 -0.008752	0.035543 0.992446 0.980478 0.025061	-0.004496 0.995324 0.992937 -0.003663	11 0.020736 9999
5 10	17 19	5 10	0.170329 0.883396 0.921838 0.007268	0.009600 0.987822 0.990221 0.003848	0.000028 0.996294 0.991632 0.000719	0.000611 0.994314 0.991996 0.000902	-0.011211 0.991547 0.984622 -0.005902	0.037217 0.988079 0.968254 0.018021	-0.057134 0.970815 0.970761 -0.012179	-0.031503 0.987750 0.972153 -0.012609	0.000471 0.989839 0.990322 -0.006013	-0.038414 0.979660 0.988867 -0.019411	0.013361 0.991234 0.982936 -0.000851	0.006433 0.992446 0.980076 -0.002285	0.011746 0.995324 0.986841 0.011798	9 -0.011878 9999
5 11	17 20	5 11	0.212473 0.883396 0.884704 0.011592	0.020554 0.987822 0.988982 0.017123	0.005090 0.996294 0.990547 0.006063	0.003419 0.994314 0.990698 0.004595	-0.004405 0.991547 0.988485 -0.006638	0.016582 0.988079 0.990053 0.025348	0.031660 0.970815 0.982090 0.005388	0.017963 0.987750 0.986282 0.010393	0.016750 0.989839 0.991692 0.012835	0.043528 0.979660 0.981026 0.018517	0.004642 0.991234 0.985679 -0.007091	0.001871 0.992446 0.989411 -0.005079	0.002849 0.995324 0.994826 0.001851	9 0.014651 9999
5 12	17 19	5 12	0.136168 0.883396 0.932589 -0.010740	0.005011 0.987822 0.946411 -0.006341	-0.000375 0.996294 0.991107 -0.000356	-0.000256 0.994314 0.991052 -0.000584	-0.001322 0.991547 0.989124 -0.005011	0.028836 0.988079 0.967803 0.006077	-0.017788 0.970815 0.992569 -0.007982	-0.027174 0.987750 0.973912 -0.010711	0.008137 0.989839 0.991944 -0.000113	-0.021988 0.979660 0.991763 -0.013085	0.024898 0.991234 0.979979 0.010719	0.008412 0.992446 0.981728 -0.001918	-0.009330 0.995324 0.995316 -0.008438	0 0.000000 9999
5 13	17 20	5 13	0.207447 0.883396 0.895621 0.021020	-0.007581 0.987822 0.989795 -0.005448	-0.000033 0.996294 0.990837 0.001260	-0.000994 0.994314 0.991130 -0.000639	-0.030464 0.991547 0.988739 -0.030075	0.020883 0.988079 0.980588 0.004850	0.052698 0.970815 0.979296 0.017693	-0.034389 0.987750 0.991578 -0.033710	0.025484 0.989839 0.988756 0.019237	-0.046867 0.979660 0.985552 -0.030287	-0.039223 0.991234 0.951407 -0.012377	0.014192 0.992446 0.978335 0.003606	-0.005651 0.995324 0.992738 -0.006363	7 -0.026619 188
5 14	17 20	5 14	0.243758 0.883396 0.858112 0.024211	0.024715 0.987822 0.984383 0.019434	0.002025 0.996294 0.980403 0.000274	0.003060 0.994314 0.981493 -0.001493	0.003301 0.991547 0.984173 0.005346	0.014673 0.988079 0.988073 0.004772	0.049992 0.970815 0.980130 0.022831	-0.012049 0.987750 0.983652 -0.007480	0.001227 0.989839 0.990679 -0.003684	0.007857 0.979660 0.984526 0.000938	-0.027420 0.991234 0.974316 -0.010037	0.004813 0.992446 0.984923 -0.001474	0.019505 0.995324 0.993205 0.017748	0 0.024211 252
5 15	17 19	5 15	0.228715 0.883396 0.886857 0.033694	-0.038832 0.987822 0.986188 -0.042551	-0.000082 0.996294 0.987599 -0.000057	-0.000113 0.994314 0.989072 0.000205	-0.003800 0.991547 0.992122 -0.005647	0.004578 0.988079 0.989001 0.003853	0.057434 0.970815 0.973275 0.019859	0.010561 0.987750 0.988036 0.006595	-0.007148 0.989839 0.992131 -0.012419	0.043481 0.979660 0.982886 0.021544	0.010895 0.991234 0.990852 0.004093	0.013246 0.992446 0.985157 0.007488	-0.001345 0.995324 0.993012 -0.001428	1 -0.037864 79
5 16	17 20	5 16	0.229116 0.883396 0.885896 0.039139	0.027614 0.987822 0.975621 0.029855	-0.000186 0.996294 0.988983 -0.000781	-0.000021 0.994314 0.989504 -0.001644	0.014291 0.991547 0.978544 0.013665	-0.000926 0.988079 0.986021 0.008502	-0.022467 0.970815 0.989444 -0.019364	0.023606 0.987750 0.980809 0.014228	0.000827 0.989839 0.986387 -0.010762	0.020168 0.979660 0.986916 0.010888	0.008808 0.991234 0.990098 0.004864	0.009458 0.992446 0.989940 0.005968	-0.000425 0.995324 0.987372 0.002435	0 0.039139 71
5 17	17 20	5 17	0.215007 0.883396 0.875922 0.006560	-0.010940 0.987822 0.992269 -0.011947	-0.000074 0.996294 0.982883 0.000466	-0.008459 0.994314 0.983438 -0.009320	0.003532 0.991547 0.978925 0.006302	0.014428 0.988079 0.989735 0.009931	0.035050 0.970815 0.983038 0.005731	0.007243 0.987750 0.988778 0.004789	0.004019 0.989839 0.988802 -0.004793	-0.025319 0.979660 0.982801 -0.008307	-0.025737 0.991234 0.943860 0.002750	0.006594 0.992446 0.975107 -0.005387	-0.011619 0.995324 0.994214 -0.012520	1 -0.008853 9999
5 18	17 20	5 18	0.198850 0.883396 0.893841 0.006529	0.004489 0.987822 0.985078 0.007740	0.000516 0.996294 0.993533 0.000522	0.000323 0.994314 0.992933 0.002004	-0.001632 0.991547 0.981679 0.000361	0.003525 0.988079 0.990712 -0.002950	0.046697 0.970815 0.968026 0.005344	-0.019374 0.987750 0.984769 -0.022633	0.016971 0.989839 0.985399 0.008094	0.020602 0.979660 0.977346 -0.006851	0.027676 0.991234 0.991745 0.024268	0.003945 0.992446 0.993457 0.002707	0.007188 0.995324 0.993350 0.006638	10 0.012588 9999
5 19	17 20	5 19	0.233539 0.883396 0.855338 0.005067	-0.003069 0.987822 0.990518 -0.007561	0.000125 0.996294 0.989500 0.000046	-0.010436 0.994314 0.989551 -0.011311	-0.025250 0.991547 0.979625 -0.017982	0.031308 0.988079 0.990244 0.029659	0.022736 0.970815 0.986899 0.004343	-0.005022 0.987750 0.988557 0.006136	0.002706 0.989839 0.990992 -0.005162	-0.025975 0.979660 0.984939 -0.001738	-0.042692 0.991234 0.952759 -0.017408	0.005791 0.992446 0.984277 -0.000454	0.021176 0.995324 0.993814 0.019996	4 -0.009545 9999
5 20	17 20	5 20	0.094058 0.883396 0.929862 -0.010698	-0.014937 0.987822 0.964556 -0.028478	-0.000400 0.996294 0.990092 -0.000511	-0.000163 0.994314 0.989423 -0.000747	-0.007812 0.991547 0.986890 -0.007825	-0.025472 0.988079 0.975150 -0.006206	-0.035008 0.970815 0.978482 -0.006820	0.009413 0.987750 0.990583 0.007210	0.005114 0.989839 0.989787 0.000780	-0.027753 0.979660 0.975431 -0.007317	0.001141 0.991234 0.987647 -0.004878	0.010224 0.992446 0.983567 0.005684	-0.002692 0.995324 0.993828 -0.003946	0 0.000000 9999
5 21	17 20	5 21	0.189262 0.883396 0.902445 0.004013	0.018264 0.987822 0.981265 0.012740	-0.000179 0.996294 0.992636 0.000782	0.000018 0.994314 0.993186 0.001408	-0.004667 0.991547 0.985699 -0.002652	0.025529 0.988079 0.972158 0.004638	0.044269 0.970815 0.984519 0.014489	0.002031 0.987750 0.989817 0.006489	0.002616 0.989839 0.989327 -0.008016	-0.015454 0.979660 0.982393 0.007688	-0.034197 0.991234 0.943302 -0.003787	0.005870 0.992446 0.981112 -0.005231	-0.002171 0.995324 0.994503 -0.002109	6 0.007625 9999
5 22	17 20	5 22	0.083701 0.883396 0.849114 0.001774	0.008158 0.987822 0.981864 0.002693	0.000201 0.996294 0.935844 0.000265	-0.000029 0.994314 0.937597 -0.001034	0.006780 0.991547 0.970416 0.006721	-0.001810 0.988079 0.991476 -0.004045	-0.037436 0.970815 0.958088 -0.012944	0.005831 0.987750 0.969018 0.012849	-0.000476 0.989839 0.991527 -0.003754	-0.005315 0.979660 0.990151 0.004478	0.004975 0.991234 0.987532 -0.001437	-0.008990 0.992446 0.935263 -0.000353	-0.000262 0.995324 0.990985 -0.001978	6 -0.004792 9999
5 23	17 20	5 23	0.190660 0.883396 0.899397 0.005533	0.008661 0.987822 0.983963 0.002522	-0.008416 0.996294 0.986603 -0.008992	-0.007167 0.994314 0.986333 -0.008115	-0.024432 0.991547 0.986991 -0.024224	-0.006002 0.988079 0.984116 0.005956	-0.041780 0.970815 0.988907 -0.025459	-0.013660 0.987750 0.991357 -0.015407	0.001638 0.989839 0.989103 -0.003111	-0.041027 0.979660 0.985997 -0.021959	0.007140 0.991234 0.989171 -0.001783	0.003583 0.992446 0.993598 0.002086	-0.006900 0.995324 0.994222 -0.009781	6 -0.011869 9999
5 24	17 19	5 24	0.077571 0.883396 0.867200 -0.002597	0.015805 0.987822 0.989744 0.009751	-0.000281 0.996294 0.938056 -0.000992	-0.000469 0.994314 0.938701 0.000181	0.001708 0.991547 0.973922 0.003279	-0.007537 0.988079 0.990172 -0.004890	-0.030190 0.970815 0.964849 -0.008792	-0.004990 0.987750 0.982731 0.000884	0.001741 0.989839 0.980086 -0.001987	-0.000400 0.979660 0.989994 0.007956	0.011744 0.991234 0.984873 0.003839	-0.013815 0.992446 0.937435 -0.002775	0.000266 0.995324 0.988558 0.000419	0 0.000000 9999
5 25	17 20	5 25	0.396508 0.883396 0.503664 0.020168	-0.001279 0.987822 0.948021 -0.012827	0.000837 0.996294 0.975245 0.001392	0.004067 0.994314 0.975584 0.003732	-0.017528 0.991547 0.945954 -0.007693	-0.074235 0.988079 0.833511 -0.023310	-0.079951 0.970815 0.941588 -0.017586	0.016094 0.987750 0.985402 0.009894	0.025111 0.989839 0.964807 0.007725	-0.075779 0.979660 0.947617 -0.027938	-0.010701 0.991234 0.981895 -0.008101	-0.003654 0.992446 0.984405 0.001211	0.008969 0.995324 0.988926 0.006722	9 -0.023737 -9
5 26	17 18	5 26	0.441114 0.883396 0.301317 0.043899	0.001691 0.987822 0.716889 -0.034493	0.004686 0.996294 0.980041 0.001419	0.001039 0.994314 0.982186 -0.002493	-0.024734 0.991547 0.980617 -0.017785	0.000166 0.988079 0.977412 0.007454	-0.057981 0.970815 0.959986 -0.010147	-0.042891 0.987750 0.972243 -0.025023	0.048918 0.989839 0.914476 0.017709	-0.076067 0.979660 0.927800 -0.020808	-0.068650 0.991234 0.801700 -0.021288	0.046827 0.992446 0.821584 0.014456	-0.008241 0.995324 0.984887 -0.010039	0 0.043899 -9
5 27	17 20	5 27	0.343475 0.883396 0.628911 -0.002061	0.024370 0.987822 0.884787 0.007756	0.004402 0.996294 0.988132 0.004177	-0.003269 0.994314 0.988639 -0.004455	-0.001541 0.991547 0.984582 0.002951	-0.010096 0.988079 0.981693 -0.009059	-0.023581 0.970815 0.982515 0.001969	0.020096 0.987750 0.987402 0.025822	0.016274 0.989839 0.979349 0.002224	-0.053646 0.979660 0.956226 -0.010110	-0.020350 0.991234 0.967922 -0.004916	0.022446 0.992446 0.951363 0.007608	0.003849 0.995324 0.991777 0.003535	0 0.000000 9999
5 28	17 20	5 28	0.224470 0.883396 0.859958 -0.001365	0.019584 0.987822 0.965795 0.008625	-0.027608 0.996294 0.991920 -0.026452	-0.031191 0.994314 0.991244 -0.031243	-0.012957 0.991547 0.982312 -0.011273	0.005902 0.988079 0.988213 0.000019	-0.037936 0.970815 0.986374 -0.022270	-0.008833 0.987750 0.976288 0.006794	0.010281 0.989839 0.989455 0.002590	-0.031304 0.979660 0.982958 -0.010022	-0.029824 0.991234 0.957021 -0.006485	-0.027793 0.992446 0.988192 -0.032369	-0.006545 0.995324 0.993963 -0.009237	0 0.000000 9999
5 29	17 20	5 29	0.150296 0.883396 0.903260 -0.003101	0.022425 0.987822 0.950190 0.013003	-0.001636 0.996294 0.989466 -0.000951	0.000702 0.994314 0.989058 -0.001047	-0.020705 0.991547 0.991129 -0.021953	0.017926 0.988079 0.967765 -0.007320	-0.016163 0.970815 0.991477 -0.006563	-0.025768 0.987750 0.969054 -0.009164	0.012875 0.989839 0.988146 0.008038	-0.027479 0.979660 0.985051 -0.011747	0.014081 0.991234 0.984695 0.001760	0.006951 0.992446 0.985349 -0.000641	-0.004095 0.995324 0.990203 -0.006101	0 0.000000 9999
5 30	17 20	5 30	0.210291 0.883396 0.874857 0.003832	0.014805 0.987822 0.974627 0.008735	-0.006953 0.996294 0.982039 -0.011996	0.006119 0.994314 0.982146 0.001633	0.004093 0.991547 0.983865 0.006519	-0.010483 0.988079 0.988897 -0.009788	-0.035713 0.970815 0.987723 -0.020138	-0.011776 0.987750 0.987937 -0.003396	0.009137 0.989839 0.988742 0.002956	-0.051110 0.979660 0.983772 -0.029758	-0.001909 0.991234 0.974287 0.014481	0.015548 0.992446 0.989938 0.010175	0.014695 0.995324 0.993321 0.014499	9 -0.010679 9999
5 31	17 20	5 31	0.170348 0.883396 0.887148 0.015087	0.029063 0.987822 0.990903 0.026697	-0.023824 0.996294 0.990618 -0.026030	-0.018048 0.994314 0.990847 -0.017636	-0.005342 0.991547 0.981907 -0.001486	0.065412 0.988079 0.961641 0.043540	-0.002503 0.970815 0.990382 -0.006900	-0.012489 0.987750 0.966309 0.001775	0.035521 0.989839 0.988014 0.028075	-0.021198 0.979660 0.989669 -0.008097	-0.035060 0.991234 0.952338 -0.009501	0.036506 0.992446 0.983220 0.029195	0.003466 0.995324 0.992673 -0.000014	11 0.020987 9999
5 32	17 20	5 32	0.181354 0.883396 0.885417 0.006765	0.005731 0.987822 0.953980 -0.000878	0.000342 0.996294 0.990655 -0.000846	0.000623 0.994314 0.990425 0.000109	0.004296 0.991547 0.986697 -0.000400	0.005572 0.988079 0.983764 -0.004984	0.004572 0.970815 0.986249 0.016984	-0.010486 0.987750 0.984236 -0.002854	-0.000189 0.989839 0.990502 -0.004407	0.000348 0.979660 0.979522 0.015861	-0.009127 0.991234 0.988547 -0.011686	0.010258 0.992446 0.981438 0.004228	-0.011122 0.995324 0.992001 -0.010515	6 0.010719 9999
5 33	17 20	5 33	0.222586 0.883396 0.861199 0.009258	0.001965 0.987822 0.991048 -0.000200	-0.010834 0.996294 0.967010 -0.013496	-0.005585 0.994314 0.967074 -0.009128	-0.001946 0.991547 0.972969 -0.000615	-0.015214 0.988079 0.988473 -0.010009	0.024816 0.970815 0.989849 0.013530	-0.011577 0.987750 0.988401 -0.009166	0.004741 0.989839 0.991975 -0.000891	-0.023048 0.979660 0.980570 0.000305	-0.015902 0.991234 0.949887 0.010775	0.015619 0.992446 0.986062 0.009717	0.013307 0.995324 0.994494 0.013526	6 0.011192 9999
5 34	17 20	5 34	0.213721 0.883396 0.873971 0.015999	-0.039083 0.987822 0.976500 -0.031755	0.000102 0.996294 0.988702 -0.002100	0.000139 0.994314 0.990789 -0.006039	-0.021287 0.991547 0.960289 -0.021197	-0.009938 0.988079 0.984634 -0.004863	0.041169 0.970815 0.965678 0.012704	0.014241 0.987750 0.949809 -0.000281	0.018831 0.989839 0.990099 0.009598	0.048964 0.979660 0.964498 0.021188	0.004680 0.991234 0.988710 0.002182	0.005345 0.992446 0.983278 0.001322	0.015906 0.995324 0.991692 0.012750	1 -0.022540 9999
5 35	17 19	5 35	0.199875 0.883396 0.886693 0.005076	0.009828 0.987822 0.983604 0.003799	-0.021036 0.996294 0.976986 -0.019122	-0.014055 0.994314 0.976810 -0.012908	-0.009074 0.991547 0.982964 -0.008037	0.004131 0.988079 0.980526 -0.013339	0.035745 0.970815 0.985561 0.018249	0.000217 0.987750 0.988701 0.005985	-0.011550 0.989839 0.984557 -0.023997	-0.024954 0.979660 0.985844 -0.007159	-0.039092 0.991234 0.961711 -0.016394	0.000539 0.992446 0.989687 -0.004725	-0.002509 0.995324 0.993829 -0.002814	8 -0.011037 9999
5 36	17 19	5 36	0.128519 0.883396 0.921980 0.001802	-0.029663 0.987822 0.959315 -0.026978	-0.000705 0.996294 0.988805 -0.000844	-0.050298 0.994314 0.988351 -0.048515	0.000436 0.991547 0.971112 0.008779	0.015919 0.988079 0.960566 -0.013048	0.024595 0.970815 0.973750 -0.000182	-0.025152 0.987750 0.964713 -0.007444	-0.025448 0.989839 0.970893 -0.015187	-0.029982 0.979660 0.976057 -0.015011	0.001250 0.991234 0.985184 -0.003129	0.007469 0.992446 0.977525 0.004029	-0.002204 0.995324 0.991521 -0.003291	3 -0.009350 9999
5 37	17 20	5 37	0.175421 0.883396 0.898133 -0.004394	0.005917 0.987822 0.953863 -0.007678	-0.000139 0.996294 0.976901 0.000458	-0.000098 0.994314 0.977368 0.003715	0.014427 0.991547 0.973022 0.018554	0.043153 0.988079 0.962261 0.021352	-0.025551 0.970815 0.983949 -0.004365	-0.025103 0.987750 0.945688 0.001245	0.009747 0.989839 0.977035 -0.002258	-0.027896 0.979660 0.988261 -0.010408	-0.032220 0.991234 0.938137 -0.002430	0.038020 0.992446 0.977164 0.028222	0.015453 0.995324 0.991661 0.012714	0 0.000000 9999
5 38	17 20	5 38	0.176238 0.883396 0.898082 -0.005058	-0.011401 0.987822 0.979017 -0.006294	-0.003342 0.996294 0.988041 -0.001610	0.002565 0.994314 0.988891 0.004484	-0.012159 0.991547 0.950941 -0.013420	-0.025406 0.988079 0.987220 -0.017297	0.007129 0.970815 0.979949 -0.005897	0.004145 0.987750 0.964564 -0.010367	0.035154 0.989839 0.988848 0.026842	0.037098 0.979660 0.972326 0.006057	0.003504 0.991234 0.982508 -0.003191	0.000344 0.992446 0.986242 -0.003585	0.005291 0.995324 0.992939 0.004413	0 0.000000 9999
5 39	17 20	5 39	0.215653 0.883396 0.862647 -0.000410	-0.001978 0.987822 0.991254 -0.001804	0.000010 0.996294 0.984377 0.000508	0.024686 0.994314 0.983873 0.027294	0.015656 0.991547 0.987067 0.009631	0.001057 0.988079 0.991655 -0.002410	0.060154 0.970815 0.978270 0.026231	0.014240 0.987750 0.988676 0.006722	0.013991 0.989839 0.990396 0.005654	0.027548 0.979660 0.986093 0.014848	0.002422 0.991234 0.981899 0.013491	0.004792 0.992446 0.983525 -0.002353	-0.004324 0.995324 0.993712 -0.003908	0 0.000000 9999
5 40	17 20	5 40	0.195195 0.883396 0.883185 -0.001569	0.014849 0.987822 0.968593 0.010697	0.027841 0.996294 0.985579 0.027075	0.028348 0.994314 0.986154 0.026808	-0.004913 0.991547 0.988516 -0.002267	0.015034 0.988079 0.984943 0.000428	0.006333 0.970815 0.991449 0.014854	-0.033461 0.987750 0.974251 -0.016683	-0.004739 0.989839 0.988985 -0.012237	-0.019611 0.979660 0.991895 -0.006756	-0.022402 0.991234 0.954722 0.001496	0.009105 0.992446 0.983993 0.002067	0.007232 0.995324 0.993310 0.007674	0 0.000000 9999
5 41	17 20	5 41	0.196290 0.883396 0.869779 0.019351	0.006137 0.987822 0.959046 -0.003013	-0.001131 0.996294 0.988936 -0.000124	0.003558 0.994314 0.989013 0.005115	0.016058 0.991547 0.991363 0.015370	0.027159 0.988079 0.976604 0.011377	-0.004623 0.970815 0.991076 0.007328	-0.032343 0.987750 0.971896 -0.016676	0.020224 0.989839 0.991580 0.016678	-0.023939 0.979660 0.987904 -0.004476	0.004833 0.991234 0.983046 0.012131	0.034262 0.992446 0.986079 0.027928	0.006513 0.995324 0.993109 0.006928	11 0.023247 9999
5 42	17 20	5 42	0.205660 0.883396 0.854046 -0.000132	0.012386 0.987822 0.984130 0.005128	-0.000753 0.996294 0.987462 -0.002021	-0.020439 0.994314 0.987287 -0.021526	-0.001202 0.991547 0.988596 0.001444	0.019995 0.988079 0.974287 0.002053	-0.021242 0.970815 0.991653 -0.026655	-0.033098 0.987750 0.976850 -0.018413	0.011016 0.989839 0.987385 0.003738	-0.030129 0.979660 0.988229 -0.014275	-0.031636 0.991234 0.939547 0.001178	0.006030 0.992446 0.978742 -0.004586	-0.007040 0.995324 0.992627 -0.008466	0 0.000000 9999
5 43	17 20	5 43	0.226376 0.883396 0.846305 -0.003031	0.028556 0.987822 0.968712 0.022822	-0.003465 0.996294 0.984779 -0.000432	-0.002879 0.994314 0.984825 -0.000776	-0.011870 0.991547 0.979922 -0.007718	0.004747 0.988079 0.992341 0.002694	-0.037034 0.970815 0.978759 -0.006071	-0.026369 0.987750 0.984342 -0.015214	0.001068 0.989839 0.984183 -0.007252	-0.044827 0.979660 0.984752 -0.027810	-0.035834 0.991234 0.959352 -0.014080	-0.001423 0.992446 0.989832 -0.001844	-0.008619 0.995324 0.990772 -0.007952	0 0.000000 9999
5 44	17 20	5 44	0.283325 0.883396 0.758725 0.002196	0.022341 0.987822 0.941475 0.007939	0.006925 0.996294 0.990537 0.007742	0.000055 0.994314 0.990963 0.001316	-0.009451 0.991547 0.977345 -0.003198	0.023217 0.988079 0.971213 0.001236	-0.026290 0.970815 0.989481 -0.007495	-0.024709 0.987750 0.952235 0.001228	0.024043 0.989839 0.983371 0.018501	-0.040690 0.979660 0.976906 -0.008412	-0.042127 0.991234 0.904626 -0.004450	0.008220 0.992446 0.972073 -0.004089	-0.004133 0.995324 0.995014 -0.006937	8 0.006374 9999
5 45	17 20	5 45	0.359952 0.883396 0.634530 0.026955	0.009934 0.987822 0.922282 -0.004464	0.000256 0.996294 0.985406 -0.001122	-0.002917 0.994314 0.985791 -0.003867	0.004058 0.991547 0.967720 0.012560	0.024168 0.988079 0.979265 0.009949	-0.037469 0.970815 0.984671 -0.012823	-0.028103 0.987750 0.942220 -0.001064	0.012556 0.989839 0.985048 -0.002666	-0.059024 0.979660 0.964490 -0.019980	-0.064139 0.991234 0.872565 -0.022592	0.016221 0.992446 0.977173 0.005189	0.006594 0.995324 0.994697 0.004299	0 0.026955 -9
5 46	17 19	5 46	0.313427 0.883396 0.709295 0.003513	0.016810 0.987822 0.933084 0.005935	0.002579 0.996294 0.992431 0.002409	0.021451 0.994314 0.992313 0.021939	-0.015125 0.991547 0.973189 -0.009350	0.032300 0.988079 0.964041 0.008453	-0.051803 0.970815 0.984271 -0.026479	-0.035293 0.987750 0.938223 -0.008385	0.015848 0.989839 0.984181 0.001042	-0.057341 0.979660 0.970093 -0.022827	-0.054601 0.991234 0.881534 -0.012921	0.016529 0.992446 0.970457 0.002078	-0.002575 0.995324 0.992540 -0.004242	6 -0.009645 9999
5 47	17 20	5 47	0.284765 0.883396 0.775821 0.018308	0.027954 0.987822 0.929375 0.013185	-0.001101 0.996294 0.990804 -0.000551	0.000308 0.994314 0.991135 0.001678	0.006276 0.991547 0.987401 0.008442	0.001417 0.988079 0.989433 0.004458	-0.016553 0.970815 0.988743 -0.001359	0.016334 0.987750 0.988133 0.019412	0.018372 0.989839 0.983539 0.008290	-0.011706 0.979660 0.983507 0.009631	-0.017581 0.991234 0.963378 0.004424	0.020723 0.992446 0.967513 0.004951	0.017993 0.995324 0.992472 0.014940	7 0.018852 9999
5 48	17 20	5 48	0.217805 0.883396 0.853213 -0.008773	0.014733 0.987822 0.966936 0.007164	0.000916 0.996294 0.987688 0.002021	0.011615 0.994314 0.987040 0.011514	-0.020805 0.991547 0.986891 -0.015617	0.014499 0.988079 0.984355 0.003941	-0.021950 0.970815 0.990361 -0.015980	-0.038261 0.987750 0.977265 -0.020499	-0.000886 0.989839 0.988341 -0.006101	-0.039316 0.979660 0.985166 -0.018923	-0.025325 0.991234 0.945988 0.004506	0.005140 0.992446 0.982830 -0.002574	-0.004224 0.995324 0.992909 -0.004731	0 0.000000 9999
5 49	17 20	5 49	0.201040 0.883396 0.876189 -0.004731	0.032616 0.987822 0.957664 0.025957	0.013444 0.996294 0.988214 0.014981	0.010164 0.994314 0.988416 0.010037	0.000295 0.991547 0.989942 0.001103	0.019384 0.988079 0.969617 -0.004719	-0.009692 0.970815 0.991030 -0.004316	-0.023502 0.987750 0.969161 -0.004345	-0.003052 0.989839 0.989377 -0.008437	-0.006449 0.979660 0.988706 0.007794	0.004840 0.991234 0.985704 0.010137	0.019922 0.992446 0.984238 0.010204	0.007221 0.995324 0.990906 0.004664	0 0.000000 9999
5 50	17 20	5 50	0.204786 0.883396 0.858576 -0.015146	-0.000092 0.987822 0.985273 0.002157	0.015406 0.996294 0.986055 0.015849	0.012107 0.994314 0.987297 0.013459	0.001666 0.991547 0.990116 -0.001049	-0.034894 0.988079 0.977546 -0.020341	-0.008923 0.970815 0.989309 -0.003527	0.012168 0.987750 0.987000 0.008594	0.029617 0.989839 0.985531 0.029963	-0.008206 0.979660 0.989781 0.005138	0.010203 0.991234 0.990178 0.006317	-0.014732 0.992446 0.991367 -0.016955	-0.022779 0.995324 0.981898 -0.017666	0 0.000000 9999
5 51	17 20	5 51	0.072000 0.883396 0.952090 0.002642	-0.006579 0.987822 0.976920 -0.004938	0.000120 0.996294 0.992556 -0.000338	0.000194 0.994314 0.987579 0.001462	0.004141 0.991547 0.975798 0.002962	0.001877 0.988079 0.994693 0.004759	0.003992 0.970815 0.987105 0.003094	-0.005105 0.987750 0.991580 -0.000893	-0.027943 0.989839 0.962296 -0.018760	-0.035215 0.979660 0.971854 -0.015950	0.006115 0.991234 0.993338 0.005897	-0.000348 0.992446 0.992116 -0.000321	-0.000844 0.995324 0.992911 -0.004850	8 -0.007040 9999
5 52	17 20	5 52	0.193469 0.883396 0.876798 -0.009398	0.032293 0.987822 0.970389 0.023627	-0.003775 0.996294 0.975736 -0.001418	0.010502 0.994314 0.977440 0.013559	-0.004355 0.991547 0.987118 -0.001174	-0.005496 0.988079 0.989536 -0.013710	-0.014162 0.970815 0.988403 -0.004739	-0.019853 0.987750 0.979298 -0.003907	0.010604 0.989839 0.987882 0.001724	-0.019978 0.979660 0.987085 -0.000731	-0.036564 0.991234 0.965499 -0.015801	0.010453 0.992446 0.985396 0.004049	-0.002851 0.995324 0.991957 -0.005281	0 0.000000 9999
5 53	17 16	5 53	0.184119 0.883396 0.899048 0.015230	-0.002888 0.987822 0.963191 0.002602	-0.000576 0.996294 0.995187 -0.000757	-0.000363 0.994314 0.992265 0.000307	0.021785 0.991547 0.971537 0.019073	0.010719 0.988079 0.983711 0.002581	0.011823 0.970815 0.981996 -0.008981	0.042389 0.987750 0.962530 0.024896	-0.001502 0.989839 0.985194 -0.006112	0.019912 0.979660 0.988102 0.005052	0.000451 0.991234 0.993755 -0.000076	0.001288 0.992446 0.993625 0.000520	0.016045 0.995324 0.994298 0.015567	7 0.019472 9999
5 54	17 20	5 54	0.148325 0.883396 0.907759 -0.009838	-0.015338 0.987822 0.986540 -0.015912	0.004427 0.996294 0.971640 0.007246	0.000650 0.994314 0.972594 0.003438	-0.012079 0.991547 0.981935 -0.007354	-0.008096 0.988079 0.987680 -0.003545	-0.042241 0.970815 0.978090 -0.007255	-0.027486 0.987750 0.972125 -0.011466	0.000686 0.989839 0.990416 -0.006730	-0.024713 0.979660 0.990478 -0.012395	0.010452 0.991234 0.987192 -0.000273	-0.013646 0.992446 0.973863 0.000592	0.005053 0.995324 0.992431 0.003797	0 0.000000 9999
5 55	17 20	5 55	0.191545 0.883396 0.888070 0.008689	0.019960 0.987822 0.985910 0.014461	0.016982 0.996294 0.978436 0.014591	0.025011 0.994314 0.979224 0.022515	-0.012724 0.991547 0.991303 -0.011871	0.040599 0.988079 0.973085 0.022183	-0.021727 0.970815 0.985320 -0.001728	-0.006098 0.987750 0.973703 0.010171	0.020855 0.989839 0.990588 0.015578	-0.000928 0.979660 0.989252 0.003425	-0.003024 0.991234 0.991168 -0.002591	0.017318 0.992446 0.982752 0.006407	0.001917 0.995324 0.992926 -0.002276	8 0.011634 9999
5 56	17 20	5 56	0.221273 0.883396 0.852604 -0.001291	0.005400 0.987822 0.975709 -0.002668	0.000866 0.996294 0.980221 0.000415	-0.000762 0.994314 0.980671 -0.000136	0.012815 0.991547 0.988294 0.018373	0.018374 0.988079 0.975863 -0.001862	0.030200 0.970815 0.989775 0.014912	-0.017800 0.987750 0.986526 -0.009015	0.013442 0.989839 0.986621 0.006522	-0.024216 0.979660 0.984714 -0.003428	-0.052365 0.991234 0.934608 -0.022801	0.016781 0.992446 0.978220 0.005507	0.009667 0.995324 0.991484 0.008613	0 0.000000 9999
5 57	17 20	5 57	0.138105 0.883396 0.910793 -0.015391	-0.016878 0.987822 0.992888 -0.018062	-0.002263 0.996294 0.986052 -0.001960	-0.002653 0.994314 0.984577 -0.003380	0.005398 0.991547 0.994010 0.004848	0.006057 0.988079 0.992095 -0.001497	0.042769 0.970815 0.972999 0.004735	0.013857 0.987750 0.986332 0.004213	-0.000803 0.989839 0.991113 -0.001327	-0.000338 0.979660 0.993176 0.011773	0.001522 0.991234 0.973790 0.021091	0.004966 0.992446 0.984975 -0.000678	-0.001729 0.995324 0.992775 -0.001611	0 0.000000 9999
5 58	17 19	5 58	0.044675 0.883396 0.932320 -0.016381	0.009662 0.987822 0.980765 0.005490	-0.000348 0.996294 0.991259 -0.000760	-0.008093 0.994314 0.990965 -0.010271	0.011754 0.991547 0.974288 0.014930	0.012303 0.988079 0.984078 0.000547	-0.023390 0.970815 0.987077 -0.014095	-0.017505 0.987750 0.982970 -0.006263	-0.000212 0.989839 0.981782 -0.005686	-0.019547 0.979660 0.990851 -0.008950	0.006842 0.991234 0.989823 0.004541	0.004142 0.992446 0.989199 0.000828	0.000187 0.995324 0.993278 -0.000062	0 0.000000 9999
5 59	17 20	5 59	0.206072 0.883396 0.871904 0.001474	0.000127 0.987822 0.989393 -0.003636	0.000198 0.996294 0.980488 0.002617	0.000176 0.994314 0.981062 0.001665	0.013703 0.991547 0.984366 0.016676	-0.019174 0.988079 0.978912 -0.006856	-0.013716 0.970815 0.986843 -0.001967	0.017862 0.987750 0.984809 0.014721	0.002902 0.989839 0.990889 -0.001967	-0.012195 0.979660 0.989054 -0.012599	0.001585 0.991234 0.992117 0.000898	-0.003062 0.992446 0.990351 -0.000966	0.014538 0.995324 0.993160 0.012336	4 0.004958 9999
5 60	17 14	5 60	0.187161 0.883396 0.891681 -0.005307	0.008839 0.987822 0.966152 0.015260	0.000206 0.996294 0.986866 0.001069	0.000093 0.994314 0.987312 0.000840	0.004501 0.991547 0.981521 0.001441	0.007560 0.988079 0.981151 -0.000175	0.034854 0.970815 0.981123 0.014523	0.031436 0.987750 0.954276 0.006386	0.030932 0.989839 0.991584 0.025992	0.008406 0.979660 0.992586 -0.001243	-0.000720 0.991234 0.995209 -0.001083	0.000128 0.992446 0.985754 -0.003355	-0.001850 0.995324 0.992755 -0.000393	0 0.000000 9999
5 61	17 20	5 61	0.205745 0.883396 0.883459 0.007920	0.022143 0.987822 0.985012 0.015623	0.013240 0.996294 0.979426 0.012664	0.010443 0.994314 0.980436 0.012098	-0.002389 0.991547 0.985521 0.002193	0.016094 0.988079 0.983559 0.002740	0.010904 0.970815 0.988137 -0.006001	0.010381 0.987750 0.985948 0.015984	0.026024 0.989839 0.988587 0.018745	-0.018688 0.979660 0.985958 -0.002051	-0.024750 0.991234 0.962640 -0.002424	-0.003202 0.992446 0.989092 -0.007564	0.012393 0.995324 0.992600 0.009702	8 0.012184 9999
5 62	17 20	5 62	0.188118 0.883396 0.906322 0.006972	-0.012615 0.987822 0.982187 -0.009917	0.000003 0.996294 0.990352 0.002341	-0.000102 0.994314 0.989005 0.002466	-0.001226 0.991547 0.989021 -0.002201	-0.003016 0.988079 0.990790 -0.006138	0.058615 0.970815 0.981399 0.027530	-0.007148 0.987750 0.986814 -0.011673	0.025503 0.989839 0.990381 0.021355	0.026589 0.979660 0.984042 0.015469	-0.013565 0.991234 0.989406 -0.009594	0.005644 0.992446 0.992750 0.002554	-0.001036 0.995324 0.992408 -0.002100	6 0.013854 9999
5 63	17 20	5 63	0.197922 0.883396 0.883060 -0.005399	0.032052 0.987822 0.976603 0.026179	-0.008316 0.996294 0.983646 -0.006939	-0.006851 0.994314 0.984682 -0.006196	-0.024507 0.991547 0.988265 -0.021297	-0.008520 0.988079 0.976392 0.011409	-0.026464 0.970815 0.987290 -0.011754	-0.020006 0.987750 0.991143 -0.020288	0.010314 0.989839 0.993224 0.006671	-0.023119 0.979660 0.983909 0.001967	0.024211 0.991234 0.990154 0.019058	0.002015 0.992446 0.990933 -0.001014	0.005776 0.995324 0.993268 0.003675	0 0.000000 9999
5 64	17 20	5 64	0.203944 0.883396 0.884096 0.000771	0.003816 0.987822 0.985721 0.007332	0.010079 0.996294 0.974499 0.011431	0.004631 0.994314 0.974184 0.003963	0.001786 0.991547 0.969285 0.008492	-0.011718 0.988079 0.983764 0.001953	-0.011505 0.970815 0.988394 0.004530	-0.003502 0.987750 0.988194 0.003690	0.014234 0.989839 0.993443 0.007920	-0.012185 0.979660 0.988178 0.007730	-0.000256 0.991234 0.989823 -0.008826	-0.004957 0.992446 0.978014 0.003228	0.015808 0.995324 0.990809 0.015860	4 0.002559 9999
5 65	17 20	5 65	0.205864 0.883396 0.891903 0.013668	0.024829 0.987822 0.983537 0.020683	0.010932 0.996294 0.991019 0.010304	0.009663 0.994314 0.990766 0.009617	-0.010780 0.991547 0.984014 -0.005566	0.014321 0.988079 0.970594 -0.003453	-0.042065 0.970815 0.979551 -0.009083	-0.024279 0.987750 0.972449 -0.007112	0.000438 0.989839 0.993437 -0.003578	-0.042060 0.979660 0.987011 -0.022183	-0.002593 0.991234 0.990875 -0.004094	0.023612 0.992446 0.981586 0.014392	-0.001904 0.995324 0.993977 -0.001502	9 -0.017413 9999
5 66	17 20	5 66	0.368082 0.883396 0.599755 0.015166	0.002582 0.987822 0.888915 -0.015035	0.000601 0.996294 0.989746 0.000045	0.000456 0.994314 0.989770 -0.001359	0.015944 0.991547 0.990028 0.018888	0.022029 0.988079 0.986398 0.017735	-0.038143 0.970815 0.979732 -0.005576	-0.007655 0.987750 0.976431 0.006980	0.007208 0.989839 0.985484 -0.001570	-0.045152 0.979660 0.968271 -0.010407	-0.033629 0.991234 0.930624 -0.003424	0.025090 0.992446 0.935769 0.005364	0.009870 0.995324 0.992764 0.009303	4 0.016925 9999
5 67	17 19	5 67	0.158900 0.883396 0.938615 0.027431	-0.008545 0.987822 0.988474 -0.009730	0.000283 0.996294 0.991824 0.001514	0.000179 0.994314 0.991258 0.000534	0.000204 0.991547 0.984048 -0.007983	-0.021208 0.988079 0.981908 -0.006895	-0.030994 0.970815 0.991208 -0.020065	0.009604 0.987750 0.981040 -0.005403	0.037550 0.989839 0.986490 0.025684	0.041533 0.979660 0.980821 0.016534	0.007535 0.991234 0.990566 0.000846	0.001794 0.992446 0.993353 0.000849	0.001333 0.995324 0.993292 -0.000493	0 0.027431 180
5 68	17 20	5 68	0.124374 0.883396 0.858810 -0.001570	-0.021737 0.987822 0.989584 -0.025234	0.000669 0.996294 0.956123 0.001449	-0.000124 0.994314 0.957725 0.000632	-0.019099 0.991547 0.978653 -0.012302	-0.009976 0.988079 0.991409 -0.003222	-0.048696 0.970815 0.970162 -0.015281	-0.034877 0.987750 0.981721 -0.019758	0.000148 0.989839 0.988312 -0.005938	-0.014534 0.979660 0.993365 -0.004298	0.017925 0.991234 0.984359 0.010839	-0.010985 0.992446 0.966145 0.000920	-0.000948 0.995324 0.990888 -0.001697	0 0.000000 9999
5 69	17 20	5 69	0.186415 0.883396 0.881751 0.027574	-0.014491 0.987822 0.978077 -0.012305	0.013296 0.996294 0.962764 0.014515	0.002226 0.994314 0.964287 0.003034	-0.012713 0.991547 0.989968 -0.013918	0.015825 0.988079 0.989114 0.006629	-0.021302 0.970815 0.986537 -0.030104	-0.003398 0.987750 0.986270 0.002233	0.022865 0.989839 0.991326 0.021968	-0.022933 0.979660 0.986931 -0.007744	-0.006103 0.991234 0.988243 -0.007871	-0.016038 0.992446 0.978769 -0.005225	0.011486 0.995324 0.992633 0.008931	6 -0.028811 157
5 70	17 20	5 70	0.135876 0.883396 0.856801 0.003664	-0.016587 0.987822 0.990288 -0.015282	-0.000044 0.996294 0.953797 0.003147	-0.000548 0.994314 0.955063 0.001414	-0.012039 0.991547 0.970417 -0.000288	-0.052809 0.988079 0.971644 -0.037440	-0.073895 0.970815 0.942216 -0.020678	0.006650 0.987750 0.991086 0.001823	0.015380 0.989839 0.985936 0.010803	-0.010342 0.979660 0.991137 -0.001022	0.012833 0.991234 0.987483 0.009426	-0.018717 0.992446 0.956708 -0.004206	0.004263 0.995324 0.987663 0.004809	6 -0.008704 9999
5 71	17 20	5 71	0.209870 0.883396 0.881585 0.005830	-0.011892 0.987822 0.987670 -0.016131	-0.001128 0.996294 0.985908 0.000134	-0.001386 0.994314 0.986507 -0.000262	-0.012524 0.991547 0.985809 -0.008831	0.020960 0.988079 0.984105 0.008003	0.037645 0.970815 0.990309 0.018896	-0.023648 0.987750 0.989088 -0.015108	0.025478 0.989839 0.988966 0.018830	-0.041245 0.979660 0.982263 -0.013783	-0.039345 0.991234 0.949023 -0.013593	0.007797 0.992446 0.985828 0.000501	0.010699 0.995324 0.993896 0.010250	6 0.010496 9999
5 72	17 20	5 72	0.210902 0.883396 0.866906 -0.009143	0.003974 0.987822 0.992491 0.005493	-0.010938 0.996294 0.987030 -0.009964	-0.007581 0.994314 0.987669 -0.005796	0.002063 0.991547 0.981740 0.005129	-0.009322 0.988079 0.988502 -0.001027	0.022613 0.970815 0.989962 0.002932	0.004546 0.987750 0.992667 0.005441	0.015441 0.989839 0.989149 0.005325	-0.010178 0.979660 0.989473 0.005053	-0.029404 0.991234 0.948879 -0.002372	-0.008561 0.992446 0.984291 -0.016676	0.020584 0.995324 0.995290 0.019859	0 0.000000 9999
5 73	17 20	5 73	0.210322 0.883396 0.882261 0.005198	0.007315 0.987822 0.976383 0.002001	0.013570 0.996294 0.985409 0.015884	0.015138 0.994314 0.986197 0.016048	-0.007622 0.991547 0.990498 -0.002824	-0.004335 0.988079 0.989208 -0.014298	-0.000845 0.970815 0.992649 0.002313	-0.042872 0.987750 0.985382 -0.030354	0.014268 0.989839 0.993758 0.009696	-0.001337 0.979660 0.991717 0.009809	-0.038287 0.991234 0.956585 -0.016306	0.015163 0.992446 0.982387 0.004814	-0.005314 0.995324 0.991911 -0.010388	7 -0.012561 9999
5 74	17 20	5 74	0.223573 0.883396 0.871726 0.013680	0.015077 0.987822 0.979168 0.006590	0.016780 0.996294 0.976462 0.020228	0.009603 0.994314 0.977473 0.011744	0.015459 0.991547 0.982252 0.021319	0.002417 0.988079 0.987667 -0.008094	0.001905 0.970815 0.989456 0.009155	0.008090 0.987750 0.981077 0.018384	0.001299 0.989839 0.991403 -0.006144	0.010898 0.979660 0.987096 0.030287	-0.034132 0.991234 0.952666 -0.008219	0.029782 0.992446 0.985240 0.022907	-0.008210 0.995324 0.994945 -0.008637	9 0.020355 9999
5 75	17 20	5 75	0.178713 0.883396 0.917815 0.015919	-0.003063 0.987822 0.955070 0.002640	-0.000320 0.996294 0.988210 0.003615	-0.002038 0.994314 0.989591 0.000162	0.004251 0.991547 0.986821 0.001875	0.044318 0.988079 0.941782 0.009948	0.050153 0.970815 0.977941 0.020985	-0.021859 0.987750 0.951344 0.004424	-0.019646 0.989839 0.961723 0.002504	-0.024164 0.979660 0.968660 0.006922	-0.001688 0.991234 0.993899 -0.006244	0.008091 0.992446 0.986511 0.002330	0.007204 0.995324 0.986717 0.003616	6 0.018277 9999
5 76	17 20	5 76	0.233522 0.883396 0.868844 0.027233	0.020124 0.987822 0.987663 0.013135	0.002545 0.996294 0.977609 0.006285	0.000915 0.994314 0.977963 0.002366	-0.002466 0.991547 0.988638 0.001462	0.051490 0.988079 0.983509 0.039793	0.061179 0.970815 0.980844 0.038752	0.009714 0.987750 0.988849 0.015016	-0.009599 0.989839 0.989174 -0.017774	-0.020671 0.979660 0.985996 0.001111	-0.020419 0.991234 0.942838 0.005676	0.003325 0.992446 0.979924 -0.005771	-0.012865 0.995324 0.991683 -0.013771	6 0.032486 118
5 77	17 15	5 77	0.158105 0.883396 0.920090 0.001538	-0.004836 0.987822 0.988440 -0.001223	-0.000136 0.996294 0.995880 0.001034	-0.000109 0.994314 0.995639 0.001380	0.001989 0.991547 0.978649 -0.003013	-0.009649 0.988079 0.978760 0.004419	-0.042759 0.970815 0.984459 -0.017735	0.034622 0.987750 0.977878 0.021120	0.013364 0.989839 0.989094 0.005843	0.045681 0.979660 0.983973 0.028126	0.004248 0.991234 0.995834 0.001316	-0.000098 0.992446 0.995262 -0.001612	0.019023 0.995324 0.995213 0.018867	9 0.006577 9999
5 78	17 20	5 78	0.209170 0.883396 0.875147 0.000319	0.009684 0.987822 0.975153 0.005460	-0.000960 0.996294 0.977917 0.002101	0.010474 0.994314 0.977871 0.015042	0.010992 0.991547 0.985980 0.012693	0.036710 0.988079 0.975977 0.018473	0.042319 0.970815 0.983426 0.016190	0.005734 0.987750 0.987214 0.014947	0.004839 0.989839 0.990892 -0.002760	-0.026836 0.979660 0.984424 -0.007065	-0.023814 0.991234 0.943077 0.002577	0.007558 0.992446 0.978692 -0.003284	0.021081 0.995324 0.994927 0.019136	6 0.002273 9999
5 79	17 15	5 79	0.178196 0.883396 0.914794 0.009145	0.008665 0.987822 0.984515 0.004814	-0.000626 0.996294 9.000000 0.000000	0.000078 0.994314 0.993726 -0.001174	0.001479 0.991547 0.987982 0.001750	0.027760 0.988079 0.987400 0.015266	0.032448 0.970815 0.976738 -0.001165	-0.014717 0.987750 0.986710 -0.010497	-0.002800 0.989839 0.988875 -0.010156	0.014254 0.979660 0.986846 -0.004420	0.001952 0.991234 0.992656 0.000184	-0.000773 0.992446 0.951658 -0.005849	-0.002212 0.995324 0.995752 -0.003711	7 -0.009798 9999
5 80	17 20	5 80	0.222746 0.883396 0.858906 0.008858	0.006464 0.987822 0.992803 0.010076	0.000974 0.996294 0.962092 0.002923	0.006742 0.994314 0.961785 0.011883	-0.008474 0.991547 0.986522 -0.006496	0.010823 0.988079 0.989260 0.010141	0.013330 0.970815 0.983622 -0.008085	0.010386 0.987750 0.992032 0.012102	0.014650 0.989839 0.987757 0.008113	-0.013329 0.979660 0.988946 -0.002563	-0.018724 0.991234 0.970309 -0.002195	0.001937 0.992446 0.985739 -0.005844	-0.013622 0.995324 0.993311 -0.014713	7 0.010354 9999
5 81	17 12	5 81	0.108348 0.883396 0.949802 -0.000769	0.002889 0.987822 0.970964 -0.003859	-0.000423 0.996294 0.990171 -0.000200	-0.000261 0.994314 0.990236 -0.000048	-0.008628 0.991547 0.975679 -0.005756	-0.024165 0.988079 0.976418 -0.008345	-0.045758 0.970815 0.966295 -0.010524	0.001384 0.987750 0.990667 0.006299	0.000018 0.989839 0.993976 -0.001097	-0.040621 0.979660 0.974504 -0.013262	0.004396 0.991234 0.991141 0.000517	0.007401 0.992446 0.973998 0.007188	-0.001003 0.995324 0.993022 -0.001243	0 0.000000 9999
5 82	17 19	5 82	0.186170 0.883396 0.884098 -0.014214	0.004658 0.987822 0.981308 -0.000211	0.012606 0.996294 0.972976 0.012472	0.010312 0.994314 0.973619 0.011715	-0.015820 0.991547 0.987614 -0.011492	0.032249 0.988079 0.978290 0.013256	0.017254 0.970815 0.987871 -0.003578	-0.005404 0.987750 0.991099 0.001480	0.007230 0.989839 0.985500 -0.002795	-0.032813 0.979660 0.986815 -0.016955	-0.018542 0.991234 0.951831 0.008075	0.010441 0.992446 0.986663 0.002894	-0.001499 0.995324 0.994621 -0.001960	0 0.000000 9999
5 83	17 18	5 83	0.096989 0.883396 0.910122 -0.003845	0.006716 0.987822 0.983756 0.003794	0.000273 0.996294 0.957146 0.000854	-0.000058 0.994314 0.957122 -0.002123	-0.003406 0.991547 0.971769 0.000870	0.006452 0.988079 0.987962 0.013648	-0.036100 0.970815 0.968933 -0.001875	-0.003807 0.987750 0.969381 0.002699	0.001113 0.989839 0.987739 -0.002299	-0.008841 0.979660 0.989035 0.001955	0.025213 0.991234 0.977479 0.009766	-0.011129 0.992446 0.956862 0.002441	0.000041 0.995324 0.995724 -0.000210	0 0.000000 9999
5 84	17 20	5 84	0.206395 0.883396 0.868900 -0.005286	0.041118 0.987822 0.979601 0.034466	0.004454 0.996294 0.983978 0.000219	-0.013471 0.994314 0.983297 -0.016431	-0.013323 0.991547 0.987595 -0.010993	0.018636 0.988079 0.983067 0.004952	-0.007652 0.970815 0.993274 -0.003600	0.000987 0.987750 0.975861 0.014312	0.012244 0.989839 0.993082 0.008447	-0.031765 0.979660 0.987155 -0.018262	-0.036890 0.991234 0.966816 -0.016266	0.000739 0.992446 0.983231 -0.005694	0.013701 0.995324 0.994994 0.012758	0 0.000000 9999
5 85	17 20	5 85	0.152766 0.883396 0.864390 -0.006401	0.023956 0.987822 0.940472 0.014228	-0.002108 0.996294 0.989561 -0.003896	-0.001176 0.994314 0.989717 -0.002135	0.009440 0.991547 0.993717 0.008120	0.032393 0.988079 0.961569 0.008930	-0.027811 0.970815 0.986104 -0.007662	-0.005447 0.987750 0.965126 0.011008	0.012273 0.989839 0.993392 0.005965	-0.026548 0.979660 0.983694 -0.005151	0.004394 0.991234 0.985966 -0.004532	0.010713 0.992446 0.981527 0.000830	0.000273 0.995324 0.995723 -0.000083	0 0.000000 9999
5 86	17 20	5 86	0.218918 0.883396 0.866185 0.011077	0.018530 0.987822 0.963345 0.010085	-0.012622 0.996294 0.991823 -0.014304	-0.010971 0.994314 0.992073 -0.012098	-0.006038 0.991547 0.985132 -0.002483	0.017243 0.988079 0.975173 -0.001374	-0.012055 0.970815 0.992517 -0.007519	-0.035158 0.987750 0.973733 -0.020102	0.017081 0.989839 0.992462 0.012155	-0.041671 0.979660 0.982848 -0.014321	-0.028781 0.991234 0.930613 0.002809	0.017920 0.992446 0.984674 0.011155	-0.003264 0.995324 0.994078 -0.004604	7 -0.014922 9999
5 87	17 20	5 87	0.164412 0.883396 0.857864 -0.001089	0.017630 0.987822 0.986263 0.011924	-0.000548 0.996294 0.985305 -0.001856	0.000112 0.994314 0.984255 -0.001279	-0.006291 0.991547 0.984297 -0.003031	0.031653 0.988079 0.950738 0.001974	-0.058366 0.970815 0.973617 -0.018371	-0.042845 0.987750 0.961247 -0.025585	0.001529 0.989839 0.989103 -0.006479	-0.026769 0.979660 0.986412 -0.009705	0.019486 0.991234 0.986559 0.010081	0.036579 0.992446 0.986150 0.026555	-0.002770 0.995324 0.992632 -0.005239	0 0.000000 9999
5 88	17 20	5 88	0.186863 0.883396 0.890979 0.004126	0.001218 0.987822 0.990164 -0.004914	-0.000582 0.996294 0.984079 0.000109	-0.011124 0.994314 0.984434 -0.010707	-0.011772 0.991547 0.982992 -0.011312	0.019558 0.988079 0.972980 -0.000464	-0.036067 0.970815 0.974363 0.004265	-0.042290 0.987750 0.971671 -0.023750	0.006296 0.989839 0.992158 -0.001683	-0.037600 0.979660 0.988353 -0.023588	-0.001068 0.991234 0.990242 -0.003458	0.003530 0.992446 0.990187 -0.002077	-0.009246 0.995324 0.992318 -0.012851	7 -0.009899 9999
5 89	17 20	5 89	0.172055 0.883396 0.879772 -0.014585	-0.011066 0.987822 0.968587 -0.003712	0.003766 0.996294 0.980553 0.001773	0.003100 0.994314 0.980113 0.002446	-0.006679 0.991547 0.987558 -0.010757	-0.023325 0.988079 0.987615 -0.017793	0.029719 0.970815 0.982500 0.010469	0.003206 0.987750 0.983260 -0.010368	0.022119 0.989839 0.986995 0.015610	0.025645 0.979660 0.990449 0.013747	0.003752 0.991234 0.988645 -0.004165	-0.008437 0.992446 0.989287 -0.006538	-0.007969 0.995324 0.991605 -0.006163	0 0.000000 9999
5 90	17 20	5 90	0.196795 0.883396 0.878341 0.009035	-0.003584 0.987822 0.955256 -0.015509	-0.000770 0.996294 0.981718 0.000346	-0.002829 0.994314 0.983784 -0.001661	-0.015143 0.991547 0.982888 -0.011119	0.017406 0.988079 0.966658 -0.006312	-0.039663 0.970815 0.985373 -0.016916	-0.036748 0.987750 0.956020 -0.012288	0.019465 0.989839 0.990235 0.009545	-0.035570 0.979660 0.984302 -0.015590	-0.049212 0.991234 0.942958 -0.021831	0.009879 0.992446 0.979764 -0.002258	-0.010991 0.995324 0.994540 -0.012347	6 -0.012363 9999
5 91	17 20	5 91	0.182579 0.883396 0.871672 -0.020547	0.014131 0.987822 0.970920 0.012147	-0.000543 0.996294 0.987087 -0.000654	-0.000195 0.994314 0.987158 0.001813	0.001138 0.991547 0.978698 0.003970	0.028445 0.988079 0.985775 0.014951	-0.046188 0.970815 0.980385 -0.017366	-0.016497 0.987750 0.967696 0.002220	0.003895 0.989839 0.986968 -0.004586	-0.019899 0.979660 0.986424 -0.005812	-0.021527 0.991234 0.953286 0.003978	0.008493 0.992446 0.980409 -0.002021	0.003106 0.995324 0.992156 0.000750	0 0.000000 9999
5 92	17 20	5 92	0.213295 0.883396 0.870487 0.011727	0.016654 0.987822 0.978710 0.010528	0.000182 0.996294 0.977263 0.003256	-0.005128 0.994314 0.977928 0.000754	-0.005260 0.991547 0.988048 -0.003238	0.022032 0.988079 0.976961 0.002444	0.024691 0.970815 0.982632 -0.005992	-0.000892 0.987750 0.990441 0.004482	-0.001627 0.989839 0.988472 -0.008967	-0.046358 0.979660 0.980881 -0.022301	-0.027373 0.991234 0.935387 0.001689	0.005890 0.992446 0.976838 -0.003280	-0.009540 0.995324 0.993064 -0.011509	9 -0.016172 9999
5 93	17 20	5 93	0.185734 0.883396 0.891130 0.000079	0.011665 0.987822 0.965575 0.007327	0.000027 0.996294 0.991549 0.000667	-0.000017 0.994314 0.991701 0.000455	0.003081 0.991547 0.990132 0.003056	-0.020367 0.988079 0.960498 0.004588	-0.023459 0.970815 0.982349 0.002866	0.006824 0.987750 0.986320 -0.003272	0.000746 0.989839 0.994066 -0.001622	-0.031406 0.979660 0.985924 -0.016773	0.001992 0.991234 0.978958 -0.011159	0.003973 0.992446 0.988590 -0.001155	-0.002954 0.995324 0.994361 -0.003427	9 -0.001151 9999
5 94	17 20	5 94	0.206806 0.883396 0.869789 0.005949	0.040310 0.987822 0.979398 0.037223	0.005807 0.996294 0.983357 0.004595	-0.005488 0.994314 0.983571 -0.006376	-0.002434 0.991547 0.983102 -0.000333	0.018086 0.988079 0.985481 0.005218	0.044205 0.970815 0.978828 0.019933	-0.001089 0.987750 0.988025 0.005072	0.001881 0.989839 0.991018 -0.006563	-0.027820 0.979660 0.981666 -0.002327	-0.013455 0.991234 0.940946 0.018579	0.011729 0.992446 0.979420 0.004409	0.009215 0.995324 0.992017 0.008129	6 0.010890 9999
5 95	17 15	5 95	0.174313 0.883396 0.900091 -0.003623	0.023196 0.987822 0.983660 0.020315	0.000142 0.996294 0.989263 0.000710	0.000064 0.994314 0.989025 0.000300	0.017931 0.991547 0.989149 0.020391	0.008788 0.988079 0.987757 -0.003387	0.046921 0.970815 0.970610 0.002888	0.006833 0.987750 0.988643 0.005242	0.002045 0.989839 0.985019 -0.009143	0.018053 0.979660 0.973630 -0.013528	0.010975 0.991234 0.979079 -0.000769	0.005965 0.992446 0.931384 -0.000776	-0.001164 0.995324 0.992882 -0.001470	0 0.000000 9999
5 96	17 20	5 96	0.220272 0.883396 0.867410 0.010221	-0.004615 0.987822 0.977624 -0.012586	-0.015247 0.996294 0.981494 -0.011607	-0.015068 0.994314 0.982127 -0.013187	-0.005813 0.991547 0.982531 -0.002427	0.022327 0.988079 0.976921 0.003274	0.036846 0.970815 0.982662 0.011545	-0.003842 0.987750 0.985010 0.002722	-0.002542 0.989839 0.992245 -0.005964	-0.027251 0.979660 0.982598 -0.006874	-0.031202 0.991234 0.946544 -0.001211	0.026630 0.992446 0.978024 0.013445	-0.009041 0.995324 0.994278 -0.008851	11 0.011723 9999
5 97	17 8	5 97	0.201639 0.883396 0.889297 0.002077	-0.000702 0.987822 0.974504 0.000705	0.000597 0.996294 0.976805 0.000840	0.001192 0.994314 0.981656 0.000393	-0.008847 0.991547 0.973752 -0.018512	0.012590 0.988079 0.993534 0.008226	0.030111 0.970815 0.982529 0.001381	0.024613 0.987750 0.955832 -0.001001	0.027716 0.989839 0.986398 0.017956	0.023646 0.979660 0.959942 -0.003868	0.013759 0.991234 0.929223 -0.005915	0.016350 0.992446 0.697210 -0.011309	-0.000890 0.995324 0.994612 -0.003272	4 -0.006201 9999
5 98	17 20	5 98	0.219849 0.883396 0.875072 0.014536	-0.011172 0.987822 0.980108 -0.016787	-0.003668 0.996294 0.978236 0.003260	-0.000728 0.994314 0.979169 0.005590	-0.003709 0.991547 0.985699 0.000094	0.020928 0.988079 0.977404 0.004002	0.039789 0.970815 0.986163 0.015943	-0.005888 0.987750 0.984892 0.002129	0.004894 0.989839 0.992886 0.002890	-0.020552 0.979660 0.983283 0.000430	-0.020509 0.991234 0.948466 0.005976	0.011662 0.992446 0.976765 0.004879	-0.012686 0.995324 0.991962 -0.011509	1 -0.015621 9999
5 99	17 3	5 99	0.232333 0.883396 0.891084 0.039232	0.036803 0.987822 0.977542 0.030096	0.007872 0.996294 0.945890 0.006407	0.006949 0.994314 0.954939 0.006520	0.028737 0.991547 0.989496 0.027848	0.034027 0.988079 0.985760 0.020769	0.136270 0.970815 0.923404 0.076322	0.024091 0.987750 0.987872 0.026449	0.051502 0.989839 0.871063 0.014212	0.078592 0.979660 0.894942 0.020672	0.051410 0.991234 0.857265 0.019802	0.039204 0.992446 0.690319 0.023375	0.021186 0.995324 0.956850 0.013274	6 0.054720 41
5 100	17 5	5 100	0.296982 0.883396 0.776129 0.020802	-0.014852 0.987822 0.970562 -0.006818	-0.006982 0.996294 0.991305 -0.007868	0.004802 0.994314 0.991294 0.005115	-0.007305 0.991547 0.972186 -0.013543	0.002996 0.988079 0.983528 0.008496	0.060358 0.970815 0.978315 0.025261	0.021520 0.987750 0.953240 0.000640	0.084396 0.989839 0.772962 0.042403	0.042568 0.979660 0.972002 0.015153	-0.004336 0.991234 0.986062 0.003756	0.022160 0.992446 0.973315 0.009315	0.023712 0.995324 0.965903 0.015658	0 0.020802 9999
6 7	20 20	6 7	0.055676 0.892681 0.900653 -0.035869	-0.006438 0.977878 0.986400 0.006385	-0.000991 0.988526 0.967588 -0.000882	0.002047 0.988430 0.968368 0.000961	0.007391 0.986134 0.968459 -0.012253	-0.041136 0.976729 0.964946 -0.009490	0.041193 0.976688 0.949883 -0.002086	-0.031003 0.978323 0.990264 -0.020143	0.014125 0.990950 0.991545 0.010941	-0.009055 0.987265 0.986861 -0.019350	0.021447 0.990215 0.984047 0.022501	-0.015076 0.979478 0.962051 0.008745	0.000443 0.994674 0.993302 -0.000150	0 0.000000 9999
6 8	20 20	6 8	0.174919 0.892681 0.905425 0.010189	0.005466 0.977878 0.990422 0.009403	-0.068900 0.988526 0.986931 -0.072878	-0.071818 0.988430 0.986875 -0.074792	-0.003763 0.986134 0.990718 -0.013763	0.039307 0.976729 0.963657 0.000489	-0.052713 0.976688 0.984809 -0.033745	0.009199 0.978323 0.974952 -0.024831	-0.002227 0.990950 0.991379 -0.007503	-0.012870 0.987265 0.992694 -0.019866	-0.042118 0.990215 0.950110 -0.049806	0.071400 0.979478 0.979279 0.049814	0.008149 0.994674 0.991937 0.007662	3 -0.027605 -9
6 9	20 20	6 9	0.230740 0.892681 0.883460 0.041139	0.067191 0.977878 0.955311 0.022427	-0.046378 0.988526 0.988802 -0.048642	-0.044658 0.988430 0.989329 -0.047037	-0.001087 0.986134 0.989940 -0.009661	-0.035928 0.976729 0.973922 -0.003518	0.011703 0.976688 0.990886 0.001480	-0.017495 0.978323 0.990959 -0.011808	0.004292 0.990950 0.992486 -0.001987	0.013802 0.987265 0.978430 -0.005757	-0.030843 0.990215 0.990391 -0.028344	0.042986 0.979478 0.980478 0.022619	0.015476 0.994674 0.992937 0.014815	2 -0.044733 -9
6 10	20 19	6 10	0.174777 0.892681 0.921838 0.018832	-0.000097 0.977878 0.990221 -0.014300	-0.005827 0.988526 0.991632 -0.003652	-0.005523 0.988430 0.991996 -0.003408	0.029612 0.986134 0.984622 0.011717	0.070771 0.976729 0.968254 0.035985	0.064319 0.976688 0.970761 0.027428	0.052754 0.978323 0.972153 0.017495	0.015033 0.990950 0.990322 0.012590	0.007185 0.987265 0.988867 -0.006229	-0.003704 0.990215 0.982936 -0.000702	0.019779 0.979478 0.980076 -0.004523	0.000767 0.994674 0.986841 -0.001411	6 0.022727 9999
6 11	20 20	6 11	0.217774 0.892681 0.884704 0.028393	0.017316 0.977878 0.988982 0.006545	-0.004709 0.988526 0.990547 -0.004014	-0.003558 0.988430 0.990698 -0.002871	-0.009466 0.986134 0.988485 -0.001668	0.019038 0.976729 0.990053 0.024277	-0.010801 0.976688 0.982090 0.016786	-0.011385 0.978323 0.986282 0.003238	-0.001823 0.990950 0.991692 -0.008511	-0.042202 0.987265 0.981026 -0.025896	-0.018572 0.990215 0.985679 -0.013674	0.021696 0.979478 0.989411 0.008673	0.001042 0.994674 0.994826 0.001260	0 0.028393 -9
6 12	20 19	6 12	0.140921 0.892681 0.932589 -0.002897	0.056833 0.977878 0.946411 0.005070	-0.012370 0.988526 0.991107 -0.014302	-0.010297 0.988430 0.991052 -0.012511	-0.025680 0.986134 0.989124 -0.014950	0.044658 0.976729 0.967803 0.006727	0.002176 0.976688 0.992569 -0.005044	0.023145 0.978323 0.973912 -0.010137	0.011889 0.990950 0.991944 0.007812	0.008804 0.987265 0.991763 -0.000137	-0.001373 0.990215 0.979979 0.005990	0.021447 0.979478 0.981728 0.000080	0.021147 0.994674 0.995316 0.021023	0 0.000000 9999
6 13	20 20	6 13	0.185536 0.892681 0.895621 0.004842	0.032091 0.977878 0.989795 0.021485	0.006041 0.988526 0.990837 0.005070	0.007097 0.988430 0.991130 0.005853	0.008569 0.986134 0.988739 0.001376	0.024929 0.976729 0.980588 -0.004789	-0.038293 0.976688 0.979296 -0.008092	-0.005380 0.978323 0.991578 -0.010137	-0.001286 0.990950 0.988756 -0.009631	0.011207 0.987265 0.985552 -0.003505	0.019348 0.990215 0.951407 0.012155	0.016365 0.979478 0.978335 -0.005223	-0.000796 0.994674 0.992738 0.000497	10 0.007672 9999
6 14	20 20	6 14	0.244081 0.892681 0.858112 0.036432	0.037140 0.977878 0.984383 0.023234	0.015540 0.988526 0.980403 0.014527	0.013192 0.988430 0.981493 0.011582	0.009974 0.986134 0.984173 0.011491	0.013031 0.976729 0.988073 -0.002743	-0.033917 0.976688 0.980130 -0.009828	0.001468 0.978323 0.983652 0.002590	0.027880 0.990950 0.990679 0.026368	0.006543 0.987265 0.984526 0.007825	0.010328 0.990215 0.974316 0.007534	0.030341 0.979478 0.984923 0.011420	0.013408 0.994674 0.993205 0.012861	0 0.036432 85
6 15	20 19	6 15	0.191243 0.892681 0.886857 0.004167	0.027886 0.977878 0.986188 0.012115	0.009991 0.988526 0.987599 0.011493	0.000626 0.988430 0.989072 0.001632	0.010030 0.986134 0.992122 0.009581	0.009775 0.976729 0.989001 0.006102	-0.025232 0.976688 0.973275 0.007419	0.000666 0.978323 0.988036 0.009024	0.001008 0.990950 0.992131 -0.005136	-0.012501 0.987265 0.982886 0.001445	-0.003294 0.990215 0.990852 -0.002362	0.029520 0.979478 0.985157 0.018383	-0.000118 0.994674 0.993012 -0.000405	11 0.008752 9999
6 16	20 20	6 16	0.210855 0.892681 0.885896 0.021816	0.000416 0.977878 0.975621 0.008461	0.007134 0.988526 0.988983 0.008656	-0.001008 0.988430 0.989504 0.000589	-0.012386 0.986134 0.978544 -0.000174	-0.020880 0.976729 0.986021 -0.000662	-0.009155 0.976688 0.989444 -0.013517	-0.016006 0.978323 0.980809 0.003217	0.014924 0.990950 0.986387 0.007644	-0.002196 0.987265 0.986916 0.007124	-0.010823 0.990215 0.990098 -0.009782	0.013633 0.979478 0.989940 0.004654	-0.007563 0.994674 0.987372 -0.004796	0 0.021816 9999
6 17	20 20	6 17	0.222257 0.892681 0.875922 0.023730	0.005875 0.977878 0.992269 -0.004800	-0.018730 0.988526 0.982883 -0.019991	-0.020352 0.988430 0.983438 -0.022291	0.017218 0.986134 0.978925 0.007671	0.019433 0.976729 0.989735 0.014878	-0.032142 0.976688 0.983038 -0.009180	0.003455 0.978323 0.988778 0.001714	0.000558 0.990950 0.988802 -0.006063	-0.000917 0.987265 0.982801 -0.013787	0.012004 0.990215 0.943860 0.007188	0.029684 0.979478 0.975107 0.003823	0.003761 0.994674 0.994214 0.002180	0 0.023730 261
6 18	20 20	6 18	0.188072 0.892681 0.893841 0.010104	0.026252 0.977878 0.985078 0.012850	-0.002080 0.988526 0.993533 -0.001749	-0.000786 0.988430 0.992933 -0.000510	0.022188 0.986134 0.981679 0.020473	0.011137 0.976729 0.990712 -0.001515	-0.051769 0.976688 0.968026 -0.016350	0.001658 0.978323 0.984769 0.010340	0.015028 0.990950 0.985399 0.009605	-0.020935 0.987265 0.977346 -0.003043	0.007399 0.990215 0.991745 0.007657	0.000554 0.979478 0.993457 0.000936	0.004307 0.994674 0.993350 0.003495	4 0.014383 9999
6 19	20 20	6 19	0.231074 0.892681 0.855338 0.014697	0.016363 0.977878 0.990518 0.004230	0.008664 0.988526 0.989500 0.005038	0.009633 0.988430 0.989551 0.005583	0.049831 0.986134 0.979625 0.036039	0.004959 0.976729 0.990244 -0.004613	-0.035134 0.976688 0.986899 -0.017442	0.020171 0.978323 0.988557 0.007667	0.008812 0.990950 0.990992 0.000855	0.035011 0.987265 0.984939 0.019928	-0.002222 0.990215 0.952759 -0.006655	0.023577 0.979478 0.984277 0.008759	0.007696 0.994674 0.993814 0.008712	4 0.023014 9999
6 20	20 20	6 20	0.094781 0.892681 0.929862 -0.006093	0.034623 0.977878 0.964556 0.006591	0.018300 0.988526 0.990092 0.014857	0.017579 0.988430 0.989423 0.014802	0.011067 0.986134 0.986890 0.001872	-0.032919 0.976729 0.975150 -0.003111	0.020391 0.976688 0.978482 -0.005681	-0.012996 0.978323 0.990583 -0.004356	0.000011 0.990950 0.989787 -0.005261	0.007534 0.987265 0.975431 -0.005040	-0.004264 0.990215 0.987647 -0.002343	0.009535 0.979478 0.983567 0.007370	-0.005884 0.994674 0.993828 -0.005783	0 0.000000 9999
6 21	20 20	6 21	0.176045 0.892681 0.902445 -0.000918	0.019410 0.977878 0.981265 -0.005385	-0.021217 0.988526 0.992636 -0.020554	-0.019465 0.988430 0.993186 -0.018994	0.027226 0.986134 0.985699 0.015859	0.043345 0.976729 0.972158 0.006702	-0.044390 0.976688 0.984519 -0.022735	0.012018 0.978323 0.989817 0.000685	0.007414 0.990950 0.989327 -0.001956	0.025676 0.987265 0.982393 0.011758	0.012953 0.990215 0.943302 0.007059	0.007054 0.979478 0.981112 -0.017025	0.002511 0.994674 0.994503 0.002942	0 0.000000 9999
6 22	20 20	6 22	0.078320 0.892681 0.849114 -0.005212	0.001237 0.977878 0.981864 -0.009144	-0.011527 0.988526 0.935844 -0.020378	-0.008501 0.988430 0.937597 -0.018398	0.024293 0.986134 0.970416 0.011014	-0.027121 0.976729 0.991476 -0.027839	0.055576 0.976688 0.958088 0.031279	0.037237 0.978323 0.969018 0.016820	0.018857 0.990950 0.991527 0.019140	0.008943 0.987265 0.990151 0.002759	0.003891 0.990215 0.987532 0.004593	-0.012044 0.979478 0.935263 0.004745	0.028374 0.994674 0.990985 0.028031	0 0.000000 9999
6 23	20 20	6 23	0.179161 0.892681 0.899397 -0.000660	0.046252 0.977878 0.983963 0.020057	0.006485 0.988526 0.986603 0.006646	0.004850 0.988430 0.986333 0.006081	0.017222 0.986134 0.986991 0.002947	-0.015575 0.976729 0.984116 0.000971	0.028127 0.976688 0.988907 0.010330	0.000171 0.978323 0.991357 -0.002808	0.000659 0.990950 0.989103 -0.003649	0.011155 0.987265 0.985997 -0.004896	0.004944 0.990215 0.989171 0.006451	0.025160 0.979478 0.993598 0.026551	-0.010130 0.994674 0.994222 -0.010908	0 0.000000 9999
6 24	20 19	6 24	0.072793 0.892681 0.867200 -0.006233	0.011712 0.977878 0.989744 0.004310	0.016504 0.988526 0.938056 0.017623	0.018163 0.988430 0.938701 0.018278	0.029507 0.986134 0.973922 0.017824	-0.021903 0.976729 0.990172 -0.017198	0.037638 0.976688 0.964849 0.015113	0.038618 0.978323 0.982731 0.021010	0.012843 0.990950 0.980086 0.010965	0.011259 0.987265 0.989994 0.004198	0.001333 0.990215 0.984873 0.003455	-0.006926 0.979478 0.937435 0.016163	0.022095 0.994674 0.988558 0.021823	0 0.000000 9999
6 25	20 20	6 25	0.373744 0.892681 0.503664 0.023279	0.073432 0.977878 0.948021 0.023909	0.007918 0.988526 0.975245 0.009383	0.009131 0.988430 0.975584 0.009661	0.061370 0.986134 0.945954 0.028415	-0.104507 0.976729 0.833511 -0.014359	0.071509 0.976688 0.941588 0.016491	-0.002368 0.978323 0.985402 0.014735	0.021599 0.990950 0.964807 0.009212	0.066151 0.987265 0.947617 0.037111	-0.026022 0.990215 0.981895 -0.025669	-0.001768 0.979478 0.984405 0.012352	0.001754 0.994674 0.988926 0.002675	9 0.029392 -9
6 26	20 18	6 26	0.417066 0.892681 0.301317 0.059766	0.138706 0.977878 0.716889 0.038357	-0.002378 0.988526 0.980041 0.001344	-0.003644 0.988430 0.982186 0.000222	0.012637 0.986134 0.980617 0.002520	-0.043932 0.976729 0.977412 -0.023568	0.054275 0.976688 0.959986 0.011279	0.050797 0.978323 0.972243 0.023957	0.042127 0.990950 0.914476 0.013433	0.063506 0.987265 0.927800 0.030865	0.012644 0.990215 0.801700 0.007797	0.086298 0.979478 0.821584 0.006183	0.000714 0.994674 0.984887 0.000824	0 0.059766 -9
6 27	20 20	6 27	0.337623 0.892681 0.628911 0.022357	0.071155 0.977878 0.884787 -0.004053	-0.006356 0.988526 0.988132 -0.006730	-0.011045 0.988430 0.988639 -0.011452	0.021987 0.986134 0.984582 0.005772	-0.023217 0.976729 0.981693 -0.012298	0.017410 0.976688 0.982515 -0.004149	0.013165 0.978323 0.987402 0.003273	0.015643 0.990950 0.979349 0.004514	0.037302 0.987265 0.956226 0.007337	0.018722 0.990215 0.967922 0.012673	0.064278 0.979478 0.951363 0.026941	-0.000841 0.994674 0.991777 -0.001804	11 0.024542 -9
6 28	20 20	6 28	0.213761 0.892681 0.859958 0.001356	0.044987 0.977878 0.965795 0.005836	0.015167 0.988526 0.991920 0.014789	0.012923 0.988430 0.991244 0.013199	0.020065 0.986134 0.982312 0.006529	0.045356 0.976729 0.988213 0.027850	0.010382 0.976688 0.986374 -0.008829	0.055200 0.978323 0.976288 0.029208	0.024250 0.990950 0.989455 0.018367	0.015107 0.987265 0.982958 -0.000231	-0.001011 0.990215 0.957021 -0.008067	0.011908 0.979478 0.988192 -0.003185	0.002836 0.994674 0.993963 0.001533	7 0.006293 9999
6 29	20 20	6 29	0.140131 0.892681 0.903260 -0.008369	0.043837 0.977878 0.950190 -0.000725	0.004377 0.988526 0.989466 0.003692	0.003972 0.988430 0.989058 0.002840	-0.006673 0.986134 0.991129 -0.002647	0.047831 0.976729 0.967765 0.010965	0.011728 0.976688 0.991477 0.001347	0.038362 0.978323 0.969054 0.002780	-0.003079 0.990950 0.988146 -0.006709	0.029812 0.987265 0.985051 0.021089	-0.000426 0.990215 0.984695 0.001906	0.027651 0.979478 0.985349 0.012700	0.010374 0.994674 0.990203 0.010089	0 0.000000 9999
6 30	20 20	6 30	0.205661 0.892681 0.874857 0.003904	0.030839 0.977878 0.974627 0.001497	0.002737 0.988526 0.982039 0.007724	0.001652 0.988430 0.982146 0.005439	0.032627 0.986134 0.983865 0.019982	0.022744 0.976729 0.988897 0.015907	0.015602 0.976688 0.987723 0.000359	0.033401 0.978323 0.987937 0.013538	0.002439 0.990950 0.988742 -0.004181	0.016636 0.987265 0.983772 0.000954	0.022252 0.990215 0.974287 0.019136	0.006801 0.979478 0.989938 -0.005376	0.004227 0.994674 0.993321 0.006463	4 0.008832 9999
6 31	20 20	6 31	0.138374 0.892681 0.887148 -0.019584	-0.016078 0.977878 0.990903 -0.021812	0.026003 0.988526 0.990618 0.027388	0.025921 0.988430 0.990847 0.027891	0.014066 0.986134 0.981907 -0.001678	0.039295 0.976729 0.961641 0.005510	-0.020407 0.976688 0.990382 -0.016107	0.020225 0.978323 0.966309 -0.016700	0.027706 0.990950 0.988014 0.021234	-0.002394 0.987265 0.989669 -0.009893	0.024305 0.990215 0.952338 0.017096	0.045436 0.979478 0.983220 0.028182	-0.013089 0.994674 0.992673 -0.012860	0 0.000000 9999
6 32	20 20	6 32	0.171607 0.892681 0.885417 0.001264	0.065622 0.977878 0.953980 0.025422	0.015742 0.988526 0.990655 0.015497	0.016251 0.988430 0.990425 0.016199	0.002081 0.986134 0.986697 0.005381	0.046536 0.976729 0.983764 0.025527	0.022417 0.976688 0.986249 0.012538	0.031323 0.978323 0.984236 0.007017	0.020940 0.990950 0.990502 0.016912	0.016909 0.987265 0.979522 0.005422	0.019371 0.990215 0.988547 0.017037	0.031862 0.979478 0.981438 0.015930	-0.006232 0.994674 0.992001 -0.003686	10 0.004641 9999
6 33	20 20	6 33	0.204907 0.892681 0.861199 -0.006601	-0.007854 0.977878 0.991048 -0.000024	0.021884 0.988526 0.967010 0.022117	0.021073 0.988430 0.967074 0.021241	0.031786 0.986134 0.972969 0.012188	-0.016424 0.976729 0.988473 -0.007752	-0.013405 0.976688 0.989849 -0.000295	0.009038 0.978323 0.988401 0.000127	-0.001639 0.990950 0.991975 -0.004303	0.022417 0.987265 0.980570 0.005229	-0.021666 0.990215 0.949887 -0.025762	-0.000685 0.979478 0.986062 -0.017310	0.014852 0.994674 0.994494 0.017541	0 0.000000 9999
6 34	20 20	6 34	0.203012 0.892681 0.873971 0.010563	-0.028719 0.977878 0.976500 -0.006545	0.002448 0.988526 0.988702 0.004637	0.002819 0.988430 0.990789 0.004515	-0.036518 0.986134 0.960289 -0.013695	-0.020440 0.976729 0.984634 -0.017039	-0.031074 0.976688 0.965678 -0.004482	-0.064482 0.978323 0.949809 -0.024416	0.003295 0.990950 0.990099 -0.005139	-0.036621 0.987265 0.964498 -0.019265	0.017189 0.990215 0.988710 0.018779	0.011456 0.979478 0.983278 0.003253	-0.005131 0.994674 0.991692 -0.007347	7 -0.016059 9999
6 35	20 19	6 35	0.195228 0.892681 0.886693 0.006715	0.026912 0.977878 0.983604 0.006991	0.008084 0.988526 0.976986 0.009278	0.006477 0.988430 0.976810 0.006413	0.035468 0.986134 0.982964 0.023270	0.023140 0.976729 0.980526 -0.003989	-0.012667 0.976688 0.985561 0.005115	0.016831 0.978323 0.988701 0.005529	0.010297 0.990950 0.984557 0.002374	0.021811 0.987265 0.985844 0.007763	-0.000469 0.990215 0.961711 -0.005098	0.027498 0.979478 0.989687 0.015124	-0.011422 0.994674 0.993829 -0.011857	4 0.012500 9999
6 36	20 19	6 36	0.120197 0.892681 0.921980 -0.001531	-0.034736 0.977878 0.959315 -0.007439	0.001585 0.988526 0.988805 0.004143	-0.014339 0.988430 0.988351 -0.011220	0.001139 0.986134 0.971112 0.000045	0.052548 0.976729 0.960566 0.012159	-0.040608 0.976688 0.973750 -0.018448	0.048890 0.978323 0.964713 0.013046	-0.015504 0.990950 0.970893 -0.006168	0.000912 0.987265 0.976057 -0.008192	-0.001025 0.990215 0.985184 -0.001944	0.021084 0.979478 0.977525 0.013350	0.013520 0.994674 0.991521 0.013905	0 0.000000 9999
6 37	20 20	6 37	0.173915 0.892681 0.898133 0.002042	0.050261 0.977878 0.953863 0.005966	0.005473 0.988526 0.976901 0.006607	0.007179 0.988430 0.977368 0.009292	0.012075 0.986134 0.973022 -0.006202	0.050186 0.976729 0.962261 0.007347	0.018030 0.976688 0.983949 -0.003604	0.056854 0.978323 0.945688 0.002971	-0.005869 0.990950 0.977035 -0.013840	0.014984 0.987265 0.988261 0.003570	0.006575 0.990215 0.938137 -0.000391	0.041502 0.979478 0.977164 0.017273	-0.009181 0.994674 0.991661 -0.007561	11 0.005939 9999
6 38	20 20	6 38	0.172712 0.892681 0.898082 0.004199	-0.016354 0.977878 0.979017 -0.006535	0.003174 0.988526 0.988041 0.004898	0.007777 0.988430 0.988891 0.007121	-0.037288 0.986134 0.950941 -0.021316	0.002199 0.976729 0.987220 0.014439	-0.031664 0.976688 0.979949 -0.017386	-0.052104 0.978323 0.964564 -0.022495	-0.003828 0.990950 0.988848 -0.007904	-0.046212 0.987265 0.972326 -0.027421	0.006186 0.990215 0.982508 0.010215	0.034761 0.979478 0.986242 0.028604	-0.000962 0.994674 0.992939 -0.002266	11 0.010959 9999
6 39	20 20	6 39	0.205941 0.892681 0.862647 0.001393	0.027000 0.977878 0.991254 0.016924	0.007628 0.988526 0.984377 0.008097	0.009445 0.988430 0.983873 0.009231	-0.018338 0.986134 0.987067 -0.014410	0.007846 0.976729 0.991655 -0.000497	-0.051887 0.976688 0.978270 -0.022591	-0.032068 0.978323 0.988676 -0.018745	-0.008716 0.990950 0.990396 -0.015443	-0.016404 0.987265 0.986093 -0.007179	0.000317 0.990215 0.981899 -0.000288	0.029180 0.979478 0.983525 0.009986	0.012478 0.994674 0.993712 0.011576	6 -0.005610 9999
6 40	20 20	6 40	0.192006 0.892681 0.883185 0.003987	0.037267 0.977878 0.968593 0.002827	0.020589 0.988526 0.985579 0.019445	0.019259 0.988430 0.986154 0.017719	0.011349 0.986134 0.988516 0.001433	0.033558 0.976729 0.984943 0.011664	0.019076 0.976688 0.991449 0.013805	0.047125 0.978323 0.974251 0.014967	-0.013731 0.990950 0.988985 -0.019224	0.009008 0.987265 0.991895 0.000137	0.020967 0.990215 0.954722 0.017194	0.034234 0.979478 0.983993 0.017787	-0.003469 0.994674 0.993310 -0.003037	8 -0.008755 9999
6 41	20 20	6 41	0.165573 0.892681 0.869779 -0.014997	0.053741 0.977878 0.959046 0.009947	0.006787 0.988526 0.988936 0.009302	0.008036 0.988430 0.989013 0.011577	0.017073 0.986134 0.991363 0.012083	0.036171 0.976729 0.976604 0.003099	0.027869 0.976688 0.991076 0.021516	0.057551 0.978323 0.971896 0.025127	-0.000556 0.990950 0.991580 -0.003900	0.027337 0.987265 0.987904 0.014114	-0.021533 0.990215 0.983046 -0.018736	0.021096 0.979478 0.986079 0.007741	0.019776 0.994674 0.993109 0.018644	0 0.000000 9999
6 42	20 20	6 42	0.204117 0.892681 0.854046 0.014063	0.031876 0.977878 0.984130 0.011432	-0.001161 0.988526 0.987462 -0.003248	-0.001537 0.988430 0.987287 -0.002749	0.020293 0.986134 0.988596 0.006778	0.055381 0.976729 0.974287 0.022928	-0.001808 0.976688 0.991653 0.004509	0.054808 0.978323 0.976850 0.025157	0.011226 0.990950 0.987385 0.004490	0.022609 0.987265 0.988229 0.011503	0.002664 0.990215 0.939547 -0.005460	0.025599 0.979478 0.978742 0.002156	-0.016241 0.994674 0.992627 -0.018149	7 0.018809 9999
6 43	20 20	6 43	0.220009 0.892681 0.846305 0.006623	0.040011 0.977878 0.968712 0.006985	-0.005380 0.988526 0.984779 -0.005003	-0.004942 0.988430 0.984825 -0.005315	0.029511 0.986134 0.979922 0.010126	0.011929 0.976729 0.992341 0.010439	0.046720 0.976688 0.978759 0.020670	0.035166 0.978323 0.984342 0.012366	0.026791 0.990950 0.984183 0.020341	0.018654 0.987265 0.984752 0.002989	0.017585 0.990215 0.959352 0.012743	0.017206 0.979478 0.989832 0.012922	-0.012076 0.994674 0.990772 -0.013162	6 0.011700 9999
6 44	20 20	6 44	0.280883 0.892681 0.758725 0.020492	0.053615 0.977878 0.941475 0.000554	-0.003987 0.988526 0.990537 -0.004700	-0.005710 0.988430 0.990963 -0.006653	0.035328 0.986134 0.977345 0.017757	0.063921 0.976729 0.971213 0.030680	0.031000 0.976688 0.989481 0.015065	0.072582 0.978323 0.952235 0.023831	-0.004414 0.990950 0.983371 -0.013718	0.021149 0.987265 0.976906 0.003729	0.017534 0.990215 0.904626 0.013843	0.035371 0.979478 0.972073 0.004610	-0.016266 0.994674 0.995014 -0.017951	7 0.022099 9999
6 45	20 20	6 45	0.334331 0.892681 0.634530 0.015281	0.056388 0.977878 0.922282 -0.006969	0.008097 0.988526 0.985406 0.009722	0.002413 0.988430 0.985791 0.004433	0.029842 0.986134 0.967720 0.003336	0.026444 0.976729 0.979265 0.000828	0.034446 0.976688 0.984671 0.011821	0.061856 0.978323 0.942220 0.008126	0.016018 0.990950 0.985048 0.005462	0.019266 0.987265 0.964490 -0.008338	0.021482 0.990215 0.872565 0.015539	0.030975 0.979478 0.977173 0.005139	0.010029 0.994674 0.994697 0.008820	10 0.015409 9999
6 46	20 19	6 46	0.306288 0.892681 0.709295 0.020132	0.076999 0.977878 0.933084 0.018923	-0.016109 0.988526 0.992431 -0.014235	-0.015278 0.988430 0.992313 -0.013532	0.036381 0.986134 0.973189 0.011852	0.039010 0.976729 0.964041 -0.005086	0.037882 0.976688 0.984271 0.014306	0.064317 0.978323 0.938223 0.007313	0.024784 0.990950 0.984181 0.014311	0.030044 0.987265 0.970093 0.008024	0.022542 0.990215 0.881534 0.015117	0.048349 0.979478 0.970457 0.019786	0.000347 0.994674 0.992540 -0.001823	0 0.020132 9999
6 47	20 20	6 47	0.259080 0.892681 0.775821 -0.001385	0.083912 0.977878 0.929375 0.027442	-0.014329 0.988526 0.990804 -0.011959	-0.011671 0.988430 0.991135 -0.010088	0.018965 0.986134 0.987401 0.009742	-0.010452 0.976729 0.989433 -0.001921	0.032473 0.976688 0.988743 0.021987	0.027359 0.978323 0.988133 0.015311	0.020789 0.990950 0.983539 0.014177	0.039794 0.987265 0.983507 0.025672	0.024855 0.990215 0.963378 0.016950	0.037580 0.979478 0.967513 0.005944	-0.011113 0.994674 0.992472 -0.011440	0 0.000000 9999
6 48	20 20	6 48	0.214636 0.892681 0.853213 0.002166	0.067578 0.977878 0.966936 0.029996	0.009972 0.988526 0.987688 0.010988	0.010874 0.988430 0.987040 0.011337	0.000162 0.986134 0.986891 -0.011493	0.037466 0.976729 0.984355 0.018755	0.013354 0.976688 0.990361 0.007844	0.050498 0.978323 0.977265 0.021199	0.009818 0.990950 0.988341 0.003161	0.011741 0.987265 0.985166 0.000641	0.006433 0.990215 0.945988 0.002803	0.025534 0.979478 0.982830 0.001573	-0.008815 0.994674 0.992909 -0.008948	7 0.006776 9999
6 49	20 20	6 49	0.195169 0.892681 0.876189 0.001230	0.065862 0.977878 0.957664 0.025965	0.002802 0.988526 0.988214 0.002143	0.002474 0.988430 0.988416 0.001570	0.002379 0.986134 0.989942 0.002311	0.035715 0.976729 0.969617 -0.000685	0.005403 0.976688 0.991030 -0.000100	0.046981 0.978323 0.969161 0.010544	0.014799 0.990950 0.989377 0.010709	0.020951 0.987265 0.988706 0.012587	0.002498 0.990215 0.985704 0.006309	0.021009 0.979478 0.984238 0.001252	0.001002 0.994674 0.990906 0.001238	9 0.003935 9999
6 50	20 20	6 50	0.201504 0.892681 0.858576 -0.008044	-0.007445 0.977878 0.985273 0.004686	-0.006961 0.988526 0.986055 -0.004014	-0.015216 0.988430 0.987297 -0.012875	-0.013448 0.986134 0.990116 -0.011749	-0.037524 0.976729 0.977546 -0.010961	0.009104 0.976688 0.989309 0.004878	-0.022089 0.978323 0.987000 -0.015005	0.012493 0.990950 0.985531 0.011805	0.002917 0.987265 0.989781 -0.004216	0.007861 0.990215 0.990178 0.009085	-0.006455 0.979478 0.991367 -0.007579	-0.011320 0.994674 0.981898 -0.009778	0 0.000000 9999
6 51	20 20	6 51	0.071463 0.892681 0.952090 0.001957	-0.046391 0.977878 0.976920 -0.023624	0.001324 0.988526 0.992556 0.000716	-0.003450 0.988430 0.987579 -0.004248	-0.021823 0.986134 0.975798 -0.009854	0.002468 0.976729 0.994693 0.006075	-0.003899 0.976688 0.987105 0.000421	0.011641 0.978323 0.991580 0.005196	-0.014857 0.990950 0.962296 -0.002225	0.028173 0.987265 0.971854 0.013989	0.017010 0.990215 0.993338 0.017702	0.001260 0.979478 0.992116 0.001699	0.000152 0.994674 0.992911 -0.000031	1 -0.006799 9999
6 52	20 20	6 52	0.206298 0.892681 0.876798 0.015416	0.035980 0.977878 0.970389 -0.001350	-0.000565 0.988526 0.975736 -0.003250	-0.000023 0.988430 0.977440 -0.002709	0.030473 0.986134 0.987118 0.017573	0.031542 0.976729 0.989536 0.013380	0.018788 0.976688 0.988403 0.010860	0.046477 0.978323 0.979298 0.021688	-0.014486 0.990950 0.987882 -0.023347	0.015223 0.987265 0.987085 0.001499	0.018912 0.990215 0.965499 0.013831	0.023580 0.979478 0.985396 0.007156	0.002000 0.994674 0.991957 0.001398	8 -0.018971 9999
6 53	20 16	6 53	0.150368 0.892681 0.899048 -0.019235	-0.032424 0.977878 0.963191 0.002608	0.000160 0.988526 0.995187 -0.000214	0.000179 0.988430 0.992265 -0.000379	-0.017181 0.986134 0.971537 -0.000646	0.007685 0.976729 0.983711 -0.005620	-0.018188 0.976688 0.981996 -0.002459	-0.039243 0.978323 0.962530 0.002134	-0.001313 0.990950 0.985194 -0.004682	-0.003212 0.987265 0.988102 0.006976	-0.000408 0.990215 0.993755 -0.002001	0.001063 0.979478 0.993625 0.001020	-0.009431 0.994674 0.994298 -0.010094	0 0.000000 9999
6 54	20 20	6 54	0.156628 0.892681 0.907759 0.003054	0.023850 0.977878 0.986540 0.006928	-0.019388 0.988526 0.971640 -0.022699	-0.020943 0.988430 0.972594 -0.025134	0.039873 0.986134 0.981935 0.025288	-0.004631 0.976729 0.987680 0.000111	0.045118 0.976688 0.978090 0.018080	0.052973 0.978323 0.972125 0.023062	0.027810 0.990950 0.990416 0.023145	0.020352 0.987265 0.990478 0.011713	0.012991 0.990215 0.987192 0.016809	-0.036034 0.979478 0.973863 -0.008935	0.004727 0.994674 0.992431 0.003483	4 0.008788 9999
6 55	20 20	6 55	0.179116 0.892681 0.888070 -0.004377	0.031204 0.977878 0.985910 0.014338	-0.006530 0.988526 0.978436 -0.002309	-0.006770 0.988430 0.979224 -0.003370	0.015359 0.986134 0.991303 0.005602	0.067855 0.976729 0.973085 0.032266	0.022649 0.976688 0.985320 0.002273	0.041862 0.978323 0.973703 0.011567	0.010275 0.990950 0.990588 0.001024	0.014667 0.987265 0.989252 0.012887	0.004512 0.990215 0.991168 0.007224	0.040601 0.979478 0.982752 0.020471	0.000527 0.994674 0.992926 -0.000074	0 0.000000 9999
6 56	20 20	6 56	0.229893 0.892681 0.852604 0.022435	0.027997 0.977878 0.975709 -0.003996	-0.012184 0.988526 0.980221 -0.010683	-0.012516 0.988430 0.980671 -0.009895	0.030119 0.986134 0.988294 0.019915	0.037900 0.976729 0.975863 0.003817	-0.021651 0.976688 0.989775 -0.007143	0.030221 0.978323 0.986526 0.011201	-0.008432 0.990950 0.986621 -0.015888	0.035833 0.987265 0.984714 0.021174	0.000339 0.990215 0.934608 -0.007408	0.027133 0.979478 0.978220 0.005224	-0.008582 0.994674 0.991484 -0.006900	0 0.022435 9999
6 57	20 20	6 57	0.151363 0.892681 0.910793 -0.000894	0.010113 0.977878 0.992888 0.013209	-0.008133 0.988526 0.986052 -0.005750	-0.005647 0.988430 0.984577 -0.002587	-0.005090 0.986134 0.994010 0.000595	0.016630 0.976729 0.992095 0.011222	-0.065645 0.976688 0.972999 -0.032286	-0.028754 0.978323 0.986332 -0.006794	-0.001919 0.990950 0.991113 -0.001826	0.001003 0.987265 0.993176 -0.004863	-0.001184 0.990215 0.973790 -0.000727	0.025794 0.979478 0.984975 0.007733	0.015702 0.994674 0.992775 0.013520	0 0.000000 9999
6 58	20 19	6 58	0.057805 0.892681 0.932320 -0.010254	0.024297 0.977878 0.980765 0.002595	0.008177 0.988526 0.991259 0.007278	0.011626 0.988430 0.990965 0.011135	-0.004635 0.986134 0.974288 -0.006401	0.020715 0.976729 0.984078 0.000882	0.001825 0.976688 0.987077 -0.008097	0.022658 0.978323 0.982970 0.002104	-0.004162 0.990950 0.981782 -0.010502	0.014476 0.987265 0.990851 0.008218	0.003948 0.990215 0.989823 0.004184	0.023561 0.979478 0.989199 0.019670	-0.000518 0.994674 0.993278 -0.001806	0 0.000000 9999
6 59	20 20	6 59	0.214803 0.892681 0.871904 0.018183	0.033871 0.977878 0.989393 0.020474	0.003414 0.988526 0.980488 0.001946	0.005843 0.988430 0.981062 0.002571	0.016926 0.986134 0.984366 0.009547	-0.020224 0.976729 0.978912 0.001891	0.027089 0.976688 0.986843 0.014564	0.011504 0.978323 0.984809 0.023150	0.017942 0.990950 0.990889 0.012460	-0.008739 0.987265 0.989054 -0.005710	0.029113 0.990215 0.992117 0.030709	-0.002610 0.979478 0.990351 -0.000085	0.013474 0.994674 0.993160 0.013528	10 0.023630 264
6 60	20 14	6 60	0.165511 0.892681 0.891681 -0.013323	-0.044046 0.977878 0.966152 -0.014319	-0.002848 0.988526 0.986866 0.002239	-0.002850 0.988430 0.987312 0.001951	-0.025244 0.986134 0.981521 -0.016178	0.017196 0.976729 0.981151 0.000975	-0.037267 0.976688 0.981123 -0.022915	-0.065060 0.978323 0.954276 -0.024479	0.015459 0.990950 0.991584 0.013492	-0.012497 0.987265 0.992586 -0.008545	-0.003211 0.990215 0.995209 -0.003106	0.002777 0.979478 0.985754 -0.002150	0.001373 0.994674 0.992755 0.001485	0 0.000000 9999
6 61	20 20	6 61	0.179214 0.892681 0.883459 -0.017758	0.021299 0.977878 0.985012 0.000497	-0.000239 0.988526 0.979426 -0.002780	0.000359 0.988430 0.980436 -0.002226	0.025556 0.986134 0.985521 0.016347	0.045891 0.976729 0.983559 0.021405	-0.005490 0.976688 0.988137 0.010321	0.018882 0.978323 0.985948 0.012407	0.008441 0.990950 0.988587 0.002137	0.015620 0.987265 0.985958 0.005475	-0.004062 0.990215 0.962640 -0.007737	0.009172 0.979478 0.989092 -0.002985	-0.006994 0.994674 0.992600 -0.007859	0 0.000000 9999
6 62	20 20	6 62	0.161894 0.892681 0.906322 -0.012991	-0.025879 0.977878 0.982187 -0.019103	-0.016675 0.988526 0.990352 -0.016414	-0.016070 0.988430 0.989005 -0.016033	0.001037 0.986134 0.989021 0.001445	0.004242 0.976729 0.990790 0.002114	-0.032715 0.976688 0.981399 -0.008688	-0.012889 0.978323 0.986814 -0.005048	0.004147 0.990950 0.990381 -0.000181	-0.007499 0.987265 0.984042 -0.001430	0.005948 0.990215 0.989406 0.003546	-0.011588 0.979478 0.992750 -0.015737	0.000460 0.994674 0.992408 0.001879	0 0.000000 9999
6 63	20 20	6 63	0.185460 0.892681 0.883060 -0.010019	0.036892 0.977878 0.976603 0.005458	0.001289 0.988526 0.983646 0.002066	-0.000489 0.988430 0.984682 0.000658	0.003434 0.986134 0.988265 -0.004611	-0.027462 0.976729 0.976392 0.004087	0.036525 0.976688 0.987290 0.023652	-0.009270 0.978323 0.991143 -0.004448	0.006001 0.990950 0.993224 0.002730	0.019468 0.987265 0.983909 0.003954	-0.008106 0.990215 0.990154 -0.005421	0.027696 0.979478 0.990933 0.023975	-0.008520 0.994674 0.993268 -0.010564	0 0.000000 9999
6 64	20 20	6 64	0.189751 0.892681 0.884096 -0.002617	-0.021355 0.977878 0.985721 -0.003683	0.008623 0.988526 0.974499 0.008280	0.005714 0.988430 0.974184 0.005694	0.041615 0.986134 0.969285 0.017026	-0.029068 0.976729 0.983764 -0.007937	0.001584 0.976688 0.988394 -0.011594	0.002119 0.978323 0.988194 -0.005514	0.015410 0.990950 0.993443 0.011057	0.027460 0.987265 0.988178 0.016719	-0.012524 0.990215 0.989823 -0.010863	-0.040184 0.979478 0.978014 -0.019368	0.001184 0.994674 0.990809 0.002324	0 0.000000 9999
6 65	20 20	6 65	0.184632 0.892681 0.891903 -0.002338	0.030640 0.977878 0.983537 0.009353	-0.009753 0.988526 0.991019 -0.011729	-0.010034 0.988430 0.990766 -0.012063	0.025572 0.986134 0.984014 0.011054	0.073825 0.976729 0.970594 0.035146	0.062266 0.976688 0.979551 0.036104	0.068221 0.978323 0.972449 0.035411	0.010378 0.990950 0.993437 0.004303	0.017488 0.987265 0.987011 0.007289	-0.017313 0.990215 0.990875 -0.014893	0.004721 0.979478 0.981586 -0.018274	0.016414 0.994674 0.993977 0.015198	0 0.000000 9999
6 66	20 20	6 66	0.350722 0.892681 0.599755 0.029147	0.084825 0.977878 0.888915 0.010549	0.000435 0.988526 0.989746 0.001039	-0.000914 0.988430 0.989770 0.000166	0.020789 0.986134 0.990028 0.011868	0.013924 0.976729 0.986398 0.011324	0.032701 0.976688 0.979732 0.007003	0.040259 0.978323 0.976431 0.012636	0.025888 0.990950 0.985484 0.018438	0.037943 0.987265 0.968271 0.014640	-0.014215 0.990215 0.930624 -0.022014	0.059404 0.979478 0.935769 0.013747	-0.000933 0.994674 0.992764 0.000165	0 0.029147 -9
6 67	20 19	6 67	0.128440 0.892681 0.938615 0.021004	-0.024978 0.977878 0.988474 -0.021101	0.007931 0.988526 0.991824 0.011498	-0.001468 0.988430 0.991258 0.003119	-0.012652 0.986134 0.984048 -0.000275	-0.066983 0.976729 0.981908 -0.043022	0.039568 0.976688 0.991208 0.028205	-0.041851 0.978323 0.981040 -0.019616	0.000095 0.990950 0.986490 -0.010159	-0.015235 0.987265 0.980821 -0.001721	0.001801 0.990215 0.990566 0.003650	-0.017543 0.979478 0.993353 -0.016691	0.000239 0.994674 0.993292 -0.001264	6 0.024340 247
6 68	20 20	6 68	0.040299 0.892681 0.858810 -0.039726	0.007607 0.977878 0.989584 -0.006724	-0.012361 0.988526 0.956123 -0.014302	-0.012326 0.988430 0.957725 -0.014382	0.016136 0.986134 0.978653 0.002878	-0.003282 0.976729 0.991409 0.006106	0.037090 0.976688 0.970162 0.010316	0.024781 0.978323 0.981721 0.003467	-0.000978 0.990950 0.988312 -0.005446	0.001782 0.987265 0.993365 -0.004115	0.000666 0.990215 0.984359 -0.000185	-0.005230 0.979478 0.966145 0.010737	-0.004038 0.994674 0.990888 -0.003471	0 0.000000 9999
6 69	20 20	6 69	0.113905 0.892681 0.881751 -0.014689	-0.032860 0.977878 0.978077 -0.007177	-0.006716 0.988526 0.962764 -0.007985	-0.009227 0.988430 0.964287 -0.009603	0.020933 0.986134 0.989968 0.012500	0.014017 0.976729 0.989114 -0.003150	-0.014626 0.976688 0.986537 -0.009557	0.037101 0.978323 0.986270 0.016584	-0.016418 0.990950 0.991326 -0.016788	0.024801 0.987265 0.986931 0.015545	0.002919 0.990215 0.988243 0.003273	-0.004448 0.979478 0.978769 0.011606	-0.004020 0.994674 0.992633 -0.003908	0 0.000000 9999
6 70	20 20	6 70	0.048697 0.892681 0.856801 -0.039021	-0.009634 0.977878 0.990288 -0.007574	0.012630 0.988526 0.953797 0.014238	0.013759 0.988430 0.955063 0.014267	0.024455 0.986134 0.970417 0.010218	-0.012120 0.976729 0.971644 0.016080	0.061729 0.976688 0.942216 0.021951	0.003092 0.978323 0.991086 0.009791	0.006875 0.990950 0.985936 0.001044	0.004962 0.987265 0.991137 -0.003072	0.002828 0.990215 0.987483 0.001070	-0.017971 0.979478 0.956708 0.001485	-0.000134 0.994674 0.987663 -0.000603	0 0.000000 9999
6 71	20 20	6 71	0.190570 0.892681 0.881585 -0.000976	0.020119 0.977878 0.987670 -0.000342	-0.001256 0.988526 0.985908 -0.007682	-0.000914 0.988430 0.986507 -0.007607	0.033467 0.986134 0.985809 0.019604	0.046226 0.976729 0.984105 0.025318	-0.035116 0.976688 0.990309 -0.018278	0.033104 0.978323 0.989088 0.018989	0.010773 0.990950 0.988966 0.006434	0.020889 0.987265 0.982263 0.001477	-0.008359 0.990215 0.949023 -0.012558	0.017946 0.979478 0.985828 0.000259	0.004854 0.994674 0.993896 0.006734	0 0.000000 9999
6 72	20 20	6 72	0.202048 0.892681 0.866906 0.001310	0.003450 0.977878 0.992491 0.007226	0.015993 0.988526 0.987030 0.016310	0.013601 0.988430 0.987669 0.013622	0.029560 0.986134 0.981740 0.014570	0.019022 0.976729 0.988502 0.030511	-0.019767 0.976688 0.989962 -0.000770	0.016081 0.978323 0.992667 0.011435	0.028802 0.990950 0.989149 0.022508	0.024451 0.987265 0.989473 0.014134	0.021227 0.990215 0.948879 0.015133	0.031713 0.979478 0.984291 0.015250	0.000343 0.994674 0.995290 0.000806	8 0.005430 9999
6 73	20 20	6 73	0.190659 0.892681 0.882261 0.000736	0.048739 0.977878 0.976383 0.018292	-0.007978 0.988526 0.985409 -0.008407	-0.011219 0.988430 0.986197 -0.011829	0.015909 0.986134 0.990498 0.008553	0.020342 0.976729 0.989208 0.004201	0.018473 0.976688 0.992649 0.018051	0.034374 0.978323 0.985382 0.013045	0.011413 0.990950 0.993758 0.007246	0.009640 0.987265 0.991717 0.003296	0.027684 0.990215 0.956585 0.024673	0.042660 0.979478 0.982387 0.023283	0.007067 0.994674 0.991911 0.005224	10 0.004261 9999
6 74	20 20	6 74	0.204907 0.892681 0.871726 0.008750	0.052112 0.977878 0.979168 0.027267	0.008480 0.988526 0.976462 0.007555	0.007871 0.988430 0.977473 0.007412	0.038397 0.986134 0.982252 0.024350	0.011321 0.976729 0.987667 -0.003955	0.021776 0.976688 0.989456 0.015113	0.026927 0.978323 0.981077 0.003917	0.023648 0.990950 0.991403 0.018696	0.032382 0.987265 0.987096 0.022655	0.007996 0.990215 0.952666 0.002139	0.035336 0.979478 0.985240 0.019524	-0.022244 0.994674 0.994945 -0.022293	4 0.014597 9999
6 75	20 20	6 75	0.151830 0.892681 0.917815 0.002472	-0.050673 0.977878 0.955070 -0.007375	-0.014869 0.988526 0.988210 -0.018247	-0.006508 0.988430 0.989591 -0.006631	0.003562 0.986134 0.986821 0.010820	0.081519 0.976729 0.941782 0.028841	-0.042862 0.976688 0.977941 -0.013376	0.076416 0.978323 0.951344 0.029739	-0.039508 0.990950 0.961723 -0.018915	0.031554 0.987265 0.968660 0.013234	-0.005598 0.990215 0.993899 -0.005207	0.022979 0.979478 0.986511 0.011471	0.008593 0.994674 0.986717 0.007308	7 0.008574 9999
6 76	20 20	6 76	0.193700 0.892681 0.868844 -0.008444	0.029595 0.977878 0.987663 0.008534	0.003038 0.988526 0.977609 0.007321	0.005597 0.988430 0.977963 0.009806	0.026310 0.986134 0.988638 0.019226	0.026926 0.976729 0.983509 0.008385	-0.033547 0.976688 0.980844 -0.007558	0.013364 0.978323 0.988849 0.009048	-0.001791 0.990950 0.989174 -0.004962	0.039619 0.987265 0.985996 0.029316	-0.005842 0.990215 0.942838 -0.012730	0.039046 0.979478 0.979924 0.016877	0.001130 0.994674 0.991683 -0.000011	0 0.000000 9999
6 77	20 15	6 77	0.144419 0.892681 0.920090 -0.001263	-0.006313 0.977878 0.988440 0.001314	0.010189 0.988526 0.995880 0.011892	0.010818 0.988430 0.995639 0.012908	-0.041939 0.986134 0.978649 -0.025699	-0.038202 0.976729 0.978760 -0.011070	0.046723 0.976688 0.984459 0.026587	-0.036165 0.978323 0.977878 -0.007327	0.000324 0.990950 0.989094 -0.005305	-0.008555 0.987265 0.983973 0.005142	0.004055 0.990215 0.995834 0.003313	0.008025 0.979478 0.995262 0.006627	-0.007858 0.994674 0.995213 -0.007660	0 0.000000 9999
6 78	20 20	6 78	0.194638 0.892681 0.875147 0.002662	0.039029 0.977878 0.975153 0.006320	-0.008891 0.988526 0.977917 -0.006857	-0.009872 0.988430 0.977871 -0.008168	0.005971 0.986134 0.985980 -0.002548	0.037380 0.976729 0.975977 0.004013	-0.036393 0.976688 0.983426 -0.012174	0.027232 0.978323 0.987214 0.014025	0.000642 0.990950 0.990892 -0.004171	0.027104 0.987265 0.984424 0.014486	0.001728 0.990215 0.943077 -0.005256	0.018747 0.979478 0.978692 -0.003800	0.002628 0.994674 0.994927 0.002313	9 0.006210 9999
6 79	20 15	6 79	0.147468 0.892681 0.914794 -0.013391	0.010272 0.977878 0.984515 -0.008914	0.002251 0.988526 9.000000 0.000000	0.000197 0.988430 0.993726 0.000262	-0.020099 0.986134 0.987982 -0.026524	0.014491 0.976729 0.987400 -0.000330	-0.045986 0.976688 0.976738 -0.017367	-0.017252 0.978323 0.986710 -0.028575	0.006429 0.990950 0.988875 0.003939	-0.035176 0.987265 0.986846 -0.022731	0.012905 0.990215 0.992656 0.011141	-0.007607 0.979478 0.951658 -0.020089	0.000577 0.994674 0.995752 -0.000176	0 0.000000 9999
6 80	20 20	6 80	0.204038 0.892681 0.858906 0.000676	-0.006276 0.977878 0.992803 -0.001693	-0.006980 0.988526 0.962092 0.000674	-0.006417 0.988430 0.961785 0.003036	0.004286 0.986134 0.986522 -0.006132	-0.000204 0.976729 0.989260 0.004349	-0.022403 0.976688 0.983622 -0.007237	0.000747 0.978323 0.992032 -0.002543	0.006502 0.990950 0.987757 0.004046	0.005834 0.987265 0.988946 -0.001507	0.011251 0.990215 0.970309 0.008246	0.008980 0.979478 0.985739 -0.005876	0.000051 0.994674 0.993311 -0.001089	10 0.002361 9999
6 81	20 12	6 81	0.089452 0.892681 0.949802 -0.015479	0.024749 0.977878 0.970964 -0.007718	0.001014 0.988526 0.990171 -0.003336	0.000907 0.988430 0.990236 -0.003795	0.023153 0.986134 0.975679 0.002193	-0.042920 0.976729 0.976418 -0.014519	0.036296 0.976688 0.966295 0.005708	-0.002634 0.978323 0.990667 -0.011133	0.000595 0.990950 0.993976 0.000514	0.015764 0.987265 0.974504 -0.005231	0.015957 0.990215 0.991141 0.013475	-0.002404 0.979478 0.973998 -0.002158	-0.000047 0.994674 0.993022 0.000083	0 0.000000 9999
6 82	20 19	6 82	0.188343 0.892681 0.884098 -0.001483	0.012417 0.977878 0.981308 -0.015613	0.006923 0.988526 0.972976 0.010960	0.006621 0.988430 0.973619 0.011502	0.030360 0.986134 0.987614 0.017966	0.028954 0.976729 0.978290 0.001056	-0.017328 0.976688 0.987871 -0.004309	0.011442 0.978323 0.991099 -0.000698	0.028426 0.990950 0.985500 0.019683	0.027773 0.987265 0.986815 0.014572	0.005885 0.990215 0.951831 -0.000470	0.025521 0.979478 0.986663 0.006596	0.002290 0.994674 0.994621 0.003515	0 0.000000 9999
6 83	20 18	6 83	0.096703 0.892681 0.910122 0.002696	0.011242 0.977878 0.983756 -0.004625	0.019350 0.988526 0.957146 0.027824	0.021146 0.988430 0.957122 0.028009	0.020241 0.986134 0.971769 0.002050	-0.006772 0.976729 0.987962 0.007724	0.034485 0.976688 0.968933 0.004813	0.029909 0.978323 0.969381 0.005009	-0.002589 0.990950 0.987739 -0.009851	0.014923 0.987265 0.989035 0.008152	-0.008342 0.990215 0.977479 -0.008165	-0.025750 0.979478 0.956862 0.002041	0.000225 0.994674 0.995724 -0.000309	8 -0.005153 9999
6 84	20 20	6 84	0.195469 0.892681 0.868900 -0.003301	0.030018 0.977878 0.979601 0.008058	-0.010862 0.988526 0.983978 -0.006254	-0.009904 0.988430 0.983297 -0.004220	0.031417 0.986134 0.987595 0.019116	0.018181 0.976729 0.983067 -0.000569	0.011326 0.976688 0.993274 0.007748	0.035626 0.978323 0.975861 0.007807	0.001505 0.990950 0.993082 -0.002115	0.014972 0.987265 0.987155 0.002375	-0.003310 0.990215 0.966816 -0.007907	0.028917 0.979478 0.983231 0.009292	-0.017840 0.994674 0.994994 -0.017259	0 0.000000 9999
6 85	20 20	6 85	0.140228 0.892681 0.864390 -0.020409	0.079733 0.977878 0.940472 0.030382	0.041546 0.988526 0.989561 0.042665	0.040797 0.988430 0.989717 0.042320	0.004058 0.986134 0.993717 0.003027	0.056787 0.976729 0.961569 0.017730	0.020731 0.976688 0.986104 0.002519	0.062272 0.978323 0.965126 0.027393	0.023518 0.990950 0.993392 0.020204	0.034601 0.987265 0.983694 0.016682	-0.008587 0.990215 0.985966 -0.001043	0.017821 0.979478 0.981527 -0.004212	0.000140 0.994674 0.995723 -0.000851	0 0.000000 9999
6 86	20 20	6 86	0.196968 0.892681 0.866185 -0.008956	0.052728 0.977878 0.963345 0.015051	0.000810 0.988526 0.991823 0.004012	-0.000818 0.988430 0.992073 0.002348	0.028987 0.986134 0.985132 0.015462	0.043682 0.976729 0.975173 0.017391	0.007370 0.976688 0.992517 0.001437	0.047997 0.978323 0.973733 0.017580	-0.008517 0.990950 0.992462 -0.012863	0.020949 0.987265 0.982848 0.004290	0.016415 0.990215 0.930613 0.010079	0.049009 0.979478 0.984674 0.032051	-0.003705 0.994674 0.994078 -0.004360	0 0.000000 9999
6 87	20 20	6 87	0.156543 0.892681 0.857864 0.003859	-0.001507 0.977878 0.986263 -0.014929	0.009689 0.988526 0.985305 0.014471	0.008950 0.988430 0.984255 0.014577	0.011878 0.986134 0.984297 -0.003557	0.058215 0.976729 0.950738 0.014258	0.045000 0.976688 0.973617 0.009616	0.045391 0.978323 0.961247 0.005886	-0.005935 0.990950 0.989103 -0.013013	0.011651 0.987265 0.986412 -0.001009	-0.022228 0.990215 0.986559 -0.021025	0.015998 0.979478 0.986150 -0.000855	0.001166 0.994674 0.992632 0.000740	1 -0.007590 9999
6 88	20 20	6 88	0.174035 0.892681 0.890979 0.000133	0.008657 0.977878 0.990164 -0.002808	0.001700 0.988526 0.984079 0.005518	0.001463 0.988430 0.984434 0.005060	0.011035 0.986134 0.982992 -0.008297	0.062862 0.976729 0.972980 0.030055	0.044675 0.976688 0.974363 0.010926	0.044730 0.978323 0.971671 0.008725	-0.007691 0.990950 0.992158 -0.012752	0.014454 0.987265 0.988353 0.002071	0.007049 0.990215 0.990242 0.008282	0.026090 0.979478 0.990187 0.014840	-0.013026 0.994674 0.992318 -0.013720	11 0.001405 9999
6 89	20 20	6 89	0.172519 0.892681 0.879772 0.000274	-0.025971 0.977878 0.968587 0.002069	0.012681 0.988526 0.980553 0.012842	0.012186 0.988430 0.980113 0.013008	-0.003777 0.986134 0.987558 0.005682	-0.014048 0.976729 0.987615 -0.004363	-0.025017 0.976688 0.982500 -0.009384	-0.019739 0.978323 0.983260 -0.001968	0.012219 0.990950 0.986995 0.009874	-0.010370 0.987265 0.990449 -0.005109	0.007447 0.990215 0.988645 0.007923	-0.004051 0.979478 0.989287 0.005078	-0.017118 0.994674 0.991605 -0.015884	8 0.001645 9999
6 90	20 20	6 90	0.190223 0.892681 0.878341 0.009024	0.048560 0.977878 0.955256 0.002501	0.002542 0.988526 0.981718 0.004456	0.005137 0.988430 0.983784 0.006533	0.021838 0.986134 0.982888 0.003772	0.051059 0.976729 0.966658 0.012035	0.036034 0.976688 0.985373 0.015621	0.061271 0.978323 0.956020 0.014412	0.004276 0.990950 0.990235 -0.003829	0.022915 0.987265 0.984302 0.010448	-0.000798 0.990215 0.942958 -0.006653	0.022117 0.979478 0.979764 -0.000867	0.002434 0.994674 0.994540 0.002645	6 0.011873 9999
6 91	20 20	6 91	0.188440 0.892681 0.871672 0.005898	0.045065 0.977878 0.970920 0.012436	-0.001680 0.988526 0.987087 0.001780	-0.001952 0.988430 0.987158 0.001731	0.026836 0.986134 0.978698 0.010271	0.026684 0.976729 0.985775 0.001962	0.050015 0.976688 0.980385 0.023928	0.046074 0.978323 0.967696 0.008771	0.016628 0.990950 0.986968 0.009913	0.003586 0.987265 0.986424 -0.006862	-0.002415 0.990215 0.953286 -0.006893	0.039530 0.979478 0.980409 0.023068	0.011699 0.994674 0.992156 0.011991	6 0.011880 9999
6 92	20 20	6 92	0.187111 0.892681 0.870487 -0.006245	0.048599 0.977878 0.978710 0.018725	0.005007 0.988526 0.977263 0.002443	0.001377 0.988430 0.977928 -0.000864	0.011232 0.986134 0.988048 -0.002162	0.057581 0.976729 0.976961 0.026094	-0.048323 0.976688 0.982632 -0.024883	0.024999 0.978323 0.990441 0.014923	-0.004530 0.990950 0.988472 -0.009730	0.024682 0.987265 0.980881 0.006602	0.015551 0.990215 0.935387 0.010191	0.028153 0.979478 0.976838 0.007150	-0.001253 0.994674 0.993064 -0.002614	0 0.000000 9999
6 93	20 20	6 93	0.168615 0.892681 0.891130 -0.006905	0.031307 0.977878 0.965575 -0.004681	-0.001398 0.988526 0.991549 0.000291	-0.001537 0.988430 0.991701 -0.000100	0.022317 0.986134 0.990132 0.018316	-0.074747 0.976729 0.960498 -0.035223	0.043839 0.976688 0.982349 0.019713	-0.019133 0.978323 0.986320 -0.002298	0.004026 0.990950 0.994066 0.000614	0.036853 0.987265 0.985924 0.025788	0.014756 0.990215 0.978958 0.014117	-0.011061 0.979478 0.988590 -0.020651	-0.020693 0.994674 0.994361 -0.019649	0 0.000000 9999
6 94	20 20	6 94	0.184137 0.892681 0.869789 -0.008066	0.030748 0.977878 0.979398 0.006957	0.000253 0.988526 0.983357 0.003831	-0.000054 0.988430 0.983571 0.003676	0.025940 0.986134 0.983102 0.014859	0.028502 0.976729 0.985481 0.006456	-0.047236 0.976688 0.978828 -0.024506	0.006757 0.978323 0.988025 -0.000955	0.039049 0.990950 0.991018 0.034557	0.033571 0.987265 0.981666 0.018321	-0.010795 0.990215 0.940946 -0.017946	0.026601 0.979478 0.979420 0.008339	0.001197 0.994674 0.992017 0.001085	0 0.000000 9999
6 95	20 15	6 95	0.157127 0.892681 0.900091 -0.008641	0.002573 0.977878 0.983660 -0.010913	0.037141 0.988526 0.989263 0.036348	0.035542 0.988430 0.989025 0.035199	-0.011839 0.986134 0.989149 -0.012956	0.016341 0.976729 0.987757 -0.000984	-0.062009 0.976688 0.970610 -0.027258	-0.001892 0.978323 0.988643 0.003584	0.001493 0.990950 0.985019 -0.007655	-0.017928 0.987265 0.973630 0.001926	-0.006414 0.990215 0.979079 -0.008653	0.061342 0.979478 0.931384 0.042599	0.000106 0.994674 0.992882 -0.000321	0 0.000000 9999
6 96	20 20	6 96	0.200181 0.892681 0.867410 0.003841	0.047144 0.977878 0.977624 0.020416	0.004788 0.988526 0.981494 0.005755	0.006374 0.988430 0.982127 0.007683	0.017185 0.986134 0.982531 0.012436	0.027862 0.976729 0.976921 -0.001990	-0.026581 0.976688 0.982662 -0.004349	0.014609 0.978323 0.985010 0.008858	0.010651 0.990950 0.992245 0.008827	0.031516 0.987265 0.982598 0.020358	-0.005524 0.990215 0.946544 -0.009629	0.029154 0.979478 0.978024 0.003688	0.003788 0.994674 0.994278 0.002590	9 0.008843 9999
6 97	20 8	6 97	0.181044 0.892681 0.889297 -0.005162	-0.025846 0.977878 0.974504 0.002821	-0.002185 0.988526 0.976805 -0.002306	0.001124 0.988430 0.981656 0.000875	-0.028953 0.986134 0.973752 -0.006546	-0.007198 0.976729 0.993534 -0.010922	-0.016848 0.976688 0.982529 0.001370	-0.065238 0.978323 0.955832 -0.020882	-0.002343 0.990950 0.986398 -0.010387	-0.018207 0.987265 0.959942 -0.001152	0.028234 0.990215 0.929223 0.034490	0.056777 0.979478 0.697210 -0.006664	-0.000773 0.994674 0.994612 -0.000801	0 0.000000 9999
6 98	20 20	6 98	0.207867 0.892681 0.875072 0.013937	0.043612 0.977878 0.980108 0.019575	-0.017010 0.988526 0.978236 -0.015404	-0.018195 0.988430 0.979169 -0.016883	0.017316 0.986134 0.985699 0.009773	0.031676 0.976729 0.977404 0.002175	-0.020549 0.976688 0.986163 -0.001867	0.023908 0.978323 0.984892 0.014000	-0.008998 0.990950 0.992886 -0.012291	0.027167 0.987265 0.983283 0.013680	0.040906 0.990215 0.948466 0.037221	0.039010 0.979478 0.976765 0.018550	0.010239 0.994674 0.991962 0.010755	10 0.022776 9999
6 99	20 3	6 99	0.199780 0.892681 0.891084 0.014139	0.047773 0.977878 0.977542 0.019172	0.004843 0.988526 0.945890 0.008235	0.006442 0.988430 0.954939 0.010856	0.009635 0.986134 0.989496 0.009437	0.027019 0.976729 0.985760 0.005479	-0.064821 0.976688 0.923404 -0.003790	0.013066 0.978323 0.987872 0.011115	0.029257 0.990950 0.871063 -0.007084	-0.052426 0.987265 0.894942 -0.009559	-0.009930 0.990215 0.857265 -0.011893	0.085761 0.979478 0.690319 0.033062	0.009011 0.994674 0.956850 0.012133	11 0.021621 9999
6 100	20 5	6 100	0.275795 0.892681 0.776129 0.015774	0.014449 0.977878 0.970562 0.048335	-0.047545 0.988526 0.991305 -0.044649	-0.047017 0.988430 0.991294 -0.044174	0.004162 0.986134 0.972186 0.029929	-0.032451 0.976729 0.983528 -0.013878	-0.040617 0.976688 0.978315 -0.008035	-0.041503 0.978323 0.953240 0.006163	0.069780 0.990950 0.772962 0.039884	0.010576 0.987265 0.972002 0.033903	0.009973 0.990215 0.986062 0.008227	0.068665 0.979478 0.973315 0.043459	-0.025056 0.994674 0.965903 -0.028081	0 0.015774 9999
7 8	20 20	7 8	0.166169 0.900653 0.905425 0.049269	-0.036165 0.986400 0.990422 -0.034612	-0.021432 0.967588 0.986931 -0.012982	-0.020930 0.968368 0.986875 -0.011272	0.036621 0.968459 0.990718 0.021913	-0.067524 0.964946 0.963657 -0.017085	-0.010652 0.949883 0.984809 0.018253	-0.044350 0.990264 0.974952 -0.031767	0.001294 0.991545 0.991379 -0.000746	0.003296 0.986861 0.992694 -0.004849	-0.060171 0.984047 0.950110 -0.023092	-0.039305 0.962051 0.979279 -0.005270	0.000409 0.993302 0.991937 0.001417	0 0.049269 -9
7 9	20 20	7 9	0.101449 0.900653 0.883460 -0.013848	-0.020780 0.986400 0.955311 -0.002097	0.008156 0.967588 0.988802 0.011603	0.006576 0.968368 0.989329 0.009951	0.011693 0.968459 0.989940 0.000924	0.038954 0.964946 0.973922 -0.004755	0.012509 0.949883 0.990886 0.000717	-0.010409 0.990264 0.990959 -0.017291	0.019738 0.991545 0.992486 0.017799	-0.002699 0.986861 0.978430 -0.019834	0.002726 0.984047 0.990391 -0.002791	-0.033159 0.962051 0.980478 -0.000869	-0.000733 0.993302 0.992937 -0.002691	0 0.000000 9999
7 10	20 19	7 10	0.078407 0.900653 0.921838 -0.017703	-0.022271 0.986400 0.990221 -0.018878	0.005917 0.967588 0.991632 0.008259	0.005712 0.968368 0.991996 0.008241	0.029229 0.968459 0.984622 0.006093	-0.041635 0.964946 0.968254 0.004251	0.074555 0.949883 0.970761 0.024748	-0.033353 0.990264 0.972153 -0.017738	0.000346 0.991545 0.990322 -0.004917	0.002411 0.986861 0.988867 -0.008787	0.025650 0.984047 0.982936 0.010034	-0.016591 0.962051 0.980076 0.019403	-0.000310 0.993302 0.986841 -0.002123	0 0.000000 9999
7 11	20 20	7 11	0.105342 0.900653 0.884704 -0.011062	-0.003341 0.986400 0.988982 0.001494	0.005498 0.967588 0.990547 0.002510	0.005189 0.968368 0.990698 0.001933	-0.026180 0.968459 0.988485 -0.010448	0.013913 0.964946 0.990053 0.002289	-0.038668 0.949883 0.982090 -0.004044	0.028484 0.990264 0.986282 0.021553	0.000331 0.991545 0.991692 -0.002222	-0.018023 0.986861 0.981026 -0.006226	0.019498 0.984047 0.985679 0.004010	-0.033086 0.962051 0.989411 -0.014452	-0.001010 0.993302 0.994826 -0.003430	0 0.000000 9999
7 12	20 19	7 12	0.076884 0.900653 0.932589 0.003519	-0.014353 0.986400 0.946411 0.008603	-0.019058 0.967588 0.991107 -0.015079	-0.020588 0.968368 0.991052 -0.017917	-0.029729 0.968459 0.989124 -0.010913	-0.066421 0.964946 0.967803 -0.022698	0.013623 0.949883 0.992569 0.003152	-0.034785 0.990264 0.973912 -0.020463	0.001051 0.991545 0.991944 -0.004532	0.002153 0.986861 0.991763 -0.002231	0.002112 0.984047 0.979979 -0.018897	-0.024000 0.962051 0.981728 0.004718	0.000388 0.993302 0.995316 0.000860	7 -0.008486 9999
7 13	20 20	7 13	0.128957 0.900653 0.895621 0.021070	0.019637 0.986400 0.989795 0.024994	-0.007804 0.967588 0.990837 -0.000929	-0.008114 0.968368 0.991130 -0.000918	0.032541 0.968459 0.988739 0.021846	-0.031816 0.964946 0.980588 -0.000256	-0.053996 0.949883 0.979296 -0.012979	-0.002310 0.990264 0.991578 -0.003383	0.054722 0.991545 0.988756 0.053824	0.004062 0.986861 0.985552 -0.009492	-0.053698 0.984047 0.951407 -0.020144	-0.053934 0.962051 0.978335 -0.025105	0.022839 0.993302 0.992738 0.019777	8 0.033676 107
7 14	20 20	7 14	0.124499 0.900653 0.858112 0.003685	0.011566 0.986400 0.984383 0.018327	-0.010547 0.967588 0.980403 0.004066	-0.008127 0.968368 0.981493 0.006055	0.003649 0.968459 0.984173 0.005533	-0.035350 0.964946 0.988073 -0.018416	-0.024869 0.949883 0.980130 0.000852	-0.008244 0.990264 0.983652 -0.007790	0.013201 0.991545 0.990679 0.012707	-0.010483 0.986861 0.984526 -0.011495	-0.010993 0.984047 0.974316 0.012566	-0.020231 0.962051 0.984923 0.003532	-0.009989 0.993302 0.993205 -0.009598	8 0.006843 9999
7 15	20 19	7 15	0.142563 0.900653 0.886857 0.034011	-0.012324 0.986400 0.986188 -0.004145	0.019520 0.967588 0.987599 0.016313	0.019964 0.968368 0.989072 0.016378	-0.040029 0.968459 0.992122 -0.042176	0.005326 0.964946 0.989001 0.010022	-0.096871 0.949883 0.973275 -0.060326	0.026900 0.990264 0.988036 0.021464	0.002581 0.991545 0.992131 0.002559	-0.016668 0.986861 0.982886 -0.002129	0.033612 0.984047 0.990852 0.024370	-0.029246 0.962051 0.985157 -0.020794	0.000078 0.993302 0.993012 0.000450	6 -0.045296 57
7 16	20 20	7 16	0.081980 0.900653 0.885896 -0.023859	-0.002557 0.986400 0.975621 -0.005376	0.010699 0.967588 0.988983 0.011177	0.009496 0.968368 0.989504 0.009396	-0.020583 0.968459 0.978544 -0.003605	0.018618 0.964946 0.986021 -0.001976	-0.010094 0.949883 0.989444 -0.016106	0.008620 0.990264 0.980809 0.000936	-0.011146 0.991545 0.986387 -0.014380	-0.017722 0.986861 0.986916 -0.013472	-0.008881 0.984047 0.990098 -0.015910	-0.025642 0.962051 0.989940 -0.014059	-0.011621 0.993302 0.987372 -0.008639	0 0.000000 9999
7 17	20 20	7 17	0.120307 0.900653 0.875922 0.020825	-0.003189 0.986400 0.992269 0.001180	0.039939 0.967588 0.982883 0.031465	0.038582 0.968368 0.983438 0.030395	0.048396 0.968459 0.978925 0.026341	0.007743 0.964946 0.989735 0.008758	-0.032279 0.949883 0.983038 -0.002015	0.003305 0.990264 0.988778 0.006079	0.000169 0.991545 0.988802 -0.003331	0.001553 0.986861 0.982801 -0.009526	-0.047709 0.984047 0.943860 -0.011247	-0.051618 0.962051 0.975107 -0.023438	-0.000998 0.993302 0.994214 -0.002005	4 0.023421 272
7 18	20 20	7 18	0.097869 0.900653 0.893841 -0.002950	-0.027118 0.986400 0.985078 -0.018510	-0.000389 0.967588 0.993533 -0.000380	0.000914 0.968368 0.992933 -0.000362	0.003407 0.968459 0.981679 0.004983	-0.019213 0.964946 0.990712 -0.004482	-0.076980 0.949883 0.968026 -0.028483	0.017115 0.990264 0.984769 0.014472	0.000803 0.991545 0.985399 -0.000669	-0.023415 0.986861 0.977346 -0.009518	-0.001569 0.984047 0.991745 -0.007578	-0.004609 0.962051 0.993457 -0.004886	0.000336 0.993302 0.993350 -0.000601	0 0.000000 9999
7 19	20 20	7 19	0.128147 0.900653 0.855338 0.003384	0.003912 0.986400 0.990518 0.005680	0.015122 0.967588 0.989500 0.024162	0.014470 0.968368 0.989551 0.022369	0.063698 0.968459 0.979625 0.040608	-0.034459 0.964946 0.990244 -0.022755	-0.027946 0.949883 0.986899 -0.002304	-0.003535 0.990264 0.988557 0.004425	0.002543 0.991545 0.990992 -0.001246	0.010470 0.986861 0.984939 -0.002788	-0.039946 0.984047 0.952759 -0.004013	-0.022381 0.962051 0.984277 0.003169	0.016291 0.993302 0.993814 0.017934	4 0.011723 9999
7 20	20 20	7 20	0.021174 0.900653 0.929862 -0.015628	-0.026522 0.986400 0.964556 -0.016615	-0.012624 0.967588 0.990092 -0.009427	-0.012558 0.968368 0.989423 -0.010966	0.015983 0.968459 0.986890 0.008282	0.038786 0.964946 0.975150 -0.000828	0.024214 0.949883 0.978482 -0.005458	0.020296 0.990264 0.990583 0.017365	0.001424 0.991545 0.989787 -0.004090	0.005137 0.986861 0.975431 -0.004976	-0.001566 0.984047 0.987647 -0.010758	-0.020522 0.962051 0.983567 -0.012470	0.001041 0.993302 0.993828 -0.000837	0 0.000000 9999
7 21	20 20	7 21	0.114446 0.900653 0.902445 0.016402	-0.017403 0.986400 0.981265 -0.008015	0.006816 0.967588 0.992636 0.006174	0.006172 0.968368 0.993186 0.005286	0.040652 0.968459 0.985699 0.024421	-0.070532 0.964946 0.972158 -0.027620	-0.042267 0.949883 0.984519 -0.011627	-0.004147 0.990264 0.989817 -0.000488	0.012891 0.991545 0.989327 0.010367	0.032872 0.986861 0.982393 0.018645	-0.049609 0.984047 0.943302 -0.010988	-0.050468 0.962051 0.981112 -0.018537	0.017456 0.993302 0.994503 0.018499	4 0.020014 9999
7 22	20 20	7 22	0.017302 0.900653 0.849114 -0.004526	-0.004817 0.986400 0.981864 0.001487	0.008565 0.967588 0.935844 -0.009644	0.008841 0.968368 0.937597 -0.009397	0.008556 0.968459 0.970416 -0.008546	-0.000469 0.964946 0.991476 -0.000741	0.020047 0.949883 0.958088 -0.009397	-0.009279 0.990264 0.969018 -0.001529	-0.000729 0.991545 0.991527 -0.003551	0.004549 0.986861 0.990151 0.000816	0.012525 0.984047 0.987532 0.005539	0.009142 0.962051 0.935263 -0.023756	-0.000662 0.993302 0.990985 -0.002088	0 0.000000 9999
7 23	20 20	7 23	0.117983 0.900653 0.899397 0.018213	-0.008568 0.986400 0.983963 0.003016	-0.064044 0.967588 0.986603 -0.049328	-0.065718 0.968368 0.986333 -0.050744	0.009801 0.968459 0.986991 -0.011743	0.033833 0.964946 0.984116 0.008157	0.009749 0.949883 0.988907 -0.012473	-0.012505 0.990264 0.991357 -0.011595	0.001674 0.991545 0.989103 0.001718	-0.000612 0.986861 0.985997 -0.012143	0.022145 0.984047 0.989171 0.010549	0.012558 0.962051 0.993598 0.011873	-0.003563 0.993302 0.994222 -0.004699	3 -0.030401 138
7 24	20 19	7 24	0.019537 0.900653 0.867200 -0.007186	0.014563 0.986400 0.989744 0.016151	0.019238 0.967588 0.938056 -0.001353	0.019315 0.968368 0.938701 -0.001185	0.009466 0.968459 0.973922 -0.003949	0.017167 0.964946 0.990172 0.013517	0.020890 0.949883 0.964849 0.000894	-0.013287 0.990264 0.982731 -0.008039	0.000096 0.991545 0.980086 -0.003659	-0.006110 0.986861 0.989994 -0.011295	0.022462 0.984047 0.984873 0.012852	0.034379 0.962051 0.937435 0.008872	-0.000141 0.993302 0.988558 -0.000493	0 0.000000 9999
7 25	20 20	7 25	0.224630 0.900653 0.503664 0.016947	-0.030465 0.986400 0.948021 -0.011125	0.055103 0.967588 0.975245 0.022401	0.054643 0.968368 0.975584 0.023067	0.078132 0.968459 0.945954 0.029206	0.163959 0.964946 0.833511 0.071669	0.109702 0.949883 0.941588 0.038106	0.002383 0.990264 0.985402 -0.003893	0.013506 0.991545 0.964807 0.006334	0.033221 0.986861 0.947617 0.008259	-0.000454 0.984047 0.981895 0.004607	0.051328 0.962051 0.984405 0.038313	0.004190 0.993302 0.988926 0.002876	11 0.025481 -9
7 26	20 18	7 26	0.251723 0.900653 0.301317 0.037914	-0.076376 0.986400 0.716889 -0.045747	-0.047768 0.967588 0.980041 -0.023557	-0.047472 0.968368 0.982186 -0.023948	0.067824 0.968459 0.980617 0.045441	0.006695 0.964946 0.977412 -0.019588	0.104842 0.949883 0.959986 0.051098	-0.024047 0.990264 0.972243 -0.012375	0.025337 0.991545 0.914476 0.015290	0.092255 0.986861 0.927800 0.067399	-0.097463 0.984047 0.801700 -0.032641	-0.146625 0.962051 0.821584 -0.052163	0.006691 0.993302 0.984887 0.003501	9 0.050551 -9
7 27	20 20	7 27	0.189568 0.900653 0.628911 0.005083	-0.023913 0.986400 0.884787 0.005679	-0.029285 0.967588 0.988132 -0.021831	-0.028953 0.968368 0.988639 -0.021731	0.050354 0.968459 0.984582 0.035688	0.038137 0.964946 0.981693 0.024011	0.040407 0.949883 0.982515 0.015432	0.025256 0.990264 0.987402 0.026041	0.009675 0.991545 0.979349 0.003674	0.029001 0.986861 0.956226 0.005680	-0.015422 0.984047 0.967922 0.001417	-0.049180 0.962051 0.951363 0.011938	0.002109 0.993302 0.991777 0.001152	4 0.013469 9999
7 28	20 20	7 28	0.111567 0.900653 0.859958 -0.009890	-0.029665 0.986400 0.965795 -0.015678	-0.003391 0.967588 0.991920 -0.003603	-0.002903 0.968368 0.991244 -0.004993	0.037549 0.968459 0.982312 0.012973	-0.033406 0.964946 0.988213 -0.013698	0.032867 0.949883 0.986374 0.006566	-0.023529 0.990264 0.976288 -0.009609	-0.000027 0.991545 0.989455 -0.004597	0.023015 0.986861 0.982958 0.010921	-0.038254 0.984047 0.957021 -0.005353	-0.007130 0.962051 0.988192 0.009158	0.016261 0.993302 0.993963 0.015085	0 0.000000 9999
7 29	20 20	7 29	0.055732 0.900653 0.903260 -0.014373	-0.010125 0.986400 0.950190 0.005923	-0.034086 0.967588 0.989466 -0.027605	-0.033872 0.968368 0.989058 -0.027659	-0.014920 0.968459 0.991129 -0.010435	-0.036055 0.964946 0.967765 0.008264	0.001396 0.949883 0.991477 -0.006447	0.021359 0.990264 0.969054 0.036799	0.001114 0.991545 0.988146 0.000790	0.002828 0.986861 0.985051 -0.001814	0.023105 0.984047 0.984695 0.009528	-0.026168 0.962051 0.985349 -0.001592	0.000441 0.993302 0.990203 0.000398	0 0.000000 9999
7 30	20 20	7 30	0.095939 0.900653 0.874857 -0.009920	0.002316 0.986400 0.974627 0.013290	0.008754 0.967588 0.982039 0.005052	0.007742 0.968368 0.982146 0.003909	0.026876 0.968459 0.983865 0.007767	-0.018668 0.964946 0.988897 -0.015784	0.017180 0.949883 0.987723 -0.003331	-0.011869 0.990264 0.987937 -0.004579	-0.001013 0.991545 0.988742 -0.001522	0.006542 0.986861 0.983772 -0.006275	-0.014348 0.984047 0.974287 0.007880	-0.003959 0.962051 0.989938 0.010419	-0.024616 0.993302 0.993321 -0.022416	0 0.000000 9999
7 31	20 20	7 31	0.064927 0.900653 0.887148 -0.003745	0.005294 0.986400 0.990903 0.002904	-0.000965 0.967588 0.990618 0.004626	-0.002562 0.968368 0.990847 0.002939	0.040881 0.968459 0.981907 0.019523	-0.052449 0.964946 0.961641 -0.011044	-0.002312 0.949883 0.990382 0.002712	-0.005917 0.990264 0.966309 0.006098	0.001273 0.991545 0.988014 -0.002109	0.003494 0.986861 0.989669 -0.002318	-0.033094 0.984047 0.952338 -0.003151	-0.017195 0.962051 0.983220 0.005962	0.000004 0.993302 0.992673 -0.001709	0 0.000000 9999
7 32	20 20	7 32	0.065656 0.900653 0.885417 -0.023024	-0.017559 0.986400 0.953980 0.000201	-0.009836 0.967588 0.990655 -0.008249	-0.007861 0.968368 0.990425 -0.006033	-0.015194 0.968459 0.986697 -0.013689	-0.023806 0.964946 0.983764 0.004649	-0.000618 0.949883 0.986249 -0.016460	-0.004183 0.990264 0.984236 0.004538	-0.002135 0.991545 0.990502 -0.001860	0.000787 0.986861 0.979522 -0.008164	0.028113 0.984047 0.988547 0.026042	-0.025278 0.962051 0.981438 -0.004581	-0.006388 0.993302 0.992001 -0.007411	0 0.000000 9999
7 33	20 20	7 33	0.091659 0.900653 0.861199 -0.023661	0.003246 0.986400 0.991048 -0.000590	-0.002933 0.967588 0.967010 0.007377	-0.000670 0.968368 0.967074 0.009350	0.019315 0.968459 0.972969 -0.014281	0.033521 0.964946 0.988473 0.016789	-0.018402 0.949883 0.989849 -0.007299	-0.003256 0.990264 0.988401 0.000746	-0.021296 0.991545 0.991975 -0.024526	0.014468 0.986861 0.980570 -0.000207	-0.035931 0.984047 0.949887 -0.000302	-0.017018 0.962051 0.986062 0.000464	-0.000437 0.993302 0.994494 -0.000676	0 0.000000 9999
7 34	20 20	7 34	0.094350 0.900653 0.873971 -0.007291	0.012132 0.986400 0.976500 -0.000141	-0.009246 0.967588 0.988702 -0.009844	-0.009018 0.968368 0.990789 -0.009924	-0.021297 0.968459 0.960289 -0.002247	-0.000174 0.964946 0.984634 -0.005808	-0.041028 0.949883 0.965678 -0.012594	0.014413 0.990264 0.949809 -0.000609	0.001211 0.991545 0.990099 -0.003463	-0.014809 0.986861 0.964498 -0.004393	0.004736 0.984047 0.988710 -0.001058	-0.019801 0.962051 0.983278 -0.014254	-0.000041 0.993302 0.991692 -0.001319	0 0.000000 9999
7 35	20 19	7 35	0.100973 0.900653 0.886693 -0.003778	-0.011416 0.986400 0.983604 -0.004670	-0.001454 0.967588 0.976986 0.002713	0.000346 0.968368 0.976810 0.004082	0.010729 0.968459 0.982964 -0.006974	-0.023764 0.964946 0.980526 0.007632	-0.025120 0.949883 0.985561 0.001328	0.008259 0.990264 0.988701 0.013272	-0.010193 0.991545 0.984557 -0.017014	0.006212 0.986861 0.985844 -0.006275	-0.035437 0.984047 0.961711 -0.005579	-0.029386 0.962051 0.989687 -0.014827	-0.007250 0.993302 0.993829 -0.006191	0 0.000000 9999
7 36	20 19	7 36	0.044804 0.900653 0.921980 -0.009244	0.004289 0.986400 0.959315 -0.006139	0.003857 0.967588 0.988805 0.000277	0.002875 0.968368 0.988351 -0.000920	0.020675 0.968459 0.971112 0.012876	-0.065321 0.964946 0.960566 -0.020907	-0.032456 0.949883 0.973750 -0.009068	-0.027844 0.990264 0.964713 -0.013958	0.001388 0.991545 0.970893 0.002772	0.016125 0.986861 0.976057 0.011377	0.015586 0.984047 0.985184 0.014722	-0.003044 0.962051 0.977525 0.005818	-0.000446 0.993302 0.991521 -0.000806	0 0.000000 9999
7 37	20 20	7 37	0.109842 0.900653 0.898133 0.020381	0.004755 0.986400 0.953863 0.023125	-0.012880 0.967588 0.976901 -0.011591	-0.012314 0.968368 0.977368 -0.010494	0.016735 0.968459 0.973022 -0.004100	-0.044804 0.964946 0.962261 0.004716	0.023808 0.949883 0.983949 0.001962	-0.028867 0.990264 0.945688 -0.012128	-0.007275 0.991545 0.977035 -0.009552	-0.003334 0.986861 0.988261 -0.008844	-0.019878 0.984047 0.938137 0.019696	-0.012824 0.962051 0.977164 0.023966	-0.009630 0.993302 0.991661 -0.010546	11 0.022101 9999
7 38	20 20	7 38	0.106286 0.900653 0.898082 0.007186	0.004557 0.986400 0.979017 0.000506	-0.005462 0.967588 0.988041 -0.008102	0.004351 0.968368 0.988891 -0.001684	-0.040061 0.968459 0.950941 -0.020284	0.024230 0.964946 0.987220 0.005411	-0.016814 0.949883 0.979949 0.000931	0.006809 0.990264 0.964564 -0.005082	0.003683 0.991545 0.988848 -0.000490	-0.013939 0.986861 0.972326 -0.001578	-0.003731 0.984047 0.982508 -0.015445	-0.004069 0.962051 0.986242 0.010189	0.000203 0.993302 0.992939 -0.001418	4 -0.012073 9999
7 39	20 20	7 39	0.123557 0.900653 0.862647 0.000450	-0.013622 0.986400 0.991254 -0.009123	-0.009896 0.967588 0.984377 -0.002857	-0.010727 0.968368 0.983873 -0.003456	-0.023423 0.968459 0.987067 -0.017108	0.013743 0.964946 0.991655 0.018139	-0.048141 0.949883 0.978270 -0.007857	0.003312 0.990264 0.988676 -0.003532	0.005951 0.991545 0.990396 0.002592	-0.015411 0.986861 0.986093 -0.008428	-0.001547 0.984047 0.981899 0.010820	-0.028692 0.962051 0.983525 -0.000036	-0.001700 0.993302 0.993712 -0.004788	4 -0.002775 9999
7 40	20 20	7 40	0.109447 0.900653 0.883185 0.003455	-0.021276 0.986400 0.968593 -0.006897	-0.016395 0.967588 0.985579 -0.014332	-0.015789 0.968368 0.986154 -0.013592	0.025077 0.968459 0.988516 0.009643	-0.026910 0.964946 0.984943 -0.000795	0.027890 0.949883 0.991449 0.023188	-0.019601 0.990264 0.974251 -0.006414	0.002302 0.991545 0.988985 -0.003032	0.001497 0.986861 0.991895 -0.005061	-0.041501 0.984047 0.954722 -0.007459	-0.026648 0.962051 0.983993 -0.000281	-0.000149 0.993302 0.993310 0.000729	6 0.008951 9999
7 41	20 20	7 41	0.101263 0.900653 0.869779 0.003199	-0.039494 0.986400 0.959046 -0.021377	0.015306 0.967588 0.988936 0.011972	0.016555 0.968368 0.989013 0.014058	0.000168 0.968459 0.991363 -0.006437	-0.014766 0.964946 0.976604 0.021883	0.028829 0.949883 0.991076 0.022756	-0.015361 0.990264 0.971896 -0.002926	0.000676 0.991545 0.991580 -0.003546	0.000869 0.986861 0.987904 -0.008111	-0.015590 0.984047 0.983046 -0.003255	-0.017057 0.962051 0.986079 0.003608	0.002403 0.993302 0.993109 0.000617	6 0.008532 9999
7 42	20 20	7 42	0.114741 0.900653 0.854046 0.009261	-0.005132 0.986400 0.984130 0.001140	-0.006331 0.967588 0.987462 0.000914	-0.003716 0.968368 0.987287 0.004864	0.008284 0.968459 0.988596 -0.011459	-0.049524 0.964946 0.974287 -0.010942	0.002445 0.949883 0.991653 0.010091	-0.030731 0.990264 0.976850 -0.020515	0.054600 0.991545 0.987385 0.053552	-0.010171 0.986861 0.988229 -0.019201	-0.058947 0.984047 0.939547 -0.021296	-0.036893 0.962051 0.978742 -0.005147	0.001652 0.993302 0.992627 0.000101	8 0.022270 9999
7 43	20 20	7 43	0.109115 0.900653 0.846305 -0.019945	-0.030826 0.986400 0.968712 -0.020750	-0.000485 0.967588 0.984779 -0.014646	-0.000592 0.968368 0.984825 -0.014620	0.025094 0.968459 0.979922 -0.005227	-0.005934 0.964946 0.992341 -0.001874	0.032024 0.949883 0.978759 -0.007347	-0.024033 0.990264 0.984342 -0.014610	0.001685 0.991545 0.984183 -0.001029	0.011036 0.986861 0.984752 0.000368	-0.022043 0.984047 0.959352 0.005465	0.000357 0.962051 0.989832 0.008870	0.000682 0.993302 0.990772 -0.000670	0 0.000000 9999
7 44	20 20	7 44	0.150724 0.900653 0.758725 -0.006788	-0.037479 0.986400 0.941475 -0.017071	0.000523 0.967588 0.990537 0.006838	-0.002277 0.968368 0.990963 0.003168	0.031966 0.968459 0.977345 0.003296	-0.045191 0.964946 0.971213 0.000568	0.013011 0.949883 0.989481 -0.010379	-0.018808 0.990264 0.952235 0.002696	0.011451 0.991545 0.983371 0.007274	0.047293 0.986861 0.976906 0.032065	-0.061946 0.984047 0.904626 -0.011541	-0.058265 0.962051 0.972073 -0.021077	-0.016308 0.993302 0.995014 -0.015629	0 0.000000 9999
7 45	20 20	7 45	0.196349 0.900653 0.634530 0.013011	-0.019881 0.986400 0.922282 0.003331	-0.028932 0.967588 0.985406 -0.013935	-0.024716 0.968368 0.985791 -0.009444	0.052041 0.968459 0.967720 0.019289	-0.045050 0.964946 0.979265 -0.012970	0.026180 0.949883 0.984671 -0.007519	-0.049909 0.990264 0.942220 -0.032190	0.008133 0.991545 0.985048 0.003529	0.023576 0.986861 0.964490 0.001840	-0.068754 0.984047 0.872565 -0.013568	-0.039782 0.962051 0.977173 -0.006563	0.003490 0.993302 0.994697 0.003527	7 -0.020465 9999
7 46	20 19	7 46	0.170818 0.900653 0.709295 -0.000029	-0.037718 0.986400 0.933084 -0.015440	-0.007380 0.967588 0.992431 -0.004132	-0.007879 0.968368 0.992313 -0.003994	0.068550 0.968459 0.973189 0.037694	-0.053541 0.964946 0.964041 -0.004033	0.052419 0.949883 0.984271 0.022549	-0.018136 0.990264 0.938223 0.005610	0.007878 0.991545 0.984181 0.003216	0.041740 0.986861 0.970093 0.025922	-0.068331 0.984047 0.881534 -0.013988	-0.045049 0.962051 0.970457 -0.005993	0.003102 0.993302 0.992540 -0.000344	0 0.000000 9999
7 47	20 20	7 47	0.159409 0.900653 0.775821 0.013035	-0.024137 0.986400 0.929375 0.000047	-0.038424 0.967588 0.990804 -0.030169	-0.038171 0.968368 0.991135 -0.031439	0.046569 0.968459 0.987401 0.039742	0.021540 0.964946 0.989433 0.008082	0.027638 0.949883 0.988743 0.011056	0.004296 0.990264 0.988133 0.007940	0.003222 0.991545 0.983539 -0.000243	0.023092 0.986861 0.983507 0.014725	-0.036929 0.984047 0.963378 -0.008895	-0.061327 0.962051 0.967513 -0.021713	0.003068 0.993302 0.992472 0.003534	4 0.022760 9999
7 48	20 20	7 48	0.122093 0.900653 0.853213 -0.011556	-0.007998 0.986400 0.966936 0.008821	-0.025875 0.967588 0.987688 -0.020021	-0.024150 0.968368 0.987040 -0.019027	0.038314 0.968459 0.986891 0.016897	-0.025038 0.964946 0.984355 0.002994	0.014319 0.949883 0.990361 0.002481	-0.012295 0.990264 0.977265 0.004226	0.000689 0.991545 0.988341 -0.003005	0.028589 0.986861 0.985166 0.016434	-0.049487 0.984047 0.945988 -0.014089	-0.026594 0.962051 0.982830 -0.001259	-0.001281 0.993302 0.992909 -0.001958	0 0.000000 9999
7 49	20 20	7 49	0.126166 0.900653 0.876189 0.008475	-0.006220 0.986400 0.957664 0.009456	-0.026962 0.967588 0.988214 -0.026868	-0.027369 0.968368 0.988416 -0.027162	0.007886 0.968459 0.989942 0.006090	-0.046317 0.964946 0.969617 -0.002452	0.002683 0.949883 0.991030 -0.002401	-0.003894 0.990264 0.969161 0.011950	0.025446 0.991545 0.989377 0.024204	0.031076 0.986861 0.988706 0.023900	-0.024472 0.984047 0.985704 -0.016818	-0.024292 0.962051 0.984238 0.004086	0.000306 0.993302 0.990906 -0.000064	3 -0.015172 9999
7 50	20 20	7 50	0.105676 0.900653 0.858576 -0.013306	0.010490 0.986400 0.985273 0.005546	0.002018 0.967588 0.986055 0.008661	-0.008061 0.968368 0.987297 -0.002595	-0.004410 0.968459 0.990116 -0.002783	0.006144 0.964946 0.977546 -0.023895	0.002573 0.949883 0.989309 -0.003859	0.004080 0.990264 0.987000 0.001102	-0.003774 0.991545 0.985531 -0.003922	-0.004751 0.986861 0.989781 -0.008546	-0.013287 0.984047 0.990178 -0.018930	-0.024103 0.962051 0.991367 -0.028748	-0.010442 0.993302 0.981898 -0.008804	0 0.000000 9999
7 51	20 20	7 51	0.034924 0.900653 0.952090 0.003796	0.018838 0.986400 0.976920 0.004634	-0.000204 0.967588 0.992556 -0.002079	-0.001094 0.968368 0.987579 -0.005401	-0.025759 0.968459 0.975798 -0.009291	0.021456 0.964946 0.994693 0.015936	0.003958 0.949883 0.987105 0.005523	-0.019588 0.990264 0.991580 -0.017097	-0.002532 0.991545 0.962296 0.002256	0.008708 0.986861 0.971854 -0.005322	0.007301 0.984047 0.993338 0.003818	0.000648 0.962051 0.992116 0.001020	-0.000341 0.993302 0.992911 -0.000629	7 -0.008056 9999
7 52	20 20	7 52	0.113898 0.900653 0.876798 0.010296	-0.002210 0.986400 0.970389 0.010233	-0.027693 0.967588 0.975736 -0.023360	-0.026483 0.968368 0.977440 -0.022339	0.025363 0.968459 0.987118 0.012724	-0.031796 0.964946 0.989536 -0.013949	0.021659 0.949883 0.988403 0.005479	-0.021208 0.990264 0.979298 -0.009286	0.013012 0.991545 0.987882 0.008290	0.018936 0.986861 0.987085 0.011557	-0.029970 0.984047 0.965499 -0.003204	-0.012690 0.962051 0.985396 0.011776	0.020381 0.993302 0.991957 0.018202	2 -0.015509 9999
7 53	20 16	7 53	0.100282 0.900653 0.899048 -0.001861	0.031663 0.986400 0.963191 0.017520	-0.004643 0.967588 0.995187 -0.002155	-0.004632 0.968368 0.992265 -0.002355	-0.030313 0.968459 0.971537 -0.007608	-0.019721 0.964946 0.983711 -0.000363	-0.036284 0.949883 0.981996 -0.015068	0.022776 0.990264 0.962530 0.006726	-0.000804 0.991545 0.985194 -0.000230	-0.008229 0.986861 0.988102 -0.001457	0.004004 0.984047 0.993755 0.003106	-0.004621 0.962051 0.993625 -0.002044	-0.000354 0.993302 0.994298 -0.000544	0 0.000000 9999
7 54	20 20	7 54	0.086981 0.900653 0.907759 0.003246	-0.017667 0.986400 0.986540 -0.009551	0.048239 0.967588 0.971640 0.015763	0.047177 0.968368 0.972594 0.015249	0.035961 0.968459 0.981935 0.008054	0.018326 0.964946 0.987680 0.013470	0.047342 0.949883 0.978090 0.006895	-0.022521 0.990264 0.972125 -0.009951	0.000181 0.991545 0.990416 -0.004685	0.002592 0.986861 0.990478 -0.003260	0.023910 0.984047 0.987192 0.013321	0.060607 0.962051 0.973863 0.021434	-0.000333 0.993302 0.992431 -0.001232	11 0.008341 9999
7 55	20 20	7 55	0.101099 0.900653 0.888070 -0.001289	-0.015784 0.986400 0.985910 -0.011280	-0.003030 0.967588 0.978436 -0.002617	-0.003418 0.968368 0.979224 -0.002068	-0.009258 0.968459 0.991303 -0.021353	-0.039360 0.964946 0.973085 -0.002999	0.026605 0.949883 0.985320 -0.000630	-0.016137 0.990264 0.973703 -0.002225	0.001295 0.991545 0.990588 0.000817	-0.001507 0.986861 0.989252 -0.004139	0.001670 0.984047 0.991168 0.001364	-0.045648 0.962051 0.982752 -0.018938	-0.000496 0.993302 0.992926 0.000344	0 0.000000 9999
7 56	20 20	7 56	0.131983 0.900653 0.852604 0.010285	-0.019133 0.986400 0.975709 -0.009025	-0.018378 0.967588 0.980221 -0.008733	-0.019547 0.968368 0.980671 -0.009613	0.021614 0.968459 0.988294 0.006620	-0.059448 0.964946 0.975863 -0.021168	-0.040768 0.949883 0.989775 -0.021396	-0.016785 0.990264 0.986526 -0.010330	-0.042204 0.991545 0.986621 -0.046194	0.012738 0.986861 0.984714 0.002235	-0.059029 0.984047 0.934608 -0.020747	-0.033086 0.962051 0.978220 -0.002230	-0.000070 0.993302 0.991484 -0.000259	8 -0.021797 9999
7 57	20 20	7 57	0.078651 0.900653 0.910793 0.007843	0.011254 0.986400 0.992888 0.012383	-0.007007 0.967588 0.986052 0.001412	-0.006939 0.968368 0.984577 0.001061	-0.004576 0.968459 0.994010 -0.001805	-0.001754 0.964946 0.992095 0.006200	-0.052184 0.949883 0.972999 -0.010409	0.012361 0.990264 0.986332 0.004622	0.000039 0.991545 0.991113 -0.001801	0.006100 0.986861 0.993176 0.002177	-0.031134 0.984047 0.973790 -0.010458	-0.010285 0.962051 0.984975 0.011977	-0.000016 0.993302 0.992775 -0.000135	11 0.009692 9999
7 58	20 19	7 58	-0.006734 0.900653 0.932320 -0.031341	-0.014924 0.986400 0.980765 -0.002348	-0.002240 0.967588 0.991259 0.002080	-0.002386 0.968368 0.990965 0.001513	-0.008105 0.968459 0.974288 -0.008064	-0.038036 0.964946 0.984078 -0.011238	0.002451 0.949883 0.987077 -0.008374	-0.015413 0.990264 0.982970 -0.006052	0.000053 0.991545 0.981782 -0.001518	0.001011 0.986861 0.990851 -0.002752	0.004254 0.984047 0.989823 -0.000781	-0.019051 0.962051 0.989199 -0.012568	0.000354 0.993302 0.993278 -0.001459	0 0.000000 9999
7 59	20 20	7 59	0.107148 0.900653 0.871904 -0.002598	-0.008199 0.986400 0.989393 -0.001772	0.037217 0.967588 0.980488 0.030450	0.038041 0.968368 0.981062 0.030754	0.007450 0.968459 0.984366 -0.003563	0.041801 0.964946 0.978912 0.013271	0.015097 0.949883 0.986843 0.002693	0.003959 0.990264 0.984809 0.000890	-0.008240 0.991545 0.990889 -0.008389	0.005228 0.986861 0.989054 0.008945	0.004614 0.984047 0.992117 0.002873	0.013175 0.962051 0.990351 0.010856	-0.000076 0.993302 0.993160 0.000139	0 0.000000 9999
7 60	20 14	7 60	0.107161 0.900653 0.891681 0.000306	-0.008638 0.986400 0.966152 -0.022585	0.000973 0.967588 0.986866 -0.009656	-0.000567 0.968368 0.987312 -0.010479	-0.020777 0.968459 0.981521 -0.000086	-0.030210 0.964946 0.981151 -0.012285	-0.041536 0.949883 0.981123 -0.017400	0.014910 0.990264 0.954276 -0.004406	0.000455 0.991545 0.991584 -0.002275	-0.001841 0.986861 0.992586 0.002816	-0.000605 0.984047 0.995209 -0.002359	-0.003340 0.962051 0.985754 0.011842	0.000273 0.993302 0.992755 0.001590	1 -0.002629 9999
7 61	20 20	7 61	0.109731 0.900653 0.883459 -0.001459	-0.010176 0.986400 0.985012 0.000285	0.005743 0.967588 0.979426 0.000686	0.009868 0.968368 0.980436 0.003505	0.031251 0.968459 0.985521 0.016484	-0.039568 0.964946 0.983559 -0.010405	-0.033173 0.949883 0.988137 -0.010427	0.012675 0.990264 0.985948 0.017093	-0.014750 0.991545 0.988587 -0.016486	0.017697 0.986861 0.985958 0.007452	-0.016378 0.984047 0.962640 0.013885	-0.005275 0.962051 0.989092 0.009447	-0.001867 0.993302 0.992600 -0.001349	0 0.000000 9999
7 62	20 20	7 62	0.105224 0.900653 0.906322 -0.002373	0.032447 0.986400 0.982187 0.029672	0.006709 0.967588 0.990352 0.002068	0.010271 0.968368 0.989005 0.005403	-0.003731 0.968459 0.989021 0.001026	-0.001278 0.964946 0.990790 0.002977	-0.052439 0.949883 0.981399 -0.013974	0.024163 0.990264 0.986814 0.020294	0.001722 0.991545 0.990381 -0.000144	-0.007836 0.986861 0.984042 -0.005676	0.005425 0.984047 0.989406 0.015669	-0.005212 0.962051 0.992750 0.004752	0.045806 0.993302 0.992408 0.044531	0 0.000000 9999
7 63	20 20	7 63	0.104139 0.900653 0.883060 -0.005318	-0.011954 0.986400 0.976603 0.002587	-0.020541 0.967588 0.983646 -0.021012	-0.020080 0.968368 0.984682 -0.020047	0.010589 0.968459 0.988265 -0.006867	0.039046 0.964946 0.976392 0.002892	0.017860 0.949883 0.987290 -0.003138	-0.013670 0.990264 0.991143 -0.012821	0.000231 0.991545 0.993224 -0.000609	0.012405 0.986861 0.983909 0.000696	0.016498 0.984047 0.990154 0.011457	-0.003450 0.962051 0.990933 0.002094	-0.000061 0.993302 0.993268 -0.003239	0 0.000000 9999
7 64	20 20	7 64	0.107040 0.900653 0.884096 -0.006129	0.026972 0.986400 0.985721 0.024511	-0.048335 0.967588 0.974499 -0.022619	-0.050591 0.968368 0.974184 -0.026218	0.037899 0.968459 0.969285 0.000504	0.033589 0.964946 0.983764 0.007449	0.013211 0.949883 0.988394 -0.003691	-0.014788 0.990264 0.988194 -0.007606	0.000849 0.991545 0.993443 -0.002873	0.011938 0.986861 0.988178 0.001861	0.001775 0.984047 0.989823 -0.008242	0.040115 0.962051 0.978014 0.009383	0.000340 0.993302 0.990809 -0.000366	0 0.000000 9999
7 65	20 20	7 65	0.119476 0.900653 0.891903 0.009385	-0.018104 0.986400 0.983537 -0.012516	-0.012608 0.967588 0.991019 -0.011458	-0.012189 0.968368 0.990766 -0.012331	0.039886 0.968459 0.984014 0.019325	-0.063346 0.964946 0.970594 -0.024601	0.055820 0.949883 0.979551 0.020932	-0.014421 0.990264 0.972449 -0.000560	0.001465 0.991545 0.993437 -0.000034	0.025656 0.986861 0.987011 0.016127	0.003981 0.984047 0.990875 0.004783	-0.027194 0.962051 0.981586 0.002770	0.000323 0.993302 0.993977 -0.000990	6 0.014016 9999
7 66	20 20	7 66	0.209620 0.900653 0.599755 0.013546	-0.002290 0.986400 0.888915 0.031415	-0.042152 0.967588 0.989746 -0.023805	-0.041365 0.968368 0.989770 -0.023893	0.038776 0.968459 0.990028 0.023452	0.012074 0.964946 0.986398 0.021440	0.044132 0.949883 0.979732 0.003137	0.005831 0.990264 0.976431 0.016110	-0.024414 0.991545 0.985484 -0.029520	0.057964 0.986861 0.968271 0.042703	-0.053757 0.984047 0.930624 -0.011735	-0.075373 0.962051 0.935769 -0.012057	-0.001496 0.993302 0.992764 -0.004272	9 0.024051 -9
7 67	20 19	7 67	0.152478 0.900653 0.938615 0.046146	-0.006940 0.986400 0.988474 -0.005628	-0.024093 0.967588 0.991824 -0.032688	-0.022203 0.968368 0.991258 -0.031032	-0.065225 0.968459 0.984048 -0.043367	0.053310 0.964946 0.981908 0.028356	0.002366 0.949883 0.991208 -0.017354	0.029160 0.990264 0.981040 0.018678	0.000148 0.991545 0.986490 -0.003551	-0.035065 0.986861 0.980821 -0.022999	0.024633 0.984047 0.990566 0.016371	-0.013209 0.962051 0.993353 -0.016365	0.048276 0.993302 0.993292 0.045606	0 0.046146 56
7 68	20 20	7 68	0.316332 0.900653 0.858810 0.164942	-0.002134 0.986400 0.989584 0.007612	0.130824 0.967588 0.956123 0.085946	0.129519 0.968368 0.957725 0.084801	0.068949 0.968459 0.978653 0.036353	0.038780 0.964946 0.991409 0.023719	0.105229 0.949883 0.970162 0.051384	-0.031677 0.990264 0.981721 -0.021716	-0.000717 0.991545 0.988312 -0.000289	0.015799 0.986861 0.993365 0.008389	0.042471 0.984047 0.984359 0.031603	0.113698 0.962051 0.966145 0.070090	-0.000379 0.993302 0.990888 -0.004574	0 0.164942 2
7 69	20 20	7 69	0.238502 0.900653 0.881751 0.073246	0.058527 0.986400 0.978077 0.048239	-0.112672 0.967588 0.962764 -0.071984	-0.108655 0.968368 0.964287 -0.068291	0.010973 0.968459 0.989968 -0.001253	-0.013440 0.964946 0.989114 0.006196	-0.040747 0.949883 0.986537 -0.026410	-0.013691 0.990264 0.986270 -0.004578	-0.004421 0.991545 0.991326 -0.002299	-0.001460 0.986861 0.986931 -0.011022	0.005870 0.984047 0.988243 -0.000793	0.071009 0.962051 0.978769 0.035182	-0.001666 0.993302 0.992633 -0.000818	0 0.073246 15
7 70	20 20	7 70	0.301399 0.900653 0.856801 0.141704	-0.046968 0.986400 0.990288 -0.048757	0.138435 0.967588 0.953797 0.091421	0.137450 0.968368 0.955063 0.092077	0.135243 0.968459 0.970417 0.109950	0.139472 0.964946 0.971644 0.102975	0.209982 0.949883 0.942216 0.155157	-0.006766 0.990264 0.991086 -0.012031	-0.007468 0.991545 0.985936 -0.009788	0.039032 0.986861 0.991137 0.034617	0.043933 0.984047 0.987483 0.035960	0.147169 0.962051 0.956708 0.110801	0.044034 0.993302 0.987663 0.044122	6 0.148278 3
7 71	20 20	7 71	0.097543 0.900653 0.881585 -0.033735	-0.009230 0.986400 0.987670 0.000624	-0.035944 0.967588 0.985908 -0.027070	-0.036493 0.968368 0.986507 -0.028632	0.024806 0.968459 0.985809 0.004202	-0.015724 0.964946 0.984105 0.013920	-0.015266 0.949883 0.990309 0.010281	-0.016163 0.990264 0.989088 -0.006195	-0.000290 0.991545 0.988966 -0.007055	0.005064 0.986861 0.982263 -0.009693	-0.033342 0.984047 0.949023 0.004180	-0.017759 0.962051 0.985828 0.007198	0.000211 0.993302 0.993896 -0.001663	0 0.000000 9999
7 72	20 20	7 72	0.116237 0.900653 0.866906 -0.020899	0.010627 0.986400 0.992491 0.005332	-0.007013 0.967588 0.987030 -0.011935	-0.005100 0.968368 0.987669 -0.011167	0.038462 0.968459 0.981740 0.017750	0.054110 0.964946 0.988502 0.037367	-0.038857 0.949883 0.989962 -0.010471	0.008759 0.990264 0.992667 0.010783	-0.002717 0.991545 0.989149 -0.003810	0.010081 0.986861 0.989473 0.002090	-0.022421 0.984047 0.948879 0.013327	-0.012768 0.962051 0.984291 0.015161	-0.000963 0.993302 0.995290 -0.002679	0 0.000000 9999
7 73	20 20	7 73	0.125694 0.900653 0.882261 0.004462	-0.040660 0.986400 0.976383 -0.025899	-0.029517 0.967588 0.985409 -0.027483	-0.030377 0.968368 0.986197 -0.027602	0.033109 0.968459 0.990498 0.016752	-0.040279 0.964946 0.989208 -0.021840	-0.003086 0.949883 0.992649 -0.006570	-0.017725 0.990264 0.985382 -0.008510	0.000145 0.991545 0.993758 0.001392	0.007586 0.986861 0.991717 0.000637	-0.033054 0.984047 0.956585 -0.000305	-0.041613 0.962051 0.982387 -0.020212	-0.006203 0.993302 0.991911 -0.006892	3 -0.011098 9999
7 74	20 20	7 74	0.117438 0.900653 0.871726 -0.007837	-0.004476 0.986400 0.979168 0.006708	0.023040 0.967588 0.976462 0.014253	0.023244 0.968368 0.977473 0.013532	0.041996 0.968459 0.982252 0.017829	-0.016600 0.964946 0.987667 0.001495	0.010682 0.949883 0.989456 0.005099	-0.015134 0.990264 0.981077 -0.005850	0.000686 0.991545 0.991403 -0.002613	0.030002 0.986861 0.987096 0.023102	-0.046838 0.984047 0.952666 -0.011764	-0.015777 0.962051 0.985240 0.008986	-0.000111 0.993302 0.994945 0.000941	0 0.000000 9999
7 75	20 20	7 75	0.112788 0.900653 0.917815 0.002341	0.022445 0.986400 0.955070 0.001908	0.001767 0.967588 0.988210 -0.008288	0.002620 0.968368 0.989591 -0.003206	-0.018156 0.968459 0.986821 -0.013725	-0.090766 0.964946 0.941782 -0.028739	-0.055052 0.949883 0.977941 -0.020488	-0.032393 0.990264 0.951344 -0.012365	0.012427 0.991545 0.961723 0.022947	0.022956 0.986861 0.968660 0.006299	0.006751 0.984047 0.993899 0.003880	-0.055732 0.962051 0.986511 -0.039089	0.012793 0.993302 0.986717 0.008905	8 0.007329 9999
7 76	20 20	7 76	0.125355 0.900653 0.868844 0.008296	-0.007806 0.986400 0.987663 -0.002128	-0.014211 0.967588 0.977609 -0.017003	-0.014160 0.968368 0.977963 -0.016456	0.003873 0.968459 0.988638 -0.009711	-0.018821 0.964946 0.983509 0.002868	-0.048313 0.949883 0.980844 -0.020870	-0.001241 0.990264 0.988849 -0.000671	0.001461 0.991545 0.989174 -0.002956	0.003245 0.986861 0.985996 -0.006684	-0.027542 0.984047 0.942838 0.007531	-0.031472 0.962051 0.979924 -0.003415	-0.000202 0.993302 0.991683 0.001599	6 -0.013158 9999
7 77	20 15	7 77	0.075036 0.900653 0.920090 -0.013709	0.019875 0.986400 0.988440 0.015133	0.000301 0.967588 0.995880 -0.005834	0.000336 0.968368 0.995639 -0.005537	-0.034487 0.968459 0.978649 -0.007412	0.054005 0.964946 0.978760 0.025674	0.026939 0.949883 0.984459 0.001231	0.004598 0.990264 0.977878 -0.007103	0.018480 0.991545 0.989094 0.019243	-0.010058 0.986861 0.983973 0.004825	0.005404 0.984047 0.995834 0.001750	-0.000725 0.962051 0.995262 0.004506	0.026252 0.993302 0.995213 0.024923	0 0.000000 9999
7 78	20 20	7 78	0.128683 0.900653 0.875147 0.013767	-0.019060 0.986400 0.975153 -0.003388	0.008178 0.967588 0.977917 0.009610	0.008529 0.968368 0.977871 0.010775	0.012771 0.968459 0.985980 -0.004030	-0.057774 0.964946 0.975977 -0.020993	-0.047464 0.949883 0.983426 -0.018522	-0.007700 0.990264 0.987214 -0.003443	-0.001768 0.991545 0.990892 -0.005841	-0.014659 0.986861 0.984424 -0.025461	-0.049277 0.984047 0.943077 -0.014781	-0.049207 0.962051 0.978692 -0.018261	-0.008601 0.993302 0.994927 -0.010325	9 -0.018722 9999
7 79	20 15	7 79	0.097491 0.900653 0.914794 0.005946	0.002551 0.986400 0.984515 0.007850	-0.002576 0.967588 9.000000 0.000000	-0.000335 0.968368 0.993726 -0.000150	0.020295 0.968459 0.987982 0.010771	-0.047450 0.964946 0.987400 -0.029603	-0.060617 0.949883 0.976738 -0.025075	-0.008948 0.990264 0.986710 -0.005830	0.000298 0.991545 0.988875 -0.005353	-0.012325 0.986861 0.986846 -0.004335	0.002673 0.984047 0.992656 0.000657	-0.019803 0.962051 0.951658 -0.001127	-0.000557 0.993302 0.995752 -0.000630	6 -0.012210 9999
7 80	20 20	7 80	0.122714 0.900653 0.858906 0.000637	0.005053 0.986400 0.992803 0.004189	-0.004379 0.967588 0.962092 -0.002526	-0.004241 0.968368 0.961785 -0.002132	0.018375 0.968459 0.986522 0.007072	-0.012425 0.964946 0.989260 -0.017325	-0.014606 0.949883 0.983622 0.009036	-0.001100 0.990264 0.992032 -0.002173	0.012585 0.991545 0.987757 0.013155	-0.000091 0.986861 0.988946 -0.008348	-0.002216 0.984047 0.970309 0.021977	-0.011298 0.962051 0.985739 0.007637	-0.003960 0.993302 0.993311 -0.001823	10 0.003742 9999
7 81	20 12	7 81	0.035838 0.900653 0.949802 -0.024482	-0.005501 0.986400 0.970964 0.009306	0.017273 0.967588 0.990171 0.016637	0.017202 0.968368 0.990236 0.016347	0.038730 0.968459 0.975679 0.014659	0.041086 0.964946 0.976418 0.008582	0.044427 0.949883 0.966295 0.005776	-0.000963 0.990264 0.990667 0.004111	-0.000366 0.991545 0.993976 -0.001308	0.035452 0.986861 0.974504 0.023827	0.012650 0.984047 0.991141 0.005580	-0.019681 0.962051 0.973998 -0.012770	-0.000126 0.993302 0.993022 -0.000765	0 0.000000 9999
7 82	20 19	7 82	0.098628 0.900653 0.884098 -0.008984	-0.003462 0.986400 0.981308 0.010483	0.010756 0.967588 0.972976 0.007585	0.011277 0.968368 0.973619 0.008054	0.025273 0.968459 0.987614 0.006287	-0.029969 0.964946 0.978290 0.004239	-0.030685 0.949883 0.987871 -0.009315	0.011560 0.990264 0.991099 0.018790	0.001228 0.991545 0.985500 -0.003783	0.007463 0.986861 0.986815 -0.002699	-0.019753 0.984047 0.951831 0.017669	-0.016573 0.962051 0.986663 0.005626	-0.000263 0.993302 0.994621 -0.002495	0 0.000000 9999
7 83	20 18	7 83	0.049681 0.900653 0.910122 0.010992	0.000701 0.986400 0.983756 0.004972	0.048099 0.967588 0.957146 0.020214	0.048048 0.968368 0.957122 0.021190	0.026614 0.968459 0.971769 0.010735	0.023065 0.964946 0.987962 0.011377	0.048144 0.949883 0.968933 0.017427	-0.006177 0.990264 0.969381 0.001695	0.000783 0.991545 0.987739 -0.001018	0.000965 0.986861 0.989035 -0.005594	0.039430 0.984047 0.977479 0.023191	0.061821 0.962051 0.956862 0.026120	-0.000300 0.993302 0.995724 -0.000390	11 0.016944 9999
7 84	20 20	7 84	0.109737 0.900653 0.868900 -0.009017	-0.000309 0.986400 0.979601 0.007528	-0.013538 0.967588 0.983978 -0.013150	-0.012700 0.968368 0.983297 -0.013071	0.023993 0.968459 0.987595 0.003992	-0.019414 0.964946 0.983067 0.005472	0.003567 0.949883 0.993274 0.000995	-0.018318 0.990264 0.975861 -0.006054	-0.007836 0.991545 0.993082 -0.010345	-0.009930 0.986861 0.987155 -0.020632	-0.030742 0.984047 0.966816 -0.002765	-0.017915 0.962051 0.983231 0.009873	0.012379 0.993302 0.994994 0.010914	0 0.000000 9999
7 85	20 20	7 85	0.059602 0.900653 0.864390 -0.021709	-0.014490 0.986400 0.940472 0.006457	-0.000422 0.967588 0.989561 0.007784	-0.000632 0.968368 0.989717 0.006245	-0.002550 0.968459 0.993717 -0.003128	-0.049128 0.964946 0.961569 0.000446	0.013432 0.949883 0.986104 -0.009623	-0.000896 0.990264 0.965126 0.012654	0.000990 0.991545 0.993392 -0.002453	0.001657 0.986861 0.983694 -0.008581	0.001538 0.984047 0.985966 -0.013056	-0.051773 0.962051 0.981527 -0.028004	0.000589 0.993302 0.995723 -0.000918	0 0.000000 9999
7 86	20 20	7 86	0.115706 0.900653 0.866185 0.004730	0.000325 0.986400 0.963345 0.015392	-0.023911 0.967588 0.991823 -0.013998	-0.024645 0.968368 0.992073 -0.015092	0.049273 0.968459 0.985132 0.025659	-0.036964 0.964946 0.975173 -0.004092	0.021620 0.949883 0.992517 0.013936	-0.012514 0.990264 0.973733 0.002561	-0.000283 0.991545 0.992462 -0.004160	0.016787 0.986861 0.982848 0.001038	-0.037453 0.984047 0.930613 0.003648	-0.002630 0.962051 0.984674 0.021861	-0.001072 0.993302 0.994078 -0.001493	4 0.011017 9999
7 87	20 20	7 87	0.095386 0.900653 0.857864 0.009639	-0.004205 0.986400 0.986263 0.001266	-0.002908 0.967588 0.985305 -0.001972	-0.003174 0.968368 0.984255 -0.001848	0.021610 0.968459 0.984297 -0.003934	-0.068119 0.964946 0.950738 -0.012146	0.067696 0.949883 0.973617 0.023067	0.000031 0.990264 0.961247 0.017685	-0.020167 0.991545 0.989103 -0.020594	-0.002655 0.986861 0.986412 -0.013757	0.040049 0.984047 0.986559 0.028537	-0.040844 0.962051 0.986150 -0.011243	-0.000711 0.993302 0.992632 -0.000368	10 0.016585 9999
7 88	20 20	7 88	0.092373 0.900653 0.890979 -0.020767	0.000148 0.986400 0.990164 0.004036	-0.006250 0.967588 0.984079 -0.004513	-0.005362 0.968368 0.984434 -0.003410	0.017967 0.968459 0.982992 -0.011248	-0.063974 0.964946 0.972980 -0.023681	0.041093 0.949883 0.974363 -0.004822	-0.028912 0.990264 0.971671 -0.011963	0.001292 0.991545 0.992158 -0.002024	0.003004 0.986861 0.988353 -0.008796	0.016410 0.984047 0.990242 0.011871	-0.034465 0.962051 0.990187 -0.018408	0.000142 0.993302 0.992318 -0.001552	0 0.000000 9999
7 89	20 20	7 89	0.099437 0.900653 0.879772 0.002264	0.026318 0.986400 0.968587 0.010161	-0.046624 0.967588 0.980553 -0.026084	-0.047528 0.968368 0.980113 -0.027669	-0.037581 0.968459 0.987558 -0.028511	0.027188 0.964946 0.987615 0.017796	-0.035333 0.949883 0.982500 -0.016164	0.020606 0.990264 0.983260 0.012624	-0.000341 0.991545 0.986995 -0.006270	-0.018187 0.986861 0.990449 -0.013572	0.035934 0.984047 0.988645 0.026580	0.021930 0.962051 0.989287 0.010390	-0.000860 0.993302 0.991605 -0.001118	4 -0.008034 9999
7 90	20 20	7 90	0.101112 0.900653 0.878341 -0.001362	-0.019137 0.986400 0.955256 -0.000665	-0.000104 0.967588 0.981718 0.005883	0.000903 0.968368 0.983784 0.004531	0.018009 0.968459 0.982888 -0.009909	-0.064311 0.964946 0.966658 -0.015920	0.028305 0.949883 0.985373 0.002965	-0.030597 0.990264 0.956020 -0.010942	0.000603 0.991545 0.990235 -0.002275	0.003280 0.986861 0.984302 -0.009096	-0.063481 0.984047 0.942958 -0.026115	-0.052053 0.962051 0.979764 -0.018350	-0.000763 0.993302 0.994540 -0.000933	0 0.000000 9999
7 91	20 20	7 91	0.101671 0.900653 0.871672 -0.011530	-0.038980 0.986400 0.970920 -0.023560	-0.006240 0.967588 0.987087 0.001406	-0.006972 0.968368 0.987158 -0.000003	0.026207 0.968459 0.978698 0.000047	-0.024171 0.964946 0.985775 0.001264	0.039351 0.949883 0.980385 0.004274	-0.017300 0.990264 0.967696 -0.001085	0.000235 0.991545 0.986968 -0.003938	0.008927 0.986861 0.986424 0.001940	-0.036134 0.984047 0.953286 -0.004406	-0.040584 0.962051 0.980409 -0.010574	-0.000498 0.993302 0.992156 -0.000857	0 0.000000 9999
7 92	20 20	7 92	0.123448 0.900653 0.870487 0.007600	-0.010534 0.986400 0.978710 0.001738	-0.007264 0.967588 0.977263 -0.003274	-0.007342 0.968368 0.977928 -0.003461	0.032708 0.968459 0.988048 0.014081	-0.060793 0.964946 0.976961 -0.026716	-0.041968 0.949883 0.982632 -0.008422	0.004908 0.990264 0.990441 0.010499	0.001740 0.991545 0.988472 -0.000539	0.014776 0.986861 0.980881 0.000590	-0.033834 0.984047 0.935387 0.006242	-0.028748 0.962051 0.976838 0.002683	0.000667 0.993302 0.993064 0.000710	4 0.010345 9999
7 93	20 20	7 93	0.094975 0.900653 0.891130 -0.011835	-0.026871 0.986400 0.965575 -0.007382	0.009763 0.967588 0.991549 0.007219	0.010863 0.968368 0.991701 0.007906	-0.009250 0.968459 0.990132 -0.013994	0.070577 0.964946 0.960498 0.021195	0.036887 0.949883 0.982349 0.006997	0.015955 0.990264 0.986320 0.007639	0.000430 0.991545 0.994066 0.000236	0.013621 0.986861 0.985924 0.004384	0.021063 0.984047 0.978958 0.000154	-0.027787 0.962051 0.988590 -0.012511	-0.000194 0.993302 0.994361 -0.000444	0 0.000000 9999
7 94	20 20	7 94	0.115113 0.900653 0.869789 0.005130	-0.039159 0.986400 0.979398 -0.028646	-0.002126 0.967588 0.983357 0.001107	0.006378 0.968368 0.983571 0.008064	0.022638 0.968459 0.983102 0.007265	-0.033005 0.964946 0.985481 -0.006868	-0.052890 0.949883 0.978828 -0.020381	-0.014845 0.990264 0.988025 -0.009181	0.021262 0.991545 0.991018 0.019792	0.015886 0.986861 0.981666 0.000942	-0.043577 0.984047 0.940946 -0.002677	-0.039530 0.962051 0.979420 -0.009953	0.041847 0.993302 0.992017 0.041952	1 -0.012122 9999
7 95	20 15	7 95	0.068319 0.900653 0.900091 -0.028745	0.013487 0.986400 0.983660 0.015735	-0.004081 0.967588 0.989263 -0.006262	-0.004009 0.968368 0.989025 -0.005267	0.013698 0.968459 0.989149 0.011297	-0.017615 0.964946 0.987757 0.004982	-0.047954 0.949883 0.970610 0.005555	0.009186 0.990264 0.988643 0.006310	0.000579 0.991545 0.985019 -0.005454	-0.001750 0.986861 0.973630 0.012502	0.009412 0.984047 0.979079 -0.004523	-0.025609 0.962051 0.931384 0.002457	0.000756 0.993302 0.992882 0.001173	0 0.000000 9999
7 96	20 20	7 96	0.120041 0.900653 0.867410 -0.000220	-0.006074 0.986400 0.977624 0.002692	-0.002317 0.967588 0.981494 -0.004143	-0.001244 0.968368 0.982127 -0.003242	0.032584 0.968459 0.982531 0.021439	-0.056380 0.964946 0.976921 -0.023969	-0.036976 0.949883 0.982662 -0.006922	0.003834 0.990264 0.985010 0.009376	-0.000034 0.991545 0.992245 -0.000703	0.024099 0.986861 0.982598 0.012928	-0.032613 0.984047 0.946544 0.002746	-0.057517 0.962051 0.978024 -0.024835	-0.004617 0.993302 0.994278 -0.003718	0 0.000000 9999
7 97	20 8	7 97	0.119663 0.900653 0.889297 0.006822	0.038515 0.986400 0.974504 0.028352	0.008615 0.967588 0.976805 0.019737	0.013922 0.968368 0.981656 0.019565	-0.035355 0.968459 0.973752 -0.003710	-0.017695 0.964946 0.993534 -0.011643	-0.048722 0.949883 0.982529 -0.018092	0.032083 0.990264 0.955832 0.013103	0.000350 0.991545 0.986398 -0.003962	-0.045098 0.986861 0.959942 -0.030864	0.019306 0.984047 0.929223 -0.001429	-0.067606 0.962051 0.697210 0.016004	-0.001102 0.993302 0.994612 -0.000987	9 -0.014510 9999
7 98	20 20	7 98	0.116276 0.900653 0.875072 -0.001244	-0.036527 0.986400 0.980108 -0.023805	-0.010114 0.967588 0.978236 -0.003729	-0.006176 0.968368 0.979169 -0.001845	0.015444 0.968459 0.985699 0.005209	-0.053454 0.964946 0.977404 -0.019672	-0.045866 0.949883 0.986163 -0.020123	-0.002347 0.990264 0.984892 0.003913	-0.003987 0.991545 0.992886 -0.004349	0.001350 0.986861 0.983283 -0.009579	-0.052119 0.984047 0.948466 -0.020746	-0.048610 0.962051 0.976765 -0.017797	-0.022813 0.993302 0.991962 -0.024034	0 0.000000 9999
7 99	20 3	7 99	0.113347 0.900653 0.891084 -0.002714	0.003194 0.986400 0.977542 0.016040	-0.085580 0.967588 0.945890 -0.053443	-0.079486 0.968368 0.954939 -0.049551	-0.001893 0.968459 0.989496 -0.003119	-0.038989 0.964946 0.985760 -0.012859	-0.121214 0.949883 0.923404 -0.044371	0.004686 0.990264 0.987872 0.008063	0.041385 0.991545 0.871063 0.028042	-0.046104 0.986861 0.894942 -0.011514	0.056429 0.984047 0.857265 0.007210	-0.115968 0.962051 0.690319 -0.051493	0.002815 0.993302 0.956850 0.002794	0 0.000000 9999
7 100	20 5	7 100	0.172251 0.900653 0.776129 0.016060	0.009989 0.986400 0.970562 -0.005785	-0.007228 0.967588 0.991305 0.003746	-0.013550 0.968368 0.991294 -0.002410	-0.040581 0.968459 0.972186 -0.005486	0.022744 0.964946 0.983528 0.010674	-0.056734 0.949883 0.978315 -0.012875	0.025511 0.990264 0.953240 0.004360	0.044051 0.991545 0.772962 0.027366	-0.013850 0.986861 0.972002 0.003420	-0.013559 0.984047 0.986062 -0.007294	-0.060174 0.962051 0.973315 -0.026368	-0.021125 0.993302 0.965903 -0.022968	0 0.016060 9999
8 9	20 20	8 9	0.194898 0.905425 0.883460 0.017388	-0.006757 0.990422 0.955311 0.002536	-0.014315 0.986931 0.988802 -0.020532	-0.016020 0.986875 0.989329 -0.020723	-0.020778 0.990718 0.989940 -0.029251	-0.061359 0.963657 0.973922 -0.016044	-0.027329 0.984809 0.990886 -0.023454	-0.043597 0.974952 0.990959 -0.037267	0.009470 0.991379 0.992486 0.005999	0.000344 0.992694 0.978430 -0.008036	-0.010284 0.950110 0.990391 0.007618	0.023152 0.979279 0.980478 -0.002118	0.002037 0.991937 0.992937 0.002235	7 -0.025456 -9
8 10	20 19	8 10	0.177883 0.905425 0.921838 0.035666	-0.007625 0.990422 0.990221 -0.006240	-0.000001 0.986931 0.991632 -0.000371	-0.000447 0.986875 0.991996 -0.000633	0.003332 0.990718 0.984622 -0.008116	0.053110 0.963657 0.968254 0.005885	-0.032396 0.984809 0.970761 -0.006822	0.027411 0.974952 0.972153 -0.007326	0.002351 0.991379 0.990322 -0.002154	0.011644 0.992694 0.988867 0.004593	-0.034771 0.950110 0.982936 0.005970	0.038026 0.979279 0.980076 0.012570	0.043287 0.991937 0.986841 0.042269	0 0.035666 -9
8 11	20 20	8 11	0.179762 0.905425 0.884704 0.002393	-0.021257 0.990422 0.988982 -0.017574	-0.003790 0.986931 0.990547 -0.007020	-0.004824 0.986875 0.990698 -0.007150	-0.027495 0.990718 0.988485 -0.022045	-0.019925 0.963657 0.990053 -0.009543	0.028718 0.984809 0.982090 0.013365	-0.029817 0.974952 0.986282 -0.010873	0.011288 0.991379 0.991692 0.006280	-0.033076 0.992694 0.981026 -0.026325	-0.037194 0.950110 0.985679 -0.000743	0.012839 0.979279 0.989411 -0.004165	0.019843 0.991937 0.994826 0.017471	9 -0.007937 9999
8 12	20 19	8 12	0.116059 0.905425 0.932589 -0.015559	-0.012463 0.990422 0.946411 -0.000845	-0.005173 0.986931 0.991107 -0.010906	-0.005819 0.986875 0.991052 -0.011440	-0.017330 0.990718 0.989124 -0.009604	0.065921 0.963657 0.967803 0.014352	-0.016933 0.984809 0.992569 -0.013063	0.042344 0.974952 0.973912 0.006297	0.012483 0.991379 0.991944 0.007487	0.000736 0.992694 0.991763 -0.003234	-0.044248 0.950110 0.979979 -0.002335	0.021019 0.979279 0.981728 -0.004226	-0.007207 0.991937 0.995316 -0.009333	0 0.000000 9999
8 13	20 20	8 13	0.176924 0.905425 0.895621 0.003555	0.002071 0.990422 0.989795 0.002103	-0.012209 0.986931 0.990837 -0.011255	-0.009331 0.986875 0.991130 -0.009183	-0.008784 0.990718 0.988739 -0.015942	0.045092 0.963657 0.980588 0.008024	0.004383 0.984809 0.979296 -0.015413	-0.000190 0.974952 0.991578 -0.007311	0.024714 0.991379 0.988756 0.018767	0.000818 0.992694 0.985552 -0.007188	0.090197 0.950110 0.951407 0.006120	0.039922 0.979279 0.978335 0.014565	-0.001329 0.991937 0.992738 -0.002878	8 0.008168 9999
8 14	20 20	8 14	0.195430 0.905425 0.858112 -0.002632	-0.023837 0.990422 0.984383 -0.017381	0.054322 0.986931 0.980403 0.048204	0.056092 0.986875 0.981493 0.049907	-0.005147 0.990718 0.984173 -0.004013	0.026769 0.963657 0.988073 0.006921	0.044299 0.984809 0.980130 0.027085	-0.003119 0.974952 0.983652 -0.002899	-0.001462 0.991379 0.990679 -0.006567	-0.004956 0.992694 0.984526 -0.005242	0.051473 0.950110 0.974316 0.001900	0.039802 0.979279 0.984923 0.018019	-0.003261 0.991937 0.993205 -0.005162	0 0.000000 9999
8 15	20 19	8 15	0.198808 0.905425 0.886857 0.023625	-0.019475 0.990422 0.986188 -0.018727	-0.016335 0.986931 0.987599 -0.014513	-0.016603 0.986875 0.989072 -0.015232	-0.018074 0.990718 0.992122 -0.016528	0.003065 0.963657 0.989001 -0.002095	0.016111 0.984809 0.973275 -0.000751	-0.030529 0.974952 0.988036 -0.021149	0.007703 0.991379 0.992131 0.002280	-0.010199 0.992694 0.982886 -0.003103	-0.009672 0.950110 0.990852 0.011833	0.017727 0.979279 0.985157 0.005566	-0.000210 0.991937 0.993012 -0.001218	0 0.023625 265
8 16	20 20	8 16	0.166875 0.905425 0.885896 -0.005991	0.001695 0.990422 0.975621 0.003121	-0.006244 0.986931 0.988983 -0.005123	-0.004116 0.986875 0.989504 -0.003058	0.001471 0.990718 0.978544 0.007795	0.003511 0.963657 0.986021 0.026179	0.004181 0.984809 0.989444 0.006561	0.001506 0.974952 0.980809 0.022977	0.008939 0.991379 0.986387 -0.000054	-0.014473 0.992694 0.986916 -0.010338	-0.021960 0.950110 0.990098 -0.003631	0.007793 0.979279 0.989940 -0.004668	-0.026881 0.991937 0.987372 -0.023705	0 0.000000 9999
8 17	20 20	8 17	0.188112 0.905425 0.875922 0.007566	0.014915 0.990422 0.992269 0.018595	-0.019395 0.986931 0.982883 -0.015052	-0.020434 0.986875 0.983438 -0.017725	-0.002520 0.990718 0.978925 -0.012190	0.010608 0.963657 0.989735 0.008543	0.014519 0.984809 0.983038 0.001191	-0.019482 0.974952 0.988778 -0.024127	0.033495 0.991379 0.988802 0.028228	-0.004259 0.992694 0.982801 -0.010539	0.114808 0.950110 0.943860 0.031722	0.044040 0.979279 0.975107 0.016513	0.013456 0.991937 0.994214 0.012869	10 0.015492 9999
8 18	20 20	8 18	0.168816 0.905425 0.893841 0.002814	-0.002309 0.990422 0.985078 -0.000336	-0.001528 0.986931 0.993533 -0.000787	-0.003898 0.986875 0.992933 -0.002444	0.008989 0.990718 0.981679 0.007399	0.013381 0.963657 0.990712 -0.002555	0.051120 0.984809 0.968026 0.028919	-0.012044 0.974952 0.984769 -0.003502	0.042173 0.991379 0.985399 0.037314	-0.006127 0.992694 0.977346 0.002042	-0.010927 0.950110 0.991745 0.006922	0.000006 0.979279 0.993457 0.002828	0.034265 0.991937 0.993350 0.032505	8 0.010247 9999
8 19	20 20	8 19	0.218853 0.905425 0.855338 0.021337	-0.005501 0.990422 0.990518 -0.004729	-0.007662 0.986931 0.989500 -0.012985	-0.007982 0.986875 0.989551 -0.011941	0.029256 0.990718 0.979625 0.016847	-0.000075 0.963657 0.990244 -0.013890	0.029458 0.984809 0.986899 0.016017	0.023295 0.974952 0.988557 0.007385	0.023451 0.991379 0.990992 0.017603	-0.000938 0.992694 0.984939 -0.008736	0.108534 0.950110 0.952759 0.028867	0.040349 0.979279 0.984277 0.019016	0.001923 0.991937 0.993814 -0.000303	10 0.024818 233
8 20	20 20	8 20	0.085601 0.905425 0.929862 -0.001763	-0.013002 0.990422 0.964556 -0.011834	0.001665 0.986931 0.990092 -0.003291	0.001608 0.986875 0.989423 -0.003622	-0.002501 0.990718 0.986890 -0.007902	-0.062724 0.963657 0.975150 -0.019597	-0.037098 0.984809 0.978482 -0.020035	-0.020212 0.974952 0.990583 -0.010822	0.001470 0.991379 0.989787 -0.003503	0.005781 0.992694 0.975431 -0.000985	-0.036960 0.950110 0.987647 -0.017499	0.000825 0.979279 0.983567 -0.006992	0.000893 0.991937 0.993828 0.000350	0 0.000000 9999
8 21	20 20	8 21	0.165321 0.905425 0.902445 0.003614	0.001598 0.990422 0.981265 0.007563	0.001402 0.986931 0.992636 0.002069	-0.000225 0.986875 0.993186 -0.000788	-0.001807 0.990718 0.985699 -0.008837	0.055377 0.963657 0.972158 0.008335	0.027891 0.984809 0.984519 0.009317	-0.004361 0.974952 0.989817 -0.015955	-0.011751 0.991379 0.989327 -0.019631	0.009096 0.992694 0.982393 0.004041	0.102334 0.950110 0.943302 0.011957	0.048809 0.979279 0.981112 0.021970	0.009158 0.991937 0.994503 0.008596	11 0.008911 9999
8 22	20 20	8 22	0.061190 0.905425 0.849114 -0.004161	0.000024 0.990422 0.981864 0.003726	-0.028562 0.986931 0.935844 -0.016654	-0.028469 0.986875 0.937597 -0.017697	0.008684 0.990718 0.970416 0.002792	-0.016573 0.963657 0.991476 -0.012088	-0.023500 0.984809 0.958088 -0.003094	0.029438 0.974952 0.969018 0.007991	0.000623 0.991379 0.991527 -0.002014	0.023113 0.992694 0.990151 0.020999	0.000386 0.950110 0.987532 0.013851	-0.025498 0.979279 0.935263 -0.002313	-0.000567 0.991937 0.990985 0.000800	0 0.000000 9999
8 23	20 20	8 23	0.154721 0.905425 0.899397 -0.016134	0.005592 0.990422 0.983963 0.010353	0.021275 0.986931 0.986603 0.014798	0.020618 0.986875 0.986333 0.014592	0.003403 0.990718 0.986991 -0.005946	-0.052807 0.963657 0.984116 -0.027418	-0.021661 0.984809 0.988907 -0.013359	-0.015275 0.974952 0.991357 -0.017358	-0.002668 0.991379 0.989103 -0.005925	0.007138 0.992694 0.985997 -0.001314	-0.035812 0.950110 0.989171 -0.007430	-0.007688 0.979279 0.993598 -0.009074	-0.005836 0.991937 0.994222 -0.007003	0 0.000000 9999
8 24	20 19	8 24	0.059573 0.905425 0.867200 -0.002278	-0.016495 0.990422 0.989744 -0.011933	-0.025501 0.986931 0.938056 -0.011614	-0.025693 0.986875 0.938701 -0.011716	0.009565 0.990718 0.973922 0.001928	-0.000640 0.963657 0.990172 0.006876	-0.014442 0.984809 0.964849 0.000529	0.019039 0.974952 0.982731 0.001296	0.005345 0.991379 0.980086 0.001645	0.000270 0.992694 0.989994 -0.002583	-0.021241 0.950110 0.984873 -0.002885	-0.026009 0.979279 0.937435 -0.001597	-0.000183 0.991937 0.988558 -0.002110	0 0.000000 9999
8 25	20 20	8 25	0.357015 0.905425 0.503664 0.042620	0.021227 0.990422 0.948021 0.032162	-0.028410 0.986931 0.975245 -0.017071	-0.028838 0.986875 0.975584 -0.016362	0.029763 0.990718 0.945954 0.009805	-0.172037 0.963657 0.833511 -0.056819	-0.048525 0.984809 0.941588 -0.016365	-0.016717 0.974952 0.985402 -0.000365	0.014864 0.991379 0.964807 0.002719	0.018376 0.992694 0.947617 0.002305	0.023692 0.950110 0.981895 0.008817	-0.011535 0.979279 0.984405 0.000582	0.004729 0.991937 0.988926 0.002207	0 0.042620 -9
8 26	20 18	8 26	0.394266 0.905425 0.301317 0.081606	-0.017077 0.990422 0.716889 0.012350	0.042090 0.986931 0.980041 0.030772	0.041118 0.986875 0.982186 0.029751	0.003221 0.990718 0.980617 -0.006584	0.004394 0.963657 0.977412 0.029350	-0.040838 0.984809 0.959986 -0.016816	0.063849 0.974952 0.972243 0.035453	0.034705 0.991379 0.914476 0.011710	0.032802 0.992694 0.927800 0.015888	0.214584 0.950110 0.801700 0.064084	0.121320 0.979279 0.821584 0.034375	0.003400 0.991937 0.984887 -0.002699	0 0.081606 -9
8 27	20 20	8 27	0.313491 0.905425 0.628911 0.015556	-0.041343 0.990422 0.884787 -0.028030	0.012729 0.986931 0.988132 0.012890	0.008283 0.986875 0.988639 0.007421	-0.016116 0.990718 0.984582 -0.026652	-0.016922 0.963657 0.981693 -0.007377	-0.025365 0.984809 0.982515 -0.013024	0.004579 0.974952 0.987402 -0.003289	0.010258 0.991379 0.979349 0.001469	-0.005302 0.992694 0.956226 -0.020141	0.047749 0.950110 0.967922 0.003470	0.054982 0.979279 0.951363 0.005405	-0.022016 0.991937 0.991777 -0.022680	1 -0.020881 9999
8 28	20 20	8 28	0.206296 0.905425 0.859958 0.014069	-0.024074 0.990422 0.965795 -0.017775	-0.015364 0.986931 0.991920 -0.015615	-0.014847 0.986875 0.991244 -0.015584	-0.002901 0.990718 0.982312 -0.014625	0.012310 0.963657 0.988213 -0.008774	-0.049604 0.984809 0.986374 -0.038109	0.028542 0.974952 0.976288 0.001543	0.009500 0.991379 0.989455 0.004507	-0.007481 0.992694 0.982958 -0.014636	0.080160 0.950110 0.957021 0.002673	0.017042 0.979279 0.988192 -0.001208	0.001329 0.991937 0.993963 0.000264	6 -0.023155 9999
8 29	20 20	8 29	0.114327 0.905425 0.903260 -0.023154	-0.022497 0.990422 0.950190 -0.011937	-0.016908 0.986931 0.989466 -0.021570	-0.017141 0.986875 0.989058 -0.022043	-0.006304 0.990718 0.991129 -0.004497	0.055991 0.963657 0.967765 0.005913	-0.017794 0.984809 0.991477 -0.011930	0.028144 0.974952 0.969054 -0.009272	-0.007721 0.991379 0.988146 -0.009573	-0.005017 0.992694 0.985051 -0.008647	-0.034443 0.950110 0.984695 -0.000984	0.026911 0.979279 0.985349 0.004426	-0.002690 0.991937 0.990203 -0.004987	0 0.000000 9999
8 30	20 20	8 30	0.179810 0.905425 0.874857 -0.002387	-0.007206 0.990422 0.974627 -0.001961	-0.006473 0.986931 0.982039 -0.002157	-0.007814 0.986875 0.982146 -0.004548	0.006689 0.990718 0.983865 -0.001437	-0.001765 0.963657 0.988897 -0.008565	-0.016767 0.984809 0.987723 -0.007868	0.009547 0.974952 0.987937 -0.005211	0.000473 0.991379 0.988742 -0.002718	0.006747 0.992694 0.983772 -0.002080	0.067452 0.950110 0.974287 0.015831	0.013438 0.979279 0.989938 0.000131	0.000731 0.991937 0.993321 0.001347	0 0.000000 9999
8 31	20 20	8 31	0.128565 0.905425 0.887148 -0.011398	0.020722 0.990422 0.990903 0.022283	-0.001861 0.986931 0.990618 -0.004336	-0.001978 0.986875 0.990847 -0.004810	0.007402 0.990718 0.981907 -0.000246	0.055060 0.963657 0.961641 0.001027	0.009856 0.984809 0.990382 0.004172	0.037524 0.974952 0.966309 0.002615	0.007777 0.991379 0.988014 0.001181	-0.009181 0.992694 0.989669 -0.012536	0.081286 0.950110 0.952338 0.002100	0.011854 0.979279 0.983220 -0.009180	0.010632 0.991937 0.992673 0.009683	0 0.000000 9999
8 32	20 20	8 32	0.159496 0.905425 0.885417 0.009148	-0.004421 0.990422 0.953980 0.004756	0.008057 0.986931 0.990655 0.008131	0.008224 0.986875 0.990425 0.007746	0.028058 0.990718 0.986697 0.030564	0.046015 0.963657 0.983764 0.022242	0.010758 0.984809 0.986249 0.021512	0.016623 0.974952 0.984236 -0.001259	0.046980 0.991379 0.990502 0.043706	0.015576 0.992694 0.979522 0.011777	-0.004780 0.950110 0.988547 0.002664	0.051982 0.979279 0.981438 0.034388	0.020110 0.991937 0.992001 0.019535	8 0.019996 9999
8 33	20 20	8 33	0.188363 0.905425 0.861199 0.000368	0.002319 0.990422 0.991048 0.000254	0.020010 0.986931 0.967010 0.018950	0.019995 0.986875 0.967074 0.018724	0.013102 0.990718 0.972969 0.005243	-0.008463 0.963657 0.988473 0.007879	0.019371 0.984809 0.989849 0.013539	-0.000925 0.974952 0.988401 -0.007809	0.006788 0.991379 0.991975 0.000612	-0.000465 0.992694 0.980570 -0.007422	0.101332 0.950110 0.949887 0.020576	0.023242 0.979279 0.986062 0.008066	-0.011433 0.991937 0.994494 -0.010895	10 0.002752 9999
8 34	20 20	8 34	0.163749 0.905425 0.873971 -0.015442	0.004131 0.990422 0.976500 -0.000294	0.016641 0.986931 0.988702 0.017108	0.012760 0.986875 0.990789 0.011981	-0.000343 0.990718 0.960289 0.016475	-0.021145 0.963657 0.984634 -0.012348	0.044096 0.984809 0.965678 0.031390	-0.057072 0.974952 0.949809 -0.020117	0.008545 0.991379 0.990099 0.002582	-0.006574 0.992694 0.964498 0.000937	-0.017151 0.950110 0.988710 -0.002033	0.016582 0.979279 0.983278 0.012202	0.006171 0.991937 0.991692 0.004456	0 0.000000 9999
8 35	20 19	8 35	0.171689 0.905425 0.886693 0.001348	0.004422 0.990422 0.983604 0.007273	-0.017157 0.986931 0.976986 -0.014453	-0.020892 0.986875 0.976810 -0.018637	0.043479 0.990718 0.982964 0.039883	0.069782 0.963657 0.980526 0.034538	0.035312 0.984809 0.985561 0.025799	0.037086 0.974952 0.988701 0.027338	0.006627 0.991379 0.984557 -0.002658	0.005681 0.992694 0.985844 -0.001439	0.086900 0.950110 0.961711 0.015728	0.037361 0.979279 0.989687 0.022895	-0.002946 0.991937 0.993829 -0.005500	4 0.007332 9999
8 36	20 19	8 36	0.099697 0.905425 0.921980 -0.012962	0.005796 0.990422 0.959315 0.000390	0.003710 0.986931 0.988805 0.007532	0.000381 0.986875 0.988351 0.002570	0.013165 0.990718 0.971112 0.016225	0.066783 0.963657 0.960566 0.012573	0.019241 0.984809 0.973750 0.003434	0.056869 0.974952 0.964713 0.018530	-0.020969 0.991379 0.970893 -0.008086	0.005892 0.992694 0.976057 0.001162	-0.018284 0.950110 0.985184 -0.010114	0.000826 0.979279 0.977525 -0.008535	-0.001694 0.991937 0.991521 -0.002755	0 0.000000 9999
8 37	20 20	8 37	0.146912 0.905425 0.898133 -0.014976	-0.018071 0.990422 0.953863 -0.005187	-0.000207 0.986931 0.976901 0.003605	0.000198 0.986875 0.977368 0.003420	0.041160 0.990718 0.973022 0.033781	0.072049 0.963657 0.962261 0.016712	-0.011243 0.984809 0.983949 0.002430	0.060972 0.974952 0.945688 0.012691	0.002030 0.991379 0.977035 -0.008267	0.008915 0.992694 0.988261 0.004888	0.101105 0.950110 0.938137 0.008732	0.039055 0.979279 0.977164 0.006450	-0.007661 0.991937 0.991661 -0.008331	0 0.000000 9999
8 38	20 20	8 38	0.152716 0.905425 0.898082 -0.002460	0.003744 0.990422 0.979017 0.000855	-0.017196 0.986931 0.988041 -0.017404	-0.025448 0.986875 0.988891 -0.024234	-0.024245 0.990718 0.950941 -0.012718	-0.029745 0.963657 0.987220 -0.011244	-0.004719 0.984809 0.979949 -0.014363	-0.025163 0.974952 0.964564 0.009031	0.004502 0.991379 0.988848 -0.000427	-0.011877 0.992694 0.972326 -0.003429	-0.000500 0.950110 0.982508 0.028526	0.005705 0.979279 0.986242 -0.005958	0.011322 0.991937 0.992939 0.010577	0 0.000000 9999
8 39	20 20	8 39	0.189717 0.905425 0.862647 0.004641	0.013816 0.990422 0.991254 0.015606	-0.010265 0.986931 0.984377 -0.007127	-0.011145 0.986875 0.983873 -0.008906	-0.003626 0.990718 0.987067 0.000730	-0.008257 0.963657 0.991655 -0.014612	0.030795 0.984809 0.978270 0.013193	-0.012957 0.974952 0.988676 0.002431	0.018325 0.991379 0.990396 0.012857	0.001502 0.992694 0.986093 0.007978	0.031279 0.950110 0.981899 0.001107	0.033630 0.979279 0.983525 0.010348	-0.001512 0.991937 0.993712 -0.002367	6 0.007825 9999
8 40	20 20	8 40	0.171645 0.905425 0.883185 0.003136	-0.014672 0.990422 0.968593 -0.006675	0.006988 0.986931 0.985579 0.004478	0.005804 0.986875 0.986154 0.003755	0.016683 0.990718 0.988516 0.011729	0.062234 0.963657 0.984943 0.033288	-0.013205 0.984809 0.991449 -0.010985	0.055075 0.974952 0.974251 0.023782	-0.011203 0.991379 0.988985 -0.014348	0.029275 0.992694 0.991895 0.026685	0.097865 0.950110 0.954722 0.023566	0.036167 0.979279 0.983993 0.014607	-0.013530 0.991937 0.993310 -0.015264	9 0.009148 9999
8 41	20 20	8 41	0.134866 0.905425 0.869779 -0.023883	-0.006174 0.990422 0.959046 0.003435	-0.012497 0.986931 0.988936 -0.012655	-0.009520 0.986875 0.989013 -0.009012	0.003247 0.990718 0.991363 0.002025	0.040567 0.963657 0.976604 0.001388	-0.002704 0.984809 0.991076 0.004427	0.046607 0.974952 0.971896 0.014898	-0.004409 0.991379 0.991580 -0.008511	0.008031 0.992694 0.987904 0.001158	0.034232 0.950110 0.983046 0.002630	0.012710 0.979279 0.986079 -0.003987	-0.006964 0.991937 0.993109 -0.008003	0 0.000000 9999
8 42	20 20	8 42	0.159807 0.905425 0.854046 -0.016196	-0.019682 0.990422 0.984130 -0.013475	0.002378 0.986931 0.987462 -0.006392	0.002839 0.986875 0.987287 -0.005415	0.009981 0.990718 0.988596 0.002502	0.054505 0.963657 0.974287 0.011427	-0.014053 0.984809 0.991653 -0.017634	0.041474 0.974952 0.976850 0.009833	0.006074 0.991379 0.987385 -0.000874	0.011732 0.992694 0.988229 0.006739	0.098912 0.950110 0.939547 0.005888	0.014895 0.979279 0.978742 -0.010301	-0.006037 0.991937 0.992627 -0.008400	0 0.000000 9999
8 43	20 20	8 43	0.194025 0.905425 0.846305 0.002079	-0.025251 0.990422 0.968712 -0.015886	-0.000849 0.986931 0.984779 0.005005	-0.002688 0.986875 0.984825 0.004794	0.018327 0.990718 0.979922 0.006253	0.007784 0.963657 0.992341 0.005551	-0.007400 0.984809 0.978759 0.012655	0.021848 0.974952 0.984342 -0.001547	-0.009223 0.991379 0.984183 -0.012573	0.008729 0.992694 0.984752 0.001494	0.060387 0.950110 0.959352 -0.007104	0.023937 0.979279 0.989832 0.019698	-0.001719 0.991937 0.990772 -0.000382	11 0.006399 9999
8 44	20 20	8 44	0.239423 0.905425 0.758725 -0.002053	-0.036983 0.990422 0.941475 -0.024763	0.015446 0.986931 0.990537 0.009426	0.015721 0.986875 0.990963 0.009597	0.005636 0.990718 0.977345 -0.006682	0.046454 0.963657 0.971213 -0.004556	-0.019191 0.984809 0.989481 -0.009290	0.059813 0.974952 0.952235 0.011291	-0.000152 0.991379 0.983371 -0.001140	0.033069 0.992694 0.976906 0.022112	0.147869 0.950110 0.904626 0.035349	0.043135 0.979279 0.972073 0.008570	0.003760 0.991937 0.995014 0.002996	0 0.000000 9999
8 45	20 20	8 45	0.305949 0.905425 0.634530 0.013416	-0.035768 0.990422 0.922282 -0.026199	0.010436 0.986931 0.985406 0.006240	0.010259 0.986875 0.985791 0.005947	0.033518 0.990718 0.967720 0.020891	0.031539 0.963657 0.979265 0.001582	-0.032913 0.984809 0.984671 -0.016129	0.058995 0.974952 0.942220 0.005008	0.015638 0.991379 0.985048 0.005315	0.027613 0.992694 0.964490 0.015506	0.168075 0.950110 0.872565 0.044782	0.046192 0.979279 0.977173 0.017577	0.038918 0.991937 0.994697 0.035897	10 0.024511 -9
8 46	20 19	8 46	0.282409 0.905425 0.709295 0.028290	-0.010843 0.990422 0.933084 0.002440	0.003589 0.986931 0.992431 -0.001248	0.005336 0.986875 0.992313 0.000345	0.014488 0.990718 0.973189 0.000262	0.090686 0.963657 0.964041 0.033748	-0.043499 0.984809 0.984271 -0.028463	0.080698 0.974952 0.938223 0.024317	0.002348 0.991379 0.984181 -0.008390	0.014976 0.992694 0.970093 0.003505	0.155609 0.950110 0.881534 0.029614	0.046461 0.979279 0.970457 0.011886	-0.006740 0.991937 0.992540 -0.008453	10 0.028944 -9
8 47	20 20	8 47	0.223467 0.905425 0.775821 -0.016626	-0.013641 0.990422 0.929375 0.001850	0.022287 0.986931 0.990804 0.018376	0.022649 0.986875 0.991135 0.018610	0.004211 0.990718 0.987401 -0.000658	-0.010760 0.963657 0.989433 0.000966	-0.003661 0.984809 0.988743 0.001892	0.005058 0.974952 0.988133 -0.004551	-0.003923 0.991379 0.983539 -0.008196	0.016092 0.992694 0.983507 0.011531	0.064583 0.950110 0.963378 0.002154	0.061232 0.979279 0.967513 0.028076	-0.000906 0.991937 0.992472 -0.004872	0 0.000000 9999
8 48	20 20	8 48	0.182456 0.905425 0.853213 -0.018928	-0.012884 0.990422 0.966936 -0.002600	0.013203 0.986931 0.987688 0.009949	0.013009 0.986875 0.987040 0.010745	0.012536 0.990718 0.986891 0.005311	0.065460 0.963657 0.984355 0.039681	0.009377 0.984809 0.990361 0.013675	0.058989 0.974952 0.977265 0.030121	0.017277 0.991379 0.988341 0.014467	0.016029 0.992694 0.985166 0.010312	0.119587 0.950110 0.945988 0.037386	0.054571 0.979279 0.982830 0.032861	0.030970 0.991937 0.992909 0.031267	0 0.000000 9999
8 49	20 20	8 49	0.166906 0.905425 0.876189 -0.013349	-0.048648 0.990422 0.957664 -0.041507	-0.007680 0.986931 0.988214 -0.006268	-0.008349 0.986875 0.988416 -0.005211	-0.012116 0.990718 0.989942 -0.009529	0.059732 0.963657 0.969617 0.008882	-0.023988 0.984809 0.991030 -0.019200	0.044010 0.974952 0.969161 0.008207	-0.006285 0.991379 0.989377 -0.009517	0.001064 0.992694 0.988706 -0.002806	0.030391 0.950110 0.985704 0.011347	0.007683 0.979279 0.984238 -0.012606	0.001892 0.991937 0.990906 0.000077	0 0.000000 9999
8 50	20 20	8 50	0.188334 0.905425 0.858576 0.000129	0.021060 0.990422 0.985273 0.020262	0.031310 0.986931 0.986055 0.023546	0.032130 0.986875 0.987297 0.025305	0.000408 0.990718 0.990116 0.000740	-0.069509 0.963657 0.977546 -0.034867	-0.004007 0.984809 0.989309 -0.003038	-0.010951 0.974952 0.987000 -0.001661	0.003413 0.991379 0.985531 0.003349	0.006336 0.992694 0.989781 0.003733	-0.011137 0.950110 0.990178 0.002231	-0.022380 0.979279 0.991367 -0.024926	-0.028611 0.991937 0.981898 -0.025660	9 0.000694 9999
8 51	20 20	8 51	0.057567 0.905425 0.952090 -0.006638	0.000739 0.990422 0.976920 -0.004647	0.000305 0.986931 0.992556 -0.001839	0.015750 0.986875 0.987579 0.013830	-0.017747 0.990718 0.975798 -0.007991	-0.014908 0.963657 0.994693 -0.008439	0.000391 0.984809 0.987105 -0.000112	-0.000555 0.974952 0.991580 -0.004118	-0.028746 0.991379 0.962296 -0.017756	0.005224 0.992694 0.971854 -0.005164	-0.001860 0.950110 0.993338 0.008713	0.000123 0.979279 0.992116 -0.000254	-0.000724 0.991937 0.992911 -0.001769	0 0.000000 9999
8 52	20 20	8 52	0.168906 0.905425 0.876798 -0.009519	-0.009040 0.990422 0.970389 -0.001036	0.017061 0.986931 0.975736 0.012060	0.017534 0.986875 0.977440 0.012772	0.022109 0.990718 0.987118 0.015392	0.038964 0.963657 0.989536 0.020530	0.002087 0.984809 0.988403 0.009413	0.037472 0.974952 0.979298 0.012057	0.026822 0.991379 0.987882 0.021386	0.017591 0.992694 0.987085 0.011637	0.084937 0.950110 0.965499 0.020683	0.039242 0.979279 0.985396 0.017242	0.010961 0.991937 0.991957 0.008167	0 0.000000 9999
8 53	20 16	8 53	0.163672 0.905425 0.899048 0.008474	0.009547 0.990422 0.963191 0.003332	0.000362 0.986931 0.995187 -0.000843	0.000369 0.986875 0.992265 -0.000015	-0.015283 0.990718 0.971537 -0.003762	0.011517 0.963657 0.983711 -0.009865	0.017034 0.984809 0.981996 0.008856	-0.047889 0.974952 0.962530 -0.008095	-0.001023 0.991379 0.985194 -0.003903	0.005643 0.992694 0.988102 0.011904	-0.014782 0.950110 0.993755 -0.008220	0.001002 0.979279 0.993625 0.000145	-0.009241 0.991937 0.994298 -0.008156	9 0.010044 9999
8 54	20 20	8 54	0.156479 0.905425 0.907759 0.013038	0.008237 0.990422 0.986540 0.008989	-0.026444 0.986931 0.971640 -0.016963	-0.026330 0.986875 0.972594 -0.017379	0.021772 0.990718 0.981935 0.012572	0.001514 0.963657 0.987680 0.012691	-0.013321 0.984809 0.978090 0.007399	0.051816 0.974952 0.972125 0.018204	0.010874 0.991379 0.990416 0.004201	0.007699 0.992694 0.990478 0.001685	-0.025565 0.950110 0.987192 0.002522	-0.028357 0.979279 0.973863 0.004381	0.005576 0.991937 0.992431 0.002066	7 0.015406 9999
8 55	20 20	8 55	0.155162 0.905425 0.888070 -0.013678	-0.002122 0.990422 0.985910 0.001631	0.008841 0.986931 0.978436 0.005400	0.008418 0.986875 0.979224 0.003881	0.012329 0.990718 0.991303 0.009530	0.067711 0.963657 0.973085 0.025523	-0.011944 0.984809 0.985320 0.003741	0.040430 0.974952 0.973703 0.011790	0.021166 0.991379 0.990588 0.015170	0.000463 0.992694 0.989252 0.000127	0.003135 0.950110 0.991168 0.008117	0.031209 0.979279 0.982752 0.007398	-0.000075 0.991937 0.992926 -0.001675	0 0.000000 9999
8 56	20 20	8 56	0.190921 0.905425 0.852604 -0.010768	-0.013059 0.990422 0.975709 -0.003420	0.010160 0.986931 0.980221 0.007916	0.009856 0.986875 0.980671 0.007445	-0.002531 0.990718 0.988294 -0.007248	0.057103 0.963657 0.975863 0.012011	0.005799 0.984809 0.989775 -0.000189	0.022062 0.974952 0.986526 0.002385	0.014878 0.991379 0.986621 0.007365	0.003432 0.992694 0.984714 -0.002042	0.101092 0.950110 0.934608 0.002196	0.024543 0.979279 0.978220 -0.000310	0.005301 0.991937 0.991484 0.005045	0 0.000000 9999
8 57	20 20	8 57	0.138045 0.905425 0.910793 -0.001443	0.006241 0.990422 0.992888 0.007582	-0.001539 0.986931 0.986052 -0.001093	-0.001516 0.986875 0.984577 -0.000555	0.004906 0.990718 0.994010 0.008272	0.022671 0.963657 0.992095 0.013994	0.038303 0.984809 0.972999 0.013909	-0.026640 0.974952 0.986332 -0.002535	-0.000576 0.991379 0.991113 0.000012	0.005995 0.992694 0.993176 0.003030	0.060063 0.950110 0.973790 0.006954	0.024504 0.979279 0.984975 0.005136	0.015910 0.991937 0.992775 0.012039	0 0.000000 9999
8 58	20 19	8 58	0.068403 0.905425 0.932320 0.010080	0.003715 0.990422 0.980765 0.010517	0.004196 0.986931 0.991259 0.002691	0.004296 0.986875 0.990965 0.002348	0.008951 0.990718 0.974288 0.005351	0.049984 0.963657 0.984078 0.021687	-0.002555 0.984809 0.987077 0.004396	0.044985 0.974952 0.982970 0.022598	0.008674 0.991379 0.981782 0.003170	0.012367 0.992694 0.990851 0.008999	0.000052 0.950110 0.989823 0.009724	-0.001889 0.979279 0.989199 -0.008089	0.012103 0.991937 0.993278 0.010984	7 0.015093 9999
8 59	20 20	8 59	0.182429 0.905425 0.871904 -0.000304	0.002644 0.990422 0.989393 0.004527	-0.015307 0.986931 0.980488 -0.007421	-0.016825 0.986875 0.981062 -0.010413	0.010134 0.990718 0.984366 0.006188	-0.037304 0.963657 0.978912 -0.002348	-0.014597 0.984809 0.986843 -0.005838	0.000445 0.974952 0.984809 0.011619	0.007795 0.991379 0.990889 0.002431	0.003575 0.992694 0.989054 0.002549	0.003046 0.950110 0.992117 0.006413	-0.013093 0.979279 0.990351 -0.012577	0.027867 0.991937 0.993160 0.022849	0 0.000000 9999
8 60	20 14	8 60	0.173363 0.905425 0.891681 0.008139	0.021892 0.990422 0.966152 0.014271	-0.001160 0.986931 0.986866 0.000181	0.000323 0.986875 0.987312 0.001253	-0.013902 0.990718 0.981521 -0.005510	0.030968 0.963657 0.981151 0.010747	0.002049 0.984809 0.981123 -0.010380	-0.055964 0.974952 0.954276 -0.012840	0.001421 0.991379 0.991584 -0.000503	-0.020908 0.992694 0.992586 -0.018889	-0.014624 0.950110 0.995209 -0.011433	0.000833 0.979279 0.985754 -0.005947	-0.001125 0.991937 0.992755 -0.003166	9 -0.012399 9999
8 61	20 20	8 61	0.174183 0.905425 0.883459 -0.006951	0.003796 0.990422 0.985012 0.007198	-0.003289 0.986931 0.979426 0.002150	-0.005563 0.986875 0.980436 0.000541	0.023562 0.990718 0.985521 0.018588	0.032418 0.963657 0.983559 -0.002929	0.004603 0.984809 0.988137 -0.003471	0.016817 0.974952 0.985948 0.006835	0.024531 0.991379 0.988587 0.019904	0.006336 0.992694 0.985958 0.003138	0.079882 0.950110 0.962640 0.016459	0.008242 0.979279 0.989092 -0.007579	-0.004047 0.991937 0.992600 -0.006475	0 0.000000 9999
8 62	20 20	8 62	0.179348 0.905425 0.906322 0.019576	-0.016123 0.990422 0.982187 -0.012144	-0.000685 0.986931 0.990352 -0.000898	-0.000103 0.986875 0.989005 0.000818	-0.005699 0.990718 0.989021 -0.004006	0.001663 0.963657 0.990790 0.000596	0.021870 0.984809 0.981399 0.005068	-0.021620 0.974952 0.986814 -0.009657	-0.001782 0.991379 0.990381 -0.003285	-0.002577 0.992694 0.984042 0.002044	0.024494 0.950110 0.989406 0.009977	-0.012079 0.979279 0.992750 -0.019457	0.001038 0.991937 0.992408 -0.001267	0 0.019576 9999
8 63	20 20	8 63	0.164796 0.905425 0.883060 -0.014222	-0.015593 0.990422 0.976603 -0.008568	0.014378 0.986931 0.983646 0.011898	0.015057 0.986875 0.984682 0.013073	-0.003590 0.990718 0.988265 -0.009490	-0.067411 0.963657 0.976392 -0.027397	-0.007649 0.984809 0.987290 0.004843	-0.032477 0.974952 0.991143 -0.029011	0.012581 0.991379 0.993224 0.008541	-0.001409 0.992694 0.983909 -0.007692	-0.028471 0.950110 0.990154 -0.016486	-0.002878 0.979279 0.990933 -0.010241	-0.003917 0.991937 0.993268 -0.003239	0 0.000000 9999
8 64	20 20	8 64	0.186873 0.905425 0.884096 0.009351	0.000546 0.990422 0.985721 -0.001554	0.031213 0.986931 0.974499 0.018946	0.033523 0.986875 0.974184 0.022257	0.041955 0.990718 0.969285 0.027928	-0.033801 0.963657 0.983764 -0.003516	-0.012315 0.984809 0.988394 -0.003817	0.017435 0.974952 0.988194 0.007439	-0.003437 0.991379 0.993443 -0.005775	0.006804 0.992694 0.988178 0.002301	-0.034771 0.950110 0.989823 -0.013095	-0.052577 0.979279 0.978014 -0.025576	0.007169 0.991937 0.990809 0.006093	4 0.016160 9999
8 65	20 20	8 65	0.180477 0.905425 0.891903 0.007899	0.000977 0.990422 0.983537 0.001541	-0.033979 0.986931 0.991019 -0.039028	-0.030719 0.986875 0.990766 -0.035344	0.028973 0.990718 0.984014 0.020100	0.045966 0.963657 0.970594 0.002408	-0.010559 0.984809 0.979551 0.009899	0.050181 0.974952 0.972449 0.017120	-0.000710 0.991379 0.993437 -0.004465	0.033517 0.992694 0.987011 0.027434	0.007497 0.950110 0.990875 0.010380	0.043686 0.979279 0.981586 0.017833	0.000297 0.991937 0.993977 0.001538	2 -0.017558 9999
8 66	20 20	8 66	0.324551 0.905425 0.599755 0.022498	-0.009826 0.990422 0.888915 0.008043	0.018264 0.986931 0.989746 0.009847	0.016618 0.986875 0.989770 0.009437	0.025338 0.990718 0.990028 0.020644	0.005354 0.963657 0.986398 -0.009059	0.002983 0.984809 0.979732 0.021946	0.044149 0.974952 0.976431 0.014223	0.018239 0.991379 0.985484 0.009720	0.025331 0.992694 0.968271 0.013544	0.110692 0.950110 0.930624 0.018810	0.075570 0.979279 0.935769 0.020461	0.017987 0.991937 0.992764 0.014370	0 0.022498 9999
8 67	20 19	8 67	0.108215 0.905425 0.938615 -0.016484	0.004504 0.990422 0.988474 0.001050	-0.003919 0.986931 0.991824 -0.000417	-0.002731 0.986875 0.991258 0.000973	-0.033804 0.990718 0.984048 -0.025077	-0.030489 0.963657 0.981908 0.003492	-0.021104 0.984809 0.991208 -0.011934	-0.030180 0.974952 0.981040 -0.004555	0.007401 0.991379 0.986490 0.000112	-0.017921 0.992694 0.980821 -0.010376	-0.030721 0.950110 0.990566 -0.015036	0.003891 0.979279 0.993353 0.002296	0.005732 0.991937 0.993292 0.003888	0 0.000000 9999
8 68	20 20	8 68	0.149364 0.905425 0.858810 0.021795	0.012074 0.990422 0.989584 0.014782	-0.023896 0.986931 0.956123 -0.016438	-0.024915 0.986875 0.957725 -0.017653	0.018694 0.990718 0.978653 0.007849	-0.011034 0.963657 0.991409 0.001244	-0.007127 0.984809 0.970162 0.008998	0.066841 0.974952 0.981721 0.044808	0.032199 0.991379 0.988312 0.030041	-0.002586 0.992694 0.993365 -0.005637	-0.024511 0.950110 0.984359 -0.000173	-0.027688 0.979279 0.966145 -0.000177	0.002042 0.991937 0.990888 0.002834	7 0.031250 129
8 69	20 20	8 69	0.173895 0.905425 0.881751 0.012957	-0.023397 0.990422 0.978077 -0.030353	-0.009783 0.986931 0.962764 -0.020337	-0.006628 0.986875 0.964287 -0.016767	-0.000242 0.990718 0.989968 -0.003966	0.026343 0.963657 0.989114 0.006340	0.021942 0.984809 0.986537 0.022414	0.011262 0.974952 0.986270 -0.006943	0.004637 0.991379 0.991326 0.002897	-0.000541 0.992694 0.986931 -0.006263	-0.007766 0.950110 0.988243 -0.001532	-0.027447 0.979279 0.978769 -0.004919	0.003968 0.991937 0.992633 0.003041	1 -0.019831 9999
8 70	20 20	8 70	0.163512 0.905425 0.856801 0.033371	0.012470 0.990422 0.990288 0.011217	-0.007890 0.986931 0.953797 0.004830	-0.007521 0.986875 0.955063 0.005456	0.020398 0.990718 0.970417 0.009323	-0.074936 0.963657 0.971644 -0.034728	-0.026509 0.984809 0.942216 -0.000045	-0.035803 0.974952 0.991086 -0.024132	-0.001490 0.991379 0.985936 -0.009140	0.004449 0.992694 0.991137 0.002542	-0.018939 0.950110 0.987483 -0.006769	-0.054762 0.979279 0.956708 -0.028303	-0.012954 0.991937 0.987663 -0.014221	0 0.033371 112
8 71	20 20	8 71	0.191353 0.905425 0.881585 0.011891	0.006271 0.990422 0.987670 0.008620	-0.027342 0.986931 0.985908 -0.029491	-0.027909 0.986875 0.986507 -0.029066	0.021360 0.990718 0.985809 0.011628	0.047443 0.963657 0.984105 0.018385	0.000762 0.984809 0.990309 -0.011138	0.034952 0.974952 0.989088 0.020321	0.008189 0.991379 0.988966 0.000715	0.012663 0.992694 0.982263 0.003458	0.099962 0.950110 0.949023 0.015874	0.022773 0.979279 0.985828 0.003656	0.002006 0.991937 0.993896 -0.000348	2 -0.018726 9999
8 72	20 20	8 72	0.201809 0.905425 0.866906 0.011212	-0.005207 0.990422 0.992491 -0.003928	0.010900 0.986931 0.987030 0.011419	0.011990 0.986875 0.987669 0.012055	0.020551 0.990718 0.981740 0.009110	-0.027182 0.963657 0.988502 -0.006871	0.020839 0.984809 0.989962 0.009376	-0.013218 0.974952 0.992667 -0.015764	0.003559 0.991379 0.989149 -0.003997	0.004742 0.992694 0.989473 0.001257	0.100684 0.950110 0.948879 0.021007	0.019244 0.979279 0.984291 -0.005416	-0.006338 0.991937 0.995290 -0.008352	10 0.015347 9999
8 73	20 20	8 73	0.190510 0.905425 0.882261 0.010534	-0.008952 0.990422 0.976383 -0.006879	0.005626 0.986931 0.985409 0.004794	0.005441 0.986875 0.986197 0.003299	0.010138 0.990718 0.990498 0.003259	0.046945 0.963657 0.989208 0.024511	0.015686 0.984809 0.992649 0.017269	0.050737 0.974952 0.985382 0.028431	0.031532 0.991379 0.993758 0.028486	0.002054 0.992694 0.991717 -0.001260	0.078472 0.950110 0.956585 0.002617	0.036624 0.979279 0.982387 0.013784	0.026095 0.991937 0.991911 0.022326	8 0.017323 9999
8 74	20 20	8 74	0.190343 0.905425 0.871726 0.001547	-0.007656 0.990422 0.979168 -0.003826	0.009529 0.986931 0.976462 0.009744	0.005461 0.986875 0.977473 0.006371	0.003911 0.990718 0.982252 -0.003764	0.032643 0.963657 0.987667 0.010128	-0.019676 0.984809 0.989456 -0.014962	0.034473 0.974952 0.981077 0.012371	-0.006189 0.991379 0.991403 -0.011064	0.001691 0.992694 0.987096 -0.000821	0.094091 0.950110 0.952666 0.011902	0.017379 0.979279 0.985240 -0.002954	-0.010146 0.991937 0.994945 -0.010755	6 -0.004811 9999
8 75	20 20	8 75	0.146219 0.905425 0.917815 -0.003055	0.021150 0.990422 0.955070 0.014126	-0.033813 0.986931 0.988210 -0.031670	-0.008835 0.986875 0.989591 -0.006260	-0.008921 0.990718 0.986821 -0.006364	0.099770 0.963657 0.941782 0.028246	0.039122 0.984809 0.977941 0.023381	0.068610 0.974952 0.951344 0.019767	-0.020498 0.991379 0.961723 -0.006730	0.028069 0.992694 0.968660 0.020879	-0.010718 0.950110 0.993899 -0.002244	0.035391 0.979279 0.986511 0.016459	-0.002904 0.991937 0.986717 -0.008198	0 0.000000 9999
8 76	20 20	8 76	0.182342 0.905425 0.868844 -0.008560	-0.008858 0.990422 0.987663 -0.000222	-0.005936 0.986931 0.977609 -0.000540	-0.004243 0.986875 0.977963 0.001262	0.015284 0.990718 0.988638 0.009568	0.035611 0.963657 0.983509 0.005551	0.028929 0.984809 0.980844 0.014899	0.014417 0.974952 0.988849 0.011112	-0.002149 0.991379 0.989174 -0.006970	0.012780 0.992694 0.985996 0.007416	0.086814 0.950110 0.942838 -0.003441	0.023109 0.979279 0.979924 -0.003474	-0.021990 0.991937 0.991683 -0.023220	0 0.000000 9999
8 77	20 15	8 77	0.121544 0.905425 0.920090 -0.012656	-0.006468 0.990422 0.988440 -0.008297	-0.000674 0.986931 0.995880 -0.001606	-0.000557 0.986875 0.995639 -0.001174	-0.023593 0.990718 0.978649 -0.011455	-0.038911 0.963657 0.978760 -0.001133	-0.016568 0.984809 0.984459 -0.002470	-0.038742 0.974952 0.977878 -0.007477	-0.006751 0.991379 0.989094 -0.012847	0.003380 0.992694 0.983973 0.010594	0.001119 0.950110 0.995834 0.006778	0.001775 0.979279 0.995262 -0.000135	0.007000 0.991937 0.995213 0.009880	0 0.000000 9999
8 78	20 20	8 78	0.172481 0.905425 0.875147 -0.011700	-0.020114 0.990422 0.975153 -0.015000	0.021472 0.986931 0.977917 0.018626	0.023280 0.986875 0.977871 0.019575	0.006640 0.990718 0.985980 0.000444	0.062049 0.963657 0.975977 0.016508	0.029425 0.984809 0.983426 0.015861	0.011398 0.974952 0.987214 -0.000538	0.012014 0.991379 0.990892 0.007901	-0.012793 0.992694 0.984424 -0.018894	0.078011 0.950110 0.943077 -0.015930	0.029869 0.979279 0.978692 0.001953	0.017284 0.991937 0.994927 0.016906	0 0.000000 9999
8 79	20 15	8 79	0.136299 0.905425 0.914794 -0.016505	-0.010610 0.990422 0.984515 -0.004564	-0.005223 0.986931 9.000000 0.000000	-0.000224 0.986875 0.993726 -0.001211	-0.001673 0.990718 0.987982 -0.006445	0.034916 0.963657 0.987400 0.012225	0.027173 0.984809 0.976738 0.006235	0.008208 0.974952 0.986710 -0.004266	0.000632 0.991379 0.988875 -0.003143	-0.017013 0.992694 0.986846 -0.013118	-0.008047 0.950110 0.992656 -0.002605	0.007407 0.979279 0.951658 0.001888	-0.021314 0.991937 0.995752 -0.024367	0 0.000000 9999
8 80	20 20	8 80	0.183648 0.905425 0.858906 -0.007717	0.015491 0.990422 0.992803 0.015109	0.027234 0.986931 0.962092 0.022834	0.027651 0.986875 0.961785 0.023563	0.016103 0.990718 0.986522 0.008566	0.006484 0.963657 0.989260 0.005874	0.033925 0.984809 0.983622 0.023458	0.007555 0.974952 0.992032 0.005559	0.021470 0.991379 0.987757 0.018589	0.008144 0.992694 0.988946 0.003352	0.073228 0.950110 0.970309 0.019024	0.034903 0.979279 0.985739 0.017211	0.012086 0.991937 0.993311 0.013177	0 0.000000 9999
8 81	20 12	8 81	0.087841 0.905425 0.949802 -0.005979	0.010355 0.990422 0.970964 0.017746	0.004614 0.986931 0.990171 0.005443	0.004600 0.986875 0.990236 0.005141	0.009534 0.990718 0.975679 -0.003194	-0.053476 0.963657 0.976418 -0.012266	-0.026692 0.984809 0.966295 0.002545	0.009955 0.974952 0.990667 0.001688	0.002303 0.991379 0.993976 0.003130	0.009039 0.992694 0.974504 0.001662	-0.027898 0.950110 0.991141 -0.012831	-0.001712 0.979279 0.973998 -0.004701	0.000208 0.991937 0.993022 -0.000200	0 0.000000 9999
8 82	20 19	8 82	0.162082 0.905425 0.884098 -0.013640	-0.012706 0.990422 0.981308 -0.004428	0.006344 0.986931 0.972976 0.008629	0.006022 0.986875 0.973619 0.008140	0.003774 0.990718 0.987614 -0.002530	0.052159 0.963657 0.978290 0.015302	0.009225 0.984809 0.987871 -0.000586	0.013391 0.974952 0.991099 0.003943	0.013811 0.991379 0.985500 0.007416	-0.000270 0.992694 0.986815 -0.005842	0.082285 0.950110 0.951831 -0.000650	0.019946 0.979279 0.986663 0.001069	0.001771 0.991937 0.994621 0.001334	0 0.000000 9999
8 83	20 18	8 83	0.068401 0.905425 0.910122 -0.021909	0.000653 0.990422 0.983756 0.000533	-0.023531 0.986931 0.957146 -0.005345	-0.024110 0.986875 0.957122 -0.005795	0.011644 0.990718 0.971769 0.003776	-0.030147 0.963657 0.987962 -0.014346	-0.031351 0.984809 0.968933 -0.013445	0.023011 0.974952 0.969381 0.000178	0.001527 0.991379 0.987739 0.000090	0.013738 0.992694 0.989035 0.010283	-0.043512 0.950110 0.977479 -0.004369	-0.038314 0.979279 0.956862 -0.005778	0.000175 0.991937 0.995724 -0.001292	0 0.000000 9999
8 84	20 20	8 84	0.187622 0.905425 0.868900 0.005341	0.015398 0.990422 0.979601 0.018154	0.007727 0.986931 0.983978 0.005804	0.011639 0.986875 0.983297 0.009763	0.005696 0.990718 0.987595 -0.000478	0.046068 0.963657 0.983067 0.014111	-0.003735 0.984809 0.993274 -0.000076	0.060900 0.974952 0.975861 0.032953	0.007310 0.991379 0.993082 0.003434	0.002675 0.992694 0.987155 -0.005098	0.072396 0.950110 0.966816 0.006455	0.034520 0.979279 0.983231 0.010334	0.005679 0.991937 0.994994 0.006038	7 0.013267 9999
8 85	20 20	8 85	0.124874 0.905425 0.864390 -0.011762	-0.008650 0.990422 0.940472 0.002980	0.016513 0.986931 0.989561 0.019313	0.016677 0.986875 0.989717 0.018613	0.005561 0.990718 0.993717 0.006196	0.072849 0.963657 0.961569 0.022942	0.005175 0.984809 0.986104 0.015712	0.051637 0.974952 0.965126 0.015305	0.013540 0.991379 0.993392 0.008900	0.009521 0.992694 0.983694 0.003425	-0.013073 0.950110 0.985966 0.017912	0.032415 0.979279 0.981527 0.013272	0.000273 0.991937 0.995723 0.000736	0 0.000000 9999
8 86	20 20	8 86	0.191313 0.905425 0.866185 0.006389	0.012890 0.990422 0.963345 0.020956	0.010466 0.986931 0.991823 0.006783	0.009924 0.986875 0.992073 0.004631	0.022776 0.990718 0.985132 0.015862	0.046030 0.963657 0.975173 0.010967	-0.003283 0.984809 0.992517 0.000950	0.054643 0.974952 0.973733 0.023626	0.003999 0.991379 0.992462 -0.000006	0.017879 0.992694 0.982848 0.007987	0.122654 0.950110 0.930613 0.030282	0.037060 0.979279 0.984674 0.015529	0.024778 0.991937 0.994078 0.022488	10 0.013909 9999
8 87	20 20	8 87	0.137620 0.905425 0.857864 -0.011107	-0.015129 0.990422 0.986263 -0.008861	0.012477 0.986931 0.985305 0.014726	0.011698 0.986875 0.984255 0.015027	0.019603 0.990718 0.984297 0.011961	0.075736 0.963657 0.950738 0.011166	-0.033797 0.984809 0.973617 -0.013599	0.064878 0.974952 0.961247 0.024671	-0.003049 0.991379 0.989103 -0.011251	0.017759 0.992694 0.986412 0.012824	-0.028018 0.950110 0.986559 -0.000192	0.013027 0.979279 0.986150 -0.009212	-0.005321 0.991937 0.992632 -0.009159	0 0.000000 9999
8 88	20 20	8 88	0.159905 0.905425 0.890979 -0.005508	-0.012574 0.990422 0.990164 -0.010624	0.007989 0.986931 0.984079 0.010918	0.008052 0.986875 0.984434 0.010808	0.008160 0.990718 0.982992 -0.002288	0.059302 0.963657 0.972980 0.016637	-0.041509 0.984809 0.974363 -0.020392	0.032830 0.974952 0.971671 -0.003202	0.011042 0.991379 0.992158 0.006494	-0.018199 0.992694 0.988353 -0.025779	-0.015364 0.950110 0.990242 -0.001763	0.008008 0.979279 0.990187 -0.006392	0.004171 0.991937 0.992318 0.003608	0 0.000000 9999
8 89	20 20	8 89	0.171122 0.905425 0.879772 0.011975	0.012925 0.990422 0.968587 0.009202	0.012539 0.986931 0.980553 0.005009	0.015218 0.986875 0.980113 0.007124	-0.016431 0.990718 0.987558 -0.011879	-0.013717 0.963657 0.987615 -0.000538	0.007760 0.984809 0.982500 -0.005127	-0.031198 0.974952 0.983260 -0.013724	0.000007 0.991379 0.986995 -0.004540	-0.015014 0.992694 0.990449 -0.013192	-0.022510 0.950110 0.988645 0.005954	-0.021798 0.979279 0.989287 -0.010606	-0.007293 0.991937 0.991605 -0.006132	7 -0.012820 9999
8 90	20 20	8 90	0.181033 0.905425 0.878341 0.014724	-0.022551 0.990422 0.955256 -0.012328	0.008516 0.986931 0.981718 0.011518	0.005867 0.986875 0.983784 0.009257	0.003277 0.990718 0.982888 -0.009128	0.071493 0.963657 0.966658 0.016205	-0.025660 0.984809 0.985373 -0.013259	0.060365 0.974952 0.956020 0.009209	0.005694 0.991379 0.990235 -0.000762	0.006889 0.992694 0.984302 -0.001915	0.105856 0.950110 0.942958 0.017631	0.033454 0.979279 0.979764 0.005301	0.018961 0.991937 0.994540 0.018583	10 0.016112 9999
8 91	20 20	8 91	0.173242 0.905425 0.871672 -0.000893	0.003470 0.990422 0.970920 0.008561	0.013192 0.986931 0.987087 0.012196	0.013782 0.986875 0.987158 0.011851	0.012961 0.990718 0.978698 0.001083	0.034901 0.963657 0.985775 0.005433	-0.023763 0.984809 0.980385 -0.007538	0.044872 0.974952 0.967696 0.007037	-0.016051 0.991379 0.986968 -0.022619	0.004327 0.992694 0.986424 -0.000094	0.081921 0.950110 0.953286 0.001143	0.028943 0.979279 0.980409 0.001270	-0.021983 0.991937 0.992156 -0.023162	0 0.000000 9999
[truncated: 2,152,436 more chars]
