# Supplementary material for: Prediction of Contact Residue Pairs Based on Co-Substitution between Sites in Protein Structures
Source: PLoS One. 2013 Jan 16;8(1):e54252. doi: 10.1371/journal.pone.0054252 (PMC3546969; doi:10.1371/journal.pone.0054252)
Supplement: Data S1 — Coevolution scores, overall coevolution score and rank of each site pair in each protein. (BZ2) [file pone.0054252.s008.bz2 › ./ces_rank/FKBP_C_O45418_CAEEL_26-118.5695.bl0_01.ces_rank]

# FKBP_C_O45418_CAEEL_26-118.5695.bl0_01.ces_rank
# Neighboring residue pairs (|i - j| <= 5) are excluded.
# #residues = 92  #residue_pairs = 3741  #predicted = 276  #contacts = 200
# 5695 OTUs are used.
# 93 patterns are found.
# 1..93,1..93 : invariant sites are removed;
#
# standard deviation of each characteristics at each site; the max. of | delta | is normalized to one.
#sd 1 0.329704 0.115825 0.122462 0.122607 0.132686 0.192698 0.126042 0.156698 0.090478 0.166398 0.194792 0.211844 0.141414
#sd 2 0.361603 0.131900 0.142960 0.145119 0.149936 0.209506 0.140070 0.179118 0.116951 0.193453 0.218375 0.232129 0.100692
#sd 3 0.225127 0.051470 0.106107 0.106164 0.075447 0.068222 0.092259 0.062459 0.022956 0.096260 0.122279 0.148372 0.026106
#sd 4 0.226370 0.055159 0.075838 0.076026 0.072384 0.098695 0.061796 0.073393 0.057178 0.057301 0.140742 0.135993 0.053927
#sd 5 0.207473 0.045229 0.006180 0.007536 0.056540 0.097267 0.070024 0.083244 0.014502 0.129788 0.080630 0.017832 0.021275
#sd 6 0.316527 0.085229 0.144623 0.144771 0.105963 0.120160 0.123214 0.098534 0.046066 0.121703 0.250603 0.235817 0.060195
#sd 7 0.324697 0.088061 0.147678 0.147860 0.111846 0.163918 0.114580 0.132928 0.066896 0.130545 0.221062 0.235277 0.080160
#sd 8 0.245373 0.074134 0.084195 0.084270 0.058557 0.114311 0.070827 0.071665 0.051227 0.046133 0.176594 0.164738 0.047634
#sd 9 0.242909 0.052059 0.101627 0.101550 0.067078 0.083707 0.070029 0.079054 0.058003 0.046300 0.187973 0.178607 0.067045
#sd 10 0.313726 0.081588 0.104103 0.104636 0.116756 0.106441 0.092543 0.112800 0.111776 0.176861 0.230976 0.182379 0.103620
#sd 11 0.214957 0.045759 0.000266 0.000269 0.044436 0.049275 0.060595 0.046751 0.023951 0.136893 0.039979 0.005533 0.037361
#sd 12 0.303695 0.077132 0.101984 0.102237 0.109934 0.102725 0.096050 0.113751 0.094393 0.163017 0.235311 0.177084 0.074366
#sd 13 0.238592 0.043668 0.000280 0.004697 0.043696 0.055995 0.054888 0.054475 0.087411 0.167531 0.058276 0.005302 0.101081
#sd 14 0.244284 0.053221 0.087652 0.087017 0.064559 0.085551 0.068052 0.071241 0.165763 0.058933 0.175667 0.157497 0.168343
#sd 15 0.152352 0.032505 0.009034 0.018957 0.032704 0.068924 0.023845 0.065395 0.082670 0.065435 0.024914 0.018439 0.046028
#sd 16 0.284708 0.064600 0.112005 0.112278 0.102797 0.091609 0.111387 0.099166 0.075471 0.160756 0.212064 0.179877 0.065371
#sd 17 0.172123 0.050339 0.015848 0.016776 0.044456 0.092278 0.043082 0.078951 0.026952 0.093448 0.056412 0.031463 0.048731
#sd 18 0.295396 0.094188 0.104402 0.107204 0.114945 0.101152 0.083850 0.099763 0.138548 0.098501 0.209217 0.195744 0.091697
#sd 19 0.250441 0.050206 0.058525 0.059050 0.085851 0.071505 0.060196 0.097185 0.106603 0.165817 0.130399 0.108534 0.059197
#sd 20 0.286525 0.068530 0.105851 0.109993 0.104109 0.122488 0.118879 0.110267 0.076764 0.144827 0.182241 0.178353 0.072782
#sd 21 0.276864 0.053880 0.124991 0.124906 0.052519 0.115395 0.087517 0.070403 0.040896 0.026816 0.218807 0.227371 0.041449
#sd 22 0.198875 0.070148 0.071603 0.071575 0.052125 0.109949 0.051861 0.061877 0.028269 0.044213 0.117335 0.135657 0.032376
#sd 23 0.308859 0.075526 0.153077 0.153024 0.107108 0.115611 0.140374 0.093854 0.052195 0.125026 0.226087 0.235356 0.040549
#sd 24 0.299325 0.057910 0.110182 0.110181 0.126216 0.131725 0.144618 0.125802 0.054112 0.192021 0.159936 0.189801 0.062769
#sd 25 0.190381 0.037310 0.020266 0.021882 0.046649 0.039338 0.038462 0.054718 0.113107 0.119626 0.036245 0.040375 0.032032
#sd 26 0.222885 0.045789 0.082817 0.083845 0.061783 0.099767 0.085894 0.083260 0.058386 0.069184 0.104099 0.142276 0.041221
#sd 27 0.234688 0.054921 0.077957 0.078043 0.050746 0.091993 0.073725 0.073995 0.037278 0.040502 0.161959 0.135136 0.031370
#sd 28 0.213741 0.050246 0.050703 0.050702 0.052044 0.066807 0.058703 0.068402 0.050465 0.057365 0.122834 0.085533 0.041018
#sd 29 0.233003 0.060611 0.067914 0.073383 0.076750 0.082768 0.060446 0.088215 0.144986 0.126151 0.076580 0.126367 0.080863
#sd 30 0.277958 0.069200 0.131840 0.131836 0.084174 0.111013 0.104461 0.091180 0.061082 0.094697 0.186918 0.190692 0.056946
#sd 31 0.282621 0.093913 0.120368 0.120658 0.076074 0.122266 0.082210 0.091230 0.067009 0.080133 0.182915 0.191860 0.069863
#sd 32 0.280058 0.097756 0.098263 0.098546 0.074796 0.152450 0.069936 0.101078 0.069936 0.065809 0.185717 0.178769 0.053896
#sd 33 0.318432 0.078490 0.151226 0.151300 0.085596 0.142989 0.142089 0.098086 0.066476 0.082234 0.238071 0.241201 0.064774
#sd 34 0.236699 0.055752 0.073428 0.073390 0.063736 0.136791 0.080087 0.096025 0.047735 0.069259 0.154073 0.140024 0.039943
#sd 35 0.271062 0.068168 0.042063 0.043285 0.090196 0.088434 0.073128 0.092787 0.143140 0.180182 0.120146 0.078117 0.112384
#sd 36 0.317650 0.077049 0.119407 0.119972 0.099077 0.135479 0.130732 0.113047 0.075795 0.146350 0.234477 0.204435 0.064496
#sd 37 0.214378 0.055069 0.017413 0.021506 0.059935 0.058665 0.040452 0.067456 0.158075 0.151565 0.074630 0.034372 0.067289
#sd 38 0.305865 0.074870 0.107118 0.107101 0.108422 0.121858 0.116613 0.110564 0.073729 0.166186 0.216439 0.186990 0.068557
#sd 39 0.255889 0.050697 0.018716 0.019534 0.063678 0.065315 0.056834 0.074973 0.092115 0.135876 0.086782 0.035050 0.103553
#sd 40 0.195922 0.058899 0.063490 0.063512 0.046873 0.090517 0.048336 0.060711 0.037068 0.042240 0.129108 0.114950 0.034879
#sd 41 0.279150 0.077054 0.092072 0.092211 0.086849 0.118009 0.089505 0.101805 0.082912 0.122607 0.188153 0.157065 0.090731
#sd 42 0.252779 0.100049 0.085136 0.085202 0.066995 0.132366 0.064067 0.073655 0.080502 0.040791 0.174158 0.162565 0.070192
#sd 43 0.300645 0.088573 0.105930 0.106588 0.083978 0.122832 0.097885 0.094541 0.093464 0.066351 0.234911 0.195049 0.109982
#sd 44 0.215281 0.040744 0.020223 0.021830 0.057694 0.057984 0.052782 0.065895 0.074920 0.144190 0.083724 0.038652 0.098585
#sd 45 0.203497 0.040283 0.020129 0.022589 0.059074 0.056990 0.053469 0.080859 0.072964 0.123022 0.061866 0.035274 0.051901
#sd 46 0.292491 0.073275 0.121368 0.121664 0.085155 0.182384 0.091636 0.117723 0.043306 0.076824 0.153190 0.209331 0.040498
#sd 47 0.168906 0.050490 0.047242 0.047236 0.045182 0.106042 0.043543 0.074288 0.021766 0.050612 0.078491 0.087558 0.019041
#sd 48 0.184028 0.041174 0.004053 0.048137 0.028698 0.029095 0.023067 0.036536 0.114742 0.128736 0.029060 0.008032 0.074596
#sd 49 0.204871 0.042448 0.067926 0.068009 0.052677 0.077314 0.064863 0.070616 0.036967 0.066857 0.126030 0.111543 0.032128
#sd 50 0.302155 0.066342 0.130634 0.130768 0.100071 0.113355 0.125307 0.103997 0.061867 0.116176 0.206476 0.208469 0.065529
#sd 51 0.224855 0.063364 0.048399 0.048577 0.056308 0.142920 0.064859 0.101506 0.050051 0.087671 0.125293 0.090209 0.051062
#sd 52 0.234900 0.033463 0.004687 0.004688 0.036991 0.039862 0.040131 0.043011 0.054463 0.121266 0.043686 0.009465 0.090586
#sd 53 0.314610 0.075459 0.092951 0.093093 0.128693 0.113213 0.116554 0.124559 0.068166 0.196483 0.187542 0.170769 0.107673
#sd 54 0.236338 0.062634 0.081732 0.082018 0.075320 0.100546 0.063095 0.076270 0.065966 0.100334 0.142061 0.150988 0.097157
#sd 55 0.224915 0.049855 0.049851 0.051584 0.079163 0.061005 0.047980 0.068515 0.088099 0.155378 0.094168 0.098122 0.174899
#sd 56 0.306982 0.085778 0.131934 0.132568 0.105239 0.129372 0.095113 0.093914 0.085863 0.090620 0.219197 0.231836 0.084573
#sd 57 0.308527 0.074535 0.101436 0.101462 0.131208 0.131218 0.150651 0.130952 0.036204 0.222511 0.145413 0.179212 0.044254
#sd 58 0.150876 0.057709 0.053498 0.053471 0.039809 0.083291 0.034926 0.037100 0.036732 0.013259 0.094012 0.105968 0.031768
#sd 59 0.242433 0.051775 0.086191 0.086397 0.052813 0.120326 0.095718 0.090061 0.040764 0.029914 0.150180 0.158538 0.035569
#sd 60 0.293727 0.069561 0.137902 0.138144 0.107172 0.104521 0.113944 0.095534 0.073981 0.119860 0.200332 0.217230 0.067437
#sd 61 0.249673 0.071658 0.071159 0.077446 0.096743 0.091227 0.064601 0.092132 0.110949 0.137247 0.113189 0.135957 0.060379
#sd 62 0.310863 0.067615 0.130305 0.130379 0.111123 0.107214 0.124233 0.109303 0.065306 0.156806 0.222068 0.209318 0.079126
#sd 63 0.245472 0.047909 0.011294 0.012210 0.044519 0.038524 0.045252 0.051710 0.124880 0.150007 0.041009 0.022080 0.053095
#sd 64 0.315696 0.074075 0.101065 0.103350 0.108746 0.124753 0.112975 0.123578 0.125959 0.180087 0.232514 0.178751 0.077891
#sd 65 0.227480 0.041379 0.009860 0.009783 0.038993 0.046346 0.041029 0.057277 0.045269 0.111834 0.047111 0.019775 0.057491
#sd 66 0.251478 0.058556 0.079008 0.078871 0.067728 0.124414 0.080965 0.091538 0.055949 0.066085 0.169396 0.150711 0.057203
#sd 67 0.244773 0.058294 0.028737 0.033237 0.067101 0.156203 0.065721 0.113288 0.087453 0.055664 0.177099 0.054294 0.055657
#sd 68 0.299416 0.071531 0.135302 0.134692 0.078816 0.139668 0.122228 0.100015 0.111279 0.059144 0.191993 0.219155 0.108447
#sd 69 0.265383 0.055568 0.112249 0.113113 0.094057 0.099387 0.101099 0.103206 0.095088 0.146074 0.129601 0.156759 0.098960
#sd 70 0.235026 0.043224 0.052715 0.052669 0.034005 0.184402 0.054000 0.123671 0.020396 0.047256 0.107670 0.097805 0.022383
#sd 71 0.134905 0.029832 0.009427 0.015398 0.036871 0.062049 0.024271 0.055471 0.062091 0.036902 0.042293 0.019203 0.039846
#sd 72 0.178882 0.064569 0.041793 0.041958 0.048770 0.091030 0.042686 0.064529 0.095187 0.047015 0.109751 0.079212 0.095088
#sd 73 0.315881 0.073702 0.135448 0.135355 0.099622 0.167200 0.129128 0.125932 0.059152 0.115524 0.209896 0.224327 0.065948
#sd 74 0.324625 0.104071 0.156182 0.156394 0.111776 0.130271 0.116678 0.112566 0.113906 0.136602 0.209461 0.248469 0.091067
#sd 75 0.246423 0.069196 0.091681 0.091591 0.056965 0.128572 0.075586 0.085529 0.070054 0.043629 0.153932 0.158287 0.061626
#sd 76 0.269388 0.077529 0.065703 0.066086 0.090938 0.117658 0.085164 0.106155 0.102515 0.138788 0.149755 0.125306 0.087419
#sd 77 0.230546 0.068663 0.064470 0.064688 0.058619 0.104668 0.059893 0.072432 0.089356 0.063273 0.124427 0.114994 0.090828
#sd 78 0.220883 0.066535 0.060517 0.060770 0.057943 0.103314 0.056889 0.076795 0.049775 0.071907 0.117307 0.110459 0.036894
#sd 79 0.253027 0.061954 0.081032 0.080958 0.085845 0.089579 0.077763 0.094565 0.075357 0.128280 0.166372 0.143175 0.082755
#sd 80 0.180435 0.031142 0.034427 0.034421 0.054331 0.056987 0.058935 0.068674 0.044042 0.087797 0.054070 0.063411 0.032546
#sd 81 0.188351 0.046672 0.057032 0.057027 0.064693 0.103546 0.058284 0.080756 0.020519 0.082255 0.077021 0.107563 0.040027
#sd 82 0.217907 0.053485 0.047553 0.047553 0.048887 0.149022 0.054608 0.099349 0.019549 0.038676 0.085453 0.086695 0.020933
#sd 83 0.242111 0.075677 0.080483 0.080757 0.064392 0.111678 0.060092 0.074107 0.093695 0.043522 0.189360 0.155418 0.077201
#sd 84 0.237113 0.045786 0.085210 0.085290 0.065941 0.105811 0.064216 0.092219 0.040151 0.047938 0.190504 0.135734 0.050187
#sd 85 0.275800 0.056038 0.091103 0.092587 0.076185 0.118754 0.101206 0.099216 0.058346 0.122135 0.209605 0.162142 0.053465
#sd 86 0.167954 0.037096 0.011122 0.011879 0.040481 0.040685 0.040046 0.038961 0.049146 0.098538 0.039843 0.023262 0.045247
#sd 87 0.292288 0.055939 0.076588 0.077026 0.108104 0.078491 0.099888 0.112946 0.100977 0.184063 0.179425 0.140276 0.089337
#sd 88 0.138714 0.030368 0.004742 0.010692 0.033972 0.049201 0.019782 0.047428 0.083512 0.066044 0.027547 0.011042 0.036756
#sd 89 0.258050 0.049126 0.109190 0.109190 0.068106 0.098605 0.100870 0.090494 0.065077 0.081137 0.143048 0.157330 0.061245
#sd 90 0.211882 0.031904 0.000330 0.000374 0.032617 0.034097 0.033542 0.047260 0.019731 0.098720 0.047945 0.007940 0.058582
#sd 91 0.214607 0.039854 0.108550 0.108336 0.060036 0.082805 0.097599 0.048377 0.059309 0.046511 0.149210 0.155555 0.052689
#sd 92 0.189235 0.024437 0.000494 0.000626 0.028379 0.027340 0.027715 0.037267 0.031436 0.084142 0.013731 0.008174 0.063481
#sd 93 0.265997 0.069704 0.087551 0.088150 0.117467 0.101664 0.099541 0.119158 0.102103 0.171975 0.158959 0.158066 0.121486
#
# #branches= 11387, sd > 9.371203e-05, residual ratio > 0.100000, threshold |r| from t-test (E-value=0.000100): 0.052089 0.050946
# serial# #var.res. residue# #replacements 	corr. coeff., the lowest residual ratios for i, j, and partial corr. coeff. for each category
#	#replacements	delta_volume	delta_charge	delta_HB	delta_deir	delta-helix delta-beta delta-turn delta-aromatic delta_branch delta-cross	delta-ion delta-lone-pair max p.c.
# Correlations used: [1, -1, -1, -1, 0, 9, 0, 0, 0, 0, 1, 1, 9]
# r_x is set to 0 for sites which have too many contacts (> 15) for E-value=0.000100;
# r_s is set to 0 for sites which have too many contacts (> 15) for E-value=0.000100;
# Only r_s > threshold is used for both 1 terminal sites.
# method = 11
# residual ratio > 9.371203e-04 for ranking
# residue serial#,  corr. coeff., minimum residual ratios, and partial corr. coeff. for each category, target category no., score, rank
#	rank= -9 and 9999 are assigned to pairs excluded, and to pairs whose correlations are insignificant, respectively.
#	Pairs with rank= 9998 or 9997 are regarded as anomalous sites.
1 2	20 20	1 2	0.496062 0.820089 0.809359 0.340125	0.000850 0.971182 0.973380 -0.027654	-0.054419 0.984386 0.981826 -0.065686	-0.058941 0.984595 0.981821 -0.069743	-0.130002 0.974416 0.974144 -0.140321	-0.101336 0.969843 0.979069 -0.098257	-0.104149 0.981716 0.980723 -0.109818	-0.087078 0.979041 0.986117 -0.080679	-0.124546 0.978283 0.976179 -0.128401	-0.000212 0.982778 0.982887 -0.017811	-0.037919 0.987285 0.981160 -0.040026	-0.099934 0.976525 0.973418 -0.116799	-0.046528 0.943123 0.988923 -0.037219	0 0.340125 -9
1 3	20 14	1 3	0.324844 0.820089 0.786494 0.033814	-0.015942 0.971182 0.947275 0.020401	-0.009602 0.984386 0.967400 -0.010059	-0.007895 0.984595 0.966422 -0.008723	-0.012274 0.974416 0.959479 0.007826	-0.011684 0.969843 0.973681 -0.004231	0.021551 0.981716 0.982629 0.017302	0.026403 0.979041 0.988132 0.020771	0.027512 0.978283 0.981962 0.016305	0.021663 0.982778 0.987747 0.008212	-0.003541 0.987285 0.989036 -0.009421	-0.031146 0.976525 0.950840 -0.010005	-0.019746 0.943123 0.992721 -0.008252	0 0.033814 9999
1 4	20 19	1 4	0.355048 0.820089 0.761482 0.055558	-0.013653 0.971182 0.976182 -0.008416	0.055622 0.984386 0.961598 0.056537	0.056506 0.984595 0.960859 0.057986	-0.061492 0.974416 0.963834 -0.052919	-0.009064 0.969843 0.984093 -0.009030	-0.003611 0.981716 0.984744 -0.005736	0.017842 0.979041 0.986045 0.008878	-0.012090 0.978283 0.987576 -0.018463	0.044002 0.982778 0.967646 0.016654	0.014330 0.987285 0.958879 0.015469	-0.020433 0.976525 0.978492 -0.014133	-0.025290 0.943123 0.989036 -0.014708	0 0.055558 -9
1 5	20 15	1 5	0.259228 0.820089 0.866710 0.056993	0.028816 0.971182 0.972826 0.015335	-0.003444 0.984386 0.963197 -0.010100	-0.001607 0.984595 0.971396 -0.007437	-0.013920 0.974416 0.976049 -0.020838	0.039931 0.969843 0.978553 0.025840	-0.036378 0.981716 0.971209 -0.048461	0.044833 0.979041 0.980010 0.032960	0.047802 0.978283 0.973277 0.036953	-0.062552 0.982778 0.979622 -0.064099	-0.018185 0.987285 0.987619 -0.018284	0.033059 0.976525 0.872352 0.004805	-0.062262 0.943123 0.993896 -0.054096	0 0.056993 -9
1 6	20 20	1 6	0.276196 0.820089 0.857049 0.041250	-0.028237 0.971182 0.983288 -0.010650	0.007378 0.984386 0.969254 0.008045	0.008710 0.984595 0.968302 0.010260	-0.043799 0.974416 0.982135 -0.042437	-0.003906 0.969843 0.991075 -0.005722	-0.026074 0.981716 0.985716 -0.028756	0.012389 0.979041 0.988712 0.011580	0.006655 0.978283 0.985407 -0.003084	0.025584 0.982778 0.987625 0.018065	0.006724 0.987285 0.977021 0.007583	-0.035516 0.976525 0.985563 -0.036321	-0.011885 0.943123 0.990586 -0.003100	0 0.041250 -9
1 7	20 20	1 7	0.247386 0.820089 0.852963 0.007034	0.006552 0.971182 0.986213 0.008826	-0.004605 0.984386 0.958280 -0.003285	-0.002291 0.984595 0.958261 0.000051	-0.023304 0.974416 0.974957 -0.019180	-0.021777 0.969843 0.986727 -0.004837	0.005578 0.981716 0.984803 0.004790	0.013434 0.979041 0.990976 0.014557	0.016120 0.978283 0.983856 0.010139	0.007848 0.982778 0.987115 -0.000245	0.019625 0.987285 0.982690 0.018292	-0.037211 0.976525 0.982999 -0.032828	-0.018683 0.943123 0.989748 -0.005852	0 0.007034 9999
1 8	20 20	1 8	0.192880 0.820089 0.910195 0.026020	0.074058 0.971182 0.962385 0.044217	0.011064 0.984386 0.981382 0.014431	0.009145 0.984595 0.980985 0.012578	-0.014850 0.974416 0.985193 -0.020769	0.001776 0.969843 0.967395 -0.009352	-0.006158 0.981716 0.991205 -0.004575	0.032489 0.979041 0.978451 0.024316	0.011486 0.978283 0.983053 0.003606	0.004726 0.982778 0.987270 -0.003816	-0.001928 0.987285 0.979615 0.003951	0.015312 0.976525 0.981015 -0.000880	-0.008287 0.943123 0.982697 -0.004373	0 0.026020 9999
1 9	20 19	1 9	0.208171 0.820089 0.896625 0.017654	0.014879 0.971182 0.984483 0.008761	-0.003935 0.984386 0.956588 0.002253	-0.002311 0.984595 0.953371 0.002722	-0.068904 0.974416 0.976776 -0.054588	-0.012222 0.969843 0.989015 -0.007630	-0.003974 0.981716 0.976289 -0.005819	-0.003323 0.979041 0.980205 -0.011840	-0.009460 0.978283 0.993298 -0.012860	0.057326 0.982778 0.989819 0.049654	-0.040269 0.987285 0.985111 -0.043204	-0.031359 0.976525 0.973863 -0.009629	-0.046679 0.943123 0.986694 -0.038589	0 0.017654 9999
1 10	20 20	1 10	0.226898 0.820089 0.861910 0.015528	0.037665 0.971182 0.976935 0.018191	-0.003133 0.984386 0.977814 -0.000574	0.005578 0.984595 0.980379 0.009067	-0.015579 0.974416 0.984753 -0.016672	0.045388 0.969843 0.977524 0.036646	-0.033322 0.981716 0.981417 -0.029299	-0.007005 0.979041 0.985841 -0.013743	-0.007148 0.978283 0.980392 -0.012301	-0.010206 0.982778 0.984721 -0.015750	0.000330 0.987285 0.965298 0.002967	0.019344 0.976525 0.986206 0.010875	-0.007820 0.943123 0.992357 -0.006457	0 0.015528 9999
1 11	20 13	1 11	0.173607 0.820089 0.918406 0.007951	-0.001702 0.971182 0.987339 -0.001850	0.027298 0.984386 0.969081 0.026091	0.014215 0.984595 0.983982 0.014378	-0.005460 0.974416 0.982582 -0.013418	0.020266 0.969843 0.989992 0.017147	0.015779 0.981716 0.976040 0.011316	-0.018183 0.979041 0.985507 -0.019888	0.009569 0.978283 0.992312 0.003824	-0.026664 0.982778 0.980120 -0.015242	-0.010650 0.987285 0.989766 -0.010859	0.011865 0.976525 0.597332 -0.012399	-0.004610 0.943123 0.980002 -0.003372	0 0.007951 9999
1 12	20 20	1 12	0.220695 0.820089 0.851702 -0.006235	0.023321 0.971182 0.984376 0.007919	0.006322 0.984386 0.969610 0.004596	0.006661 0.984595 0.969973 0.006249	-0.022223 0.974416 0.980340 -0.018421	0.023126 0.969843 0.977214 0.018303	-0.010889 0.981716 0.983893 -0.010842	-0.008570 0.979041 0.984884 -0.007975	0.018956 0.978283 0.983433 0.013407	0.027068 0.982778 0.983151 0.013490	-0.001315 0.987285 0.955613 -0.000372	0.025987 0.976525 0.976827 0.011363	-0.009006 0.943123 0.987102 -0.008232	0 0.000000 9999
1 13	20 13	1 13	0.202557 0.820089 0.875373 -0.001029	-0.027480 0.971182 0.978895 -0.022146	-0.006483 0.984386 0.976043 -0.012108	-0.004403 0.984595 0.962227 -0.008783	-0.018015 0.974416 0.982090 -0.019792	-0.012003 0.969843 0.989353 -0.016346	-0.011338 0.981716 0.967264 -0.008137	-0.035413 0.979041 0.972541 -0.040762	0.003458 0.978283 0.984383 -0.004194	-0.036918 0.982778 0.968794 -0.022410	0.012273 0.987285 0.985225 0.010535	0.013386 0.976525 0.623013 0.001929	0.010220 0.943123 0.990176 0.021429	0 0.000000 9999
1 14	20 20	1 14	0.212758 0.820089 0.834541 -0.007877	-0.016813 0.971182 0.973419 -0.001078	0.016734 0.984386 0.965069 0.003829	0.014898 0.984595 0.961179 0.002548	0.009426 0.974416 0.978358 -0.002612	-0.005033 0.969843 0.985114 -0.013741	0.017416 0.981716 0.973664 0.006233	-0.015407 0.979041 0.980099 -0.016734	-0.016910 0.978283 0.950344 -0.001420	0.009744 0.982778 0.969114 -0.001907	0.012107 0.987285 0.980960 0.013073	0.027801 0.976525 0.977287 0.017457	0.041584 0.943123 0.962673 0.007829	0 0.000000 9999
1 15	20 16	1 15	0.162176 0.820089 0.896383 0.007059	-0.039075 0.971182 0.968663 -0.018467	0.013739 0.984386 0.949441 0.014830	0.007413 0.984595 0.977372 0.010498	-0.012996 0.974416 0.983224 -0.017324	-0.013416 0.969843 0.953895 -0.020703	-0.028354 0.981716 0.966148 -0.028919	-0.007141 0.979041 0.943799 -0.013890	-0.024513 0.978283 0.960172 -0.011884	0.026611 0.982778 0.959176 0.008108	0.008201 0.987285 0.987685 0.007033	0.017029 0.976525 0.922287 0.007778	-0.023738 0.943123 0.978180 -0.017127	0 0.007059 9999
1 16	20 20	1 16	0.230587 0.820089 0.846612 0.013061	0.010909 0.971182 0.980090 0.008097	0.016994 0.984386 0.938878 0.013245	0.015178 0.984595 0.938864 0.011525	-0.006767 0.974416 0.975464 0.000295	0.018749 0.969843 0.975225 0.016095	-0.000720 0.981716 0.977814 0.000084	-0.015473 0.979041 0.986126 -0.017802	0.014138 0.978283 0.980717 0.008904	0.012278 0.982778 0.980368 -0.000930	0.019282 0.987285 0.956850 0.021757	0.014896 0.976525 0.971621 0.003798	-0.006778 0.943123 0.993186 -0.000254	0 0.013061 9999
1 17	20 19	1 17	0.191987 0.820089 0.825919 0.015868	0.040743 0.971182 0.918436 0.008031	0.009500 0.984386 0.973896 0.009673	0.006968 0.984595 0.976458 0.006988	-0.005150 0.974416 0.973808 -0.003331	0.010089 0.969843 0.977495 0.003294	-0.001305 0.981716 0.965631 -0.003042	0.012375 0.979041 0.952784 0.002929	0.019799 0.978283 0.981439 0.006813	0.006894 0.982778 0.956873 -0.005074	-0.003591 0.987285 0.979292 -0.009776	0.017495 0.976525 0.965357 0.019377	-0.011560 0.943123 0.987081 -0.002229	0 0.015868 9999
1 18	20 19	1 18	0.219322 0.820089 0.860865 0.009745	-0.009831 0.971182 0.986115 -0.005977	0.017447 0.984386 0.954351 0.016414	0.018592 0.984595 0.955212 0.017547	-0.021738 0.974416 0.973418 -0.020301	0.006963 0.969843 0.986777 0.009759	-0.010794 0.981716 0.976411 -0.008945	-0.030391 0.979041 0.988416 -0.028699	-0.007495 0.978283 0.981271 -0.011542	0.010778 0.982778 0.987578 0.008195	0.012401 0.987285 0.980461 0.019312	-0.020500 0.976525 0.975764 -0.015630	-0.018342 0.943123 0.985800 -0.003286	0 0.009745 9999
1 19	20 20	1 19	0.187603 0.820089 0.868578 -0.013965	-0.029076 0.971182 0.978608 -0.011647	-0.019205 0.984386 0.978620 -0.019955	-0.019879 0.984595 0.977968 -0.019628	0.018343 0.974416 0.970399 0.001709	0.011568 0.969843 0.976614 0.022373	0.001528 0.981716 0.974288 0.001128	0.007733 0.979041 0.953353 0.021693	0.023304 0.978283 0.979200 0.014569	-0.014549 0.982778 0.960782 0.008840	0.015273 0.987285 0.982328 0.013854	0.008152 0.976525 0.983248 -0.000028	-0.008975 0.943123 0.990546 -0.009318	0 0.000000 9999
1 20	20 20	1 20	0.218152 0.820089 0.847689 -0.017909	-0.024076 0.971182 0.982808 -0.013534	0.018918 0.984386 0.956519 0.006145	0.019678 0.984595 0.958923 0.007505	-0.011535 0.974416 0.978384 -0.012591	0.028491 0.969843 0.971896 0.024540	0.003720 0.981716 0.972681 -0.006702	-0.004908 0.979041 0.985774 0.001186	0.008514 0.978283 0.983773 0.010400	-0.011030 0.982778 0.986385 -0.016248	0.001268 0.987285 0.984517 0.000475	-0.013221 0.976525 0.974797 -0.015607	-0.025557 0.943123 0.986818 -0.015013	0 0.000000 9999
1 21	20 19	1 21	0.191350 0.820089 0.882563 0.003917	0.000287 0.971182 0.989003 -0.005081	0.009257 0.984386 0.959690 0.003749	0.010521 0.984595 0.958987 0.005286	-0.022570 0.974416 0.973317 -0.013624	-0.021800 0.969843 0.977922 -0.023230	-0.001120 0.981716 0.970457 -0.005664	-0.006477 0.979041 0.970988 -0.013236	0.017733 0.978283 0.983667 0.015241	-0.001634 0.982778 0.980682 -0.007390	0.014059 0.987285 0.975548 0.008898	-0.034000 0.976525 0.964991 -0.021529	-0.010868 0.943123 0.988763 -0.008641	0 0.003917 9999
1 22	20 19	1 22	0.156790 0.820089 0.919987 0.016806	0.053097 0.971182 0.960936 0.024639	-0.008315 0.984386 0.979248 -0.001849	-0.008576 0.984595 0.978498 -0.002557	-0.006776 0.974416 0.980687 -0.015057	0.004367 0.969843 0.967919 0.002444	-0.014405 0.981716 0.988557 -0.012982	0.034922 0.979041 0.976274 0.028425	0.013196 0.978283 0.966124 0.014975	0.020233 0.982778 0.985808 0.008762	0.012044 0.987285 0.983049 0.012291	-0.005685 0.976525 0.976600 -0.011447	-0.001245 0.943123 0.978673 -0.002028	0 0.016806 9999
1 23	20 20	1 23	0.220086 0.820089 0.853479 -0.000182	0.003963 0.971182 0.984657 0.010731	-0.001123 0.984386 0.973644 -0.004756	-0.000765 0.984595 0.973070 -0.004903	-0.006059 0.974416 0.981012 0.002448	0.019042 0.969843 0.979270 0.006300	-0.012058 0.981716 0.980150 -0.020059	-0.005965 0.979041 0.987684 -0.002454	-0.019357 0.978283 0.977154 -0.014287	0.012713 0.982778 0.987752 0.001789	-0.022660 0.987285 0.975082 -0.021355	-0.005802 0.976525 0.978711 -0.009102	-0.003838 0.943123 0.979697 0.015123	0 0.000000 9999
1 24	20 20	1 24	0.216731 0.820089 0.867817 0.008024	0.009282 0.971182 0.979905 0.008134	0.002697 0.984386 0.957346 0.006391	0.003840 0.984595 0.958754 0.006786	0.028001 0.974416 0.978515 0.021809	0.011328 0.969843 0.983083 0.008168	0.016289 0.981716 0.977290 0.012590	0.028213 0.979041 0.982672 0.030790	-0.005030 0.978283 0.983230 -0.006512	0.010867 0.982778 0.977594 0.022300	0.048602 0.987285 0.986144 0.049318	-0.001199 0.976525 0.984759 -0.006933	-0.040799 0.943123 0.989922 -0.040646	0 0.008024 9999
1 25	20 20	1 25	0.206700 0.820089 0.808523 -0.001709	-0.031635 0.971182 0.937903 -0.003350	0.027349 0.984386 0.985299 0.026432	0.021170 0.984595 0.985377 0.022077	-0.002260 0.974416 0.959889 -0.017414	-0.004878 0.969843 0.986934 -0.006064	-0.016208 0.981716 0.983066 -0.016530	0.001934 0.979041 0.974820 0.003426	-0.014269 0.978283 0.958584 -0.006301	0.019443 0.982778 0.960438 0.009041	0.005963 0.987285 0.985368 0.003913	-0.030751 0.976525 0.978404 -0.040316	-0.020168 0.943123 0.974386 -0.019090	0 0.000000 9999
1 26	20 20	1 26	0.200132 0.820089 0.849665 0.012371	-0.002469 0.971182 0.980356 -0.015063	0.010757 0.984386 0.945397 0.001882	0.010383 0.984595 0.945585 0.001171	-0.008719 0.974416 0.952217 0.005125	0.014090 0.969843 0.978356 0.008870	0.015790 0.981716 0.960393 0.010424	0.009218 0.979041 0.958328 0.010100	0.013882 0.978283 0.975636 0.009681	0.012784 0.982778 0.985037 0.007136	0.014939 0.987285 0.978017 0.014091	-0.017471 0.976525 0.950930 -0.006231	-0.024390 0.943123 0.986571 -0.017642	0 0.012371 9999
1 27	20 20	1 27	0.194829 0.820089 0.849935 0.000063	0.040718 0.971182 0.964897 0.014129	-0.008143 0.984386 0.972949 -0.005044	-0.015133 0.984595 0.972691 -0.011610	0.006261 0.974416 0.981996 0.011278	-0.007656 0.969843 0.974981 -0.016923	-0.022512 0.981716 0.983127 -0.012650	0.016009 0.979041 0.970057 0.003277	0.023730 0.978283 0.974342 0.021863	0.009178 0.982778 0.969926 0.002712	0.009884 0.987285 0.961030 0.011130	0.023275 0.976525 0.972333 0.009701	-0.027295 0.943123 0.970950 -0.022288	0 0.000063 9999
1 28	20 19	1 28	0.233923 0.820089 0.791167 0.011613	0.058557 0.971182 0.958813 0.028478	0.012405 0.984386 0.970225 0.006463	0.013275 0.984595 0.968411 0.008442	-0.018745 0.974416 0.971703 -0.010262	0.035135 0.969843 0.976900 0.037917	0.005280 0.981716 0.975434 0.001528	0.020172 0.979041 0.961100 0.017841	-0.030344 0.978283 0.979261 -0.036162	0.006456 0.982778 0.982797 -0.002899	0.001031 0.987285 0.946287 0.003555	0.032214 0.976525 0.969081 0.026799	-0.014039 0.943123 0.987210 -0.011808	0 0.011613 9999
1 29	20 20	1 29	0.251371 0.820089 0.832267 0.016242	-0.063392 0.971182 0.957740 -0.027148	-0.003852 0.984386 0.979216 -0.002074	-0.009126 0.984595 0.979210 -0.007610	0.040215 0.974416 0.986118 0.036807	0.028776 0.969843 0.970623 0.018657	0.008554 0.981716 0.978008 0.018119	0.023883 0.979041 0.979080 0.014068	-0.006607 0.978283 0.965615 0.004795	0.031000 0.982778 0.985087 0.018694	0.021382 0.987285 0.978062 0.019395	0.007893 0.976525 0.990216 0.007234	0.007695 0.943123 0.989977 0.014947	0 0.016242 9999
1 30	20 19	1 30	0.264852 0.820089 0.806969 0.001887	0.005186 0.971182 0.985893 -0.001043	-0.004652 0.984386 0.955812 -0.004638	-0.004409 0.984595 0.955171 -0.004251	-0.037057 0.974416 0.973924 -0.022892	0.006225 0.969843 0.977006 -0.002550	0.001152 0.981716 0.967283 -0.004649	0.017545 0.979041 0.979408 0.002508	0.008261 0.978283 0.980952 0.002386	0.011562 0.982778 0.979184 0.000488	-0.007281 0.987285 0.982964 -0.007926	-0.022411 0.976525 0.982300 -0.011042	0.022861 0.943123 0.986392 0.031820	0 0.001887 9999
1 31	20 20	1 31	0.240290 0.820089 0.823969 0.007868	-0.084180 0.971182 0.964612 -0.049454	0.008010 0.984386 0.955576 0.011580	0.009846 0.984595 0.953788 0.014786	0.036714 0.974416 0.984753 0.038483	-0.024611 0.969843 0.983710 -0.016299	0.020991 0.981716 0.984628 0.017933	-0.004371 0.979041 0.983676 0.004492	0.022928 0.978283 0.984594 0.027150	0.039612 0.982778 0.983636 0.037143	0.018401 0.987285 0.988319 0.020197	-0.008758 0.976525 0.982484 -0.004259	0.001039 0.943123 0.987432 0.003539	0 0.007868 9999
1 32	20 20	1 32	0.223593 0.820089 0.861184 0.011395	0.047320 0.971182 0.972354 0.016910	-0.005747 0.984386 0.976069 -0.002412	-0.006913 0.984595 0.975366 -0.003743	0.005819 0.974416 0.984551 0.010019	0.040264 0.969843 0.977430 0.019602	-0.000613 0.981716 0.979327 -0.003204	0.028992 0.979041 0.980118 0.019353	0.014640 0.978283 0.975781 0.014252	0.000858 0.982778 0.978118 -0.009509	-0.000595 0.987285 0.984836 0.001532	0.016046 0.976525 0.975944 0.009121	-0.006002 0.943123 0.985847 -0.006885	0 0.011395 9999
1 33	20 20	1 33	0.215698 0.820089 0.859059 0.001888	-0.007720 0.971182 0.981499 0.001841	0.016029 0.984386 0.959709 0.007312	0.017200 0.984595 0.960057 0.008609	-0.002544 0.974416 0.970504 0.012511	0.021237 0.969843 0.970953 0.016734	0.014290 0.981716 0.978152 0.009382	-0.012463 0.979041 0.986745 -0.010320	0.015201 0.978283 0.981778 0.010229	-0.006752 0.982778 0.980662 -0.019176	-0.001126 0.987285 0.982269 -0.004133	0.023346 0.976525 0.986455 0.024002	-0.046177 0.943123 0.982825 -0.039341	0 0.001888 9999
1 34	20 19	1 34	0.163253 0.820089 0.916421 0.004437	0.002558 0.971182 0.988269 0.005241	0.011402 0.984386 0.976974 0.003943	0.011589 0.984595 0.978372 0.004836	0.001051 0.974416 0.981608 0.008167	0.002853 0.969843 0.968121 -0.008454	-0.007941 0.981716 0.978017 -0.008239	0.012687 0.979041 0.968766 0.001249	0.016506 0.978283 0.991667 0.019553	0.007224 0.982778 0.980377 -0.007638	0.012308 0.987285 0.983111 0.011035	-0.034695 0.976525 0.973922 -0.037927	-0.020120 0.943123 0.970082 -0.013649	0 0.004437 9999
1 35	20 20	1 35	0.220369 0.820089 0.840877 0.005238	0.010317 0.971182 0.981048 0.007780	-0.007367 0.984386 0.980040 0.000172	-0.010316 0.984595 0.980318 -0.004812	-0.010126 0.974416 0.967259 -0.019617	-0.030245 0.969843 0.982697 -0.022855	-0.012720 0.981716 0.983750 -0.009994	-0.007793 0.979041 0.978289 -0.002922	-0.019108 0.978283 0.982158 -0.013131	-0.019176 0.982778 0.983064 -0.011025	0.011909 0.987285 0.985727 0.008187	0.035696 0.976525 0.975601 0.020384	-0.007316 0.943123 0.981982 0.003417	0 0.005238 9999
1 36	20 20	1 36	0.221809 0.820089 0.836014 -0.010165	0.027686 0.971182 0.982679 0.017692	-0.014538 0.984386 0.960966 -0.015484	-0.010245 0.984595 0.961079 -0.011286	0.005109 0.974416 0.977183 0.013583	0.021195 0.969843 0.983314 0.013678	0.021176 0.981716 0.986974 0.017694	0.017853 0.979041 0.985893 0.015290	0.052237 0.978283 0.967663 0.050579	0.049880 0.982778 0.974442 0.038056	0.014295 0.987285 0.951566 0.016826	0.013176 0.976525 0.979807 -0.000308	-0.005295 0.943123 0.982696 0.004690	0 0.000000 9999
1 37	20 20	1 37	0.175559 0.820089 0.872738 0.000409	-0.046588 0.971182 0.958308 -0.017476	0.002842 0.984386 0.975583 0.003870	0.002763 0.984595 0.980986 0.002770	0.014753 0.974416 0.956858 0.005528	-0.040518 0.969843 0.985319 -0.031748	0.008584 0.981716 0.977490 0.012804	-0.008528 0.979041 0.981385 -0.004465	-0.025871 0.978283 0.954117 -0.007265	0.035789 0.982778 0.974187 0.029094	-0.020105 0.987285 0.985638 -0.022423	-0.001059 0.976525 0.977872 -0.005637	-0.004220 0.943123 0.989089 -0.004056	0 0.000409 9999
1 38	20 19	1 38	0.227552 0.820089 0.850271 0.012739	-0.002811 0.971182 0.989432 -0.007411	0.012646 0.984386 0.972143 0.006987	0.014139 0.984595 0.972861 0.008367	0.001732 0.974416 0.977855 0.005718	0.037566 0.969843 0.982512 0.027855	0.018798 0.981716 0.978536 0.014714	0.033883 0.979041 0.981833 0.026759	0.012320 0.978283 0.965301 0.003214	-0.003157 0.982778 0.981260 -0.014933	0.012371 0.987285 0.976403 0.015175	0.011787 0.976525 0.990157 0.010725	-0.016408 0.943123 0.970549 -0.003663	0 0.012739 9999
1 39	20 20	1 39	0.200394 0.820089 0.862162 -0.014587	-0.043259 0.971182 0.969262 -0.027878	-0.003957 0.984386 0.972591 0.000716	-0.002146 0.984595 0.979095 0.001440	0.008528 0.974416 0.966393 0.000822	-0.009068 0.969843 0.980835 0.007839	0.004440 0.981716 0.980542 0.003594	-0.029833 0.979041 0.966762 -0.013923	-0.020292 0.978283 0.972719 -0.013769	-0.018752 0.982778 0.969144 -0.007289	0.001406 0.987285 0.981655 0.000498	-0.001279 0.976525 0.973813 0.004016	0.064230 0.943123 0.972438 0.045659	0 0.000000 9999
1 40	20 19	1 40	0.132226 0.820089 0.889634 0.024565	0.040408 0.971182 0.977907 0.023952	0.018780 0.984386 0.983998 0.017911	0.010436 0.984595 0.983387 0.011528	0.020890 0.974416 0.988566 0.017356	0.063900 0.969843 0.972203 0.048247	-0.009627 0.981716 0.988303 -0.013304	0.037772 0.979041 0.974345 0.022161	0.001627 0.978283 0.987680 -0.003171	0.006338 0.982778 0.978932 -0.001109	-0.008862 0.987285 0.973608 -0.007965	0.020935 0.976525 0.981321 0.008492	0.012612 0.943123 0.988224 0.012930	0 0.024565 9999
1 41	20 20	1 41	0.230212 0.820089 0.819614 -0.009889	0.017545 0.971182 0.973179 -0.006533	-0.013121 0.984386 0.976411 -0.013514	-0.013589 0.984595 0.974203 -0.014560	0.010375 0.974416 0.982096 0.011654	-0.019773 0.969843 0.981583 -0.003313	0.006354 0.981716 0.982906 0.007936	-0.015261 0.979041 0.981679 -0.004703	0.011831 0.978283 0.955088 0.005518	-0.000714 0.982778 0.986757 -0.004724	0.014265 0.987285 0.984409 0.010227	0.033591 0.976525 0.975907 0.026434	0.084310 0.943123 0.977650 0.067835	0 0.000000 9999
1 42	20 19	1 42	0.236136 0.820089 0.873145 0.038769	0.023892 0.971182 0.957368 0.003028	-0.008535 0.984386 0.985999 -0.008819	-0.003661 0.984595 0.986349 -0.002684	0.029040 0.974416 0.973059 0.022635	0.005509 0.969843 0.947850 -0.005198	-0.001937 0.981716 0.983454 -0.001692	0.004393 0.979041 0.959061 -0.008724	-0.009072 0.978283 0.958743 -0.005529	-0.001803 0.982778 0.982456 -0.011395	-0.008676 0.987285 0.980794 -0.004286	0.031021 0.976525 0.965931 0.011769	-0.026913 0.943123 0.989252 -0.014214	0 0.038769 9999
1 43	20 20	1 43	0.216790 0.820089 0.835123 -0.014802	-0.012485 0.971182 0.983566 0.001752	0.006250 0.984386 0.975708 0.009569	0.005430 0.984595 0.974757 0.009382	0.008022 0.974416 0.976561 0.019559	-0.051091 0.969843 0.978587 -0.042934	0.019135 0.981716 0.977506 0.019008	-0.026279 0.979041 0.986596 -0.024573	0.000439 0.978283 0.975140 -0.004919	0.034273 0.982778 0.980110 0.028418	-0.026211 0.987285 0.960228 -0.024847	0.019542 0.976525 0.981008 0.002892	-0.012032 0.943123 0.983488 0.000684	0 0.000000 9999
1 44	20 20	1 44	0.231131 0.820089 0.822753 0.021753	0.024947 0.971182 0.984929 0.020435	-0.017208 0.984386 0.963786 -0.016919	-0.019279 0.984595 0.973741 -0.019864	-0.001933 0.974416 0.975688 -0.001795	-0.014214 0.969843 0.982650 -0.020934	-0.035818 0.981716 0.953325 -0.036748	-0.004265 0.979041 0.970035 0.000570	-0.016630 0.978283 0.982610 -0.013266	-0.044079 0.982778 0.961177 -0.019784	-0.001177 0.987285 0.981181 -0.008467	-0.004362 0.976525 0.967925 -0.011220	-0.002231 0.943123 0.982490 -0.003091	0 0.021753 9999
1 45	20 20	1 45	0.194525 0.820089 0.823751 -0.030159	-0.036381 0.971182 0.974703 -0.015678	0.001551 0.984386 0.985718 0.001082	0.001321 0.984595 0.986220 0.002832	0.029636 0.974416 0.955379 0.022774	-0.005539 0.969843 0.973798 -0.007078	0.021191 0.981716 0.956192 0.025921	0.014361 0.979041 0.928109 0.016915	-0.012906 0.978283 0.949377 -0.022627	-0.034578 0.982778 0.942486 -0.005712	0.015816 0.987285 0.972394 0.020032	-0.004435 0.976525 0.985286 -0.008775	-0.028505 0.943123 0.987612 -0.024902	0 0.000000 9999
1 46	20 19	1 46	0.190757 0.820089 0.887921 0.002446	0.017238 0.971182 0.986362 0.010593	-0.008284 0.984386 0.967655 -0.008181	-0.007526 0.984595 0.964887 -0.007838	-0.002590 0.974416 0.984197 0.003604	0.001900 0.969843 0.956180 -0.006438	0.023462 0.981716 0.973112 0.020131	-0.005077 0.979041 0.962680 -0.015623	0.029617 0.978283 0.985983 0.031436	0.012530 0.982778 0.979976 0.004189	0.041235 0.987285 0.986226 0.041688	0.016803 0.976525 0.983044 0.014443	0.025070 0.943123 0.988012 0.028392	0 0.002446 9999
1 47	20 19	1 47	0.162615 0.820089 0.909665 0.016818	0.010643 0.971182 0.957105 -0.008981	-0.006170 0.984386 0.969767 -0.002287	-0.005767 0.984595 0.969819 -0.001344	-0.005357 0.974416 0.981023 -0.002955	0.004506 0.969843 0.968250 0.003785	-0.002858 0.981716 0.982179 0.003353	-0.009730 0.979041 0.949925 -0.015425	-0.012779 0.978283 0.981250 -0.007998	0.025960 0.982778 0.975187 0.014003	0.014922 0.987285 0.984213 0.019622	0.011506 0.976525 0.979939 0.000561	-0.017845 0.943123 0.992414 -0.017259	0 0.016818 9999
1 48	20 16	1 48	0.159282 0.820089 0.863713 -0.021460	-0.060876 0.971182 0.964923 -0.032898	-0.005378 0.984386 0.996190 -0.003074	0.001688 0.984595 0.975283 -0.004026	0.026219 0.974416 0.974730 0.026707	0.012445 0.969843 0.989004 0.011802	-0.014274 0.981716 0.982573 -0.015166	0.029744 0.979041 0.979420 0.033121	-0.023106 0.978283 0.976196 -0.017080	-0.005542 0.982778 0.976725 -0.009621	-0.015432 0.987285 0.979078 -0.012360	0.003827 0.976525 0.995042 0.007155	-0.017764 0.943123 0.986802 -0.011433	0 0.000000 9999
1 49	20 20	1 49	0.169974 0.820089 0.851021 -0.020570	0.016500 0.971182 0.978257 -0.005352	-0.007803 0.984386 0.961239 -0.007180	-0.007704 0.984595 0.964217 -0.007927	-0.021344 0.974416 0.967891 -0.012117	0.012193 0.969843 0.981802 0.006314	-0.005830 0.981716 0.976944 -0.004687	0.021787 0.979041 0.975871 0.011471	0.008186 0.978283 0.969567 -0.002416	-0.011015 0.982778 0.981440 -0.018505	0.017709 0.987285 0.980563 0.025736	-0.021477 0.976525 0.977282 -0.008515	-0.028084 0.943123 0.980192 -0.018360	0 0.000000 9999
1 50	20 20	1 50	0.222950 0.820089 0.860706 -0.000544	0.012292 0.971182 0.986106 0.013732	0.002885 0.984386 0.954804 -0.003074	0.003046 0.984595 0.954078 -0.002274	-0.010273 0.974416 0.971765 -0.000895	0.011112 0.969843 0.982771 0.021561	0.011688 0.981716 0.978424 0.011000	0.004401 0.979041 0.988916 0.005564	0.049445 0.978283 0.975131 0.041513	-0.003233 0.982778 0.987072 -0.004690	0.010682 0.987285 0.979504 0.017601	0.016807 0.976525 0.980790 0.015127	0.007859 0.943123 0.989327 0.008364	0 0.000000 9999
1 51	20 20	1 51	0.209417 0.820089 0.878074 0.016987	0.040585 0.971182 0.957861 0.016417	0.002324 0.984386 0.972219 0.006866	0.003004 0.984595 0.968655 0.006858	-0.000367 0.974416 0.983987 -0.001076	0.078191 0.969843 0.975989 0.067559	-0.023744 0.981716 0.981782 -0.019919	0.053950 0.979041 0.974905 0.040167	0.010006 0.978283 0.982198 0.006768	-0.003933 0.982778 0.982822 -0.015461	0.000193 0.987285 0.981116 -0.000019	0.021435 0.976525 0.978280 0.009658	-0.018397 0.943123 0.988442 -0.014598	0 0.016987 9999
1 52	20 12	1 52	0.183994 0.820089 0.908526 0.018782	0.008387 0.971182 0.984736 0.011480	0.035189 0.984386 0.973053 0.031572	0.035031 0.984595 0.969188 0.031425	0.017665 0.974416 0.981999 0.011196	-0.000144 0.969843 0.989875 0.001926	-0.005559 0.981716 0.984211 -0.002159	-0.003538 0.979041 0.984107 0.002324	0.012670 0.978283 0.984500 0.010272	-0.023553 0.982778 0.974700 -0.010025	-0.023937 0.987285 0.992310 -0.024429	0.039465 0.976525 0.982699 0.035279	-0.026349 0.943123 0.990993 -0.020704	0 0.018782 9999
1 53	20 20	1 53	0.245496 0.820089 0.851253 0.019146	0.003219 0.971182 0.988010 0.000718	0.032007 0.984386 0.962119 0.032086	0.033260 0.984595 0.964213 0.034991	-0.012488 0.974416 0.982640 -0.009204	-0.008390 0.969843 0.982646 0.001551	-0.003179 0.981716 0.980021 0.001119	-0.022733 0.979041 0.981101 -0.016514	0.018895 0.978283 0.973456 0.025977	-0.025653 0.982778 0.984357 -0.015955	-0.000008 0.987285 0.987570 0.001533	0.017335 0.976525 0.980594 0.015773	-0.025504 0.943123 0.989174 -0.019358	0 0.019146 9999
1 54	20 20	1 54	0.160620 0.820089 0.919145 0.005833	-0.002310 0.971182 0.977202 -0.004508	0.010407 0.984386 0.969824 0.014206	0.010323 0.984595 0.966074 0.015341	0.003986 0.974416 0.981733 0.000713	-0.019060 0.969843 0.979736 -0.014551	-0.023562 0.981716 0.980346 -0.027503	-0.055459 0.979041 0.981382 -0.046219	0.017428 0.978283 0.993677 0.018783	-0.018458 0.982778 0.977654 -0.012856	0.032876 0.987285 0.986106 0.031907	0.017178 0.976525 0.983504 0.010834	-0.001952 0.943123 0.992835 0.000682	0 0.005833 9999
1 55	20 18	1 55	0.162636 0.820089 0.903301 0.016081	-0.048689 0.971182 0.976242 -0.039785	-0.006621 0.984386 0.957576 -0.018987	-0.004964 0.984595 0.963270 -0.015188	0.009998 0.974416 0.932305 0.002371	0.000866 0.969843 0.978188 -0.004229	0.016389 0.981716 0.984764 0.015444	0.002032 0.979041 0.971261 -0.003117	-0.001092 0.978283 0.988391 0.001042	0.033839 0.982778 0.985858 0.020248	-0.006450 0.987285 0.979300 -0.002303	0.017909 0.976525 0.965892 0.017265	0.046300 0.943123 0.979757 0.032300	0 0.016081 9999
1 56	20 20	1 56	0.242272 0.820089 0.873802 0.035266	-0.028698 0.971182 0.973962 -0.009435	-0.042260 0.984386 0.962914 -0.033371	-0.042482 0.984595 0.963111 -0.033645	0.009197 0.974416 0.980303 0.017336	-0.004328 0.969843 0.987238 -0.005257	0.007576 0.981716 0.988880 0.002864	-0.005964 0.979041 0.986483 -0.008933	0.007877 0.978283 0.990191 0.004406	0.034148 0.982778 0.987085 0.026951	0.024560 0.987285 0.986136 0.022090	0.015384 0.976525 0.977719 0.021227	-0.003596 0.943123 0.987399 0.002222	0 0.035266 9999
1 57	20 19	1 57	0.226931 0.820089 0.894933 0.022959	-0.049473 0.971182 0.974543 -0.050675	-0.008968 0.984386 0.986671 -0.010665	-0.010078 0.984595 0.987071 -0.011240	0.000064 0.974416 0.982348 -0.005672	0.030631 0.969843 0.983379 0.026488	-0.009335 0.981716 0.985599 -0.005099	-0.005570 0.979041 0.982144 -0.002500	-0.008291 0.978283 0.980722 -0.016417	-0.031432 0.982778 0.984318 -0.023048	0.009177 0.987285 0.990322 0.004765	-0.007859 0.976525 0.982233 -0.014779	0.009223 0.943123 0.988142 0.011029	0 0.022959 9999
1 58	20 18	1 58	0.099796 0.820089 0.967686 0.011068	0.019736 0.971182 0.977659 0.005061	-0.024609 0.984386 0.988389 -0.022093	-0.025081 0.984595 0.985379 -0.023060	-0.009580 0.974416 0.981202 -0.009535	-0.018405 0.969843 0.988697 -0.019805	-0.031177 0.981716 0.986243 -0.028502	-0.005630 0.979041 0.990532 -0.009026	-0.028472 0.978283 0.981691 -0.032197	-0.000635 0.982778 0.996442 0.000941	-0.001382 0.987285 0.982528 -0.003721	-0.000734 0.976525 0.987800 -0.004244	0.000252 0.943123 0.985424 0.003112	0 0.011068 9999
1 59	20 19	1 59	0.159203 0.820089 0.908947 -0.010939	0.042869 0.971182 0.984190 0.041895	0.021293 0.984386 0.958679 0.006537	0.019702 0.984595 0.956186 0.006551	-0.006228 0.974416 0.978074 0.003192	0.061686 0.969843 0.980409 0.055572	0.020265 0.981716 0.970024 0.023390	0.018002 0.979041 0.987371 0.012450	-0.000011 0.978283 0.983893 -0.000603	-0.002311 0.982778 0.993318 -0.005875	-0.020763 0.987285 0.979449 -0.019241	-0.009507 0.976525 0.975495 0.000240	-0.033965 0.943123 0.992814 -0.033475	0 0.000000 9999
1 60	20 20	1 60	0.242238 0.820089 0.851653 0.022126	-0.034721 0.971182 0.977335 -0.014045	0.039863 0.984386 0.907274 0.028859	0.038748 0.984595 0.907626 0.026496	-0.019520 0.974416 0.966240 -0.002114	0.022287 0.969843 0.981536 0.023709	0.013731 0.981716 0.981834 0.008895	0.032186 0.979041 0.975037 0.027225	-0.010457 0.978283 0.982881 -0.013277	0.036808 0.982778 0.984200 0.028118	0.037804 0.987285 0.973550 0.036978	-0.018479 0.976525 0.964506 -0.004156	0.005355 0.943123 0.982545 0.018242	0 0.022126 9999
1 61	20 20	1 61	0.175995 0.820089 0.880038 -0.012258	0.005303 0.971182 0.983434 -0.000839	-0.037294 0.984386 0.955546 -0.030237	-0.026784 0.984595 0.958172 -0.022792	-0.006135 0.974416 0.934894 -0.004337	0.005993 0.969843 0.986006 0.007924	0.003707 0.981716 0.970605 0.001300	0.003183 0.979041 0.976289 0.006038	0.001160 0.978283 0.980484 -0.003458	0.003815 0.982778 0.985630 -0.003674	0.006118 0.987285 0.990247 0.004170	0.002895 0.976525 0.962944 0.008672	0.006802 0.943123 0.987324 -0.001603	0 0.000000 9999
1 62	20 20	1 62	0.227252 0.820089 0.866041 0.011649	-0.064031 0.971182 0.982495 -0.050571	-0.010682 0.984386 0.949657 -0.018832	-0.012286 0.984595 0.950751 -0.021806	0.009925 0.974416 0.977545 0.014806	-0.014168 0.969843 0.982651 -0.011163	0.002927 0.981716 0.975421 0.003919	-0.002497 0.979041 0.982121 -0.006031	0.000810 0.978283 0.982018 0.000852	0.000377 0.982778 0.984615 -0.008243	-0.000471 0.987285 0.974122 0.001960	0.005571 0.976525 0.980922 0.006303	-0.008462 0.943123 0.987769 -0.005442	0 0.011649 9999
1 63	20 17	1 63	0.196555 0.820089 0.874940 -0.003569	-0.033217 0.971182 0.972747 -0.016662	0.025931 0.984386 0.990792 0.027619	0.025439 0.984595 0.985071 0.026357	-0.009647 0.974416 0.973747 -0.010650	-0.027778 0.969843 0.983677 -0.009255	0.001287 0.981716 0.978646 0.008015	-0.027909 0.979041 0.973788 -0.012938	0.016562 0.978283 0.981323 0.012721	-0.033992 0.982778 0.975080 -0.021137	-0.005360 0.987285 0.988342 -0.007679	0.015803 0.976525 0.990462 0.014658	-0.003410 0.943123 0.988191 0.002786	0 0.000000 9999
1 64	20 20	1 64	0.217443 0.820089 0.870323 0.006910	-0.018024 0.971182 0.985193 -0.012844	0.015833 0.984386 0.952362 0.007470	0.016345 0.984595 0.955024 0.007587	-0.004737 0.974416 0.984611 0.006115	0.014025 0.969843 0.977604 0.011440	0.014299 0.981716 0.976483 0.012741	0.017461 0.979041 0.983880 0.019347	0.012125 0.978283 0.981788 0.012917	0.014521 0.982778 0.984529 0.006971	-0.002692 0.987285 0.978938 -0.001672	0.005937 0.976525 0.983529 -0.002126	-0.015943 0.943123 0.989106 -0.013392	0 0.006910 9999
1 65	20 18	1 65	0.204917 0.820089 0.873331 0.011911	-0.015324 0.971182 0.974876 0.012082	-0.045235 0.984386 0.980206 -0.039672	-0.045723 0.984595 0.982680 -0.041231	0.023135 0.974416 0.983686 0.016712	-0.015712 0.969843 0.984976 -0.012039	-0.008784 0.981716 0.962405 -0.001816	-0.019788 0.979041 0.960730 -0.010152	0.025205 0.978283 0.980511 0.022162	-0.045826 0.982778 0.976179 -0.031324	-0.012035 0.987285 0.986163 -0.014568	0.032929 0.976525 0.974871 0.023711	-0.007316 0.943123 0.983889 -0.001367	0 0.011911 9999
1 66	20 19	1 66	0.192230 0.820089 0.905594 0.032441	0.005790 0.971182 0.988327 0.006031	-0.005520 0.984386 0.977105 -0.008607	-0.008744 0.984595 0.975963 -0.012183	-0.004925 0.974416 0.985394 -0.001796	-0.018006 0.969843 0.968828 -0.012421	-0.025010 0.981716 0.980293 -0.024663	-0.007084 0.979041 0.979283 -0.008098	0.012756 0.978283 0.980083 0.002731	0.019553 0.982778 0.987525 0.012556	0.034781 0.987285 0.977451 0.029256	-0.000597 0.976525 0.982245 -0.005730	-0.030153 0.943123 0.985105 -0.018640	0 0.032441 9999
1 67	20 20	1 67	0.114923 0.820089 0.930559 -0.019245	0.004333 0.971182 0.978370 0.006081	-0.001234 0.984386 0.980648 -0.001034	-0.002961 0.984595 0.982065 -0.001808	-0.025752 0.974416 0.978914 -0.012526	0.014874 0.969843 0.978588 0.002680	-0.002362 0.981716 0.961861 -0.000344	0.016815 0.979041 0.977871 0.004631	-0.014712 0.978283 0.985077 -0.009977	0.005292 0.982778 0.977240 -0.003326	-0.010574 0.987285 0.982035 -0.005073	0.001270 0.976525 0.984398 -0.010196	-0.010145 0.943123 0.994416 -0.007421	0 0.000000 9999
1 68	20 20	1 68	0.195840 0.820089 0.881429 0.015247	-0.003826 0.971182 0.983710 0.007314	0.001631 0.984386 0.966109 0.007053	0.000127 0.984595 0.966067 0.003851	-0.013712 0.974416 0.973060 0.002398	-0.015310 0.969843 0.974908 -0.000918	-0.000986 0.981716 0.962723 -0.005680	-0.000868 0.979041 0.989789 0.001914	-0.001927 0.978283 0.987160 -0.004013	0.014703 0.982778 0.988925 0.008924	0.019077 0.987285 0.987210 0.017338	-0.018903 0.976525 0.975336 -0.005421	-0.012769 0.943123 0.990666 -0.008543	0 0.015247 9999
1 69	20 20	1 69	0.190964 0.820089 0.885974 -0.008257	-0.029532 0.971182 0.984054 -0.017985	0.029199 0.984386 0.941545 0.022642	0.029642 0.984595 0.940997 0.021251	0.007209 0.974416 0.974581 0.008003	0.027790 0.969843 0.970600 0.016947	0.031865 0.981716 0.964364 0.022647	-0.011264 0.979041 0.975260 -0.001890	0.000074 0.978283 0.984555 -0.005419	-0.015780 0.982778 0.979036 -0.005285	0.035835 0.987285 0.983508 0.035255	0.031362 0.976525 0.973047 0.028333	-0.008406 0.943123 0.989444 -0.005615	0 0.000000 9999
1 70	20 18	1 70	0.153862 0.820089 0.937048 0.014099	-0.003727 0.971182 0.977302 0.000201	0.036107 0.984386 0.967022 0.025112	0.036212 0.984595 0.967545 0.026661	-0.008666 0.974416 0.978879 -0.007274	0.026713 0.969843 0.977229 0.027581	0.025941 0.981716 0.981244 0.025392	0.014757 0.979041 0.980797 0.017593	-0.002588 0.978283 0.971145 -0.005733	0.025041 0.982778 0.974518 0.013835	-0.005792 0.987285 0.981159 -0.008860	0.007773 0.976525 0.974752 0.005906	0.027072 0.943123 0.978107 0.051125	0 0.014099 9999
1 71	20 19	1 71	0.148539 0.820089 0.889560 0.001099	-0.005278 0.971182 0.969038 0.015330	0.002354 0.984386 0.954785 0.003260	0.015173 0.984595 0.970397 0.012187	-0.009195 0.974416 0.978824 -0.005818	-0.006346 0.969843 0.947807 -0.015904	0.004011 0.981716 0.957735 0.014064	-0.012579 0.979041 0.944580 -0.015922	-0.004759 0.978283 0.966218 0.003851	0.004948 0.982778 0.978045 -0.002800	-0.013675 0.987285 0.988517 -0.012532	0.002855 0.976525 0.950802 -0.006167	-0.006407 0.943123 0.980977 -0.008920	0 0.001099 9999
1 72	20 20	1 72	0.127498 0.820089 0.914067 0.008282	0.029931 0.971182 0.975533 0.005061	-0.004392 0.984386 0.977593 0.002222	0.004797 0.984595 0.970187 0.008586	0.003092 0.974416 0.987401 0.003213	0.025937 0.969843 0.978306 0.018814	0.038917 0.981716 0.982481 0.035964	0.013837 0.979041 0.981919 0.008818	0.002151 0.978283 0.987471 0.004437	-0.011446 0.982778 0.987769 -0.016805	0.009764 0.987285 0.990101 0.006941	0.029674 0.976525 0.981445 0.021275	-0.002342 0.943123 0.992249 -0.004906	0 0.008282 9999
1 73	20 19	1 73	0.211410 0.820089 0.874228 0.000079	-0.001001 0.971182 0.986360 -0.001652	0.009988 0.984386 0.956994 0.015598	0.011547 0.984595 0.954446 0.016328	-0.032006 0.974416 0.973599 -0.016271	-0.013100 0.969843 0.971214 0.000367	0.003449 0.981716 0.962108 0.001665	0.007089 0.979041 0.989193 0.011467	0.019164 0.978283 0.985975 0.013552	0.018525 0.982778 0.982463 0.003367	0.018513 0.987285 0.990145 0.013410	-0.036108 0.976525 0.974374 -0.021720	-0.004475 0.943123 0.989509 0.005739	0 0.000079 9999
1 74	20 20	1 74	0.249802 0.820089 0.838301 0.017974	-0.051842 0.971182 0.963701 -0.021159	0.023964 0.984386 0.965183 0.023527	0.024862 0.984595 0.964958 0.025253	-0.000650 0.974416 0.980316 0.002754	0.011459 0.969843 0.981781 -0.000907	0.002866 0.981716 0.984843 0.005995	-0.002970 0.979041 0.984521 -0.002138	-0.008598 0.978283 0.974897 -0.012136	0.012150 0.982778 0.982166 0.011771	0.008844 0.987285 0.986897 0.005507	-0.023832 0.976525 0.975367 -0.015761	0.022418 0.943123 0.988346 0.029469	0 0.017974 9999
1 75	20 19	1 75	0.193413 0.820089 0.863123 -0.001747	0.071028 0.971182 0.963645 0.039141	0.043451 0.984386 0.949784 0.031977	0.042465 0.984595 0.950508 0.031615	-0.012700 0.974416 0.972642 -0.008563	0.079052 0.969843 0.962578 0.053557	0.041534 0.981716 0.971778 0.035912	0.014054 0.979041 0.971232 0.003369	0.009375 0.978283 0.986562 0.006063	0.007469 0.982778 0.986037 -0.003922	0.025492 0.987285 0.984615 0.022728	0.027405 0.976525 0.971253 0.023318	-0.002664 0.943123 0.994061 0.011922	0 0.000000 9999
1 76	20 20	1 76	0.240664 0.820089 0.797363 0.003715	0.064881 0.971182 0.970121 0.035710	-0.008346 0.984386 0.977015 -0.002099	-0.009056 0.984595 0.977246 -0.001860	-0.024386 0.974416 0.981141 -0.014665	-0.015908 0.969843 0.978178 -0.000651	0.005339 0.981716 0.976808 0.003570	-0.017910 0.979041 0.980308 -0.006326	-0.007112 0.978283 0.986097 -0.004339	0.005783 0.982778 0.986896 0.000194	0.002392 0.987285 0.986203 -0.001774	0.009930 0.976525 0.983171 0.002709	-0.023532 0.943123 0.987111 -0.021518	0 0.003715 9999
1 77	20 20	1 77	0.231837 0.820089 0.808249 -0.010746	0.045604 0.971182 0.976114 0.019945	0.010932 0.984386 0.979158 0.012074	0.008569 0.984595 0.981457 0.007626	0.006224 0.974416 0.986935 0.016493	0.030166 0.969843 0.965635 0.009928	-0.009932 0.981716 0.986022 -0.004011	0.027192 0.979041 0.976969 0.012711	-0.028573 0.978283 0.930342 -0.018329	0.029791 0.982778 0.982155 0.020779	0.007095 0.987285 0.983410 0.005577	0.036267 0.976525 0.972290 0.019508	0.260270 0.943123 0.928976 0.237147	0 0.000000 9999
1 78	20 20	1 78	0.278307 0.820089 0.776500 0.012408	0.076243 0.971182 0.968642 0.042317	-0.043655 0.984386 0.960376 -0.032377	-0.040297 0.984595 0.961589 -0.029610	0.064686 0.974416 0.974643 0.061634	0.039944 0.969843 0.964895 0.016614	0.002825 0.981716 0.970839 0.007832	0.043940 0.979041 0.970493 0.030428	0.068860 0.978283 0.981688 0.058890	0.000406 0.982778 0.972291 0.013717	0.001410 0.987285 0.978142 -0.002349	0.045247 0.976525 0.964320 0.032448	-0.008934 0.943123 0.981244 0.023932	0 0.012408 9999
1 79	20 20	1 79	0.280579 0.820089 0.759362 -0.006724	0.043851 0.971182 0.983428 0.023156	-0.015706 0.984386 0.983069 -0.005196	-0.017686 0.984595 0.982096 -0.007832	0.002956 0.974416 0.982902 0.008376	0.045337 0.969843 0.984326 0.039746	0.030563 0.981716 0.985012 0.030085	0.021569 0.979041 0.983212 0.023712	0.000840 0.978283 0.979155 -0.002903	0.031565 0.982778 0.983072 0.019909	-0.017629 0.987285 0.948949 -0.013466	0.057017 0.976525 0.980123 0.048594	0.083574 0.943123 0.979905 0.052531	0 0.000000 9999
1 80	20 18	1 80	0.280162 0.820089 0.743148 0.015218	-0.055997 0.971182 0.964417 -0.026189	0.036526 0.984386 0.960965 0.017033	0.036786 0.984595 0.960775 0.020859	-0.016286 0.974416 0.892261 0.004482	0.003032 0.969843 0.950424 0.016183	0.026003 0.981716 0.911173 0.025720	-0.012964 0.979041 0.882960 0.025917	0.003851 0.978283 0.975055 -0.004450	-0.019919 0.982778 0.913519 -0.021415	-0.007373 0.987285 0.978628 -0.010051	0.035243 0.976525 0.970468 0.020717	-0.034500 0.943123 0.985390 -0.036615	0 0.015218 9999
1 81	20 18	1 81	0.204338 0.820089 0.844930 -0.005434	0.014696 0.971182 0.976512 0.009264	0.001869 0.984386 0.989062 0.000809	0.003327 0.984595 0.989257 0.002510	0.040451 0.974416 0.888934 0.023489	0.059914 0.969843 0.972495 0.043777	0.004355 0.981716 0.936245 0.013083	0.064271 0.979041 0.898065 0.058372	0.026060 0.978283 0.951195 0.015794	-0.049323 0.982778 0.905671 -0.034255	-0.004930 0.987285 0.983269 -0.004540	0.011338 0.976525 0.980101 -0.000459	-0.068029 0.943123 0.983716 -0.057206	0 0.000000 9999
1 82	20 18	1 82	0.220802 0.820089 0.854608 0.005274	-0.030456 0.971182 0.964633 -0.017235	-0.041471 0.984386 0.945850 -0.024216	-0.041451 0.984595 0.949759 -0.024063	0.040985 0.974416 0.967913 0.034106	0.060908 0.969843 0.963121 0.038314	0.014082 0.981716 0.968752 0.018148	0.049683 0.979041 0.961573 0.035427	0.026605 0.978283 0.978346 0.021113	0.047221 0.982778 0.968662 0.026273	0.007073 0.987285 0.971078 0.005169	0.047277 0.976525 0.956169 0.023264	-0.006834 0.943123 0.989419 0.024442	0 0.005274 9999
1 83	20 20	1 83	0.208913 0.820089 0.860127 -0.001220	-0.012451 0.971182 0.962294 -0.005855	-0.019300 0.984386 0.978430 -0.013603	-0.019733 0.984595 0.978315 -0.013095	-0.003013 0.974416 0.986530 -0.007195	-0.009812 0.969843 0.954598 -0.010411	-0.023997 0.981716 0.986149 -0.023302	-0.000979 0.979041 0.961562 -0.005430	-0.020133 0.978283 0.985106 -0.019526	0.012072 0.982778 0.983253 0.005025	-0.009341 0.987285 0.960859 -0.007805	0.009919 0.976525 0.968808 -0.006660	-0.001471 0.943123 0.985205 0.003721	0 0.000000 9999
1 84	20 18	1 84	0.215916 0.820089 0.857521 0.006492	0.057549 0.971182 0.938079 0.028562	-0.012831 0.984386 0.940651 0.000168	-0.012580 0.984595 0.939860 -0.002065	-0.024377 0.974416 0.945983 -0.003371	0.007709 0.969843 0.987199 0.004485	0.010095 0.981716 0.983243 0.004513	-0.004499 0.979041 0.980566 -0.007314	0.001968 0.978283 0.990257 -0.000659	0.036221 0.982778 0.969913 0.013786	-0.009078 0.987285 0.985285 -0.008058	0.028672 0.976525 0.964065 0.030078	-0.054132 0.943123 0.985565 -0.038569	0 0.006492 9999
1 85	20 20	1 85	0.233579 0.820089 0.865852 0.019596	0.007773 0.971182 0.986594 -0.003977	-0.002707 0.984386 0.958000 -0.006572	-0.003981 0.984595 0.962478 -0.007137	-0.023188 0.974416 0.982569 -0.018525	0.009707 0.969843 0.980932 0.004925	0.008291 0.981716 0.970582 0.006312	-0.010243 0.979041 0.986578 -0.010239	0.027853 0.978283 0.986758 0.023579	0.020355 0.982778 0.979540 0.005097	-0.011523 0.987285 0.945582 -0.004715	0.011931 0.976525 0.978330 0.002273	-0.011430 0.943123 0.983200 -0.000330	0 0.019596 9999
1 86	20 16	1 86	0.207379 0.820089 0.835357 0.015402	-0.022941 0.971182 0.929104 -0.008075	0.001362 0.984386 0.984399 -0.000580	0.005054 0.984595 0.986795 0.004674	0.038006 0.974416 0.952976 0.017381	-0.001147 0.969843 0.963864 -0.008729	0.040433 0.981716 0.975810 0.034245	0.007144 0.979041 0.937512 0.008193	-0.003985 0.978283 0.902782 -0.015106	-0.021565 0.982778 0.959921 0.001931	-0.011486 0.987285 0.979834 -0.009367	0.017346 0.976525 0.944992 -0.002652	-0.012487 0.943123 0.985866 0.002157	0 0.015402 9999
1 87	20 20	1 87	0.217965 0.820089 0.860313 -0.008969	-0.043880 0.971182 0.986287 -0.040265	-0.009670 0.984386 0.958198 -0.007913	-0.014031 0.984595 0.964663 -0.011537	0.018773 0.974416 0.979668 0.017955	-0.049859 0.969843 0.979242 -0.042319	-0.003422 0.981716 0.972436 0.004629	-0.041231 0.979041 0.973893 -0.030015	0.016218 0.978283 0.983355 0.021044	-0.016488 0.982778 0.975650 -0.003282	-0.008085 0.987285 0.980397 -0.008984	0.012058 0.976525 0.974514 0.002989	0.027505 0.943123 0.985347 0.009277	0 0.000000 9999
1 88	20 16	1 88	0.211434 0.820089 0.797202 -0.002644	-0.021967 0.971182 0.904925 -0.004082	0.000838 0.984386 0.982519 0.001799	-0.015287 0.984595 0.982343 -0.018480	0.029258 0.974416 0.901437 0.007935	-0.037431 0.969843 0.967506 -0.033539	-0.009952 0.981716 0.960445 -0.014384	-0.030062 0.979041 0.969647 -0.024768	-0.021743 0.978283 0.845824 -0.003500	0.029429 0.982778 0.954635 0.003431	-0.007012 0.987285 0.974045 -0.009904	0.033838 0.976525 0.885813 -0.000540	-0.041367 0.943123 0.973625 -0.022086	0 0.000000 9999
1 89	20 19	1 89	0.216761 0.820089 0.853798 -0.010017	0.024764 0.971182 0.976324 0.004815	-0.025366 0.984386 0.906943 -0.018288	-0.020637 0.984595 0.908891 -0.015127	0.002176 0.974416 0.968654 0.015733	0.013762 0.969843 0.984865 0.018690	0.012039 0.981716 0.972336 0.008011	0.018411 0.979041 0.977322 0.017870	0.013925 0.978283 0.983440 0.003720	0.012169 0.982778 0.986095 0.008801	0.010690 0.987285 0.982084 0.008125	-0.000959 0.976525 0.955701 0.019227	0.001598 0.943123 0.987594 0.020725	0 0.000000 9999
1 90	20 9	1 90	0.235402 0.820089 0.837205 0.000124	0.034898 0.971182 0.980428 0.022425	0.016863 0.984386 0.758555 0.002584	0.009635 0.984595 0.728071 0.001031	0.028220 0.974416 0.968144 0.019337	0.010540 0.969843 0.987872 -0.000827	0.009265 0.981716 0.934789 0.013289	0.018750 0.979041 0.966262 0.013934	0.022239 0.978283 0.949614 0.014969	-0.032761 0.982778 0.954436 -0.013436	-0.016551 0.987285 0.980588 -0.013277	0.071272 0.976525 0.451216 -0.002435	-0.014838 0.943123 0.991463 -0.011916	0 0.000124 9999
1 91	20 19	1 91	0.249129 0.820089 0.830553 0.020379	0.014032 0.971182 0.987855 0.012133	-0.019893 0.984386 0.907099 -0.004604	-0.019320 0.984595 0.906923 -0.005989	-0.026385 0.974416 0.957663 -0.008782	-0.000680 0.969843 0.946486 0.002308	-0.001890 0.981716 0.943691 -0.000952	-0.010440 0.979041 0.981547 -0.004151	0.005647 0.978283 0.986450 0.002204	0.001074 0.982778 0.984555 -0.007839	0.026256 0.987285 0.968617 0.017133	-0.019266 0.976525 0.943639 0.004042	-0.030599 0.943123 0.987267 -0.024432	0 0.020379 9999
1 92	20 9	1 92	0.235407 0.820089 0.840650 0.009932	-0.038067 0.971182 0.970793 -0.014544	0.019956 0.984386 0.741199 0.010930	0.009822 0.984595 0.712958 0.005624	0.027044 0.974416 0.903678 -0.001481	-0.024249 0.969843 0.981519 -0.015619	0.018328 0.981716 0.945663 0.024891	-0.002856 0.979041 0.922885 0.005961	0.005698 0.978283 0.956602 0.001609	-0.046734 0.982778 0.943205 -0.014694	-0.009911 0.987285 0.922523 -0.007813	0.077609 0.976525 0.444711 0.032959	-0.023330 0.943123 0.990697 -0.020773	0 0.009932 9999
1 93	20 20	1 93	0.292701 0.820089 0.777418 0.006564	-0.040546 0.971182 0.981411 -0.023905	-0.027004 0.984386 0.969126 -0.016138	-0.023498 0.984595 0.972418 -0.013720	0.025730 0.974416 0.974149 0.016605	-0.029797 0.969843 0.975144 -0.020182	0.001679 0.981716 0.965876 0.003874	-0.016396 0.979041 0.972317 -0.014741	0.005216 0.978283 0.985874 -0.001401	-0.021421 0.982778 0.975773 -0.014047	0.010941 0.987285 0.985138 0.012145	0.019411 0.976525 0.968011 0.014855	-0.031404 0.943123 0.970193 -0.033482	0 0.006564 9999
2 3	20 14	2 3	0.364595 0.809359 0.786494 0.092638	-0.093505 0.973380 0.947275 -0.057471	-0.044006 0.981826 0.967400 -0.035983	-0.048540 0.981821 0.966422 -0.040695	-0.000664 0.974144 0.959479 -0.004446	-0.022827 0.979069 0.973681 -0.036617	-0.024191 0.980723 0.982629 -0.022762	-0.035478 0.986117 0.988132 -0.029121	-0.004347 0.976179 0.981962 -0.013866	0.024658 0.982887 0.987747 0.012816	-0.007413 0.981160 0.989036 -0.004559	-0.053538 0.973418 0.950840 -0.043292	-0.018863 0.988923 0.992721 -0.021606	0 0.092638 -9
2 4	20 19	2 4	0.383001 0.809359 0.761482 0.096511	-0.046979 0.973380 0.976182 -0.048068	0.001813 0.981826 0.961598 0.007189	-0.000696 0.981821 0.960859 0.005106	-0.062360 0.974144 0.963834 -0.068533	0.007053 0.979069 0.984093 0.007055	-0.031230 0.980723 0.984744 -0.036262	-0.037243 0.986117 0.986045 -0.032272	0.016369 0.976179 0.987576 0.004566	0.042341 0.982887 0.967646 0.018106	0.052550 0.981160 0.958879 0.028625	-0.057593 0.973418 0.978492 -0.044015	0.002215 0.988923 0.989036 0.002639	0 0.096511 -9
2 5	20 15	2 5	0.243717 0.809359 0.866710 0.026928	0.050423 0.973380 0.972826 0.035563	0.033388 0.981826 0.963197 0.032753	0.018572 0.981821 0.971396 0.016257	-0.043132 0.974144 0.976049 -0.048935	0.006487 0.979069 0.978553 0.016739	-0.006386 0.980723 0.971209 -0.015673	-0.025875 0.986117 0.980010 -0.018454	0.033320 0.976179 0.973277 0.025918	-0.009096 0.982887 0.979622 -0.009634	-0.010852 0.981160 0.987619 -0.004057	-0.000038 0.973418 0.872352 -0.028673	-0.039546 0.988923 0.993896 -0.044188	4 -0.036300 9999
2 6	20 20	2 6	0.296329 0.809359 0.857049 0.058169	-0.070237 0.973380 0.983288 -0.056225	-0.014333 0.981826 0.969254 -0.011014	-0.019310 0.981821 0.968302 -0.016994	-0.023437 0.974144 0.982135 -0.035388	0.003097 0.979069 0.991075 -0.000093	-0.005964 0.980723 0.985716 -0.009280	0.003751 0.986117 0.988712 0.005805	0.004215 0.976179 0.985407 -0.000622	0.004410 0.982887 0.987625 -0.005732	-0.018536 0.981160 0.977021 -0.020745	-0.030995 0.973418 0.985563 -0.028706	0.006512 0.988923 0.990586 0.002071	0 0.058169 -9
2 7	20 20	2 7	0.268218 0.809359 0.852963 0.030635	0.006965 0.973380 0.986213 0.015308	0.022123 0.981826 0.958280 0.021740	0.020699 0.981821 0.958261 0.020473	-0.020330 0.974144 0.974957 -0.028939	0.005557 0.979069 0.986727 0.000575	0.023326 0.980723 0.984803 0.021267	0.008389 0.986117 0.990976 0.009638	0.015891 0.976179 0.983856 0.012637	0.026292 0.982887 0.987115 0.021825	0.043328 0.981160 0.982690 0.039240	-0.022617 0.973418 0.982999 -0.021257	0.022807 0.988923 0.989748 0.021546	10 0.034672 9999
2 8	20 20	2 8	0.209365 0.809359 0.910195 0.051045	0.035508 0.973380 0.962385 0.004285	0.003583 0.981826 0.981382 0.011935	0.004308 0.981821 0.980985 0.012664	-0.019244 0.974144 0.985193 -0.021577	-0.039174 0.979069 0.967395 -0.018572	0.014653 0.980723 0.991205 0.012705	-0.014543 0.986117 0.978451 -0.009850	-0.002209 0.976179 0.983053 -0.001979	0.012163 0.982887 0.987270 0.004319	0.027496 0.981160 0.979615 0.028043	0.003671 0.973418 0.981015 -0.002060	-0.007718 0.988923 0.982697 -0.005662	0 0.051045 119
2 9	20 19	2 9	0.228575 0.809359 0.896625 0.035575	-0.005785 0.973380 0.984483 -0.013238	0.008256 0.981826 0.956588 0.000833	0.005891 0.981821 0.953371 -0.004057	0.018891 0.974144 0.976776 0.008206	-0.020209 0.979069 0.989015 -0.025429	-0.015261 0.980723 0.976289 -0.017928	-0.010973 0.986117 0.980205 -0.004669	-0.005708 0.976179 0.993298 -0.014041	0.049358 0.982887 0.989819 0.044806	-0.032523 0.981160 0.985111 -0.026258	-0.002362 0.973418 0.973863 0.012192	0.010058 0.988923 0.986694 0.007072	9 0.039925 251
2 10	20 20	2 10	0.248009 0.809359 0.861910 0.028054	0.025296 0.973380 0.976935 -0.000283	0.009212 0.981826 0.977814 0.012507	0.013088 0.981821 0.980379 0.014962	-0.013711 0.974144 0.984753 -0.021721	-0.042990 0.979069 0.977524 -0.030566	-0.018979 0.980723 0.981417 -0.019829	-0.039974 0.986117 0.985841 -0.040870	0.018777 0.976179 0.980392 0.007456	-0.000274 0.982887 0.984721 -0.009202	0.013824 0.981160 0.965298 -0.001164	0.006825 0.973418 0.986206 -0.001396	0.010925 0.988923 0.992357 0.011358	7 -0.033861 9999
2 11	20 13	2 11	0.178326 0.809359 0.918406 0.015625	-0.018831 0.973380 0.987339 -0.020416	-0.009238 0.981826 0.969081 -0.008623	-0.011842 0.981821 0.983982 -0.011879	-0.026254 0.974144 0.982582 -0.031240	-0.013806 0.979069 0.989992 -0.007271	-0.023994 0.980723 0.976040 -0.021039	-0.024939 0.986117 0.985507 -0.029405	0.006216 0.976179 0.992312 0.001157	-0.022786 0.982887 0.980120 -0.006286	-0.006509 0.981160 0.989766 -0.005145	0.017846 0.973418 0.597332 0.005856	0.002120 0.988923 0.980002 0.002095	4 -0.022094 9999
2 12	20 20	2 12	0.243707 0.809359 0.851702 0.011449	0.028575 0.973380 0.984376 0.011996	-0.005575 0.981826 0.969610 -0.009857	-0.005022 0.981821 0.969973 -0.008276	-0.012620 0.974144 0.980340 -0.012711	-0.024884 0.979069 0.977214 -0.015019	-0.018733 0.980723 0.983893 -0.014951	0.002962 0.986117 0.984884 0.003312	0.017359 0.976179 0.983433 0.017605	0.036194 0.982887 0.983151 0.021435	0.050774 0.981160 0.955613 0.027578	-0.015290 0.973418 0.976827 -0.022563	0.001808 0.988923 0.987102 0.001171	10 0.017769 9999
2 13	20 13	2 13	0.205098 0.809359 0.875373 -0.000031	-0.010694 0.973380 0.978895 -0.010169	0.000543 0.981826 0.976043 -0.000836	-0.000390 0.981821 0.962227 0.001797	0.007738 0.974144 0.982090 0.010393	0.016085 0.979069 0.989353 0.022248	-0.019773 0.980723 0.967264 -0.017176	0.007600 0.986117 0.972541 0.002435	0.021703 0.976179 0.984383 0.019844	-0.025574 0.982887 0.968794 -0.003345	0.002079 0.981160 0.985225 0.008015	0.020625 0.973418 0.623013 0.008556	0.000401 0.988923 0.990176 -0.000140	0 0.000000 9999
2 14	20 20	2 14	0.216117 0.809359 0.834541 -0.001229	-0.049273 0.973380 0.973419 -0.028301	0.030702 0.981826 0.965069 0.017371	0.035038 0.981821 0.961179 0.021108	0.020489 0.974144 0.978358 0.010241	0.005373 0.979069 0.985114 0.000469	0.008267 0.980723 0.973664 0.001940	-0.008310 0.986117 0.980099 -0.012917	-0.021798 0.976179 0.950344 -0.005307	0.004150 0.982887 0.969114 -0.003370	-0.027935 0.981160 0.980960 -0.019988	0.040260 0.973418 0.977287 0.021806	-0.008612 0.988923 0.962673 -0.007160	0 0.000000 9999
2 15	20 16	2 15	0.150358 0.809359 0.896383 0.004107	-0.030538 0.973380 0.968663 -0.007122	-0.000991 0.981826 0.949441 -0.001866	-0.005160 0.981821 0.977372 -0.003693	-0.021243 0.974144 0.983224 -0.026081	-0.017306 0.979069 0.953895 -0.006220	-0.027919 0.980723 0.966148 -0.028688	0.000240 0.986117 0.943799 0.000188	-0.000690 0.976179 0.960172 0.007095	0.016581 0.982887 0.959176 0.000148	-0.011774 0.981160 0.987685 -0.007714	0.001667 0.973418 0.922287 -0.003706	-0.011635 0.988923 0.978180 -0.014930	6 -0.010855 9999
2 16	20 20	2 16	0.237205 0.809359 0.846612 0.018492	0.040859 0.973380 0.980090 0.029885	-0.003965 0.981826 0.938878 -0.005729	-0.004973 0.981821 0.938864 -0.007171	0.016060 0.974144 0.975464 0.014715	-0.015461 0.979069 0.975225 -0.006390	-0.001231 0.980723 0.977814 -0.003419	-0.001511 0.986117 0.986126 -0.001630	0.006103 0.976179 0.980717 0.001872	0.011089 0.982887 0.980368 -0.004555	0.038689 0.981160 0.956850 0.012378	0.024938 0.973418 0.971621 0.015583	0.013494 0.988923 0.993186 0.011136	0 0.018492 9999
2 17	20 19	2 17	0.156847 0.809359 0.825919 -0.041988	0.016160 0.973380 0.918436 -0.012725	0.001391 0.981826 0.973896 0.007446	0.000604 0.981821 0.976458 0.004944	-0.014580 0.974144 0.973808 -0.020707	-0.019796 0.979069 0.977495 -0.011651	0.003602 0.980723 0.965631 -0.004479	-0.019328 0.986117 0.952784 -0.015369	0.002046 0.976179 0.981439 -0.004464	0.016530 0.982887 0.956873 0.005642	-0.006283 0.981160 0.979292 0.001719	-0.002281 0.973418 0.965357 0.003608	-0.019467 0.988923 0.987081 -0.021676	0 0.000000 9999
2 18	20 19	2 18	0.207382 0.809359 0.860865 -0.021749	0.001991 0.973380 0.986115 0.011266	-0.009435 0.981826 0.954351 -0.006045	-0.009575 0.981821 0.955212 -0.008169	-0.013863 0.974144 0.973418 -0.019111	-0.012958 0.979069 0.986777 -0.006508	-0.017428 0.980723 0.976411 -0.019220	0.008958 0.986117 0.988416 0.003868	-0.005083 0.976179 0.981271 -0.007338	-0.019739 0.982887 0.987578 -0.029808	-0.024482 0.981160 0.980461 -0.021451	-0.028821 0.973418 0.975764 -0.022591	0.012176 0.988923 0.985800 0.014690	0 0.000000 9999
2 19	20 20	2 19	0.194488 0.809359 0.868578 0.002723	-0.022448 0.973380 0.978608 -0.008671	0.007223 0.981826 0.978620 0.007873	0.005473 0.981821 0.977968 0.004870	-0.044509 0.974144 0.970399 -0.041576	0.022434 0.979069 0.976614 0.019271	-0.045704 0.980723 0.974288 -0.038865	-0.005067 0.986117 0.953353 -0.011243	0.001410 0.976179 0.979200 -0.005478	-0.050989 0.982887 0.960782 -0.027945	-0.011368 0.981160 0.982328 -0.003754	-0.014635 0.973418 0.983248 -0.015764	-0.013376 0.988923 0.990546 -0.015530	4 -0.010640 9999
2 20	20 20	2 20	0.248420 0.809359 0.847689 0.020998	-0.022366 0.973380 0.982808 -0.009280	0.015493 0.981826 0.956519 -0.000512	0.013490 0.981821 0.958923 -0.001982	-0.025389 0.974144 0.978384 -0.036853	0.022252 0.979069 0.971896 0.011927	-0.025008 0.980723 0.972681 -0.037109	-0.018328 0.986117 0.985774 -0.019107	0.022330 0.976179 0.983773 0.015328	-0.011707 0.982887 0.986385 -0.017294	-0.015412 0.981160 0.984517 -0.009761	-0.012563 0.973418 0.974797 -0.018837	0.024758 0.988923 0.986818 0.021201	6 -0.027914 9999
2 21	20 19	2 21	0.198403 0.809359 0.882563 0.006955	0.001670 0.973380 0.989003 -0.000621	0.036939 0.981826 0.959690 0.025832	0.033413 0.981821 0.958987 0.022562	0.004729 0.974144 0.973317 -0.003290	0.027187 0.979069 0.977922 0.014182	0.015303 0.980723 0.970457 0.014133	0.007467 0.986117 0.970988 0.008329	0.005078 0.976179 0.983667 0.001981	-0.010521 0.982887 0.980682 -0.014505	-0.018962 0.981160 0.975548 -0.009004	-0.013157 0.973418 0.964991 -0.009179	-0.000340 0.988923 0.988763 -0.002003	9 -0.010044 9999
2 22	20 19	2 22	0.139412 0.809359 0.919987 -0.008011	0.046117 0.973380 0.960936 0.015511	0.004861 0.981826 0.979248 0.015087	0.007548 0.981821 0.978498 0.015557	-0.012164 0.974144 0.980687 -0.011000	-0.046150 0.979069 0.967919 -0.026780	-0.007446 0.980723 0.988557 -0.007172	-0.010031 0.986117 0.976274 -0.004747	-0.013300 0.976179 0.966124 -0.008556	0.002768 0.982887 0.985808 -0.009689	-0.001034 0.981160 0.983049 0.005634	-0.000317 0.973418 0.976600 -0.000495	-0.004658 0.988923 0.978673 -0.005132	0 0.000000 9999
2 23	20 20	2 23	0.235143 0.809359 0.853479 0.013867	-0.005355 0.973380 0.984657 -0.004487	0.017638 0.981826 0.973644 0.010180	0.015515 0.981821 0.973070 0.008638	0.014628 0.974144 0.981012 0.009590	0.005808 0.979069 0.979270 0.007078	0.000250 0.980723 0.980150 -0.004822	0.003193 0.986117 0.987684 0.003098	0.053786 0.976179 0.977154 0.047787	0.025436 0.982887 0.987752 0.013095	0.001165 0.981160 0.975082 -0.011457	0.020646 0.973418 0.978711 0.014168	-0.002953 0.988923 0.979697 -0.006720	8 0.025742 9999
2 24	20 20	2 24	0.217923 0.809359 0.867817 0.006200	0.014648 0.973380 0.979905 0.013958	0.013754 0.981826 0.957346 0.010964	0.016265 0.981821 0.958754 0.014153	0.006162 0.974144 0.978515 0.001542	-0.002503 0.979069 0.983083 0.000399	0.010314 0.980723 0.977290 0.007326	0.021972 0.986117 0.982672 0.022999	0.018687 0.976179 0.983230 0.005199	-0.006692 0.982887 0.977594 0.007022	0.013318 0.981160 0.986144 0.015772	-0.005349 0.973418 0.984759 -0.012409	0.025013 0.988923 0.989922 0.021685	7 0.011941 9999
2 25	20 20	2 25	0.192015 0.809359 0.808523 -0.001823	-0.037573 0.973380 0.937903 -0.014614	0.012526 0.981826 0.985299 0.013748	0.007663 0.981821 0.985377 0.007936	-0.039568 0.974144 0.959889 -0.032856	0.020064 0.979069 0.986934 0.014672	-0.001608 0.980723 0.983066 0.000919	-0.017735 0.986117 0.974820 -0.020477	-0.033776 0.976179 0.958584 -0.025257	-0.002766 0.982887 0.960438 -0.018993	-0.021460 0.981160 0.985368 -0.016411	0.001124 0.973418 0.978404 -0.002064	0.041955 0.988923 0.974386 0.046766	0 0.000000 9999
2 26	20 20	2 26	0.179276 0.809359 0.849665 -0.005187	0.001020 0.973380 0.980356 -0.009484	0.040041 0.981826 0.945397 0.016314	0.038559 0.981821 0.945585 0.015508	0.024437 0.974144 0.952217 0.019408	0.030009 0.979069 0.978356 0.019274	0.039382 0.980723 0.960393 0.031647	-0.002691 0.986117 0.958328 0.007434	-0.004840 0.976179 0.975636 -0.006987	0.016815 0.982887 0.985037 0.011145	-0.009043 0.981160 0.978017 -0.005633	-0.003773 0.973418 0.950930 -0.004349	-0.017755 0.988923 0.986571 -0.018150	0 0.000000 9999
2 27	20 20	2 27	0.190110 0.809359 0.849935 -0.005332	0.058494 0.973380 0.964897 0.025201	0.019249 0.981826 0.972949 0.021883	0.028180 0.981821 0.972691 0.029401	0.015319 0.974144 0.981996 0.018824	-0.015826 0.979069 0.974981 -0.008519	0.035214 0.980723 0.983127 0.038758	-0.015315 0.986117 0.970057 -0.012827	0.010944 0.976179 0.974342 0.008941	0.044022 0.982887 0.969926 0.037985	0.018262 0.981160 0.961030 -0.001126	0.016437 0.973418 0.972333 0.013678	-0.018659 0.988923 0.970950 -0.022107	0 0.000000 9999
2 28	20 19	2 28	0.222159 0.809359 0.791167 -0.001017	0.055890 0.973380 0.958813 0.023489	-0.005741 0.981826 0.970225 -0.002541	-0.003594 0.981821 0.968411 0.000153	-0.001162 0.974144 0.971703 -0.004977	-0.001002 0.979069 0.976900 0.013468	-0.005199 0.980723 0.975434 -0.001207	-0.000204 0.986117 0.961100 0.008722	0.011651 0.976179 0.979261 0.008470	0.024483 0.982887 0.982797 0.016515	0.010918 0.981160 0.946287 -0.012319	0.012236 0.973418 0.969081 0.007230	-0.004881 0.988923 0.987210 -0.003659	0 0.000000 9999
2 29	20 20	2 29	0.246875 0.809359 0.832267 -0.005236	-0.040940 0.973380 0.957740 -0.004835	-0.001978 0.981826 0.979216 -0.004029	0.001447 0.981821 0.979210 -0.001505	0.005151 0.974144 0.986118 0.012519	-0.020210 0.979069 0.970623 -0.011299	0.031341 0.980723 0.978008 0.032796	-0.042070 0.986117 0.979080 -0.037220	-0.000815 0.976179 0.965615 0.012864	0.015910 0.982887 0.985087 0.005582	-0.027046 0.981160 0.978062 -0.021542	-0.023217 0.973418 0.990216 -0.017814	0.006928 0.988923 0.989977 0.007341	0 0.000000 9999
2 30	20 19	2 30	0.278986 0.809359 0.806969 0.017227	-0.003090 0.973380 0.985893 -0.005035	-0.011056 0.981826 0.955812 -0.010092	-0.011771 0.981821 0.955171 -0.010948	0.004045 0.974144 0.973924 0.001751	-0.009452 0.979069 0.977006 -0.014292	-0.010603 0.980723 0.967283 -0.007964	-0.020165 0.986117 0.979408 -0.015139	-0.005490 0.976179 0.980952 -0.007919	-0.013057 0.982887 0.979184 -0.026741	0.011796 0.981160 0.982964 0.001958	-0.012280 0.973418 0.982300 -0.002382	0.010028 0.988923 0.986392 0.005813	9 -0.021463 9999
2 31	20 20	2 31	0.226524 0.809359 0.823969 -0.010566	-0.023143 0.973380 0.964612 -0.007409	-0.008243 0.981826 0.955576 -0.000964	-0.008287 0.981821 0.953788 -0.000245	0.012793 0.974144 0.984753 0.014627	0.003885 0.979069 0.983710 0.003451	-0.000023 0.980723 0.984628 -0.000507	0.009392 0.986117 0.983676 0.007190	0.034850 0.976179 0.984594 0.036272	0.038488 0.982887 0.983636 0.029229	0.019008 0.981160 0.988319 0.013036	-0.027954 0.973418 0.982484 -0.016789	-0.002756 0.988923 0.987432 -0.003642	0 0.000000 9999
2 32	20 20	2 32	0.219304 0.809359 0.861184 0.000393	0.012669 0.973380 0.972354 -0.005111	-0.012058 0.981826 0.976069 -0.009514	-0.018602 0.981821 0.975366 -0.016271	-0.009505 0.974144 0.984551 -0.011852	-0.003566 0.979069 0.977430 0.002556	0.003287 0.980723 0.979327 -0.001588	-0.035189 0.986117 0.980118 -0.026751	0.007590 0.976179 0.975781 0.003171	0.001281 0.982887 0.978118 -0.010856	0.048036 0.981160 0.984836 0.033617	0.015201 0.973418 0.975944 0.010215	-0.009483 0.988923 0.985847 -0.010498	10 0.003635 9999
2 33	20 20	2 33	0.220732 0.809359 0.859059 -0.011610	-0.041086 0.973380 0.981499 -0.028946	0.007336 0.981826 0.959709 -0.009292	0.007401 0.981821 0.960057 -0.006983	0.041141 0.974144 0.970504 0.037965	-0.007145 0.979069 0.970953 -0.021746	0.011168 0.980723 0.978152 0.013007	-0.000895 0.986117 0.986745 -0.003473	0.026210 0.976179 0.981778 0.021042	0.002703 0.982887 0.980662 -0.009298	-0.009397 0.981160 0.982269 -0.013292	0.015490 0.973418 0.986455 0.018165	0.005913 0.988923 0.982825 0.007202	0 0.000000 9999
2 34	20 19	2 34	0.163892 0.809359 0.916421 0.007331	-0.024067 0.973380 0.988269 -0.027570	-0.003021 0.981826 0.976974 -0.012515	0.000044 0.981821 0.978372 -0.007764	0.006441 0.974144 0.981608 0.009805	-0.031703 0.979069 0.968121 -0.019071	-0.007088 0.980723 0.978017 -0.006017	-0.005496 0.986117 0.968766 0.001500	0.008788 0.976179 0.991667 0.008588	0.011193 0.982887 0.980377 -0.001235	-0.007150 0.981160 0.983111 0.001322	0.012132 0.973418 0.973922 0.001289	0.014224 0.988923 0.970082 0.011837	1 -0.014217 9999
2 35	20 20	2 35	0.220608 0.809359 0.840877 0.001373	0.011907 0.973380 0.981048 0.014992	-0.001390 0.981826 0.980040 -0.001194	-0.008577 0.981821 0.980318 -0.009747	-0.047449 0.974144 0.967259 -0.040620	0.032867 0.979069 0.982697 0.024038	-0.011932 0.980723 0.983750 -0.007749	-0.008455 0.986117 0.978289 -0.011075	0.010010 0.976179 0.982158 0.003902	-0.008037 0.982887 0.983064 -0.000142	-0.005594 0.981160 0.985727 -0.005830	-0.018554 0.973418 0.975601 -0.029568	0.010816 0.988923 0.981982 0.012170	4 -0.007468 9999
2 36	20 20	2 36	0.238564 0.809359 0.836014 -0.003375	0.018295 0.973380 0.982679 0.000397	-0.015705 0.981826 0.960966 -0.018427	-0.018787 0.981821 0.961079 -0.021736	0.001864 0.974144 0.977183 0.001164	-0.027320 0.979069 0.983314 -0.019121	-0.008191 0.980723 0.986974 -0.003759	-0.003192 0.986117 0.985893 -0.004278	0.015004 0.976179 0.967663 0.017542	0.018563 0.982887 0.974442 0.002001	0.028863 0.981160 0.951566 0.014917	-0.010261 0.973418 0.979807 -0.011049	-0.007779 0.988923 0.982696 -0.011535	0 0.000000 9999
2 37	20 20	2 37	0.174306 0.809359 0.872738 -0.000347	-0.045726 0.973380 0.958308 -0.014176	0.001353 0.981826 0.975583 0.003886	-0.005635 0.981821 0.980986 -0.004487	-0.005052 0.974144 0.956858 0.001417	0.021740 0.979069 0.985319 0.014594	0.022154 0.980723 0.977490 0.027089	0.006264 0.986117 0.981385 0.005028	-0.006300 0.976179 0.954117 -0.002906	0.057887 0.982887 0.974187 0.046794	-0.010186 0.981160 0.985638 -0.004696	0.011065 0.973418 0.977872 0.001097	-0.003327 0.988923 0.989089 -0.002931	0 0.000000 9999
2 38	20 19	2 38	0.231317 0.809359 0.850271 -0.000413	0.013839 0.973380 0.989432 0.008099	0.034735 0.981826 0.972143 0.026378	0.030539 0.981821 0.972861 0.023523	0.011862 0.974144 0.977855 0.007895	-0.017602 0.979069 0.982512 -0.010840	0.034079 0.980723 0.978536 0.033076	0.004927 0.986117 0.981833 0.011329	-0.008147 0.976179 0.965301 -0.006166	0.045938 0.982887 0.981260 0.037534	0.051567 0.981160 0.976403 0.035178	0.003530 0.973418 0.990157 -0.001148	0.000454 0.988923 0.970549 -0.002260	0 0.000000 9999
2 39	20 20	2 39	0.208705 0.809359 0.862162 -0.000745	-0.031574 0.973380 0.969262 -0.009292	-0.013691 0.981826 0.972591 -0.011068	-0.008030 0.981821 0.979095 -0.003544	0.001162 0.974144 0.966393 -0.006385	0.034398 0.979069 0.980835 0.027369	0.014266 0.980723 0.980542 0.016332	0.026867 0.986117 0.966762 0.014715	0.007388 0.976179 0.972719 0.007411	-0.016051 0.982887 0.969144 0.000872	0.023323 0.981160 0.981655 0.034946	0.026640 0.973418 0.973813 0.025436	0.003355 0.988923 0.972438 0.005764	0 0.000000 9999
2 40	20 19	2 40	0.130771 0.809359 0.889634 -0.002402	0.039122 0.973380 0.977907 0.024823	-0.000684 0.981826 0.983998 -0.001168	0.011132 0.981821 0.983387 0.009801	-0.001129 0.974144 0.988566 -0.001371	-0.046868 0.979069 0.972203 -0.026363	0.013606 0.980723 0.988303 0.010834	-0.014029 0.986117 0.974345 -0.006221	-0.001362 0.976179 0.987680 0.003357	0.014498 0.982887 0.978932 0.009150	-0.036855 0.981160 0.973608 -0.039262	0.006748 0.973418 0.981321 -0.004528	-0.000434 0.988923 0.988224 0.000282	0 0.000000 9999
2 41	20 20	2 41	0.245752 0.809359 0.819614 -0.003700	0.041016 0.973380 0.973179 0.021842	0.005328 0.981826 0.976411 0.007024	0.002276 0.981821 0.974203 0.002252	0.001009 0.974144 0.982096 -0.001252	0.002820 0.979069 0.981583 -0.002721	0.000815 0.980723 0.982906 0.005340	0.001509 0.986117 0.981679 0.003496	-0.020895 0.976179 0.955088 -0.013269	0.001329 0.982887 0.986757 0.001409	0.001629 0.981160 0.984409 -0.004086	0.011787 0.973418 0.975907 0.011252	-0.006042 0.988923 0.977650 -0.005104	0 0.000000 9999
2 42	20 19	2 42	0.224047 0.809359 0.873145 0.009209	0.060483 0.973380 0.957368 0.029141	0.022117 0.981826 0.985999 0.020868	0.021802 0.981821 0.986349 0.021757	-0.015775 0.974144 0.973059 -0.003015	-0.042206 0.979069 0.947850 -0.022228	0.001369 0.980723 0.983454 0.004699	0.003877 0.986117 0.959061 0.013683	0.029958 0.976179 0.958743 0.019331	0.020043 0.982887 0.982456 0.015568	0.007354 0.981160 0.980794 0.016547	-0.021050 0.973418 0.965931 -0.023821	-0.012610 0.988923 0.989252 -0.015915	8 0.013342 9999
2 43	20 20	2 43	0.221418 0.809359 0.835123 -0.016510	-0.014865 0.973380 0.983566 -0.000063	-0.034371 0.981826 0.975708 -0.020362	-0.035580 0.981821 0.974757 -0.023026	-0.007350 0.974144 0.976561 -0.003558	0.014173 0.979069 0.978587 -0.005150	-0.010913 0.980723 0.977506 -0.010038	0.003971 0.986117 0.986596 -0.000138	0.045043 0.976179 0.975140 0.037532	0.012204 0.982887 0.980110 0.006399	0.035451 0.981160 0.960228 0.012516	0.026086 0.973418 0.981008 0.008162	0.014509 0.988923 0.983488 0.018856	0 0.000000 9999
2 44	20 20	2 44	0.210189 0.809359 0.822753 -0.014079	0.033876 0.973380 0.984929 0.030832	0.002340 0.981826 0.963786 0.008461	-0.004911 0.981821 0.973741 -0.001780	0.011127 0.974144 0.975688 0.018185	-0.002061 0.979069 0.982650 -0.007515	0.011392 0.980723 0.953325 0.006667	-0.010003 0.986117 0.970035 -0.012462	0.046787 0.976179 0.982610 0.039115	-0.025639 0.982887 0.961177 -0.000250	-0.035027 0.981160 0.981181 -0.028549	0.007782 0.973418 0.967925 0.012628	-0.015585 0.988923 0.982490 -0.016340	0 0.000000 9999
2 45	20 20	2 45	0.209200 0.809359 0.823751 0.018156	-0.034759 0.973380 0.974703 -0.015404	-0.009547 0.981826 0.985718 -0.003813	-0.002628 0.981821 0.986220 0.001585	0.001761 0.974144 0.955379 0.009477	-0.000506 0.979069 0.973798 -0.009891	0.002699 0.980723 0.956192 0.010781	0.004627 0.986117 0.928109 0.000689	-0.004266 0.976179 0.949377 -0.010385	-0.030015 0.982887 0.942486 0.002051	-0.027043 0.981160 0.972394 -0.022125	0.024809 0.973418 0.985286 0.022101	0.030783 0.988923 0.987612 0.031004	11 0.020032 9999
2 46	20 19	2 46	0.201568 0.809359 0.887921 0.000262	-0.013258 0.973380 0.986362 -0.011244	-0.014272 0.981826 0.967655 -0.008979	-0.015165 0.981821 0.964887 -0.009615	-0.005430 0.974144 0.984197 -0.005441	-0.049622 0.979069 0.956180 -0.030693	-0.019025 0.980723 0.973112 -0.012530	-0.023471 0.986117 0.962680 -0.015346	0.043961 0.976179 0.985983 0.045244	0.024105 0.982887 0.979976 0.013431	0.000219 0.981160 0.986226 0.007285	0.013699 0.973418 0.983044 0.017018	0.001730 0.988923 0.988012 0.003893	8 0.003443 9999
2 47	20 19	2 47	0.141719 0.809359 0.909665 -0.011263	0.053465 0.973380 0.957105 0.022339	0.008774 0.981826 0.969767 0.014899	0.006300 0.981821 0.969819 0.013645	0.005331 0.974144 0.981023 0.003733	-0.001439 0.979069 0.968250 0.010897	0.003074 0.980723 0.982179 0.002270	0.011349 0.986117 0.949925 0.015493	0.034915 0.976179 0.981250 0.032664	0.015546 0.982887 0.975187 0.004749	-0.004167 0.981160 0.984213 -0.000432	0.000469 0.973418 0.979939 -0.000564	-0.005193 0.988923 0.992414 -0.009808	0 0.000000 9999
2 48	20 16	2 48	0.168704 0.809359 0.863713 0.004427	-0.059675 0.973380 0.964923 -0.027218	0.029779 0.981826 0.996190 0.027338	0.002615 0.981821 0.975283 0.001869	-0.010086 0.974144 0.974730 0.000857	-0.004468 0.979069 0.989004 -0.006104	-0.005796 0.980723 0.982573 -0.001405	0.004614 0.986117 0.979420 0.006708	0.008291 0.976179 0.976196 0.009638	0.001176 0.982887 0.976725 -0.005759	0.029403 0.981160 0.979078 0.029356	0.029303 0.973418 0.995042 0.029460	0.008986 0.988923 0.986802 0.011384	11 0.011420 9999
2 49	20 20	2 49	0.179206 0.809359 0.851021 -0.013375	0.024504 0.973380 0.978257 0.008555	-0.013285 0.981826 0.961239 -0.012946	-0.011829 0.981821 0.964217 -0.012873	0.000641 0.974144 0.967891 -0.002194	0.016566 0.979069 0.981802 0.012532	0.026656 0.980723 0.976944 0.021061	-0.008766 0.986117 0.975871 -0.001392	-0.007516 0.976179 0.969567 -0.017791	0.022103 0.982887 0.981440 0.012094	0.003274 0.981160 0.980563 0.008889	-0.000193 0.973418 0.977282 0.004259	-0.003905 0.988923 0.980192 -0.007476	0 0.000000 9999
2 50	20 20	2 50	0.227792 0.809359 0.860706 0.006559	-0.016227 0.973380 0.986106 -0.007050	0.036122 0.981826 0.954804 0.032648	0.036030 0.981821 0.954078 0.031900	0.015928 0.974144 0.971765 0.010514	0.050847 0.979069 0.982771 0.042115	0.039980 0.980723 0.978424 0.033686	0.013771 0.986117 0.988916 0.012587	-0.009729 0.976179 0.975131 -0.009594	0.005855 0.982887 0.987072 -0.004308	0.023159 0.981160 0.979504 0.008274	0.038096 0.973418 0.980790 0.023962	-0.006176 0.988923 0.989327 -0.003206	6 0.014864 9999
2 51	20 20	2 51	0.201615 0.809359 0.878074 0.004487	0.059836 0.973380 0.957861 0.027148	0.029886 0.981826 0.972219 0.037601	0.031882 0.981821 0.968655 0.037943	-0.020962 0.974144 0.983987 -0.021948	-0.007898 0.979069 0.975989 -0.007450	0.007143 0.980723 0.981782 0.004214	-0.006020 0.986117 0.974905 -0.002329	0.001588 0.976179 0.982198 -0.004845	0.034036 0.982887 0.982822 0.021150	-0.015425 0.981160 0.981116 -0.013275	-0.008200 0.973418 0.978280 -0.013803	0.021151 0.988923 0.988442 0.020081	4 -0.009924 9999
2 52	20 12	2 52	0.165558 0.809359 0.908526 -0.020513	0.028110 0.973380 0.984736 0.033676	0.000733 0.981826 0.973053 0.005785	0.000765 0.981821 0.969188 0.005594	-0.003246 0.974144 0.981999 0.001152	0.011866 0.979069 0.989875 0.012698	0.006688 0.980723 0.984211 0.006244	-0.007477 0.986117 0.984107 -0.013088	0.018441 0.976179 0.984500 0.019805	-0.033067 0.982887 0.974700 -0.019199	-0.008552 0.981160 0.992310 -0.005884	0.001569 0.973418 0.982699 0.002469	0.002550 0.988923 0.990993 0.003364	0 0.000000 9999
2 53	20 20	2 53	0.237673 0.809359 0.851253 -0.003138	-0.002660 0.973380 0.988010 -0.001986	0.012569 0.981826 0.962119 0.019215	0.015402 0.981821 0.964213 0.021956	0.007335 0.974144 0.982640 0.004662	-0.021515 0.979069 0.982646 -0.026117	-0.008701 0.980723 0.980021 -0.001452	0.006485 0.986117 0.981101 -0.003081	0.059577 0.976179 0.973456 0.054477	-0.030664 0.982887 0.984357 -0.025075	-0.005488 0.981160 0.987570 -0.008854	0.008863 0.973418 0.980594 0.006169	0.033618 0.988923 0.989174 0.031511	0 0.000000 9999
2 54	20 20	2 54	0.170867 0.809359 0.919145 0.012031	0.033565 0.973380 0.977202 0.019342	-0.007454 0.981826 0.969824 0.003505	-0.010480 0.981821 0.966074 -0.000050	0.006231 0.974144 0.981733 0.004278	0.016876 0.979069 0.979736 0.018519	-0.002259 0.980723 0.980346 -0.004422	0.015222 0.986117 0.981382 0.005394	0.013690 0.976179 0.993677 0.012250	-0.021474 0.982887 0.977654 -0.008821	-0.010976 0.981160 0.986106 -0.014280	0.040645 0.973418 0.983504 0.031354	-0.001993 0.988923 0.992835 -0.002261	11 0.019422 9999
2 55	20 18	2 55	0.160785 0.809359 0.903301 0.012983	-0.010344 0.973380 0.976242 0.007967	-0.025679 0.981826 0.957576 -0.027615	-0.023062 0.981821 0.963270 -0.024572	-0.025394 0.974144 0.932305 -0.022141	0.031665 0.979069 0.978188 0.021728	-0.011449 0.980723 0.984764 -0.007476	-0.013014 0.986117 0.971261 -0.019120	-0.010001 0.976179 0.988391 -0.012807	0.017057 0.982887 0.985858 0.006676	-0.004430 0.981160 0.979300 -0.001865	0.003236 0.973418 0.965892 0.013057	0.002504 0.988923 0.979757 0.006939	2 -0.018935 9999
2 56	20 20	2 56	0.228183 0.809359 0.873802 -0.006143	-0.010430 0.973380 0.973962 0.013161	-0.037110 0.981826 0.962914 -0.023080	-0.035673 0.981821 0.963111 -0.023770	0.015098 0.974144 0.980303 0.011218	0.013818 0.979069 0.987238 0.008862	-0.010515 0.980723 0.988880 -0.010599	-0.031573 0.986117 0.986483 -0.027870	-0.010870 0.976179 0.990191 -0.014159	0.001543 0.982887 0.987085 -0.003119	-0.003136 0.981160 0.986136 -0.004171	-0.010931 0.973418 0.977719 -0.007284	-0.001171 0.988923 0.987399 -0.004203	0 0.000000 9999
2 57	20 19	2 57	0.222538 0.809359 0.894933 0.015288	0.025286 0.973380 0.974543 0.013330	0.002683 0.981826 0.986671 -0.001631	0.004758 0.981821 0.987071 0.001555	0.006935 0.974144 0.982348 0.008564	0.001782 0.979069 0.983379 -0.004950	0.024377 0.980723 0.985599 0.022841	0.004500 0.986117 0.982144 -0.001329	-0.002699 0.976179 0.980722 -0.015021	-0.017275 0.982887 0.984318 -0.007711	-0.014789 0.981160 0.990322 -0.008735	0.005501 0.973418 0.982233 0.004104	-0.037263 0.988923 0.988142 -0.038056	6 0.018687 9999
2 58	20 18	2 58	0.083694 0.809359 0.967686 -0.004184	0.022662 0.973380 0.977659 0.003193	-0.021907 0.981826 0.988389 -0.017205	-0.019058 0.981821 0.985379 -0.013427	-0.023885 0.974144 0.981202 -0.020659	-0.017193 0.979069 0.988697 -0.010130	-0.001628 0.980723 0.986243 -0.001641	0.014655 0.986117 0.990532 0.016813	0.017760 0.976179 0.981691 0.007407	-0.000682 0.982887 0.996442 -0.001689	-0.009476 0.981160 0.982528 -0.002794	-0.002962 0.973418 0.987800 -0.001157	-0.010762 0.988923 0.985424 -0.007911	0 0.000000 9999
2 59	20 19	2 59	0.177027 0.809359 0.908947 0.018168	0.027121 0.973380 0.984190 0.026273	0.040575 0.981826 0.958679 0.025221	0.039358 0.981821 0.956186 0.025632	0.009722 0.974144 0.978074 0.007678	0.001688 0.979069 0.980409 -0.000078	0.021664 0.980723 0.970024 0.019877	-0.008349 0.986117 0.987371 -0.002147	0.036572 0.976179 0.983893 0.038002	0.007592 0.982887 0.993318 0.006235	-0.030012 0.981160 0.979449 -0.022016	0.001396 0.973418 0.975495 -0.001787	0.022680 0.988923 0.992814 0.021273	8 0.026276 9999
2 60	20 20	2 60	0.237677 0.809359 0.851653 0.006407	-0.057338 0.973380 0.977335 -0.038062	-0.000509 0.981826 0.907274 -0.013621	-0.001922 0.981821 0.907626 -0.016258	-0.008481 0.974144 0.966240 -0.005977	0.025386 0.979069 0.981536 0.020329	0.006676 0.980723 0.981834 0.000966	-0.026214 0.986117 0.975037 -0.021416	0.014409 0.976179 0.982881 0.007224	0.018846 0.982887 0.984200 0.011957	-0.014260 0.981160 0.973550 -0.001286	-0.034518 0.973418 0.964506 -0.019371	-0.009573 0.988923 0.982545 -0.007848	1 -0.015616 9999
2 61	20 20	2 61	0.178622 0.809359 0.880038 -0.008024	-0.002325 0.973380 0.983434 0.005919	-0.006335 0.981826 0.955546 -0.002070	0.000056 0.981821 0.958172 0.004887	0.014697 0.974144 0.934894 -0.000653	0.028125 0.979069 0.986006 0.020829	0.011019 0.980723 0.970605 0.004514	-0.003328 0.986117 0.976289 -0.010664	-0.007070 0.976179 0.980484 -0.009204	0.012884 0.982887 0.985630 0.003144	-0.001555 0.981160 0.990247 0.004737	-0.002736 0.973418 0.962944 -0.003951	0.018186 0.988923 0.987324 0.015859	0 0.000000 9999
2 62	20 20	2 62	0.233362 0.809359 0.866041 0.003867	-0.004103 0.973380 0.982495 -0.004485	-0.005540 0.981826 0.949657 -0.011323	-0.004844 0.981821 0.950751 -0.011220	-0.022304 0.974144 0.977545 -0.018961	0.009760 0.979069 0.982651 0.013683	-0.011149 0.980723 0.975421 -0.017372	-0.003674 0.986117 0.982121 0.002672	0.011951 0.976179 0.982018 0.003202	0.021531 0.982887 0.984615 0.009941	0.058435 0.981160 0.974122 0.037579	-0.003505 0.973418 0.980922 -0.000089	0.014286 0.988923 0.987769 0.013970	10 0.012055 9999
2 63	20 17	2 63	0.209368 0.809359 0.874940 0.009657	-0.033990 0.973380 0.972747 -0.017031	0.001497 0.981826 0.990792 0.005945	0.000747 0.981821 0.985071 0.005650	0.003476 0.974144 0.973747 0.005018	0.010478 0.979069 0.983677 0.001690	0.023567 0.980723 0.978646 0.024614	0.024367 0.986117 0.973788 0.021345	-0.009893 0.976179 0.981323 -0.007544	0.007077 0.982887 0.975080 0.028620	-0.005434 0.981160 0.988342 -0.003923	0.019349 0.973418 0.990462 0.019547	-0.001110 0.988923 0.988191 0.000059	9 0.016625 9999
2 64	20 20	2 64	0.226184 0.809359 0.870323 0.012140	0.018834 0.973380 0.985193 0.010555	0.001479 0.981826 0.952362 0.002033	-0.000449 0.981821 0.955024 -0.000477	0.033706 0.974144 0.984611 0.032240	-0.000617 0.979069 0.977604 0.005010	0.012801 0.980723 0.976483 0.010760	0.035611 0.986117 0.983880 0.034085	0.014403 0.976179 0.981788 0.016576	0.017903 0.982887 0.984529 0.015314	0.041938 0.981160 0.978938 0.024834	0.030236 0.973418 0.983529 0.020780	0.016056 0.988923 0.989106 0.017423	7 0.020342 9999
2 65	20 18	2 65	0.195701 0.809359 0.873331 -0.012173	-0.046780 0.973380 0.974876 -0.021953	0.014582 0.981826 0.980206 0.011544	0.013124 0.981821 0.982680 0.011394	-0.012544 0.974144 0.983686 -0.003186	-0.010318 0.979069 0.984976 -0.004746	-0.036148 0.980723 0.962405 -0.026141	-0.009381 0.986117 0.960730 -0.014851	-0.007818 0.976179 0.980511 -0.004971	-0.041837 0.982887 0.976179 -0.026774	-0.014453 0.981160 0.986163 -0.013877	-0.036800 0.973418 0.974871 -0.027904	-0.016997 0.988923 0.983889 -0.017925	0 0.000000 9999
2 66	20 19	2 66	0.163391 0.809359 0.905594 -0.010655	0.011467 0.973380 0.988327 0.007594	0.014620 0.981826 0.977105 0.012720	0.018983 0.981821 0.975963 0.016229	-0.024960 0.974144 0.985394 -0.025323	-0.011013 0.979069 0.968828 0.001838	-0.013011 0.980723 0.980293 -0.010946	-0.007071 0.986117 0.979283 -0.002644	-0.011261 0.976179 0.980083 -0.015064	-0.007261 0.982887 0.987525 -0.017484	-0.041446 0.981160 0.977451 -0.032205	-0.021018 0.973418 0.982245 -0.017617	-0.011599 0.988923 0.985105 -0.008392	0 0.000000 9999
2 67	20 20	2 67	0.141854 0.809359 0.930559 0.012876	0.004902 0.973380 0.978370 0.006722	-0.007396 0.981826 0.980648 -0.007353	-0.003250 0.981821 0.982065 -0.005549	0.011875 0.974144 0.978914 0.013057	-0.032475 0.979069 0.978588 -0.024033	0.001272 0.980723 0.961861 -0.000300	-0.025786 0.986117 0.977871 -0.018250	0.017162 0.976179 0.985077 0.011949	-0.005922 0.982887 0.977240 -0.014738	0.000693 0.981160 0.982035 0.006095	-0.009499 0.973418 0.984398 -0.015232	-0.004714 0.988923 0.994416 -0.004113	7 -0.015329 9999
2 68	20 20	2 68	0.205824 0.809359 0.881429 0.009916	-0.024162 0.973380 0.983710 -0.007994	-0.002093 0.981826 0.966109 -0.001322	-0.003399 0.981821 0.966067 -0.002633	0.008929 0.974144 0.973060 0.002538	0.035027 0.979069 0.974908 0.022303	-0.020960 0.980723 0.962723 -0.026814	0.016631 0.986117 0.989789 0.012317	-0.011301 0.976179 0.987160 -0.007922	0.014525 0.982887 0.988925 0.008703	-0.025702 0.981160 0.987210 -0.017597	-0.048671 0.973418 0.975336 -0.040635	0.027414 0.988923 0.990666 0.027670	6 -0.016306 9999
2 69	20 20	2 69	0.197829 0.809359 0.885974 0.013661	0.007554 0.973380 0.984054 0.019698	0.034079 0.981826 0.941545 0.034121	0.032761 0.981821 0.940997 0.033635	0.023984 0.974144 0.974581 0.016112	0.042154 0.979069 0.970600 0.037237	-0.000178 0.980723 0.964364 -0.003823	0.019688 0.986117 0.975260 0.013650	0.005170 0.976179 0.984555 -0.000713	-0.028991 0.982887 0.979036 -0.018179	0.006516 0.981160 0.983508 0.013475	0.021150 0.973418 0.973047 0.012028	0.029112 0.988923 0.989444 0.030978	9 -0.015759 9999
2 70	20 18	2 70	0.144830 0.809359 0.937048 -0.001722	-0.005971 0.973380 0.977302 -0.011108	0.077294 0.981826 0.967022 0.062974	0.075350 0.981821 0.967545 0.060855	0.007595 0.974144 0.978879 0.000368	0.001015 0.979069 0.977229 -0.006664	0.014510 0.980723 0.981244 0.008806	-0.010354 0.986117 0.980797 -0.015851	0.001744 0.976179 0.971145 -0.002458	0.010004 0.982887 0.974518 -0.000309	-0.024518 0.981160 0.981159 -0.017878	0.057495 0.973418 0.974752 0.045740	-0.002623 0.988923 0.978107 0.000981	0 0.000000 9999
2 71	20 19	2 71	0.137832 0.809359 0.889560 -0.007313	-0.000363 0.973380 0.969038 0.018649	-0.020499 0.981826 0.954785 -0.022412	-0.018376 0.981821 0.970397 -0.015873	0.016123 0.974144 0.978824 0.016088	0.001918 0.979069 0.947807 0.017846	-0.001304 0.980723 0.957735 0.011608	0.018692 0.986117 0.944580 0.025342	0.022336 0.976179 0.966218 0.032077	0.025826 0.982887 0.978045 0.019346	0.005182 0.981160 0.988517 0.010297	0.006534 0.973418 0.950802 0.003092	-0.014651 0.988923 0.980977 -0.009093	0 0.000000 9999
2 72	20 20	2 72	0.109626 0.809359 0.914067 -0.005314	0.019260 0.973380 0.975533 -0.004417	-0.000533 0.981826 0.977593 -0.000280	0.003629 0.981821 0.970187 0.000961	0.005999 0.974144 0.987401 0.005459	-0.002513 0.979069 0.978306 0.007639	-0.002122 0.980723 0.982481 -0.006231	-0.021831 0.986117 0.981919 -0.014993	-0.011170 0.976179 0.987471 -0.011469	0.015752 0.982887 0.987769 0.011678	-0.000599 0.981160 0.990101 0.006540	0.022418 0.973418 0.981445 0.022926	-0.007868 0.988923 0.992249 -0.009872	0 0.000000 9999
2 73	20 19	2 73	0.222498 0.809359 0.874228 0.004389	-0.013667 0.973380 0.986360 -0.013047	-0.008599 0.981826 0.956994 -0.010276	-0.010062 0.981821 0.954446 -0.010849	-0.004684 0.974144 0.973599 -0.005148	0.013056 0.979069 0.971214 -0.000254	-0.015025 0.980723 0.962108 -0.017145	-0.006554 0.986117 0.989193 -0.009938	0.010426 0.976179 0.985975 0.006633	0.028211 0.982887 0.982463 0.017394	-0.002175 0.981160 0.990145 -0.000957	-0.027966 0.973418 0.974374 -0.017188	-0.015613 0.988923 0.989509 -0.016244	9 0.008737 9999
2 74	20 20	2 74	0.246669 0.809359 0.838301 -0.001679	-0.035644 0.973380 0.963701 -0.004612	0.018340 0.981826 0.965183 0.020021	0.022356 0.981821 0.964958 0.024328	0.011666 0.974144 0.980316 0.006728	0.012138 0.979069 0.981781 0.008745	0.031586 0.980723 0.984843 0.031725	0.006030 0.986117 0.984521 0.004852	-0.002912 0.976179 0.974897 -0.011612	0.012296 0.982887 0.982166 0.014195	0.015754 0.981160 0.986897 0.016724	0.003227 0.973418 0.975367 0.006546	-0.011015 0.988923 0.988346 -0.012398	0 0.000000 9999
2 75	20 19	2 75	0.196385 0.809359 0.863123 0.002801	0.066517 0.973380 0.963645 0.035318	0.034943 0.981826 0.949784 0.019320	0.035325 0.981821 0.950508 0.021899	0.024282 0.974144 0.972642 0.012491	-0.028679 0.979069 0.962578 -0.021162	0.030650 0.980723 0.971778 0.027888	-0.024599 0.986117 0.971232 -0.018718	0.000874 0.976179 0.986562 -0.001782	0.001490 0.982887 0.986037 -0.009053	-0.005249 0.981160 0.984615 0.002478	0.042654 0.973418 0.971253 0.031202	-0.001350 0.988923 0.994061 -0.002195	11 0.009349 9999
2 76	20 20	2 76	0.253924 0.809359 0.797363 0.002871	0.071820 0.973380 0.970121 0.046690	-0.012378 0.981826 0.977015 -0.014377	-0.008008 0.981821 0.977246 -0.010241	0.016597 0.974144 0.981141 0.017373	0.022238 0.979069 0.978178 0.016224	0.006564 0.980723 0.976808 0.015525	0.020040 0.986117 0.980308 0.016312	0.015392 0.976179 0.986097 0.011958	0.035509 0.982887 0.986896 0.031083	0.016161 0.981160 0.986203 0.015761	0.003762 0.973418 0.983171 -0.003161	0.007283 0.988923 0.987111 0.006337	9 0.009447 9999
2 77	20 20	2 77	0.248489 0.809359 0.808249 0.005941	-0.006970 0.973380 0.976114 -0.022703	0.000713 0.981826 0.979158 0.003822	0.000239 0.981821 0.981457 0.000804	0.009049 0.974144 0.986935 0.014637	-0.024541 0.979069 0.965635 -0.009771	0.010368 0.980723 0.986022 0.011344	0.001856 0.986117 0.976969 0.010933	-0.020016 0.976179 0.930342 0.001804	0.038012 0.982887 0.982155 0.029336	-0.020732 0.981160 0.983410 -0.015158	0.023557 0.973418 0.972290 0.006786	-0.034200 0.988923 0.928976 -0.027769	9 0.013202 9999
2 78	20 20	2 78	0.280476 0.809359 0.776500 0.000050	0.032277 0.973380 0.968642 0.004493	-0.054967 0.981826 0.960376 -0.029270	-0.055611 0.981821 0.961589 -0.030360	0.011422 0.974144 0.974643 0.014850	-0.031054 0.979069 0.964895 -0.021495	0.009356 0.980723 0.970839 0.005820	-0.034068 0.986117 0.970493 -0.025834	-0.015077 0.976179 0.981688 -0.013027	-0.018197 0.982887 0.972291 -0.015091	0.025390 0.981160 0.978142 0.026356	0.079315 0.973418 0.964320 0.053033	-0.016614 0.988923 0.981244 -0.021658	11 0.001628 9999
2 79	20 20	2 79	0.307157 0.809359 0.759362 0.023529	0.013591 0.973380 0.983428 0.000609	-0.013655 0.981826 0.983069 -0.000270	-0.014614 0.981821 0.982096 -0.001859	0.017980 0.974144 0.982902 0.011877	-0.011537 0.979069 0.984326 -0.002819	0.004590 0.980723 0.985012 0.007048	-0.010952 0.986117 0.983212 -0.007313	-0.028179 0.976179 0.979155 -0.030640	0.005501 0.982887 0.983072 -0.007746	0.041005 0.981160 0.948949 0.023195	0.040159 0.973418 0.980123 0.029881	0.002873 0.988923 0.979905 0.008011	8 -0.026850 9999
2 80	20 18	2 80	0.267919 0.809359 0.743148 0.008696	-0.025613 0.973380 0.964417 -0.017222	0.020916 0.981826 0.960965 0.000697	0.020744 0.981821 0.960775 0.000268	0.026560 0.974144 0.892261 0.017747	0.023578 0.979069 0.950424 0.025319	-0.000830 0.980723 0.911173 0.009734	0.006538 0.986117 0.882960 0.008230	0.009345 0.976179 0.975055 0.005280	-0.009750 0.982887 0.913519 -0.007859	-0.012831 0.981160 0.978628 0.000499	0.042077 0.973418 0.970468 0.028888	0.002122 0.988923 0.985390 0.001429	11 0.015850 9999
2 81	20 18	2 81	0.207549 0.809359 0.844930 0.000828	-0.005219 0.973380 0.976512 0.004209	-0.005231 0.981826 0.989062 -0.004775	-0.003867 0.981821 0.989257 -0.003942	-0.037569 0.974144 0.888934 -0.017727	0.018743 0.979069 0.972495 0.033189	0.009778 0.980723 0.936245 0.014100	0.003611 0.986117 0.898065 0.015547	0.009398 0.976179 0.951195 0.003125	-0.052462 0.982887 0.905671 -0.038225	-0.011081 0.981160 0.983269 0.005111	0.004394 0.973418 0.980101 -0.001109	0.001255 0.988923 0.983716 -0.002612	9 -0.005626 9999
2 82	20 18	2 82	0.227705 0.809359 0.854608 0.017483	0.009649 0.973380 0.964633 0.007137	-0.073094 0.981826 0.945850 -0.048209	-0.071894 0.981821 0.949759 -0.047233	0.027173 0.974144 0.967913 0.028301	0.004243 0.979069 0.963121 0.019214	0.011951 0.980723 0.968752 0.008048	-0.007984 0.986117 0.961573 0.004427	0.010696 0.976179 0.978346 0.004286	0.024386 0.982887 0.968662 0.007853	-0.023602 0.981160 0.971078 -0.006933	0.072951 0.973418 0.956169 0.046968	-0.001877 0.988923 0.989419 -0.001969	2 -0.029032 9999
2 83	20 20	2 83	0.212153 0.809359 0.860127 -0.004340	0.015057 0.973380 0.962294 0.004452	0.004447 0.981826 0.978430 0.004788	0.007687 0.981821 0.978315 0.008571	0.000030 0.974144 0.986530 0.000711	-0.010909 0.979069 0.954598 0.007263	-0.007364 0.980723 0.986149 -0.010533	0.000274 0.986117 0.961562 0.007382	0.013155 0.976179 0.985106 0.005905	-0.006525 0.982887 0.983253 -0.015410	-0.003182 0.981160 0.960859 -0.013624	0.024782 0.973418 0.968808 0.013893	0.019052 0.988923 0.985205 0.017643	0 0.000000 9999
2 84	20 18	2 84	0.214464 0.809359 0.857521 -0.004870	0.016801 0.973380 0.938079 0.007652	-0.009983 0.981826 0.940651 0.010801	-0.010451 0.981821 0.939860 0.009121	0.037951 0.974144 0.945983 0.020376	-0.024329 0.979069 0.987199 -0.022449	0.012444 0.980723 0.983243 0.004026	-0.010117 0.986117 0.980566 -0.010976	0.002138 0.976179 0.990257 -0.000549	0.020529 0.982887 0.969913 0.007234	-0.019096 0.981160 0.985285 -0.026479	0.023111 0.973418 0.964065 0.010024	-0.001423 0.988923 0.985565 -0.001358	0 0.000000 9999
2 85	20 20	2 85	0.226898 0.809359 0.865852 0.002042	0.020956 0.973380 0.986594 0.011982	0.019775 0.981826 0.958000 0.011375	0.018434 0.981821 0.962478 0.009949	0.009559 0.974144 0.982569 0.009488	-0.017024 0.979069 0.980932 -0.013817	0.005855 0.980723 0.970582 0.003537	-0.000051 0.986117 0.986578 0.000706	-0.003242 0.976179 0.986758 -0.002717	0.032522 0.982887 0.979540 0.017485	0.032232 0.981160 0.945582 -0.000417	0.025820 0.973418 0.978330 0.015369	-0.004230 0.988923 0.983200 -0.006309	9 0.005975 9999
2 86	20 16	2 86	0.185315 0.809359 0.835357 -0.011423	-0.025982 0.973380 0.929104 -0.016707	0.001154 0.981826 0.984399 -0.001783	0.000206 0.981821 0.986795 -0.001978	0.007204 0.974144 0.952976 0.011097	0.041188 0.979069 0.963864 0.025943	0.006150 0.980723 0.975810 0.001296	0.007900 0.986117 0.937512 0.003988	0.001216 0.976179 0.902782 -0.016976	-0.029593 0.982887 0.959921 -0.006792	0.000766 0.981160 0.979834 0.011638	-0.013275 0.973418 0.944992 -0.013667	-0.003514 0.988923 0.985866 -0.005732	0 0.000000 9999
2 87	20 20	2 87	0.241965 0.809359 0.860313 0.023556	-0.004878 0.973380 0.986287 -0.007049	-0.000773 0.981826 0.958198 0.002076	-0.002567 0.981821 0.964663 0.000375	0.016960 0.974144 0.979668 0.017154	-0.022571 0.979069 0.979242 -0.015860	-0.008074 0.980723 0.972436 -0.000598	0.000768 0.986117 0.973893 -0.007354	0.026482 0.976179 0.983355 0.029910	-0.021620 0.982887 0.975650 -0.006478	0.012527 0.981160 0.980397 0.000913	-0.004029 0.973418 0.974514 -0.008898	0.011956 0.988923 0.985347 0.014792	8 0.026544 9999
2 88	20 16	2 88	0.207587 0.809359 0.797202 0.011320	-0.018785 0.973380 0.904925 0.004515	-0.001281 0.981826 0.982519 0.000087	0.000848 0.981821 0.982343 -0.001605	-0.009838 0.974144 0.901437 0.014605	-0.002214 0.979069 0.967506 -0.013737	-0.015099 0.980723 0.960445 -0.015080	0.015083 0.986117 0.969647 0.009163	-0.045016 0.976179 0.845824 -0.026815	0.036653 0.982887 0.954635 0.011819	0.009383 0.981160 0.974045 0.022993	0.005093 0.973418 0.885813 -0.009087	-0.013046 0.988923 0.973625 -0.017403	8 -0.017423 9999
2 89	20 19	2 89	0.229640 0.809359 0.853798 0.012168	0.029549 0.973380 0.976324 0.006871	-0.013934 0.981826 0.906943 -0.016013	-0.019918 0.981821 0.908891 -0.022667	0.019318 0.974144 0.968654 0.012251	0.030541 0.979069 0.984865 0.024431	0.003234 0.980723 0.972336 -0.002204	-0.006422 0.986117 0.977322 -0.001508	-0.012597 0.976179 0.983440 -0.018350	-0.014934 0.982887 0.986095 -0.024052	-0.012438 0.981160 0.982084 -0.006344	-0.018042 0.973418 0.955701 -0.005313	0.019272 0.988923 0.987594 0.017206	9 -0.017107 9999
2 90	20 9	2 90	0.248665 0.809359 0.837205 0.017359	0.036917 0.973380 0.980428 0.028459	0.012384 0.981826 0.758555 -0.017117	0.009154 0.981821 0.728071 -0.024398	-0.011511 0.974144 0.968144 0.002575	-0.013517 0.979069 0.987872 -0.012492	-0.010206 0.980723 0.934789 0.003514	0.006322 0.986117 0.966262 0.002522	0.047103 0.976179 0.949614 0.042242	-0.038664 0.982887 0.954436 -0.011630	-0.020281 0.981160 0.980588 -0.005137	0.016989 0.973418 0.451216 0.015427	0.003985 0.988923 0.991463 0.003473	8 0.027079 9999
2 91	20 19	2 91	0.240053 0.809359 0.830553 0.009240	0.007876 0.973380 0.987855 0.008275	-0.003647 0.981826 0.907099 -0.003022	-0.002236 0.981821 0.906923 -0.001481	0.020649 0.974144 0.957663 0.011324	0.008847 0.979069 0.946486 -0.004322	-0.014130 0.980723 0.943691 -0.012608	0.010376 0.986117 0.981547 0.006027	0.012514 0.976179 0.986450 0.007486	0.029316 0.982887 0.984555 0.020360	-0.025884 0.981160 0.968617 -0.009144	-0.035146 0.973418 0.943639 -0.011648	-0.000631 0.988923 0.987267 -0.002555	9 0.013716 9999
2 92	20 9	2 92	0.226009 0.809359 0.840650 0.001365	-0.005840 0.973380 0.970793 0.017155	0.038361 0.981826 0.741199 0.030560	0.037122 0.981821 0.712958 0.033798	-0.027227 0.974144 0.903678 -0.021867	0.007041 0.979069 0.981519 -0.001853	-0.044153 0.980723 0.945663 -0.036605	0.011367 0.986117 0.922885 0.002314	0.036665 0.976179 0.956602 0.023985	-0.062345 0.982887 0.943205 -0.030341	-0.081363 0.981160 0.922523 -0.060005	0.006477 0.973418 0.444711 -0.011077	-0.004305 0.988923 0.990697 -0.003651	6 -0.007069 9999
2 93	20 20	2 93	0.303540 0.809359 0.777418 0.020793	-0.041951 0.973380 0.981411 -0.027222	0.009096 0.981826 0.969126 0.024106	0.009141 0.981821 0.972418 0.023752	0.040070 0.974144 0.974149 0.036044	-0.010624 0.979069 0.975144 -0.024526	0.029343 0.980723 0.965876 0.024870	0.015772 0.986117 0.972317 0.008985	0.001112 0.976179 0.985874 -0.004584	0.001934 0.982887 0.975773 0.008599	-0.003567 0.981160 0.985138 0.000185	0.025594 0.973418 0.968011 0.005768	-0.001219 0.988923 0.970193 -0.001773	0 0.020793 9999
3 4	14 19	3 4	0.419710 0.786494 0.761482 0.052496	-0.059545 0.947275 0.976182 -0.056426	0.094395 0.967400 0.961598 0.066092	0.094135 0.966422 0.960859 0.063137	0.097301 0.959479 0.963834 0.053294	-0.042651 0.973681 0.984093 -0.041761	-0.028574 0.982629 0.984744 -0.019489	0.006602 0.988132 0.986045 0.002639	0.020088 0.981962 0.987576 0.008026	0.057617 0.987747 0.967646 0.035882	-0.012474 0.989036 0.958879 -0.005805	-0.000551 0.950840 0.978492 -0.012653	0.006171 0.992721 0.989036 0.003091	1 -0.054426 -9
3 5	14 15	3 5	0.278476 0.786494 0.866710 0.024630	-0.058414 0.947275 0.972826 -0.024244	0.015211 0.967400 0.963197 0.007445	0.008362 0.966422 0.971396 -0.000401	0.016656 0.959479 0.976049 -0.001389	0.033821 0.973681 0.978553 0.042323	0.011573 0.982629 0.971209 0.008182	0.008134 0.988132 0.980010 0.000948	0.048690 0.981962 0.973277 0.022279	-0.000755 0.987747 0.979622 -0.005455	-0.000386 0.989036 0.987619 -0.005351	-0.105737 0.950840 0.872352 -0.034409	0.014169 0.992721 0.993896 0.007125	0 0.024630 9999
3 6	14 20	3 6	0.317675 0.786494 0.857049 0.024852	0.058158 0.947275 0.983288 0.028817	-0.030051 0.967400 0.969254 -0.047168	-0.029610 0.966422 0.968302 -0.047675	0.029307 0.959479 0.982135 -0.005538	0.001501 0.973681 0.991075 0.000109	-0.030277 0.982629 0.985716 -0.022258	-0.029669 0.988132 0.988712 -0.032023	0.019864 0.981962 0.985407 0.004773	0.008645 0.987747 0.987625 -0.000893	-0.009495 0.989036 0.977021 -0.001428	-0.022898 0.950840 0.985563 -0.028169	0.006895 0.992721 0.990586 0.002214	3 -0.034421 9999
3 7	14 20	3 7	0.318306 0.786494 0.852963 0.028873	0.003863 0.947275 0.986213 -0.009164	0.036822 0.967400 0.958280 0.014702	0.036165 0.966422 0.958261 0.013817	0.026112 0.959479 0.974957 -0.007295	0.032671 0.973681 0.986727 0.020780	-0.012412 0.982629 0.984803 -0.013326	-0.003784 0.988132 0.990976 -0.006372	0.022104 0.981962 0.983856 0.009284	0.007046 0.987747 0.987115 -0.002748	0.000528 0.989036 0.982690 -0.000650	-0.010218 0.950840 0.982999 -0.025831	0.009461 0.992721 0.989748 0.007096	0 0.028873 9999
3 8	14 20	3 8	0.206916 0.786494 0.910195 0.008343	-0.082251 0.947275 0.962385 -0.025527	0.034436 0.967400 0.981382 0.022651	0.034601 0.966422 0.980985 0.023296	-0.021902 0.959479 0.985193 -0.012983	-0.028534 0.973681 0.967395 0.006677	0.020087 0.982629 0.991205 0.023292	0.011807 0.988132 0.978451 0.002694	0.019077 0.981962 0.983053 0.007702	0.013652 0.987747 0.987270 0.005255	-0.002731 0.989036 0.979615 0.007590	-0.049778 0.950840 0.981015 -0.008292	0.006785 0.992721 0.982697 0.002053	1 -0.014594 9999
3 9	14 19	3 9	0.273974 0.786494 0.896625 0.041159	-0.028707 0.947275 0.984483 -0.022765	-0.079958 0.967400 0.956588 -0.068047	-0.079766 0.966422 0.953371 -0.071384	0.065161 0.959479 0.976776 0.033400	0.002764 0.973681 0.989015 -0.008795	0.004643 0.982629 0.976289 -0.012581	0.032921 0.988132 0.980205 0.020883	0.021913 0.981962 0.993298 0.015925	0.010806 0.987747 0.989819 0.001284	0.010980 0.989036 0.985111 0.007052	0.077181 0.950840 0.973863 0.037305	0.010059 0.992721 0.986694 0.007315	3 -0.054204 103
3 10	14 20	3 10	0.295611 0.786494 0.861910 0.016345	-0.057228 0.947275 0.976935 -0.030321	-0.007627 0.967400 0.977814 -0.009784	-0.010340 0.966422 0.980379 -0.009524	0.060235 0.959479 0.984753 0.041758	-0.029665 0.973681 0.977524 -0.011189	-0.003836 0.982629 0.981417 0.008038	0.036084 0.988132 0.985841 0.031590	0.021092 0.981962 0.980392 -0.000385	0.021953 0.987747 0.984721 0.014392	-0.027183 0.989036 0.965298 -0.007329	-0.039400 0.950840 0.986206 -0.016662	0.033364 0.992721 0.992357 0.031350	4 0.026125 9999
3 11	14 13	3 11	0.213318 0.786494 0.918406 0.014357	-0.014357 0.947275 0.987339 -0.016195	-0.000061 0.967400 0.969081 -0.003107	-0.009876 0.966422 0.983982 -0.006645	-0.021729 0.959479 0.982582 -0.016202	-0.001043 0.973681 0.989992 0.007937	-0.032933 0.982629 0.976040 -0.020191	-0.013041 0.988132 0.985507 -0.010968	0.016986 0.981962 0.992312 0.007552	-0.035272 0.987747 0.980120 -0.022661	0.005162 0.989036 0.989766 0.001106	-0.073810 0.950840 0.597332 0.000596	0.004882 0.992721 0.980002 0.006085	9 -0.018037 9999
3 12	14 20	3 12	0.321903 0.786494 0.851702 0.031316	-0.043106 0.947275 0.984376 -0.013245	0.011780 0.967400 0.969610 0.003995	0.009898 0.966422 0.969973 0.002563	0.055471 0.959479 0.980340 0.037662	-0.030757 0.973681 0.977214 -0.007782	-0.007386 0.982629 0.983893 -0.002984	0.013656 0.988132 0.984884 0.008713	0.022287 0.981962 0.983433 0.011922	0.014683 0.987747 0.983151 0.002110	-0.024466 0.989036 0.955613 -0.007362	-0.024212 0.950840 0.976827 0.002457	0.002738 0.992721 0.987102 0.002661	4 0.034343 9999
3 13	14 13	3 13	0.275559 0.786494 0.875373 0.023483	0.007053 0.947275 0.978895 0.002641	-0.001593 0.967400 0.976043 0.001104	-0.021563 0.966422 0.962227 -0.023348	-0.028446 0.959479 0.982090 -0.012369	-0.003641 0.973681 0.989353 0.010369	-0.036190 0.982629 0.967264 -0.015300	-0.019654 0.988132 0.972541 -0.013806	0.023822 0.981962 0.984383 0.013392	-0.033765 0.987747 0.968794 -0.017876	0.010140 0.989036 0.985225 0.009849	-0.060663 0.950840 0.623013 0.002090	0.005533 0.992721 0.990176 0.001475	0 0.023483 9999
3 14	14 20	3 14	0.303001 0.786494 0.834541 0.020803	0.041840 0.947275 0.973419 0.007265	-0.008595 0.967400 0.965069 -0.013252	-0.015376 0.966422 0.961179 -0.015852	-0.004392 0.959479 0.978358 0.013316	-0.008373 0.973681 0.985114 -0.008655	-0.021803 0.982629 0.973664 -0.023161	0.010770 0.988132 0.980099 0.012044	-0.068484 0.981962 0.950344 -0.036281	0.015130 0.987747 0.969114 0.003077	0.015020 0.989036 0.980960 0.007473	-0.029789 0.950840 0.977287 -0.013940	-0.038087 0.992721 0.962673 -0.023961	8 -0.027473 9999
3 15	14 16	3 15	0.180232 0.786494 0.896383 -0.014765	0.076209 0.947275 0.968663 0.030919	0.003033 0.967400 0.949441 -0.001189	0.001026 0.966422 0.977372 0.002096	-0.006975 0.959479 0.983224 -0.012831	-0.047988 0.973681 0.953895 -0.017426	-0.044331 0.982629 0.966148 -0.030167	0.020638 0.988132 0.943799 0.004491	-0.044421 0.981962 0.960172 -0.013197	0.011731 0.987747 0.959176 -0.008711	-0.021595 0.989036 0.987685 -0.026706	-0.023702 0.950840 0.922287 0.007890	0.010777 0.992721 0.978180 0.007061	0 0.000000 9999
3 16	14 20	3 16	0.279370 0.786494 0.846612 -0.010902	-0.023091 0.947275 0.980090 0.002758	0.000439 0.967400 0.938878 0.001659	-0.000494 0.966422 0.938864 -0.005128	0.011579 0.959479 0.975464 -0.007301	-0.031413 0.973681 0.975225 -0.009133	-0.024234 0.982629 0.977814 -0.021969	-0.003770 0.988132 0.986126 -0.006400	0.022170 0.981962 0.980717 0.008017	0.001929 0.987747 0.980368 -0.007883	-0.013538 0.989036 0.956850 0.000116	-0.030127 0.950840 0.971621 -0.006916	0.007191 0.992721 0.993186 0.005244	0 0.000000 9999
3 17	14 19	3 17	0.248917 0.786494 0.825919 0.020153	-0.090757 0.947275 0.918436 -0.042264	0.021939 0.967400 0.973896 0.016046	0.018973 0.966422 0.976458 0.011389	0.012964 0.959479 0.973808 -0.014351	-0.021163 0.973681 0.977495 -0.002667	0.014137 0.982629 0.965631 -0.003817	0.004407 0.988132 0.952784 -0.005341	0.021926 0.981962 0.981439 0.008484	-0.003077 0.987747 0.956873 -0.010545	0.010747 0.989036 0.979292 0.001206	-0.041917 0.950840 0.965357 -0.029101	0.009914 0.992721 0.987081 0.008810	1 -0.029185 9999
3 18	14 19	3 18	0.288255 0.786494 0.860865 0.019602	0.025877 0.947275 0.986115 0.014856	0.056747 0.967400 0.954351 0.043655	0.034505 0.966422 0.955212 0.020565	0.012332 0.959479 0.973418 0.001372	-0.007925 0.973681 0.986777 0.002067	-0.032628 0.982629 0.976411 -0.029245	0.007474 0.988132 0.988416 0.006204	0.002610 0.981962 0.981271 -0.002578	0.017747 0.987747 0.987578 0.011969	-0.012503 0.989036 0.980461 -0.008323	0.001909 0.950840 0.975764 -0.011999	0.002883 0.992721 0.985800 0.000793	6 -0.023943 9999
3 19	14 20	3 19	0.248972 0.786494 0.868578 0.002309	0.034297 0.947275 0.978608 0.004849	-0.003834 0.967400 0.978620 -0.000662	-0.005686 0.966422 0.977968 -0.002415	-0.066828 0.959479 0.970399 -0.026013	0.050187 0.973681 0.976614 0.026120	-0.001514 0.982629 0.974288 0.006752	-0.020186 0.988132 0.953353 -0.009714	0.029307 0.981962 0.979200 0.013678	-0.046536 0.987747 0.960782 -0.024386	0.009496 0.989036 0.982328 0.000789	-0.027689 0.950840 0.983248 -0.005394	0.001488 0.992721 0.990546 -0.000416	4 -0.007750 9999
3 20	14 20	3 20	0.312566 0.786494 0.847689 0.014236	0.035722 0.947275 0.982808 0.010538	-0.036769 0.967400 0.956519 -0.011177	-0.046750 0.966422 0.958923 -0.021171	0.009846 0.959479 0.978384 -0.010483	0.023556 0.973681 0.971896 -0.002570	-0.007123 0.982629 0.972681 -0.015420	-0.012223 0.988132 0.985774 -0.010608	0.014123 0.981962 0.983773 0.010213	-0.002183 0.987747 0.986385 -0.005542	-0.001517 0.989036 0.984517 -0.006382	0.049300 0.950840 0.974797 0.023292	0.008234 0.992721 0.986818 0.007605	11 0.018209 9999
3 21	14 19	3 21	0.254501 0.786494 0.882563 0.009489	-0.005618 0.947275 0.989003 0.002533	-0.077488 0.967400 0.959690 -0.043564	-0.077417 0.966422 0.958987 -0.042794	0.065142 0.959479 0.973317 0.026484	0.015037 0.973681 0.977922 0.004917	0.008964 0.982629 0.970457 -0.007286	0.001415 0.988132 0.970988 -0.006761	0.008717 0.981962 0.983667 0.001532	0.010220 0.987747 0.980682 0.000166	0.016518 0.989036 0.975548 0.005416	0.075001 0.950840 0.964991 0.024687	0.002584 0.992721 0.988763 0.001809	2 -0.020332 9999
3 22	14 19	3 22	0.193206 0.786494 0.919987 0.023742	-0.104647 0.947275 0.960936 -0.046574	0.008782 0.967400 0.979248 -0.001068	0.008955 0.966422 0.978498 -0.004873	-0.053666 0.959479 0.980687 -0.035195	-0.039138 0.973681 0.967919 -0.013550	-0.004340 0.982629 0.988557 -0.006659	0.007261 0.988132 0.976274 -0.005974	0.011219 0.981962 0.966124 -0.000502	0.007817 0.987747 0.985808 -0.002709	0.004211 0.989036 0.983049 -0.001672	-0.069071 0.950840 0.976600 -0.036270	0.001341 0.992721 0.978673 -0.000425	1 -0.033253 9999
3 23	14 20	3 23	0.288615 0.786494 0.853479 -0.003069	-0.009067 0.947275 0.984657 -0.024202	-0.030980 0.967400 0.973644 -0.024672	-0.031753 0.966422 0.973070 -0.028291	0.038026 0.959479 0.981012 0.012728	-0.013730 0.973681 0.979270 -0.017174	-0.016219 0.982629 0.980150 -0.017346	0.001875 0.988132 0.987684 -0.001458	0.008007 0.981962 0.977154 0.005022	0.009380 0.987747 0.987752 -0.000610	-0.029494 0.989036 0.975082 -0.020558	0.001419 0.950840 0.978711 -0.000910	0.009476 0.992721 0.979697 0.006267	0 0.000000 9999
3 24	14 20	3 24	0.272051 0.786494 0.867817 0.007518	-0.067112 0.947275 0.979905 -0.045819	-0.002198 0.967400 0.957346 -0.002953	-0.001753 0.966422 0.958754 -0.004362	-0.040936 0.959479 0.978515 -0.033433	0.017975 0.973681 0.983083 0.019231	-0.038080 0.982629 0.977290 -0.025422	-0.022702 0.988132 0.982672 -0.015303	0.013516 0.981962 0.983230 0.006852	-0.021089 0.987747 0.977594 -0.010145	0.024762 0.989036 0.986144 0.016754	-0.047638 0.950840 0.984759 -0.030477	0.003343 0.992721 0.989922 0.003075	1 -0.018560 9999
3 25	14 20	3 25	0.240203 0.786494 0.808523 -0.029924	0.049021 0.947275 0.937903 -0.014168	0.013358 0.967400 0.985299 0.017112	0.008486 0.966422 0.985377 0.014585	-0.064399 0.959479 0.959889 -0.023521	0.023459 0.973681 0.986934 0.017391	-0.024254 0.982629 0.983066 -0.018388	-0.014659 0.988132 0.974820 -0.013291	-0.045401 0.981962 0.958584 -0.015500	-0.000567 0.987747 0.960438 -0.011600	-0.000225 0.989036 0.985368 -0.002509	-0.037502 0.950840 0.978404 -0.010667	-0.000370 0.992721 0.974386 -0.001303	0 0.000000 9999
3 26	14 20	3 26	0.227837 0.786494 0.849665 0.001716	-0.021581 0.947275 0.980356 -0.004012	-0.067505 0.967400 0.945397 -0.028729	-0.068530 0.966422 0.945585 -0.027779	0.056741 0.959479 0.952217 0.017569	-0.015263 0.973681 0.978356 -0.017373	0.014224 0.982629 0.960393 0.007801	0.019063 0.988132 0.958328 0.008014	0.007550 0.981962 0.975636 -0.003728	0.012805 0.987747 0.985037 0.006387	0.035275 0.989036 0.978017 0.029533	0.114779 0.950840 0.950930 0.053491	0.001098 0.992721 0.986571 -0.002246	11 0.009581 9999
3 27	14 20	3 27	0.261798 0.786494 0.849935 0.007293	-0.084686 0.947275 0.964897 -0.032331	-0.008327 0.967400 0.972949 -0.008983	-0.008064 0.966422 0.972691 -0.010825	0.017442 0.959479 0.981996 0.002858	-0.044099 0.973681 0.974981 -0.023259	0.003847 0.982629 0.983127 -0.001314	0.004272 0.988132 0.970057 -0.005935	0.024923 0.981962 0.974342 0.012864	0.009833 0.987747 0.969926 0.001845	-0.025884 0.989036 0.961030 -0.009293	-0.062636 0.950840 0.972333 -0.019890	0.008587 0.992721 0.970950 0.003509	1 -0.015355 9999
3 28	14 19	3 28	0.305671 0.786494 0.791167 0.022871	-0.079591 0.947275 0.958813 -0.021714	-0.012790 0.967400 0.970225 -0.026749	-0.013264 0.966422 0.968411 -0.025846	0.048676 0.959479 0.971703 0.027507	-0.029365 0.973681 0.976900 -0.012201	0.037582 0.982629 0.975434 0.024302	0.004468 0.988132 0.961100 -0.008177	0.053216 0.981962 0.979261 0.048058	0.008483 0.987747 0.982797 0.003162	-0.045409 0.989036 0.946287 -0.026559	-0.061137 0.950840 0.969081 -0.023612	-0.001901 0.992721 0.987210 -0.002150	8 0.033153 9999
3 29	14 20	3 29	0.325567 0.786494 0.832267 0.018564	0.071938 0.947275 0.957740 0.023884	-0.031967 0.967400 0.979216 -0.049083	-0.042783 0.966422 0.979210 -0.058263	-0.030261 0.959479 0.986118 -0.019327	-0.048008 0.973681 0.970623 -0.020691	-0.022382 0.982629 0.978008 -0.011524	0.011183 0.988132 0.979080 -0.004160	-0.038457 0.981962 0.965615 -0.009936	0.016629 0.987747 0.985087 0.002679	0.006249 0.989036 0.978062 0.001283	-0.024999 0.950840 0.990216 -0.022321	-0.000466 0.992721 0.989977 -0.001961	3 -0.032888 9999
3 30	14 19	3 30	0.364890 0.786494 0.806969 0.043733	-0.026209 0.947275 0.985893 -0.018182	-0.008258 0.967400 0.955812 0.002458	-0.008917 0.966422 0.955171 0.002662	0.075782 0.959479 0.973924 0.035199	0.024451 0.973681 0.977006 0.008955	0.054211 0.982629 0.967283 0.034322	0.024497 0.988132 0.979408 0.020230	0.015531 0.981962 0.980952 0.012809	0.051990 0.987747 0.979184 0.039669	0.002263 0.989036 0.982964 0.006090	0.047067 0.950840 0.982300 0.023875	0.007948 0.992721 0.986392 0.005420	0 0.043733 194
3 31	14 20	3 31	0.300224 0.786494 0.823969 -0.003468	0.033529 0.947275 0.964612 0.010459	0.035780 0.967400 0.955576 0.010987	0.035509 0.966422 0.953788 0.008007	0.017454 0.959479 0.984753 0.012171	-0.025165 0.973681 0.983710 -0.013760	0.000340 0.982629 0.984628 0.006052	0.010264 0.988132 0.983676 0.011335	0.013755 0.981962 0.984594 0.004612	0.014756 0.987747 0.983636 0.008228	0.018308 0.989036 0.988319 0.020791	0.047477 0.950840 0.982484 0.037168	0.003388 0.992721 0.987432 -0.000556	0 0.000000 9999
3 32	14 20	3 32	0.298503 0.786494 0.861184 0.023369	-0.036741 0.947275 0.972354 -0.012401	0.028636 0.967400 0.976069 0.023637	0.027368 0.966422 0.975366 0.021144	0.026366 0.959479 0.984551 0.021724	-0.007714 0.973681 0.977430 0.010339	0.007132 0.982629 0.979327 0.007402	0.017155 0.988132 0.980118 0.004866	0.015493 0.981962 0.975781 0.004707	0.012419 0.987747 0.978118 0.001301	-0.021759 0.989036 0.984836 -0.018735	-0.030781 0.950840 0.975944 -0.008522	0.005039 0.992721 0.985847 0.000089	0 0.023369 9999
3 33	14 20	3 33	0.319490 0.786494 0.859059 0.038524	0.032044 0.947275 0.981499 0.010516	-0.023689 0.967400 0.959709 0.003230	-0.023929 0.966422 0.960057 0.004006	0.073649 0.959479 0.970504 0.030953	0.055512 0.973681 0.970953 0.029206	0.012532 0.982629 0.978152 0.004568	0.014524 0.988132 0.986745 0.018482	0.008221 0.981962 0.981778 -0.001789	0.010394 0.987747 0.980662 -0.001974	-0.014503 0.989036 0.982269 -0.009945	0.007340 0.950840 0.986455 -0.001255	0.002742 0.992721 0.982825 -0.000618	0 0.038524 9999
3 34	14 19	3 34	0.206078 0.786494 0.916421 0.013922	-0.002567 0.947275 0.988269 -0.000190	-0.029489 0.967400 0.976974 -0.026798	-0.029506 0.966422 0.978372 -0.027292	0.045829 0.959479 0.981608 0.022701	-0.054271 0.973681 0.968121 -0.033705	0.025696 0.982629 0.978017 0.010402	0.008298 0.988132 0.968766 -0.001694	0.008754 0.981962 0.991667 0.001049	0.010122 0.987747 0.980377 0.001795	0.017070 0.989036 0.983111 0.010080	-0.024956 0.950840 0.973922 0.000573	0.006383 0.992721 0.970082 0.001089	3 -0.019493 9999
3 35	14 20	3 35	0.295123 0.786494 0.840877 0.013327	0.022845 0.947275 0.981048 0.015402	-0.006302 0.967400 0.980040 -0.007624	-0.006908 0.966422 0.980318 -0.007801	-0.050419 0.959479 0.967259 -0.009988	0.043182 0.973681 0.982697 0.024982	0.003739 0.982629 0.983750 0.010178	-0.007627 0.988132 0.978289 0.002803	-0.006508 0.981962 0.982158 -0.003525	0.013718 0.987747 0.983064 0.018549	-0.005673 0.989036 0.985727 -0.013286	-0.069780 0.950840 0.975601 -0.038454	0.003556 0.992721 0.981982 0.001660	9 0.015723 9999
3 36	14 20	3 36	0.319856 0.786494 0.836014 0.017784	-0.052787 0.947275 0.982679 -0.020989	-0.006841 0.967400 0.960966 -0.007649	-0.006986 0.966422 0.961079 -0.007947	0.045607 0.959479 0.977183 0.025588	-0.006888 0.973681 0.983314 -0.004094	0.015218 0.982629 0.986974 0.019287	-0.018819 0.988132 0.985893 -0.021605	0.017002 0.981962 0.967663 0.001253	0.021488 0.987747 0.974442 0.009994	-0.030797 0.989036 0.951566 -0.005551	-0.030978 0.950840 0.979807 -0.009617	0.004793 0.992721 0.982696 0.000681	4 0.021332 9999
3 37	14 20	3 37	0.234433 0.786494 0.872738 0.002730	0.083111 0.947275 0.958308 0.035521	-0.017970 0.967400 0.975583 -0.019585	-0.033508 0.966422 0.980986 -0.033464	-0.046080 0.959479 0.956858 0.000287	0.007450 0.973681 0.985319 0.005074	-0.000552 0.982629 0.977490 0.004416	0.016043 0.988132 0.981385 0.015346	-0.050491 0.981962 0.954117 -0.018042	0.016538 0.987747 0.974187 0.001837	0.022584 0.989036 0.985638 0.015850	-0.030333 0.950840 0.977872 -0.017334	-0.032930 0.992721 0.989089 -0.034121	3 -0.009558 9999
3 38	14 19	3 38	0.308320 0.786494 0.850271 0.021881	-0.029939 0.947275 0.989432 -0.016112	0.004756 0.967400 0.972143 0.003314	0.004443 0.966422 0.972861 0.003872	0.022015 0.959479 0.977855 0.005780	-0.052146 0.973681 0.982512 -0.037428	0.019385 0.982629 0.978536 0.016263	0.004173 0.988132 0.981833 0.000808	0.011006 0.981962 0.965301 0.005298	0.017867 0.987747 0.981260 0.009299	-0.014257 0.989036 0.976403 -0.006479	-0.020388 0.950840 0.990157 -0.025294	0.010001 0.992721 0.970549 0.012522	0 0.021881 9999
3 39	14 20	3 39	0.285763 0.786494 0.862162 0.010886	0.069515 0.947275 0.969262 0.043386	0.013204 0.967400 0.972591 0.006212	0.007108 0.966422 0.979095 0.008263	-0.066226 0.959479 0.966393 -0.034245	0.011841 0.973681 0.980835 0.000079	-0.023129 0.982629 0.980542 -0.021886	-0.007980 0.988132 0.966762 0.001513	-0.006559 0.981962 0.972719 0.000262	-0.038896 0.987747 0.969144 -0.027271	-0.001023 0.989036 0.981655 -0.006490	-0.023928 0.950840 0.973813 -0.007616	0.020952 0.992721 0.972438 0.025076	4 -0.019308 9999
3 40	14 19	3 40	0.163004 0.786494 0.889634 -0.005913	-0.044268 0.947275 0.977907 -0.011327	-0.027906 0.967400 0.983998 -0.026546	-0.027336 0.966422 0.983387 -0.026730	0.014988 0.959479 0.988566 0.019163	-0.035486 0.973681 0.972203 -0.017730	0.015598 0.982629 0.988303 0.017308	0.011181 0.988132 0.974345 -0.000271	0.015291 0.981962 0.987680 0.012769	0.004314 0.987747 0.978932 -0.005286	-0.035493 0.989036 0.973608 -0.026761	-0.020642 0.950840 0.981321 0.005720	0.002313 0.992721 0.988224 0.001256	0 0.000000 9999
3 41	14 20	3 41	0.354366 0.786494 0.819614 0.042722	-0.050359 0.947275 0.973179 -0.009208	0.007817 0.967400 0.976411 0.002874	0.007125 0.966422 0.974203 0.002662	0.007225 0.959479 0.982096 -0.002007	0.057394 0.973681 0.981583 0.037591	-0.008664 0.982629 0.982906 -0.008675	-0.014308 0.988132 0.981679 -0.011281	-0.005148 0.981962 0.955088 -0.004775	0.006310 0.987747 0.986757 0.000746	0.005767 0.989036 0.984409 0.010713	-0.050817 0.950840 0.975907 -0.024850	-0.014612 0.992721 0.977650 -0.013226	0 0.042722 205
3 42	14 19	3 42	0.274478 0.786494 0.873145 0.008768	-0.115383 0.947275 0.957368 -0.055764	0.026085 0.967400 0.985999 0.021189	0.026598 0.966422 0.986349 0.021388	-0.048366 0.959479 0.973059 -0.014546	-0.061297 0.973681 0.947850 -0.020211	0.012310 0.982629 0.983454 0.019009	0.033312 0.988132 0.959061 0.018305	0.003179 0.981962 0.958743 -0.006096	-0.014534 0.987747 0.982456 -0.020740	-0.023716 0.989036 0.980794 -0.021316	-0.089894 0.950840 0.965931 -0.038830	-0.003678 0.992721 0.989252 -0.007878	1 -0.022112 9999
3 43	14 20	3 43	0.315262 0.786494 0.835123 0.016235	0.032548 0.947275 0.983566 0.008072	-0.007765 0.967400 0.975708 -0.016057	-0.007282 0.966422 0.974757 -0.015875	0.041693 0.959479 0.976561 0.007096	-0.001922 0.973681 0.978587 -0.017544	-0.037909 0.982629 0.977506 -0.027023	-0.031603 0.988132 0.986596 -0.028937	0.060332 0.981962 0.975140 0.047462	0.013498 0.987747 0.980110 0.009345	-0.037771 0.989036 0.960228 -0.019291	-0.047666 0.950840 0.981008 -0.019531	0.066409 0.992721 0.983488 0.061814	8 0.027759 9999
3 44	14 20	3 44	0.280357 0.786494 0.822753 -0.011462	-0.002633 0.947275 0.984929 -0.004746	0.004307 0.967400 0.963786 0.003320	0.003255 0.966422 0.973741 0.000006	-0.029528 0.959479 0.975688 -0.000567	0.002891 0.973681 0.982650 0.004301	-0.043690 0.982629 0.953325 -0.016190	-0.008246 0.988132 0.970035 -0.002020	0.020363 0.981962 0.982610 0.012041	-0.030073 0.987747 0.961177 -0.006457	0.003361 0.989036 0.981181 -0.008464	-0.028858 0.950840 0.967925 -0.008980	0.010804 0.992721 0.982490 0.004876	0 0.000000 9999
3 45	14 20	3 45	0.273248 0.786494 0.823751 0.003157	0.081726 0.947275 0.974703 0.052750	-0.006716 0.967400 0.985718 -0.006775	-0.008258 0.966422 0.986220 -0.005947	-0.066792 0.959479 0.955379 -0.014059	0.036885 0.973681 0.973798 0.023867	-0.023231 0.982629 0.956192 -0.003604	-0.009653 0.988132 0.928109 0.009280	0.026017 0.981962 0.949377 0.004458	-0.033516 0.987747 0.942486 -0.009054	0.015966 0.989036 0.972394 0.003058	-0.033273 0.950840 0.985286 -0.012932	0.006203 0.992721 0.987612 0.002711	4 -0.006662 9999
3 46	14 19	3 46	0.257916 0.786494 0.887921 0.001353	-0.005959 0.947275 0.986362 0.002270	-0.010528 0.967400 0.967655 -0.024376	-0.010301 0.966422 0.964887 -0.025564	0.026246 0.959479 0.984197 0.002381	-0.053293 0.973681 0.956180 -0.017691	0.008476 0.982629 0.973112 -0.013227	0.015294 0.988132 0.962680 -0.000240	0.013609 0.981962 0.985983 0.006893	0.018902 0.987747 0.979976 0.005196	0.024806 0.989036 0.986226 0.020037	-0.045310 0.950840 0.983044 -0.014520	0.006465 0.992721 0.988012 0.003553	3 -0.005881 9999
3 47	14 19	3 47	0.190532 0.786494 0.909665 0.008241	-0.087427 0.947275 0.957105 -0.030808	0.009658 0.967400 0.969767 -0.003655	0.009659 0.966422 0.969819 -0.005427	0.020132 0.959479 0.981023 0.013260	-0.018573 0.973681 0.968250 0.010549	0.001821 0.982629 0.982179 -0.003767	0.022278 0.988132 0.949925 0.009774	0.005645 0.981962 0.981250 0.000723	0.011016 0.987747 0.975187 0.004809	0.004840 0.989036 0.984213 0.003284	-0.023481 0.950840 0.979939 0.001552	-0.000276 0.992721 0.992414 0.000063	1 -0.015934 9999
3 48	14 16	3 48	0.235564 0.786494 0.863713 -0.003204	0.088136 0.947275 0.964923 0.041464	-0.030644 0.967400 0.996190 -0.030854	0.052652 0.966422 0.975283 0.032012	0.007960 0.959479 0.974730 0.017006	-0.000653 0.973681 0.989004 -0.010099	0.005339 0.982629 0.982573 -0.000139	-0.001842 0.988132 0.979420 0.001324	-0.029798 0.981962 0.976196 -0.017083	0.007008 0.987747 0.976725 0.005186	0.011517 0.989036 0.979078 0.010250	0.015490 0.950840 0.995042 0.021411	0.003633 0.992721 0.986802 0.003649	0 0.000000 9999
3 49	14 20	3 49	0.262436 0.786494 0.851021 0.009903	-0.021883 0.947275 0.978257 -0.004557	-0.057091 0.967400 0.961239 -0.033372	-0.056815 0.966422 0.964217 -0.033811	0.067865 0.959479 0.967891 0.035772	0.006160 0.973681 0.981802 0.007794	0.011957 0.982629 0.976944 0.002403	0.030341 0.988132 0.975871 0.018978	0.006391 0.981962 0.969567 -0.009521	0.021164 0.987747 0.981440 0.007670	-0.002133 0.989036 0.980563 0.002192	0.061282 0.950840 0.977282 0.034197	0.001898 0.992721 0.980192 -0.000594	4 0.018822 9999
3 50	14 20	3 50	0.293080 0.786494 0.860706 0.018018	0.009351 0.947275 0.986106 -0.000854	-0.059291 0.967400 0.954804 -0.053260	-0.057945 0.966422 0.954078 -0.050596	0.026667 0.959479 0.971765 -0.009703	0.008039 0.973681 0.982771 -0.002602	-0.031576 0.982629 0.978424 -0.041865	-0.015298 0.988132 0.988916 -0.015981	0.026102 0.981962 0.975131 0.012525	-0.005965 0.987747 0.987072 -0.012891	-0.019825 0.989036 0.979504 -0.010393	-0.005689 0.950840 0.980790 -0.013508	0.005995 0.992721 0.989327 0.005520	2 -0.030978 9999
3 51	14 20	3 51	0.266692 0.786494 0.878074 0.022559	-0.072371 0.947275 0.957861 -0.032314	0.006320 0.967400 0.972219 -0.002181	0.003641 0.966422 0.968655 -0.006581	0.026768 0.959479 0.983987 0.017096	-0.003660 0.973681 0.975989 -0.009057	0.011598 0.982629 0.981782 0.002660	-0.025743 0.988132 0.974905 -0.026451	0.025312 0.981962 0.982198 0.011950	0.031026 0.987747 0.982822 0.016086	0.027483 0.989036 0.981116 0.023685	-0.035311 0.950840 0.978280 -0.007561	0.008635 0.992721 0.988442 0.006437	1 -0.026999 9999
3 52	14 12	3 52	0.228704 0.786494 0.908526 0.001463	0.034310 0.947275 0.984736 0.032835	0.014781 0.967400 0.973053 0.008265	0.014522 0.966422 0.969188 0.006784	-0.044755 0.959479 0.981999 -0.021934	0.000654 0.973681 0.989875 0.003256	-0.020500 0.982629 0.984211 -0.010497	-0.027980 0.988132 0.984107 -0.024097	0.022028 0.981962 0.984500 0.013709	-0.022808 0.987747 0.974700 -0.006978	0.000829 0.989036 0.992310 0.000205	-0.008502 0.950840 0.982699 0.002644	0.007657 0.992721 0.990993 0.004275	7 -0.005938 9999
3 53	14 20	3 53	0.306089 0.786494 0.851253 0.014500	0.022606 0.947275 0.988010 0.019739	-0.037962 0.967400 0.962119 -0.037724	-0.038441 0.966422 0.964213 -0.036723	-0.006359 0.959479 0.982640 -0.010395	0.054124 0.973681 0.982646 0.031585	-0.044585 0.982629 0.980021 -0.037393	-0.005678 0.988132 0.981101 -0.002449	0.014058 0.981962 0.973456 0.004332	-0.030573 0.987747 0.984357 -0.024606	-0.026178 0.989036 0.987570 -0.015382	-0.042116 0.950840 0.980594 -0.027090	0.003140 0.992721 0.989174 0.001499	2 -0.023388 9999
3 54	14 20	3 54	0.228689 0.786494 0.919145 0.025166	-0.042057 0.947275 0.977202 -0.015368	-0.003473 0.967400 0.969824 -0.014577	-0.004374 0.966422 0.966074 -0.013702	-0.053439 0.959479 0.981733 -0.032556	-0.038402 0.973681 0.979736 -0.021438	-0.021242 0.982629 0.980346 -0.014904	-0.019694 0.988132 0.981382 -0.013939	0.007427 0.981962 0.993677 0.003073	-0.028667 0.987747 0.977654 -0.015889	0.021615 0.989036 0.986106 0.020300	-0.059723 0.950840 0.983504 -0.034610	0.024669 0.992721 0.992835 0.021366	4 -0.028623 9999
3 55	14 18	3 55	0.185534 0.786494 0.903301 0.006708	0.088704 0.947275 0.976242 0.055932	-0.025846 0.967400 0.957576 -0.022551	-0.025917 0.966422 0.963270 -0.021025	-0.012020 0.959479 0.932305 -0.014205	0.039038 0.973681 0.978188 0.023877	0.004279 0.982629 0.984764 0.002352	-0.009232 0.988132 0.971261 -0.004430	0.000070 0.981962 0.988391 -0.002078	0.003425 0.987747 0.985858 -0.006805	0.011462 0.989036 0.979300 0.011579	-0.017389 0.950840 0.965892 -0.006865	-0.032661 0.992721 0.979757 -0.020927	2 -0.012299 9999
3 56	14 20	3 56	0.300751 0.786494 0.873802 0.039419	0.047222 0.947275 0.973962 0.000589	0.019314 0.967400 0.962914 -0.006513	0.019659 0.966422 0.963111 -0.007005	0.061877 0.959479 0.980303 0.039262	0.004393 0.973681 0.987238 0.002218	0.020542 0.982629 0.988880 0.017953	0.019638 0.988132 0.986483 0.017670	0.014460 0.981962 0.990191 0.005968	0.019447 0.987747 0.987085 0.012696	0.017991 0.989036 0.986136 0.015093	0.064963 0.950840 0.977719 0.030173	0.008905 0.992721 0.987399 0.003809	0 0.039419 261
3 57	14 19	3 57	0.272277 0.786494 0.894933 0.027812	-0.071401 0.947275 0.974543 -0.037815	-0.004888 0.967400 0.986671 -0.010230	-0.004741 0.966422 0.987071 -0.008326	-0.025316 0.959479 0.982348 -0.015828	0.005784 0.973681 0.983379 -0.009105	-0.017455 0.982629 0.985599 -0.005872	-0.006070 0.988132 0.982144 -0.002153	0.012008 0.981962 0.980722 0.005446	-0.002200 0.987747 0.984318 0.004014	0.015130 0.989036 0.990322 0.011814	-0.045864 0.950840 0.982233 -0.027793	0.005005 0.992721 0.988142 0.004191	1 -0.032430 9999
3 58	14 18	3 58	0.096952 0.786494 0.967686 -0.002032	-0.083117 0.947275 0.977659 -0.042838	-0.000035 0.967400 0.988389 -0.005633	0.000166 0.966422 0.985379 -0.007201	-0.030623 0.959479 0.981202 -0.017789	-0.029644 0.973681 0.988697 -0.022198	0.000608 0.982629 0.986243 -0.000913	-0.003107 0.988132 0.990532 -0.005805	0.020286 0.981962 0.981691 0.013040	0.001522 0.987747 0.996442 0.001372	0.020851 0.989036 0.982528 0.019192	-0.038639 0.950840 0.987800 -0.020862	0.005829 0.992721 0.985424 0.004780	0 0.000000 9999
3 59	14 19	3 59	0.225543 0.786494 0.908947 0.036195	0.013750 0.947275 0.984190 0.018562	-0.059895 0.967400 0.958679 -0.041099	-0.064032 0.966422 0.956186 -0.039753	0.013388 0.959479 0.978074 -0.014400	0.003516 0.973681 0.980409 0.006608	-0.014340 0.982629 0.970024 -0.024755	0.024589 0.988132 0.987371 0.021072	0.010239 0.981962 0.983893 0.004712	-0.024121 0.987747 0.993318 -0.026791	-0.030131 0.989036 0.979449 -0.031857	0.037984 0.950840 0.975495 0.005302	0.008749 0.992721 0.992814 0.006838	2 -0.038569 9999
3 60	14 20	3 60	0.295955 0.786494 0.851653 0.025101	0.055938 0.947275 0.977335 0.027465	0.025081 0.967400 0.907274 0.000476	0.025143 0.966422 0.907626 -0.000503	0.083869 0.959479 0.966240 0.041143	0.005654 0.973681 0.981536 0.008817	0.011058 0.982629 0.981834 0.005177	0.015120 0.988132 0.975037 0.002589	0.012951 0.981962 0.982881 0.001571	0.007524 0.987747 0.984200 -0.003052	0.003569 0.989036 0.973550 0.001656	0.074645 0.950840 0.964506 0.029946	0.004107 0.992721 0.982545 0.000218	4 0.032136 9999
3 61	14 20	3 61	0.236156 0.786494 0.880038 0.013358	0.028927 0.947275 0.983434 0.027322	0.020608 0.967400 0.955546 0.000692	0.032946 0.966422 0.958172 0.010009	-0.011841 0.959479 0.934894 -0.026644	0.008018 0.973681 0.986006 -0.005396	-0.009422 0.982629 0.970605 -0.011957	-0.011330 0.988132 0.976289 -0.008459	-0.002420 0.981962 0.980484 -0.008871	0.008266 0.987747 0.985630 -0.001440	0.027598 0.989036 0.990247 0.022623	0.031373 0.950840 0.962944 -0.000628	-0.002191 0.992721 0.987324 0.000023	4 -0.018866 9999
3 62	14 20	3 62	0.306097 0.786494 0.866041 0.046209	-0.007235 0.947275 0.982495 -0.002315	0.031165 0.967400 0.949657 0.025459	0.031898 0.966422 0.950751 0.024796	0.032068 0.959479 0.977545 0.008887	-0.015121 0.973681 0.982651 0.001064	-0.013535 0.982629 0.975421 -0.004812	0.022069 0.988132 0.982121 0.013465	0.011886 0.981962 0.982018 -0.002910	0.031203 0.987747 0.984615 0.017332	-0.004242 0.989036 0.974122 0.003442	0.005473 0.950840 0.980922 0.016793	0.004552 0.992721 0.987769 0.002706	0 0.046209 169
3 63	14 17	3 63	0.285743 0.786494 0.874940 0.035752	0.044722 0.947275 0.972747 0.021126	-0.003998 0.967400 0.990792 -0.004596	-0.003670 0.966422 0.985071 -0.004964	-0.040949 0.959479 0.973747 -0.016958	-0.009521 0.973681 0.983677 -0.019247	-0.015196 0.982629 0.978646 -0.007650	-0.028212 0.988132 0.973788 -0.021416	0.038735 0.981962 0.981323 0.032762	-0.028753 0.987747 0.975080 -0.016909	0.016213 0.989036 0.988342 0.013938	-0.012687 0.950840 0.990462 -0.003968	-0.001457 0.992721 0.988191 -0.004017	0 0.035752 9999
3 64	14 20	3 64	0.286195 0.786494 0.870323 0.025042	-0.031687 0.947275 0.985193 -0.016935	-0.017217 0.967400 0.952362 -0.012881	-0.018990 0.966422 0.955024 -0.013614	0.001180 0.959479 0.984611 -0.001068	-0.046176 0.973681 0.977604 -0.033486	-0.031448 0.982629 0.976483 -0.018200	-0.004859 0.988132 0.983880 -0.005189	0.025545 0.981962 0.981788 0.018527	0.018007 0.987747 0.984529 0.013206	-0.010262 0.989036 0.978938 -0.003349	-0.066497 0.950840 0.983529 -0.039302	0.003542 0.992721 0.989106 0.000765	0 0.025042 9999
3 65	14 18	3 65	0.273332 0.786494 0.873331 0.017970	0.039291 0.947275 0.974876 0.004849	-0.012762 0.967400 0.980206 -0.017990	-0.011995 0.966422 0.982680 -0.019506	-0.038866 0.959479 0.983686 -0.014903	-0.013266 0.973681 0.984976 -0.006995	-0.016639 0.982629 0.962405 -0.002499	-0.027120 0.988132 0.960730 -0.016180	0.004664 0.981962 0.980511 -0.002715	-0.038697 0.987747 0.976179 -0.023454	0.016534 0.989036 0.986163 0.014585	-0.011722 0.950840 0.974871 0.005865	0.009586 0.992721 0.983889 0.007140	9 -0.020530 9999
3 66	14 19	3 66	0.194854 0.786494 0.905594 -0.007098	-0.040850 0.947275 0.988327 -0.027109	-0.035056 0.967400 0.977105 -0.031337	-0.034377 0.966422 0.975963 -0.031643	0.029789 0.959479 0.985394 0.010590	-0.019842 0.973681 0.968828 -0.004212	0.032002 0.982629 0.980293 0.021100	-0.007151 0.988132 0.979283 -0.011074	0.034048 0.981962 0.980083 0.018781	0.011037 0.987747 0.987525 0.005276	0.013261 0.989036 0.977451 0.008889	-0.019042 0.950840 0.982245 0.002965	0.014485 0.992721 0.985105 0.010590	0 0.000000 9999
3 67	14 20	3 67	0.197857 0.786494 0.930559 0.021083	-0.007127 0.947275 0.978370 -0.013727	0.004755 0.967400 0.980648 0.002656	0.001267 0.966422 0.982065 0.003177	0.064477 0.959479 0.978914 0.036611	-0.010968 0.973681 0.978588 0.013578	0.012690 0.982629 0.961861 -0.004333	0.047366 0.988132 0.977871 0.037557	0.008202 0.981962 0.985077 0.004170	0.012526 0.987747 0.977240 0.007891	-0.016132 0.989036 0.982035 -0.013502	-0.037789 0.950840 0.984398 -0.021920	0.000188 0.992721 0.994416 -0.000075	7 0.028139 9999
3 68	14 20	3 68	0.289415 0.786494 0.881429 0.044284	0.044519 0.947275 0.983710 0.021119	-0.023771 0.967400 0.966109 0.001023	-0.024978 0.966422 0.966067 0.000584	0.065639 0.959479 0.973060 0.036967	0.078647 0.973681 0.974908 0.052524	0.044055 0.982629 0.962723 0.025491	0.010711 0.988132 0.989789 0.016497	-0.011913 0.981962 0.987160 -0.015657	0.023037 0.987747 0.988925 0.015206	0.004110 0.989036 0.987210 -0.001702	0.046330 0.950840 0.975336 0.008717	-0.013113 0.992721 0.990666 -0.011679	0 0.044284 189
3 69	14 20	3 69	0.239386 0.786494 0.885974 0.003992	0.034799 0.947275 0.984054 0.015030	-0.025112 0.967400 0.941545 -0.006820	-0.024037 0.966422 0.940997 -0.005464	-0.038678 0.959479 0.974581 -0.018287	0.006839 0.973681 0.970600 -0.009740	0.010956 0.982629 0.964364 0.005244	-0.020782 0.988132 0.975260 -0.008446	0.013277 0.981962 0.984555 0.007085	-0.001705 0.987747 0.979036 0.013104	0.013113 0.989036 0.983508 0.006708	0.009306 0.950840 0.973047 -0.002692	0.004905 0.992721 0.989444 0.001037	4 -0.008544 9999
3 70	14 18	3 70	0.159012 0.786494 0.937048 -0.020264	-0.008867 0.947275 0.977302 -0.000391	-0.021031 0.967400 0.967022 0.003496	-0.020940 0.966422 0.967545 0.003959	0.026093 0.959479 0.978879 0.016949	0.030866 0.973681 0.977229 0.010138	0.019527 0.982629 0.981244 0.019916	-0.012647 0.988132 0.980797 -0.004999	0.011337 0.981962 0.971145 -0.002398	0.032489 0.987747 0.974518 0.023345	0.014859 0.989036 0.981159 0.010791	0.035933 0.950840 0.974752 0.021724	0.003387 0.992721 0.978107 0.000171	0 0.000000 9999
3 71	14 19	3 71	0.184514 0.786494 0.889560 -0.011099	0.049304 0.947275 0.969038 0.005895	-0.016781 0.967400 0.954785 -0.012957	-0.000230 0.966422 0.970397 0.004113	0.014950 0.959479 0.978824 0.020504	-0.025154 0.973681 0.947807 0.007575	-0.006698 0.982629 0.957735 0.005991	0.021780 0.988132 0.944580 0.012393	-0.037490 0.981962 0.966218 -0.015590	-0.000123 0.987747 0.978045 -0.009413	0.036132 0.989036 0.988517 0.032152	-0.011481 0.950840 0.950802 0.005561	0.004905 0.992721 0.980977 0.001856	0 0.000000 9999
3 72	14 20	3 72	0.118167 0.786494 0.914067 -0.022171	-0.027152 0.947275 0.975533 -0.003618	-0.000707 0.967400 0.977593 0.011627	-0.007950 0.966422 0.970187 0.004056	-0.004822 0.959479 0.987401 0.003003	-0.018576 0.973681 0.978306 -0.001061	-0.001831 0.982629 0.982481 -0.005517	0.039111 0.988132 0.981919 0.031420	-0.021148 0.981962 0.987471 -0.015872	0.005432 0.987747 0.987769 -0.002383	-0.015014 0.989036 0.990101 -0.017746	-0.039379 0.950840 0.981445 -0.014584	-0.021483 0.992721 0.992249 -0.019383	0 0.000000 9999
3 73	14 19	3 73	0.289945 0.786494 0.874228 0.017238	-0.001979 0.947275 0.986360 0.007147	-0.052355 0.967400 0.956994 -0.015058	-0.052168 0.966422 0.954446 -0.015797	0.077302 0.959479 0.973599 0.044471	0.038271 0.973681 0.971214 0.011976	0.049919 0.982629 0.962108 0.026400	-0.021168 0.988132 0.989193 -0.019582	0.018947 0.981962 0.985975 0.013046	0.023851 0.987747 0.982463 0.009229	0.008313 0.989036 0.990145 0.003769	0.074066 0.950840 0.974374 0.042438	0.003812 0.992721 0.989509 0.000587	4 0.027687 9999
3 74	14 20	3 74	0.322654 0.786494 0.838301 0.015622	0.102951 0.947275 0.963701 0.057903	0.072734 0.967400 0.965183 0.053118	0.072033 0.966422 0.964958 0.049759	0.020832 0.959479 0.980316 -0.001382	0.032719 0.973681 0.981781 0.032374	-0.003284 0.982629 0.984843 -0.001410	-0.014118 0.988132 0.984521 -0.016679	0.018505 0.981962 0.974897 0.004354	-0.004082 0.987747 0.982166 -0.007350	0.021334 0.989036 0.986897 0.017158	0.084757 0.950840 0.975367 0.056220	0.006519 0.992721 0.988346 0.002620	11 0.029636 9999
3 75	14 19	3 75	0.236810 0.786494 0.863123 0.004072	-0.074130 0.947275 0.963645 -0.032795	-0.042908 0.967400 0.949784 -0.013430	-0.044522 0.966422 0.950508 -0.013873	-0.014270 0.959479 0.972642 -0.025234	-0.041338 0.973681 0.962578 -0.019090	0.002034 0.982629 0.971778 -0.001652	0.010320 0.988132 0.971232 -0.006702	0.063146 0.981962 0.986562 0.052791	0.009372 0.987747 0.986037 -0.000189	0.030008 0.989036 0.984615 0.024771	0.012776 0.950840 0.971253 0.007718	-0.000107 0.992721 0.994061 -0.003589	8 0.014662 9999
3 76	14 20	3 76	0.348571 0.786494 0.797363 0.031536	-0.061723 0.947275 0.970121 -0.027135	-0.028823 0.967400 0.977015 -0.019490	-0.029138 0.966422 0.977246 -0.021372	0.018886 0.959479 0.981141 0.012694	0.045734 0.973681 0.978178 0.032147	0.045218 0.982629 0.976808 0.039942	-0.007587 0.988132 0.980308 -0.005845	0.016770 0.981962 0.986097 0.011950	0.025088 0.987747 0.986896 0.022749	0.024389 0.989036 0.986203 0.026221	-0.037114 0.950840 0.983171 -0.018780	0.009045 0.992721 0.987111 0.004212	6 0.035491 9999
3 77	14 20	3 77	0.327738 0.786494 0.808249 0.011705	-0.029122 0.947275 0.976114 -0.016159	-0.007133 0.967400 0.979158 -0.018195	-0.010074 0.966422 0.981457 -0.019053	-0.008546 0.959479 0.986935 -0.014072	-0.061038 0.973681 0.965635 -0.029928	-0.004888 0.982629 0.986022 -0.003091	0.029034 0.988132 0.976969 0.018555	-0.060064 0.981962 0.930342 -0.022472	0.005439 0.987747 0.982155 -0.003440	0.017360 0.989036 0.983410 0.009525	-0.074335 0.950840 0.972290 -0.030161	-0.036432 0.992721 0.928976 -0.024081	8 -0.016218 9999
3 78	14 20	3 78	0.345907 0.786494 0.776500 -0.009738	-0.028177 0.947275 0.968642 0.001914	0.077249 0.967400 0.960376 0.045764	0.075889 0.966422 0.961589 0.043418	-0.025119 0.959479 0.974643 -0.030409	-0.059145 0.973681 0.964895 -0.032054	0.002233 0.982629 0.970839 0.004098	0.003896 0.988132 0.970493 -0.004646	0.019659 0.981962 0.981688 0.004270	-0.003101 0.987747 0.972291 -0.002765	-0.000877 0.989036 0.978142 -0.007933	-0.067544 0.950840 0.964320 -0.043808	0.014916 0.992721 0.981244 0.008140	0 0.000000 9999
3 79	14 20	3 79	0.398180 0.786494 0.759362 0.045013	0.000593 0.947275 0.983428 0.020623	0.023908 0.967400 0.983069 0.021088	0.023357 0.966422 0.982096 0.021025	0.052251 0.959479 0.982902 0.028328	-0.013856 0.973681 0.984326 -0.010327	-0.019937 0.982629 0.985012 -0.011641	0.029873 0.988132 0.983212 0.026448	-0.000828 0.981962 0.979155 0.000588	0.036128 0.987747 0.983072 0.024878	-0.040531 0.989036 0.948949 -0.019783	-0.049433 0.950840 0.980123 -0.028461	-0.007384 0.992721 0.979905 -0.001314	0 0.045013 184
3 80	14 18	3 80	0.319636 0.786494 0.743148 -0.014756	0.022622 0.947275 0.964417 -0.002842	-0.044346 0.967400 0.960965 -0.029618	-0.044629 0.966422 0.960775 -0.027487	-0.004013 0.959479 0.892261 -0.005209	-0.061433 0.973681 0.950424 -0.039860	0.000180 0.982629 0.911173 0.008785	-0.013905 0.988132 0.882960 -0.005015	0.032355 0.981962 0.975055 0.012762	-0.020931 0.987747 0.913519 -0.009707	0.007342 0.989036 0.978628 0.001195	-0.004198 0.950840 0.970468 0.010923	0.010826 0.992721 0.985390 0.006792	0 0.000000 9999
3 81	14 18	3 81	0.263398 0.786494 0.844930 0.017264	0.018060 0.947275 0.976512 0.011390	0.002021 0.967400 0.989062 0.005234	0.001644 0.966422 0.989257 0.005279	-0.040037 0.959479 0.888934 -0.030987	-0.008651 0.973681 0.972495 0.003504	0.014329 0.982629 0.936245 0.012415	0.011735 0.988132 0.898065 0.005857	0.057758 0.981962 0.951195 0.031275	-0.021399 0.987747 0.905671 -0.007020	0.012339 0.989036 0.983269 0.004895	-0.049641 0.950840 0.980101 -0.024742	0.009967 0.992721 0.983716 0.005099	8 0.023236 9999
3 82	14 18	3 82	0.277072 0.786494 0.854608 0.021583	0.005972 0.947275 0.964633 0.018429	0.035971 0.967400 0.945850 0.004602	0.035851 0.966422 0.949759 0.006126	0.037678 0.959479 0.967913 0.024424	-0.025008 0.973681 0.963121 -0.020891	0.058735 0.982629 0.968752 0.045431	0.016114 0.988132 0.961573 0.008144	0.031363 0.981962 0.978346 0.013372	0.047201 0.987747 0.968662 0.030564	0.032519 0.989036 0.971078 0.020693	-0.046061 0.950840 0.956169 -0.017239	0.014583 0.992721 0.989419 0.005852	6 0.031314 9999
3 83	14 20	3 83	0.285090 0.786494 0.860127 0.025239	-0.047494 0.947275 0.962294 -0.025005	0.047056 0.967400 0.978430 0.039560	0.046912 0.966422 0.978315 0.037852	0.033030 0.959479 0.986530 0.026775	-0.053947 0.973681 0.954598 -0.013652	-0.001502 0.982629 0.986149 0.006905	0.019746 0.988132 0.961562 0.007078	0.017349 0.981962 0.985106 0.009895	0.009708 0.987747 0.983253 0.000037	-0.009642 0.989036 0.960859 0.007486	-0.072041 0.950840 0.968808 -0.017971	0.006759 0.992721 0.985205 0.002462	4 0.025996 9999
3 84	14 18	3 84	0.284259 0.786494 0.857521 0.010209	0.023505 0.947275 0.938079 0.024515	0.050628 0.967400 0.940651 0.016293	0.050640 0.966422 0.939860 0.012447	0.040892 0.959479 0.945983 -0.005090	-0.032303 0.973681 0.987199 -0.027193	-0.004058 0.982629 0.983243 -0.003362	-0.018742 0.988132 0.980566 -0.023875	0.014552 0.981962 0.990257 0.004897	0.020434 0.987747 0.969913 0.005639	-0.001990 0.989036 0.985285 0.004844	0.020968 0.950840 0.964065 0.008220	0.009823 0.992721 0.985565 0.004164	7 -0.015612 9999
3 85	14 20	3 85	0.291583 0.786494 0.865852 0.032279	-0.014003 0.947275 0.986594 0.010943	0.001060 0.967400 0.958000 0.004677	0.004179 0.966422 0.962478 0.007349	0.051317 0.959479 0.982569 0.027981	-0.013517 0.973681 0.980932 0.006341	-0.008307 0.982629 0.970582 -0.002658	0.010547 0.988132 0.986578 0.013762	0.017178 0.981962 0.986758 0.002927	0.024241 0.987747 0.979540 0.008772	-0.031530 0.989036 0.945582 -0.009264	-0.003825 0.950840 0.978330 0.019096	0.006541 0.992721 0.983200 0.001540	0 0.032279 9999
3 86	14 16	3 86	0.229791 0.786494 0.835357 -0.023851	-0.007383 0.947275 0.929104 0.000978	-0.001067 0.967400 0.984399 -0.004549	-0.001909 0.966422 0.986795 -0.001867	-0.061258 0.959479 0.952976 -0.011050	0.035286 0.973681 0.963864 0.017328	0.016341 0.982629 0.975810 0.015754	-0.007076 0.988132 0.937512 0.010497	0.030337 0.981962 0.902782 -0.003123	-0.004581 0.987747 0.959921 0.008288	0.015428 0.989036 0.979834 0.010754	-0.031242 0.950840 0.944992 0.012052	0.005735 0.992721 0.985866 0.001107	0 0.000000 9999
3 87	14 20	3 87	0.286956 0.786494 0.860313 0.001938	-0.015758 0.947275 0.986287 -0.009906	0.013101 0.967400 0.958198 0.013492	0.010827 0.966422 0.964663 0.010341	-0.031940 0.959479 0.979668 -0.013109	0.010798 0.973681 0.979242 0.019595	-0.012270 0.982629 0.972436 0.006256	0.002911 0.988132 0.973893 0.015438	0.016100 0.981962 0.983355 0.013772	-0.013806 0.987747 0.975650 0.000414	0.011034 0.989036 0.980397 0.012850	-0.071420 0.950840 0.974514 -0.036100	0.002085 0.992721 0.985347 0.003039	7 0.005470 9999
3 88	14 16	3 88	0.265252 0.786494 0.797202 0.004976	0.085470 0.947275 0.904925 0.016472	0.001154 0.967400 0.982519 0.005770	-0.020702 0.966422 0.982343 -0.009742	-0.119501 0.959479 0.901437 -0.047622	0.056343 0.973681 0.967506 0.030244	-0.029257 0.982629 0.960445 -0.020079	-0.026118 0.988132 0.969647 -0.016528	-0.076946 0.981962 0.845824 -0.025803	0.024717 0.987747 0.954635 0.000147	0.031318 0.989036 0.974045 0.025421	-0.060848 0.950840 0.885813 0.001368	0.011853 0.992721 0.973625 0.003724	4 -0.015394 9999
3 89	14 19	3 89	0.260759 0.786494 0.853798 -0.030890	-0.041167 0.947275 0.976324 -0.021672	-0.038064 0.967400 0.906943 -0.013057	-0.037283 0.966422 0.908891 -0.012356	0.061622 0.959479 0.968654 0.023899	0.013492 0.973681 0.984865 0.009384	0.036386 0.982629 0.972336 0.024382	0.025225 0.988132 0.977322 0.020669	0.051018 0.981962 0.983440 0.039572	0.005769 0.987747 0.986095 0.001203	0.013400 0.989036 0.982084 0.007051	0.092075 0.950840 0.955701 0.035712	0.009239 0.992721 0.987594 0.005411	0 0.000000 9999
3 90	14 9	3 90	0.311805 0.786494 0.837205 0.015797	0.011367 0.947275 0.980428 0.027926	-0.036671 0.967400 0.758555 -0.004919	-0.055904 0.966422 0.728071 -0.010911	-0.049290 0.959479 0.968144 -0.025241	-0.033767 0.973681 0.987872 -0.025473	-0.062391 0.982629 0.934789 -0.034645	-0.040354 0.988132 0.966262 -0.031239	0.043940 0.981962 0.949614 0.008351	-0.060786 0.987747 0.954436 -0.038338	0.011271 0.989036 0.980588 0.003352	-0.132133 0.950840 0.451216 0.014349	-0.003651 0.992721 0.991463 -0.008700	9 -0.024609 9999
3 91	14 19	3 91	0.279260 0.786494 0.830553 -0.007443	0.009020 0.947275 0.987855 0.005378	-0.061585 0.967400 0.907099 -0.034727	-0.061372 0.966422 0.906923 -0.032656	0.047454 0.959479 0.957663 -0.008933	0.061665 0.973681 0.946486 0.014733	0.019012 0.982629 0.943691 -0.019021	-0.018507 0.988132 0.981547 -0.011195	0.022629 0.981962 0.986450 0.010001	0.019677 0.987747 0.984555 0.005818	0.014548 0.989036 0.968617 0.003742	0.064407 0.950840 0.943639 -0.000125	0.010527 0.992721 0.987267 0.005650	0 0.000000 9999
3 92	14 9	3 92	0.264093 0.786494 0.840650 -0.011154	0.048319 0.947275 0.970793 0.012027	-0.055784 0.967400 0.741199 -0.009866	-0.071709 0.966422 0.712958 -0.013499	-0.092794 0.959479 0.903678 -0.014487	0.010349 0.973681 0.981519 -0.007208	-0.018870 0.982629 0.945663 -0.002794	-0.007884 0.988132 0.922885 0.015836	0.041685 0.981962 0.956602 0.011992	-0.032961 0.987747 0.943205 0.000633	0.014719 0.989036 0.922523 -0.008183	-0.156205 0.950840 0.444711 -0.047168	0.012404 0.992721 0.990697 0.009165	0 0.000000 9999
3 93	14 20	3 93	0.372108 0.786494 0.777418 0.020267	0.029985 0.947275 0.981411 0.005166	0.035507 0.967400 0.969126 0.015581	0.035436 0.966422 0.972418 0.016186	-0.036838 0.959479 0.974149 -0.021908	0.042788 0.973681 0.975144 0.018009	-0.036729 0.982629 0.965876 -0.020266	-0.011602 0.988132 0.972317 0.000453	0.007459 0.981962 0.985874 -0.003993	0.017060 0.987747 0.975773 0.020792	-0.009043 0.989036 0.985138 -0.007915	-0.028355 0.950840 0.968011 -0.014864	-0.034719 0.992721 0.970193 -0.024174	0 0.020267 9999
4 5	19 15	4 5	0.284330 0.761482 0.866710 0.003999	0.054464 0.976182 0.972826 0.045466	0.021419 0.961598 0.963197 0.013292	0.007978 0.960859 0.971396 0.001767	0.011570 0.963834 0.976049 -0.007501	-0.009846 0.984093 0.978553 -0.007172	-0.003502 0.984744 0.971209 -0.003780	0.017290 0.986045 0.980010 0.013046	0.020563 0.987576 0.973277 0.005949	-0.013810 0.967646 0.979622 -0.016942	-0.034168 0.958879 0.987619 -0.018024	-0.021001 0.978492 0.872352 -0.013095	0.003070 0.989036 0.993896 -0.001127	9 -0.008231 9999
4 6	19 20	4 6	0.331376 0.761482 0.857049 0.022735	-0.037612 0.976182 0.983288 -0.037407	-0.023857 0.961598 0.969254 -0.030373	-0.024308 0.960859 0.968302 -0.032746	0.037632 0.963834 0.982135 0.010258	-0.006394 0.984093 0.991075 -0.002014	-0.035118 0.984744 0.985716 -0.039281	0.004876 0.986045 0.988712 0.006309	0.038762 0.987576 0.985407 0.031946	0.055385 0.967646 0.987625 0.033846	0.001925 0.958879 0.977021 -0.015189	-0.010639 0.978492 0.985563 -0.018910	0.015721 0.989036 0.990586 0.014383	6 -0.029884 9999
4 7	19 20	4 7	0.337255 0.761482 0.852963 0.031184	0.014388 0.976182 0.986213 0.013886	0.083479 0.961598 0.958280 0.059841	0.082484 0.960859 0.958261 0.057061	0.057019 0.963834 0.974957 0.027550	-0.014589 0.984093 0.986727 -0.005891	0.001957 0.984744 0.984803 0.000307	-0.000864 0.986045 0.990976 0.000700	0.004384 0.987576 0.983856 -0.000818	0.026498 0.967646 0.987115 0.009722	0.031108 0.958879 0.982690 0.031596	0.004407 0.978492 0.982999 -0.003899	-0.013668 0.989036 0.989748 -0.016837	10 0.031389 9999
4 8	19 20	4 8	0.205011 0.761482 0.910195 -0.008313	0.017655 0.976182 0.962385 0.011509	0.003767 0.961598 0.981382 0.007647	0.004481 0.960859 0.980985 0.008254	0.000226 0.963834 0.985193 0.004471	0.012698 0.984093 0.967395 0.005918	0.004789 0.984744 0.991205 0.006794	0.015215 0.986045 0.978451 0.001110	0.000983 0.987576 0.983053 -0.005304	0.015922 0.967646 0.987270 0.002457	0.007197 0.958879 0.979615 0.000409	0.021566 0.978492 0.981015 0.024627	0.003047 0.989036 0.982697 -0.002608	0 0.000000 9999
4 9	19 19	4 9	0.271271 0.761482 0.896625 0.032790	0.007473 0.976182 0.984483 0.006053	-0.036039 0.961598 0.956588 -0.019106	-0.036417 0.960859 0.953371 -0.020232	0.039727 0.963834 0.976776 0.008638	-0.008767 0.984093 0.989015 -0.008507	-0.018730 0.984744 0.976289 -0.001073	0.003775 0.986045 0.980205 -0.009501	0.003034 0.987576 0.993298 -0.001106	0.026273 0.967646 0.989819 0.012883	0.008702 0.958879 0.985111 0.020359	-0.004546 0.978492 0.973863 -0.008572	-0.002001 0.989036 0.986694 -0.006056	0 0.032790 9999
4 10	19 20	4 10	0.296973 0.761482 0.861910 -0.003062	-0.012190 0.976182 0.976935 -0.009429	0.005529 0.961598 0.977814 0.013020	0.001154 0.960859 0.980379 0.008071	0.009510 0.963834 0.984753 -0.005856	-0.007579 0.984093 0.977524 -0.006267	0.003629 0.984744 0.981417 -0.000496	-0.017824 0.986045 0.985841 -0.021777	0.011782 0.987576 0.980392 0.004349	0.038217 0.967646 0.984721 0.026776	0.054034 0.958879 0.965298 0.021278	-0.019969 0.978492 0.986206 -0.012997	-0.022154 0.989036 0.992357 -0.019145	0 0.000000 9999
4 11	19 13	4 11	0.228880 0.761482 0.918406 0.012986	0.008978 0.976182 0.987339 0.005964	-0.013628 0.961598 0.969081 -0.020602	-0.026693 0.960859 0.983982 -0.023301	0.017278 0.963834 0.982582 0.023535	0.022121 0.984093 0.989992 0.015462	0.034121 0.984744 0.976040 0.023604	0.023006 0.986045 0.985507 0.025966	0.004442 0.987576 0.992312 -0.000329	-0.066848 0.967646 0.980120 -0.039046	0.006957 0.958879 0.989766 0.013457	-0.003263 0.978492 0.597332 0.004770	-0.050752 0.989036 0.980002 -0.057966	9 -0.022518 9999
4 12	19 20	4 12	0.342047 0.761482 0.851702 0.042405	-0.014208 0.976182 0.984376 -0.019574	0.018356 0.961598 0.969610 0.018062	0.015944 0.960859 0.969973 0.015251	0.056271 0.963834 0.980340 0.037317	0.011619 0.984093 0.977214 0.006961	0.032480 0.984744 0.983893 0.027933	0.013408 0.986045 0.984884 0.006136	0.025146 0.987576 0.983433 0.015336	0.031683 0.967646 0.983151 0.005380	0.070891 0.958879 0.955613 0.021971	-0.015350 0.978492 0.976827 -0.013309	-0.000390 0.989036 0.987102 0.002996	0 0.042405 212
4 13	19 13	4 13	0.284655 0.761482 0.875373 0.006804	-0.012683 0.976182 0.978895 -0.015592	0.007719 0.961598 0.976043 0.012891	-0.000756 0.960859 0.962227 0.000249	-0.019148 0.963834 0.982090 -0.008380	-0.001481 0.984093 0.989353 -0.005539	0.011633 0.984744 0.967264 -0.004944	-0.022137 0.986045 0.972541 -0.013298	0.003717 0.987576 0.984383 -0.000486	-0.049077 0.967646 0.968794 -0.011608	-0.024305 0.958879 0.985225 -0.011477	-0.007550 0.978492 0.623013 -0.006040	0.001762 0.989036 0.990176 0.000769	1 -0.010300 9999
4 14	19 20	4 14	0.305248 0.761482 0.834541 0.003696	0.039726 0.976182 0.973419 0.035526	0.031264 0.961598 0.965069 0.011196	0.020335 0.960859 0.961179 0.004707	-0.049598 0.963834 0.978358 -0.028406	-0.009975 0.984093 0.985114 -0.010264	0.005611 0.984744 0.973664 0.011566	-0.023743 0.986045 0.980099 -0.019302	-0.032764 0.987576 0.950344 -0.006846	0.029296 0.967646 0.969114 0.014180	-0.013689 0.958879 0.980960 0.002598	-0.028478 0.978492 0.977287 -0.015997	-0.041844 0.989036 0.962673 -0.029241	4 -0.010246 9999
4 15	19 16	4 15	0.215937 0.761482 0.896383 0.006958	-0.006405 0.976182 0.968663 -0.003136	-0.002719 0.961598 0.949441 -0.007764	-0.001582 0.960859 0.977372 0.002368	0.007154 0.963834 0.983224 0.005915	0.021334 0.984093 0.953895 0.008456	0.021086 0.984744 0.966148 0.007320	0.030731 0.986045 0.943799 0.009453	-0.026294 0.987576 0.960172 -0.014199	0.063700 0.967646 0.959176 0.032796	-0.012216 0.958879 0.987685 -0.005330	0.013015 0.978492 0.922287 0.014234	0.002524 0.989036 0.978180 0.003390	9 0.015106 9999
4 16	19 20	4 16	0.314654 0.761482 0.846612 0.008378	0.006095 0.976182 0.980090 0.014463	0.028353 0.961598 0.938878 0.024707	0.027058 0.960859 0.938864 0.021245	0.059082 0.963834 0.975464 0.045726	0.033778 0.984093 0.975225 0.028094	0.031994 0.984744 0.977814 0.022873	0.052266 0.986045 0.986126 0.047646	0.024406 0.987576 0.980717 0.012828	0.064450 0.967646 0.980368 0.041836	0.089695 0.958879 0.956850 0.048959	0.048771 0.978492 0.971621 0.046537	0.021633 0.989036 0.993186 0.018704	10 0.020253 9999
4 17	19 19	4 17	0.263083 0.761482 0.825919 0.003466	0.003304 0.976182 0.918436 0.002856	0.020475 0.961598 0.973896 0.012808	0.018056 0.960859 0.976458 0.009022	0.025642 0.963834 0.973808 0.009083	0.020994 0.984093 0.977495 0.020658	0.003410 0.984744 0.965631 0.017908	0.009389 0.986045 0.952784 -0.004861	-0.002626 0.987576 0.981439 -0.013845	0.044098 0.967646 0.956873 0.025294	-0.014056 0.958879 0.979292 0.001787	0.031241 0.978492 0.965357 0.023862	0.002348 0.989036 0.987081 0.003111	9 0.009363 9999
4 18	19 19	4 18	0.316614 0.761482 0.860865 0.027749	-0.007536 0.976182 0.986115 -0.002181	0.010030 0.961598 0.954351 0.004749	0.000774 0.960859 0.955212 -0.006026	-0.014503 0.963834 0.973418 -0.014615	0.013618 0.984093 0.986777 0.010275	-0.014428 0.984744 0.976411 -0.012624	0.006357 0.986045 0.988416 0.011821	-0.015561 0.987576 0.981271 -0.019003	0.004864 0.967646 0.987578 -0.002281	-0.006672 0.958879 0.980461 -0.007701	-0.008858 0.978492 0.975764 -0.009250	-0.007880 0.989036 0.985800 -0.011698	0 0.027749 9999
4 19	19 20	4 19	0.275729 0.761482 0.868578 -0.001388	-0.007058 0.976182 0.978608 -0.009680	-0.023369 0.961598 0.978620 -0.018810	-0.022176 0.960859 0.977968 -0.016072	-0.038952 0.963834 0.970399 -0.012719	-0.016626 0.984093 0.976614 -0.007993	0.011061 0.984744 0.974288 0.005928	-0.036222 0.986045 0.953353 -0.014920	0.009152 0.987576 0.979200 0.000854	-0.085974 0.967646 0.960782 -0.036666	-0.037473 0.958879 0.982328 -0.026674	0.023487 0.978492 0.983248 0.019034	0.000907 0.989036 0.990546 0.000418	0 0.000000 9999
4 20	19 20	4 20	0.330701 0.761482 0.847689 0.017709	0.008630 0.976182 0.982808 0.013227	-0.031754 0.961598 0.956519 -0.015338	-0.031560 0.960859 0.958923 -0.015977	0.019736 0.963834 0.978384 0.006293	0.001035 0.984093 0.971896 0.005954	0.002535 0.984744 0.972681 0.011592	0.008173 0.986045 0.985774 0.018261	0.001828 0.987576 0.983773 -0.004733	0.020297 0.967646 0.986385 0.011097	0.040794 0.958879 0.984517 0.037072	-0.007211 0.978492 0.974797 0.002162	0.000813 0.989036 0.986818 -0.002686	10 0.025622 9999
4 21	19 19	4 21	0.281449 0.761482 0.882563 0.029560	0.006377 0.976182 0.989003 0.006038	-0.077336 0.961598 0.959690 -0.043118	-0.077144 0.960859 0.958987 -0.042569	0.032534 0.963834 0.973317 -0.000750	0.018964 0.984093 0.977922 0.015540	-0.011184 0.984744 0.970457 0.007632	0.037102 0.986045 0.970988 0.024290	0.005192 0.987576 0.983667 -0.002214	0.027282 0.967646 0.980682 0.011839	0.009056 0.958879 0.975548 0.019901	0.016068 0.978492 0.964991 0.011789	-0.030923 0.989036 0.988763 -0.032499	2 -0.035701 9999
4 22	19 19	4 22	0.197614 0.761482 0.919987 0.003041	0.005060 0.976182 0.960936 -0.002612	0.001508 0.961598 0.979248 -0.008145	0.001817 0.960859 0.978498 -0.010610	-0.016750 0.963834 0.980687 -0.001923	0.018759 0.984093 0.967919 0.015280	0.018002 0.984744 0.988557 0.017266	0.020993 0.986045 0.976274 0.007102	-0.010313 0.987576 0.966124 -0.015489	0.019516 0.967646 0.985808 0.004159	-0.034491 0.958879 0.983049 -0.019923	0.019841 0.978492 0.976600 0.014582	-0.011586 0.989036 0.978673 -0.016098	6 0.007246 9999
4 23	19 20	4 23	0.319559 0.761482 0.853479 0.015775	-0.042297 0.976182 0.984657 -0.046192	-0.004856 0.961598 0.973644 -0.011451	-0.004599 0.960859 0.973070 -0.011586	0.036438 0.963834 0.981012 0.016565	-0.020144 0.984093 0.979270 -0.014940	0.032113 0.984744 0.980150 0.035959	0.005752 0.986045 0.987684 0.003907	-0.002342 0.987576 0.977154 -0.013726	0.047637 0.967646 0.987752 0.028189	0.035905 0.958879 0.975082 0.019437	-0.019189 0.978492 0.978711 -0.013772	0.001613 0.989036 0.979697 -0.000592	1 -0.026994 9999
4 24	19 20	4 24	0.305841 0.761482 0.867817 0.029966	0.067432 0.976182 0.979905 0.066475	-0.000940 0.961598 0.957346 -0.004564	-0.001160 0.960859 0.958754 -0.005746	-0.026269 0.963834 0.978515 -0.013991	0.058886 0.984093 0.983083 0.055435	0.007962 0.984744 0.977290 -0.002011	0.026548 0.986045 0.982672 0.030087	0.008459 0.987576 0.983230 0.004465	-0.035534 0.967646 0.977594 -0.012173	0.033550 0.958879 0.986144 0.035087	0.006550 0.978492 0.984759 0.008625	0.013083 0.989036 0.989922 0.016268	10 0.032426 9999
4 25	19 20	4 25	0.280211 0.761482 0.808523 -0.000288	0.005162 0.976182 0.937903 0.009854	0.012124 0.961598 0.985299 0.003910	0.005270 0.960859 0.985377 -0.000511	-0.025858 0.963834 0.959889 0.003089	-0.001296 0.984093 0.986934 0.002294	0.010427 0.984744 0.983066 0.006551	0.004234 0.986045 0.974820 0.010072	-0.033617 0.987576 0.958584 -0.022595	0.052294 0.967646 0.960438 0.023161	0.003411 0.958879 0.985368 0.009583	0.000325 0.978492 0.978404 -0.001663	0.002858 0.989036 0.974386 0.002879	0 0.000000 9999
4 26	19 20	4 26	0.262329 0.761482 0.849665 0.004796	-0.012719 0.976182 0.980356 -0.002665	-0.048213 0.961598 0.945397 -0.015093	-0.049662 0.960859 0.945585 -0.013419	0.025969 0.963834 0.952217 -0.011111	0.005804 0.984093 0.978356 0.009524	0.019516 0.984744 0.960393 0.035118	0.023801 0.986045 0.958328 0.010225	-0.002900 0.987576 0.975636 -0.010289	0.025813 0.967646 0.985037 0.011830	0.024904 0.958879 0.978017 0.033999	0.003124 0.978492 0.950930 0.011149	0.002922 0.989036 0.986571 0.001750	6 0.012978 9999
4 27	19 20	4 27	0.277463 0.761482 0.849935 0.008329	0.006337 0.976182 0.964897 0.009911	0.008308 0.961598 0.972949 0.012705	0.008488 0.960859 0.972691 0.011235	0.024386 0.963834 0.981996 0.019739	0.014200 0.984093 0.974981 0.003372	0.006718 0.984744 0.983127 0.013028	0.025108 0.986045 0.970057 0.012419	0.003888 0.987576 0.974342 -0.001178	0.021290 0.967646 0.969926 0.006615	0.076953 0.958879 0.961030 0.037492	0.020223 0.978492 0.972333 0.022557	0.003125 0.989036 0.970950 0.001663	10 0.017671 9999
4 28	19 19	4 28	0.308853 0.761482 0.791167 -0.009750	0.012428 0.976182 0.958813 0.013223	0.031233 0.961598 0.970225 0.027653	0.031432 0.960859 0.968411 0.028671	0.014065 0.963834 0.971703 -0.003143	-0.009617 0.984093 0.976900 -0.017761	-0.025092 0.984744 0.975434 -0.013218	0.014982 0.986045 0.961100 -0.003218	0.003896 0.987576 0.979261 -0.002494	0.033418 0.967646 0.982797 0.015147	0.054431 0.958879 0.946287 0.018067	-0.012144 0.978492 0.969081 -0.012397	0.002072 0.989036 0.987210 0.001744	0 0.000000 9999
4 29	19 20	4 29	0.341671 0.761482 0.832267 0.013262	0.027296 0.976182 0.957740 0.019677	0.009923 0.961598 0.979216 -0.003947	0.007272 0.960859 0.979210 -0.005554	-0.022918 0.963834 0.986118 -0.008036	-0.016765 0.984093 0.970623 -0.016355	0.014352 0.984744 0.978008 0.005050	0.015276 0.986045 0.979080 0.007331	-0.022295 0.987576 0.965615 -0.007233	0.053100 0.967646 0.985087 0.031161	-0.041576 0.958879 0.978062 -0.018907	-0.009506 0.978492 0.990216 -0.011325	-0.001442 0.989036 0.989977 0.001041	9 0.020329 9999
4 30	19 19	4 30	0.379788 0.761482 0.806969 0.032678	0.035176 0.976182 0.985893 0.031061	-0.031033 0.961598 0.955812 -0.008550	-0.030541 0.960859 0.955171 -0.007396	0.084608 0.963834 0.973924 0.055358	-0.011692 0.984093 0.977006 -0.003542	-0.027534 0.984744 0.967283 -0.015489	0.024037 0.986045 0.979408 0.012629	0.003856 0.987576 0.980952 -0.000067	0.047806 0.967646 0.979184 0.026606	-0.017865 0.958879 0.982964 -0.035608	-0.003668 0.978492 0.982300 -0.009525	-0.027855 0.989036 0.986392 -0.031753	4 0.042532 208
4 31	19 20	4 31	0.336656 0.761482 0.823969 0.015908	-0.012404 0.976182 0.964612 -0.019055	0.068688 0.961598 0.955576 0.040357	0.067962 0.960859 0.953788 0.036414	-0.022407 0.963834 0.984753 -0.025138	0.013059 0.984093 0.983710 0.006244	-0.013418 0.984744 0.984628 -0.014183	-0.009449 0.986045 0.983676 -0.012569	0.037834 0.987576 0.984594 0.030211	0.008387 0.967646 0.983636 -0.010032	0.034905 0.958879 0.988319 0.033566	0.005253 0.978492 0.982484 0.000908	0.016355 0.989036 0.987432 0.010650	10 0.023108 9999
4 32	19 20	4 32	0.301774 0.761482 0.861184 0.002809	-0.016228 0.976182 0.972354 -0.017833	0.008462 0.961598 0.976069 0.008215	0.007977 0.960859 0.975366 0.007028	0.024341 0.963834 0.984551 0.021248	0.013779 0.984093 0.977430 0.016333	0.017625 0.984744 0.979327 0.015612	0.044129 0.986045 0.980118 0.031006	0.024760 0.987576 0.975781 0.017655	0.015320 0.967646 0.978118 -0.009980	0.031939 0.958879 0.984836 0.012657	-0.033630 0.978492 0.975944 -0.030234	0.029238 0.989036 0.985847 0.028225	7 0.009333 9999
4 33	19 20	4 33	0.321803 0.761482 0.859059 0.018288	0.028138 0.976182 0.981499 0.025417	-0.032685 0.961598 0.959709 -0.009332	-0.030926 0.960859 0.960057 -0.007416	0.038886 0.963834 0.970504 0.005387	-0.000589 0.984093 0.970953 0.002167	-0.009910 0.984744 0.978152 0.002983	-0.027625 0.986045 0.986745 -0.023318	0.020062 0.987576 0.981778 0.011402	0.037730 0.967646 0.980662 0.014270	0.063336 0.958879 0.982269 0.045902	0.007934 0.978492 0.986455 0.009671	0.016520 0.989036 0.982825 0.012692	10 0.028973 9999
4 34	19 19	4 34	0.234802 0.761482 0.916421 0.030817	-0.002775 0.976182 0.988269 -0.002177	-0.002113 0.961598 0.976974 0.000059	-0.001702 0.960859 0.978372 0.000247	0.052668 0.963834 0.981608 0.034170	-0.005705 0.984093 0.968121 -0.012100	-0.014598 0.984744 0.978017 -0.001009	0.029887 0.986045 0.968766 0.018430	-0.002588 0.987576 0.991667 -0.001984	0.029191 0.967646 0.980377 0.010471	-0.032461 0.958879 0.983111 -0.011466	0.003890 0.978492 0.973922 0.003879	-0.000159 0.989036 0.970082 -0.002893	4 0.032450 9999
4 35	19 20	4 35	0.305965 0.761482 0.840877 0.000304	0.000598 0.976182 0.981048 0.007655	-0.025262 0.961598 0.980040 -0.019358	-0.031663 0.960859 0.980318 -0.023171	-0.030375 0.963834 0.967259 -0.008366	-0.037745 0.984093 0.982697 -0.027326	0.017957 0.984744 0.983750 0.018175	-0.032738 0.986045 0.978289 -0.021326	-0.000797 0.987576 0.982158 -0.005518	-0.010783 0.967646 0.983064 0.005040	0.016892 0.958879 0.985727 0.022962	-0.002187 0.978492 0.975601 -0.000566	-0.001385 0.989036 0.981982 -0.004891	3 -0.002654 9999
4 36	19 20	4 36	0.348091 0.761482 0.836014 0.040651	-0.000071 0.976182 0.982679 -0.003997	0.019909 0.961598 0.960966 0.023288	0.017466 0.960859 0.961079 0.017949	0.037099 0.963834 0.977183 0.020912	-0.019980 0.984093 0.983314 -0.016493	0.007130 0.984744 0.986974 0.008457	-0.005387 0.986045 0.985893 -0.009229	0.022453 0.987576 0.967663 0.015113	0.057031 0.967646 0.974442 0.029369	0.042915 0.958879 0.951566 0.005652	-0.010239 0.978492 0.979807 -0.003026	0.002284 0.989036 0.982696 0.000584	0 0.040651 235
4 37	19 20	4 37	0.266707 0.761482 0.872738 0.028027	0.001629 0.976182 0.958308 -0.006576	0.004293 0.961598 0.975583 0.000071	-0.001809 0.960859 0.980986 -0.001714	-0.051979 0.963834 0.956858 -0.016157	-0.018997 0.984093 0.985319 -0.019238	0.048757 0.984744 0.977490 0.047080	-0.005089 0.986045 0.981385 -0.006025	-0.041254 0.987576 0.954117 -0.029130	0.044373 0.967646 0.974187 0.015205	-0.034592 0.958879 0.985638 -0.019788	0.007720 0.978492 0.977872 0.014584	0.002468 0.989036 0.989089 0.002257	6 0.036325 9999
4 38	19 19	4 38	0.316070 0.761482 0.850271 0.009330	-0.001754 0.976182 0.989432 -0.003781	0.044319 0.961598 0.972143 0.042328	0.044641 0.960859 0.972861 0.039997	0.009086 0.963834 0.977855 -0.001588	-0.007972 0.984093 0.982512 -0.011944	0.014667 0.984744 0.978536 0.016183	0.001027 0.986045 0.981833 -0.006678	0.023607 0.987576 0.965301 0.019453	0.035530 0.967646 0.981260 0.014061	0.064904 0.958879 0.976403 0.034385	-0.023950 0.978492 0.990157 -0.022985	0.005475 0.989036 0.970549 0.003889	10 0.017911 9999
4 39	19 20	4 39	0.288415 0.761482 0.862162 -0.006452	0.014004 0.976182 0.969262 0.011928	0.023423 0.961598 0.972591 0.013787	0.006738 0.960859 0.979095 0.007677	-0.045822 0.963834 0.966393 -0.017428	-0.005052 0.984093 0.980835 -0.003110	0.026365 0.984744 0.980542 0.023182	-0.005647 0.986045 0.966762 0.013662	-0.007707 0.987576 0.972719 -0.000196	-0.056663 0.967646 0.969144 -0.028378	-0.009145 0.958879 0.981655 0.001648	-0.011363 0.978492 0.973813 -0.012478	-0.000990 0.989036 0.972438 0.000742	0 0.000000 9999
4 40	19 19	4 40	0.176641 0.761482 0.889634 0.015008	0.007851 0.976182 0.977907 0.003847	-0.011215 0.961598 0.983998 -0.007794	-0.011474 0.960859 0.983387 -0.009420	0.006463 0.963834 0.988566 0.006953	-0.011358 0.984093 0.972203 -0.018606	0.011306 0.984744 0.988303 0.011878	0.024164 0.986045 0.974345 0.011357	-0.030006 0.987576 0.987680 -0.030541	0.017118 0.967646 0.978932 0.004063	0.005776 0.958879 0.973608 0.003756	-0.009672 0.978492 0.981321 -0.002473	-0.029750 0.989036 0.988224 -0.028330	8 -0.021409 9999
4 41	19 20	4 41	0.341660 0.761482 0.819614 0.006149	-0.004559 0.976182 0.973179 -0.002168	0.001380 0.961598 0.976411 0.005504	-0.000352 0.960859 0.974203 0.002759	0.012987 0.963834 0.982096 0.009142	-0.015181 0.984093 0.981583 -0.008572	0.004335 0.984744 0.982906 0.007272	-0.002444 0.986045 0.981679 0.001617	0.009078 0.987576 0.955088 0.006199	0.008798 0.967646 0.986757 -0.005525	0.030691 0.958879 0.984409 0.014443	-0.003179 0.978492 0.975907 -0.002722	-0.005272 0.989036 0.977650 -0.004051	10 0.009424 9999
4 42	19 19	4 42	0.289683 0.761482 0.873145 -0.000508	-0.000354 0.976182 0.957368 -0.005898	-0.003395 0.961598 0.985999 -0.010088	-0.002541 0.960859 0.986349 -0.011384	-0.032966 0.963834 0.973059 -0.005068	0.032517 0.984093 0.947850 0.023386	0.006661 0.984744 0.983454 0.004053	0.034014 0.986045 0.959061 0.018427	0.004237 0.987576 0.958743 0.006351	0.013443 0.967646 0.982456 0.000850	-0.054883 0.958879 0.980794 -0.047332	0.014299 0.978492 0.965931 0.012380	0.003018 0.989036 0.989252 0.001464	0 0.000000 9999
4 43	19 20	4 43	0.345031 0.761482 0.835123 0.034690	0.006929 0.976182 0.983566 0.007926	0.011357 0.961598 0.975708 0.019672	0.008390 0.960859 0.974757 0.014402	0.061250 0.963834 0.976561 0.037436	-0.021806 0.984093 0.978587 -0.017181	-0.007261 0.984744 0.977506 -0.016304	-0.006005 0.986045 0.986596 0.000815	0.023806 0.987576 0.975140 0.013824	0.013470 0.967646 0.980110 -0.001606	0.076306 0.958879 0.960228 0.034359	-0.022647 0.978492 0.981008 -0.012472	-0.009264 0.989036 0.983488 -0.015706	4 0.036037 9999
4 44	19 20	4 44	0.312710 0.761482 0.822753 0.004457	-0.013978 0.976182 0.984929 -0.003195	-0.000374 0.961598 0.963786 -0.001888	-0.000779 0.960859 0.973741 -0.003461	-0.006652 0.963834 0.975688 0.019074	-0.008587 0.984093 0.982650 -0.002509	0.019471 0.984744 0.953325 -0.003844	-0.029304 0.986045 0.970035 -0.013943	0.007671 0.987576 0.982610 -0.002124	-0.062743 0.967646 0.961177 -0.017957	-0.038741 0.958879 0.981181 -0.022396	-0.011699 0.978492 0.967925 -0.016994	0.019332 0.989036 0.982490 0.019014	4 0.009220 9999
4 45	19 20	4 45	0.295783 0.761482 0.823751 0.003912	0.003652 0.976182 0.974703 0.005282	-0.009791 0.961598 0.985718 -0.001565	-0.019863 0.960859 0.986220 -0.012205	-0.057033 0.963834 0.955379 -0.023387	-0.025255 0.984093 0.973798 -0.021441	0.058880 0.984744 0.956192 0.041665	-0.017827 0.986045 0.928109 0.000774	-0.000674 0.987576 0.949377 -0.009291	-0.059050 0.967646 0.942486 -0.004798	-0.042068 0.958879 0.972394 -0.032780	-0.003408 0.978492 0.985286 -0.003569	0.004581 0.989036 0.987612 0.001223	6 0.012767 9999
4 46	19 19	4 46	0.288204 0.761482 0.887921 0.029634	0.012179 0.976182 0.986362 0.011156	0.013577 0.961598 0.967655 0.017530	0.013756 0.960859 0.964887 0.013663	0.031722 0.963834 0.984197 0.017931	0.009213 0.984093 0.956180 -0.003230	-0.004585 0.984744 0.973112 0.009549	0.015938 0.986045 0.962680 -0.004186	0.027980 0.987576 0.985983 0.024679	0.016105 0.967646 0.979976 -0.006027	-0.037235 0.958879 0.986226 -0.020962	0.021546 0.978492 0.983044 0.024330	0.002996 0.989036 0.988012 -0.000504	0 0.029634 9999
4 47	19 19	4 47	0.195333 0.761482 0.909665 -0.009995	0.008748 0.976182 0.957105 0.008233	0.015073 0.961598 0.969767 0.018991	0.014999 0.960859 0.969819 0.017332	0.009034 0.963834 0.981023 -0.000624	-0.001373 0.984093 0.968250 -0.009369	-0.000436 0.984744 0.982179 0.007062	0.014789 0.986045 0.949925 -0.006598	0.004302 0.987576 0.981250 0.000224	0.021612 0.967646 0.975187 -0.001449	0.008344 0.958879 0.984213 0.022267	0.011304 0.978492 0.979939 0.007567	0.004532 0.989036 0.992414 0.003352	0 0.000000 9999
4 48	19 16	4 48	0.250505 0.761482 0.863713 0.000438	0.024414 0.976182 0.964923 0.016087	0.006619 0.961598 0.996190 0.008688	0.074295 0.960859 0.975283 0.049859	0.022389 0.963834 0.974730 0.024357	-0.008460 0.984093 0.989004 -0.007727	-0.003263 0.984744 0.982573 0.002416	-0.002607 0.986045 0.979420 0.003082	0.014817 0.987576 0.976196 0.026231	-0.003853 0.967646 0.976725 -0.010929	-0.020677 0.958879 0.979078 -0.017884	-0.012741 0.978492 0.995042 -0.008236	-0.000658 0.989036 0.986802 -0.002578	8 0.003390 9999
4 49	19 20	4 49	0.280298 0.761482 0.851021 0.024342	-0.011183 0.976182 0.978257 -0.004128	-0.054005 0.961598 0.961239 -0.024024	-0.053255 0.960859 0.964217 -0.023077	0.037096 0.963834 0.967891 0.013885	0.014281 0.984093 0.981802 0.023702	-0.032749 0.984744 0.976944 -0.023867	0.020314 0.986045 0.975871 0.009686	0.020540 0.987576 0.969567 0.010850	0.012180 0.967646 0.981440 -0.004177	0.008465 0.958879 0.980563 0.012679	-0.015377 0.978492 0.977282 -0.004942	0.031238 0.989036 0.980192 0.034065	0 0.024342 9999
4 50	19 20	4 50	0.319507 0.761482 0.860706 0.030509	0.045559 0.976182 0.986106 0.047720	0.032761 0.961598 0.954804 0.051940	0.032225 0.960859 0.954078 0.051549	0.039667 0.963834 0.971765 0.009269	-0.032711 0.984093 0.982771 -0.030381	0.003628 0.984744 0.978424 0.007601	-0.015053 0.986045 0.988916 -0.013321	0.018928 0.987576 0.975131 0.010868	0.020062 0.967646 0.987072 0.008333	0.083358 0.958879 0.979504 0.053991	-0.015942 0.978492 0.980790 -0.005631	0.001882 0.989036 0.989327 0.002834	10 0.040586 237
4 51	19 20	4 51	0.260790 0.761482 0.878074 -0.006527	-0.048481 0.976182 0.957861 -0.045462	0.028463 0.961598 0.972219 0.019690	0.027618 0.960859 0.968655 0.020523	0.024635 0.963834 0.983987 0.011760	-0.028929 0.984093 0.975989 -0.026954	-0.006492 0.984744 0.981782 -0.005045	-0.006073 0.986045 0.974905 -0.007757	0.007086 0.987576 0.982198 0.001518	0.040265 0.967646 0.982822 0.017749	-0.024088 0.958879 0.981116 -0.011198	-0.017195 0.978492 0.978280 -0.019814	0.007273 0.989036 0.988442 0.005673	0 0.000000 9999
4 52	19 12	4 52	0.256335 0.761482 0.908526 0.026435	0.000129 0.976182 0.984736 0.000304	0.026698 0.961598 0.973053 0.027504	0.026563 0.960859 0.969188 0.026877	-0.041339 0.963834 0.981999 -0.024138	-0.000059 0.984093 0.989875 -0.001453	0.016646 0.984744 0.984211 0.013646	-0.008631 0.986045 0.984107 -0.005063	-0.005887 0.987576 0.984500 -0.009637	-0.046049 0.967646 0.974700 -0.020174	0.001867 0.958879 0.992310 0.009172	-0.020138 0.978492 0.982699 -0.015931	0.009892 0.989036 0.990993 0.008875	0 0.026435 9999
4 53	19 20	4 53	0.317557 0.761482 0.851253 0.005763	-0.011869 0.976182 0.988010 -0.010482	-0.044419 0.961598 0.962119 -0.023515	-0.046115 0.960859 0.964213 -0.026437	-0.006341 0.963834 0.982640 -0.006855	-0.010971 0.984093 0.982646 -0.010045	0.027709 0.984744 0.980021 0.025529	-0.027295 0.986045 0.981101 -0.018947	0.021307 0.987576 0.973456 0.012641	-0.010176 0.967646 0.984357 0.007000	-0.007944 0.958879 0.987570 -0.011586	0.002612 0.978492 0.980594 0.003332	-0.018127 0.989036 0.989174 -0.019299	3 -0.012343 9999
4 54	19 20	4 54	0.226978 0.761482 0.919145 0.023264	-0.004124 0.976182 0.977202 -0.007586	-0.042785 0.961598 0.969824 -0.053408	-0.042533 0.960859 0.966074 -0.052416	-0.048502 0.963834 0.981733 -0.028648	0.023048 0.984093 0.979736 0.018524	0.005466 0.984744 0.980346 0.006698	-0.012084 0.986045 0.981382 -0.008695	0.008594 0.987576 0.993677 0.005664	-0.027111 0.967646 0.977654 -0.009254	-0.009825 0.958879 0.986106 -0.014812	-0.025116 0.978492 0.983504 -0.020379	-0.011666 0.989036 0.992835 -0.014229	2 -0.035249 9999
4 55	19 18	4 55	0.190811 0.761482 0.903301 -0.015303	-0.024397 0.976182 0.976242 -0.015329	0.002139 0.961598 0.957576 -0.004657	0.003577 0.960859 0.963270 0.001508	0.000059 0.963834 0.932305 -0.000588	-0.027738 0.984093 0.978188 -0.018097	0.019446 0.984744 0.984764 0.022449	-0.007980 0.986045 0.971261 -0.008695	0.002335 0.987576 0.988391 0.001200	0.031801 0.967646 0.985858 0.007700	0.019040 0.958879 0.979300 0.024443	0.027240 0.978492 0.965892 0.017441	-0.027400 0.989036 0.979757 -0.019125	0 0.000000 9999
4 56	19 20	4 56	0.324905 0.761482 0.873802 0.053597	-0.045340 0.976182 0.973962 -0.038987	-0.024366 0.961598 0.962914 -0.040597	-0.024648 0.960859 0.963111 -0.041882	0.013482 0.963834 0.980303 -0.003877	-0.005922 0.984093 0.987238 -0.007079	-0.028878 0.984744 0.988880 -0.027169	0.005492 0.986045 0.986483 0.003017	-0.009132 0.987576 0.990191 -0.011977	0.024494 0.967646 0.987085 0.011979	-0.034509 0.958879 0.986136 -0.038263	-0.039055 0.978492 0.977719 -0.042239	0.022099 0.989036 0.987399 0.022417	0 0.053597 108
4 57	19 19	4 57	0.291752 0.761482 0.894933 0.029111	0.027754 0.976182 0.974543 0.013572	0.021404 0.961598 0.986671 0.018316	0.021299 0.960859 0.987071 0.020331	-0.018830 0.963834 0.982348 -0.001338	-0.001991 0.984093 0.983379 0.000208	0.035608 0.984744 0.985599 0.029620	-0.028485 0.986045 0.982144 -0.019273	-0.004744 0.987576 0.980722 -0.012303	-0.058183 0.967646 0.984318 -0.039611	0.006570 0.958879 0.990322 0.010181	0.015532 0.978492 0.982233 0.013882	0.002021 0.989036 0.988142 0.002309	9 -0.033958 9999
4 58	19 18	4 58	0.124697 0.761482 0.967686 0.015977	0.059843 0.976182 0.977659 0.053501	0.000176 0.961598 0.988389 0.001014	0.000521 0.960859 0.985379 0.001885	0.008215 0.963834 0.981202 0.020919	-0.023678 0.984093 0.988697 -0.026875	0.002979 0.984744 0.986243 0.002918	0.013286 0.986045 0.990532 0.007809	0.037383 0.987576 0.981691 0.027795	0.004709 0.967646 0.996442 0.002647	-0.038750 0.958879 0.982528 -0.021708	0.035817 0.978492 0.987800 0.031706	0.044757 0.989036 0.985424 0.040835	11 0.022507 9999
4 59	19 19	4 59	0.228883 0.761482 0.908947 0.021179	0.002855 0.976182 0.984190 0.007518	0.002963 0.961598 0.958679 0.013851	0.003255 0.960859 0.956186 0.018243	0.034152 0.963834 0.978074 0.017886	0.006690 0.984093 0.980409 0.008394	-0.022418 0.984744 0.970024 -0.010605	0.019362 0.986045 0.987371 0.014322	-0.000082 0.987576 0.983893 -0.003982	0.011956 0.967646 0.993318 0.005914	-0.059930 0.958879 0.979449 -0.053995	-0.023778 0.978492 0.975495 -0.018934	0.004616 0.989036 0.992814 0.006452	0 0.021179 9999
4 60	19 20	4 60	0.308394 0.761482 0.851653 0.009352	-0.009858 0.976182 0.977335 -0.016014	0.070864 0.961598 0.907274 0.022516	0.070824 0.960859 0.907626 0.022033	0.091219 0.963834 0.966240 0.058307	0.032397 0.984093 0.981536 0.027335	-0.015893 0.984744 0.981834 -0.011485	0.015555 0.986045 0.975037 0.000332	0.013169 0.987576 0.982881 0.008251	0.060427 0.967646 0.984200 0.041656	-0.015379 0.958879 0.973550 -0.003776	0.039506 0.978492 0.964506 0.027749	0.000111 0.989036 0.982545 0.001717	4 0.023351 9999
4 61	19 20	4 61	0.267886 0.761482 0.880038 0.040170	-0.012093 0.976182 0.983434 -0.009513	-0.017669 0.961598 0.955546 -0.026836	0.003541 0.960859 0.958172 -0.007060	-0.001868 0.963834 0.934894 -0.003882	0.001085 0.984093 0.986006 0.004864	-0.019130 0.984744 0.970605 -0.007638	-0.007980 0.986045 0.976289 -0.005361	0.004750 0.987576 0.980484 0.003157	0.003562 0.967646 0.985630 -0.014342	-0.009407 0.958879 0.990247 -0.001288	-0.040216 0.978492 0.962944 -0.029173	0.010200 0.989036 0.987324 0.013780	0 0.040170 243
4 62	19 20	4 62	0.308759 0.761482 0.866041 0.015040	0.003446 0.976182 0.982495 -0.002695	0.054559 0.961598 0.949657 0.032273	0.054287 0.960859 0.950751 0.028570	0.008198 0.963834 0.977545 -0.008861	-0.010220 0.984093 0.982651 -0.015484	-0.003340 0.984744 0.975421 -0.012377	-0.031053 0.986045 0.982121 -0.040000	0.042686 0.987576 0.982018 0.033427	0.036452 0.967646 0.984615 0.014820	0.055923 0.958879 0.974122 0.031361	0.002128 0.978492 0.980922 -0.003262	0.017188 0.989036 0.987769 0.014480	7 -0.024528 9999
4 63	19 17	4 63	0.288006 0.761482 0.874940 0.022307	-0.011006 0.976182 0.972747 -0.020399	0.001277 0.961598 0.990792 -0.003904	0.000977 0.960859 0.985071 -0.004151	-0.029312 0.963834 0.973747 -0.003592	0.024656 0.984093 0.983677 0.019611	0.027102 0.984744 0.978646 0.021738	0.004961 0.986045 0.973788 0.012953	-0.001016 0.987576 0.981323 -0.003635	-0.045542 0.967646 0.975080 -0.016052	-0.026339 0.958879 0.988342 -0.029652	0.010159 0.978492 0.990462 0.013398	0.002634 0.989036 0.988191 0.000402	0 0.022307 9999
4 64	19 20	4 64	0.299656 0.761482 0.870323 0.018672	0.007387 0.976182 0.985193 0.003934	-0.005965 0.961598 0.952362 -0.003715	-0.014151 0.960859 0.955024 -0.011290	-0.008309 0.963834 0.984611 -0.007161	-0.061118 0.984093 0.977604 -0.056823	-0.001955 0.984744 0.976483 -0.005676	-0.018931 0.986045 0.983880 -0.018812	0.003434 0.987576 0.981788 0.001735	-0.003174 0.967646 0.984529 -0.013476	0.020434 0.958879 0.978938 -0.000917	-0.033444 0.978492 0.983529 -0.027330	-0.006507 0.989036 0.989106 -0.004564	7 -0.018742 9999
4 65	19 18	4 65	0.278547 0.761482 0.873331 -0.000633	-0.003957 0.976182 0.974876 -0.014691	-0.003681 0.961598 0.980206 -0.004485	-0.003625 0.960859 0.982680 -0.004535	-0.018910 0.963834 0.983686 0.000814	0.008085 0.984093 0.984976 0.003812	0.031231 0.984744 0.962405 0.019753	-0.030782 0.986045 0.960730 -0.017135	0.007234 0.987576 0.980511 0.006225	-0.045596 0.967646 0.976179 -0.015799	-0.004401 0.958879 0.986163 -0.001910	0.060952 0.978492 0.974871 0.053474	0.033261 0.989036 0.983889 0.026630	0 0.000000 9999
4 66	19 19	4 66	0.234398 0.761482 0.905594 0.023977	0.021148 0.976182 0.988327 0.016056	0.013220 0.961598 0.977105 0.017268	0.013419 0.960859 0.975963 0.016543	0.022307 0.963834 0.985394 0.001753	0.005719 0.984093 0.968828 -0.002012	-0.014415 0.984744 0.980293 -0.008727	0.005245 0.986045 0.979283 -0.009472	0.009530 0.987576 0.980083 0.000223	0.001597 0.967646 0.987525 -0.010505	-0.050000 0.958879 0.977451 -0.041122	0.021030 0.978492 0.982245 0.012563	0.002427 0.989036 0.985105 -0.002237	0 0.023977 9999
4 67	19 20	4 67	0.189853 0.761482 0.930559 0.014930	-0.025336 0.976182 0.978370 -0.023593	-0.003052 0.961598 0.980648 -0.010159	-0.010955 0.960859 0.982065 -0.010550	0.056513 0.963834 0.978914 0.031926	0.017486 0.984093 0.978588 0.013734	-0.021471 0.984744 0.961861 -0.009521	0.030482 0.986045 0.977871 0.019687	-0.008555 0.987576 0.985077 -0.012367	0.013975 0.967646 0.977240 0.001052	-0.058354 0.958879 0.982035 -0.051071	0.011211 0.978492 0.984398 0.013895	-0.000012 0.989036 0.994416 0.001046	4 0.021832 9999
4 68	19 20	4 68	0.266860 0.761482 0.881429 0.006841	0.015170 0.976182 0.983710 0.015391	-0.074292 0.961598 0.966109 -0.048121	-0.076445 0.960859 0.966067 -0.048341	0.050230 0.963834 0.973060 0.023995	-0.010697 0.984093 0.974908 -0.002776	-0.035053 0.984744 0.962723 -0.024799	-0.008602 0.986045 0.989789 -0.003603	0.004918 0.987576 0.987160 0.004993	0.022048 0.967646 0.988925 0.011959	-0.027214 0.958879 0.987210 -0.015110	0.006511 0.978492 0.975336 -0.005223	-0.025950 0.989036 0.990666 -0.022108	3 -0.018185 9999
4 69	19 20	4 69	0.261087 0.761482 0.885974 0.001862	-0.003210 0.976182 0.984054 -0.001600	-0.000178 0.961598 0.941545 0.021998	-0.001621 0.960859 0.940997 0.021002	-0.036595 0.963834 0.974581 -0.015241	-0.032654 0.984093 0.970600 -0.029417	-0.018038 0.984744 0.964364 -0.016780	-0.015856 0.986045 0.975260 -0.008901	0.056671 0.987576 0.984555 0.053014	-0.031733 0.967646 0.979036 -0.005949	0.004839 0.958879 0.983508 0.010118	-0.048900 0.978492 0.973047 -0.031724	0.023708 0.989036 0.989444 0.019400	8 0.009935 9999
4 70	19 18	4 70	0.199838 0.761482 0.937048 0.010916	0.016578 0.976182 0.977302 0.013101	-0.023589 0.961598 0.967022 -0.019450	-0.023275 0.960859 0.967545 -0.019453	0.001213 0.963834 0.978879 -0.006216	0.028493 0.984093 0.977229 0.027469	-0.009601 0.984744 0.981244 -0.007834	-0.009108 0.986045 0.980797 -0.004441	0.004477 0.987576 0.971145 0.002544	0.056928 0.967646 0.974518 0.040587	0.009252 0.958879 0.981159 0.019680	-0.010229 0.978492 0.974752 0.002530	0.001278 0.989036 0.978107 -0.002038	9 0.021049 9999
4 71	19 19	4 71	0.209055 0.761482 0.889560 -0.005916	-0.015306 0.976182 0.969038 -0.015825	-0.011833 0.961598 0.954785 -0.003840	-0.015492 0.960859 0.970397 -0.003362	-0.021303 0.963834 0.978824 -0.027626	0.011874 0.984093 0.947807 -0.003019	-0.003985 0.984744 0.957735 -0.018077	0.009239 0.986045 0.944580 -0.007976	-0.014508 0.987576 0.966218 -0.005689	0.023887 0.967646 0.978045 0.006062	-0.007901 0.958879 0.988517 0.005683	-0.007749 0.978492 0.950802 -0.012741	-0.016919 0.989036 0.980977 -0.014542	0 0.000000 9999
4 72	19 20	4 72	0.160001 0.761482 0.914067 -0.007153	-0.042757 0.976182 0.975533 -0.035259	-0.034638 0.961598 0.977593 -0.030996	-0.039046 0.960859 0.970187 -0.034458	0.002665 0.963834 0.987401 0.010534	0.018281 0.984093 0.978306 0.009101	-0.008620 0.984744 0.982481 -0.010506	0.021930 0.986045 0.981919 0.014301	-0.000858 0.987576 0.987471 0.002774	0.005803 0.967646 0.987769 -0.005101	0.009816 0.958879 0.990101 0.017603	-0.005227 0.978492 0.981445 -0.004741	-0.006179 0.989036 0.992249 -0.004131	0 0.000000 9999
4 73	19 19	4 73	0.313447 0.761482 0.874228 0.032159	0.018668 0.976182 0.986360 0.011557	-0.109058 0.961598 0.956994 -0.090301	-0.108989 0.960859 0.954446 -0.090276	0.049118 0.963834 0.973599 0.013579	0.014991 0.984093 0.971214 0.014212	-0.031622 0.984744 0.962108 -0.020614	0.008195 0.986045 0.989193 0.006774	0.014805 0.987576 0.985975 0.009075	0.044356 0.967646 0.982463 0.015959	-0.023720 0.958879 0.990145 -0.017811	0.039535 0.978492 0.974374 0.025563	-0.000215 0.989036 0.989509 -0.002502	2 -0.053889 104
4 74	19 20	4 74	0.345817 0.761482 0.838301 0.026557	0.017112 0.976182 0.963701 0.022681	0.077276 0.961598 0.965183 0.034543	0.075854 0.960859 0.964958 0.030192	0.013281 0.963834 0.980316 0.002159	0.003027 0.984093 0.981781 0.002217	-0.002081 0.984744 0.984843 -0.004872	0.003229 0.986045 0.984521 0.003884	-0.004826 0.987576 0.974897 -0.011186	0.004666 0.967646 0.982166 0.004674	0.052189 0.958879 0.986897 0.046957	0.044068 0.978492 0.975367 0.045060	-0.001363 0.989036 0.988346 -0.003633	10 0.035313 9999
4 75	19 19	4 75	0.279299 0.761482 0.863123 0.028245	-0.028942 0.976182 0.963645 -0.021180	-0.032488 0.961598 0.949784 -0.025196	-0.034159 0.960859 0.950508 -0.025035	-0.016159 0.963834 0.972642 -0.022203	-0.009415 0.984093 0.962578 -0.004840	-0.008827 0.984744 0.971778 0.000373	0.012644 0.986045 0.971232 0.004032	0.017130 0.987576 0.986562 0.010459	0.019746 0.967646 0.986037 -0.002499	0.001829 0.958879 0.984615 0.014136	-0.038744 0.978492 0.971253 -0.019074	0.014599 0.989036 0.994061 0.009976	0 0.028245 9999
4 76	19 20	4 76	0.353739 0.761482 0.797363 0.015178	-0.011795 0.976182 0.970121 -0.004473	-0.020782 0.961598 0.977015 -0.004117	-0.021380 0.960859 0.977246 -0.006307	0.034429 0.963834 0.981141 0.023722	0.017375 0.984093 0.978178 0.020578	0.007642 0.984744 0.976808 0.007966	-0.000593 0.986045 0.980308 0.002608	0.007932 0.987576 0.986097 0.007114	0.006572 0.967646 0.986896 -0.002667	0.062087 0.958879 0.986203 0.053881	0.015111 0.978492 0.983171 0.013891	-0.000912 0.989036 0.987111 0.001639	10 0.028597 9999
4 77	19 20	4 77	0.352578 0.761482 0.808249 0.023119	-0.014207 0.976182 0.976114 -0.012913	0.034326 0.961598 0.979158 0.026634	0.028448 0.960859 0.981457 0.024809	-0.012090 0.963834 0.986935 -0.012966	-0.006868 0.984093 0.965635 -0.010194	-0.006325 0.984744 0.986022 -0.001159	0.002673 0.986045 0.976969 -0.007154	-0.031442 0.987576 0.930342 -0.018668	0.033661 0.967646 0.982155 0.012328	-0.018498 0.958879 0.983410 -0.014267	-0.021057 0.978492 0.972290 -0.014362	-0.027371 0.989036 0.928976 -0.014857	0 0.023119 9999
4 78	19 20	4 78	0.394138 0.761482 0.776500 0.027353	-0.059891 0.976182 0.968642 -0.047130	0.045983 0.961598 0.960376 0.036755	0.044949 0.960859 0.961589 0.034297	-0.041141 0.963834 0.974643 -0.031747	0.000808 0.984093 0.964895 -0.000575	-0.004366 0.984744 0.970839 -0.009226	0.014611 0.986045 0.970493 0.004658	0.013904 0.987576 0.981688 0.004458	-0.032404 0.967646 0.972291 -0.028849	-0.006918 0.958879 0.978142 -0.009105	-0.069926 0.978492 0.964320 -0.049459	0.008624 0.989036 0.981244 0.006411	1 -0.035905 9999
4 79	19 20	4 79	0.406836 0.761482 0.759362 0.018009	0.004384 0.976182 0.983428 0.010522	0.008063 0.961598 0.983069 0.012902	0.005693 0.960859 0.982096 0.011867	0.028070 0.963834 0.982902 0.010289	0.037252 0.984093 0.984326 0.032988	-0.006422 0.984744 0.985012 -0.009825	0.017616 0.986045 0.983212 0.009864	0.007049 0.987576 0.979155 0.005636	0.029564 0.967646 0.983072 0.012167	0.068497 0.958879 0.948949 0.031516	-0.021845 0.978492 0.980123 -0.011512	-0.022592 0.989036 0.979905 -0.017309	10 0.023824 9999
4 80	19 18	4 80	0.367776 0.761482 0.743148 0.002412	-0.014192 0.976182 0.964417 -0.009240	0.006968 0.961598 0.960965 0.011697	0.006676 0.960859 0.960775 0.013149	-0.006389 0.963834 0.892261 0.004117	0.036630 0.984093 0.950424 0.022570	-0.040238 0.984744 0.911173 -0.031456	0.006137 0.986045 0.882960 0.018825	-0.017211 0.987576 0.975055 -0.030354	-0.052942 0.967646 0.913519 -0.036509	-0.027420 0.958879 0.978628 -0.018286	-0.049417 0.978492 0.970468 -0.036065	0.008877 0.989036 0.985390 0.003415	9 -0.009384 9999
4 81	19 18	4 81	0.287228 0.761482 0.844930 0.007850	0.006002 0.976182 0.976512 0.001806	0.018730 0.961598 0.989062 0.016293	0.017992 0.960859 0.989257 0.015652	-0.008436 0.963834 0.888934 0.001355	-0.000686 0.984093 0.972495 -0.003897	0.009786 0.984744 0.936245 0.002444	0.012928 0.986045 0.898065 0.019302	0.019200 0.987576 0.951195 0.005938	-0.058874 0.967646 0.905671 -0.036030	-0.041017 0.958879 0.983269 -0.025940	0.000165 0.978492 0.980101 0.003910	0.004617 0.989036 0.983716 0.005019	9 -0.016818 9999
4 82	19 18	4 82	0.311310 0.761482 0.854608 0.029186	-0.017560 0.976182 0.964633 -0.014655	0.026637 0.961598 0.945850 0.020469	0.026150 0.960859 0.949759 0.020338	-0.011827 0.963834 0.967913 -0.018561	-0.004070 0.984093 0.963121 0.001307	-0.000902 0.984744 0.968752 0.006674	-0.006273 0.986045 0.961573 -0.009386	0.015900 0.987576 0.978346 0.006734	0.061490 0.967646 0.968662 0.026837	-0.033656 0.958879 0.971078 -0.013935	-0.035306 0.978492 0.956169 -0.016914	0.007854 0.989036 0.989419 0.003127	0 0.029186 9999
4 83	19 20	4 83	0.299406 0.761482 0.860127 0.011647	0.006656 0.976182 0.962294 0.008154	0.025219 0.961598 0.978430 0.008267	0.024728 0.960859 0.978315 0.007127	0.001804 0.963834 0.986530 -0.007972	0.013438 0.984093 0.954598 0.002859	0.030719 0.984744 0.986149 0.026361	0.004319 0.986045 0.961562 -0.019879	0.031038 0.987576 0.985106 0.025067	0.019535 0.967646 0.983253 0.002589	0.059840 0.958879 0.960859 0.025278	0.006441 0.978492 0.968808 0.014129	0.013449 0.989036 0.985205 0.006605	6 0.017522 9999
4 84	19 18	4 84	0.301311 0.761482 0.857521 0.010668	-0.049637 0.976182 0.938079 -0.030476	0.040128 0.961598 0.940651 0.011357	0.040492 0.960859 0.939860 0.011209	0.027275 0.963834 0.945983 0.002372	-0.008567 0.984093 0.987199 -0.008953	0.007489 0.984744 0.983243 0.003900	0.019275 0.986045 0.980566 0.009835	0.009579 0.987576 0.990257 0.004362	0.044199 0.967646 0.969913 0.012954	0.018532 0.958879 0.985285 0.008580	-0.057603 0.978492 0.964065 -0.039521	0.007936 0.989036 0.985565 0.005063	1 -0.018031 9999
4 85	19 20	4 85	0.305544 0.761482 0.865852 0.015949	-0.017427 0.976182 0.986594 -0.014062	0.000193 0.961598 0.958000 -0.008439	-0.001558 0.960859 0.962478 -0.011071	0.052738 0.963834 0.982569 0.033522	0.011513 0.984093 0.980932 0.005320	0.024702 0.984744 0.970582 0.013313	0.014324 0.986045 0.986578 0.013568	0.011397 0.987576 0.986758 0.007692	0.051917 0.967646 0.979540 0.022312	0.085075 0.958879 0.945582 0.035158	-0.020882 0.978492 0.978330 -0.012346	-0.030610 0.989036 0.983200 -0.028057	10 0.023680 9999
4 86	19 16	4 86	0.272830 0.761482 0.835357 0.002363	0.059369 0.976182 0.929104 0.034454	0.016905 0.961598 0.984399 0.013797	0.013304 0.960859 0.986795 0.011589	-0.088124 0.963834 0.952976 -0.048403	0.015026 0.984093 0.963864 0.028626	-0.008906 0.984744 0.975810 -0.001652	-0.034076 0.986045 0.937512 -0.009584	0.012523 0.987576 0.902782 -0.000460	-0.051297 0.967646 0.959921 -0.014050	-0.007309 0.958879 0.979834 0.004172	0.012031 0.978492 0.944992 0.012404	0.006344 0.989036 0.985866 -0.000701	4 -0.010695 9999
4 87	19 20	4 87	0.323762 0.761482 0.860313 0.030461	0.007516 0.976182 0.986287 -0.003268	0.005808 0.961598 0.958198 0.005071	-0.000419 0.960859 0.964663 0.000156	-0.045295 0.963834 0.979668 -0.031411	0.028352 0.984093 0.979242 0.025753	0.026470 0.984744 0.972436 0.013678	0.004805 0.986045 0.973893 0.011849	0.001726 0.987576 0.983355 -0.003661	-0.038322 0.967646 0.975650 -0.012420	-0.004663 0.958879 0.980397 -0.020034	-0.018270 0.978492 0.974514 -0.019830	0.005710 0.989036 0.985347 0.003459	4 -0.030932 9999
4 88	19 16	4 88	0.292721 0.761482 0.797202 0.005082	-0.015431 0.976182 0.904925 0.001352	0.000903 0.961598 0.982519 0.001263	-0.020737 0.960859 0.982343 -0.008097	-0.052536 0.963834 0.901437 0.015005	-0.009783 0.984093 0.967506 -0.000454	0.017133 0.984744 0.960445 0.003826	-0.012468 0.986045 0.969647 -0.000929	-0.040356 0.987576 0.845824 -0.007815	0.060024 0.967646 0.954635 0.010164	0.029149 0.958879 0.974045 0.048946	-0.008610 0.978492 0.885813 -0.001367	0.001326 0.989036 0.973625 -0.004534	10 0.015772 9999
4 89	19 19	4 89	0.304783 0.761482 0.853798 0.007103	-0.002802 0.976182 0.976324 0.002885	-0.071080 0.961598 0.906943 -0.025095	-0.070454 0.960859 0.908891 -0.026834	0.049269 0.963834 0.968654 0.026032	-0.007298 0.984093 0.984865 -0.002313	-0.017938 0.984744 0.972336 -0.009969	0.026029 0.986045 0.977322 0.013669	0.002556 0.987576 0.983440 -0.007146	0.003675 0.967646 0.986095 -0.008278	-0.033406 0.958879 0.982084 -0.021151	0.013668 0.978492 0.955701 0.005990	0.005645 0.989036 0.987594 0.001047	3 -0.013806 9999
4 90	19 9	4 90	0.331923 0.761482 0.837205 0.015364	-0.015460 0.976182 0.980428 -0.010240	-0.016150 0.961598 0.758555 0.019998	-0.035095 0.960859 0.728071 0.015267	-0.011529 0.963834 0.968144 0.012951	0.008166 0.984093 0.987872 0.002431	0.033174 0.984744 0.934789 0.010783	0.006889 0.986045 0.966262 0.018720	0.023927 0.987576 0.949614 0.006221	-0.065935 0.967646 0.954436 -0.017694	-0.017348 0.958879 0.980588 -0.001903	-0.019706 0.978492 0.451216 -0.023548	0.007686 0.989036 0.991463 0.004438	7 0.016959 9999
4 91	19 19	4 91	0.312242 0.761482 0.830553 0.005021	0.022544 0.976182 0.987855 0.022856	-0.090864 0.961598 0.907099 -0.040394	-0.090805 0.960859 0.906923 -0.038627	0.055538 0.963834 0.957663 0.013030	-0.010917 0.984093 0.946486 -0.003049	-0.028103 0.984744 0.943691 -0.001275	-0.037568 0.986045 0.981547 -0.031138	0.025880 0.987576 0.986450 0.019069	-0.003830 0.967646 0.984555 -0.026715	-0.051752 0.958879 0.968617 -0.035176	0.032830 0.978492 0.943639 0.016358	0.005726 0.989036 0.987267 0.002543	2 -0.014241 9999
4 92	19 9	4 92	0.316919 0.761482 0.840650 0.032301	0.016688 0.976182 0.970793 0.019843	-0.055403 0.961598 0.741199 -0.026550	-0.070717 0.960859 0.712958 -0.029054	-0.100175 0.963834 0.903678 -0.056055	-0.044970 0.984093 0.981519 -0.044107	0.026265 0.984744 0.945663 0.006940	-0.069769 0.986045 0.922885 -0.050800	0.056456 0.987576 0.956602 0.044894	-0.098813 0.967646 0.943205 -0.043548	-0.073538 0.958879 0.922523 -0.030615	-0.006566 0.978492 0.444711 0.012100	0.008942 0.989036 0.990697 0.002581	4 -0.042552 206
4 93	19 20	4 93	0.389073 0.761482 0.777418 0.003671	0.013097 0.976182 0.981411 0.014715	0.002968 0.961598 0.969126 -0.008399	0.001476 0.960859 0.972418 -0.008436	-0.020470 0.963834 0.974149 0.002186	-0.028244 0.984093 0.975144 -0.016435	0.052214 0.984744 0.965876 0.037809	-0.039878 0.986045 0.972317 -0.023956	0.022531 0.987576 0.985874 0.016632	-0.021068 0.967646 0.975773 -0.014563	-0.023875 0.958879 0.985138 -0.016198	-0.002560 0.978492 0.968011 0.015800	-0.039910 0.989036 0.970193 -0.034208	0 0.003671 9999
5 6	15 20	5 6	0.211310 0.866710 0.857049 0.005579	-0.040208 0.972826 0.983288 -0.028512	-0.021090 0.963197 0.969254 -0.025074	-0.011681 0.971396 0.968302 -0.017407	0.015079 0.976049 0.982135 0.000659	-0.002185 0.978553 0.991075 -0.001739	-0.043613 0.971209 0.985716 -0.041232	0.015478 0.980010 0.988712 0.010602	0.006913 0.973277 0.985407 -0.001824	-0.005912 0.979622 0.987625 -0.010469	-0.026958 0.987619 0.977021 -0.014792	-0.045999 0.872352 0.985563 -0.044187	0.002261 0.993896 0.990586 -0.000603	6 -0.015167 9999
5 7	15 20	5 7	0.229633 0.866710 0.852963 0.014377	-0.024058 0.972826 0.986213 -0.017908	0.017009 0.963197 0.958280 0.007557	0.020986 0.971396 0.958261 0.014868	-0.012420 0.976049 0.974957 -0.018694	-0.000973 0.978553 0.986727 0.005909	0.002531 0.971209 0.984803 -0.009278	-0.012341 0.980010 0.990976 -0.016116	0.008319 0.973277 0.983856 -0.001800	-0.012676 0.979622 0.987115 -0.018536	-0.003597 0.987619 0.982690 -0.000931	-0.032729 0.872352 0.982999 -0.017576	0.007373 0.993896 0.989748 0.005157	4 -0.016394 9999
5 8	15 20	5 8	0.132230 0.866710 0.910195 0.011489	0.061081 0.972826 0.962385 0.034068	0.013647 0.963197 0.981382 0.008764	0.010845 0.971396 0.980985 0.005554	-0.023489 0.976049 0.985193 -0.021786	-0.001333 0.978553 0.967395 -0.008048	-0.001110 0.971209 0.991205 -0.001076	-0.001810 0.980010 0.978451 -0.011896	0.031087 0.973277 0.983053 0.022406	0.002423 0.979622 0.987270 -0.004320	-0.002557 0.987619 0.979615 0.000208	0.061152 0.872352 0.981015 0.019047	0.004794 0.993896 0.982697 0.000177	8 0.016044 9999
5 9	15 19	5 9	0.199212 0.866710 0.896625 0.039027	-0.006554 0.972826 0.984483 -0.010341	-0.014573 0.963197 0.956588 -0.005086	-0.017580 0.971396 0.953371 -0.010896	0.026071 0.976049 0.976776 0.019585	0.013089 0.978553 0.989015 0.014308	0.049077 0.971209 0.976289 0.039653	0.050689 0.980010 0.980205 0.041135	0.027473 0.973277 0.993298 0.023861	-0.018711 0.979622 0.989819 -0.013212	-0.012635 0.987619 0.985111 -0.017308	-0.083352 0.872352 0.973863 -0.030223	0.002313 0.993896 0.986694 -0.002286	7 0.040067 -9
5 10	15 20	5 10	0.191828 0.866710 0.861910 0.001342	-0.001914 0.972826 0.976935 -0.013419	-0.038685 0.963197 0.977814 -0.046859	-0.021246 0.971396 0.980379 -0.027357	0.011753 0.976049 0.984753 0.000139	0.030632 0.978553 0.977524 0.026332	-0.016099 0.971209 0.981417 -0.003597	0.008192 0.980010 0.985841 0.002444	-0.001278 0.973277 0.980392 -0.014871	-0.011075 0.979622 0.984721 -0.013619	-0.028475 0.987619 0.965298 -0.012639	0.026120 0.872352 0.986206 0.013356	-0.007425 0.993896 0.992357 -0.008210	2 -0.007930 9999
5 11	15 13	5 11	0.243504 0.866710 0.918406 0.090217	-0.040807 0.972826 0.987339 -0.045573	0.011888 0.963197 0.969081 0.007823	-0.011286 0.971396 0.983982 -0.014701	-0.054677 0.976049 0.982582 -0.059902	-0.011012 0.978553 0.989992 -0.015628	-0.030891 0.971209 0.976040 -0.020560	-0.022962 0.980010 0.985507 -0.023305	0.034347 0.973277 0.992312 0.026806	-0.043514 0.979622 0.980120 -0.040859	0.037574 0.987619 0.989766 0.030510	0.407867 0.872352 0.597332 0.218985	0.004561 0.993896 0.980002 0.003030	11 0.140557 9
5 12	15 20	5 12	0.206309 0.866710 0.851702 0.002261	0.028807 0.972826 0.984376 0.012838	-0.001356 0.963197 0.969610 0.003908	-0.004388 0.971396 0.969973 -0.000724	0.011652 0.976049 0.980340 0.002146	0.000484 0.978553 0.977214 -0.000514	-0.018127 0.971209 0.983893 -0.007441	-0.003794 0.980010 0.984884 -0.006864	0.012492 0.973277 0.983433 -0.000532	0.011947 0.979622 0.983151 0.007080	-0.035385 0.987619 0.955613 -0.012090	0.042430 0.872352 0.976827 0.014936	0.002265 0.993896 0.987102 0.003417	11 0.005811 9999
5 13	15 13	5 13	0.222138 0.866710 0.875373 0.016720	0.007956 0.972826 0.978895 0.014774	-0.014658 0.963197 0.976043 -0.011668	-0.001499 0.971396 0.962227 -0.011135	0.002677 0.976049 0.982090 0.014062	-0.032150 0.978553 0.989353 -0.035729	-0.011206 0.971209 0.967264 0.004361	0.003284 0.980010 0.972541 0.015236	0.067786 0.973277 0.984383 0.054962	0.016635 0.979622 0.968794 0.022226	0.059169 0.987619 0.985225 0.051801	0.342517 0.872352 0.623013 0.037358	0.003584 0.993896 0.990176 0.001331	8 0.030314 9999
5 14	15 20	5 14	0.214040 0.866710 0.834541 0.002827	0.004319 0.972826 0.973419 0.012430	-0.003885 0.963197 0.965069 -0.008302	-0.004726 0.971396 0.961179 -0.011152	-0.004753 0.976049 0.978358 -0.001757	0.024999 0.978553 0.985114 0.011794	0.021016 0.971209 0.973664 0.015800	0.011876 0.980010 0.980099 0.015125	-0.041627 0.973277 0.950344 -0.005600	0.009601 0.979622 0.969114 -0.001683	0.022379 0.987619 0.980960 0.011396	0.025288 0.872352 0.977287 0.015503	-0.039625 0.993896 0.962673 -0.029085	6 0.006683 9999
5 15	15 16	5 15	0.148116 0.866710 0.896383 -0.013176	-0.043372 0.972826 0.968663 -0.016699	-0.000721 0.963197 0.949441 -0.026342	-0.002454 0.971396 0.977372 -0.014308	0.004460 0.976049 0.983224 0.003852	0.005592 0.978553 0.953895 -0.003436	-0.027578 0.971209 0.966148 -0.018029	0.024958 0.980010 0.943799 0.011428	-0.064916 0.973277 0.960172 -0.041879	0.023046 0.979622 0.959176 0.011797	0.009107 0.987619 0.987685 -0.003082	0.102134 0.872352 0.922287 -0.005574	0.001851 0.993896 0.978180 -0.001173	0 0.000000 9999
5 16	15 20	5 16	0.200864 0.866710 0.846612 -0.017526	0.022327 0.972826 0.980090 0.013797	-0.023396 0.963197 0.938878 -0.007305	-0.024454 0.971396 0.938864 -0.011896	-0.003954 0.976049 0.975464 -0.002525	0.020154 0.978553 0.975225 0.023163	-0.029408 0.971209 0.977814 -0.022951	0.006125 0.980010 0.986126 -0.000186	0.020942 0.973277 0.980717 0.006495	-0.005416 0.979622 0.980368 -0.002558	-0.038613 0.987619 0.956850 -0.021811	0.031981 0.872352 0.971621 0.008541	0.004023 0.993896 0.993186 0.002648	0 0.000000 9999
5 17	15 19	5 17	0.206062 0.866710 0.825919 0.008733	0.053906 0.972826 0.918436 0.035092	0.009487 0.963197 0.973896 0.001161	0.005171 0.971396 0.976458 -0.000504	0.010970 0.976049 0.973808 0.000188	-0.008544 0.978553 0.977495 -0.011576	0.018779 0.971209 0.965631 0.012435	-0.001659 0.980010 0.952784 -0.008264	0.030095 0.973277 0.981439 0.017335	0.018509 0.979622 0.956873 0.016203	0.014415 0.987619 0.979292 0.002000	0.077529 0.872352 0.965357 0.019491	-0.000510 0.993896 0.987081 -0.004191	11 0.013047 9999
5 18	15 19	5 18	0.192793 0.866710 0.860865 -0.016638	0.007081 0.972826 0.986115 0.006873	-0.004829 0.963197 0.954351 -0.001248	0.006147 0.971396 0.955212 0.002071	0.015034 0.976049 0.973418 0.014691	0.000147 0.978553 0.986777 -0.008628	0.004350 0.971209 0.976411 0.008714	0.004067 0.980010 0.988416 0.004384	-0.017358 0.973277 0.981271 -0.023598	0.011849 0.979622 0.987578 0.009772	-0.004879 0.987619 0.980461 -0.003390	-0.045544 0.872352 0.975764 -0.038230	0.002817 0.993896 0.985800 0.000602	0 0.000000 9999
5 19	15 20	5 19	0.199466 0.866710 0.868578 -0.004237	-0.024041 0.972826 0.978608 -0.009895	-0.029189 0.963197 0.978620 -0.026451	-0.003063 0.971396 0.977968 -0.000510	-0.008556 0.976049 0.970399 0.001030	0.009553 0.978553 0.976614 0.019121	-0.030056 0.971209 0.974288 -0.024235	0.001391 0.980010 0.953353 0.018529	0.029749 0.973277 0.979200 0.011995	-0.020099 0.979622 0.960782 -0.005637	0.023888 0.987619 0.982328 0.019028	0.040408 0.872352 0.983248 0.027073	0.004048 0.993896 0.990546 0.000284	0 0.000000 9999
5 20	15 20	5 20	0.222268 0.866710 0.847689 0.017184	-0.013525 0.972826 0.982808 0.001728	-0.004259 0.963197 0.956519 -0.003103	0.000509 0.971396 0.958923 0.002708	-0.007406 0.976049 0.978384 -0.014377	0.011880 0.978553 0.971896 0.007323	0.018989 0.971209 0.972681 0.016292	-0.014985 0.980010 0.985774 -0.007795	0.007089 0.973277 0.983773 0.000934	0.011646 0.979622 0.986385 0.011044	0.009778 0.987619 0.984517 0.014107	-0.038274 0.872352 0.974797 -0.031398	0.004538 0.993896 0.986818 0.003535	0 0.017184 9999
5 21	15 19	5 21	0.187518 0.866710 0.882563 0.013182	0.004353 0.972826 0.989003 0.001101	-0.007239 0.963197 0.959690 -0.008315	0.000545 0.971396 0.958987 0.003305	0.023779 0.976049 0.973317 0.008761	0.000679 0.978553 0.977922 0.007841	0.035405 0.971209 0.970457 0.030124	0.005518 0.980010 0.970988 0.000590	0.011136 0.973277 0.983667 0.006521	-0.015078 0.979622 0.980682 -0.013724	0.008509 0.987619 0.975548 0.005125	-0.050945 0.872352 0.964991 -0.025813	-0.000194 0.993896 0.988763 -0.002051	6 0.019927 9999
5 22	15 19	5 22	0.152895 0.866710 0.919987 0.009348	0.054925 0.972826 0.960936 0.028619	0.005602 0.963197 0.979248 0.000805	0.002016 0.971396 0.978498 0.001214	-0.028536 0.976049 0.980687 -0.020344	0.003329 0.978553 0.967919 0.006447	-0.003961 0.971209 0.988557 0.004111	0.008455 0.980010 0.976274 -0.001616	-0.003494 0.973277 0.966124 -0.006642	-0.005102 0.979622 0.985808 -0.005851	-0.008819 0.987619 0.983049 -0.017703	0.036079 0.872352 0.976600 -0.003521	-0.003128 0.993896 0.978673 -0.004776	4 -0.013790 9999
5 23	15 20	5 23	0.205761 0.866710 0.853479 -0.001815	-0.002180 0.972826 0.984657 -0.000758	0.002142 0.963197 0.973644 0.000101	0.001645 0.971396 0.973070 0.001224	-0.012805 0.976049 0.981012 -0.015227	0.026718 0.978553 0.979270 0.015485	-0.014432 0.971209 0.980150 -0.005701	-0.012753 0.980010 0.987684 -0.014755	-0.010680 0.973277 0.977154 -0.013421	0.002508 0.979622 0.987752 0.001510	0.008035 0.987619 0.975082 0.014685	-0.029777 0.872352 0.978711 -0.013331	0.005326 0.993896 0.979697 0.003930	0 0.000000 9999
5 24	15 20	5 24	0.209632 0.866710 0.867817 0.009931	-0.000604 0.972826 0.979905 -0.009254	0.037787 0.963197 0.957346 0.032780	0.031462 0.971396 0.958754 0.028852	-0.018963 0.976049 0.978515 -0.016285	0.015114 0.978553 0.983083 0.018302	-0.022471 0.971209 0.977290 -0.014827	-0.002853 0.980010 0.982672 -0.002883	0.026640 0.973277 0.983230 0.024275	-0.017282 0.979622 0.977594 -0.010027	0.009865 0.987619 0.986144 0.007392	0.030121 0.872352 0.984759 0.019744	0.003320 0.993896 0.989922 0.000104	8 0.015527 9999
5 25	15 20	5 25	0.235286 0.866710 0.808523 0.015249	-0.034564 0.972826 0.937903 -0.003251	-0.001156 0.963197 0.985299 -0.001341	-0.004228 0.971396 0.985377 -0.002494	-0.004290 0.976049 0.959889 0.004837	0.001402 0.978553 0.986934 -0.002226	-0.014217 0.971209 0.983066 -0.014453	0.012619 0.980010 0.974820 0.013937	-0.025445 0.973277 0.958584 -0.005869	0.017688 0.979622 0.960438 0.008381	0.005839 0.987619 0.985368 0.002445	0.036852 0.872352 0.978404 -0.000977	0.002150 0.993896 0.974386 0.001023	0 0.015249 9999
5 26	15 20	5 26	0.186938 0.866710 0.849665 -0.016764	-0.018656 0.972826 0.980356 -0.021726	-0.026826 0.963197 0.945397 -0.021973	-0.022121 0.971396 0.945585 -0.019699	0.020452 0.976049 0.952217 0.007736	0.020919 0.978553 0.978356 0.011441	0.027423 0.971209 0.960393 0.011505	-0.007089 0.980010 0.958328 -0.015260	-0.003800 0.973277 0.975636 -0.020163	0.005093 0.979622 0.985037 0.002540	0.008080 0.987619 0.978017 -0.002751	-0.079805 0.872352 0.950930 -0.005283	-0.000804 0.993896 0.986571 -0.003686	0 0.000000 9999
5 27	15 20	5 27	0.215996 0.866710 0.849935 0.024795	0.046788 0.972826 0.964897 0.016835	0.007058 0.963197 0.972949 0.006914	-0.010995 0.971396 0.972691 -0.013595	0.022648 0.976049 0.981996 0.022223	-0.017554 0.978553 0.974981 -0.011438	0.025589 0.971209 0.983127 0.029675	0.014764 0.980010 0.970057 0.004389	0.024418 0.973277 0.974342 0.013260	0.034382 0.979622 0.969926 0.028354	-0.016403 0.987619 0.961030 0.006641	0.070516 0.872352 0.972333 0.031171	0.007835 0.993896 0.970950 0.002106	11 0.027801 9999
5 28	15 19	5 28	0.253977 0.866710 0.791167 0.037154	0.047146 0.972826 0.958813 0.021720	-0.004462 0.963197 0.970225 -0.006047	-0.003391 0.971396 0.968411 -0.002512	0.038943 0.976049 0.971703 0.031678	-0.010693 0.978553 0.976900 -0.012964	0.014032 0.971209 0.975434 0.007649	0.007654 0.980010 0.961100 -0.003167	0.004728 0.973277 0.979261 -0.003972	0.011180 0.979622 0.982797 0.012500	-0.031500 0.987619 0.946287 -0.014190	0.096056 0.872352 0.969081 0.043454	-0.000889 0.993896 0.987210 -0.001178	11 0.040181 242
5 29	15 20	5 29	0.241674 0.866710 0.832267 0.016216	-0.006621 0.972826 0.957740 0.008039	0.006982 0.963197 0.979216 0.004927	0.008299 0.971396 0.979210 0.003482	0.012521 0.976049 0.986118 0.010102	0.038776 0.978553 0.970623 0.029685	-0.003590 0.971209 0.978008 0.010031	0.016207 0.980010 0.979080 0.008469	-0.049129 0.973277 0.965615 -0.024864	0.004654 0.979622 0.985087 0.003793	0.017309 0.987619 0.978062 0.012324	0.003723 0.872352 0.990216 -0.001137	-0.001175 0.993896 0.989977 0.000994	8 -0.020080 9999
5 30	15 19	5 30	0.244488 0.866710 0.806969 0.010980	0.035092 0.972826 0.985893 0.030443	0.001736 0.963197 0.955812 0.012626	0.021685 0.971396 0.955171 0.030922	0.049379 0.976049 0.973924 0.041995	-0.036457 0.978553 0.977006 -0.033561	0.031227 0.971209 0.967283 0.025729	0.027865 0.980010 0.979408 0.021968	-0.026257 0.973277 0.980952 -0.038925	0.022141 0.979622 0.979184 0.017717	-0.025987 0.987619 0.982964 -0.018577	-0.025926 0.872352 0.982300 0.000895	0.005800 0.993896 0.986392 0.004433	4 0.021473 9999
5 31	15 20	5 31	0.234111 0.866710 0.823969 -0.009046	-0.006161 0.972826 0.964612 0.010420	0.037971 0.963197 0.955576 0.026337	0.022835 0.971396 0.953788 0.014350	0.001236 0.976049 0.984753 0.000043	0.007661 0.978553 0.983710 0.013695	-0.001616 0.971209 0.984628 -0.000153	-0.006884 0.980010 0.983676 0.002365	0.016517 0.973277 0.984594 0.008426	0.007086 0.979622 0.983636 0.007605	0.008856 0.987619 0.988319 0.013901	-0.044120 0.872352 0.982484 -0.029943	-0.002112 0.993896 0.987432 -0.004501	0 0.000000 9999
5 32	15 20	5 32	0.199241 0.866710 0.861184 -0.009056	0.007863 0.972826 0.972354 -0.004270	0.010478 0.963197 0.976069 0.016935	0.009286 0.971396 0.975366 0.014218	-0.007837 0.976049 0.984551 -0.005044	0.027517 0.978553 0.977430 0.012046	-0.038082 0.971209 0.979327 -0.036630	0.006767 0.980010 0.980118 -0.001988	0.019798 0.973277 0.975781 0.007889	0.013429 0.979622 0.978118 0.005994	-0.027152 0.987619 0.984836 -0.019112	0.029315 0.872352 0.975944 0.019486	-0.001249 0.993896 0.985847 -0.004688	0 0.000000 9999
5 33	15 20	5 33	0.197902 0.866710 0.859059 -0.007854	0.005200 0.972826 0.981499 0.010487	0.042479 0.963197 0.959709 0.045624	0.036119 0.971396 0.960057 0.033750	0.000389 0.976049 0.970504 -0.008690	0.010759 0.978553 0.970953 0.013026	-0.016268 0.971209 0.978152 -0.012067	0.010069 0.980010 0.986745 0.014529	0.042314 0.973277 0.981778 0.030867	0.008379 0.979622 0.980662 0.002711	-0.007365 0.987619 0.982269 0.000734	-0.021423 0.872352 0.986455 -0.002539	0.004156 0.993896 0.982825 -0.001040	0 0.000000 9999
5 34	15 19	5 34	0.144984 0.866710 0.916421 -0.002361	0.006443 0.972826 0.988269 0.006398	0.056301 0.963197 0.976974 0.058461	0.046304 0.971396 0.978372 0.046189	0.016247 0.976049 0.981608 0.009320	0.046272 0.978553 0.968121 0.038715	0.012592 0.971209 0.978017 0.002819	0.028223 0.980010 0.968766 0.013651	-0.010563 0.973277 0.991667 -0.013172	-0.014271 0.979622 0.980377 -0.016126	0.010320 0.987619 0.983111 0.008684	0.088133 0.872352 0.973922 0.071108	0.001742 0.993896 0.970082 0.001537	0 0.000000 9999
5 35	15 20	5 35	0.194937 0.866710 0.840877 -0.011242	-0.026998 0.972826 0.981048 -0.018173	-0.006070 0.963197 0.980040 0.008484	-0.006591 0.971396 0.980318 0.001064	-0.005438 0.976049 0.967259 0.006802	-0.000967 0.978553 0.982697 0.004906	-0.002808 0.971209 0.983750 0.005862	0.010899 0.980010 0.978289 0.022403	0.019198 0.973277 0.982158 0.015546	0.029270 0.979622 0.983064 0.025381	0.006486 0.987619 0.985727 -0.000775	0.054800 0.872352 0.975601 0.004754	0.035400 0.993896 0.981982 0.034742	0 0.000000 9999
5 36	15 20	5 36	0.203599 0.866710 0.836014 -0.014536	0.016350 0.972826 0.982679 0.000378	-0.031848 0.963197 0.960966 -0.034924	-0.042596 0.971396 0.961079 -0.044050	0.021295 0.976049 0.977183 0.016707	-0.007584 0.978553 0.983314 -0.012137	-0.007615 0.971209 0.986974 0.004709	-0.002014 0.980010 0.985893 0.002723	0.040838 0.973277 0.967663 0.027874	0.010387 0.979622 0.974442 0.016128	-0.041068 0.987619 0.951566 -0.025922	0.027776 0.872352 0.979807 0.019265	-0.003690 0.993896 0.982696 -0.008740	0 0.000000 9999
5 37	15 20	5 37	0.181209 0.866710 0.872738 -0.000072	-0.004233 0.972826 0.958308 0.022028	-0.003360 0.963197 0.975583 0.008994	-0.010002 0.971396 0.980986 -0.009861	-0.015003 0.976049 0.956858 0.016237	-0.015740 0.978553 0.985319 -0.015462	0.024406 0.971209 0.977490 0.031811	-0.003252 0.980010 0.981385 0.003606	-0.067586 0.973277 0.954117 -0.040875	0.017629 0.979622 0.974187 0.018643	0.002217 0.987619 0.985638 -0.004872	0.000471 0.872352 0.977872 -0.028177	0.003524 0.993896 0.989089 0.001861	0 0.000000 9999
5 38	15 19	5 38	0.198415 0.866710 0.850271 -0.009318	-0.001772 0.972826 0.989432 -0.008181	-0.007101 0.963197 0.972143 -0.010481	0.001775 0.971396 0.972861 -0.000251	0.012576 0.976049 0.977855 0.005779	0.013842 0.978553 0.982512 0.004272	0.016373 0.971209 0.978536 0.017076	0.020195 0.980010 0.981833 0.015580	-0.008227 0.973277 0.965301 -0.018826	-0.011912 0.979622 0.981260 -0.021179	-0.007712 0.987619 0.976403 0.003339	-0.019647 0.872352 0.990157 -0.019359	0.004475 0.993896 0.970549 0.001367	0 0.000000 9999
5 39	15 20	5 39	0.293775 0.866710 0.862162 0.105408	-0.072029 0.972826 0.969262 -0.060536	-0.008938 0.963197 0.972591 -0.012255	-0.005593 0.971396 0.979095 -0.002470	-0.100083 0.976049 0.966393 -0.094765	0.010964 0.978553 0.980835 0.012859	0.055324 0.971209 0.980542 0.049729	-0.080264 0.980010 0.966762 -0.070777	-0.054719 0.973277 0.972719 -0.046883	-0.059041 0.979622 0.969144 -0.055184	0.015219 0.987619 0.981655 0.012253	0.047247 0.872352 0.973813 0.019420	-0.010510 0.993896 0.972438 -0.006975	0 0.105408 25
5 40	15 19	5 40	0.048669 0.866710 0.889634 -0.050328	0.034396 0.972826 0.977907 0.020465	0.017754 0.963197 0.983998 0.015795	0.014667 0.971396 0.983387 0.011702	-0.017640 0.976049 0.988566 -0.013868	0.034746 0.978553 0.972203 0.024578	-0.007778 0.971209 0.988303 -0.015271	0.036674 0.980010 0.974345 0.021021	0.005919 0.973277 0.987680 0.005720	0.013425 0.979622 0.978932 0.003418	0.001643 0.987619 0.973608 0.006887	0.036630 0.872352 0.981321 0.003424	0.000133 0.993896 0.988224 0.000031	0 0.000000 9999
5 41	15 20	5 41	0.249105 0.866710 0.819614 0.024756	0.052210 0.972826 0.973179 0.034137	-0.000040 0.963197 0.976411 -0.011636	0.007345 0.971396 0.974203 -0.002240	-0.003294 0.976049 0.982096 -0.008149	0.001469 0.978553 0.981583 0.009262	0.000814 0.971209 0.982906 0.004148	-0.007198 0.980010 0.981679 -0.002254	-0.019169 0.973277 0.955088 -0.014054	0.013044 0.979622 0.986757 0.006807	-0.025905 0.987619 0.984409 -0.017502	0.027447 0.872352 0.975907 -0.018953	-0.001422 0.993896 0.977650 0.006695	0 0.024756 9999
5 42	15 19	5 42	0.187982 0.866710 0.873145 -0.010583	0.040113 0.972826 0.957368 0.011211	0.001297 0.963197 0.985999 -0.008838	0.003566 0.971396 0.986349 -0.003450	-0.015094 0.976049 0.973059 -0.000927	0.002589 0.978553 0.947850 -0.004595	-0.024937 0.971209 0.983454 -0.026430	-0.007883 0.980010 0.959061 -0.020106	0.007504 0.973277 0.958743 -0.001463	-0.007217 0.979622 0.982456 -0.015139	0.017774 0.987619 0.980794 0.014993	0.087212 0.872352 0.965931 0.017472	0.001169 0.993896 0.989252 -0.003189	0 0.000000 9999
5 43	15 20	5 43	0.230958 0.866710 0.835123 0.010943	-0.010081 0.972826 0.983566 0.006627	0.000475 0.963197 0.975708 -0.001362	-0.001462 0.971396 0.974757 -0.001157	0.057551 0.976049 0.976561 0.048145	0.007250 0.978553 0.978587 0.008403	0.000441 0.971209 0.977506 0.011294	0.009325 0.980010 0.986596 0.010758	0.080352 0.973277 0.975140 0.059444	0.020478 0.979622 0.980110 0.014072	-0.033413 0.987619 0.960228 -0.015773	0.046285 0.872352 0.981008 0.016403	0.036282 0.993896 0.983488 0.035046	8 0.025505 9999
5 44	15 20	5 44	0.247950 0.866710 0.822753 0.021157	-0.011494 0.972826 0.984929 -0.007748	-0.167295 0.963197 0.963786 -0.162937	-0.155756 0.971396 0.973741 -0.152301	-0.017363 0.976049 0.975688 -0.006341	0.010869 0.978553 0.982650 0.005272	-0.029688 0.971209 0.953325 -0.016235	-0.015321 0.980010 0.970035 -0.007876	0.006007 0.973277 0.982610 -0.003131	-0.004473 0.979622 0.961177 0.000817	0.001118 0.987619 0.981181 -0.013875	0.145944 0.872352 0.967925 0.151199	0.002239 0.993896 0.982490 -0.005478	2 -0.058713 88
5 45	15 20	5 45	0.232313 0.866710 0.823751 0.015238	-0.020953 0.972826 0.974703 -0.005022	0.003615 0.963197 0.985718 -0.004574	0.001299 0.971396 0.986220 0.005260	-0.053540 0.976049 0.955379 -0.037067	-0.003347 0.978553 0.973798 -0.005420	-0.046626 0.971209 0.956192 -0.028994	-0.036193 0.980010 0.928109 -0.027752	0.031486 0.973277 0.949377 0.015422	-0.026536 0.979622 0.942486 -0.016099	0.005643 0.987619 0.972394 -0.003025	0.046050 0.872352 0.985286 0.025958	0.007426 0.993896 0.987612 0.003547	4 -0.023766 9999
5 46	15 19	5 46	0.164321 0.866710 0.887921 -0.013754	0.003442 0.972826 0.986362 0.004042	0.010500 0.963197 0.967655 -0.000148	0.013415 0.971396 0.964887 0.003663	0.024938 0.976049 0.984197 0.020745	-0.012842 0.978553 0.956180 -0.019051	0.002347 0.971209 0.973112 -0.000114	0.019063 0.980010 0.962680 0.007966	0.014331 0.973277 0.985983 0.008262	0.016437 0.979622 0.979976 0.015895	-0.001547 0.987619 0.986226 -0.007025	0.036913 0.872352 0.983044 0.009151	0.002267 0.993896 0.988012 0.000509	0 0.000000 9999
5 47	15 19	5 47	0.173118 0.866710 0.909665 0.014943	0.040267 0.972826 0.957105 0.021150	-0.003287 0.963197 0.969767 0.000380	0.005270 0.971396 0.969819 0.005092	-0.001294 0.976049 0.981023 -0.003841	0.004413 0.978553 0.968250 -0.002377	-0.000002 0.971209 0.982179 -0.005256	0.018077 0.980010 0.949925 0.005001	-0.001838 0.973277 0.981250 -0.008678	0.004862 0.979622 0.975187 -0.002470	0.007409 0.987619 0.984213 0.004679	0.026905 0.872352 0.979939 -0.012700	-0.001328 0.993896 0.992414 -0.002936	0 0.014943 9999
5 48	15 16	5 48	0.187709 0.866710 0.863713 -0.001164	-0.023142 0.972826 0.964923 -0.003671	0.000014 0.963197 0.996190 -0.000629	0.016241 0.971396 0.975283 0.013319	-0.005333 0.976049 0.974730 0.003667	0.002496 0.978553 0.989004 0.003638	-0.008244 0.971209 0.982573 -0.012934	-0.020051 0.980010 0.979420 -0.014092	-0.007367 0.973277 0.976196 0.003468	-0.022819 0.979622 0.976725 -0.029058	0.003029 0.987619 0.979078 0.000295	0.001048 0.872352 0.995042 0.003378	-0.000023 0.993896 0.986802 -0.000657	0 0.000000 9999
5 49	15 20	5 49	0.174808 0.866710 0.851021 0.004107	-0.003282 0.972826 0.978257 -0.011915	-0.118371 0.963197 0.961239 -0.114760	-0.093531 0.971396 0.964217 -0.090164	0.041284 0.976049 0.967891 0.021262	0.031480 0.978553 0.981802 0.025246	0.017053 0.971209 0.976944 0.013490	0.026603 0.980010 0.975871 0.016928	0.009690 0.973277 0.969567 0.001885	0.029897 0.979622 0.981440 0.022571	0.004212 0.987619 0.980563 0.002811	-0.033455 0.872352 0.977282 0.010638	0.010470 0.993896 0.980192 0.005349	2 -0.021710 9999
5 50	15 20	5 50	0.248602 0.866710 0.860706 0.041913	-0.007442 0.972826 0.986106 -0.003284	-0.018542 0.963197 0.954804 -0.025348	-0.023119 0.971396 0.954078 -0.028456	0.014801 0.976049 0.971765 0.007023	-0.042310 0.978553 0.982771 -0.042821	0.017887 0.971209 0.978424 0.014932	-0.021197 0.980010 0.988916 -0.021139	0.023319 0.973277 0.975131 0.007961	0.012489 0.979622 0.987072 0.009426	-0.016333 0.987619 0.979504 -0.007364	-0.004827 0.872352 0.980790 0.003953	0.002496 0.993896 0.989327 0.001210	0 0.041913 220
5 51	15 20	5 51	0.213368 0.866710 0.878074 0.011123	-0.025271 0.972826 0.957861 -0.045618	-0.006605 0.963197 0.972219 -0.000247	-0.005754 0.971396 0.968655 -0.002597	0.029683 0.976049 0.983987 0.020713	-0.012392 0.978553 0.975989 -0.019243	0.017748 0.971209 0.981782 -0.000535	-0.015141 0.980010 0.974905 -0.032005	0.012072 0.973277 0.982198 -0.001395	0.007569 0.979622 0.982822 0.000761	0.012802 0.987619 0.981116 0.012698	0.049255 0.872352 0.978280 0.021085	0.000614 0.993896 0.988442 -0.001230	1 -0.022526 9999
5 52	15 12	5 52	0.206140 0.866710 0.908526 0.038725	0.029959 0.972826 0.984736 0.034763	0.000130 0.963197 0.973053 0.002259	0.000131 0.971396 0.969188 0.000335	0.008613 0.976049 0.981999 0.017489	-0.006951 0.978553 0.989875 -0.004572	-0.038277 0.971209 0.984211 -0.030669	-0.005262 0.980010 0.984107 0.001170	0.019048 0.973277 0.984500 0.011586	-0.036899 0.979622 0.974700 -0.036772	0.001400 0.987619 0.992310 -0.005605	0.001257 0.872352 0.982699 -0.004400	0.000261 0.993896 0.990993 -0.003778	0 0.038725 9999
5 53	15 20	5 53	0.256024 0.866710 0.851253 0.032732	0.047142 0.972826 0.988010 0.043269	0.017236 0.963197 0.962119 0.003998	0.011379 0.971396 0.964213 -0.000066	0.010160 0.976049 0.982640 0.015166	-0.019934 0.978553 0.982646 -0.015049	-0.013150 0.971209 0.980021 -0.005240	0.004061 0.980010 0.981101 0.004603	0.015489 0.973277 0.973456 0.008100	0.037178 0.979622 0.984357 0.039363	0.005030 0.987619 0.987570 0.006333	0.023470 0.872352 0.980594 0.005024	-0.010332 0.993896 0.989174 -0.012133	9 0.035895 9999
5 54	15 20	5 54	0.139076 0.866710 0.919145 -0.002069	0.054665 0.972826 0.977202 0.043285	0.002920 0.963197 0.969824 -0.001860	0.002313 0.971396 0.966074 -0.002502	-0.023063 0.976049 0.981733 -0.012243	-0.093379 0.978553 0.979736 -0.090079	-0.065448 0.971209 0.980346 -0.060328	-0.081315 0.980010 0.981382 -0.073307	0.003473 0.973277 0.993677 0.000122	-0.024620 0.979622 0.977654 -0.014572	0.010237 0.987619 0.986106 0.012753	0.043822 0.872352 0.983504 0.019175	-0.000874 0.993896 0.992835 -0.002036	0 0.000000 9999
5 55	15 18	5 55	0.181348 0.866710 0.903301 0.026062	-0.041314 0.972826 0.976242 -0.021566	-0.006518 0.963197 0.957576 0.009076	-0.005227 0.971396 0.963270 0.006492	-0.061765 0.976049 0.932305 -0.058394	0.005088 0.978553 0.978188 0.005453	-0.005384 0.971209 0.984764 -0.005102	-0.033686 0.980010 0.971261 -0.032961	0.007221 0.973277 0.988391 0.004384	-0.005652 0.979622 0.985858 -0.005079	-0.030878 0.987619 0.979300 -0.031496	-0.003058 0.872352 0.965892 -0.002254	-0.004152 0.993896 0.979757 0.004812	4 -0.039011 270
5 56	15 20	5 56	0.199702 0.866710 0.873802 -0.006659	0.003235 0.972826 0.973962 0.022199	-0.018376 0.963197 0.962914 -0.018674	-0.019359 0.971396 0.963111 -0.019717	-0.000324 0.976049 0.980303 -0.005427	-0.011652 0.978553 0.987238 -0.010565	0.003205 0.971209 0.988880 -0.000345	-0.017695 0.980010 0.986483 -0.023969	-0.000827 0.973277 0.990191 -0.006059	-0.015530 0.979622 0.987085 -0.017852	0.013598 0.987619 0.986136 0.011552	-0.033974 0.872352 0.977719 -0.008151	0.000322 0.993896 0.987399 -0.002563	0 0.000000 9999
5 57	15 19	5 57	0.220283 0.866710 0.894933 0.027427	0.047639 0.972826 0.974543 0.031109	0.033622 0.963197 0.986671 0.027504	0.027655 0.971396 0.987071 0.023953	0.004185 0.976049 0.982348 0.008555	0.009322 0.978553 0.983379 0.011753	-0.001678 0.971209 0.985599 -0.001473	0.002676 0.980010 0.982144 0.003812	-0.004942 0.973277 0.980722 -0.008732	0.006564 0.979622 0.984318 0.006768	0.011360 0.987619 0.990322 0.007601	0.045433 0.872352 0.982233 0.019511	0.000057 0.993896 0.988142 -0.001858	0 0.027427 9999
5 58	15 18	5 58	0.093989 0.866710 0.967686 0.011524	0.038427 0.972826 0.977659 0.020012	-0.002612 0.963197 0.988389 -0.000037	-0.002998 0.971396 0.985379 -0.001609	-0.016014 0.976049 0.981202 -0.009737	-0.004499 0.978553 0.988697 -0.005519	0.007250 0.971209 0.986243 0.003481	0.023498 0.980010 0.990532 0.022628	-0.005089 0.973277 0.981691 -0.013151	-0.001198 0.979622 0.996442 -0.001424	0.024797 0.987619 0.982528 0.020355	0.027107 0.872352 0.987800 0.015557	0.002719 0.993896 0.985424 0.002976	7 0.016148 9999
5 59	15 19	5 59	0.166936 0.866710 0.908947 0.016517	0.003355 0.972826 0.984190 0.005509	0.038968 0.963197 0.958679 0.039458	0.032721 0.971396 0.956186 0.031391	0.014582 0.976049 0.978074 0.009517	0.017776 0.978553 0.980409 0.011109	0.030384 0.971209 0.970024 0.028122	-0.003400 0.980010 0.987371 -0.005062	0.009827 0.973277 0.983893 -0.000673	0.001125 0.979622 0.993318 0.006746	0.012999 0.987619 0.979449 0.010920	-0.048252 0.872352 0.975495 -0.024202	0.010635 0.993896 0.992814 0.006857	6 0.021552 9999
5 60	15 20	5 60	0.228016 0.866710 0.851653 0.013247	0.010308 0.972826 0.977335 0.024857	0.022102 0.963197 0.907274 0.021807	0.021751 0.971396 0.907626 0.019998	0.027443 0.976049 0.966240 0.019586	0.016927 0.978553 0.981536 0.017726	0.017853 0.971209 0.981834 0.011725	0.031257 0.980010 0.975037 0.019380	0.009785 0.973277 0.982881 0.001526	0.025379 0.979622 0.984200 0.020323	0.012442 0.987619 0.973550 0.006280	-0.075119 0.872352 0.964506 -0.029875	0.004303 0.993896 0.982545 0.002312	9 0.016408 9999
5 61	15 20	5 61	0.183315 0.866710 0.880038 -0.000356	-0.016858 0.972826 0.983434 -0.018384	-0.000206 0.963197 0.955546 0.002486	-0.013071 0.971396 0.958172 -0.012522	0.018379 0.976049 0.934894 -0.000608	-0.026561 0.978553 0.986006 -0.015481	0.030142 0.971209 0.970605 0.021296	-0.019652 0.980010 0.976289 -0.018351	-0.006918 0.973277 0.980484 -0.010391	0.032712 0.979622 0.985630 0.029997	0.007650 0.987619 0.990247 0.005136	0.004014 0.872352 0.962944 0.030336	-0.001595 0.993896 0.987324 -0.000900	0 0.000000 9999
5 62	15 20	5 62	0.200918 0.866710 0.866041 -0.005409	-0.008837 0.972826 0.982495 -0.007901	0.017195 0.963197 0.949657 0.023302	0.021293 0.971396 0.950751 0.028028	0.010162 0.976049 0.977545 -0.000332	-0.007365 0.978553 0.982651 -0.007161	0.000843 0.971209 0.975421 0.002199	-0.012874 0.980010 0.982121 -0.018437	0.022047 0.973277 0.982018 0.012615	0.017645 0.979622 0.984615 0.014302	-0.013784 0.987619 0.974122 -0.002204	-0.009895 0.872352 0.980922 -0.010120	0.002405 0.993896 0.987769 0.001162	0 0.000000 9999
5 63	15 17	5 63	0.209160 0.866710 0.874940 0.017311	-0.038385 0.972826 0.972747 -0.035259	-0.005861 0.963197 0.990792 -0.004673	-0.004040 0.971396 0.985071 -0.000994	-0.012457 0.976049 0.973747 0.007658	-0.037429 0.978553 0.983677 -0.022117	0.031532 0.971209 0.978646 0.028443	-0.013465 0.980010 0.973788 -0.001959	0.033820 0.973277 0.981323 0.032227	-0.003020 0.979622 0.975080 -0.001276	0.022409 0.987619 0.988342 0.020765	0.022595 0.872352 0.990462 0.016233	-0.000500 0.993896 0.988191 -0.002420	1 -0.024706 9999
5 64	15 20	5 64	0.202004 0.866710 0.870323 0.003461	-0.003274 0.972826 0.985193 -0.007270	-0.004042 0.963197 0.952362 -0.008037	0.004518 0.971396 0.955024 -0.001813	-0.013441 0.976049 0.984611 -0.006325	0.013492 0.978553 0.977604 0.007444	0.005908 0.971209 0.976483 0.011844	0.001159 0.980010 0.983880 0.005737	0.040940 0.973277 0.981788 0.037173	-0.003685 0.979622 0.984529 0.002137	0.003893 0.987619 0.978938 0.015547	0.022385 0.872352 0.983529 -0.007382	0.000169 0.993896 0.989106 -0.000473	8 0.011343 9999
5 65	15 18	5 65	0.206036 0.866710 0.873331 0.006321	-0.019390 0.972826 0.974876 -0.006843	-0.000603 0.963197 0.980206 -0.002453	-0.000146 0.971396 0.982680 -0.002674	0.003417 0.976049 0.983686 0.015314	-0.013675 0.978553 0.984976 -0.009116	-0.021387 0.971209 0.962405 -0.001042	-0.020356 0.980010 0.960730 -0.002732	0.001382 0.973277 0.980511 -0.004871	-0.008467 0.979622 0.976179 -0.001001	0.003211 0.987619 0.986163 0.000188	-0.000475 0.872352 0.974871 -0.014431	0.010507 0.993896 0.983889 0.006602	4 0.009839 9999
5 66	15 19	5 66	0.170730 0.866710 0.905594 0.001607	0.001571 0.972826 0.988327 -0.006071	0.003159 0.963197 0.977105 -0.002172	0.004002 0.971396 0.975963 -0.001191	0.007691 0.976049 0.985394 0.001866	-0.004940 0.978553 0.968828 -0.005121	0.000434 0.971209 0.980293 -0.001864	0.018662 0.980010 0.979283 0.013770	0.009565 0.973277 0.980083 -0.003420	0.020872 0.979622 0.987525 0.018201	-0.025738 0.987619 0.977451 -0.028787	0.009462 0.872352 0.982245 -0.001825	0.009788 0.993896 0.985105 0.006434	9 0.005408 9999
5 67	15 20	5 67	0.094078 0.866710 0.930559 -0.018696	-0.013970 0.972826 0.978370 -0.006295	0.003561 0.963197 0.980648 0.006244	0.008915 0.971396 0.982065 0.010511	-0.009088 0.976049 0.978914 -0.016611	0.019834 0.978553 0.978588 0.011579	0.001548 0.971209 0.961861 -0.000432	-0.004684 0.980010 0.977871 -0.014680	0.010586 0.973277 0.985077 0.008833	0.016283 0.979622 0.977240 0.008630	-0.010567 0.987619 0.982035 -0.015864	0.036737 0.872352 0.984398 -0.000735	0.001709 0.993896 0.994416 0.000063	0 0.000000 9999
5 68	15 20	5 68	0.153127 0.866710 0.881429 -0.014992	0.016339 0.972826 0.983710 0.021619	-0.010268 0.963197 0.966109 -0.005389	0.001245 0.971396 0.966067 0.007456	-0.012739 0.976049 0.973060 -0.021208	-0.028771 0.978553 0.974908 -0.021240	0.001698 0.971209 0.962723 -0.006305	0.001427 0.980010 0.989789 0.004841	0.020834 0.973277 0.987160 0.020493	0.014640 0.979622 0.988925 0.011335	-0.012561 0.987619 0.987210 -0.021963	-0.072135 0.872352 0.975336 -0.022352	0.002406 0.993896 0.990666 0.004422	0 0.000000 9999
5 69	15 20	5 69	0.208684 0.866710 0.885974 0.013271	-0.018639 0.972826 0.984054 -0.010474	0.000463 0.963197 0.941545 -0.008250	-0.007995 0.971396 0.940997 -0.017037	-0.021348 0.976049 0.974581 -0.002643	0.036260 0.978553 0.970600 0.024775	-0.006976 0.971209 0.964364 0.002266	-0.020790 0.980010 0.975260 -0.002887	0.015148 0.973277 0.984555 0.011650	-0.017666 0.979622 0.979036 -0.005851	-0.010428 0.987619 0.983508 -0.014217	0.012372 0.872352 0.973047 0.016198	0.003330 0.993896 0.989444 0.002645	3 -0.015037 9999
5 70	15 18	5 70	0.124514 0.866710 0.937048 -0.007355	0.031923 0.972826 0.977302 0.022936	0.000503 0.963197 0.967022 -0.003090	0.000524 0.971396 0.967545 -0.002462	0.011070 0.976049 0.978879 0.002298	-0.033528 0.978553 0.977229 -0.028467	0.017384 0.971209 0.981244 0.006108	-0.019830 0.980010 0.980797 -0.014540	0.011509 0.973277 0.971145 0.003693	0.010996 0.979622 0.974518 0.008447	0.037555 0.987619 0.981159 0.030705	0.009277 0.872352 0.974752 0.012714	0.002227 0.993896 0.978107 -0.000141	0 0.000000 9999
5 71	15 19	5 71	0.153308 0.866710 0.889560 -0.005358	-0.022998 0.972826 0.969038 0.001307	-0.000261 0.963197 0.954785 -0.002331	-0.011984 0.971396 0.970397 -0.011728	-0.003098 0.976049 0.978824 -0.001023	0.016936 0.978553 0.947807 0.017077	-0.029969 0.971209 0.957735 -0.006863	0.025186 0.980010 0.944580 0.013960	0.010242 0.973277 0.966218 0.031073	0.011835 0.979622 0.978045 0.005208	0.008465 0.987619 0.988517 0.003259	-0.000554 0.872352 0.950802 -0.024645	0.001681 0.993896 0.980977 0.001373	0 0.000000 9999
5 72	15 20	5 72	0.120188 0.866710 0.914067 -0.002723	0.003922 0.972826 0.975533 -0.000937	-0.000570 0.963197 0.977593 0.010646	-0.001183 0.971396 0.970187 0.012000	-0.007059 0.976049 0.987401 -0.005377	0.011391 0.978553 0.978306 0.008068	0.028571 0.971209 0.982481 0.016522	0.020577 0.980010 0.981919 0.008814	-0.006152 0.973277 0.987471 -0.000041	0.011743 0.979622 0.987769 0.003604	0.024035 0.987619 0.990101 0.020725	0.034820 0.872352 0.981445 0.020393	-0.003794 0.993896 0.992249 -0.002570	0 0.000000 9999
5 73	15 19	5 73	0.179999 0.866710 0.874228 -0.009136	0.041647 0.972826 0.986360 0.036391	-0.019181 0.963197 0.956994 -0.012155	-0.000604 0.971396 0.954446 0.008114	-0.018095 0.976049 0.973599 -0.032141	-0.021836 0.978553 0.971214 -0.012008	-0.009103 0.971209 0.962108 -0.018600	0.000705 0.980010 0.989193 0.001036	0.053164 0.973277 0.985975 0.047897	-0.000766 0.979622 0.982463 0.000888	-0.009186 0.987619 0.990145 -0.013248	-0.054329 0.872352 0.974374 -0.023666	0.005654 0.993896 0.989509 0.004416	0 0.000000 9999
5 74	15 20	5 74	0.250032 0.866710 0.838301 0.040374	-0.034535 0.972826 0.963701 -0.014470	0.026716 0.963197 0.965183 0.015621	0.018887 0.971396 0.964958 0.012634	-0.002171 0.976049 0.980316 -0.005527	-0.000382 0.978553 0.981781 -0.011841	0.010104 0.971209 0.984843 0.019776	-0.001274 0.980010 0.984521 -0.002743	0.006274 0.973277 0.974897 -0.005533	0.002593 0.979622 0.982166 -0.002037	-0.020823 0.987619 0.986897 -0.018886	-0.051901 0.872352 0.975367 -0.018892	-0.007299 0.993896 0.988346 -0.008837	0 0.040374 239
5 75	15 19	5 75	0.203210 0.866710 0.863123 0.024360	0.007028 0.972826 0.963645 -0.004619	0.046660 0.963197 0.949784 0.049236	0.035676 0.971396 0.950508 0.042595	-0.033528 0.976049 0.972642 -0.033119	0.049538 0.978553 0.962578 0.033654	-0.005034 0.971209 0.971778 -0.004523	-0.004277 0.980010 0.971232 -0.018157	0.024062 0.973277 0.986562 0.015416	-0.016391 0.979622 0.986037 -0.018698	0.009457 0.987619 0.984615 0.002365	0.004994 0.872352 0.971253 0.012526	0.003936 0.993896 0.994061 0.002125	4 -0.028404 9999
5 76	15 20	5 76	0.234517 0.866710 0.797363 0.015714	0.034867 0.972826 0.970121 0.032460	-0.001715 0.963197 0.977015 0.002226	-0.001016 0.971396 0.977246 0.002571	-0.024782 0.976049 0.981141 -0.019963	-0.003227 0.978553 0.978178 0.004515	-0.009206 0.971209 0.976808 -0.013383	-0.007037 0.980010 0.980308 -0.003490	0.012095 0.973277 0.986097 0.010138	-0.027860 0.979622 0.986896 -0.024094	-0.026476 0.987619 0.986203 -0.022393	0.021714 0.872352 0.983171 -0.003840	0.006836 0.993896 0.987111 0.005070	9 -0.019458 9999
5 77	15 20	5 77	0.237994 0.866710 0.808249 0.005571	0.004779 0.972826 0.976114 -0.002556	-0.076980 0.963197 0.979158 -0.079306	-0.059572 0.971396 0.981457 -0.063841	0.008047 0.976049 0.986935 0.009045	0.008052 0.978553 0.965635 -0.000387	0.031131 0.971209 0.986022 0.020372	0.027819 0.980010 0.976969 0.012848	-0.095725 0.973277 0.930342 -0.057773	0.001351 0.979622 0.982155 0.000341	-0.012079 0.987619 0.983410 -0.016879	0.054285 0.872352 0.972290 0.014556	-0.042262 0.993896 0.928976 -0.021774	2 -0.021019 9999
5 78	15 20	5 78	0.268937 0.866710 0.776500 0.013499	-0.007824 0.972826 0.968642 -0.013937	-0.013963 0.963197 0.960376 -0.019651	-0.011032 0.971396 0.961589 -0.013188	0.028795 0.976049 0.974643 0.017155	0.076729 0.978553 0.964895 0.066045	0.052124 0.971209 0.970839 0.032839	0.077786 0.980010 0.970493 0.063981	0.023778 0.973277 0.981688 0.007787	0.082727 0.979622 0.972291 0.067729	0.020007 0.987619 0.978142 0.013145	0.046681 0.872352 0.964320 0.029498	0.018621 0.993896 0.981244 0.013628	9 0.030237 9999
5 79	15 20	5 79	0.246880 0.866710 0.759362 -0.021099	0.014153 0.972826 0.983428 0.007902	-0.004884 0.963197 0.983069 0.004507	-0.004325 0.971396 0.982096 0.007729	-0.000399 0.976049 0.982902 -0.007854	0.021699 0.978553 0.984326 0.021682	-0.011743 0.971209 0.985012 -0.004813	0.002471 0.980010 0.983212 0.001270	-0.006111 0.973277 0.979155 0.001491	0.008959 0.979622 0.983072 0.007232	-0.032532 0.987619 0.948949 -0.014271	0.042826 0.872352 0.980123 0.029419	-0.002499 0.993896 0.979905 0.007308	0 0.000000 9999
5 80	15 18	5 80	0.306282 0.866710 0.743148 0.047159	-0.017688 0.972826 0.964417 -0.003312	0.003718 0.963197 0.960965 0.000637	0.002607 0.971396 0.960775 0.006708	-0.027530 0.976049 0.892261 -0.008678	0.010451 0.978553 0.950424 0.007070	-0.037107 0.971209 0.911173 -0.011407	-0.043672 0.980010 0.882960 -0.011572	0.033338 0.973277 0.975055 0.011347	-0.039472 0.979622 0.913519 -0.025069	0.013659 0.987619 0.978628 0.002709	0.032995 0.872352 0.970468 0.001432	0.012419 0.993896 0.985390 0.006901	0 0.047159 160
5 81	15 18	5 81	0.219097 0.866710 0.844930 0.013327	-0.004929 0.972826 0.976512 0.000907	0.024134 0.963197 0.989062 0.017354	0.030528 0.971396 0.989257 0.027054	0.020139 0.976049 0.888934 0.011524	0.036289 0.978553 0.972495 0.026603	0.044522 0.971209 0.936245 0.028664	0.054032 0.980010 0.898065 0.036530	0.035232 0.973277 0.951195 0.007430	0.035555 0.979622 0.905671 0.018403	0.037420 0.987619 0.983269 0.025537	0.039407 0.872352 0.980101 -0.001100	0.001634 0.993896 0.983716 -0.003496	7 0.022064 9999
5 82	15 18	5 82	0.210353 0.866710 0.854608 -0.008886	0.003432 0.972826 0.964633 0.002981	0.005775 0.963197 0.945850 0.014440	0.006208 0.971396 0.949759 0.012449	0.024373 0.976049 0.967913 0.011785	0.019537 0.978553 0.963121 0.004162	0.032392 0.971209 0.968752 0.021376	0.035369 0.980010 0.961573 0.021433	0.065385 0.973277 0.978346 0.045550	-0.003156 0.979622 0.968662 -0.000603	0.018818 0.987619 0.971078 0.004524	0.038598 0.872352 0.956169 -0.008298	0.009752 0.993896 0.989419 0.004025	0 0.000000 9999
5 83	15 20	5 83	0.193267 0.866710 0.860127 -0.012234	0.005976 0.972826 0.962294 -0.003589	-0.001327 0.963197 0.978430 0.000162	0.003374 0.971396 0.978315 0.005995	0.007154 0.976049 0.986530 0.000087	-0.010984 0.978553 0.954598 -0.018277	-0.034206 0.971209 0.986149 -0.020089	0.005979 0.980010 0.961562 -0.002315	0.008004 0.973277 0.985106 0.002543	0.003214 0.979622 0.983253 0.003892	-0.034251 0.987619 0.960859 -0.012552	0.074101 0.872352 0.968808 0.027905	0.005211 0.993896 0.985205 0.004385	0 0.000000 9999
5 84	15 18	5 84	0.226148 0.866710 0.857521 0.020694	-0.007973 0.972826 0.938079 0.000369	0.008508 0.963197 0.940651 0.009241	0.006019 0.971396 0.939860 0.007900	-0.024665 0.976049 0.945983 -0.029873	-0.020531 0.978553 0.987199 -0.017290	0.001353 0.971209 0.983243 -0.005296	-0.010024 0.980010 0.980566 -0.013954	0.033244 0.973277 0.990257 0.021091	0.007473 0.979622 0.969913 0.000879	0.009527 0.987619 0.985285 0.013718	-0.005428 0.872352 0.964065 0.022659	0.012671 0.993896 0.985565 0.007703	4 -0.024863 9999
5 85	15 20	5 85	0.205696 0.866710 0.865852 0.002648	-0.001961 0.972826 0.986594 -0.005056	0.002362 0.963197 0.958000 -0.002432	-0.001602 0.971396 0.962478 -0.002457	0.003575 0.976049 0.982569 -0.005595	0.028091 0.978553 0.980932 0.023478	-0.014304 0.971209 0.970582 -0.012516	0.017069 0.980010 0.986578 0.010055	0.016410 0.973277 0.986758 0.007719	-0.005097 0.979622 0.979540 -0.010289	-0.040333 0.987619 0.945582 -0.016352	0.046358 0.872352 0.978330 0.018316	0.002073 0.993896 0.983200 -0.001713	11 0.006964 9999
5 86	15 16	5 86	0.199968 0.866710 0.835357 -0.010773	0.045424 0.972826 0.929104 0.040427	-0.000248 0.963197 0.984399 0.001145	-0.001115 0.971396 0.986795 0.002985	0.000987 0.976049 0.952976 0.013006	0.022569 0.978553 0.963864 0.012178	0.049465 0.971209 0.975810 0.038508	-0.017755 0.980010 0.937512 -0.007260	0.025782 0.973277 0.902782 -0.004818	0.047855 0.979622 0.959921 0.043853	-0.001157 0.987619 0.979834 -0.011849	0.045813 0.872352 0.944992 -0.003043	0.004405 0.993896 0.985866 -0.000220	0 0.000000 9999
5 87	15 20	5 87	0.196428 0.866710 0.860313 -0.008826	0.017793 0.972826 0.986287 0.010235	0.004436 0.963197 0.958198 0.007142	0.001607 0.971396 0.964663 0.006901	-0.003423 0.976049 0.979668 0.001461	-0.020747 0.978553 0.979242 -0.014631	-0.010038 0.971209 0.972436 0.002313	-0.019533 0.980010 0.973893 -0.009706	-0.003712 0.973277 0.983355 -0.001432	-0.007245 0.979622 0.975650 -0.000034	-0.017174 0.987619 0.980397 -0.012222	0.035679 0.872352 0.974514 0.005744	-0.006772 0.993896 0.985347 -0.004282	0 0.000000 9999
5 88	15 16	5 88	0.218167 0.866710 0.797202 -0.000384	-0.030002 0.972826 0.904925 0.010674	-0.001049 0.963197 0.982519 -0.002420	-0.012429 0.971396 0.982343 -0.013391	-0.003224 0.976049 0.901437 0.024345	0.000323 0.978553 0.967506 0.001614	0.003446 0.971209 0.960445 -0.008827	0.015244 0.980010 0.969647 0.032149	-0.074499 0.973277 0.845824 -0.021100	0.010255 0.979622 0.954635 0.011000	0.009152 0.987619 0.974045 -0.000115	0.084370 0.872352 0.885813 -0.006125	0.006507 0.993896 0.973625 -0.000717	0 0.000000 9999
5 89	15 19	5 89	0.215965 0.866710 0.853798 0.009911	0.022699 0.972826 0.976324 0.014324	0.032847 0.963197 0.906943 0.039801	0.024674 0.971396 0.908891 0.031084	0.013886 0.976049 0.968654 0.007606	-0.012138 0.978553 0.984865 -0.009106	0.017624 0.971209 0.972336 0.007693	0.003820 0.980010 0.977322 0.001833	0.016542 0.973277 0.983440 0.004743	0.029404 0.979622 0.986095 0.027231	0.020348 0.987619 0.982084 0.007617	-0.037810 0.872352 0.955701 0.016535	0.003319 0.993896 0.987594 0.003364	9 0.016428 9999
5 90	15 9	5 90	0.222998 0.866710 0.837205 -0.009027	0.035090 0.972826 0.980428 0.027327	0.003271 0.963197 0.758555 0.004211	-0.032033 0.971396 0.728071 -0.021400	0.011936 0.976049 0.968144 0.018770	0.002672 0.978553 0.987872 0.002677	-0.014827 0.971209 0.934789 -0.011059	-0.002983 0.980010 0.966262 0.005849	0.047735 0.973277 0.949614 0.010400	0.013443 0.979622 0.954436 0.019577	0.010071 0.987619 0.980588 -0.000226	0.174567 0.872352 0.451216 -0.016713	0.003368 0.993896 0.991463 -0.001894	0 0.000000 9999
5 91	15 19	5 91	0.236716 0.866710 0.830553 0.011447	0.028192 0.972826 0.987855 0.026985	-0.020562 0.963197 0.907099 -0.007349	-0.019147 0.971396 0.906923 -0.006738	0.016947 0.976049 0.957663 0.003777	-0.036217 0.978553 0.946486 -0.023134	0.019334 0.971209 0.943691 0.013737	-0.002752 0.980010 0.981547 0.006135	0.018278 0.973277 0.986450 0.009964	0.042248 0.979622 0.984555 0.039868	0.006262 0.987619 0.968617 -0.000822	-0.085787 0.872352 0.943639 0.000358	0.003239 0.993896 0.987267 -0.001143	9 0.021363 9999
5 92	15 9	5 92	0.320885 0.866710 0.840650 0.111711	-0.063333 0.972826 0.970793 -0.054718	-0.020660 0.963197 0.741199 -0.014114	-0.040800 0.971396 0.712958 -0.007812	-0.080797 0.976049 0.903678 -0.076833	-0.009180 0.978553 0.981519 -0.000423	0.124090 0.971209 0.945663 0.129961	-0.030242 0.980010 0.922885 -0.019268	0.031989 0.973277 0.956602 0.005577	-0.000194 0.979622 0.943205 0.004610	0.037673 0.987619 0.922523 0.015336	0.217210 0.872352 0.444711 0.062051	0.003397 0.993896 0.990697 0.000496	6 0.120491 18
5 93	15 20	5 93	0.275805 0.866710 0.777418 0.000671	-0.023819 0.972826 0.981411 -0.014405	0.003396 0.963197 0.969126 0.004738	0.002062 0.971396 0.972418 0.000613	0.020137 0.976049 0.974149 0.018516	0.004589 0.978553 0.975144 0.015917	0.041368 0.971209 0.965876 0.036442	0.009666 0.980010 0.972317 0.016338	0.013292 0.973277 0.985874 -0.003259	0.057929 0.979622 0.975773 0.041558	0.008162 0.987619 0.985138 0.005390	0.006857 0.872352 0.968011 -0.020632	-0.026576 0.993896 0.970193 -0.023036	0 0.000671 9999
6 7	20 20	6 7	0.294064 0.857049 0.852963 0.061915	-0.021347 0.983288 0.986213 -0.024957	-0.053896 0.969254 0.958280 -0.066975	-0.054764 0.968302 0.958261 -0.069308	0.030013 0.982135 0.974957 0.003712	0.013303 0.991075 0.986727 0.013460	-0.049654 0.985716 0.984803 -0.050223	0.012228 0.988712 0.990976 0.009972	0.034184 0.985407 0.983856 0.028492	0.007970 0.987625 0.987115 -0.005356	-0.004689 0.977021 0.982690 -0.008844	-0.019106 0.985563 0.982999 -0.028650	0.021182 0.990586 0.989748 0.020559	3 -0.065507 -9
6 8	20 20	6 8	0.197222 0.857049 0.910195 0.039314	-0.064147 0.983288 0.962385 -0.042203	-0.004524 0.969254 0.981382 -0.020329	-0.005632 0.968302 0.980985 -0.022261	-0.027055 0.982135 0.985193 -0.021415	-0.037733 0.991075 0.967395 -0.035301	-0.003903 0.985716 0.991205 -0.007547	-0.008688 0.988712 0.978451 -0.014964	0.006159 0.985407 0.983053 -0.001297	0.003791 0.987625 0.987270 -0.003821	0.009142 0.977021 0.979615 0.000150	-0.013556 0.985563 0.981015 -0.014257	-0.008551 0.990586 0.982697 -0.009702	1 -0.040733 -9
6 9	20 19	6 9	0.270973 0.857049 0.896625 0.099258	0.008459 0.983288 0.984483 0.014056	-0.158204 0.969254 0.956588 -0.149140	-0.159618 0.968302 0.953371 -0.150861	0.048084 0.982135 0.976776 0.026930	-0.014890 0.991075 0.989015 -0.015200	-0.001562 0.985716 0.976289 0.006035	-0.006714 0.988712 0.980205 -0.011575	0.005081 0.985407 0.993298 0.003780	0.003007 0.987625 0.989819 -0.002163	0.043023 0.977021 0.985111 0.057882	0.070366 0.985563 0.973863 0.066433	-0.013348 0.990586 0.986694 -0.014684	3 -0.122369 -9
6 10	20 20	6 10	0.281548 0.857049 0.861910 0.061034	-0.033408 0.983288 0.976935 -0.017146	0.003171 0.969254 0.977814 0.002255	-0.003458 0.968302 0.980379 -0.002598	0.032749 0.982135 0.984753 0.021000	0.006204 0.991075 0.977524 0.008691	0.017915 0.985716 0.981417 0.008759	0.006260 0.988712 0.985841 0.007909	0.008942 0.985407 0.980392 0.001307	0.027914 0.987625 0.984721 0.019694	0.054462 0.977021 0.965298 0.027237	-0.003284 0.985563 0.986206 0.001637	0.026221 0.990586 0.992357 0.028356	0 0.061034 -9
6 11	20 13	6 11	0.164323 0.857049 0.918406 -0.003064	0.014367 0.983288 0.987339 0.014219	0.007980 0.969254 0.969081 0.014491	-0.000156 0.968302 0.983982 0.005393	-0.011523 0.982135 0.982582 -0.006774	-0.011727 0.991075 0.989992 -0.008874	0.010343 0.985716 0.976040 -0.002095	0.007353 0.988712 0.985507 0.007079	0.011349 0.985407 0.992312 0.006539	-0.030595 0.987625 0.980120 -0.013801	-0.057373 0.977021 0.989766 -0.050223	-0.014366 0.985563 0.597332 0.005188	-0.006961 0.990586 0.980002 -0.007086	0 0.000000 9999
6 12	20 20	6 12	0.273567 0.857049 0.851702 0.038570	-0.012249 0.983288 0.984376 0.001105	-0.003616 0.969254 0.969610 0.004452	-0.005810 0.968302 0.969973 0.000557	0.020501 0.982135 0.980340 0.009880	-0.022810 0.991075 0.977214 -0.023135	-0.007836 0.985716 0.983893 -0.014422	-0.000345 0.988712 0.984884 -0.005190	0.033915 0.985407 0.983433 0.028958	0.022270 0.987625 0.983151 0.009868	0.037362 0.977021 0.955613 0.011633	-0.022852 0.985563 0.976827 -0.021369	0.004173 0.990586 0.987102 0.003863	0 0.038570 9999
6 13	20 13	6 13	0.215785 0.857049 0.875373 0.011493	0.008739 0.983288 0.978895 0.006686	-0.011586 0.969254 0.976043 -0.014862	-0.001232 0.968302 0.962227 -0.018773	-0.005393 0.982135 0.982090 0.003744	0.016361 0.991075 0.989353 0.018559	0.022214 0.985716 0.967264 0.011710	0.005768 0.988712 0.972541 0.006644	-0.012643 0.985407 0.984383 -0.021379	-0.015978 0.987625 0.968794 -0.003089	-0.008555 0.977021 0.985225 -0.000647	-0.015580 0.985563 0.623013 -0.003263	0.003419 0.990586 0.990176 -0.000593	8 -0.015675 9999
6 14	20 20	6 14	0.244650 0.857049 0.834541 0.025386	0.031689 0.983288 0.973419 0.022325	0.001882 0.969254 0.965069 0.003385	0.002883 0.968302 0.961179 0.006232	-0.010624 0.982135 0.978358 -0.002623	-0.014374 0.991075 0.985114 -0.013603	-0.026875 0.985716 0.973664 -0.025938	-0.000087 0.988712 0.980099 0.004825	-0.043340 0.985407 0.950344 -0.019466	0.010327 0.987625 0.969114 0.002676	-0.020027 0.977021 0.980960 -0.009202	-0.030300 0.985563 0.977287 -0.023261	-0.033680 0.990586 0.962673 -0.030104	6 -0.025661 9999
6 15	20 16	6 15	0.146721 0.857049 0.896383 -0.007744	0.027862 0.983288 0.968663 0.008730	0.008197 0.969254 0.949441 0.005367	-0.004466 0.968302 0.977372 -0.005735	-0.014802 0.982135 0.983224 -0.017975	-0.006272 0.991075 0.953895 0.002185	-0.005705 0.985716 0.966148 -0.021733	-0.000550 0.988712 0.943799 -0.009309	-0.044666 0.985407 0.960172 -0.031474	0.006004 0.987625 0.959176 -0.005735	0.003280 0.977021 0.987685 0.010573	-0.019145 0.985563 0.922287 -0.018225	0.015686 0.990586 0.978180 0.011225	0 0.000000 9999
6 16	20 20	6 16	0.241875 0.857049 0.846612 0.015691	-0.011193 0.983288 0.980090 -0.002019	0.013152 0.969254 0.938878 0.007019	0.014755 0.968302 0.938864 0.009152	0.011541 0.982135 0.975464 0.004821	-0.014853 0.991075 0.975225 -0.009413	-0.007921 0.985716 0.977814 -0.008828	0.000509 0.988712 0.986126 -0.003303	0.009143 0.985407 0.980717 0.003058	0.021195 0.987625 0.980368 0.006769	0.025734 0.977021 0.956850 0.011921	-0.019750 0.985563 0.971621 -0.012192	-0.000650 0.990586 0.993186 -0.001337	0 0.015691 9999
6 17	20 19	6 17	0.188291 0.857049 0.825919 0.001588	-0.015571 0.983288 0.918436 0.003575	-0.014720 0.969254 0.973896 -0.017435	-0.015713 0.968302 0.976458 -0.019305	0.013449 0.982135 0.973808 -0.000330	-0.023884 0.991075 0.977495 -0.022805	0.010577 0.985716 0.965631 0.022021	-0.008360 0.988712 0.952784 -0.021469	0.010763 0.985407 0.981439 -0.003835	0.012525 0.987625 0.956873 0.002601	-0.009611 0.977021 0.979292 0.004859	0.011299 0.985563 0.965357 0.009663	-0.009795 0.990586 0.987081 -0.008604	6 0.005913 9999
6 18	20 19	6 18	0.235525 0.857049 0.860865 0.014366	0.028527 0.983288 0.986115 0.023675	0.045899 0.969254 0.954351 0.037639	0.045823 0.968302 0.955212 0.036649	0.021366 0.982135 0.973418 0.018446	0.003095 0.991075 0.986777 0.000930	0.022517 0.985716 0.976411 0.018538	-0.019816 0.988712 0.988416 -0.017113	0.022269 0.985407 0.981271 0.023794	0.004677 0.987625 0.987578 0.003519	0.018605 0.977021 0.980461 0.008934	0.035464 0.985563 0.975764 0.026262	0.000273 0.990586 0.985800 0.003909	11 0.019424 9999
6 19	20 20	6 19	0.207562 0.857049 0.868578 0.001644	0.004085 0.983288 0.978608 -0.010611	0.007203 0.969254 0.978620 0.008477	0.007664 0.968302 0.977968 0.008377	-0.042445 0.982135 0.970399 -0.020156	0.011057 0.991075 0.976614 0.006253	-0.001978 0.985716 0.974288 -0.007990	-0.021500 0.988712 0.953353 -0.020460	0.036795 0.985407 0.979200 0.028326	-0.054213 0.987625 0.960782 -0.033009	-0.010589 0.977021 0.982328 -0.001737	-0.003424 0.985563 0.983248 -0.002758	-0.000051 0.990586 0.990546 -0.000275	9 -0.007367 9999
6 20	20 20	6 20	0.241324 0.857049 0.847689 -0.002681	0.006131 0.983288 0.982808 -0.000440	-0.011320 0.969254 0.956519 0.000725	-0.006216 0.968302 0.958923 0.003196	0.026567 0.982135 0.978384 0.006922	0.007764 0.991075 0.971896 0.006293	-0.013274 0.985716 0.972681 -0.005157	-0.003962 0.988712 0.985774 -0.002379	0.049491 0.985407 0.983773 0.052160	0.026314 0.987625 0.986385 0.024878	-0.004555 0.977021 0.984517 -0.011118	-0.029850 0.985563 0.974797 -0.026451	0.009968 0.990586 0.986818 0.008431	0 0.000000 9999
6 21	20 19	6 21	0.213469 0.857049 0.882563 0.020002	0.002381 0.983288 0.989003 0.003205	0.000665 0.969254 0.959690 0.010939	0.000513 0.968302 0.958987 0.012990	0.029348 0.982135 0.973317 0.003867	-0.012191 0.991075 0.977922 -0.009777	-0.012814 0.985716 0.970457 -0.003393	0.024508 0.988712 0.970988 0.020834	-0.000487 0.985407 0.983667 -0.005809	0.025674 0.987625 0.980682 0.020198	-0.019212 0.977021 0.975548 -0.004875	-0.007266 0.985563 0.964991 -0.006091	-0.001582 0.990586 0.988763 -0.005569	7 0.020414 9999
6 22	20 19	6 22	0.147253 0.857049 0.919987 0.007664	-0.038179 0.983288 0.960936 -0.013532	-0.001889 0.969254 0.979248 -0.004974	-0.001441 0.968302 0.978498 -0.005044	-0.020479 0.982135 0.980687 -0.006744	-0.014766 0.991075 0.967919 -0.010974	-0.018875 0.985716 0.988557 -0.018270	-0.005199 0.988712 0.976274 -0.012276	-0.001270 0.985407 0.966124 -0.005310	0.000445 0.987625 0.985808 -0.006961	-0.027379 0.977021 0.983049 -0.016470	0.015356 0.985563 0.976600 0.010357	-0.001963 0.990586 0.978673 -0.000136	6 -0.011833 9999
6 23	20 20	6 23	0.241799 0.857049 0.853479 0.010334	0.014955 0.983288 0.984657 0.012639	0.038492 0.969254 0.973644 0.036010	0.038841 0.968302 0.973070 0.034768	0.031160 0.982135 0.981012 0.013267	0.007102 0.991075 0.979270 0.004218	0.019690 0.985716 0.980150 0.015273	0.013439 0.988712 0.987684 0.014583	-0.005990 0.985407 0.977154 -0.010108	0.011540 0.987625 0.987752 0.003443	0.047425 0.977021 0.975082 0.031185	-0.001731 0.985563 0.978711 -0.000992	-0.020278 0.990586 0.979697 -0.020364	10 0.017952 9999
6 24	20 20	6 24	0.219777 0.857049 0.867817 0.007431	0.009570 0.983288 0.979905 0.018162	-0.008485 0.969254 0.957346 -0.016086	-0.008979 0.968302 0.958754 -0.017694	0.001902 0.982135 0.978515 0.007457	-0.001302 0.991075 0.983083 0.000236	0.013399 0.985716 0.977290 0.009520	0.010333 0.988712 0.982672 0.010189	0.004753 0.985407 0.983230 -0.001104	-0.014171 0.987625 0.977594 -0.004332	0.001104 0.977021 0.986144 0.005171	0.012682 0.985563 0.984759 0.010232	0.001517 0.990586 0.989922 0.003632	3 -0.011467 9999
6 25	20 20	6 25	0.199265 0.857049 0.808523 -0.000565	0.019854 0.983288 0.937903 0.000788	-0.016357 0.969254 0.985299 -0.016494	-0.014915 0.968302 0.985377 -0.013207	-0.041958 0.982135 0.959889 -0.014341	0.002266 0.991075 0.986934 0.001692	0.010133 0.985716 0.983066 0.003305	-0.021286 0.988712 0.974820 -0.013827	-0.014029 0.985407 0.958584 0.005220	0.012717 0.987625 0.960438 -0.001146	-0.015095 0.977021 0.985368 -0.008111	0.005354 0.985563 0.978404 -0.000142	0.002838 0.990586 0.974386 0.008113	0 0.000000 9999
6 26	20 20	6 26	0.187293 0.857049 0.849665 0.004947	0.011556 0.983288 0.980356 0.017954	-0.011308 0.969254 0.945397 0.001804	-0.011445 0.968302 0.945585 0.002784	0.041897 0.982135 0.952217 0.020575	0.010274 0.991075 0.978356 0.009967	-0.011301 0.985716 0.960393 0.004667	0.005735 0.988712 0.958328 0.000266	0.024420 0.985407 0.975636 0.016901	0.002507 0.987625 0.985037 -0.009902	0.010674 0.977021 0.978017 0.023017	-0.015212 0.985563 0.950930 -0.009140	-0.017231 0.990586 0.986571 -0.020134	10 0.010671 9999
6 27	20 20	6 27	0.184979 0.857049 0.849935 -0.020920	-0.019773 0.983288 0.964897 0.000564	-0.002630 0.969254 0.972949 -0.006664	-0.002629 0.968302 0.972691 -0.007260	0.009146 0.982135 0.981996 0.007733	-0.019300 0.991075 0.974981 -0.016860	-0.016906 0.985716 0.983127 -0.011920	0.011415 0.988712 0.970057 0.006067	0.029250 0.985407 0.974342 0.024698	-0.001098 0.987625 0.969926 -0.006653	0.017945 0.977021 0.961030 -0.001269	-0.004075 0.985563 0.972333 -0.001525	-0.021022 0.990586 0.970950 -0.022020	0 0.000000 9999
6 28	20 19	6 28	0.223573 0.857049 0.791167 -0.006434	-0.039010 0.983288 0.958813 -0.020487	-0.008659 0.969254 0.970225 -0.003420	-0.008777 0.968302 0.968411 -0.003446	0.000846 0.982135 0.971703 -0.014410	0.006100 0.991075 0.976900 0.008768	-0.008589 0.985716 0.975434 -0.001245	-0.007093 0.988712 0.961100 -0.015592	0.014839 0.985407 0.979261 0.010229	0.003360 0.987625 0.982797 -0.004587	0.035061 0.977021 0.946287 0.015515	-0.000387 0.985563 0.969081 0.003944	-0.001681 0.990586 0.987210 0.004892	0 0.000000 9999
6 29	20 20	6 29	0.249892 0.857049 0.832267 -0.005776	0.019735 0.983288 0.957740 -0.002667	0.017340 0.969254 0.979216 0.004143	0.026234 0.968302 0.979210 0.011510	0.002906 0.982135 0.986118 0.009653	0.020571 0.991075 0.970623 0.021487	0.026127 0.985716 0.978008 0.023190	0.002532 0.988712 0.979080 -0.000803	-0.021151 0.985407 0.965615 -0.006884	0.034136 0.987625 0.985087 0.020360	0.023839 0.977021 0.978062 0.034675	0.020090 0.985563 0.990216 0.014024	0.010784 0.990586 0.989977 0.010911	0 0.000000 9999
6 30	20 19	6 30	0.287093 0.857049 0.806969 0.021236	-0.013499 0.983288 0.985893 -0.009986	-0.059525 0.969254 0.955812 -0.054458	-0.058874 0.968302 0.955171 -0.052842	0.041076 0.982135 0.973924 0.017222	0.005192 0.991075 0.977006 0.004856	-0.027263 0.985716 0.967283 -0.019328	0.024210 0.988712 0.979408 0.020568	-0.007115 0.985407 0.980952 -0.010185	0.015850 0.987625 0.979184 0.003953	0.011819 0.977021 0.982964 0.001425	0.007511 0.985563 0.982300 0.006894	0.002082 0.990586 0.986392 0.001525	2 -0.034007 9999
6 31	20 20	6 31	0.245567 0.857049 0.823969 0.010600	0.021129 0.983288 0.964612 0.003602	0.033065 0.969254 0.955576 0.023333	0.033286 0.968302 0.953788 0.020621	0.028861 0.982135 0.984753 0.025623	-0.007794 0.991075 0.983710 -0.007440	0.010918 0.985716 0.984628 0.009205	0.034971 0.988712 0.983676 0.032521	0.038472 0.985407 0.984594 0.037807	0.003022 0.987625 0.983636 -0.003178	0.013809 0.977021 0.988319 0.011431	0.002931 0.985563 0.982484 -0.003710	0.007269 0.990586 0.987432 0.006067	8 0.020019 9999
6 32	20 20	6 32	0.234427 0.857049 0.861184 0.007553	-0.004540 0.983288 0.972354 0.009314	0.032426 0.969254 0.976069 0.031843	0.032296 0.968302 0.975366 0.030539	0.000612 0.982135 0.984551 -0.003599	-0.003947 0.991075 0.977430 -0.000486	-0.011082 0.985716 0.979327 -0.012694	-0.003672 0.988712 0.980118 -0.004126	0.009231 0.985407 0.975781 0.006309	0.020934 0.987625 0.978118 0.008651	-0.030214 0.977021 0.984836 -0.028418	0.006694 0.985563 0.975944 0.009104	0.025934 0.990586 0.985847 0.026038	6 -0.009792 9999
6 33	20 20	6 33	0.247509 0.857049 0.859059 0.007779	0.010120 0.983288 0.981499 0.000889	0.010153 0.969254 0.959709 0.021002	0.009721 0.968302 0.960057 0.020168	0.050369 0.982135 0.970504 0.027220	-0.014680 0.991075 0.970953 -0.018403	-0.013526 0.985716 0.978152 -0.012091	0.001127 0.988712 0.986745 0.006924	0.002663 0.985407 0.981778 -0.001896	0.049109 0.987625 0.980662 0.038191	0.028984 0.977021 0.982269 0.019767	-0.002488 0.985563 0.986455 0.000296	-0.001091 0.990586 0.982825 0.000210	9 0.017236 9999
6 34	20 19	6 34	0.168937 0.857049 0.916421 0.000227	0.006790 0.983288 0.988269 0.009192	0.009520 0.969254 0.976974 0.009366	0.009268 0.968302 0.978372 0.007981	0.025341 0.982135 0.981608 0.014908	-0.001904 0.991075 0.968121 0.003083	-0.006030 0.985716 0.978017 -0.002633	0.032458 0.988712 0.968766 0.029097	0.011982 0.985407 0.991667 0.007285	0.009850 0.987625 0.980377 0.001258	0.013422 0.977021 0.983111 0.016565	-0.012023 0.985563 0.973922 -0.003293	0.018734 0.990586 0.970082 0.019594	7 0.002570 9999
6 35	20 20	6 35	0.260583 0.857049 0.840877 0.040460	0.013877 0.983288 0.981048 0.012298	0.014711 0.969254 0.980040 0.012362	0.016856 0.968302 0.980318 0.013171	-0.033808 0.982135 0.967259 -0.006273	0.017182 0.991075 0.982697 0.013871	-0.012815 0.985716 0.983750 -0.015796	0.014061 0.988712 0.978289 0.022783	-0.003655 0.985407 0.982158 0.000097	-0.011072 0.987625 0.983064 -0.005898	-0.030809 0.977021 0.985727 -0.018816	-0.014300 0.985563 0.975601 -0.013137	-0.001715 0.990586 0.981982 0.001904	0 0.040460 238
6 36	20 20	6 36	0.281335 0.857049 0.836014 0.029743	0.008183 0.983288 0.982679 0.017969	-0.005665 0.969254 0.960966 -0.006029	-0.006772 0.968302 0.961079 -0.007601	0.048416 0.982135 0.977183 0.035915	0.009043 0.991075 0.983314 0.009987	0.019987 0.985716 0.986974 0.017243	0.013391 0.988712 0.985893 0.012921	0.006592 0.985407 0.967663 -0.004882	0.037889 0.987625 0.974442 0.026055	0.052910 0.977021 0.951566 0.019106	-0.006436 0.985563 0.979807 -0.007316	-0.028936 0.990586 0.982696 -0.031244	4 0.032684 9999
6 37	20 20	6 37	0.196887 0.857049 0.872738 0.013119	0.043994 0.983288 0.958308 0.027191	-0.001825 0.969254 0.975583 0.000156	-0.005372 0.968302 0.980986 -0.001264	-0.044620 0.982135 0.956858 -0.014414	0.002507 0.991075 0.985319 -0.001580	-0.019391 0.985716 0.977490 -0.021961	0.007982 0.988712 0.981385 0.009597	-0.027805 0.985407 0.954117 -0.008902	0.039143 0.987625 0.974187 0.024512	-0.022076 0.977021 0.985638 -0.011170	-0.012398 0.985563 0.977872 -0.012752	0.018426 0.990586 0.989089 0.018503	9 0.017932 9999
6 38	20 19	6 38	0.257096 0.857049 0.850271 0.009700	-0.007491 0.983288 0.989432 -0.007093	0.008337 0.969254 0.972143 -0.003260	0.010032 0.968302 0.972861 -0.002310	0.038677 0.982135 0.977855 0.025150	0.023834 0.991075 0.982512 0.027260	-0.005626 0.985716 0.978536 -0.002776	0.037877 0.988712 0.981833 0.035808	0.015123 0.985407 0.965301 0.009237	0.021283 0.987625 0.981260 0.012403	0.024581 0.977021 0.976403 0.018124	0.016583 0.985563 0.990157 0.012323	0.000671 0.990586 0.970549 -0.000939	7 0.018637 9999
6 39	20 20	6 39	0.225627 0.857049 0.862162 0.009067	0.033863 0.983288 0.969262 0.022584	-0.004820 0.969254 0.972591 -0.006990	-0.010216 0.968302 0.979095 -0.010396	-0.042361 0.982135 0.966393 -0.019237	-0.003457 0.991075 0.980835 -0.005554	-0.004237 0.985716 0.980542 -0.005118	-0.019086 0.988712 0.966762 -0.011008	-0.002003 0.985407 0.972719 -0.002067	-0.013571 0.987625 0.969144 0.003349	0.006129 0.977021 0.981655 0.013124	-0.000300 0.985563 0.973813 0.000663	0.024081 0.990586 0.972438 0.024274	4 -0.013207 9999
6 40	20 19	6 40	0.143159 0.857049 0.889634 0.007568	-0.037467 0.983288 0.977907 -0.017664	-0.003390 0.969254 0.983998 -0.009260	-0.003193 0.968302 0.983387 -0.011009	-0.009118 0.982135 0.988566 -0.004218	-0.021668 0.991075 0.972203 -0.018723	-0.007878 0.985716 0.988303 -0.008563	-0.004362 0.988712 0.974345 -0.009461	0.003959 0.985407 0.987680 0.001188	0.015462 0.987625 0.978932 0.012705	0.027752 0.977021 0.973608 0.012504	0.006219 0.985563 0.981321 0.008746	-0.000397 0.990586 0.988224 -0.002185	1 -0.011562 9999
6 41	20 20	6 41	0.275020 0.857049 0.819614 0.018346	-0.023960 0.983288 0.973179 -0.009117	0.007275 0.969254 0.976411 -0.000908	0.007359 0.968302 0.974203 -0.000653	0.003277 0.982135 0.982096 -0.001312	0.001326 0.991075 0.981583 -0.002771	-0.011454 0.985716 0.982906 -0.013086	-0.025082 0.988712 0.981679 -0.023801	0.001426 0.985407 0.955088 0.001422	0.000502 0.987625 0.986757 -0.006716	0.022099 0.977021 0.984409 0.008721	-0.004132 0.985563 0.975907 -0.002739	-0.006051 0.990586 0.977650 -0.004145	7 -0.020896 9999
6 42	20 19	6 42	0.219782 0.857049 0.873145 -0.002064	-0.018358 0.983288 0.957368 0.007700	0.003255 0.969254 0.985999 -0.004073	0.003642 0.968302 0.986349 -0.003594	-0.018108 0.982135 0.973059 0.001047	-0.023745 0.991075 0.947850 -0.019953	0.003293 0.985716 0.983454 -0.002712	-0.006178 0.988712 0.959061 -0.015489	-0.004094 0.985407 0.958743 -0.013602	0.023490 0.987625 0.982456 0.019405	-0.001386 0.977021 0.980794 -0.003135	0.012198 0.985563 0.965931 0.012010	-0.006916 0.990586 0.989252 -0.007655	0 0.000000 9999
6 43	20 20	6 43	0.263802 0.857049 0.835123 0.019232	0.014131 0.983288 0.983566 0.004261	-0.010004 0.969254 0.975708 -0.016389	-0.009349 0.968302 0.974757 -0.015282	0.031365 0.982135 0.976561 0.012559	0.002105 0.991075 0.978587 -0.000225	0.002413 0.985716 0.977506 -0.006079	-0.014153 0.988712 0.986596 -0.013182	0.005459 0.985407 0.975140 -0.006921	0.003545 0.987625 0.980110 -0.003944	0.043720 0.977021 0.960228 0.016198	-0.007627 0.985563 0.981008 0.000065	0.006480 0.990586 0.983488 0.005930	0 0.019232 9999
6 44	20 20	6 44	0.208083 0.857049 0.822753 -0.026515	-0.000724 0.983288 0.984929 0.003205	0.006606 0.969254 0.963786 0.002740	0.007172 0.968302 0.973741 0.001984	-0.024543 0.982135 0.975688 -0.006096	-0.018789 0.991075 0.982650 -0.017399	0.001055 0.985716 0.953325 -0.013123	-0.014426 0.988712 0.970035 -0.012065	0.008731 0.985407 0.982610 0.003316	-0.037252 0.987625 0.961177 -0.017519	-0.023819 0.977021 0.981181 -0.013022	0.006429 0.985563 0.967925 0.014684	-0.016157 0.990586 0.982490 -0.020208	0 0.000000 9999
6 45	20 20	6 45	0.224701 0.857049 0.823751 0.020197	0.019125 0.983288 0.974703 0.001388	-0.000415 0.969254 0.985718 0.001516	0.000014 0.968302 0.986220 0.002683	-0.024523 0.982135 0.955379 0.006710	-0.008572 0.991075 0.973798 -0.019479	0.025686 0.985716 0.956192 0.015910	-0.015403 0.988712 0.928109 -0.007815	0.030997 0.985407 0.949377 0.017550	-0.021075 0.987625 0.942486 0.002647	-0.021277 0.977021 0.972394 -0.009646	0.003791 0.985563 0.985286 0.004310	0.021720 0.990586 0.987612 0.020822	0 0.020197 9999
6 46	20 19	6 46	0.221670 0.857049 0.887921 0.011360	0.004195 0.983288 0.986362 0.008159	0.027543 0.969254 0.967655 0.012587	0.028070 0.968302 0.964887 0.012208	-0.001835 0.982135 0.984197 -0.012988	0.003670 0.991075 0.956180 0.004722	-0.017718 0.985716 0.973112 -0.011028	0.003925 0.988712 0.962680 -0.002135	0.035734 0.985407 0.985983 0.030870	0.000912 0.987625 0.979976 -0.011595	-0.039303 0.977021 0.986226 -0.029693	0.016949 0.985563 0.983044 0.016767	0.002205 0.990586 0.988012 0.000483	8 0.018727 9999
6 47	20 19	6 47	0.149992 0.857049 0.909665 0.004998	-0.028775 0.983288 0.957105 -0.010507	0.006686 0.969254 0.969767 0.004327	0.006645 0.968302 0.969819 0.003530	0.014834 0.982135 0.981023 0.013734	-0.000539 0.991075 0.968250 0.006591	0.005106 0.985716 0.982179 0.007759	0.014940 0.988712 0.949925 0.008560	0.000096 0.985407 0.981250 -0.002742	0.018316 0.987625 0.975187 0.013952	-0.010152 0.977021 0.984213 -0.003791	0.008822 0.985563 0.979939 0.005499	-0.002495 0.990586 0.992414 -0.002551	9 0.008351 9999
6 48	20 16	6 48	0.181189 0.857049 0.863713 0.006332	0.030102 0.983288 0.964923 0.012276	0.000140 0.969254 0.996190 -0.002014	0.032483 0.968302 0.975283 0.024561	-0.020843 0.982135 0.974730 -0.010498	0.001724 0.991075 0.989004 0.001290	-0.007020 0.985716 0.982573 -0.002662	-0.013220 0.988712 0.979420 -0.015154	-0.019578 0.985407 0.976196 -0.014298	-0.005216 0.987625 0.976725 -0.010247	0.005401 0.977021 0.979078 0.009849	-0.000169 0.985563 0.995042 0.001675	0.025768 0.990586 0.986802 0.024800	7 -0.009796 9999
6 49	20 20	6 49	0.201817 0.857049 0.851021 -0.004054	-0.022295 0.983288 0.978257 -0.014038	-0.033774 0.969254 0.961239 -0.031840	-0.034872 0.968302 0.964217 -0.030407	0.042460 0.982135 0.967891 0.023734	-0.010695 0.991075 0.981802 -0.013468	0.004185 0.985716 0.976944 0.009813	0.014125 0.988712 0.975871 0.010355	0.001021 0.985407 0.969567 -0.006957	0.013477 0.987625 0.981440 0.003777	0.019802 0.977021 0.980563 0.012045	0.014501 0.985563 0.977282 0.018074	-0.008660 0.990586 0.980192 -0.009618	0 0.000000 9999
6 50	20 20	6 50	0.231104 0.857049 0.860706 0.010877	-0.007548 0.983288 0.986106 -0.007435	-0.002003 0.969254 0.954804 -0.006698	-0.001959 0.968302 0.954078 -0.005051	0.033068 0.982135 0.971765 0.010586	-0.006885 0.991075 0.982771 -0.011936	0.013395 0.985716 0.978424 0.018995	-0.020466 0.988712 0.988916 -0.019572	0.046027 0.985407 0.975131 0.038752	0.025880 0.987625 0.987072 0.016252	0.004249 0.977021 0.979504 -0.004271	-0.019153 0.985563 0.980790 -0.009053	0.026310 0.990586 0.989327 0.022496	8 0.020531 9999
6 51	20 20	6 51	0.187578 0.857049 0.878074 -0.005402	-0.008720 0.983288 0.957861 0.005637	-0.012110 0.969254 0.972219 -0.013849	-0.012088 0.968302 0.968655 -0.015053	-0.007598 0.982135 0.983987 -0.014651	0.000603 0.991075 0.975989 -0.002588	0.002149 0.985716 0.981782 0.006515	0.028443 0.988712 0.974905 0.022265	0.039678 0.985407 0.982198 0.035472	0.023361 0.987625 0.982822 0.010553	0.018379 0.977021 0.981116 0.023713	0.014893 0.985563 0.978280 0.014439	0.028169 0.990586 0.988442 0.024510	0 0.000000 9999
6 52	20 12	6 52	0.189787 0.857049 0.908526 0.010046	0.014518 0.983288 0.984736 0.015178	0.000113 0.969254 0.973053 -0.011584	0.000127 0.968302 0.969188 -0.012630	0.006263 0.982135 0.981999 0.019154	0.002113 0.991075 0.989875 0.002436	-0.009985 0.985716 0.984211 -0.014219	0.006655 0.988712 0.984107 0.013817	0.002006 0.985407 0.984500 -0.001059	-0.000810 0.987625 0.974700 0.010673	-0.011965 0.977021 0.992310 -0.008870	0.000290 0.985563 0.982699 0.000716	0.000035 0.990586 0.990993 -0.003482	4 0.013872 9999
6 53	20 20	6 53	0.251151 0.857049 0.851253 0.011885	0.028269 0.983288 0.988010 0.025118	-0.027623 0.969254 0.962119 -0.046863	-0.028150 0.968302 0.964213 -0.047453	0.009025 0.982135 0.982640 0.011782	0.002958 0.991075 0.982646 -0.000567	0.037483 0.985716 0.980021 0.039500	0.035928 0.988712 0.981101 0.040651	0.003631 0.985407 0.973456 -0.002879	0.008953 0.987625 0.984357 0.015015	0.038661 0.977021 0.987570 0.036006	0.029439 0.985563 0.980594 0.031076	-0.009452 0.990586 0.989174 -0.013125	3 -0.023748 9999
6 54	20 20	6 54	0.156996 0.857049 0.919145 -0.007453	0.001897 0.983288 0.977202 0.009852	0.001616 0.969254 0.969824 -0.016613	0.001717 0.968302 0.966074 -0.015441	-0.016218 0.982135 0.981733 -0.005945	-0.019486 0.991075 0.979736 -0.020231	0.010535 0.985716 0.980346 0.005123	-0.007648 0.988712 0.981382 -0.005207	-0.001294 0.985407 0.993677 -0.005535	-0.036355 0.987625 0.977654 -0.028344	0.002337 0.977021 0.986106 0.005005	-0.003733 0.985563 0.983504 0.002807	0.030022 0.990586 0.992835 0.028258	0 0.000000 9999
6 55	20 18	6 55	0.142903 0.857049 0.903301 -0.006214	0.031827 0.983288 0.976242 0.018381	-0.014647 0.969254 0.957576 -0.009000	-0.015037 0.968302 0.963270 -0.008916	-0.012371 0.982135 0.932305 -0.000710	0.010178 0.991075 0.978188 0.003071	0.006247 0.985716 0.984764 0.008567	0.002033 0.988712 0.971261 0.012423	0.012293 0.985407 0.988391 0.009271	0.011133 0.987625 0.985858 0.004427	0.003271 0.977021 0.979300 0.001539	0.007158 0.985563 0.965892 0.006028	0.012100 0.990586 0.979757 0.015944	0 0.000000 9999
6 56	20 20	6 56	0.240543 0.857049 0.873802 0.029817	0.044958 0.983288 0.973962 0.029864	0.069086 0.969254 0.962914 0.051793	0.068515 0.968302 0.963111 0.050962	0.035440 0.982135 0.980303 0.020739	-0.002472 0.991075 0.987238 -0.005305	-0.018824 0.985716 0.988880 -0.014580	0.007349 0.988712 0.986483 0.006751	0.014738 0.985407 0.990191 0.007900	-0.013936 0.987625 0.987085 -0.018729	-0.024983 0.977021 0.986136 -0.012447	-0.009352 0.985563 0.977719 -0.006817	0.009072 0.990586 0.987399 0.003706	0 0.029817 9999
6 57	20 19	6 57	0.219688 0.857049 0.894933 0.018160	0.026607 0.983288 0.974543 0.038225	0.031367 0.969254 0.986671 0.028493	0.031645 0.968302 0.987071 0.028317	-0.008907 0.982135 0.982348 0.006807	0.017030 0.991075 0.983379 0.016481	0.034328 0.985716 0.985599 0.034261	-0.001837 0.988712 0.982144 0.006684	-0.001722 0.985407 0.980722 -0.010181	0.002113 0.987625 0.984318 0.013471	0.006494 0.977021 0.990322 0.010764	0.010860 0.985563 0.982233 0.009226	0.000049 0.990586 0.988142 0.000260	6 0.024944 9999
6 58	20 18	6 58	0.071865 0.857049 0.967686 -0.012558	-0.017488 0.983288 0.977659 -0.003278	-0.015624 0.969254 0.988389 -0.008155	-0.015756 0.968302 0.985379 -0.010887	-0.011694 0.982135 0.981202 -0.000397	-0.001753 0.991075 0.988697 0.001174	-0.013549 0.985716 0.986243 -0.011721	0.003462 0.988712 0.990532 0.002342	-0.012136 0.985407 0.981691 -0.016690	0.002650 0.987625 0.996442 0.000123	-0.021935 0.977021 0.982528 -0.014598	0.008746 0.985563 0.987800 0.004705	-0.010327 0.990586 0.985424 -0.014598	0 0.000000 9999
6 59	20 19	6 59	0.158140 0.857049 0.908947 -0.001963	-0.007498 0.983288 0.984190 -0.008880	0.016863 0.969254 0.958679 0.021581	0.017071 0.968302 0.956186 0.023429	0.048563 0.982135 0.978074 0.036041	0.007416 0.991075 0.980409 0.006733	0.012437 0.985716 0.970024 0.022350	0.000162 0.988712 0.987371 -0.002973	0.002482 0.985407 0.983893 -0.001817	0.020250 0.987625 0.993318 0.019598	-0.012609 0.977021 0.979449 -0.015662	-0.002135 0.985563 0.975495 0.003936	0.001816 0.990586 0.992814 0.001668	0 0.000000 9999
6 60	20 20	6 60	0.237357 0.857049 0.851653 0.014314	0.028825 0.983288 0.977335 0.012181	0.053866 0.969254 0.907274 0.041071	0.053848 0.968302 0.907626 0.039284	0.071327 0.982135 0.966240 0.047580	0.015043 0.991075 0.981536 0.016525	-0.008696 0.985716 0.981834 -0.002330	0.015600 0.988712 0.975037 0.008769	-0.005930 0.985407 0.982881 -0.017338	0.036699 0.987625 0.984200 0.024572	0.007624 0.977021 0.973550 0.011776	0.023839 0.985563 0.964506 0.018079	-0.015000 0.990586 0.982545 -0.015420	4 0.026097 9999
6 61	20 20	6 61	0.192776 0.857049 0.880038 0.021451	-0.035172 0.983288 0.983434 -0.033034	-0.003434 0.969254 0.955546 -0.010173	-0.002346 0.968302 0.958172 -0.007818	0.025322 0.982135 0.934894 0.019359	0.037567 0.991075 0.986006 0.034287	0.001007 0.985716 0.970605 0.008150	0.006355 0.988712 0.976289 0.005042	0.002694 0.985407 0.980484 -0.004527	0.023375 0.987625 0.985630 0.016592	-0.001055 0.977021 0.990247 0.004429	-0.016269 0.985563 0.962944 -0.004882	-0.013460 0.990586 0.987324 -0.010040	1 -0.026620 9999
6 62	20 20	6 62	0.236943 0.857049 0.866041 0.016865	-0.005351 0.983288 0.982495 -0.008855	0.031344 0.969254 0.949657 0.026337	0.030711 0.968302 0.950751 0.024954	0.036274 0.982135 0.977545 0.026966	-0.009520 0.991075 0.982651 -0.005562	0.012248 0.985716 0.975421 0.019738	0.007779 0.988712 0.982121 0.005249	-0.021028 0.985407 0.982018 -0.029537	0.018931 0.987625 0.984615 0.007502	-0.001116 0.977021 0.974122 -0.009413	0.002303 0.985563 0.980922 0.000743	-0.004357 0.990586 0.987769 -0.005114	8 -0.022319 9999
6 63	20 17	6 63	0.186400 0.857049 0.874940 -0.021608	0.010005 0.983288 0.972747 -0.001089	-0.004284 0.969254 0.990792 -0.009469	-0.003080 0.968302 0.985071 -0.004851	-0.034237 0.982135 0.973747 -0.016017	-0.003533 0.991075 0.983677 -0.003082	0.010896 0.985716 0.978646 0.009103	-0.044673 0.988712 0.973788 -0.037016	-0.009112 0.985407 0.981323 -0.016551	-0.021106 0.987625 0.975080 -0.006546	-0.015081 0.977021 0.988342 -0.016862	0.000062 0.985563 0.990462 0.000570	-0.001378 0.990586 0.988191 -0.003060	0 0.000000 9999
6 64	20 20	6 64	0.215460 0.857049 0.870323 -0.002981	0.009283 0.983288 0.985193 0.010278	0.017320 0.969254 0.952362 0.016014	0.016524 0.968302 0.955024 0.015159	0.009069 0.982135 0.984611 0.007670	0.001017 0.991075 0.977604 0.003082	0.019277 0.985716 0.976483 0.017887	-0.003162 0.988712 0.983880 -0.005524	-0.000526 0.985407 0.981788 -0.009081	-0.008190 0.987625 0.984529 -0.010717	0.011840 0.977021 0.978938 -0.002173	0.014987 0.985563 0.983529 0.016872	-0.002032 0.990586 0.989106 -0.001538	0 0.000000 9999
6 65	20 18	6 65	0.206222 0.857049 0.873331 0.001437	0.034760 0.983288 0.974876 0.018890	-0.025898 0.969254 0.980206 -0.028633	-0.025915 0.968302 0.982680 -0.029211	-0.005220 0.982135 0.983686 0.010985	0.013300 0.991075 0.984976 0.015451	0.041260 0.985716 0.962405 0.036378	0.004777 0.988712 0.960730 0.013345	-0.000173 0.985407 0.980511 -0.008347	-0.023705 0.987625 0.976179 -0.008545	-0.006464 0.977021 0.986163 -0.002831	0.035636 0.985563 0.974871 0.027046	0.007668 0.990586 0.983889 0.007892	6 0.007230 9999
6 66	20 19	6 66	0.162092 0.857049 0.905594 0.003604	-0.008425 0.983288 0.988327 -0.002621	-0.024874 0.969254 0.977105 -0.034516	-0.026477 0.968302 0.975963 -0.036601	0.021499 0.982135 0.985394 0.010678	0.014742 0.991075 0.968828 0.020865	0.005680 0.985716 0.980293 0.004465	0.016984 0.988712 0.979283 0.012490	0.061203 0.985407 0.980083 0.055690	0.005294 0.987625 0.987525 0.000876	0.033716 0.977021 0.977451 0.024244	0.016264 0.985563 0.982245 0.008381	0.052774 0.990586 0.985105 0.051007	8 0.014167 9999
6 67	20 20	6 67	0.120292 0.857049 0.930559 -0.026668	0.024001 0.983288 0.978370 0.020298	-0.010091 0.969254 0.980648 -0.014084	-0.005178 0.968302 0.982065 -0.005286	0.020985 0.982135 0.978914 0.002150	0.006010 0.991075 0.978588 0.008597	-0.021377 0.985716 0.961861 -0.018519	0.012214 0.988712 0.977871 0.009170	-0.003592 0.985407 0.985077 -0.004791	0.003048 0.987625 0.977240 -0.001919	0.010106 0.977021 0.982035 0.007485	-0.015026 0.985563 0.984398 -0.014348	-0.000087 0.990586 0.994416 0.001034	0 0.000000 9999
6 68	20 20	6 68	0.210374 0.857049 0.881429 0.007431	0.032609 0.983288 0.983710 0.023334	-0.019920 0.969254 0.966109 -0.007015	-0.020957 0.968302 0.966067 -0.006211	0.058917 0.982135 0.973060 0.039091	0.001717 0.991075 0.974908 -0.002826	-0.000544 0.985716 0.962723 0.011543	-0.007984 0.988712 0.989789 -0.005995	-0.005517 0.985407 0.987160 -0.005069	0.026295 0.987625 0.988925 0.023369	-0.012025 0.977021 0.987210 -0.000254	0.017327 0.985563 0.975336 0.010563	-0.008421 0.990586 0.990666 -0.010071	4 0.017044 9999
6 69	20 20	6 69	0.183954 0.857049 0.885974 -0.008882	0.024127 0.983288 0.984054 0.016669	-0.036790 0.969254 0.941545 -0.028487	-0.034355 0.968302 0.940997 -0.027314	-0.010035 0.982135 0.974581 -0.000229	-0.009603 0.991075 0.970600 -0.009555	-0.014995 0.985716 0.964364 -0.010018	-0.018670 0.988712 0.975260 -0.009370	0.000352 0.985407 0.984555 -0.006347	-0.044554 0.987625 0.979036 -0.029295	-0.019708 0.977021 0.983508 -0.009348	-0.009036 0.985563 0.973047 0.002286	0.000481 0.990586 0.989444 -0.002346	0 0.000000 9999
6 70	20 18	6 70	0.171950 0.857049 0.937048 0.032789	-0.003581 0.983288 0.977302 0.002007	0.010008 0.969254 0.967022 0.004392	0.010028 0.968302 0.967545 0.004734	0.003417 0.982135 0.978879 -0.001364	0.000147 0.991075 0.977229 -0.001217	-0.018218 0.985716 0.981244 -0.012376	-0.015552 0.988712 0.980797 -0.015721	0.000677 0.985407 0.971145 -0.013494	0.008061 0.987625 0.974518 -0.003334	-0.043578 0.977021 0.981159 -0.029517	-0.041411 0.985563 0.974752 -0.027492	0.000041 0.990586 0.978107 -0.002107	0 0.032789 9999
6 71	20 19	6 71	0.130989 0.857049 0.889560 -0.029662	0.001695 0.983288 0.969038 -0.012837	-0.005631 0.969254 0.954785 0.004513	-0.015012 0.968302 0.970397 -0.009874	0.013771 0.982135 0.978824 0.014900	-0.011147 0.991075 0.947807 -0.007125	0.024190 0.985716 0.957735 0.016230	0.035603 0.988712 0.944580 0.028666	-0.030631 0.985407 0.966218 -0.020859	0.033511 0.987625 0.978045 0.025336	-0.009418 0.977021 0.988517 0.001238	-0.002599 0.985563 0.950802 0.000393	-0.000677 0.990586 0.980977 0.000473	0 0.000000 9999
6 72	20 20	6 72	0.126644 0.857049 0.914067 0.011709	-0.041053 0.983288 0.975533 -0.035936	0.005863 0.969254 0.977593 0.002845	0.004839 0.968302 0.970187 0.001121	0.005615 0.982135 0.987401 0.007413	0.013545 0.991075 0.978306 0.017759	0.000332 0.985716 0.982481 0.007503	0.022195 0.988712 0.981919 0.018459	0.001698 0.985407 0.987471 0.000792	-0.001283 0.987625 0.987769 -0.007435	-0.012041 0.977021 0.990101 -0.008859	0.021024 0.985563 0.981445 0.021931	-0.000445 0.990586 0.992249 0.000862	1 -0.020513 9999
6 73	20 19	6 73	0.257726 0.857049 0.874228 0.040193	0.014545 0.983288 0.986360 0.015029	-0.031501 0.969254 0.956994 -0.015830	-0.031617 0.968302 0.954446 -0.015849	0.032466 0.982135 0.973599 0.012104	-0.004052 0.991075 0.971214 -0.007540	-0.013395 0.985716 0.962108 -0.000671	0.004447 0.988712 0.989193 0.002760	-0.008883 0.985407 0.985975 -0.013521	0.012592 0.987625 0.982463 0.001012	-0.008003 0.977021 0.990145 -0.006679	0.023627 0.985563 0.974374 0.015670	0.001490 0.990586 0.989509 -0.004782	0 0.040193 241
6 74	20 20	6 74	0.247863 0.857049 0.838301 -0.000556	0.040408 0.983288 0.963701 0.020606	0.018961 0.969254 0.965183 0.011293	0.018991 0.968302 0.964958 0.009890	0.020295 0.982135 0.980316 0.010262	-0.018291 0.991075 0.981781 -0.017885	-0.004665 0.985716 0.984843 -0.001613	-0.012527 0.988712 0.984521 -0.010456	-0.006935 0.985407 0.974897 -0.014697	0.013509 0.987625 0.982166 0.013290	-0.021341 0.977021 0.986897 -0.014021	-0.001613 0.985563 0.975367 0.005267	-0.002279 0.990586 0.988346 -0.002489	0 0.000000 9999
6 75	20 19	6 75	0.192443 0.857049 0.863123 -0.002167	-0.026413 0.983288 0.963645 -0.005936	-0.023552 0.969254 0.949784 -0.024108	-0.025408 0.968302 0.950508 -0.026394	0.003743 0.982135 0.972642 -0.002242	-0.009738 0.991075 0.962578 -0.009690	-0.021949 0.985716 0.971778 -0.011545	0.009326 0.988712 0.971232 0.006470	0.004024 0.985407 0.986562 -0.003053	0.023870 0.987625 0.986037 0.015444	-0.029934 0.977021 0.984615 -0.017376	-0.039442 0.985563 0.971253 -0.023805	0.001049 0.990586 0.994061 -0.000253	0 0.000000 9999
6 76	20 20	6 76	0.258864 0.857049 0.797363 0.002248	-0.009013 0.983288 0.970121 0.009581	0.008658 0.969254 0.977015 0.006117	0.009030 0.968302 0.977246 0.004780	-0.013100 0.982135 0.981141 -0.014810	-0.027679 0.991075 0.978178 -0.028834	-0.013876 0.985716 0.976808 -0.011369	-0.035841 0.988712 0.980308 -0.036505	0.011996 0.985407 0.986097 0.010006	-0.008563 0.987625 0.986896 -0.014365	0.001217 0.977021 0.986203 0.001850	-0.015334 0.985563 0.983171 -0.018840	0.004593 0.990586 0.987111 0.006316	7 -0.009059 9999
6 77	20 20	6 77	0.239339 0.857049 0.808249 -0.018569	-0.002296 0.983288 0.976114 0.004470	0.009552 0.969254 0.979158 0.006749	0.005028 0.968302 0.981457 0.003070	0.009327 0.982135 0.986935 0.011883	0.021449 0.991075 0.965635 0.030402	0.015222 0.985716 0.986022 0.015724	0.018579 0.988712 0.976969 0.011893	-0.022438 0.985407 0.930342 -0.007701	0.001601 0.987625 0.982155 -0.009428	-0.017212 0.977021 0.983410 -0.006800	-0.002183 0.985563 0.972290 0.006647	-0.026965 0.990586 0.928976 -0.021737	0 0.000000 9999
6 78	20 20	6 78	0.289999 0.857049 0.776500 0.010335	-0.026176 0.983288 0.968642 -0.008791	-0.008779 0.969254 0.960376 -0.011574	-0.009075 0.968302 0.961589 -0.012927	0.001053 0.982135 0.974643 -0.001583	-0.013781 0.991075 0.964895 -0.011751	-0.033630 0.985716 0.970839 -0.030714	-0.004150 0.988712 0.970493 -0.010855	0.009753 0.985407 0.981688 0.000133	-0.007113 0.987625 0.972291 -0.010325	-0.059015 0.977021 0.978142 -0.046866	-0.026089 0.985563 0.964320 -0.006790	-0.000834 0.990586 0.981244 -0.003089	6 -0.017817 9999
6 79	20 20	6 79	0.323773 0.857049 0.759362 0.034716	-0.029120 0.983288 0.983428 -0.016395	-0.001057 0.969254 0.983069 0.011857	-0.002056 0.968302 0.982096 0.011412	0.014111 0.982135 0.982902 0.002851	0.003930 0.991075 0.984326 0.003059	0.023764 0.985716 0.985012 0.018531	-0.006460 0.988712 0.983212 -0.006708	0.002992 0.985407 0.979155 -0.000218	0.005478 0.987625 0.983072 -0.002204	0.077191 0.977021 0.948949 0.042347	0.000712 0.985563 0.980123 0.012338	-0.002855 0.990586 0.979905 0.003533	10 0.038342 9999
6 80	20 18	6 80	0.259765 0.857049 0.743148 -0.007535	0.025955 0.983288 0.964417 0.012649	-0.013655 0.969254 0.960965 -0.007086	-0.014008 0.968302 0.960775 -0.006429	-0.007147 0.982135 0.892261 -0.001416	-0.005835 0.991075 0.950424 0.000127	-0.000567 0.985716 0.911173 0.001798	-0.000429 0.988712 0.882960 -0.001519	-0.010759 0.985407 0.975055 -0.022241	-0.018786 0.987625 0.913519 -0.000805	0.004403 0.977021 0.978628 0.015350	-0.001731 0.985563 0.970468 0.004093	-0.021166 0.990586 0.985390 -0.023519	0 0.000000 9999
6 81	20 18	6 81	0.223670 0.857049 0.844930 0.020140	0.014152 0.983288 0.976512 0.012593	-0.000741 0.969254 0.989062 -0.006728	-0.000756 0.968302 0.989257 -0.006231	-0.004042 0.982135 0.888934 0.009317	0.007646 0.991075 0.972495 0.010468	0.004431 0.985716 0.936245 0.010208	-0.007325 0.988712 0.898065 -0.006688	0.023956 0.985407 0.951195 0.010870	0.002260 0.987625 0.905671 0.009470	-0.017176 0.977021 0.983269 -0.002754	-0.003279 0.985563 0.980101 -0.001995	-0.003062 0.990586 0.983716 -0.001582	0 0.020140 9999
6 82	20 18	6 82	0.220402 0.857049 0.854608 0.007749	0.008351 0.983288 0.964633 0.008209	-0.029432 0.969254 0.945850 -0.026217	-0.029380 0.968302 0.949759 -0.025326	0.010070 0.982135 0.967913 -0.002256	0.006212 0.991075 0.963121 0.004610	-0.019372 0.985716 0.968752 -0.009515	-0.009876 0.988712 0.961573 -0.014261	0.005663 0.985407 0.978346 -0.006228	0.011800 0.987625 0.968662 0.000965	-0.031780 0.977021 0.971078 -0.016583	-0.053541 0.985563 0.956169 -0.040505	0.002122 0.990586 0.989419 -0.001363	2 -0.014253 9999
6 83	20 20	6 83	0.239770 0.857049 0.860127 0.026894	-0.006187 0.983288 0.962294 -0.005331	0.004152 0.969254 0.978430 0.001742	0.003797 0.968302 0.978315 0.000528	0.016286 0.982135 0.986530 0.014953	0.007257 0.991075 0.954598 0.015509	-0.002683 0.985716 0.986149 -0.005494	0.017019 0.988712 0.961562 0.011959	0.013349 0.985407 0.985106 0.010629	0.008378 0.987625 0.983253 0.002191	0.090484 0.977021 0.960859 0.063716	0.003518 0.985563 0.968808 0.009512	0.010282 0.990586 0.985205 0.012088	10 0.041395 225
6 84	20 18	6 84	0.221150 0.857049 0.857521 0.004658	-0.005886 0.983288 0.938079 0.002251	0.015186 0.969254 0.940651 0.003998	0.015127 0.968302 0.939860 0.004078	0.039746 0.982135 0.945983 0.015415	0.020119 0.991075 0.987199 0.021333	0.002213 0.985716 0.983243 0.006671	0.020635 0.988712 0.980566 0.015326	0.006703 0.985407 0.990257 0.006333	0.014411 0.987625 0.969913 0.003567	0.015796 0.977021 0.985285 0.007918	-0.009505 0.985563 0.964065 0.003496	0.017817 0.990586 0.985565 0.018243	4 0.008474 9999
6 85	20 20	6 85	0.230106 0.857049 0.865852 0.014041	-0.003604 0.983288 0.986594 0.002698	0.015147 0.969254 0.958000 0.012667	0.015729 0.968302 0.962478 0.014410	0.025166 0.982135 0.982569 0.010469	-0.005733 0.991075 0.980932 -0.005521	0.007843 0.985716 0.970582 0.000933	-0.006586 0.988712 0.986578 -0.009167	0.004136 0.985407 0.986758 -0.005832	0.021318 0.987625 0.979540 0.006514	0.047627 0.977021 0.945582 0.021444	0.011995 0.985563 0.978330 0.018941	-0.004386 0.990586 0.983200 -0.008262	10 0.017352 9999
6 86	20 16	6 86	0.192202 0.857049 0.835357 -0.003109	-0.001026 0.983288 0.929104 -0.006660	-0.010559 0.969254 0.984399 -0.006369	-0.014198 0.968302 0.986795 -0.008464	-0.024340 0.982135 0.952976 0.002238	0.002375 0.991075 0.963864 -0.001837	-0.024300 0.985716 0.975810 -0.017891	-0.003707 0.988712 0.937512 0.005156	0.016454 0.985407 0.902782 -0.009088	-0.026010 0.987625 0.959921 -0.010988	-0.018557 0.977021 0.979834 -0.002884	0.014253 0.985563 0.944992 0.010642	-0.029893 0.990586 0.985866 -0.032782	0 0.000000 9999
6 87	20 20	6 87	0.240412 0.857049 0.860313 0.011578	-0.012681 0.983288 0.986287 -0.010024	0.024928 0.969254 0.958198 0.025103	0.025242 0.968302 0.964663 0.027331	-0.019869 0.982135 0.979668 -0.001462	-0.015800 0.991075 0.979242 -0.015475	0.054472 0.985716 0.972436 0.049793	-0.035982 0.988712 0.973893 -0.027930	0.022592 0.985407 0.983355 0.020581	-0.035969 0.987625 0.975650 -0.022031	0.015764 0.977021 0.980397 0.013223	0.014783 0.985563 0.974514 0.009007	-0.005794 0.990586 0.985347 -0.006335	6 0.024010 9999
6 88	20 16	6 88	0.200258 0.857049 0.797202 -0.011432	0.014002 0.983288 0.904925 -0.007237	-0.001356 0.969254 0.982519 0.000417	-0.013997 0.968302 0.982343 -0.004628	-0.060749 0.982135 0.901437 -0.011042	0.044317 0.991075 0.967506 0.043947	-0.006694 0.985716 0.960445 -0.014675	0.005468 0.988712 0.969647 0.015032	-0.066018 0.985407 0.845824 -0.038546	0.029020 0.987625 0.954635 0.009933	-0.000863 0.977021 0.974045 0.013003	-0.000545 0.985563 0.885813 -0.004480	0.020960 0.990586 0.973625 0.011978	0 0.000000 9999
6 89	20 19	6 89	0.233097 0.857049 0.853798 0.010889	-0.012530 0.983288 0.976324 -0.002183	-0.037923 0.969254 0.906943 -0.009366	-0.037307 0.968302 0.908891 -0.006684	0.026713 0.982135 0.968654 0.008127	0.008679 0.991075 0.984865 0.008252	0.004525 0.985716 0.972336 0.017001	0.000254 0.988712 0.977322 -0.002558	0.006434 0.985407 0.983440 0.001000	0.006951 0.987625 0.986095 -0.000940	-0.000156 0.977021 0.982084 0.008187	-0.003693 0.985563 0.955701 0.003811	0.001883 0.990586 0.987594 0.001605	6 0.013606 9999
6 90	20 9	6 90	0.241956 0.857049 0.837205 0.004100	0.005079 0.983288 0.980428 0.014622	-0.040004 0.969254 0.758555 -0.011732	-0.048750 0.968302 0.728071 -0.013813	-0.007130 0.982135 0.968144 0.009128	-0.009170 0.991075 0.987872 -0.009414	0.039179 0.985716 0.934789 0.028767	-0.001083 0.988712 0.966262 0.003760	0.024958 0.985407 0.949614 0.005205	-0.042595 0.987625 0.954436 -0.017934	-0.024727 0.977021 0.980588 -0.007791	0.007278 0.985563 0.451216 -0.004491	-0.003174 0.990586 0.991463 -0.005700	6 0.010860 9999
6 91	20 19	6 91	0.234094 0.857049 0.830553 0.007996	0.013615 0.983288 0.987855 0.015982	-0.017302 0.969254 0.907099 0.014521	-0.017318 0.968302 0.906923 0.016841	0.044560 0.982135 0.957663 0.012103	0.028044 0.991075 0.946486 0.024221	-0.006091 0.985716 0.943691 0.002490	0.027717 0.988712 0.981547 0.031172	0.005641 0.985407 0.986450 -0.003951	0.003007 0.987625 0.984555 -0.006899	0.029372 0.977021 0.968617 0.035427	0.032361 0.985563 0.943639 0.027742	0.026724 0.990586 0.987267 0.026935	10 0.016831 9999
6 92	20 9	6 92	0.209588 0.857049 0.840650 -0.017156	0.020118 0.983288 0.970793 0.004818	-0.048290 0.969254 0.741199 -0.017792	-0.057722 0.968302 0.712958 -0.020571	-0.057584 0.982135 0.903678 -0.014053	-0.008966 0.991075 0.981519 -0.014824	0.007423 0.985716 0.945663 0.005755	-0.021470 0.988712 0.922885 -0.010075	0.024309 0.985407 0.956602 0.007859	-0.023506 0.987625 0.943205 0.002493	-0.055792 0.977021 0.922523 -0.033943	0.012484 0.985563 0.444711 0.018080	0.005507 0.990586 0.990697 0.003755	0 0.000000 9999
6 93	20 20	6 93	0.306330 0.857049 0.777418 0.024506	0.012214 0.983288 0.981411 0.002171	-0.006736 0.969254 0.969126 -0.006746	-0.004272 0.968302 0.972418 -0.005858	-0.010864 0.982135 0.974149 -0.004146	0.019491 0.991075 0.975144 0.013536	-0.012229 0.985716 0.965876 -0.009225	0.003371 0.988712 0.972317 0.006008	-0.002759 0.985407 0.985874 -0.012055	0.027579 0.987625 0.975773 0.027026	0.039771 0.977021 0.985138 0.037430	-0.027542 0.985563 0.968011 -0.015674	-0.004718 0.990586 0.970193 -0.000849	0 0.024506 9999
7 8	20 20	7 8	0.181546 0.852963 0.910195 0.021978	-0.026298 0.986213 0.962385 -0.021139	-0.103795 0.958280 0.981382 -0.112455	-0.103568 0.958261 0.980985 -0.113639	-0.003526 0.974957 0.985193 0.007569	-0.026868 0.986727 0.967395 -0.014194	-0.002989 0.984803 0.991205 -0.005741	-0.006037 0.990976 0.978451 -0.010476	0.000530 0.983856 0.983053 -0.004015	0.001105 0.987115 0.987270 -0.005008	0.010077 0.982690 0.979615 0.008072	0.004596 0.982999 0.981015 0.013385	-0.001542 0.989748 0.982697 -0.005913	3 -0.049976 -9
7 9	20 19	7 9	0.210288 0.852963 0.896625 0.014072	0.009683 0.986213 0.984483 0.006850	0.001444 0.958280 0.956588 -0.005318	0.001947 0.958261 0.953371 -0.003354	0.032183 0.974957 0.976776 0.004020	0.036578 0.986727 0.989015 0.033072	-0.006041 0.984803 0.976289 -0.011350	-0.001445 0.990976 0.980205 -0.001961	0.020318 0.983856 0.993298 0.018476	0.002552 0.987115 0.989819 -0.002832	0.013915 0.982690 0.985111 0.019408	0.015913 0.982999 0.973863 0.003248	0.007480 0.989748 0.986694 0.005613	10 0.016526 9999
7 10	20 20	7 10	0.274489 0.852963 0.861910 0.048164	0.008581 0.986213 0.976935 0.007068	-0.028361 0.958280 0.977814 -0.033529	-0.029880 0.958261 0.980379 -0.033773	-0.000486 0.974957 0.984753 -0.005507	-0.021015 0.986727 0.977524 -0.012647	-0.017013 0.984803 0.981417 -0.011761	-0.004654 0.990976 0.985841 -0.003280	0.030219 0.983856 0.980392 0.018166	0.016567 0.987115 0.984721 0.012877	0.018998 0.982690 0.965298 0.014562	0.003409 0.982999 0.986206 0.005430	-0.005137 0.989748 0.992357 -0.007333	0 0.048164 -9
7 11	20 13	7 11	0.194384 0.852963 0.918406 0.025955	0.004701 0.986213 0.987339 0.005236	-0.007222 0.958280 0.969081 -0.000086	-0.012583 0.958261 0.983982 -0.003769	-0.002946 0.974957 0.982582 0.004781	-0.005510 0.986727 0.989992 0.000331	-0.014641 0.984803 0.976040 -0.004423	-0.003217 0.990976 0.985507 -0.002083	0.003943 0.983856 0.992312 -0.000458	-0.013771 0.987115 0.980120 -0.002138	-0.011883 0.982690 0.989766 -0.011106	-0.023187 0.982999 0.597332 0.001463	-0.011250 0.989748 0.980002 -0.016051	0 0.025955 9999
7 12	20 20	7 12	0.251568 0.852963 0.851702 0.001975	-0.014051 0.986213 0.984376 -0.009780	0.006470 0.958280 0.969610 0.009794	0.005624 0.958261 0.969973 0.007907	0.015996 0.974957 0.980340 0.001638	-0.019794 0.986727 0.977214 -0.010737	-0.012780 0.984803 0.983893 -0.007763	-0.016711 0.990976 0.984884 -0.017338	-0.004821 0.983856 0.983433 -0.008511	0.010435 0.987115 0.983151 0.000115	-0.011205 0.982690 0.955613 -0.022481	-0.022250 0.982999 0.976827 -0.009996	0.014655 0.989748 0.987102 0.015299	7 -0.005852 9999
7 13	20 13	7 13	0.210024 0.852963 0.875373 -0.010524	-0.053023 0.986213 0.978895 -0.051211	-0.006186 0.958280 0.976043 -0.010829	-0.000544 0.958261 0.962227 0.011609	0.002422 0.974957 0.982090 0.007435	-0.006428 0.986727 0.989353 -0.001939	-0.015992 0.984803 0.967264 -0.012726	0.000080 0.990976 0.972541 0.002552	0.000481 0.983856 0.984383 -0.001540	-0.033852 0.987115 0.968794 -0.026924	0.010112 0.982690 0.985225 0.017470	-0.018841 0.982999 0.623013 -0.003683	-0.000375 0.989748 0.990176 -0.002497	0 0.000000 9999
7 14	20 20	7 14	0.221654 0.852963 0.834541 -0.002738	-0.004883 0.986213 0.973419 -0.010926	0.032773 0.958280 0.965069 0.014323	0.027534 0.958261 0.961179 0.011157	0.001954 0.974957 0.978358 0.004759	-0.007848 0.986727 0.985114 -0.001540	0.011999 0.984803 0.973664 0.001549	0.018220 0.990976 0.980099 0.016076	-0.036260 0.983856 0.950344 -0.015364	0.031338 0.987115 0.969114 0.020288	-0.034632 0.982690 0.980960 -0.032825	-0.028395 0.982999 0.977287 -0.026133	-0.027044 0.989748 0.962673 -0.013776	0 0.000000 9999
7 15	20 16	7 15	0.160808 0.852963 0.896383 0.013069	0.014681 0.986213 0.968663 0.003014	0.007750 0.958280 0.949441 0.019964	-0.019271 0.958261 0.977372 -0.011896	0.002076 0.974957 0.983224 -0.002720	-0.012415 0.986727 0.953895 0.003009	-0.016185 0.984803 0.966148 -0.009732	0.001248 0.990976 0.943799 -0.005089	0.001580 0.983856 0.960172 0.015033	0.011909 0.987115 0.959176 -0.003692	-0.019851 0.982690 0.987685 -0.019545	-0.024931 0.982999 0.922287 -0.021405	0.000756 0.989748 0.978180 0.003202	8 0.014017 9999
7 16	20 20	7 16	0.227575 0.852963 0.846612 -0.011197	-0.035709 0.986213 0.980090 -0.028163	-0.005794 0.958280 0.938878 -0.013152	-0.009885 0.958261 0.938864 -0.014030	0.038260 0.974957 0.975464 0.031251	-0.026560 0.986727 0.975225 -0.014079	0.019426 0.984803 0.977814 0.022316	-0.004895 0.990976 0.986126 -0.006858	-0.001577 0.983856 0.980717 -0.003729	0.000575 0.987115 0.980368 -0.008509	0.004693 0.982690 0.956850 -0.011624	-0.016368 0.982999 0.971621 -0.006899	0.008062 0.989748 0.993186 0.007146	0 0.000000 9999
7 17	20 19	7 17	0.172506 0.852963 0.825919 -0.025622	-0.024841 0.986213 0.918436 -0.013448	-0.016488 0.958280 0.973896 -0.024874	-0.017507 0.958261 0.976458 -0.026221	0.022408 0.974957 0.973808 0.018351	-0.018708 0.986727 0.977495 -0.010283	0.007345 0.984803 0.965631 0.009353	-0.019448 0.990976 0.952784 -0.020108	0.010509 0.983856 0.981439 0.002169	0.003613 0.987115 0.956873 -0.004370	0.015589 0.982690 0.979292 0.017494	0.001716 0.982999 0.965357 0.006720	0.000516 0.989748 0.987081 -0.000152	0 0.000000 9999
7 18	20 19	7 18	0.233427 0.852963 0.860865 0.004113	0.045438 0.986213 0.986115 0.037620	0.001033 0.958280 0.954351 -0.004139	0.011074 0.958261 0.955212 0.005028	0.018119 0.974957 0.973418 0.024065	-0.035662 0.986727 0.986777 -0.031410	0.013292 0.984803 0.976411 0.021696	0.004923 0.990976 0.988416 0.006397	0.010237 0.983856 0.981271 0.003843	0.005176 0.987115 0.987578 0.005850	0.025744 0.982690 0.980461 0.027202	0.044226 0.982999 0.975764 0.045095	-0.013571 0.989748 0.985800 -0.017753	11 0.013619 9999
7 19	20 20	7 19	0.215189 0.852963 0.868578 0.009522	0.016625 0.986213 0.978608 0.009987	-0.011362 0.958280 0.978620 -0.005893	-0.009059 0.958261 0.977968 -0.003453	-0.009639 0.974957 0.970399 0.019680	0.040381 0.986727 0.976614 0.028448	0.016261 0.984803 0.974288 0.025488	0.008060 0.990976 0.953353 0.011563	0.006790 0.983856 0.979200 -0.002769	-0.030506 0.987115 0.960782 -0.013399	0.008283 0.982690 0.982328 0.007509	0.029531 0.982999 0.983248 0.031701	0.024171 0.989748 0.990546 0.025821	11 0.017374 9999
7 20	20 20	7 20	0.260169 0.852963 0.847689 0.016789	-0.006776 0.986213 0.982808 -0.010815	-0.011894 0.958280 0.956519 -0.001976	-0.012735 0.958261 0.958923 -0.003423	0.055190 0.974957 0.978384 0.035587	-0.012731 0.986727 0.971896 -0.016612	0.001642 0.984803 0.972681 0.002736	-0.011635 0.990976 0.985774 -0.010795	0.008980 0.983856 0.983773 0.001735	0.015076 0.987115 0.986385 0.010423	-0.015924 0.982690 0.984517 -0.013216	0.007612 0.982999 0.974797 0.002467	0.015633 0.989748 0.986818 0.014520	4 0.024443 9999
7 21	20 19	7 21	0.199036 0.852963 0.882563 0.000340	0.001964 0.986213 0.989003 -0.000516	-0.037891 0.958280 0.959690 -0.014335	-0.038781 0.958261 0.958987 -0.014811	0.036947 0.974957 0.973317 0.014107	0.005334 0.986727 0.977922 0.005637	0.017175 0.984803 0.970457 0.013536	0.003849 0.990976 0.970988 0.000920	0.060451 0.983856 0.983667 0.059592	0.022310 0.987115 0.980682 0.018212	-0.002057 0.982690 0.975548 0.003810	0.028657 0.982999 0.964991 0.023566	0.045746 0.989748 0.988763 0.042548	8 0.004501 9999
7 22	20 19	7 22	0.132521 0.852963 0.919987 -0.016078	-0.025921 0.986213 0.960936 -0.010409	-0.000628 0.958280 0.979248 -0.001283	0.001645 0.958261 0.978498 0.001641	-0.033831 0.974957 0.980687 -0.011290	-0.004955 0.986727 0.967919 0.001333	0.000798 0.984803 0.988557 0.001207	0.011640 0.990976 0.976274 0.004883	0.000207 0.983856 0.966124 0.004023	0.023432 0.987115 0.985808 0.018552	0.019907 0.982690 0.983049 0.019593	0.007568 0.982999 0.976600 0.006861	-0.000930 0.989748 0.978673 0.001715	0 0.000000 9999
7 23	20 20	7 23	0.247768 0.852963 0.853479 0.017400	0.030227 0.986213 0.984657 0.027309	0.032838 0.958280 0.973644 0.029968	0.031504 0.958261 0.973070 0.030415	0.045384 0.974957 0.981012 0.030431	-0.001690 0.986727 0.979270 0.005193	-0.013263 0.984803 0.980150 -0.010040	0.000522 0.990976 0.987684 -0.001156	0.036623 0.983856 0.977154 0.033503	0.015804 0.987115 0.987752 0.009052	-0.001970 0.982690 0.975082 -0.000626	0.011322 0.982999 0.978711 0.009160	-0.007736 0.989748 0.979697 -0.010012	8 0.024144 9999
7 24	20 20	7 24	0.240605 0.852963 0.867817 0.030006	0.019436 0.986213 0.979905 0.026208	0.005889 0.958280 0.957346 0.000960	0.007283 0.958261 0.958754 0.002176	0.001594 0.974957 0.978515 0.008798	-0.011036 0.986727 0.983083 -0.007601	0.017821 0.984803 0.977290 0.019171	0.004762 0.990976 0.982672 0.003685	0.016548 0.983856 0.983230 0.012725	0.001146 0.987115 0.977594 0.005806	0.004532 0.982690 0.986144 0.005275	0.007449 0.982999 0.984759 0.007568	0.012101 0.989748 0.989922 0.011826	0 0.030006 9999
7 25	20 20	7 25	0.198181 0.852963 0.808523 -0.001054	0.011717 0.986213 0.937903 0.000823	-0.012462 0.958280 0.985299 -0.017638	-0.011380 0.958261 0.985377 -0.011717	-0.011356 0.974957 0.959889 0.021485	-0.015582 0.986727 0.986934 -0.020949	0.009593 0.984803 0.983066 0.006888	0.002896 0.990976 0.974820 0.006048	-0.038218 0.983856 0.958584 -0.019297	0.003076 0.987115 0.960438 -0.005714	-0.005501 0.982690 0.985368 -0.004598	-0.006814 0.982999 0.978404 0.001937	0.017002 0.989748 0.974386 0.011197	0 0.000000 9999
7 26	20 20	7 26	0.203779 0.852963 0.849665 0.020582	-0.009810 0.986213 0.980356 -0.007674	-0.015615 0.958280 0.945397 -0.000974	-0.017264 0.958261 0.945585 -0.002450	0.045823 0.974957 0.952217 0.014030	-0.007199 0.986727 0.978356 -0.001271	0.027840 0.984803 0.960393 0.022440	-0.021029 0.990976 0.958328 -0.018323	0.000175 0.983856 0.975636 -0.004903	0.008076 0.987115 0.985037 -0.000196	0.004845 0.982690 0.978017 0.007204	0.024080 0.982999 0.950930 0.013509	0.016527 0.989748 0.986571 0.018158	6 0.021491 9999
7 27	20 20	7 27	0.177684 0.852963 0.849935 -0.029764	-0.024736 0.986213 0.964897 -0.011740	-0.009930 0.958280 0.972949 -0.008119	-0.005913 0.958261 0.972691 -0.005706	0.012080 0.974957 0.981996 0.006863	-0.015515 0.986727 0.974981 -0.007569	0.003401 0.984803 0.983127 0.002888	0.006308 0.990976 0.970057 0.003596	0.000635 0.983856 0.974342 -0.003880	-0.004349 0.987115 0.969926 -0.015486	0.024887 0.982690 0.961030 0.027562	-0.008824 0.982999 0.972333 0.004147	-0.001764 0.989748 0.970950 -0.005659	0 0.000000 9999
7 28	20 19	7 28	0.204279 0.852963 0.791167 -0.036394	-0.025677 0.986213 0.958813 -0.015949	0.002975 0.958280 0.970225 0.004792	0.001116 0.958261 0.968411 0.001158	0.033815 0.974957 0.971703 0.012846	-0.013741 0.986727 0.976900 -0.004406	0.015747 0.984803 0.975434 0.016458	0.020811 0.990976 0.961100 0.016093	0.012957 0.983856 0.979261 0.013372	0.020533 0.987115 0.982797 0.016580	-0.003297 0.982690 0.946287 -0.007007	-0.023887 0.982999 0.969081 -0.012343	0.013650 0.989748 0.987210 0.014016	0 0.000000 9999
7 29	20 20	7 29	0.279367 0.852963 0.832267 0.023838	0.027805 0.986213 0.957740 0.021763	0.050393 0.958280 0.979216 0.042766	0.044487 0.958261 0.979210 0.037063	-0.006160 0.974957 0.986118 0.004802	-0.002891 0.986727 0.970623 0.013092	-0.021552 0.984803 0.978008 -0.018212	0.019253 0.990976 0.979080 0.016708	-0.019315 0.983856 0.965615 -0.005049	0.024920 0.987115 0.985087 0.016256	0.043628 0.982690 0.978062 0.048002	0.003898 0.982999 0.990216 0.005101	-0.012781 0.989748 0.989977 -0.013410	10 0.033827 9999
7 30	20 19	7 30	0.298092 0.852963 0.806969 0.020695	-0.002601 0.986213 0.985893 -0.000589	-0.016306 0.958280 0.955812 -0.011549	-0.016536 0.958261 0.955171 -0.012968	0.034896 0.974957 0.973924 0.010780	0.022686 0.986727 0.977006 0.017478	0.008316 0.984803 0.967283 0.008683	0.015393 0.990976 0.979408 0.016945	0.017044 0.983856 0.980952 0.009474	0.011559 0.987115 0.979184 0.002486	0.022897 0.982690 0.982964 0.024148	0.011978 0.982999 0.982300 0.005958	0.009122 0.989748 0.986392 0.003193	10 0.022355 9999
7 31	20 20	7 31	0.262595 0.852963 0.823969 0.020808	-0.002059 0.986213 0.964612 0.002583	0.025218 0.958280 0.955576 0.013425	0.025970 0.958261 0.953788 0.012129	0.001518 0.974957 0.984753 -0.000210	0.001957 0.986727 0.983710 0.001263	0.001881 0.984803 0.984628 0.008118	0.019704 0.990976 0.983676 0.016123	0.003728 0.983856 0.984594 -0.001651	0.015069 0.987115 0.983636 0.010268	0.028854 0.982690 0.988319 0.025318	0.011474 0.982999 0.982484 0.011388	0.000987 0.989748 0.987432 -0.000395	10 0.022952 9999
7 32	20 20	7 32	0.242771 0.852963 0.861184 0.018775	0.005954 0.986213 0.972354 0.007217	0.005261 0.958280 0.976069 0.008071	0.006597 0.958261 0.975366 0.009167	-0.008876 0.974957 0.984551 -0.012535	-0.049056 0.986727 0.977430 -0.039241	0.002416 0.984803 0.979327 0.003436	-0.025455 0.990976 0.980118 -0.026075	-0.003449 0.983856 0.975781 -0.013501	-0.003200 0.987115 0.978118 -0.010676	-0.002108 0.982690 0.984836 -0.004477	-0.020622 0.982999 0.975944 -0.011519	-0.001137 0.989748 0.985847 -0.003130	7 -0.022126 9999
7 33	20 20	7 33	0.274151 0.852963 0.859059 0.043111	0.000627 0.986213 0.981499 -0.005197	0.013957 0.958280 0.959709 0.027164	0.014892 0.958261 0.960057 0.028500	0.051860 0.974957 0.970504 0.023777	0.002081 0.986727 0.970953 -0.001510	-0.016257 0.984803 0.978152 -0.014516	0.004987 0.990976 0.986745 0.007473	-0.005834 0.983856 0.981778 -0.011308	0.027568 0.987115 0.980662 0.017714	-0.011577 0.982690 0.982269 -0.013108	-0.001776 0.982999 0.986455 -0.001245	-0.003836 0.989748 0.982825 -0.007466	0 0.043111 203
7 34	20 19	7 34	0.156448 0.852963 0.916421 -0.011869	0.001692 0.986213 0.988269 0.005151	0.009935 0.958280 0.976974 0.016975	0.012638 0.958261 0.978372 0.017552	0.021603 0.974957 0.981608 0.005458	-0.001553 0.986727 0.968121 0.013188	0.002418 0.984803 0.978017 -0.001793	-0.005274 0.990976 0.968766 -0.007883	-0.003609 0.983856 0.991667 -0.006414	0.006564 0.987115 0.980377 0.000902	0.019213 0.982690 0.983111 0.014546	0.024373 0.982999 0.973922 0.025538	0.017681 0.989748 0.970082 0.012768	0 0.000000 9999
7 35	20 20	7 35	0.242643 0.852963 0.840877 0.008507	0.024852 0.986213 0.981048 0.020663	-0.017378 0.958280 0.980040 -0.008777	-0.018246 0.958261 0.980318 -0.005677	-0.052992 0.974957 0.967259 -0.027386	0.034714 0.986727 0.982697 0.027803	-0.007160 0.984803 0.983750 -0.002126	0.000917 0.990976 0.978289 0.003160	-0.015141 0.983856 0.982158 -0.008284	0.020381 0.987115 0.983064 0.025489	-0.016923 0.982690 0.985727 -0.015565	0.011252 0.982999 0.975601 0.015507	0.003446 0.989748 0.981982 0.002534	4 -0.015263 9999
7 36	20 20	7 36	0.260988 0.852963 0.836014 0.002435	-0.008776 0.986213 0.982679 -0.001130	0.016803 0.958280 0.960966 0.007005	0.017031 0.958261 0.961079 0.007522	0.042144 0.974957 0.977183 0.025385	-0.009449 0.986727 0.983314 -0.004377	0.004588 0.984803 0.986974 0.007307	0.038295 0.990976 0.985893 0.036201	0.032118 0.983856 0.967663 0.033480	0.020054 0.987115 0.974442 0.014768	0.016480 0.982690 0.951566 0.012104	-0.036747 0.982999 0.979807 -0.033161	-0.006846 0.989748 0.982696 -0.010792	7 0.009389 9999
7 37	20 20	7 37	0.187963 0.852963 0.872738 -0.017382	0.030240 0.986213 0.958308 0.020835	0.024458 0.958280 0.975583 0.018266	0.023165 0.958261 0.980986 0.023287	-0.047297 0.974957 0.956858 -0.027534	0.026626 0.986727 0.985319 0.023149	-0.012031 0.984803 0.977490 -0.010900	0.002287 0.990976 0.981385 0.002655	-0.030206 0.983856 0.954117 -0.016910	-0.003432 0.987115 0.974187 -0.016141	0.012248 0.982690 0.985638 0.014354	0.005401 0.982999 0.977872 0.004470	0.014535 0.989748 0.989089 0.013062	0 0.000000 9999
7 38	20 19	7 38	0.280206 0.852963 0.850271 0.040266	0.007879 0.986213 0.989432 0.004858	-0.010678 0.958280 0.972143 -0.034152	-0.011133 0.958261 0.972861 -0.036005	0.037992 0.974957 0.977855 0.028191	-0.050380 0.986727 0.982512 -0.042863	-0.047869 0.984803 0.978536 -0.049984	-0.013947 0.990976 0.981833 -0.015008	-0.000267 0.983856 0.965301 -0.001007	0.033021 0.987115 0.981260 0.023159	0.033405 0.982690 0.976403 0.030312	-0.006431 0.982999 0.990157 -0.009219	0.004747 0.989748 0.970549 -0.000558	6 -0.044863 185
7 39	20 20	7 39	0.253643 0.852963 0.862162 0.029088	-0.000832 0.986213 0.969262 -0.010027	0.024492 0.958280 0.972591 0.003484	0.008070 0.958261 0.979095 -0.004261	0.003120 0.974957 0.966393 0.022944	0.007869 0.986727 0.980835 0.003034	0.031653 0.984803 0.980542 0.024646	-0.007901 0.990976 0.966762 -0.008228	0.015950 0.983856 0.972719 0.019281	-0.016169 0.987115 0.969144 -0.005062	0.003474 0.982690 0.981655 0.003310	0.020362 0.982999 0.973813 0.017872	-0.010938 0.989748 0.972438 -0.009894	0 0.029088 9999
7 40	20 19	7 40	0.148286 0.852963 0.889634 0.024783	-0.011268 0.986213 0.977907 -0.004279	-0.013097 0.958280 0.983998 -0.023225	-0.013327 0.958261 0.983387 -0.025075	-0.009557 0.974957 0.988566 -0.007011	-0.028827 0.986727 0.972203 -0.011785	-0.014390 0.984803 0.988303 -0.015008	0.018440 0.990976 0.974345 0.014820	0.022471 0.983856 0.987680 0.022829	0.042292 0.987115 0.978932 0.037472	0.015446 0.982690 0.973608 0.020609	-0.001983 0.982999 0.981321 0.005769	0.000956 0.989748 0.988224 0.001755	9 0.030474 9999
7 41	20 20	7 41	0.291838 0.852963 0.819614 0.031864	-0.012217 0.986213 0.973179 -0.006620	-0.038182 0.958280 0.976411 -0.044980	-0.039890 0.958261 0.974203 -0.047330	0.012807 0.974957 0.982096 0.006631	0.026260 0.986727 0.981583 0.017039	-0.016423 0.984803 0.982906 -0.024673	0.012893 0.990976 0.981679 0.011707	-0.022904 0.983856 0.955088 -0.021599	0.012105 0.987115 0.986757 0.002929	0.016749 0.982690 0.984409 0.010814	-0.019786 0.982999 0.975907 -0.018314	-0.003595 0.989748 0.977650 0.001479	3 -0.038835 275
7 42	20 19	7 42	0.235954 0.852963 0.873145 0.016311	-0.022917 0.986213 0.957368 -0.005863	-0.008596 0.958280 0.985999 -0.016047	-0.006397 0.958261 0.986349 -0.013616	-0.069465 0.974957 0.973059 -0.050291	0.001049 0.986727 0.947850 0.024678	0.000498 0.984803 0.983454 -0.000453	0.033429 0.990976 0.959061 0.023186	-0.000868 0.983856 0.958743 -0.014484	0.023979 0.987115 0.982456 0.017896	-0.009170 0.982690 0.980794 -0.003901	-0.012067 0.982999 0.965931 -0.001105	0.005936 0.989748 0.989252 0.002574	4 -0.028641 9999
7 43	20 20	7 43	0.278507 0.852963 0.835123 0.029114	0.009585 0.986213 0.983566 0.006338	-0.030254 0.958280 0.975708 -0.040263	-0.028087 0.958261 0.974757 -0.040129	0.035766 0.974957 0.976561 0.016887	0.038614 0.986727 0.978587 0.034162	0.000377 0.984803 0.977506 0.000765	0.007817 0.990976 0.986596 0.008455	0.010741 0.983856 0.975140 0.004069	0.000069 0.987115 0.980110 -0.007384	0.034763 0.982690 0.960228 0.026506	0.007097 0.982999 0.981008 0.014224	0.002338 0.989748 0.983488 -0.002433	2 -0.034238 9999
7 44	20 20	7 44	0.233903 0.852963 0.822753 -0.002346	0.002064 0.986213 0.984929 0.005451	0.007109 0.958280 0.963786 0.007399	0.008425 0.958261 0.973741 0.006670	-0.020518 0.974957 0.975688 0.000950	-0.012430 0.986727 0.982650 -0.012524	-0.013901 0.984803 0.953325 -0.007378	-0.031601 0.990976 0.970035 -0.025448	-0.002813 0.983856 0.982610 -0.008746	-0.025125 0.987115 0.961177 -0.010239	-0.001444 0.982690 0.981181 -0.000968	-0.000140 0.982999 0.967925 0.001145	-0.004570 0.989748 0.982490 -0.004372	0 0.000000 9999
7 45	20 20	7 45	0.217244 0.852963 0.823751 0.003268	0.007885 0.986213 0.974703 0.002577	-0.017102 0.958280 0.985718 -0.017280	-0.011722 0.958261 0.986220 -0.012573	-0.046367 0.974957 0.955379 -0.013625	0.017851 0.986727 0.973798 0.011389	-0.012909 0.984803 0.956192 -0.003248	-0.018141 0.990976 0.928109 -0.011562	0.056579 0.983856 0.949377 0.043544	-0.033903 0.987115 0.942486 -0.017885	0.010756 0.982690 0.972394 0.015107	-0.013823 0.982999 0.985286 -0.008055	-0.004370 0.989748 0.987612 -0.008346	8 0.011929 9999
7 46	20 19	7 46	0.243546 0.852963 0.887921 0.033788	0.022270 0.986213 0.986362 0.018596	0.008108 0.958280 0.967655 0.000151	0.008206 0.958261 0.964887 -0.001813	0.030897 0.974957 0.984197 0.016413	-0.030489 0.986727 0.956180 -0.014748	-0.005355 0.984803 0.973112 -0.011886	0.012696 0.990976 0.962680 0.003671	0.021944 0.983856 0.985983 0.016216	0.010021 0.987115 0.979976 0.001370	-0.014331 0.982690 0.986226 -0.010379	-0.009179 0.982999 0.983044 -0.002691	0.022949 0.989748 0.988012 0.021298	0 0.033788 9999
7 47	20 19	7 47	0.138313 0.852963 0.909665 -0.018593	-0.016546 0.986213 0.957105 -0.006037	0.036486 0.958280 0.969767 0.032681	0.036186 0.958261 0.969819 0.032331	-0.007584 0.974957 0.981023 -0.007664	-0.019484 0.986727 0.968250 -0.014723	0.001338 0.984803 0.982179 -0.002787	0.010585 0.990976 0.949925 0.003985	-0.002331 0.983856 0.981250 -0.005089	0.011930 0.987115 0.975187 0.009611	-0.007650 0.982690 0.984213 -0.006415	-0.021037 0.982999 0.979939 -0.015144	-0.002046 0.989748 0.992414 -0.001309	0 0.000000 9999
7 48	20 16	7 48	0.183172 0.852963 0.863713 0.003206	0.004928 0.986213 0.964923 -0.001904	0.001644 0.958280 0.996190 -0.002349	0.034610 0.958261 0.975283 0.017492	0.006925 0.974957 0.974730 0.017734	-0.005242 0.986727 0.989004 -0.008727	-0.008822 0.984803 0.982573 -0.008660	-0.016819 0.990976 0.979420 -0.015357	-0.003219 0.983856 0.976196 0.005040	-0.013489 0.987115 0.976725 -0.018315	0.004242 0.982690 0.979078 0.006657	-0.001337 0.982999 0.995042 0.000003	-0.002700 0.989748 0.986802 -0.006246	9 -0.007663 9999
7 49	20 20	7 49	0.224886 0.852963 0.851021 0.015047	-0.009185 0.986213 0.978257 -0.003317	-0.055492 0.958280 0.961239 -0.061657	-0.055451 0.958261 0.964217 -0.061836	0.008788 0.974957 0.967891 -0.001096	-0.004909 0.986727 0.981802 -0.004228	0.019299 0.984803 0.976944 0.011433	0.002843 0.990976 0.975871 0.003221	0.002377 0.983856 0.969567 -0.003724	-0.009334 0.987115 0.981440 -0.011896	-0.004520 0.982690 0.980563 -0.001230	0.030544 0.982999 0.977282 0.019561	0.017890 0.989748 0.980192 0.018362	3 -0.030503 9999
7 50	20 20	7 50	0.256097 0.852963 0.860706 0.022174	0.015529 0.986213 0.986106 0.011206	-0.041316 0.958280 0.954804 -0.049647	-0.041731 0.958261 0.954078 -0.048520	0.048563 0.974957 0.971765 0.023903	0.009605 0.986727 0.982771 0.003484	0.006833 0.984803 0.978424 0.003279	-0.002192 0.990976 0.988916 0.000279	0.032896 0.983856 0.975131 0.023674	0.013179 0.987115 0.987072 0.006115	0.020562 0.982690 0.979504 0.015683	0.016467 0.982999 0.980790 0.021023	-0.017963 0.989748 0.989327 -0.019938	2 -0.033179 9999
7 51	20 20	7 51	0.214924 0.852963 0.878074 0.019884	-0.034765 0.986213 0.957861 -0.027048	0.014316 0.958280 0.972219 0.012382	0.013389 0.958261 0.968655 0.012738	-0.014906 0.974957 0.983987 -0.021259	-0.011750 0.986727 0.975989 -0.011227	0.002477 0.984803 0.981782 -0.002766	-0.018267 0.990976 0.974905 -0.020879	0.000743 0.983856 0.982198 -0.006143	0.015397 0.987115 0.982822 0.007111	0.023684 0.982690 0.981116 0.027712	-0.005987 0.982999 0.978280 0.003481	0.001291 0.989748 0.988442 -0.000166	10 0.023474 9999
7 52	20 12	7 52	0.218059 0.852963 0.908526 0.031810	-0.009786 0.986213 0.984736 -0.015103	-0.000470 0.958280 0.973053 0.003469	-0.000414 0.958261 0.969188 0.001769	-0.023811 0.974957 0.981999 -0.010781	0.000780 0.986727 0.989875 -0.000624	0.000816 0.984803 0.984211 0.003188	-0.017924 0.990976 0.984107 -0.015001	0.002267 0.983856 0.984500 -0.000904	-0.006508 0.987115 0.974700 0.007129	0.018114 0.982690 0.992310 0.018806	0.001272 0.982999 0.982699 0.002466	0.012052 0.989748 0.990993 0.009284	0 0.031810 9999
7 53	20 20	7 53	0.318314 0.852963 0.851253 0.092254	-0.039890 0.986213 0.988010 -0.035245	-0.163558 0.958280 0.962119 -0.162834	-0.166299 0.958261 0.964213 -0.165434	0.011608 0.974957 0.982640 0.016329	0.030931 0.986727 0.982646 0.022010	0.011569 0.984803 0.980021 0.019186	0.027033 0.990976 0.981101 0.028528	0.039159 0.983856 0.973456 0.034002	0.003372 0.987115 0.984357 0.009659	0.004427 0.982690 0.987570 0.006232	0.040416 0.982999 0.980594 0.041064	0.007727 0.989748 0.989174 0.004992	3 -0.123539 17
7 54	20 20	7 54	0.155529 0.852963 0.919145 -0.017231	-0.033900 0.986213 0.977202 -0.024411	-0.001954 0.958280 0.969824 0.000237	-0.001635 0.958261 0.966074 -0.002373	-0.005114 0.974957 0.981733 0.003665	-0.007319 0.986727 0.979736 -0.001992	0.013403 0.984803 0.980346 0.010170	-0.026402 0.990976 0.981382 -0.027022	0.006493 0.983856 0.993677 0.005598	-0.020993 0.987115 0.977654 -0.014037	0.024232 0.982690 0.986106 0.024723	0.026892 0.982999 0.983504 0.031828	0.004720 0.989748 0.992835 0.004868	0 0.000000 9999
7 55	20 18	7 55	0.156873 0.852963 0.903301 0.008612	0.031739 0.986213 0.976242 0.025590	-0.012225 0.958280 0.957576 -0.003726	-0.014262 0.958261 0.963270 -0.007548	0.003745 0.974957 0.932305 0.012511	0.005137 0.986727 0.978188 0.001860	0.008194 0.984803 0.984764 0.009303	-0.013455 0.990976 0.971261 -0.004199	0.014956 0.983856 0.988391 0.010243	0.026881 0.987115 0.985858 0.018117	-0.010939 0.982690 0.979300 -0.009007	0.024937 0.982999 0.965892 0.020941	-0.027139 0.989748 0.979757 -0.020935	11 0.013429 9999
7 56	20 20	7 56	0.226033 0.852963 0.873802 0.003097	0.001449 0.986213 0.973962 -0.003508	-0.002344 0.958280 0.962914 0.000997	-0.000463 0.958261 0.963111 0.002654	0.023557 0.974957 0.980303 -0.001676	0.025828 0.986727 0.987238 0.025450	0.004759 0.984803 0.988880 0.007984	0.020028 0.990976 0.986483 0.017242	0.040482 0.983856 0.990191 0.032600	0.000955 0.987115 0.987085 -0.006672	0.036307 0.982690 0.986136 0.037880	0.033642 0.982999 0.977719 0.030265	0.005791 0.989748 0.987399 0.004728	10 0.010831 9999
7 57	20 19	7 57	0.229647 0.852963 0.894933 0.023106	-0.003331 0.986213 0.974543 0.007203	0.004974 0.958280 0.986671 -0.003703	0.006083 0.958261 0.987071 -0.003520	-0.020942 0.974957 0.982348 -0.006645	-0.011368 0.986727 0.983379 -0.010846	-0.007770 0.984803 0.985599 -0.008214	-0.013963 0.990976 0.982144 -0.011436	0.020126 0.983856 0.980722 0.018226	-0.017959 0.987115 0.984318 -0.010362	-0.016457 0.982690 0.990322 -0.013136	-0.006295 0.982999 0.982233 -0.003106	0.028998 0.989748 0.988142 0.029346	0 0.023106 9999
7 58	20 18	7 58	0.095810 0.852963 0.967686 0.011631	-0.023457 0.986213 0.977659 -0.016101	0.014379 0.958280 0.988389 0.013542	0.014313 0.958261 0.985379 0.013898	-0.015835 0.974957 0.981202 0.001958	0.001042 0.986727 0.988697 0.005244	0.033964 0.984803 0.986243 0.038561	0.019245 0.990976 0.990532 0.016122	-0.000699 0.983856 0.981691 -0.004441	-0.004261 0.987115 0.996442 -0.005994	-0.000606 0.982690 0.982528 0.001471	-0.002740 0.982999 0.987800 -0.001214	-0.000209 0.989748 0.985424 -0.001687	6 0.021178 9999
7 59	20 19	7 59	0.170067 0.852963 0.908947 0.008847	0.009836 0.986213 0.984190 0.007140	-0.010008 0.958280 0.958679 -0.002647	-0.010419 0.958261 0.956186 -0.004112	0.026163 0.974957 0.978074 0.009773	-0.030227 0.986727 0.980409 -0.028146	0.028790 0.984803 0.970024 0.031138	-0.007053 0.990976 0.987371 -0.003445	0.000873 0.983856 0.983893 -0.003755	-0.007805 0.987115 0.993318 -0.008256	-0.028426 0.982690 0.979449 -0.020895	0.014307 0.982999 0.975495 0.014291	-0.003338 0.989748 0.992814 -0.004588	6 0.016598 9999
7 60	20 20	7 60	0.245628 0.852963 0.851653 0.015002	0.012726 0.986213 0.977335 0.006855	0.056341 0.958280 0.907274 0.022070	0.055993 0.958261 0.907626 0.019917	0.080411 0.974957 0.966240 0.053369	-0.027116 0.986727 0.981536 -0.030425	0.037646 0.984803 0.981834 0.040147	-0.007175 0.990976 0.975037 -0.013031	0.010497 0.983856 0.982881 0.008539	0.030913 0.987115 0.984200 0.020097	-0.007607 0.982690 0.973550 -0.003799	0.043614 0.982999 0.964506 0.036086	-0.013442 0.989748 0.982545 -0.017006	4 0.028296 9999
7 61	20 20	7 61	0.182874 0.852963 0.880038 -0.004903	0.008096 0.986213 0.983434 0.008608	0.031659 0.958280 0.955546 0.021581	0.029945 0.958261 0.958172 0.018212	0.022833 0.974957 0.934894 0.018647	0.022273 0.986727 0.986006 0.017994	0.001636 0.984803 0.970605 0.001730	0.034772 0.990976 0.976289 0.033088	0.010910 0.983856 0.980484 0.009558	0.041521 0.987115 0.985630 0.031654	-0.017874 0.982690 0.990247 -0.018028	-0.012583 0.982999 0.962944 -0.010973	-0.012840 0.989748 0.987324 -0.013808	0 0.000000 9999
7 62	20 20	7 62	0.242010 0.852963 0.866041 0.014089	0.005611 0.986213 0.982495 0.010611	0.017795 0.958280 0.949657 0.001009	0.017166 0.958261 0.950751 0.001160	0.048366 0.974957 0.977545 0.043674	-0.018908 0.986727 0.982651 -0.013095	0.012192 0.984803 0.975421 0.019429	0.009093 0.990976 0.982121 0.005004	0.019506 0.983856 0.982018 0.015402	0.022318 0.987115 0.984615 0.011142	0.025653 0.982690 0.974122 0.015428	0.038899 0.982999 0.980922 0.046303	0.011414 0.989748 0.987769 0.008692	11 0.025541 9999
7 63	20 17	7 63	0.199441 0.852963 0.874940 -0.014723	0.012806 0.986213 0.972747 0.007517	-0.007784 0.958280 0.990792 -0.005883	-0.002750 0.958261 0.985071 0.001811	-0.020145 0.974957 0.973747 -0.003572	0.006853 0.986727 0.983677 0.001468	0.002281 0.984803 0.978646 -0.002767	-0.019777 0.990976 0.973788 -0.019881	0.033326 0.983856 0.981323 0.026712	-0.045678 0.987115 0.975080 -0.035801	0.000304 0.982690 0.988342 0.002327	-0.004842 0.982999 0.990462 0.000305	-0.021052 0.989748 0.988191 -0.023409	0 0.000000 9999
7 64	20 20	7 64	0.240091 0.852963 0.870323 0.023344	-0.043018 0.986213 0.985193 -0.033165	0.024466 0.958280 0.952362 0.018176	0.024297 0.958261 0.955024 0.018964	0.043668 0.974957 0.984611 0.044552	0.023469 0.986727 0.977604 0.023117	0.038873 0.984803 0.976483 0.037205	0.000763 0.990976 0.983880 -0.002180	0.014848 0.983856 0.981788 0.012709	-0.014227 0.987115 0.984529 -0.016662	0.048522 0.982690 0.978938 0.035256	0.025483 0.982999 0.983529 0.025769	0.001752 0.989748 0.989106 0.000210	4 0.032249 9999
7 65	20 18	7 65	0.220198 0.852963 0.873331 0.012906	0.007300 0.986213 0.974876 0.002820	0.014899 0.958280 0.980206 0.009037	0.014570 0.958261 0.982680 0.007589	-0.004796 0.974957 0.983686 0.012608	-0.010366 0.986727 0.984976 -0.012396	-0.003357 0.984803 0.962405 0.005190	0.003006 0.990976 0.960730 0.006239	0.082371 0.983856 0.980511 0.072407	0.011332 0.987115 0.976179 0.027451	0.003402 0.982690 0.986163 0.006283	-0.000026 0.982999 0.974871 0.001924	-0.013291 0.989748 0.983889 -0.017037	8 0.030569 9999
7 66	20 19	7 66	0.173537 0.852963 0.905594 0.007961	-0.000284 0.986213 0.988327 0.001431	-0.007619 0.958280 0.977105 -0.007527	-0.007216 0.958261 0.975963 -0.007282	0.034349 0.974957 0.985394 0.024356	-0.012290 0.986727 0.968828 -0.009746	-0.004669 0.984803 0.980293 -0.001334	0.001172 0.990976 0.979283 0.000703	0.032326 0.983856 0.980083 0.020765	0.050600 0.987115 0.987525 0.045477	0.032388 0.982690 0.977451 0.032264	-0.007469 0.982999 0.982245 -0.001925	-0.010684 0.989748 0.985105 -0.012910	9 0.019027 9999
7 67	20 20	7 67	0.149821 0.852963 0.930559 0.011864	0.022905 0.986213 0.978370 0.018124	-0.025344 0.958280 0.980648 -0.022390	-0.020046 0.958261 0.982065 -0.011924	0.018345 0.974957 0.978914 -0.000322	-0.009332 0.986727 0.978588 -0.002543	-0.000229 0.984803 0.961861 -0.007725	0.009552 0.990976 0.977871 0.006525	0.002465 0.983856 0.985077 -0.001963	0.017582 0.987115 0.977240 0.010437	0.005411 0.982690 0.982035 0.013168	0.003230 0.982999 0.984398 0.005368	-0.028943 0.989748 0.994416 -0.030172	2 -0.016298 9999
7 68	20 20	7 68	0.217936 0.852963 0.881429 0.011596	0.001802 0.986213 0.983710 -0.003478	-0.031891 0.958280 0.966109 -0.006569	-0.034766 0.958261 0.966067 -0.007327	0.049357 0.974957 0.973060 0.028286	0.022467 0.986727 0.974908 0.007580	0.008917 0.984803 0.962723 0.008584	-0.001181 0.990976 0.989789 0.001494	-0.002623 0.983856 0.987160 -0.005211	0.002140 0.987115 0.988925 -0.001597	-0.010638 0.982690 0.987210 -0.007094	0.018637 0.982999 0.975336 0.006321	-0.000801 0.989748 0.990666 -0.001468	4 0.018111 9999
7 69	20 20	7 69	0.228941 0.852963 0.885974 0.032779	-0.006695 0.986213 0.984054 -0.012241	0.044544 0.958280 0.941545 0.040522	0.043872 0.958261 0.940997 0.038856	-0.012662 0.974957 0.974581 -0.009245	-0.007563 0.986727 0.970600 -0.008431	-0.009248 0.984803 0.964364 -0.003928	-0.003256 0.990976 0.975260 -0.000339	-0.017287 0.983856 0.984555 -0.019666	-0.020628 0.987115 0.979036 -0.009027	-0.029918 0.982690 0.983508 -0.030596	-0.018936 0.982999 0.973047 -0.018609	0.003940 0.989748 0.989444 0.001372	0 0.032779 9999
7 70	20 18	7 70	0.161520 0.852963 0.937048 0.015183	-0.003108 0.986213 0.977302 0.005441	0.005240 0.958280 0.967022 0.007439	0.005797 0.958261 0.967545 0.007924	0.025414 0.974957 0.978879 0.015305	0.019008 0.986727 0.977229 0.011125	0.011900 0.984803 0.981244 0.003796	0.009565 0.990976 0.980797 0.012631	-0.001821 0.983856 0.971145 -0.010762	-0.002587 0.987115 0.974518 -0.012998	-0.004438 0.982690 0.981159 0.002712	0.000475 0.982999 0.974752 -0.000563	-0.003585 0.989748 0.978107 -0.005678	4 0.015244 9999
7 71	20 19	7 71	0.142658 0.852963 0.889560 -0.011785	0.020622 0.986213 0.969038 0.010937	-0.009559 0.958280 0.954785 0.002758	-0.020248 0.958261 0.970397 -0.021086	0.000268 0.974957 0.978824 0.007525	-0.003886 0.986727 0.947807 0.013894	-0.008395 0.984803 0.957735 0.007328	0.011726 0.990976 0.944580 0.011022	0.001646 0.983856 0.966218 0.012278	0.009623 0.987115 0.978045 0.001419	-0.003157 0.982690 0.988517 0.003305	0.000413 0.982999 0.950802 0.010658	-0.017507 0.989748 0.980977 -0.017923	0 0.000000 9999
7 72	20 20	7 72	0.133371 0.852963 0.914067 0.007728	-0.006207 0.986213 0.975533 -0.001723	-0.005732 0.958280 0.977593 0.004324	-0.007116 0.958261 0.970187 0.002526	0.018618 0.974957 0.987401 0.018840	-0.020942 0.986727 0.978306 -0.009858	0.028216 0.984803 0.982481 0.022695	-0.011700 0.990976 0.981919 -0.011176	0.003907 0.983856 0.987471 0.004917	0.011194 0.987115 0.987769 0.004597	-0.014387 0.982690 0.990101 -0.013923	0.013935 0.982999 0.981445 0.021077	-0.015712 0.989748 0.992249 -0.014273	6 0.013243 9999
7 73	20 19	7 73	0.245195 0.852963 0.874228 0.019256	0.000301 0.986213 0.986360 0.000597	-0.018491 0.958280 0.956994 0.004470	-0.018928 0.958261 0.954446 0.004559	0.047460 0.974957 0.973599 0.023788	0.018527 0.986727 0.971214 0.007075	0.011821 0.984803 0.962108 0.014687	0.005598 0.990976 0.989193 0.005968	-0.016514 0.983856 0.985975 -0.018624	0.025541 0.987115 0.982463 0.018715	0.016278 0.982690 0.990145 0.017056	0.010164 0.982999 0.974374 0.001174	-0.002667 0.989748 0.989509 -0.001577	4 0.021402 9999
7 74	20 20	7 74	0.258578 0.852963 0.838301 0.007067	0.037949 0.986213 0.963701 0.038412	0.054476 0.958280 0.965183 0.034991	0.052803 0.958261 0.964958 0.032644	0.030152 0.974957 0.980316 0.018784	-0.021417 0.986727 0.981781 -0.017956	-0.006954 0.984803 0.984843 0.000539	-0.003319 0.990976 0.984521 -0.001780	0.016710 0.983856 0.974897 0.001302	0.006735 0.987115 0.982166 0.005071	0.008203 0.982690 0.986897 0.005610	0.039507 0.982999 0.975367 0.034429	0.030502 0.989748 0.988346 0.027356	11 0.015598 9999
7 75	20 19	7 75	0.198872 0.852963 0.863123 -0.002262	0.001740 0.986213 0.963645 0.001213	-0.005662 0.958280 0.949784 0.001592	-0.006036 0.958261 0.950508 0.001263	0.026767 0.974957 0.972642 0.012619	-0.017055 0.986727 0.962578 -0.003940	0.021092 0.984803 0.971778 0.017222	0.011783 0.990976 0.971232 0.005644	0.002343 0.983856 0.986562 -0.002477	0.027815 0.987115 0.986037 0.024211	-0.018560 0.982690 0.984615 -0.013004	0.016150 0.982999 0.971253 0.018026	-0.002186 0.989748 0.994061 -0.006289	0 0.000000 9999
7 76	20 20	7 76	0.255454 0.852963 0.797363 -0.008506	0.022832 0.986213 0.970121 0.024727	-0.021783 0.958280 0.977015 -0.014002	-0.022830 0.958261 0.977246 -0.016077	0.018736 0.974957 0.981141 0.017466	0.020029 0.986727 0.978178 0.006602	0.010679 0.984803 0.976808 0.011392	-0.006890 0.990976 0.980308 -0.003952	-0.008661 0.983856 0.986097 -0.007421	0.017121 0.987115 0.986896 0.013076	-0.000907 0.982690 0.986203 -0.001355	0.026826 0.982999 0.983171 0.026685	0.004424 0.989748 0.987111 0.003439	0 0.000000 9999
7 77	20 20	7 77	0.248987 0.852963 0.808249 -0.002966	0.045421 0.986213 0.976114 0.039863	0.034731 0.958280 0.979158 0.023015	0.028950 0.958261 0.981457 0.020488	0.020799 0.974957 0.986935 0.022255	-0.000913 0.986727 0.965635 0.011411	0.021097 0.984803 0.986022 0.019528	0.003342 0.990976 0.976969 -0.001436	-0.041053 0.983856 0.930342 -0.026973	-0.004456 0.987115 0.982155 -0.010699	-0.002497 0.982690 0.983410 0.004285	-0.003711 0.982999 0.972290 0.004501	-0.039467 0.989748 0.928976 -0.027847	0 0.000000 9999
7 78	20 20	7 78	0.311538 0.852963 0.776500 0.033208	0.012496 0.986213 0.968642 0.021856	-0.004654 0.958280 0.960376 -0.001614	-0.006128 0.958261 0.961589 -0.004104	0.015267 0.974957 0.974643 0.014784	-0.026493 0.986727 0.964895 -0.009642	0.044344 0.984803 0.970839 0.035623	-0.005929 0.990976 0.970493 -0.008687	0.011628 0.983856 0.981688 0.006088	0.003382 0.987115 0.972291 0.002211	0.055528 0.982690 0.978142 0.046619	-0.013282 0.982999 0.964320 -0.004628	0.030780 0.989748 0.981244 0.026600	10 0.039346 264
7 79	20 20	7 79	0.311548 0.852963 0.759362 0.002893	0.017464 0.986213 0.983428 0.020198	-0.015287 0.958280 0.983069 -0.007911	-0.014212 0.958261 0.982096 -0.005977	0.027703 0.974957 0.982902 0.012978	-0.017490 0.986727 0.984326 -0.008252	-0.024886 0.984803 0.985012 -0.018879	-0.000176 0.990976 0.983212 -0.002704	-0.002820 0.983856 0.979155 0.000700	0.008804 0.987115 0.983072 0.001120	-0.037685 0.982690 0.948949 -0.043353	-0.023210 0.982999 0.980123 -0.016751	-0.018136 0.989748 0.979905 -0.009058	6 -0.007390 9999
7 80	20 18	7 80	0.274869 0.852963 0.743148 -0.001516	-0.023620 0.986213 0.964417 -0.027611	-0.006591 0.958280 0.960965 -0.015097	-0.006520 0.958261 0.960775 -0.014133	-0.007476 0.974957 0.892261 -0.014615	-0.022926 0.986727 0.950424 -0.015845	-0.048459 0.984803 0.911173 -0.031200	-0.000719 0.990976 0.882960 -0.004135	-0.006860 0.983856 0.975055 -0.013661	-0.016678 0.987115 0.913519 0.000518	-0.001543 0.982690 0.978628 0.011220	-0.041027 0.982999 0.970468 -0.031611	-0.014408 0.989748 0.985390 -0.016439	0 0.000000 9999
7 81	20 18	7 81	0.216864 0.852963 0.844930 0.004262	0.010558 0.986213 0.976512 0.002612	-0.006317 0.958280 0.989062 -0.003664	-0.006391 0.958261 0.989257 -0.003668	-0.037157 0.974957 0.888934 -0.026092	-0.034469 0.986727 0.972495 -0.025262	0.029355 0.984803 0.936245 0.012217	-0.011691 0.990976 0.898065 -0.008028	0.019528 0.983856 0.951195 0.005963	0.005362 0.987115 0.905671 0.010773	-0.023628 0.982690 0.983269 -0.016738	-0.030822 0.982999 0.980101 -0.023319	0.005863 0.989748 0.983716 0.003972	4 -0.010545 9999
7 82	20 18	7 82	0.220505 0.852963 0.854608 0.001108	-0.013802 0.986213 0.964633 -0.002495	-0.019385 0.958280 0.945850 -0.012374	-0.019756 0.958261 0.949759 -0.010798	0.024275 0.974957 0.967913 0.014633	-0.028912 0.986727 0.963121 -0.021247	0.030013 0.984803 0.968752 0.017526	0.006453 0.990976 0.961573 0.002175	0.013497 0.983856 0.978346 0.004620	0.019218 0.987115 0.968662 0.002593	-0.028582 0.982690 0.971078 -0.016814	-0.047390 0.982999 0.956169 -0.042659	0.001897 0.989748 0.989419 -0.003296	6 0.004407 9999
7 83	20 20	7 83	0.220819 0.852963 0.860127 -0.002957	0.001548 0.986213 0.962294 0.007002	0.016909 0.958280 0.978430 0.011414	0.016580 0.958261 0.978315 0.011345	0.014529 0.974957 0.986530 0.010799	-0.004350 0.986727 0.954598 0.005234	0.002613 0.984803 0.986149 0.007275	0.015875 0.990976 0.961562 0.009732	0.022198 0.983856 0.985106 0.018574	0.001617 0.987115 0.983253 -0.004100	0.013892 0.982690 0.960859 0.005152	-0.015026 0.982999 0.968808 -0.001089	0.023077 0.989748 0.985205 0.021609	0 0.000000 9999
7 84	20 18	7 84	0.224050 0.852963 0.857521 0.003140	-0.007813 0.986213 0.938079 -0.005844	0.026968 0.958280 0.940651 0.015767	0.026240 0.958261 0.939860 0.015129	0.047835 0.974957 0.945983 0.022904	-0.017543 0.986727 0.987199 -0.012880	0.024392 0.984803 0.983243 0.020017	0.007423 0.990976 0.980566 0.004264	-0.008219 0.983856 0.990257 -0.010836	0.023328 0.987115 0.969913 0.009605	0.005453 0.982690 0.985285 0.003051	0.012385 0.982999 0.964065 0.019413	-0.008774 0.989748 0.985565 -0.011739	4 0.008480 9999
7 85	20 20	7 85	0.222694 0.852963 0.865852 -0.008992	-0.005244 0.986213 0.986594 -0.000469	0.004322 0.958280 0.958000 -0.006241	0.005240 0.958261 0.962478 -0.002994	0.019314 0.974957 0.982569 0.004481	-0.034895 0.986727 0.980932 -0.022742	-0.027179 0.984803 0.970582 -0.023720	0.007215 0.990976 0.986578 0.009217	0.019666 0.983856 0.986758 0.013411	0.021421 0.987115 0.979540 0.007590	-0.015539 0.982690 0.945582 -0.019843	-0.040443 0.982999 0.978330 -0.029793	0.027634 0.989748 0.983200 0.023543	0 0.000000 9999
7 86	20 16	7 86	0.199645 0.852963 0.835357 -0.000449	0.019737 0.986213 0.929104 0.014736	0.022530 0.958280 0.984399 0.020352	0.015930 0.958261 0.986795 0.016867	-0.045436 0.974957 0.952976 -0.025805	0.014805 0.986727 0.963864 0.017465	-0.002634 0.984803 0.975810 -0.003658	0.015963 0.990976 0.937512 0.018397	0.012992 0.983856 0.902782 -0.001259	0.004263 0.987115 0.959921 0.013285	-0.007227 0.982690 0.979834 -0.001390	-0.003258 0.982999 0.944992 0.001444	0.001254 0.989748 0.985866 -0.000502	0 0.000000 9999
7 87	20 20	7 87	0.254499 0.852963 0.860313 0.023095	-0.002323 0.986213 0.986287 -0.000306	-0.010259 0.958280 0.958198 -0.013754	-0.013098 0.958261 0.964663 -0.013671	-0.009944 0.974957 0.979668 0.009759	0.004769 0.986727 0.979242 0.003120	0.020486 0.984803 0.972436 0.030562	-0.014050 0.990976 0.973893 -0.009777	0.002508 0.983856 0.983355 -0.000285	-0.038129 0.987115 0.975650 -0.025098	0.040606 0.982690 0.980397 0.032831	0.018506 0.982999 0.974514 0.029284	-0.015587 0.989748 0.985347 -0.015777	10 0.027536 9999
7 88	20 16	7 88	0.204873 0.852963 0.797202 -0.004314	0.020668 0.986213 0.904925 0.006101	0.000431 0.958280 0.982519 0.003928	0.005962 0.958261 0.982343 0.009418	-0.058051 0.974957 0.901437 -0.008820	-0.004300 0.986727 0.967506 -0.015839	-0.000747 0.984803 0.960445 -0.002733	-0.028801 0.990976 0.969647 -0.021103	-0.031119 0.983856 0.845824 0.002409	0.008759 0.987115 0.954635 -0.006111	-0.030242 0.982690 0.974045 -0.025678	-0.015916 0.982999 0.885813 0.003109	0.004173 0.989748 0.973625 -0.000987	0 0.000000 9999
7 89	20 19	7 89	0.243135 0.852963 0.853798 0.011831	-0.001119 0.986213 0.976324 0.000648	-0.056546 0.958280 0.906943 -0.035130	-0.055409 0.958261 0.908891 -0.033260	0.085112 0.974957 0.968654 0.059415	0.012587 0.986727 0.984865 0.008950	0.027266 0.984803 0.972336 0.032092	0.030694 0.990976 0.977322 0.024494	0.026848 0.983856 0.983440 0.019472	0.040484 0.987115 0.986095 0.036525	-0.011822 0.982690 0.982084 -0.004412	0.034342 0.982999 0.955701 0.026472	0.012966 0.989748 0.987594 0.006265	4 0.026513 9999
7 90	20 9	7 90	0.242818 0.852963 0.837205 -0.004678	-0.009999 0.986213 0.980428 -0.008135	-0.008129 0.958280 0.758555 0.009697	-0.024439 0.958261 0.728071 0.006081	-0.000069 0.974957 0.968144 0.022820	-0.005665 0.986727 0.987872 0.003012	-0.014185 0.984803 0.934789 -0.012855	-0.005402 0.990976 0.966262 -0.001836	0.023853 0.983856 0.949614 0.009523	-0.037883 0.987115 0.954436 -0.019134	-0.031869 0.982690 0.980588 -0.021290	-0.030322 0.982999 0.451216 0.000197	0.048121 0.989748 0.991463 0.043566	0 0.000000 9999
7 91	20 19	7 91	0.241111 0.852963 0.830553 0.007121	0.017255 0.986213 0.987855 0.015844	-0.072557 0.958280 0.907099 -0.032072	-0.072707 0.958261 0.906923 -0.031675	0.034014 0.974957 0.957663 -0.004252	0.025742 0.986727 0.946486 0.011351	-0.014922 0.984803 0.943691 -0.018157	-0.034941 0.990976 0.981547 -0.035781	0.004848 0.983856 0.986450 -0.000774	-0.002881 0.987115 0.984555 -0.014687	-0.014080 0.982690 0.968617 -0.008865	0.013200 0.982999 0.943639 -0.004860	0.008588 0.989748 0.987267 0.006404	7 -0.015962 9999
7 92	20 9	7 92	0.239499 0.852963 0.840650 0.013804	-0.011933 0.986213 0.970793 -0.021508	-0.026189 0.958280 0.741199 -0.007498	-0.038061 0.958261 0.712958 -0.010092	-0.048002 0.974957 0.903678 -0.000985	0.007493 0.986727 0.981519 -0.001099	0.005808 0.984803 0.945663 0.001634	0.007170 0.990976 0.922885 0.013354	0.008179 0.983856 0.956602 -0.011078	-0.033425 0.987115 0.943205 -0.012526	-0.031142 0.982690 0.922523 -0.014105	-0.030822 0.982999 0.444711 -0.003699	-0.014407 0.989748 0.990697 -0.015265	1 -0.017231 9999
7 93	20 20	7 93	0.306967 0.852963 0.777418 0.011175	0.017486 0.986213 0.981411 0.012655	0.019646 0.958280 0.969126 0.018724	0.013894 0.958261 0.972418 0.012758	0.002650 0.974957 0.974149 0.011895	0.013193 0.986727 0.975144 -0.004047	0.050228 0.984803 0.965876 0.047597	0.008182 0.990976 0.972317 0.006857	0.026321 0.983856 0.985874 0.022614	0.024784 0.987115 0.975773 0.020167	-0.012284 0.982690 0.985138 -0.012393	0.012119 0.982999 0.968011 0.010732	-0.020506 0.989748 0.970193 -0.016043	0 0.011175 9999
8 9	20 19	8 9	0.148843 0.910195 0.896625 0.033359	-0.006640 0.962385 0.984483 -0.017568	-0.046123 0.981382 0.956588 -0.038657	-0.046485 0.980985 0.953371 -0.038766	-0.021488 0.985193 0.976776 -0.017952	-0.027218 0.967395 0.989015 -0.018219	-0.022377 0.991205 0.976289 -0.020902	0.012089 0.978451 0.980205 -0.008894	0.001093 0.983053 0.993298 -0.000804	0.005322 0.987270 0.989819 -0.000723	-0.000632 0.979615 0.985111 0.001625	-0.048538 0.981015 0.973863 -0.021942	-0.001767 0.982697 0.986694 -0.003741	3 -0.035961 9999
8 10	20 20	8 10	0.152082 0.910195 0.861910 -0.007035	0.057051 0.962385 0.976935 0.029745	0.016097 0.981382 0.977814 0.009239	0.014263 0.980985 0.980379 0.007193	-0.036262 0.985193 0.984753 -0.035409	0.031297 0.967395 0.977524 0.005892	-0.019261 0.991205 0.981417 -0.019971	-0.021617 0.978451 0.985841 -0.028042	-0.000053 0.983053 0.980392 -0.008704	-0.007940 0.987270 0.984721 -0.013450	0.021993 0.979615 0.965298 0.008100	0.020536 0.981015 0.986206 0.010510	-0.015008 0.982697 0.992357 -0.012586	0 0.000000 9999
8 11	20 13	8 11	0.078929 0.910195 0.918406 -0.019962	0.019500 0.962385 0.987339 0.017233	0.008113 0.981382 0.969081 0.005913	0.006177 0.980985 0.983982 0.008585	-0.018200 0.985193 0.982582 -0.026767	0.020063 0.967395 0.989992 0.010795	0.010955 0.991205 0.976040 0.005209	-0.002913 0.978451 0.985507 -0.001134	0.003618 0.983053 0.992312 -0.002772	-0.013140 0.987270 0.980120 -0.006264	0.013390 0.979615 0.989766 0.017285	0.042698 0.981015 0.597332 0.005603	0.000360 0.982697 0.980002 0.000011	0 0.000000 9999
8 12	20 20	8 12	0.146051 0.910195 0.851702 -0.018464	0.050883 0.962385 0.984376 0.030499	0.018970 0.981382 0.969610 0.023682	0.016906 0.980985 0.969973 0.021484	-0.027916 0.985193 0.980340 -0.028734	0.023903 0.967395 0.977214 -0.003197	-0.038432 0.991205 0.983893 -0.037766	0.024734 0.978451 0.984884 0.010958	0.003216 0.983053 0.983433 -0.001018	0.011947 0.987270 0.983151 0.002914	0.006504 0.979615 0.955613 -0.004691	-0.005131 0.981015 0.976827 -0.022381	-0.007203 0.982697 0.987102 -0.009729	0 0.000000 9999
8 13	20 13	8 13	0.133729 0.910195 0.875373 0.001466	-0.023561 0.962385 0.978895 -0.016147	-0.000629 0.981382 0.976043 0.003674	-0.000251 0.980985 0.962227 -0.000622	-0.009969 0.985193 0.982090 -0.008376	0.021959 0.967395 0.989353 0.009228	-0.000491 0.991205 0.967264 -0.005527	-0.070998 0.978451 0.972541 -0.044336	0.018904 0.983053 0.984383 0.015439	-0.034762 0.987270 0.968794 -0.023866	-0.015545 0.979615 0.985225 -0.012982	0.032369 0.981015 0.623013 -0.002507	-0.003882 0.982697 0.990176 -0.002922	7 -0.008062 9999
8 14	20 20	8 14	0.162466 0.910195 0.834541 0.002766	-0.050628 0.962385 0.973419 -0.033501	0.002492 0.981382 0.965069 0.013073	0.000309 0.980985 0.961179 0.011626	0.002362 0.985193 0.978358 -0.004662	0.008018 0.967395 0.985114 0.008912	0.008163 0.991205 0.973664 0.002618	-0.020081 0.978451 0.980099 -0.021383	-0.025676 0.983053 0.950344 -0.005466	0.006175 0.987270 0.969114 -0.004169	0.000839 0.979615 0.980960 0.006820	0.025806 0.981015 0.977287 0.016336	-0.027895 0.982697 0.962673 -0.013752	1 -0.009626 9999
8 15	20 16	8 15	0.108849 0.910195 0.896383 0.007028	-0.078003 0.962385 0.968663 -0.042699	0.000896 0.981382 0.949441 -0.000023	0.000501 0.980985 0.977372 -0.006129	-0.033230 0.985193 0.983224 -0.026957	0.073558 0.967395 0.953895 0.033838	-0.014437 0.991205 0.966148 -0.015463	0.056104 0.978451 0.943799 0.022686	-0.038470 0.983053 0.960172 -0.024835	0.034379 0.987270 0.959176 0.022649	0.004800 0.979615 0.987685 0.008123	0.009039 0.981015 0.922287 -0.006789	0.001525 0.982697 0.978180 0.002819	1 -0.017323 9999
8 16	20 20	8 16	0.144721 0.910195 0.846612 -0.003537	0.011475 0.962385 0.980090 -0.007320	-0.015648 0.981382 0.938878 -0.017110	-0.013392 0.980985 0.938864 -0.014313	0.002876 0.985193 0.975464 0.004721	0.065175 0.967395 0.975225 0.038753	0.005714 0.991205 0.977814 0.007082	0.020563 0.978451 0.986126 0.012250	-0.001858 0.983053 0.980717 -0.009904	0.020410 0.987270 0.980368 0.010453	-0.019837 0.979615 0.956850 -0.027265	0.040915 0.981015 0.971621 0.029684	0.000008 0.982697 0.993186 -0.007264	0 0.000000 9999
8 17	20 19	8 17	0.125915 0.910195 0.825919 -0.002909	0.066885 0.962385 0.918436 0.014943	-0.004854 0.981382 0.973896 -0.007314	-0.005843 0.980985 0.976458 -0.008772	0.005484 0.985193 0.973808 0.007630	0.025395 0.967395 0.977495 0.006479	-0.001250 0.991205 0.965631 0.000684	0.049172 0.978451 0.952784 0.028590	0.002637 0.983053 0.981439 -0.005401	0.014976 0.987270 0.956873 0.010993	0.012592 0.979615 0.979292 0.020392	-0.003482 0.981015 0.965357 -0.014787	0.019920 0.982697 0.987081 0.013745	0 0.000000 9999
8 18	20 19	8 18	0.135426 0.910195 0.860865 -0.010675	-0.021846 0.962385 0.986115 -0.010769	0.019154 0.981382 0.954351 0.011421	0.018186 0.980985 0.955212 0.011218	-0.012127 0.985193 0.973418 -0.009380	0.010422 0.967395 0.986777 -0.003995	0.007098 0.991205 0.976411 0.001436	-0.028002 0.978451 0.988416 -0.028230	-0.017170 0.983053 0.981271 -0.016756	0.001108 0.987270 0.987578 -0.006474	0.044982 0.979615 0.980461 0.035626	-0.002303 0.981015 0.975764 0.003171	0.010659 0.982697 0.985800 0.008333	0 0.000000 9999
8 19	20 20	8 19	0.123148 0.910195 0.868578 -0.011442	-0.055725 0.962385 0.978608 -0.028283	0.015247 0.981382 0.978620 0.018603	0.018049 0.980985 0.977968 0.022815	0.036002 0.985193 0.970399 0.025472	-0.034508 0.967395 0.976614 -0.010012	-0.022841 0.991205 0.974288 -0.026705	-0.048396 0.978451 0.953353 -0.008865	0.016718 0.983053 0.979200 0.009670	-0.026291 0.987270 0.960782 -0.012740	-0.036408 0.979615 0.982328 -0.030909	0.002165 0.981015 0.983248 -0.000848	0.019550 0.982697 0.990546 0.019328	0 0.000000 9999
8 20	20 20	8 20	0.155831 0.910195 0.847689 0.008906	-0.020855 0.962385 0.982808 -0.008291	-0.005975 0.981382 0.956519 0.005235	-0.000976 0.980985 0.958923 0.010617	-0.049456 0.985193 0.978384 -0.040763	-0.029079 0.967395 0.971896 0.006376	-0.019714 0.991205 0.972681 -0.014413	-0.008458 0.978451 0.985774 0.003340	0.020621 0.983053 0.983773 0.018063	-0.011453 0.987270 0.986385 -0.009501	-0.023105 0.979615 0.984517 -0.016939	-0.032911 0.981015 0.974797 -0.017633	-0.007725 0.982697 0.986818 -0.009437	4 -0.019053 9999
8 21	20 19	8 21	0.116934 0.910195 0.882563 -0.006910	0.017985 0.962385 0.989003 0.011020	-0.010896 0.981382 0.959690 0.002920	-0.011158 0.980985 0.958987 0.002334	-0.013913 0.985193 0.973317 -0.000057	-0.006285 0.967395 0.977922 0.013045	-0.024584 0.991205 0.970457 -0.026651	0.059131 0.978451 0.970988 0.032692	-0.001399 0.983053 0.983667 -0.005876	0.066930 0.987270 0.980682 0.059385	0.000100 0.979615 0.975548 0.008255	-0.030429 0.981015 0.964991 -0.004323	-0.002405 0.982697 0.988763 -0.003038	0 0.000000 9999
8 22	20 19	8 22	0.079464 0.910195 0.919987 -0.009105	0.083345 0.962385 0.960936 0.033041	0.019769 0.981382 0.979248 0.018214	0.020211 0.980985 0.978498 0.018182	0.025174 0.985193 0.980687 0.013341	0.067818 0.967395 0.967919 0.030523	0.009318 0.991205 0.988557 0.006054	0.036402 0.978451 0.976274 0.005710	0.000009 0.983053 0.966124 -0.000935	0.001987 0.987270 0.985808 -0.005441	0.009357 0.979615 0.983049 0.015608	0.043111 0.981015 0.976600 0.026456	0.032995 0.982697 0.978673 0.033554	0 0.000000 9999
8 23	20 20	8 23	0.129969 0.910195 0.853479 -0.024553	0.007809 0.962385 0.984657 0.012011	-0.002385 0.981382 0.973644 0.006291	-0.002304 0.980985 0.973070 0.006385	0.008859 0.985193 0.981012 0.014094	-0.003474 0.967395 0.979270 0.002348	-0.007640 0.991205 0.980150 -0.011139	-0.014202 0.978451 0.987684 -0.015536	0.005011 0.983053 0.977154 0.003797	0.003139 0.987270 0.987752 -0.001014	0.021546 0.979615 0.975082 0.014885	0.003666 0.981015 0.978711 0.008482	0.006557 0.982697 0.979697 -0.000215	0 0.000000 9999
8 24	20 20	8 24	0.122542 0.910195 0.867817 -0.011713	0.028035 0.962385 0.979905 0.012310	0.001337 0.981382 0.957346 0.000854	0.001458 0.980985 0.958754 0.000910	0.012432 0.985193 0.978515 0.013859	0.004441 0.967395 0.983083 0.000503	0.000713 0.991205 0.977290 0.002165	-0.013015 0.978451 0.982672 -0.005372	0.056844 0.983053 0.983230 0.054979	0.017505 0.987270 0.977594 0.031862	0.007976 0.979615 0.986144 0.014438	0.010735 0.981015 0.984759 0.005070	0.033842 0.982697 0.989922 0.033493	0 0.000000 9999
8 25	20 20	8 25	0.147410 0.910195 0.808523 0.025240	-0.064664 0.962385 0.937903 -0.014633	0.007351 0.981382 0.985299 0.008790	-0.003728 0.980985 0.985377 -0.001829	0.025729 0.985193 0.959889 0.015985	-0.026910 0.967395 0.986934 -0.017608	0.007168 0.991205 0.983066 0.001385	-0.036034 0.978451 0.974820 -0.028957	0.013020 0.983053 0.958584 0.029162	-0.004420 0.987270 0.960438 -0.014006	-0.016099 0.979615 0.985368 -0.015880	0.012105 0.981015 0.978404 -0.004050	0.000204 0.982697 0.974386 -0.003320	8 0.027130 9999
8 26	20 20	8 26	0.126763 0.910195 0.849665 0.003673	-0.003358 0.962385 0.980356 -0.017818	-0.030946 0.981382 0.945397 -0.019229	-0.031122 0.980985 0.945585 -0.019293	-0.028461 0.985193 0.952217 -0.006437	-0.046161 0.967395 0.978356 -0.033968	-0.005717 0.991205 0.960393 -0.006092	0.014683 0.978451 0.958328 -0.010810	-0.024256 0.983053 0.975636 -0.028518	0.019479 0.987270 0.985037 0.012233	0.004350 0.979615 0.978017 0.004722	-0.038221 0.981015 0.950930 -0.008739	0.004679 0.982697 0.986571 0.005602	8 -0.010235 9999
8 27	20 20	8 27	0.135022 0.910195 0.849935 0.002331	0.050686 0.962385 0.964897 0.005624	-0.002156 0.981382 0.972949 -0.008476	-0.003021 0.980985 0.972691 -0.008536	0.041436 0.985193 0.981996 0.044832	0.041600 0.967395 0.974981 0.015395	-0.010398 0.991205 0.983127 -0.012392	0.061637 0.978451 0.970057 0.031532	0.000362 0.983053 0.974342 -0.002697	0.045582 0.987270 0.969926 0.035897	-0.001425 0.979615 0.961030 -0.012891	0.021012 0.981015 0.972333 -0.002282	-0.000099 0.982697 0.970950 -0.001994	4 0.010223 9999
8 28	20 19	8 28	0.157643 0.910195 0.791167 0.001721	0.075341 0.962385 0.958813 0.032133	-0.019280 0.981382 0.970225 -0.020741	-0.020299 0.980985 0.968411 -0.020981	-0.004420 0.985193 0.971703 0.004931	0.031530 0.967395 0.976900 0.009687	-0.008210 0.991205 0.975434 -0.009995	0.040493 0.978451 0.961100 0.013725	0.034653 0.983053 0.979261 0.031311	0.000105 0.987270 0.982797 -0.005248	0.013056 0.979615 0.946287 0.004566	0.025961 0.981015 0.969081 0.008503	-0.001351 0.982697 0.987210 0.005871	8 0.007341 9999
8 29	20 20	8 29	0.155964 0.910195 0.832267 -0.010463	-0.044659 0.962385 0.957740 0.001257	-0.005992 0.981382 0.979216 -0.003866	-0.004642 0.980985 0.979210 -0.003456	-0.032256 0.985193 0.986118 -0.032185	0.013108 0.967395 0.970623 -0.017571	0.001827 0.991205 0.978008 0.001723	0.014184 0.978451 0.979080 -0.006738	-0.030540 0.983053 0.965615 -0.019123	0.018756 0.987270 0.985087 0.011585	-0.011431 0.979615 0.978062 -0.005714	-0.000723 0.981015 0.990216 -0.000662	-0.021661 0.982697 0.989977 -0.022773	0 0.000000 9999
8 30	20 19	8 30	0.213099 0.910195 0.806969 0.036094	0.001091 0.962385 0.985893 -0.010472	-0.002240 0.981382 0.955812 -0.001863	-0.001199 0.980985 0.955171 0.000921	-0.011351 0.985193 0.973924 -0.001827	-0.034903 0.967395 0.977006 -0.017233	0.004740 0.991205 0.967283 0.007235	0.000464 0.978451 0.979408 -0.012920	0.015760 0.983053 0.980952 0.015693	0.014075 0.987270 0.979184 0.007333	-0.023496 0.979615 0.982964 -0.018458	-0.017770 0.981015 0.982300 -0.001081	-0.026836 0.982697 0.986392 -0.028629	0 0.036094 9999
8 31	20 20	8 31	0.152401 0.910195 0.823969 -0.010111	-0.015001 0.962385 0.964612 0.006871	0.013273 0.981382 0.955576 0.005805	0.013293 0.980985 0.953788 0.006885	-0.006066 0.985193 0.984753 -0.004202	0.015364 0.967395 0.983710 -0.003535	0.001152 0.991205 0.984628 0.000077	0.029057 0.978451 0.983676 0.022693	-0.006954 0.983053 0.984594 -0.007616	0.003256 0.987270 0.983636 0.000928	-0.007216 0.979615 0.988319 -0.008601	-0.008761 0.981015 0.982484 -0.002563	0.013223 0.982697 0.987432 0.011790	0 0.000000 9999
8 32	20 20	8 32	0.151471 0.910195 0.861184 -0.003616	0.028599 0.962385 0.972354 0.004449	-0.015646 0.981382 0.976069 -0.014314	-0.015571 0.980985 0.975366 -0.013061	-0.021411 0.985193 0.984551 -0.021936	0.008702 0.967395 0.977430 -0.007261	-0.016663 0.991205 0.979327 -0.018543	0.015736 0.978451 0.980118 0.005965	0.020953 0.983053 0.975781 0.016248	0.012303 0.987270 0.978118 0.005948	0.037473 0.979615 0.984836 0.036740	0.031369 0.981015 0.975944 0.021428	0.027321 0.982697 0.985847 0.030315	0 0.000000 9999
8 33	20 20	8 33	0.156150 0.910195 0.859059 0.000441	0.008688 0.962385 0.981499 0.020581	0.008794 0.981382 0.959709 0.024348	0.009599 0.980985 0.960057 0.025052	-0.016207 0.985193 0.970504 -0.006467	-0.046564 0.967395 0.970953 -0.013108	-0.005747 0.991205 0.978152 0.000083	-0.015604 0.978451 0.986745 -0.002296	-0.000261 0.983053 0.981778 -0.002474	0.027173 0.987270 0.980662 0.019322	-0.024011 0.979615 0.982269 -0.019583	-0.013602 0.981015 0.986455 -0.004334	-0.001248 0.982697 0.982825 -0.007006	9 0.002919 9999
8 34	20 19	8 34	0.115039 0.910195 0.916421 0.006102	0.025108 0.962385 0.988269 0.024574	0.005635 0.981382 0.976974 0.006513	0.005961 0.980985 0.978372 0.006939	0.024538 0.985193 0.981608 0.028437	0.058157 0.967395 0.968121 0.028438	0.008848 0.991205 0.978017 0.008399	0.052362 0.978451 0.968766 0.025070	-0.000976 0.983053 0.991667 -0.002930	0.030007 0.987270 0.980377 0.020569	-0.014706 0.979615 0.983111 -0.010621	0.019644 0.981015 0.973922 0.011638	-0.000640 0.982697 0.970082 -0.000073	4 0.013173 9999
8 35	20 20	8 35	0.186637 0.910195 0.840877 0.021910	-0.022260 0.962385 0.981048 -0.011458	-0.019322 0.981382 0.980040 -0.021587	-0.023125 0.980985 0.980318 -0.026163	0.021347 0.985193 0.967259 0.009240	-0.005533 0.967395 0.982697 0.016246	0.011744 0.991205 0.983750 0.010871	-0.033667 0.978451 0.978289 -0.007413	-0.052450 0.983053 0.982158 -0.047739	-0.005148 0.987270 0.983064 -0.000667	-0.000997 0.979615 0.985727 0.003014	0.052846 0.981015 0.975601 0.034299	0.006923 0.982697 0.981982 0.000595	8 -0.032341 9999
8 36	20 20	8 36	0.158773 0.910195 0.836014 -0.000153	0.028923 0.962385 0.982679 0.011970	-0.000033 0.981382 0.960966 0.004138	-0.000181 0.980985 0.961079 0.003993	-0.014974 0.985193 0.977183 -0.003735	0.010036 0.967395 0.983314 0.004254	-0.008059 0.991205 0.986974 -0.007509	0.005710 0.978451 0.985893 0.000242	0.001309 0.983053 0.967663 -0.004821	0.021041 0.987270 0.974442 0.019397	0.017939 0.979615 0.951566 0.003987	0.022158 0.981015 0.979807 0.015875	-0.002985 0.982697 0.982696 -0.004037	0 0.000000 9999
8 37	20 20	8 37	0.136118 0.910195 0.872738 -0.004994	-0.053827 0.962385 0.958308 -0.008021	0.000461 0.981382 0.975583 -0.000612	-0.000069 0.980985 0.980986 0.000353	0.020713 0.985193 0.956858 0.008550	-0.016509 0.967395 0.985319 -0.011046	-0.015604 0.991205 0.977490 -0.019260	0.004963 0.978451 0.981385 0.012885	-0.030243 0.983053 0.954117 -0.015153	0.017191 0.987270 0.974187 0.009033	-0.026217 0.979615 0.985638 -0.015264	0.002416 0.981015 0.977872 -0.006211	-0.000389 0.982697 0.989089 -0.001172	0 0.000000 9999
8 38	20 19	8 38	0.165365 0.910195 0.850271 0.001965	0.020897 0.962385 0.989432 0.015714	-0.033613 0.981382 0.972143 -0.043818	-0.031591 0.980985 0.972861 -0.042366	-0.041106 0.985193 0.977855 -0.039430	0.032286 0.967395 0.982512 0.018908	-0.015148 0.991205 0.978536 -0.017134	0.027750 0.978451 0.981833 0.018167	0.023283 0.983053 0.965301 0.017294	0.005431 0.987270 0.981260 -0.002098	-0.034103 0.979615 0.976403 -0.034770	-0.005689 0.981015 0.990157 -0.004732	-0.001617 0.982697 0.970549 -0.001035	2 -0.009279 9999
8 39	20 20	8 39	0.136125 0.910195 0.862162 -0.017439	-0.001505 0.962385 0.969262 0.025670	-0.015083 0.981382 0.972591 -0.016112	-0.022137 0.980985 0.979095 -0.025205	-0.004780 0.985193 0.966393 -0.015695	-0.005554 0.967395 0.980835 0.010832	0.001798 0.991205 0.980542 -0.000011	-0.033149 0.978451 0.966762 -0.003551	0.012718 0.983053 0.972719 0.015030	-0.013575 0.987270 0.969144 0.002856	-0.025639 0.979615 0.981655 -0.016758	0.015897 0.981015 0.973813 0.011718	0.011331 0.982697 0.972438 0.007277	0 0.000000 9999
8 40	20 19	8 40	0.271429 0.910195 0.889634 0.178637	0.083477 0.962385 0.977907 0.053180	-0.047784 0.981382 0.983998 -0.051004	-0.047804 0.980985 0.983387 -0.050013	-0.000030 0.985193 0.988566 -0.003743	0.105929 0.967395 0.972203 0.080600	-0.004346 0.991205 0.988303 -0.005720	0.073312 0.978451 0.974345 0.051885	0.001485 0.983053 0.987680 -0.004994	0.009921 0.987270 0.978932 -0.000084	0.095177 0.979615 0.973608 0.080952	0.024629 0.981015 0.981321 0.012157	0.053034 0.982697 0.988224 0.050672	0 0.178637 4
8 41	20 20	8 41	0.180811 0.910195 0.819614 0.006577	0.073009 0.962385 0.973179 0.047828	-0.040301 0.981382 0.976411 -0.052738	-0.038005 0.980985 0.974203 -0.052316	-0.039666 0.985193 0.982096 -0.040438	-0.024130 0.967395 0.981583 -0.003974	-0.009738 0.991205 0.982906 -0.009664	0.020012 0.978451 0.981679 0.033131	0.026952 0.983053 0.955088 0.018778	0.009705 0.987270 0.986757 0.004493	0.026614 0.979615 0.984409 0.022233	0.021178 0.981015 0.975907 0.003614	0.084050 0.982697 0.977650 0.081652	2 -0.018624 9999
8 42	20 19	8 42	0.213141 0.910195 0.873145 0.060877	0.106390 0.962385 0.957368 0.062193	0.018725 0.981382 0.985999 0.013831	0.019024 0.980985 0.986349 0.013603	0.051616 0.985193 0.973059 0.047225	0.129090 0.967395 0.947850 0.079943	0.018352 0.991205 0.983454 0.015281	0.078794 0.978451 0.959061 0.044429	-0.021273 0.983053 0.958743 -0.018877	-0.010015 0.987270 0.982456 -0.014540	0.028707 0.979615 0.980794 0.012802	0.068535 0.981015 0.965931 0.042050	0.023294 0.982697 0.989252 0.021334	0 0.060877 78
8 43	20 20	8 43	0.162237 0.910195 0.835123 -0.006636	-0.024692 0.962385 0.983566 -0.007117	-0.003867 0.981382 0.975708 -0.021052	-0.006961 0.980985 0.974757 -0.025031	-0.001385 0.985193 0.976561 0.005065	-0.031327 0.967395 0.978587 -0.004718	-0.003031 0.991205 0.977506 -0.005173	-0.005570 0.978451 0.986596 0.010314	-0.002510 0.983053 0.975140 -0.010079	0.027506 0.987270 0.980110 0.021906	0.030830 0.979615 0.960228 0.021016	0.015498 0.981015 0.981008 -0.000075	0.017025 0.982697 0.983488 0.013737	0 0.000000 9999
8 44	20 20	8 44	0.160484 0.910195 0.822753 0.000340	0.000733 0.962385 0.984929 0.004050	-0.009955 0.981382 0.963786 -0.004765	-0.019836 0.980985 0.973741 -0.014001	0.036101 0.985193 0.975688 0.029165	-0.002224 0.967395 0.982650 -0.002241	-0.003707 0.991205 0.953325 -0.000841	-0.012100 0.978451 0.970035 0.014464	0.010825 0.983053 0.982610 0.010263	-0.004685 0.987270 0.961177 0.011202	0.003339 0.979615 0.981181 0.014819	0.006991 0.981015 0.967925 -0.004433	0.013185 0.982697 0.982490 0.008699	4 0.003149 9999
8 45	20 20	8 45	0.141429 0.910195 0.823751 -0.006233	-0.047644 0.962385 0.974703 -0.015843	-0.020667 0.981382 0.985718 -0.022292	-0.017627 0.980985 0.986220 -0.019787	0.031262 0.985193 0.955379 0.020133	-0.047874 0.967395 0.973798 -0.028276	0.014915 0.991205 0.956192 0.017641	-0.062594 0.978451 0.928109 -0.015370	-0.007285 0.983053 0.949377 -0.012797	-0.030133 0.987270 0.942486 -0.007622	-0.004367 0.979615 0.972394 0.008319	0.012492 0.981015 0.985286 0.004728	-0.001982 0.982697 0.987612 -0.004173	0 0.000000 9999
8 46	20 19	8 46	0.148996 0.910195 0.887921 0.006931	0.022269 0.962385 0.986362 0.014639	0.000691 0.981382 0.967655 -0.003777	0.000450 0.980985 0.964887 -0.005148	-0.000748 0.985193 0.984197 0.001325	0.077253 0.967395 0.956180 0.032099	-0.012350 0.991205 0.973112 -0.008921	0.058032 0.978451 0.962680 0.026094	-0.018221 0.983053 0.985983 -0.017090	0.007574 0.987270 0.979976 -0.001577	-0.016228 0.979615 0.986226 -0.015552	0.036556 0.981015 0.983044 0.021737	0.033861 0.982697 0.988012 0.030027	7 0.013448 9999
8 47	20 19	8 47	0.121311 0.910195 0.909665 0.038735	0.060965 0.962385 0.957105 0.025360	0.015294 0.981382 0.969767 0.010800	0.015542 0.980985 0.969819 0.011027	0.019898 0.985193 0.981023 0.015126	0.037912 0.967395 0.968250 0.004669	0.019918 0.991205 0.982179 0.018705	0.037962 0.978451 0.949925 0.007188	-0.001610 0.983053 0.981250 -0.004224	0.002710 0.987270 0.975187 -0.012360	0.012968 0.979615 0.984213 0.014132	0.027502 0.981015 0.979939 0.013012	-0.001816 0.982697 0.992414 -0.003270	0 0.038735 9999
8 48	20 16	8 48	0.096213 0.910195 0.863713 -0.033541	-0.040110 0.962385 0.964923 -0.001581	0.000284 0.981382 0.996190 0.000621	0.000915 0.980985 0.975283 0.001983	0.000424 0.985193 0.974730 0.000085	-0.009497 0.967395 0.989004 -0.000880	-0.002810 0.991205 0.982573 0.000971	0.006677 0.978451 0.979420 0.009896	-0.026337 0.983053 0.976196 -0.016835	0.009047 0.987270 0.976725 -0.001736	-0.000815 0.979615 0.979078 -0.005950	-0.001643 0.981015 0.995042 -0.001713	-0.007633 0.982697 0.986802 -0.008723	0 0.000000 9999
8 49	20 20	8 49	0.207654 0.910195 0.851021 0.043429	0.022140 0.962385 0.978257 -0.001614	-0.037818 0.981382 0.961239 -0.039149	-0.037742 0.980985 0.964217 -0.040395	0.007762 0.985193 0.967891 0.019134	-0.031581 0.967395 0.981802 -0.023201	0.013452 0.991205 0.976944 0.011809	0.022917 0.978451 0.975871 0.010335	-0.001155 0.983053 0.969567 -0.016292	0.002956 0.987270 0.981440 -0.005062	0.067770 0.979615 0.980563 0.049440	-0.022418 0.981015 0.977282 -0.002171	0.002712 0.982697 0.980192 0.002561	10 0.046337 168
8 50	20 20	8 50	0.122843 0.910195 0.860706 -0.019416	-0.007930 0.962385 0.986106 0.002704	-0.022076 0.981382 0.954804 -0.022229	-0.021695 0.980985 0.954078 -0.021780	-0.008167 0.985193 0.971765 0.001628	-0.021752 0.967395 0.982771 0.003518	-0.009809 0.991205 0.978424 -0.006490	0.012643 0.978451 0.988916 0.015619	0.033810 0.983053 0.975131 0.033784	0.005512 0.987270 0.987072 0.004404	-0.005493 0.979615 0.979504 -0.006816	0.002513 0.981015 0.980790 0.007759	0.019484 0.982697 0.989327 0.013174	0 0.000000 9999
8 51	20 20	8 51	0.129966 0.910195 0.878074 -0.005061	0.018047 0.962385 0.957861 -0.010849	0.006295 0.981382 0.972219 0.005898	0.007548 0.980985 0.968655 0.005821	-0.003234 0.985193 0.983987 -0.001528	-0.014336 0.967395 0.975989 -0.006912	0.036289 0.991205 0.981782 0.034199	-0.004473 0.978451 0.974905 -0.006815	0.022599 0.983053 0.982198 0.013818	0.027171 0.987270 0.982822 0.016438	0.050166 0.979615 0.981116 0.049328	0.056713 0.981015 0.978280 0.043738	-0.008959 0.982697 0.988442 -0.011192	0 0.000000 9999
8 52	20 12	8 52	0.086621 0.910195 0.908526 -0.032720	-0.012486 0.962385 0.984736 -0.011648	0.020720 0.981382 0.973053 0.018041	0.020758 0.980985 0.969188 0.017846	0.010212 0.985193 0.981999 0.010350	0.000805 0.967395 0.989875 0.002562	-0.014013 0.991205 0.984211 -0.011936	-0.021710 0.978451 0.984107 -0.006815	0.001248 0.983053 0.984500 -0.000766	-0.001589 0.987270 0.974700 0.007699	-0.001530 0.979615 0.992310 -0.001314	0.018606 0.981015 0.982699 0.017809	-0.002376 0.982697 0.990993 -0.006437	0 0.000000 9999
8 53	20 20	8 53	0.166981 0.910195 0.851253 0.021425	0.002380 0.962385 0.988010 0.005448	0.014578 0.981382 0.962119 -0.008543	0.014348 0.980985 0.964213 -0.009288	0.015075 0.985193 0.982640 0.014224	-0.025088 0.967395 0.982646 -0.005048	0.022272 0.991205 0.980021 0.026503	-0.005387 0.978451 0.981101 0.007036	-0.000253 0.983053 0.973456 -0.004540	-0.006773 0.987270 0.984357 -0.003654	0.027671 0.979615 0.987570 0.015904	0.015745 0.981015 0.980594 0.010926	0.013371 0.982697 0.989174 0.011742	6 0.023829 9999
8 54	20 20	8 54	0.144681 0.910195 0.919145 0.030938	0.030780 0.962385 0.977202 0.013511	0.029872 0.981382 0.969824 0.024965	0.029229 0.980985 0.966074 0.024948	-0.012391 0.985193 0.981733 -0.016667	0.009918 0.967395 0.979736 -0.001580	0.014631 0.991205 0.980346 0.015835	-0.002949 0.978451 0.981382 0.003703	-0.002177 0.983053 0.993677 -0.002526	-0.062162 0.987270 0.977654 -0.053439	-0.033346 0.979615 0.986106 -0.025216	0.003752 0.981015 0.983504 -0.011324	0.002373 0.982697 0.992835 0.001302	9 -0.040661 234
8 55	20 18	8 55	0.111560 0.910195 0.903301 0.018549	-0.059801 0.962385 0.976242 -0.028808	-0.009631 0.981382 0.957576 -0.007991	-0.010154 0.980985 0.963270 -0.006216	0.028505 0.985193 0.932305 0.020626	-0.055281 0.967395 0.978188 -0.027717	0.004714 0.991205 0.984764 0.007387	-0.019374 0.978451 0.971261 -0.020799	-0.004445 0.983053 0.988391 -0.004769	0.002120 0.987270 0.985858 -0.004013	0.000714 0.979615 0.979300 -0.000943	0.002434 0.981015 0.965892 0.000742	-0.032091 0.982697 0.979757 -0.020480	1 -0.023116 9999
8 56	20 20	8 56	0.162429 0.910195 0.873802 0.013709	-0.063049 0.962385 0.973962 -0.031220	0.033426 0.981382 0.962914 0.030629	0.034064 0.980985 0.963111 0.030886	-0.016984 0.985193 0.980303 -0.005439	-0.016451 0.967395 0.987238 -0.006961	-0.004629 0.991205 0.988880 -0.000531	0.007578 0.978451 0.986483 -0.000109	0.012648 0.983053 0.990191 0.007332	0.003295 0.987270 0.987085 -0.003689	-0.002868 0.979615 0.986136 0.000789	-0.027932 0.981015 0.977719 -0.013717	-0.002728 0.982697 0.987399 -0.005266	1 -0.020688 9999
8 57	20 19	8 57	0.149502 0.910195 0.894933 0.020815	0.031406 0.962385 0.974543 0.012164	0.006264 0.981382 0.986671 0.002361	0.004335 0.980985 0.987071 0.000662	0.013555 0.985193 0.982348 0.009788	-0.023482 0.967395 0.983379 0.000261	0.010296 0.991205 0.985599 0.012620	-0.012388 0.978451 0.982144 0.006851	-0.000993 0.983053 0.980722 0.000020	0.003463 0.987270 0.984318 0.006567	-0.002452 0.979615 0.990322 0.004257	0.050815 0.981015 0.982233 0.036539	0.052145 0.982697 0.988142 0.049629	11 0.027578 9999
8 58	20 18	8 58	0.060859 0.910195 0.967686 0.015121	0.060906 0.962385 0.977659 0.029515	0.003292 0.981382 0.988389 0.001770	0.003477 0.980985 0.985379 0.002849	0.013057 0.985193 0.981202 0.009495	0.041146 0.967395 0.988697 0.025570	0.019330 0.991205 0.986243 0.016212	0.027087 0.978451 0.990532 0.015921	-0.000501 0.983053 0.981691 0.000693	-0.001044 0.987270 0.996442 0.000256	0.013813 0.979615 0.982528 0.013297	0.039006 0.981015 0.987800 0.026608	-0.000060 0.982697 0.985424 -0.001995	11 0.020058 9999
8 59	20 19	8 59	0.120801 0.910195 0.908947 0.008989	-0.024718 0.962385 0.984190 -0.021411	-0.008165 0.981382 0.958679 0.000672	-0.008092 0.980985 0.956186 0.001653	-0.008630 0.985193 0.978074 0.002584	0.004216 0.967395 0.980409 0.010456	0.010516 0.991205 0.970024 0.016356	0.020503 0.978451 0.987371 0.014708	-0.040533 0.983053 0.983893 -0.040484	-0.000565 0.987270 0.993318 -0.001305	0.008043 0.979615 0.979449 0.001125	-0.016979 0.981015 0.975495 0.001785	0.000606 0.982697 0.992814 -0.001675	8 -0.019076 9999
8 60	20 20	8 60	0.136299 0.910195 0.851653 -0.004947	-0.029737 0.962385 0.977335 -0.006085	-0.007131 0.981382 0.907274 0.001037	-0.009379 0.980985 0.907626 -0.002740	0.007799 0.985193 0.966240 0.015168	-0.003786 0.967395 0.981536 0.001421	0.016125 0.991205 0.981834 0.015721	0.025122 0.978451 0.975037 0.007561	0.000661 0.983053 0.982881 -0.000544	0.002654 0.987270 0.984200 -0.002248	-0.032514 0.979615 0.973550 -0.024202	-0.028586 0.981015 0.964506 -0.010851	-0.001139 0.982697 0.982545 -0.003749	0 0.000000 9999
8 61	20 20	8 61	0.150455 0.910195 0.880038 0.030283	0.041630 0.962385 0.983434 0.041315	-0.019573 0.981382 0.955546 -0.024147	-0.010409 0.980985 0.958172 -0.015463	-0.015227 0.985193 0.934894 -0.003598	-0.023189 0.967395 0.986006 -0.003483	0.015761 0.991205 0.970605 0.018378	0.003781 0.978451 0.976289 0.002795	0.046123 0.983053 0.980484 0.042795	0.010738 0.987270 0.985630 0.005731	0.012209 0.979615 0.990247 0.012683	0.008604 0.981015 0.962944 0.023942	0.047496 0.982697 0.987324 0.051071	8 0.035999 9999
8 62	20 20	8 62	0.152768 0.910195 0.866041 0.005523	-0.006604 0.962385 0.982495 -0.000219	-0.005979 0.981382 0.949657 -0.001709	-0.005636 0.980985 0.950751 -0.003786	-0.028578 0.985193 0.977545 -0.020064	0.019394 0.967395 0.982651 0.000854	-0.006899 0.991205 0.975421 -0.005493	0.006043 0.978451 0.982121 -0.007103	-0.000572 0.983053 0.982018 -0.004215	-0.002678 0.987270 0.984615 -0.010325	0.011541 0.979615 0.974122 0.005026	0.000718 0.981015 0.980922 -0.005357	0.012001 0.982697 0.987769 0.009201	4 -0.010527 9999
8 63	20 17	8 63	0.131238 0.910195 0.874940 -0.003118	-0.023666 0.962385 0.972747 -0.011147	0.000354 0.981382 0.990792 -0.002790	0.000364 0.980985 0.985071 0.000625	0.022414 0.985193 0.973747 0.015716	-0.008577 0.967395 0.983677 -0.003241	0.012498 0.991205 0.978646 0.011580	-0.037752 0.978451 0.973788 -0.018527	0.014139 0.983053 0.981323 0.005542	-0.000276 0.987270 0.975080 0.002277	-0.006150 0.979615 0.988342 -0.009370	-0.000414 0.981015 0.990462 -0.008630	-0.000739 0.982697 0.988191 -0.004154	0 0.000000 9999
8 64	20 20	8 64	0.134500 0.910195 0.870323 0.001702	0.011353 0.962385 0.985193 -0.000492	-0.004939 0.981382 0.952362 -0.001581	-0.004224 0.980985 0.955024 -0.001471	-0.017851 0.985193 0.984611 -0.016944	0.035130 0.967395 0.977604 0.022700	-0.010770 0.991205 0.976483 -0.016832	0.003664 0.978451 0.983880 0.001008	0.002591 0.983053 0.981788 -0.001189	-0.014967 0.987270 0.984529 -0.016928	-0.009637 0.979615 0.978938 -0.013542	0.021364 0.981015 0.983529 0.007817	0.010968 0.982697 0.989106 0.007468	4 -0.005370 9999
8 65	20 18	8 65	0.131717 0.910195 0.873331 -0.013253	-0.015254 0.962385 0.974876 0.013707	0.005142 0.981382 0.980206 0.006625	0.005136 0.980985 0.982680 0.005347	-0.003533 0.985193 0.983686 -0.012443	0.008562 0.967395 0.984976 -0.002362	0.001603 0.991205 0.962405 -0.000761	-0.026577 0.978451 0.960730 0.001811	-0.000195 0.983053 0.980511 -0.001155	-0.006189 0.987270 0.976179 0.001775	0.006392 0.979615 0.986163 0.006709	0.024862 0.981015 0.974871 0.015137	0.007599 0.982697 0.983889 0.005221	0 0.000000 9999
8 66	20 19	8 66	0.106404 0.910195 0.905594 0.017862	0.025700 0.962385 0.988327 0.015423	-0.005829 0.981382 0.977105 -0.006919	-0.006838 0.980985 0.975963 -0.008789	0.004246 0.985193 0.985394 0.005987	0.045507 0.967395 0.968828 0.013985	0.009715 0.991205 0.980293 0.010592	0.013305 0.978451 0.979283 -0.005244	0.004460 0.983053 0.980083 0.000174	-0.000721 0.987270 0.987525 -0.004007	0.001043 0.979615 0.977451 0.005034	0.026676 0.981015 0.982245 0.017033	0.002512 0.982697 0.985105 0.004316	0 0.017862 9999
8 67	20 20	8 67	0.117224 0.910195 0.930559 0.014190	-0.015859 0.962385 0.978370 -0.010252	0.012504 0.981382 0.980648 0.010288	0.008258 0.980985 0.982065 0.005653	-0.011690 0.985193 0.978914 -0.011220	0.032833 0.967395 0.978588 0.009181	0.009029 0.991205 0.961861 0.010944	0.028713 0.978451 0.977871 0.008753	-0.014959 0.983053 0.985077 -0.012807	0.000918 0.987270 0.977240 -0.010104	0.023157 0.979615 0.982035 0.010737	0.007203 0.981015 0.984398 -0.002431	-0.011261 0.982697 0.994416 -0.015728	0 0.014190 9999
8 68	20 20	8 68	0.165477 0.910195 0.881429 0.026511	0.007198 0.962385 0.983710 0.024495	-0.004587 0.981382 0.966109 -0.001978	-0.005206 0.980985 0.966067 -0.003183	0.001838 0.985193 0.973060 0.010883	-0.044830 0.967395 0.974908 -0.013025	-0.018535 0.991205 0.962723 -0.015930	-0.000321 0.978451 0.989789 0.010258	0.019490 0.983053 0.987160 0.020408	-0.000133 0.987270 0.988925 -0.002763	-0.005435 0.979615 0.987210 -0.001702	-0.018764 0.981015 0.975336 0.006286	-0.004214 0.982697 0.990666 -0.002715	0 0.026511 9999
8 69	20 20	8 69	0.123569 0.910195 0.885974 0.007903	-0.044208 0.962385 0.984054 -0.030815	-0.034298 0.981382 0.941545 -0.025926	-0.036282 0.980985 0.940997 -0.028225	0.000829 0.985193 0.974581 0.005150	-0.056007 0.967395 0.970600 -0.030544	-0.014328 0.991205 0.964364 -0.003490	-0.034439 0.978451 0.975260 -0.009693	0.008852 0.983053 0.984555 0.011578	-0.013331 0.987270 0.979036 0.001578	-0.009758 0.979615 0.983508 -0.002613	-0.022530 0.981015 0.973047 -0.015909	0.016238 0.982697 0.989444 0.008025	1 -0.015605 9999
8 70	20 18	8 70	0.120568 0.910195 0.937048 0.034813	0.021401 0.962385 0.977302 0.005445	0.002532 0.981382 0.967022 0.009752	0.002120 0.980985 0.967545 0.009606	-0.003422 0.985193 0.978879 0.005637	-0.029971 0.967395 0.977229 -0.002906	0.013816 0.991205 0.981244 0.015715	-0.017125 0.978451 0.980797 -0.008112	0.006603 0.983053 0.971145 0.004437	0.011213 0.987270 0.974518 0.004197	0.011327 0.979615 0.981159 0.011482	0.004140 0.981015 0.974752 0.008453	-0.001623 0.982697 0.978107 -0.004775	0 0.034813 9999
8 71	20 19	8 71	0.091928 0.910195 0.889560 -0.009998	-0.056393 0.962385 0.969038 -0.026318	0.003646 0.981382 0.954785 0.007713	-0.019743 0.980985 0.970397 -0.019801	0.019159 0.985193 0.978824 0.015318	0.041290 0.967395 0.947807 -0.006111	0.000801 0.991205 0.957735 -0.000986	0.048814 0.978451 0.944580 0.013024	-0.030927 0.983053 0.966218 -0.028143	0.006449 0.987270 0.978045 -0.003723	-0.016263 0.979615 0.988517 -0.009115	0.007727 0.981015 0.950802 -0.004812	0.001964 0.982697 0.980977 -0.002588	0 0.000000 9999
8 72	20 20	8 72	0.040735 0.910195 0.914067 -0.035395	0.014108 0.962385 0.975533 -0.017142	0.018886 0.981382 0.977593 0.020918	0.017209 0.980985 0.970187 0.024234	-0.007024 0.985193 0.987401 -0.006407	0.035203 0.967395 0.978306 0.016263	-0.009842 0.991205 0.982481 -0.006628	0.026850 0.978451 0.981919 0.010035	0.001349 0.983053 0.987471 0.003195	0.005427 0.987270 0.987769 0.002445	-0.005006 0.979615 0.990101 -0.005154	0.025430 0.981015 0.981445 0.016313	0.001354 0.982697 0.992249 0.004419	0 0.000000 9999
8 73	20 19	8 73	0.150740 0.910195 0.874228 -0.002547	-0.013348 0.962385 0.986360 -0.023033	0.000296 0.981382 0.956994 0.007249	-0.000437 0.980985 0.954446 0.005912	-0.006144 0.985193 0.973599 -0.000723	-0.068403 0.967395 0.971214 -0.045564	-0.009466 0.991205 0.962108 -0.004808	-0.000893 0.978451 0.989193 -0.000607	0.002591 0.983053 0.985975 -0.004248	0.005716 0.987270 0.982463 -0.000770	-0.011182 0.979615 0.990145 -0.009651	-0.031378 0.981015 0.974374 -0.015409	0.001112 0.982697 0.989509 -0.006092	0 0.000000 9999
8 74	20 20	8 74	0.181868 0.910195 0.838301 0.011573	-0.046468 0.962385 0.963701 -0.004933	0.009933 0.981382 0.965183 0.008227	0.009603 0.980985 0.964958 0.007419	-0.018461 0.985193 0.980316 -0.013038	-0.015524 0.967395 0.981781 -0.008992	0.007941 0.991205 0.984843 0.008087	0.010802 0.978451 0.984521 0.017504	-0.001945 0.983053 0.974897 -0.003967	0.001163 0.987270 0.982166 0.001458	-0.008061 0.979615 0.986897 -0.006570	-0.022454 0.981015 0.975367 -0.009145	0.019034 0.982697 0.988346 0.014731	7 0.014233 9999
8 75	20 19	8 75	0.144430 0.910195 0.863123 0.018864	0.060258 0.962385 0.963645 0.023101	-0.029795 0.981382 0.949784 -0.019055	-0.031581 0.980985 0.950508 -0.019875	-0.019887 0.985193 0.972642 -0.011899	0.024584 0.967395 0.962578 0.011768	-0.019755 0.991205 0.971778 -0.011360	0.044092 0.978451 0.971232 0.020438	0.004462 0.983053 0.986562 0.001479	0.004222 0.987270 0.986037 -0.000989	-0.011414 0.979615 0.984615 -0.007838	-0.028739 0.981015 0.971253 -0.020254	0.002221 0.982697 0.994061 0.000349	7 0.019635 9999
8 76	20 20	8 76	0.187819 0.910195 0.797363 0.002396	0.055442 0.962385 0.970121 0.031397	-0.025677 0.981382 0.977015 -0.025374	-0.026144 0.980985 0.977246 -0.026007	0.014531 0.985193 0.981141 0.012893	-0.068749 0.967395 0.978178 -0.051562	-0.011686 0.991205 0.976808 -0.008569	-0.025836 0.978451 0.980308 -0.019024	0.004796 0.983053 0.986097 0.007404	0.016256 0.987270 0.986896 0.015392	-0.019361 0.979615 0.986203 -0.015506	-0.009763 0.981015 0.983171 -0.019357	0.003607 0.982697 0.987111 -0.003928	3 -0.007894 9999
8 77	20 20	8 77	0.169351 0.910195 0.808249 -0.010811	0.022886 0.962385 0.976114 0.012826	0.002902 0.981382 0.979158 0.004147	0.002032 0.980985 0.981457 0.003924	-0.001288 0.985193 0.986935 -0.001622	0.032536 0.967395 0.965635 0.000118	0.010994 0.991205 0.986022 0.009506	0.040363 0.978451 0.976969 0.016604	-0.026068 0.983053 0.930342 -0.021702	0.001971 0.987270 0.982155 -0.004036	-0.043539 0.979615 0.983410 -0.040291	0.036373 0.981015 0.972290 0.016413	-0.030170 0.982697 0.928976 -0.030729	0 0.000000 9999
8 78	20 20	8 78	0.211792 0.910195 0.776500 0.025043	0.050486 0.962385 0.968642 0.024049	0.034890 0.981382 0.960376 0.020559	0.034647 0.980985 0.961589 0.020732	-0.006820 0.985193 0.974643 0.004365	0.054586 0.967395 0.964895 0.030242	0.026629 0.991205 0.970839 0.025450	0.036188 0.978451 0.970493 0.018844	0.032066 0.983053 0.981688 0.029087	0.056452 0.987270 0.972291 0.054603	0.001610 0.979615 0.978142 0.007378	0.022217 0.981015 0.964320 0.009073	0.037662 0.982697 0.981244 0.035946	9 0.036979 9999
8 79	20 20	8 79	0.244945 0.910195 0.759362 0.049826	0.029394 0.962385 0.983428 0.009639	0.001050 0.981382 0.983069 -0.005124	0.001330 0.980985 0.982096 -0.003403	-0.003375 0.985193 0.982902 0.002384	0.027103 0.967395 0.984326 0.014793	0.031438 0.991205 0.985012 0.030475	0.015517 0.978451 0.983212 0.006845	0.002858 0.983053 0.979155 0.002269	0.041518 0.987270 0.983072 0.035723	0.057130 0.979615 0.948949 0.035677	0.043026 0.981015 0.980123 0.031149	0.000726 0.982697 0.979905 0.006848	0 0.049826 134
8 80	20 18	8 80	0.157025 0.910195 0.743148 -0.028814	-0.045996 0.962385 0.964417 -0.027600	-0.005746 0.981382 0.960965 0.005201	-0.006191 0.980985 0.960775 0.005794	-0.006965 0.985193 0.892261 -0.003231	0.038546 0.967395 0.950424 0.016204	-0.013709 0.991205 0.911173 -0.016076	-0.019987 0.978451 0.882960 -0.008048	0.012562 0.983053 0.975055 0.002090	-0.003696 0.987270 0.913519 0.001170	0.004023 0.979615 0.978628 0.007274	0.023927 0.981015 0.970468 0.011377	0.003134 0.982697 0.985390 0.003244	0 0.000000 9999
8 81	20 18	8 81	0.156392 0.910195 0.844930 0.021362	0.000259 0.962385 0.976512 0.003848	-0.005067 0.981382 0.989062 -0.005241	-0.001552 0.980985 0.989257 -0.001678	0.018769 0.985193 0.888934 0.009030	-0.003976 0.967395 0.972495 -0.017602	-0.010922 0.991205 0.936245 -0.017804	-0.000579 0.978451 0.898065 -0.003396	0.012027 0.983053 0.951195 -0.003607	-0.009276 0.987270 0.905671 -0.004723	-0.007005 0.979615 0.983269 -0.001952	0.008527 0.981015 0.980101 -0.007055	0.000667 0.982697 0.983716 -0.007190	0 0.021362 9999
8 82	20 18	8 82	0.119140 0.910195 0.854608 -0.011122	-0.005854 0.962385 0.964633 -0.009746	0.025324 0.981382 0.945850 0.012825	0.025650 0.980985 0.949759 0.013870	-0.010763 0.985193 0.967913 -0.001812	0.007549 0.967395 0.963121 0.000919	0.005623 0.991205 0.968752 0.002926	0.023099 0.978451 0.961573 0.014500	0.012176 0.983053 0.978346 0.001818	0.015410 0.987270 0.968662 0.003778	-0.034392 0.979615 0.971078 -0.021629	0.033665 0.981015 0.956169 0.019240	0.005815 0.982697 0.989419 0.000792	0 0.000000 9999
8 83	20 20	8 83	0.140527 0.910195 0.860127 -0.000925	0.022326 0.962385 0.962294 0.011698	0.014191 0.981382 0.978430 0.015874	0.014553 0.980985 0.978315 0.014463	-0.001888 0.985193 0.986530 0.002364	0.076970 0.967395 0.954598 0.031575	0.004752 0.991205 0.986149 0.003572	0.055719 0.978451 0.961562 0.022977	0.010569 0.983053 0.985106 0.007564	0.003824 0.987270 0.983253 -0.005560	0.002032 0.979615 0.960859 -0.011802	0.046801 0.981015 0.968808 0.021011	0.006594 0.982697 0.985205 0.003876	0 0.000000 9999
8 84	20 18	8 84	0.145517 0.910195 0.857521 0.002722	0.031586 0.962385 0.938079 0.022992	0.019856 0.981382 0.940651 0.017461	0.020149 0.980985 0.939860 0.017022	0.010541 0.985193 0.945983 0.022509	0.023491 0.967395 0.987199 0.020144	0.016996 0.991205 0.983243 0.016963	0.047495 0.978451 0.980566 0.030652	0.001373 0.983053 0.990257 -0.005539	0.006461 0.987270 0.969913 -0.002859	0.044525 0.979615 0.985285 0.033051	0.027625 0.981015 0.964065 0.038722	0.072627 0.982697 0.985565 0.065123	11 0.010267 9999
8 85	20 20	8 85	0.162877 0.910195 0.865852 0.016543	0.015301 0.962385 0.986594 0.002329	-0.011276 0.981382 0.958000 -0.008951	-0.010254 0.980985 0.962478 -0.006976	-0.014048 0.985193 0.982569 -0.011607	0.042558 0.967395 0.980932 0.021816	-0.007240 0.991205 0.970582 -0.006759	0.012972 0.978451 0.986578 0.007533	-0.001839 0.983053 0.986758 -0.007645	0.035947 0.987270 0.979540 0.024492	0.045077 0.979615 0.945582 0.032103	0.010441 0.981015 0.978330 -0.003399	-0.010674 0.982697 0.983200 -0.016357	10 0.023045 9999
8 86	20 16	8 86	0.142317 0.910195 0.835357 0.028893	-0.024933 0.962385 0.929104 -0.028322	-0.002429 0.981382 0.984399 0.002880	-0.000634 0.980985 0.986795 0.005345	0.005723 0.985193 0.952976 0.003056	-0.048061 0.967395 0.963864 -0.013663	-0.013437 0.991205 0.975810 -0.013009	-0.043289 0.978451 0.937512 -0.007609	0.009179 0.983053 0.902782 0.000181	-0.018410 0.987270 0.959921 -0.007332	-0.014618 0.979615 0.979834 -0.009389	0.020541 0.981015 0.944992 0.005363	-0.000053 0.982697 0.985866 -0.001477	0 0.028893 9999
8 87	20 20	8 87	0.139721 0.910195 0.860313 -0.004301	0.031026 0.962385 0.986287 0.022795	-0.004528 0.981382 0.958198 -0.006042	-0.008510 0.980985 0.964663 -0.010140	0.018268 0.985193 0.979668 0.013140	0.025406 0.967395 0.979242 0.009606	-0.006753 0.991205 0.972436 -0.010693	-0.025146 0.978451 0.973893 -0.009773	0.017209 0.983053 0.983355 0.009540	0.005328 0.987270 0.975650 0.011001	-0.003327 0.979615 0.980397 -0.009850	0.024460 0.981015 0.974514 0.001998	0.029014 0.982697 0.985347 0.021273	0 0.000000 9999
8 88	20 16	8 88	0.132823 0.910195 0.797202 -0.011053	-0.069722 0.962385 0.904925 -0.030238	-0.000847 0.981382 0.982519 -0.000661	-0.009572 0.980985 0.982343 -0.011739	0.002444 0.985193 0.901437 -0.016859	-0.037798 0.967395 0.967506 -0.004957	0.005786 0.991205 0.960445 0.005513	-0.020606 0.978451 0.969647 0.005484	-0.019649 0.983053 0.845824 0.005644	0.056356 0.987270 0.954635 0.036940	-0.006441 0.979615 0.974045 -0.001673	0.025139 0.981015 0.885813 -0.009648	0.002982 0.982697 0.973625 0.001506	0 0.000000 9999
8 89	20 19	8 89	0.145373 0.910195 0.853798 -0.007789	0.021897 0.962385 0.976324 0.003569	0.000773 0.981382 0.906943 -0.006767	0.000531 0.980985 0.908891 -0.006402	-0.028395 0.985193 0.968654 -0.014272	-0.013078 0.967395 0.984865 -0.002095	-0.000393 0.991205 0.972336 0.005790	0.013594 0.978451 0.977322 -0.006691	-0.008587 0.983053 0.983440 -0.011877	0.018263 0.987270 0.986095 0.012232	-0.013609 0.979615 0.982084 -0.008697	-0.054022 0.981015 0.955701 -0.026933	-0.004546 0.982697 0.987594 -0.009681	0 0.000000 9999
8 90	20 9	8 90	0.171426 0.910195 0.837205 0.007977	0.019397 0.962385 0.980428 0.007419	0.007597 0.981382 0.758555 0.023538	-0.001393 0.980985 0.728071 0.019916	-0.013458 0.985193 0.968144 -0.021098	-0.008140 0.967395 0.987872 -0.020137	0.030334 0.991205 0.934789 0.031385	-0.045090 0.978451 0.966262 -0.020910	0.103561 0.983053 0.949614 0.090902	-0.021311 0.987270 0.954436 -0.003060	-0.007293 0.979615 0.980588 -0.001736	0.068487 0.981015 0.451216 -0.026000	0.001965 0.982697 0.991463 -0.002906	8 0.026928 9999
8 91	20 19	8 91	0.164804 0.910195 0.830553 0.018938	0.017813 0.962385 0.987855 0.020855	0.021030 0.981382 0.907099 0.025332	0.021532 0.980985 0.906923 0.025297	-0.020715 0.985193 0.957663 -0.010196	-0.058211 0.967395 0.946486 -0.005979	-0.011556 0.991205 0.943691 -0.008078	-0.015402 0.978451 0.981547 -0.004255	0.002198 0.983053 0.986450 -0.006285	0.008557 0.987270 0.984555 0.001712	-0.027513 0.979615 0.968617 -0.018676	-0.037848 0.981015 0.943639 -0.002152	0.000395 0.982697 0.987267 -0.001036	0 0.018938 9999
8 92	20 9	8 92	0.133706 0.910195 0.840650 -0.004722	-0.046840 0.962385 0.970793 -0.012172	-0.014359 0.981382 0.741199 -0.016937	-0.021949 0.980985 0.712958 -0.018270	0.021965 0.985193 0.903678 0.006218	-0.027473 0.967395 0.981519 -0.012290	0.011075 0.991205 0.945663 0.000836	-0.065035 0.978451 0.922885 -0.020403	0.016690 0.983053 0.956602 -0.003532	-0.030047 0.987270 0.943205 -0.011877	-0.038745 0.979615 0.922523 -0.025360	0.091110 0.981015 0.444711 0.044721	0.026793 0.982697 0.990697 0.019262	0 0.000000 9999
8 93	20 20	8 93	0.212789 0.910195 0.777418 0.027666	-0.012158 0.962385 0.981411 0.007085	0.013392 0.981382 0.969126 0.010517	0.013572 0.980985 0.972418 0.009826	-0.021073 0.985193 0.974149 -0.018980	-0.033642 0.967395 0.975144 -0.012056	-0.015434 0.991205 0.965876 -0.024308	-0.021962 0.978451 0.972317 -0.004962	0.009480 0.983053 0.985874 0.004879	-0.000196 0.987270 0.975773 -0.002019	0.022185 0.979615 0.985138 0.019773	0.003447 0.981015 0.968011 -0.006902	-0.035930 0.982697 0.970193 -0.029425	0 0.027666 9999
9 10	19 20	9 10	0.213442 0.896625 0.861910 0.028245	-0.013087 0.984483 0.976935 -0.018214	0.027889 0.956588 0.977814 0.028521	0.029402 0.953371 0.980379 0.027477	-0.008886 0.976776 0.984753 -0.022540	-0.018916 0.989015 0.977524 -0.016691	-0.015266 0.976289 0.981417 -0.001558	-0.008890 0.980205 0.985841 -0.019276	0.005794 0.993298 0.980392 0.003915	0.003848 0.989819 0.984721 -0.000707	-0.036448 0.985111 0.965298 -0.024908	-0.048449 0.973863 0.986206 -0.035311	-0.003122 0.986694 0.992357 -0.005299	0 0.028245 9999
9 11	19 13	9 11	0.133805 0.896625 0.918406 0.002529	-0.024865 0.984483 0.987339 -0.025391	0.001538 0.956588 0.969081 0.005591	0.013466 0.953371 0.983982 0.010414	-0.018242 0.976776 0.982582 -0.010954	0.013227 0.989015 0.989992 0.016599	-0.060571 0.976289 0.976040 -0.037430	-0.037392 0.980205 0.985507 -0.034160	0.001732 0.993298 0.992312 -0.005346	-0.021852 0.989819 0.980120 -0.014083	0.007047 0.985111 0.989766 0.006089	-0.046782 0.973863 0.597332 0.016933	-0.000625 0.986694 0.980002 -0.007774	6 -0.009729 9999
9 12	19 20	9 12	0.211589 0.896625 0.851702 0.009389	0.023285 0.984483 0.984376 0.020248	0.031260 0.956588 0.969610 0.024012	0.029948 0.953371 0.969973 0.021764	0.005189 0.976776 0.980340 -0.011975	-0.009198 0.989015 0.977214 -0.006645	-0.028585 0.976289 0.983893 -0.020814	0.001566 0.980205 0.984884 -0.013768	0.010817 0.993298 0.983433 0.011274	-0.000447 0.989819 0.983151 -0.006288	-0.008360 0.985111 0.955613 0.014210	-0.030013 0.973863 0.976827 -0.010544	0.028139 0.986694 0.987102 0.028279	6 -0.013979 9999
9 13	19 13	9 13	0.166674 0.896625 0.875373 0.001503	-0.024790 0.984483 0.978895 -0.022874	0.003794 0.956588 0.976043 -0.001581	-0.091064 0.953371 0.962227 -0.076506	-0.004089 0.976776 0.982090 0.000423	0.008537 0.989015 0.989353 0.015241	-0.083169 0.976289 0.967264 -0.055937	-0.031017 0.980205 0.972541 -0.015035	0.021638 0.993298 0.984383 0.022448	-0.015542 0.989819 0.968794 -0.003112	-0.004691 0.985111 0.985225 -0.007143	-0.049706 0.973863 0.623013 -0.019664	0.023399 0.986694 0.990176 0.023015	3 -0.010723 9999
9 14	19 20	9 14	0.189531 0.896625 0.834541 0.011068	-0.019547 0.984483 0.973419 -0.015776	0.018199 0.956588 0.965069 0.014737	0.025724 0.953371 0.961179 0.015811	-0.034967 0.976776 0.978358 -0.031439	-0.005743 0.989015 0.985114 -0.005239	-0.020042 0.976289 0.973664 -0.032377	-0.008437 0.980205 0.980099 -0.008324	-0.017980 0.993298 0.950344 -0.012720	0.010479 0.989819 0.969114 0.005506	0.032892 0.985111 0.980960 0.023814	-0.018341 0.973863 0.977287 -0.010242	-0.008900 0.986694 0.962673 0.003229	6 -0.018930 9999
9 15	19 16	9 15	0.108674 0.896625 0.896383 -0.002879	0.006037 0.984483 0.968663 0.008404	-0.018246 0.956588 0.949441 -0.004541	-0.011317 0.953371 0.977372 -0.009824	-0.014100 0.976776 0.983224 -0.016965	-0.009528 0.989015 0.953895 -0.004125	-0.028441 0.976289 0.966148 -0.000770	0.028324 0.980205 0.943799 -0.007771	-0.000549 0.993298 0.960172 0.005363	0.010764 0.989819 0.959176 0.000797	-0.001169 0.985111 0.987685 -0.000571	-0.033589 0.973863 0.922287 -0.006578	0.000317 0.986694 0.978180 -0.007202	0 0.000000 9999
9 16	19 20	9 16	0.170472 0.896625 0.846612 -0.006216	-0.014644 0.984483 0.980090 -0.017140	-0.011653 0.956588 0.938878 -0.025410	-0.012472 0.953371 0.938864 -0.024646	0.004855 0.976776 0.975464 -0.007272	-0.023244 0.989015 0.975225 -0.015422	-0.024304 0.976289 0.977814 -0.017613	0.009803 0.980205 0.986126 -0.000734	-0.008212 0.993298 0.980717 -0.013262	0.010396 0.989819 0.980368 0.007131	-0.059045 0.985111 0.956850 -0.040837	-0.045333 0.973863 0.971621 -0.025564	-0.010441 0.986694 0.993186 -0.012941	0 0.000000 9999
9 17	19 19	9 17	0.165470 0.896625 0.825919 0.011245	0.004555 0.984483 0.918436 -0.011742	0.006186 0.956588 0.973896 0.001931	0.007953 0.953371 0.976458 0.004204	0.008161 0.976776 0.973808 -0.007658	-0.043303 0.989015 0.977495 -0.040270	0.015309 0.976289 0.965631 -0.016879	-0.002435 0.980205 0.952784 -0.027005	0.018384 0.993298 0.981439 0.018403	-0.017977 0.989819 0.956873 -0.023653	0.030459 0.985111 0.979292 0.022860	-0.011263 0.973863 0.965357 0.000433	-0.011439 0.986694 0.987081 -0.014002	7 -0.017426 9999
9 18	19 19	9 18	0.171025 0.896625 0.860865 -0.002644	-0.020486 0.984483 0.986115 -0.019516	-0.082889 0.956588 0.954351 -0.067535	-0.080679 0.953371 0.955212 -0.064282	0.009160 0.976776 0.973418 0.006233	-0.014682 0.989015 0.986777 -0.008423	-0.005441 0.976289 0.976411 0.001384	0.020719 0.980205 0.988416 0.018877	0.007040 0.993298 0.981271 0.005602	0.041429 0.989819 0.987578 0.039003	0.024658 0.985111 0.980461 0.027341	0.047962 0.973863 0.975764 0.039659	0.011805 0.986694 0.985800 0.006418	0 0.000000 9999
9 19	19 20	9 19	0.161209 0.896625 0.868578 0.017659	-0.026312 0.984483 0.978608 -0.018422	-0.005019 0.956588 0.978620 0.001086	-0.006600 0.953371 0.977968 -0.000997	-0.028344 0.976776 0.970399 -0.002183	-0.003646 0.989015 0.976614 -0.011831	-0.031930 0.976289 0.974288 -0.017467	-0.037404 0.980205 0.953353 -0.009896	0.001172 0.993298 0.979200 -0.001762	0.009510 0.989819 0.960782 0.021824	-0.000235 0.985111 0.982328 -0.002002	-0.014346 0.973863 0.983248 -0.002839	0.023919 0.986694 0.990546 0.022042	9 0.019631 9999
9 20	19 20	9 20	0.212687 0.896625 0.847689 0.017495	-0.023287 0.984483 0.982808 -0.023715	0.020998 0.956588 0.956519 0.001925	0.021504 0.953371 0.958923 0.006172	0.041555 0.976776 0.978384 0.027482	0.002937 0.989015 0.971896 -0.002577	0.020748 0.976289 0.972681 0.000882	-0.029580 0.980205 0.985774 -0.020858	0.020724 0.993298 0.983773 0.019861	-0.000481 0.989819 0.986385 0.003089	-0.003597 0.985111 0.984517 -0.001643	0.018899 0.973863 0.974797 0.003401	0.024782 0.986694 0.986818 0.022887	4 0.021927 9999
9 21	19 19	9 21	0.179589 0.896625 0.882563 0.012522	0.006143 0.984483 0.989003 0.003248	0.024265 0.956588 0.959690 0.007447	0.024029 0.953371 0.958987 0.009363	0.040799 0.976776 0.973317 0.015240	0.028222 0.989015 0.977922 0.027860	0.050964 0.976289 0.970457 0.019326	0.023833 0.980205 0.970988 0.003550	-0.005187 0.993298 0.983667 -0.007868	0.014288 0.989819 0.980682 0.007680	0.047201 0.985111 0.975548 0.036529	0.069166 0.973863 0.964991 0.041981	-0.006601 0.986694 0.988763 -0.009341	11 0.022928 9999
9 22	19 19	9 22	0.126886 0.896625 0.919987 0.014132	0.012525 0.984483 0.960936 0.008625	-0.027470 0.956588 0.979248 -0.029597	-0.028053 0.953371 0.978498 -0.031321	-0.026075 0.976776 0.980687 -0.007665	0.006878 0.989015 0.967919 0.015735	-0.011878 0.976289 0.988557 -0.015705	0.016133 0.980205 0.976274 -0.003889	0.016995 0.993298 0.966124 0.015265	0.003820 0.989819 0.985808 -0.002131	0.004704 0.985111 0.983049 0.003925	-0.028071 0.973863 0.976600 -0.011237	-0.002572 0.986694 0.978673 -0.005056	3 -0.021039 9999
9 23	19 20	9 23	0.204098 0.896625 0.853479 0.023421	0.018082 0.984483 0.984657 0.012512	0.007252 0.956588 0.973644 0.006662	0.005103 0.953371 0.973070 0.001811	0.036219 0.976776 0.981012 0.020947	0.001291 0.989015 0.979270 0.001809	-0.018341 0.976289 0.980150 -0.017541	0.005651 0.980205 0.987684 0.003213	0.039413 0.993298 0.977154 0.033979	0.009995 0.989819 0.987752 0.004221	-0.027927 0.985111 0.975082 -0.017364	-0.001342 0.973863 0.978711 0.003336	-0.001322 0.986694 0.979697 -0.007487	8 0.028210 9999
9 24	19 20	9 24	0.163519 0.896625 0.867817 -0.002689	0.038517 0.984483 0.979905 0.035809	0.008626 0.956588 0.957346 0.009745	0.008197 0.953371 0.958754 0.010724	0.013448 0.976776 0.978515 0.021886	0.004973 0.989015 0.983083 0.004221	-0.029134 0.976289 0.977290 -0.009995	-0.019807 0.980205 0.982672 -0.010836	-0.006321 0.993298 0.983230 -0.008268	0.002187 0.989819 0.977594 0.005708	0.020880 0.985111 0.986144 0.018815	-0.005179 0.973863 0.984759 0.004409	-0.001418 0.986694 0.989922 -0.005612	0 0.000000 9999
9 25	19 20	9 25	0.175496 0.896625 0.808523 0.021828	-0.001164 0.984483 0.937903 0.003117	-0.007809 0.956588 0.985299 -0.009342	-0.006766 0.953371 0.985377 -0.009442	-0.036567 0.976776 0.959889 -0.006012	0.010227 0.989015 0.986934 0.005587	-0.011944 0.976289 0.983066 -0.003106	-0.011861 0.980205 0.974820 -0.000617	-0.002797 0.993298 0.958584 -0.001354	-0.001810 0.989819 0.960438 -0.002133	0.008813 0.985111 0.985368 0.002457	-0.008988 0.973863 0.978404 0.004122	-0.000813 0.986694 0.974386 -0.004301	0 0.021828 9999
9 26	19 20	9 26	0.109525 0.896625 0.849665 -0.028587	0.004195 0.984483 0.980356 0.003418	0.045337 0.956588 0.945397 0.020199	0.044663 0.953371 0.945585 0.019342	0.043188 0.976776 0.952217 0.014000	-0.008512 0.989015 0.978356 -0.008166	0.041655 0.976289 0.960393 0.017493	0.020666 0.980205 0.958328 -0.001419	0.004372 0.993298 0.975636 0.005293	0.001702 0.989819 0.985037 -0.002276	-0.014321 0.985111 0.978017 -0.022299	0.058732 0.973863 0.950930 0.023375	-0.003598 0.986694 0.986571 -0.003254	0 0.000000 9999
9 27	19 20	9 27	0.174261 0.896625 0.849935 0.013259	0.028893 0.984483 0.964897 0.022256	-0.001618 0.956588 0.972949 -0.002351	-0.002159 0.953371 0.972691 -0.002585	-0.001129 0.976776 0.981996 -0.004240	-0.000764 0.989015 0.974981 0.004658	0.001358 0.976289 0.983127 -0.009838	0.034681 0.980205 0.970057 0.012931	0.000209 0.993298 0.974342 0.000605	0.003119 0.989819 0.969926 -0.005435	-0.015308 0.985111 0.961030 -0.000882	-0.026179 0.973863 0.972333 -0.001116	0.041296 0.986694 0.970950 0.036110	0 0.013259 9999
9 28	19 19	9 28	0.194675 0.896625 0.791167 0.014955	0.006523 0.984483 0.958813 0.004004	-0.000666 0.956588 0.970225 0.000926	0.000789 0.953371 0.968411 -0.001241	0.027844 0.976776 0.971703 0.011041	0.009948 0.989015 0.976900 0.015175	0.037417 0.976289 0.975434 0.020477	0.039515 0.980205 0.961100 0.015344	0.015043 0.993298 0.979261 0.011319	0.006826 0.989819 0.982797 0.000538	-0.015079 0.985111 0.946287 -0.005120	-0.013742 0.973863 0.969081 0.010052	0.029951 0.986694 0.987210 0.030216	6 0.017500 9999
9 29	19 20	9 29	0.181984 0.896625 0.832267 -0.016625	-0.012940 0.984483 0.957740 -0.004037	-0.067062 0.956588 0.979216 -0.060015	-0.065766 0.953371 0.979210 -0.057137	-0.016323 0.976776 0.986118 -0.010436	-0.018165 0.989015 0.970623 -0.012598	-0.032525 0.976289 0.978008 -0.012742	0.027317 0.980205 0.979080 0.012361	-0.001547 0.993298 0.965615 0.000854	0.005368 0.989819 0.985087 -0.003087	-0.010210 0.985111 0.978062 -0.020625	0.008645 0.973863 0.990216 0.010285	0.019224 0.986694 0.989977 0.024105	0 0.000000 9999
9 30	19 19	9 30	0.198044 0.896625 0.806969 -0.021858	0.001327 0.984483 0.985893 0.000585	0.014590 0.956588 0.955812 -0.000518	0.014108 0.953371 0.955171 0.003120	0.049937 0.976776 0.973924 0.027087	0.006696 0.989015 0.977006 0.004228	0.031771 0.976289 0.967283 0.003631	0.030371 0.980205 0.979408 0.021431	-0.005058 0.993298 0.980952 -0.002659	0.025509 0.989819 0.979184 0.019878	-0.011849 0.985111 0.982964 -0.002815	0.001982 0.973863 0.982300 -0.016453	-0.003646 0.986694 0.986392 -0.009671	0 0.000000 9999
9 31	19 20	9 31	0.165131 0.896625 0.823969 -0.019649	-0.004013 0.984483 0.964612 0.004761	-0.046577 0.956588 0.955576 -0.025055	-0.046839 0.953371 0.953788 -0.020954	-0.016348 0.976776 0.984753 -0.017462	0.005605 0.989015 0.983710 0.002412	-0.014752 0.976289 0.984628 -0.006354	0.001542 0.980205 0.983676 -0.004084	-0.005571 0.993298 0.984594 -0.008088	0.000117 0.989819 0.983636 -0.003988	0.005815 0.985111 0.988319 0.008764	0.017580 0.973863 0.982484 0.009563	-0.001901 0.986694 0.987432 -0.007790	0 0.000000 9999
9 32	19 20	9 32	0.200950 0.896625 0.861184 0.027993	-0.001884 0.984483 0.972354 -0.003428	-0.013361 0.956588 0.976069 -0.006546	-0.012802 0.953371 0.975366 -0.006331	-0.002327 0.976776 0.984551 -0.006305	0.004206 0.989015 0.977430 0.008454	-0.013021 0.976289 0.979327 -0.013404	0.024395 0.980205 0.980118 0.010215	0.014921 0.993298 0.975781 0.010859	0.013830 0.989819 0.978118 0.007979	-0.012330 0.985111 0.984836 -0.006759	-0.023950 0.973863 0.975944 -0.007711	0.013788 0.986694 0.985847 0.011058	0 0.027993 9999
9 33	19 20	9 33	0.202217 0.896625 0.859059 0.016078	0.025741 0.984483 0.981499 0.032235	0.012085 0.956588 0.959709 0.009833	0.012482 0.953371 0.960057 0.009875	0.018070 0.976776 0.970504 -0.011565	0.010655 0.989015 0.970953 0.008057	0.019054 0.976289 0.978152 0.002489	-0.015983 0.980205 0.986745 -0.008700	0.007109 0.993298 0.981778 0.001229	0.003847 0.989819 0.980662 -0.002115	-0.017943 0.985111 0.982269 -0.012019	-0.000647 0.973863 0.986455 -0.010636	0.008149 0.986694 0.982825 0.005869	0 0.016078 9999
9 34	19 19	9 34	0.114962 0.896625 0.916421 -0.002129	0.016532 0.984483 0.988269 0.017285	0.001603 0.956588 0.976974 0.001739	0.001245 0.953371 0.978372 0.000984	0.017125 0.976776 0.981608 0.005414	0.023089 0.989015 0.968121 0.029049	0.026103 0.976289 0.978017 0.000764	0.056638 0.980205 0.968766 0.035922	-0.000874 0.993298 0.991667 -0.002437	0.048965 0.989819 0.980377 0.045492	0.001534 0.985111 0.983111 0.000973	-0.016223 0.973863 0.973922 -0.005916	-0.001134 0.986694 0.970082 -0.004583	0 0.000000 9999
9 35	19 20	9 35	0.154487 0.896625 0.840877 -0.030203	-0.022316 0.984483 0.981048 -0.016964	-0.020387 0.956588 0.980040 -0.020722	-0.021436 0.953371 0.980318 -0.021626	-0.039419 0.976776 0.967259 -0.021322	0.000972 0.989015 0.982697 -0.004218	-0.038140 0.976289 0.983750 -0.030459	-0.040164 0.980205 0.978289 -0.023714	-0.006330 0.993298 0.982158 -0.009474	-0.023466 0.989819 0.983064 -0.018010	0.020111 0.985111 0.985727 0.018201	-0.028013 0.973863 0.975601 -0.001627	0.007715 0.986694 0.981982 0.006244	0 0.000000 9999
9 36	19 20	9 36	0.238488 0.896625 0.836014 0.051018	-0.014455 0.984483 0.982679 -0.016881	-0.018267 0.956588 0.960966 -0.009169	-0.016478 0.953371 0.961079 -0.007513	0.018238 0.976776 0.977183 -0.002142	-0.012370 0.989015 0.983314 -0.008922	-0.026076 0.976289 0.986974 -0.022369	-0.004118 0.980205 0.985893 -0.008118	0.023655 0.993298 0.967663 0.022948	-0.000940 0.989819 0.974442 -0.009763	-0.057641 0.985111 0.951566 -0.041669	-0.038046 0.973863 0.979807 -0.023571	0.004362 0.986694 0.982696 -0.000850	0 0.051018 122
9 37	19 20	9 37	0.123018 0.896625 0.872738 -0.028075	0.011011 0.984483 0.958308 0.016368	-0.002960 0.956588 0.975583 -0.008574	0.008542 0.953371 0.980986 0.002251	-0.034851 0.976776 0.956858 -0.011925	0.008670 0.989015 0.985319 -0.000724	-0.028584 0.976289 0.977490 -0.017882	0.012887 0.980205 0.981385 0.008811	0.005149 0.993298 0.954117 0.012232	-0.004137 0.989819 0.974187 -0.015001	0.003376 0.985111 0.985638 -0.002333	-0.023903 0.973863 0.977872 -0.012082	-0.004143 0.986694 0.989089 -0.004075	0 0.000000 9999
9 38	19 19	9 38	0.228718 0.896625 0.850271 0.048384	0.044986 0.984483 0.989432 0.039637	-0.008520 0.956588 0.972143 -0.007844	-0.008380 0.953371 0.972861 -0.005713	-0.001754 0.976776 0.977855 -0.015382	0.005133 0.989015 0.982512 0.011543	-0.014641 0.976289 0.978536 -0.025805	-0.006680 0.980205 0.981833 -0.016139	-0.003441 0.993298 0.965301 -0.005942	0.002829 0.989819 0.981260 -0.000752	-0.005304 0.985111 0.976403 0.000400	-0.008389 0.973863 0.990157 -0.008447	-0.004979 0.986694 0.970549 -0.004665	0 0.048384 145
9 39	19 20	9 39	0.190349 0.896625 0.862162 0.011508	-0.023784 0.984483 0.969262 -0.018540	-0.001260 0.956588 0.972591 -0.004301	-0.004331 0.953371 0.979095 -0.009428	-0.025154 0.976776 0.966393 -0.004282	-0.033744 0.989015 0.980835 -0.035482	-0.012220 0.976289 0.980542 -0.009542	-0.050062 0.980205 0.966762 -0.028128	0.009945 0.993298 0.972719 0.011703	-0.008630 0.989819 0.969144 -0.002504	-0.016450 0.985111 0.981655 -0.019831	-0.021601 0.973863 0.973813 -0.013803	-0.016454 0.986694 0.972438 -0.012943	7 -0.017992 9999
9 40	19 19	9 40	0.084554 0.896625 0.889634 -0.021390	-0.000005 0.984483 0.977907 -0.005276	-0.006816 0.956588 0.983998 -0.008367	-0.006468 0.953371 0.983387 -0.007845	-0.031980 0.976776 0.988566 -0.031842	-0.020989 0.989015 0.972203 -0.013740	-0.011038 0.976289 0.988303 -0.005986	0.025048 0.980205 0.974345 0.003294	0.001078 0.993298 0.987680 0.001424	0.000182 0.989819 0.978932 -0.005373	0.004664 0.985111 0.973608 0.005345	-0.056607 0.973863 0.981321 -0.044127	0.000460 0.986694 0.988224 -0.006258	0 0.000000 9999
9 41	19 20	9 41	0.238695 0.896625 0.819614 0.027898	0.008048 0.984483 0.973179 0.005805	-0.015050 0.956588 0.976411 -0.015891	-0.016742 0.953371 0.974203 -0.012041	0.002110 0.976776 0.982096 -0.006992	0.001779 0.989015 0.981583 -0.002728	-0.012550 0.976289 0.982906 -0.015927	-0.023780 0.980205 0.981679 -0.014902	-0.002931 0.993298 0.955088 -0.001681	-0.002859 0.989819 0.986757 -0.006369	-0.006116 0.985111 0.984409 -0.000025	-0.035349 0.973863 0.975907 -0.018604	0.004246 0.986694 0.977650 0.010141	0 0.027898 9999
9 42	19 19	9 42	0.147805 0.896625 0.873145 -0.021374	-0.009919 0.984483 0.957368 -0.016034	-0.017611 0.956588 0.985999 -0.013129	-0.017830 0.953371 0.986349 -0.012043	-0.022592 0.976776 0.973059 0.001218	-0.014425 0.989015 0.947850 -0.006056	-0.004919 0.976289 0.983454 0.000404	0.052977 0.980205 0.959061 0.025989	0.008922 0.993298 0.958743 0.008500	0.001810 0.989819 0.982456 0.000215	0.000505 0.985111 0.980794 -0.000658	-0.049649 0.973863 0.965931 -0.020957	0.012481 0.986694 0.989252 0.005123	0 0.000000 9999
9 43	19 20	9 43	0.193039 0.896625 0.835123 -0.003188	-0.007284 0.984483 0.983566 -0.005232	-0.015441 0.956588 0.975708 -0.018462	-0.012976 0.953371 0.974757 -0.013148	0.013233 0.976776 0.976561 -0.008891	0.011328 0.989015 0.978587 0.003671	-0.046910 0.976289 0.977506 -0.031167	-0.014827 0.980205 0.986596 -0.011018	0.005334 0.993298 0.975140 0.001950	0.002952 0.989819 0.980110 -0.004060	-0.013804 0.985111 0.960228 0.005828	-0.034193 0.973863 0.981008 -0.014619	0.004006 0.986694 0.983488 -0.000492	0 0.000000 9999
9 44	19 20	9 44	0.181332 0.896625 0.822753 0.006807	0.023881 0.984483 0.984929 0.021770	-0.001561 0.956588 0.963786 -0.004853	-0.002445 0.953371 0.973741 -0.006022	-0.005205 0.976776 0.975688 0.013935	0.009200 0.989015 0.982650 0.009837	-0.052229 0.976289 0.953325 -0.015005	0.012084 0.980205 0.970035 0.034656	0.003351 0.993298 0.982610 -0.001212	-0.008331 0.989819 0.961177 0.009198	0.021038 0.985111 0.981181 0.016655	-0.027472 0.973863 0.967925 -0.011603	0.020202 0.986694 0.982490 0.021137	7 0.015359 9999
9 45	19 20	9 45	0.175603 0.896625 0.823751 0.002199	0.000373 0.984483 0.974703 0.006877	0.003434 0.956588 0.985718 0.002078	0.001666 0.953371 0.986220 -0.000931	-0.055663 0.976776 0.955379 -0.024734	0.014741 0.989015 0.973798 0.010401	-0.059057 0.976289 0.956192 -0.020469	-0.044652 0.980205 0.928109 -0.009827	-0.000552 0.993298 0.949377 -0.007215	-0.025323 0.989819 0.942486 -0.014471	0.029020 0.985111 0.972394 0.019509	-0.027109 0.973863 0.985286 -0.017170	0.060086 0.986694 0.987612 0.056684	4 -0.007375 9999
9 46	19 19	9 46	0.195417 0.896625 0.887921 0.030824	-0.021713 0.984483 0.986362 -0.023748	-0.028409 0.956588 0.967655 -0.017949	-0.028830 0.953371 0.964887 -0.016130	0.005341 0.976776 0.984197 -0.005843	-0.033859 0.989015 0.956180 -0.025175	0.028046 0.976289 0.973112 0.007361	0.030877 0.980205 0.962680 0.000919	-0.000553 0.993298 0.985983 -0.001133	0.005081 0.989819 0.979976 -0.002374	-0.015626 0.985111 0.986226 -0.016935	-0.053645 0.973863 0.983044 -0.040322	-0.033406 0.986694 0.988012 -0.035272	0 0.030824 9999
9 47	19 19	9 47	0.115912 0.896625 0.909665 -0.001259	0.028293 0.984483 0.957105 0.023249	-0.008264 0.956588 0.969767 0.000631	-0.008206 0.953371 0.969819 0.000734	0.032455 0.976776 0.981023 0.030115	-0.011118 0.989015 0.968250 -0.002303	0.031097 0.976289 0.982179 0.022371	0.037408 0.980205 0.949925 0.007610	-0.001897 0.993298 0.981250 -0.000384	0.003891 0.989819 0.975187 -0.001619	0.017979 0.985111 0.984213 0.010967	0.001125 0.973863 0.979939 0.012179	-0.005206 0.986694 0.992414 -0.001804	0 0.000000 9999
9 48	19 16	9 48	0.146412 0.896625 0.863713 -0.002305	-0.010046 0.984483 0.964923 -0.003517	-0.000551 0.956588 0.996190 -0.003482	-0.031338 0.953371 0.975283 -0.007022	-0.016156 0.976776 0.974730 -0.006511	0.014912 0.989015 0.989004 0.010895	0.013314 0.976289 0.982573 0.003167	0.000001 0.980205 0.979420 0.007137	-0.004579 0.993298 0.976196 -0.001613	-0.011398 0.989819 0.976725 -0.009922	-0.000164 0.985111 0.979078 -0.007679	0.001807 0.973863 0.995042 0.001671	-0.020123 0.986694 0.986802 -0.019314	0 0.000000 9999
9 49	19 20	9 49	0.155411 0.896625 0.851021 -0.007470	0.001921 0.984483 0.978257 -0.001605	0.054377 0.956588 0.961239 0.027694	0.053399 0.953371 0.964217 0.024493	0.021376 0.976776 0.967891 0.004735	0.019669 0.989015 0.981802 0.018569	0.009372 0.976289 0.976944 -0.007743	0.016993 0.980205 0.975871 0.000101	-0.002082 0.993298 0.969567 -0.008265	0.004208 0.989819 0.981440 -0.001294	0.013371 0.985111 0.980563 0.011903	0.015556 0.973863 0.977282 -0.005997	0.005898 0.986694 0.980192 0.003962	0 0.000000 9999
9 50	19 20	9 50	0.206093 0.896625 0.860706 0.020793	0.006525 0.984483 0.986106 0.004188	0.043596 0.956588 0.954804 0.029873	0.043501 0.953371 0.954078 0.030115	0.044570 0.976776 0.971765 0.023349	0.017832 0.989015 0.982771 0.014596	0.029006 0.976289 0.978424 0.015437	0.007819 0.980205 0.988916 0.007654	0.000747 0.993298 0.975131 -0.006369	-0.017262 0.989819 0.987072 -0.020848	-0.008232 0.985111 0.979504 -0.003582	0.018129 0.973863 0.980790 0.016234	0.006757 0.986694 0.989327 0.004624	4 0.022034 9999
9 51	19 20	9 51	0.161978 0.896625 0.878074 0.007577	0.020520 0.984483 0.957861 0.006777	0.012460 0.956588 0.972219 0.008101	0.011963 0.953371 0.968655 -0.000797	0.000683 0.976776 0.983987 -0.006707	-0.016240 0.989015 0.975989 -0.020801	0.016283 0.976289 0.981782 0.008212	-0.009431 0.980205 0.974905 -0.007805	-0.005985 0.993298 0.982198 -0.007880	0.005025 0.989819 0.982822 -0.003104	-0.008262 0.985111 0.981116 -0.011778	-0.007245 0.973863 0.978280 0.007174	-0.007875 0.986694 0.988442 -0.011374	6 0.007888 9999
9 52	19 12	9 52	0.173702 0.896625 0.908526 0.031445	0.012023 0.984483 0.984736 0.013048	-0.092239 0.956588 0.973053 -0.084187	-0.092335 0.953371 0.969188 -0.087477	-0.009040 0.976776 0.981999 0.003590	-0.012871 0.989015 0.989875 -0.014538	-0.009796 0.976289 0.984211 0.002081	-0.013725 0.980205 0.984107 -0.002119	0.038136 0.993298 0.984500 0.037279	-0.026900 0.989819 0.974700 -0.017928	-0.002798 0.985111 0.992310 -0.006093	0.001399 0.973863 0.982699 0.003969	-0.005122 0.986694 0.990993 -0.005151	3 -0.052447 112
9 53	19 20	9 53	0.228694 0.896625 0.851253 0.044108	-0.036324 0.984483 0.988010 -0.033586	-0.026291 0.956588 0.962119 -0.031115	-0.026270 0.953371 0.964213 -0.030389	0.035221 0.976776 0.982640 0.035793	0.008810 0.989015 0.982646 0.005166	-0.028791 0.976289 0.980021 -0.016949	-0.023005 0.980205 0.981101 -0.013195	-0.000227 0.993298 0.973456 -0.006185	-0.011551 0.989819 0.984357 -0.008139	-0.037899 0.985111 0.987570 -0.038018	0.002936 0.973863 0.980594 0.016042	0.016070 0.986694 0.989174 0.009375	0 0.044108 193
9 54	19 20	9 54	0.178454 0.896625 0.919145 0.039780	0.024533 0.984483 0.977202 0.023209	-0.071875 0.956588 0.969824 -0.057888	-0.071497 0.953371 0.966074 -0.050545	-0.002244 0.976776 0.981733 0.010780	-0.009714 0.989015 0.979736 -0.006479	-0.036791 0.976289 0.980346 -0.026251	-0.018318 0.980205 0.981382 -0.009479	-0.001762 0.993298 0.993677 -0.001414	-0.004843 0.989819 0.977654 -0.001853	-0.011142 0.985111 0.986106 -0.007655	-0.021506 0.973863 0.983504 -0.002892	-0.001569 0.986694 0.992835 -0.004815	2 -0.047987 152
9 55	19 18	9 55	0.094875 0.896625 0.903301 -0.001472	0.025467 0.984483 0.976242 0.030325	0.059967 0.956588 0.957576 0.065348	0.059881 0.953371 0.963270 0.064740	0.009375 0.976776 0.932305 0.010792	0.009237 0.989015 0.978188 0.004000	0.019571 0.976289 0.984764 0.014628	-0.009932 0.980205 0.971261 -0.009151	-0.014497 0.993298 0.988391 -0.013326	0.018095 0.989819 0.985858 0.010498	0.007694 0.985111 0.979300 0.002630	0.012504 0.973863 0.965892 0.010547	-0.026794 0.986694 0.979757 -0.018230	0 0.000000 9999
9 56	19 20	9 56	0.215463 0.896625 0.873802 0.050303	-0.035420 0.984483 0.973962 -0.030587	-0.055765 0.956588 0.962914 -0.029619	-0.055120 0.953371 0.963111 -0.027898	0.021329 0.976776 0.980303 0.003707	0.009897 0.989015 0.987238 0.012346	-0.004167 0.976289 0.988880 -0.003531	0.029244 0.980205 0.986483 0.020742	0.009028 0.993298 0.990191 0.004435	0.002217 0.989819 0.987085 -0.003824	-0.003775 0.985111 0.986136 -0.005244	0.005441 0.973863 0.977719 -0.012678	0.051957 0.986694 0.987399 0.047199	0 0.050303 128
9 57	19 19	9 57	0.168651 0.896625 0.894933 0.007555	-0.010550 0.984483 0.974543 -0.011483	-0.012776 0.956588 0.986671 -0.008947	-0.012389 0.953371 0.987071 -0.009176	-0.019204 0.976776 0.982348 -0.010893	-0.020100 0.989015 0.983379 -0.023571	-0.019559 0.976289 0.985599 -0.004242	-0.020578 0.980205 0.982144 -0.006574	-0.001100 0.993298 0.980722 -0.004099	-0.014956 0.989819 0.984318 -0.011787	-0.012086 0.985111 0.990322 -0.019883	-0.017394 0.973863 0.982233 -0.008298	-0.008790 0.986694 0.988142 -0.004766	9 -0.009437 9999
[truncated: 1,811,659 more chars]
