# Supplementary material for: Prediction of Contact Residue Pairs Based on Co-Substitution between Sites in Protein Structures
Source: PLoS One. 2013 Jan 16;8(1):e54252. doi: 10.1371/journal.pone.0054252 (PMC3546969; doi:10.1371/journal.pone.0054252)
Supplement: Data S1 — Coevolution scores, overall coevolution score and rank of each site pair in each protein. (BZ2) [file pone.0054252.s008.bz2 › ./ces_rank/KH_1_PCBP1_HUMAN_281-343.5114.bl0_01.ces_rank]

# KH_1_PCBP1_HUMAN_281-343.5114.bl0_01.ces_rank
# Neighboring residue pairs (|i - j| <= 5) are excluded.
# #residues = 57  #residue_pairs = 1341  #predicted = 171  #contacts = 90
# 5114 OTUs are used.
# 63 patterns are found.
# 1..63,1..63 : invariant sites are removed;
# 1 conserved site patterns (sd < 9.889364e-05) of 2-th characteristic excluded; 25
#
# standard deviation of each characteristics at each site; the max. of | delta | is normalized to one.
#sd 1 0.138029 0.010005 0.002770 0.002714 0.012775 0.021418 0.014320 0.010630 0.003755 0.033978 0.080751 0.023487 0.004426
#sd 2 0.235986 0.047196 0.059707 0.059705 0.080885 0.070522 0.086786 0.071550 0.078676 0.137043 0.109430 0.103855 0.090255
#sd 3 0.249802 0.051811 0.084568 0.084606 0.079364 0.079349 0.092415 0.080247 0.062919 0.124834 0.180905 0.138618 0.070830
#sd 4 0.255948 0.035630 0.001032 0.001035 0.036083 0.052742 0.044670 0.050786 0.102712 0.175833 0.032756 0.005386 0.160819
#sd 5 0.301046 0.068825 0.103617 0.104193 0.097362 0.118944 0.097427 0.104621 0.107528 0.118122 0.204976 0.179221 0.104002
#sd 6 0.201496 0.034161 0.000732 0.000729 0.031930 0.034062 0.030549 0.044028 0.033566 0.081911 0.026364 0.004595 0.033291
#sd 7 0.230393 0.045612 0.080437 0.080058 0.050829 0.128307 0.064706 0.085203 0.082563 0.052639 0.147905 0.144414 0.079402
#sd 8 0.275755 0.064276 0.077480 0.077405 0.076453 0.127894 0.086539 0.106329 0.080823 0.105008 0.196245 0.137732 0.066330
#sd 9 0.295123 0.073186 0.101532 0.102266 0.074863 0.124643 0.088592 0.108332 0.085222 0.083229 0.194565 0.162630 0.074145
#sd 10 0.257147 0.056887 0.061593 0.061524 0.091752 0.083600 0.064652 0.088524 0.130321 0.138347 0.128173 0.113647 0.128795
#sd 11 0.207784 0.044026 0.031990 0.032520 0.059428 0.055059 0.054568 0.062746 0.069574 0.126684 0.073294 0.058583 0.082064
#sd 12 0.198242 0.070341 0.049833 0.049904 0.046513 0.102392 0.040830 0.073871 0.043874 0.044896 0.113091 0.098320 0.042864
#sd 13 0.263985 0.073979 0.072202 0.073246 0.091963 0.099572 0.067788 0.100910 0.111339 0.127040 0.139767 0.133484 0.098658
#sd 14 0.216265 0.029811 0.004946 0.004946 0.027877 0.024205 0.028146 0.036205 0.045739 0.067597 0.013447 0.009922 0.037964
#sd 15 0.156058 0.025940 0.015119 0.015111 0.037128 0.033943 0.028640 0.045093 0.047874 0.084724 0.048033 0.030240 0.052312
#sd 16 0.053721 0.022963 0.011055 0.012110 0.012106 0.026613 0.013684 0.024130 0.009889 0.026954 0.033000 0.022111 0.015445
#sd 17 0.248453 0.060160 0.080347 0.080755 0.076336 0.100561 0.066552 0.077816 0.070809 0.065814 0.141079 0.134612 0.065712
#sd 18 0.255682 0.093198 0.087312 0.087425 0.066367 0.133916 0.052415 0.081815 0.066803 0.025773 0.171720 0.154243 0.069714
#sd 19 0.097604 0.044907 0.031992 0.031993 0.021948 0.060167 0.016851 0.037435 0.021335 0.009371 0.049047 0.063958 0.019286
#sd 20 0.281588 0.074230 0.093774 0.093818 0.085466 0.123583 0.084783 0.109375 0.061736 0.099658 0.210198 0.152002 0.065943
#sd 21 0.261415 0.058079 0.054938 0.055062 0.082885 0.089889 0.061676 0.096831 0.084711 0.136957 0.192516 0.108604 0.104570
#sd 22 0.186625 0.028525 0.021036 0.021024 0.049666 0.029665 0.035229 0.049211 0.035117 0.093027 0.049351 0.042019 0.062619
#sd 23 0.251162 0.059425 0.089805 0.090269 0.072833 0.081829 0.058474 0.065265 0.057297 0.046401 0.157998 0.157973 0.070151
#sd 24 0.301918 0.076532 0.111546 0.111634 0.087490 0.126921 0.094434 0.099723 0.090428 0.088760 0.226505 0.178707 0.093027
#sd 25 0.218057 0.025506 0.000035 0.006899 0.026493 0.035844 0.034701 0.035844 0.075143 0.128284 0.024936 0.000121 0.101666
#sd 26 0.224034 0.051765 0.086909 0.086902 0.079340 0.072869 0.083648 0.069551 0.035226 0.091988 0.167766 0.143476 0.082395
#sd 27 0.310536 0.075850 0.129708 0.129739 0.081685 0.126296 0.115438 0.103051 0.068593 0.083162 0.214000 0.198246 0.081224
#sd 28 0.315658 0.073020 0.139953 0.140158 0.104479 0.117004 0.133426 0.107061 0.054649 0.146221 0.200240 0.196675 0.090080
#sd 29 0.223146 0.053475 0.013658 0.014044 0.072661 0.071168 0.055426 0.080908 0.093619 0.077985 0.135897 0.027338 0.072537
#sd 30 0.259532 0.096351 0.083417 0.083797 0.067490 0.129668 0.057126 0.079591 0.063014 0.045247 0.196648 0.160386 0.068248
#sd 31 0.224645 0.048189 0.003432 0.013164 0.071692 0.100256 0.060085 0.067722 0.025199 0.134771 0.137649 0.007027 0.031306
#sd 32 0.290242 0.073648 0.110453 0.111043 0.090231 0.096367 0.081583 0.091457 0.105198 0.102551 0.190626 0.173969 0.108475
#sd 33 0.212892 0.033019 0.004955 0.004954 0.032199 0.035544 0.033723 0.048058 0.041597 0.097858 0.026951 0.009874 0.070990
#sd 34 0.271923 0.062621 0.092328 0.093332 0.082910 0.089687 0.083025 0.090574 0.107572 0.114503 0.176710 0.154261 0.098041
#sd 35 0.223945 0.040014 0.014329 0.014324 0.045988 0.038788 0.037121 0.057470 0.085669 0.120061 0.057844 0.028476 0.067096
#sd 36 0.279903 0.069024 0.109493 0.109475 0.082427 0.134284 0.103413 0.108624 0.068268 0.100776 0.184727 0.176414 0.061332
#sd 37 0.255213 0.061872 0.095878 0.095902 0.046189 0.111982 0.070602 0.073696 0.038332 0.023533 0.165452 0.158102 0.036266
#sd 38 0.283443 0.066572 0.120842 0.120688 0.078875 0.126962 0.098319 0.104751 0.065106 0.093552 0.188011 0.182256 0.063436
#sd 39 0.251746 0.065426 0.083039 0.083032 0.075496 0.111770 0.081308 0.095369 0.072504 0.096720 0.165104 0.143109 0.070636
#sd 40 0.236598 0.058796 0.071257 0.071532 0.071732 0.104394 0.074993 0.090789 0.051792 0.092070 0.159572 0.126248 0.053385
#sd 41 0.216646 0.054222 0.055676 0.055707 0.068217 0.092224 0.065720 0.087083 0.058269 0.097057 0.128028 0.101652 0.050082
#sd 42 0.220131 0.055164 0.062038 0.062044 0.064694 0.093493 0.062142 0.082242 0.051780 0.088815 0.137211 0.105939 0.058758
#sd 43 0.251420 0.063266 0.069964 0.070301 0.078434 0.111836 0.081187 0.100239 0.074953 0.106063 0.171267 0.130640 0.080961
#sd 44 0.257463 0.061901 0.095509 0.096494 0.081730 0.117872 0.096470 0.097386 0.075039 0.093783 0.164071 0.165483 0.066804
#sd 45 0.266529 0.105483 0.137740 0.137747 0.069978 0.128627 0.088131 0.084950 0.036032 0.063891 0.150969 0.198212 0.036071
#sd 46 0.301292 0.070584 0.089105 0.089700 0.111476 0.104133 0.098872 0.112791 0.096187 0.172694 0.200045 0.157116 0.108460
#sd 47 0.217127 0.040414 0.004975 0.004975 0.036771 0.041809 0.033729 0.053368 0.054670 0.103275 0.031580 0.010539 0.032396
#sd 48 0.291776 0.067317 0.079390 0.081639 0.102728 0.096312 0.088395 0.105315 0.117230 0.162208 0.198530 0.139130 0.100778
#sd 49 0.233401 0.037718 0.002922 0.002921 0.036107 0.031158 0.033885 0.048884 0.048144 0.086838 0.036340 0.006644 0.043874
#sd 50 0.277473 0.073894 0.070454 0.071153 0.090485 0.100886 0.083792 0.106127 0.094571 0.130399 0.197410 0.119876 0.085933
#sd 51 0.169710 0.033072 0.018576 0.018559 0.046355 0.107720 0.030786 0.078430 0.019545 0.021504 0.122969 0.037480 0.016937
#sd 52 0.301575 0.063660 0.106216 0.106175 0.073458 0.120686 0.098355 0.104704 0.059183 0.086625 0.221336 0.188079 0.054550
#sd 53 0.313749 0.084854 0.106002 0.106253 0.104612 0.171788 0.113032 0.133772 0.092324 0.132029 0.199790 0.184170 0.082670
#sd 54 0.325231 0.078318 0.144877 0.144931 0.097376 0.151776 0.142766 0.117886 0.078894 0.100705 0.188940 0.224371 0.060324
#sd 55 0.284931 0.072589 0.078954 0.079297 0.077601 0.141321 0.070164 0.110310 0.049930 0.063884 0.225967 0.152997 0.073230
#sd 56 0.231941 0.048394 0.030980 0.030596 0.065649 0.078481 0.059282 0.076929 0.026093 0.146043 0.093779 0.060120 0.067853
#sd 57 0.303898 0.070553 0.138984 0.139280 0.097459 0.120213 0.122106 0.102697 0.088023 0.107170 0.211551 0.217077 0.096312
#sd 58 0.307479 0.084112 0.124606 0.124720 0.117048 0.106611 0.096413 0.108137 0.091421 0.138169 0.187882 0.199112 0.116019
#sd 59 0.144020 0.033431 0.005384 0.005385 0.039781 0.079924 0.040487 0.046114 0.012153 0.080524 0.052976 0.014909 0.017087
#sd 60 0.266890 0.056685 0.094014 0.094144 0.110827 0.063316 0.079250 0.086663 0.063189 0.137072 0.119531 0.156660 0.081097
#sd 61 0.296512 0.080071 0.130473 0.130771 0.087331 0.113331 0.105946 0.096272 0.077789 0.091562 0.211158 0.204210 0.081007
#sd 62 0.233508 0.048798 0.062900 0.063355 0.079141 0.070363 0.064551 0.069047 0.075751 0.138635 0.103945 0.116400 0.164041
#sd 63 0.153755 0.015398 0.001505 0.001500 0.021685 0.009290 0.017663 0.030472 0.004932 0.039728 0.013356 0.008022 0.005676
#
# #branches= 10225, sd > 9.889364e-05, residual ratio > 0.100000, threshold |r| from t-test (E-value=0.000100): 0.053172 0.051926
# serial# #var.res. residue# #replacements 	corr. coeff., the lowest residual ratios for i, j, and partial corr. coeff. for each category
#	#replacements	delta_volume	delta_charge	delta_HB	delta_deir	delta-helix delta-beta delta-turn delta-aromatic delta_branch delta-cross	delta-ion delta-lone-pair max p.c.
# Correlations used: [1, -1, -1, -1, 0, 9, 0, 0, 0, 0, 1, 1, 9]
# r_x is set to 0 for sites which have too many contacts (> 15) for E-value=0.000100; 38 at 1,
# r_s is set to 0 for sites which have too many contacts (> 15) for E-value=0.000100; 24 at 1,
# Only r_s > threshold is used for both 1 terminal sites.
# method = 11
# residual ratio > 9.889364e-04 for ranking
# residue serial#,  corr. coeff., minimum residual ratios, and partial corr. coeff. for each category, target category no., score, rank
#	rank= -9 and 9999 are assigned to pairs excluded, and to pairs whose correlations are insignificant, respectively.
#	Pairs with rank= 9998 or 9997 are regarded as anomalous sites.
1 2	2 17	1 2	0.525261 0.465526 0.797423 0.009842	-0.008155 0.741628 0.986959 0.016152	0.049344 0.796200 0.979119 -0.005100	0.049209 0.797241 0.977886 -0.004719	-0.092810 0.727361 0.983875 -0.050636	-0.107227 0.787511 0.986399 -0.063528	0.048947 0.739071 0.986711 0.063632	-0.138529 0.729809 0.976631 -0.083454	0.022991 0.765606 0.994198 0.012950	-0.068654 0.751256 0.988388 -0.027945	0.020948 0.673303 0.990004 0.025117	0.102091 0.685623 0.984070 0.096984	0.029910 0.857252 0.992976 0.015235	0 0.000000 9998
1 3	2 16	1 3	0.477025 0.465526 0.851614 0.085059	0.054335 0.741628 0.987604 0.019005	0.113631 0.796200 0.970150 0.079310	0.113295 0.797241 0.968422 0.076367	0.134937 0.727361 0.981078 0.071925	-0.021170 0.787511 0.986463 -0.045061	-0.056044 0.739071 0.988113 -0.050927	0.039368 0.729809 0.989220 0.010050	0.014840 0.765606 0.992630 0.007401	0.158775 0.751256 0.975636 0.081694	0.155900 0.673303 0.973485 0.037064	-0.002937 0.685623 0.988549 -0.022269	0.018085 0.857252 0.993091 0.011477	0 0.000000 9998
1 4	2 10	1 4	0.515912 0.465526 0.824796 0.081667	-0.163972 0.741628 0.975807 -0.101963	0.272539 0.796200 0.623405 0.098987	0.271705 0.797241 0.620452 0.098378	-0.196986 0.727361 0.967630 -0.091543	-0.179534 0.787511 0.970642 -0.131903	-0.093290 0.739071 0.983013 -0.050191	-0.114006 0.729809 0.983190 -0.025250	0.000182 0.765606 0.992477 -0.005021	0.029561 0.751256 0.985386 0.034555	-0.147950 0.673303 0.981204 -0.097043	0.386997 0.685623 0.563672 0.144914	-0.088605 0.857252 0.986643 -0.064955	0 0.000000 9998
1 5	2 20	1 5	0.469288 0.465526 0.853913 0.088662	-0.022902 0.741628 0.993756 -0.020273	-0.034086 0.796200 0.983553 -0.014662	-0.028151 0.797241 0.983771 -0.012144	0.123968 0.727361 0.983204 0.052881	-0.012651 0.787511 0.989509 0.004802	-0.002369 0.739071 0.989901 0.015628	0.056390 0.729809 0.991928 0.026402	-0.006696 0.765606 0.992646 -0.012616	0.064374 0.751256 0.983092 0.004802	0.115122 0.673303 0.983955 0.028875	0.027650 0.685623 0.988307 0.021491	-0.005448 0.857252 0.995222 -0.002003	0 0.000000 9998
1 6	2 12	1 6	0.508641 0.465526 0.821204 0.074566	0.070101 0.741628 0.979527 0.037674	0.201871 0.796200 0.634617 -0.043454	0.200483 0.797241 0.631711 -0.044491	-0.021961 0.727361 0.984796 0.008760	0.031866 0.787511 0.987215 0.010313	0.179128 0.739071 0.964301 0.062998	-0.006293 0.729809 0.984989 0.021868	0.063423 0.765606 0.990178 0.048738	-0.100713 0.751256 0.973727 0.010906	-0.130695 0.673303 0.980193 -0.058651	0.314262 0.685623 0.578734 -0.032838	0.023795 0.857252 0.991092 0.000347	0 0.000000 9998
1 7	2 18	1 7	0.325523 0.465526 0.934805 0.089022	0.068808 0.741628 0.990511 0.041493	0.027551 0.796200 0.984923 0.030313	0.023731 0.797241 0.984415 0.026658	0.098402 0.727361 0.989735 0.051402	0.212021 0.787511 0.967977 0.145934	-0.198473 0.739071 0.970888 -0.128853	0.197993 0.729809 0.969821 0.096674	0.088647 0.765606 0.989836 0.076450	0.070320 0.751256 0.992030 0.033326	-0.089368 0.673303 0.989001 -0.046408	0.087030 0.685623 0.980377 0.011758	0.081097 0.857252 0.987674 0.070049	0 0.000000 9998
1 8	2 19	1 8	0.441583 0.465526 0.855189 0.002459	0.120828 0.741628 0.982514 0.048451	-0.038145 0.796200 0.981405 -0.010322	-0.036979 0.797241 0.980664 -0.011385	0.118956 0.727361 0.984140 0.063605	0.160971 0.787511 0.976962 0.094000	-0.048965 0.739071 0.989705 -0.023532	0.186533 0.729809 0.973238 0.100122	0.008200 0.765606 0.989193 -0.007007	0.094757 0.751256 0.989653 0.042427	0.182362 0.673303 0.967104 0.042192	0.134000 0.685623 0.975159 0.080370	-0.018976 0.857252 0.990983 -0.019209	0 0.000000 9998
1 9	2 20	1 9	0.448031 0.465526 0.862157 0.055645	0.116840 0.741628 0.984504 0.063111	0.061013 0.796200 0.976865 0.026844	0.068186 0.797241 0.977099 0.034416	0.168265 0.727361 0.977934 0.108195	0.129846 0.787511 0.981032 0.076368	-0.055821 0.739071 0.986181 -0.053229	0.218586 0.729809 0.964253 0.118389	0.081194 0.765606 0.986549 0.052836	0.092984 0.751256 0.987526 0.057343	0.178723 0.673303 0.965767 0.039139	0.005149 0.685623 0.979841 -0.012652	0.050450 0.857252 0.989305 0.035465	0 0.000000 9998
1 10	2 19	1 10	0.459543 0.465526 0.841117 0.022866	-0.134602 0.741628 0.979471 -0.056099	-0.036912 0.796200 0.977516 -0.005036	-0.033857 0.797241 0.976850 -0.002432	-0.047696 0.727361 0.989853 -0.009464	-0.003285 0.787511 0.985190 -0.019415	0.030655 0.739071 0.980055 -0.008989	0.012607 0.729809 0.987350 -0.002048	-0.164698 0.765606 0.967793 -0.104612	0.121584 0.751256 0.978214 0.065067	-0.013515 0.673303 0.992874 -0.007537	0.072215 0.685623 0.982669 0.021859	-0.110895 0.857252 0.980808 -0.083430	0 0.000000 9998
1 11	2 19	1 11	0.486678 0.465526 0.825604 0.057418	0.010286 0.741628 0.983743 0.006691	0.005534 0.796200 0.984552 -0.005780	0.009780 0.797241 0.985412 -0.003956	-0.078928 0.727361 0.986507 -0.026596	0.026503 0.787511 0.987323 0.010404	0.174629 0.739071 0.967517 0.068554	-0.115895 0.729809 0.984672 -0.063711	0.036539 0.765606 0.982329 0.058820	-0.188539 0.751256 0.967173 -0.096047	-0.082693 0.673303 0.988116 -0.034633	0.072540 0.685623 0.982556 0.019333	0.012961 0.857252 0.988426 0.007628	0 0.000000 9998
1 12	2 19	1 12	0.341412 0.465526 0.909725 0.035778	0.093406 0.741628 0.982777 0.043294	-0.013241 0.796200 0.970457 -0.013503	-0.014677 0.797241 0.969743 -0.013099	-0.067811 0.727361 0.987222 -0.031609	0.120292 0.787511 0.980736 0.082861	-0.001781 0.739071 0.983960 -0.013948	0.082331 0.729809 0.987157 0.060652	0.077464 0.765606 0.982128 0.076167	0.025770 0.751256 0.989674 0.032600	-0.049053 0.673303 0.989381 -0.020983	0.025067 0.685623 0.977663 -0.003761	0.047729 0.857252 0.978728 0.045539	0 0.000000 9998
1 13	2 20	1 13	0.454839 0.465526 0.852382 0.041739	0.013074 0.741628 0.980140 0.031813	0.020966 0.796200 0.977242 0.023164	0.034856 0.797241 0.976692 0.032151	0.012276 0.727361 0.983377 0.039282	0.076378 0.787511 0.987035 0.063457	-0.020912 0.739071 0.991326 -0.040544	0.095511 0.729809 0.982222 0.070767	-0.078352 0.765606 0.978689 -0.041215	0.078641 0.751256 0.980953 0.060421	0.019125 0.673303 0.988624 0.013594	-0.008721 0.685623 0.986767 -0.013038	0.004558 0.857252 0.991949 -0.001222	0 0.000000 9998
1 14	2 10	1 14	0.458247 0.465526 0.852089 0.047258	0.002972 0.741628 0.985898 -0.004185	0.012560 0.796200 0.989174 0.007244	0.012391 0.797241 0.989251 0.007223	-0.039887 0.727361 0.985110 -0.013033	-0.049809 0.787511 0.981418 -0.012822	-0.041338 0.739071 0.983611 -0.044330	-0.039829 0.729809 0.986888 -0.005440	0.107417 0.765606 0.974435 0.041610	-0.090003 0.751256 0.976893 -0.012368	-0.006086 0.673303 0.995130 0.012271	0.025891 0.685623 0.986740 0.036776	0.025163 0.857252 0.994288 0.010961	0 0.000000 9998
1 15	2 17	1 15	0.422917 0.465526 0.833524 0.001158	-0.044659 0.741628 0.989056 -0.031835	0.027374 0.796200 0.974336 0.030601	0.027534 0.797241 0.974877 0.030254	-0.079829 0.727361 0.976964 -0.026849	-0.025987 0.787511 0.988923 -0.016758	0.090223 0.739071 0.978149 0.036992	-0.105289 0.729809 0.979941 -0.045647	0.034825 0.765606 0.980677 0.042735	-0.090281 0.751256 0.985152 -0.034244	-0.070430 0.673303 0.988776 -0.028511	0.050403 0.685623 0.971590 0.012226	0.024562 0.857252 0.989105 0.003034	0 0.000000 9998
1 16	2 12	1 16	0.034847 0.465526 0.985058 -0.003064	0.039683 0.741628 0.991195 0.015563	0.001049 0.796200 0.984760 0.006273	0.004146 0.797241 0.986745 0.006022	0.014698 0.727361 0.986950 0.027756	0.052852 0.787511 0.984805 0.038886	-0.034563 0.739071 0.984106 -0.040921	0.046787 0.729809 0.983507 0.037605	0.004757 0.765606 0.999965 0.001082	0.024759 0.751256 0.987152 0.011166	-0.034318 0.673303 0.986433 -0.010174	0.002343 0.685623 0.985244 -0.010617	0.005048 0.857252 0.977005 -0.007876	0 0.000000 9999
1 17	2 19	1 17	0.411112 0.465526 0.878876 0.050940	-0.123080 0.741628 0.980228 -0.065410	-0.176317 0.796200 0.950623 -0.090364	-0.176423 0.797241 0.950287 -0.088464	0.145195 0.727361 0.979851 0.083286	0.026854 0.787511 0.989736 0.033157	-0.066716 0.739071 0.988257 -0.050769	0.107164 0.729809 0.982501 0.064814	0.075545 0.765606 0.986397 0.021873	0.120361 0.751256 0.983664 0.091727	-0.057699 0.673303 0.990512 -0.029362	-0.151617 0.685623 0.974556 -0.081125	0.047732 0.857252 0.991119 0.026168	0 0.000000 9998
1 18	2 18	1 18	0.358895 0.465526 0.899975 0.016221	0.087703 0.741628 0.980826 0.042328	-0.063055 0.796200 0.975538 -0.021157	-0.063406 0.797241 0.975025 -0.019089	-0.005061 0.727361 0.989400 -0.023179	0.112893 0.787511 0.981149 0.078725	-0.022638 0.739071 0.992706 -0.019761	0.114242 0.729809 0.982042 0.044130	0.042247 0.765606 0.984622 0.030093	0.017046 0.751256 0.993698 -0.002386	-0.113087 0.673303 0.985923 -0.054905	-0.009941 0.685623 0.986510 0.006629	0.037495 0.857252 0.987792 0.028846	0 0.000000 9998
1 19	2 16	1 19	0.155836 0.465526 0.955432 0.018801	0.107567 0.741628 0.976537 0.047071	0.015436 0.796200 0.979375 -0.008169	0.015105 0.797241 0.980821 -0.007804	-0.008886 0.727361 0.982139 0.030964	0.113140 0.787511 0.977943 0.059505	-0.052733 0.739071 0.978277 -0.011838	0.114017 0.729809 0.976190 0.048498	0.038826 0.765606 0.983379 0.022039	0.002841 0.751256 0.999874 0.000854	-0.029659 0.673303 0.990746 0.020091	0.066961 0.685623 0.980733 0.019655	0.043362 0.857252 0.991374 0.037074	0 0.000000 9998
1 20	2 19	1 20	0.407289 0.465526 0.870736 0.017764	0.143773 0.741628 0.978000 0.051853	0.013033 0.796200 0.968359 0.008796	0.012242 0.797241 0.967709 0.009996	0.120188 0.727361 0.980452 0.042163	0.060245 0.787511 0.987928 0.019285	-0.081004 0.739071 0.985512 -0.056841	0.125262 0.729809 0.978205 0.020304	0.055143 0.765606 0.992720 0.037787	0.072891 0.751256 0.988341 0.009397	0.163868 0.673303 0.968569 0.029765	0.086724 0.685623 0.981770 0.026040	0.053348 0.857252 0.983780 0.034561	0 0.000000 9998
1 21	2 19	1 21	0.424035 0.465526 0.878738 0.066309	0.104774 0.741628 0.976426 0.028490	0.061294 0.796200 0.974258 -0.004003	0.058521 0.797241 0.975496 -0.004248	0.113052 0.727361 0.982977 0.070347	0.146971 0.787511 0.973257 0.058532	-0.023372 0.739071 0.987997 -0.044007	0.122495 0.729809 0.978141 0.069561	0.088679 0.765606 0.981090 0.033619	0.093345 0.751256 0.986498 0.068147	0.221303 0.673303 0.959093 0.062856	0.107810 0.685623 0.969915 -0.025824	0.048488 0.857252 0.990075 0.037812	0 0.000000 9998
1 22	2 16	1 22	0.447887 0.465526 0.836558 0.018077	-0.106238 0.741628 0.985350 -0.069345	0.018931 0.796200 0.981207 -0.007610	0.016891 0.797241 0.981459 -0.005782	-0.081279 0.727361 0.981862 -0.022340	0.014764 0.787511 0.986633 0.017131	0.051684 0.739071 0.980242 -0.006138	-0.100036 0.729809 0.979574 -0.011383	0.040697 0.765606 0.986265 0.018996	-0.071304 0.751256 0.974002 0.002029	-0.015453 0.673303 0.992396 0.007335	0.040342 0.685623 0.979059 0.006373	0.052628 0.857252 0.988784 0.040990	0 0.000000 9998
1 23	2 19	1 23	0.412889 0.465526 0.869094 0.010335	-0.138785 0.741628 0.971368 -0.061411	-0.181380 0.796200 0.950834 -0.066469	-0.181367 0.797241 0.950801 -0.066665	0.097600 0.727361 0.980298 0.038174	0.000163 0.787511 0.990503 0.014127	-0.026199 0.739071 0.990573 0.000614	0.063314 0.729809 0.988886 0.031299	0.064584 0.765606 0.989150 0.049103	0.065445 0.751256 0.985872 0.047816	-0.076468 0.673303 0.980470 -0.017511	-0.160330 0.685623 0.968399 -0.056194	0.066163 0.857252 0.989970 0.039704	0 0.000000 9998
1 24	2 20	1 24	0.437975 0.465526 0.869714 0.069217	-0.072095 0.741628 0.990441 -0.046935	-0.032593 0.796200 0.944131 0.012688	-0.029776 0.797241 0.944117 0.011203	0.162305 0.727361 0.974850 0.078902	-0.069688 0.787511 0.990586 -0.058642	0.063998 0.739071 0.979536 0.023763	-0.014872 0.729809 0.991331 -0.023150	0.072453 0.765606 0.982007 0.060384	0.070562 0.751256 0.987034 0.026865	0.155264 0.673303 0.973598 0.040796	0.045520 0.685623 0.985646 -0.003109	0.035518 0.857252 0.991096 0.047633	0 0.000000 9998
1 25	2 10	1 25	0.416209 0.465526 0.878562 0.030097	0.004292 0.741628 0.989591 0.006054	-0.018967 0.796200 9.000000 0.000000	0.025456 0.797241 0.996470 0.008744	-0.094148 0.727361 0.986612 -0.047294	-0.071165 0.787511 0.985342 -0.031964	-0.084990 0.739071 0.984670 -0.034042	-0.018340 0.729809 0.991482 -0.026680	0.043770 0.765606 0.994688 0.033743	-0.062198 0.751256 0.988795 -0.048332	-0.013041 0.673303 0.997145 -0.007409	-0.057436 0.685623 0.987848 0.018587	0.052668 0.857252 0.986159 0.071185	0 0.000000 9998
1 26	2 18	1 26	0.424036 0.465526 0.863947 0.026306	-0.113426 0.741628 0.973437 -0.066044	-0.102612 0.796200 0.969528 -0.076961	-0.102538 0.797241 0.969492 -0.076766	0.050789 0.727361 0.983360 0.010585	0.038149 0.787511 0.984033 0.034813	0.140157 0.739071 0.974195 0.095542	0.018788 0.729809 0.986574 0.004176	0.019389 0.765606 0.992795 0.003952	0.076807 0.751256 0.988267 0.027969	0.133508 0.673303 0.973223 0.037638	0.065957 0.685623 0.978099 0.028219	0.006792 0.857252 0.992594 0.004408	0 0.000000 9998
1 27	2 19	1 27	0.443690 0.465526 0.868330 0.070491	-0.073738 0.741628 0.989107 -0.043424	0.120507 0.796200 0.968289 0.038633	0.118653 0.797241 0.966210 0.039372	0.188413 0.727361 0.973435 0.110340	-0.150513 0.787511 0.978671 -0.080918	-0.119719 0.739071 0.978640 -0.046063	-0.032285 0.729809 0.992792 0.003336	0.060687 0.765606 0.989268 0.044973	0.087876 0.751256 0.990709 0.052862	0.064541 0.673303 0.988040 0.013360	-0.068948 0.685623 0.987536 -0.053261	0.056752 0.857252 0.989749 0.037432	0 0.000000 9998
1 28	2 20	1 28	0.406684 0.465526 0.885719 0.041384	-0.038314 0.741628 0.993011 -0.004300	0.168710 0.796200 0.929862 0.096741	0.167617 0.797241 0.931044 0.095289	0.122779 0.727361 0.977850 0.039395	-0.184586 0.787511 0.972593 -0.121814	-0.200851 0.739071 0.963812 -0.102841	-0.040399 0.729809 0.992711 -0.031794	0.026100 0.765606 0.987348 0.029802	0.058475 0.751256 0.993830 0.010720	-0.026910 0.673303 0.993366 -0.033591	-0.129379 0.685623 0.981447 -0.073500	0.016441 0.857252 0.991788 0.000497	0 0.000000 9998
1 29	2 19	1 29	0.352922 0.465526 0.914069 0.054290	0.044871 0.741628 0.977519 0.012144	0.006322 0.796200 0.995737 -0.007935	-0.000184 0.797241 0.994774 -0.011396	0.115683 0.727361 0.976765 0.077904	0.049869 0.787511 0.988378 0.034257	0.017783 0.739071 0.987113 0.006442	0.053117 0.729809 0.987174 0.025714	0.071349 0.765606 0.986514 0.044819	0.074982 0.751256 0.983697 0.013307	0.175607 0.673303 0.971687 0.074555	0.030639 0.685623 0.995834 -0.000651	0.052286 0.857252 0.988495 0.029141	0 0.000000 9998
1 30	2 18	1 30	0.324243 0.465526 0.926644 0.050649	0.205329 0.741628 0.968124 0.142104	0.045808 0.796200 0.987269 0.028133	0.043993 0.797241 0.987344 0.027846	-0.095449 0.727361 0.985628 -0.032706	0.194770 0.787511 0.971769 0.114693	-0.033425 0.739071 0.992741 -0.026403	0.158684 0.729809 0.975678 0.062937	0.053452 0.765606 0.990085 0.025432	0.045898 0.751256 0.985591 0.002863	-0.059385 0.673303 0.984426 -0.053093	0.133179 0.685623 0.981561 0.055144	0.048847 0.857252 0.986393 0.024848	0 0.000000 9998
1 31	2 14	1 31	0.366447 0.465526 0.907500 0.039704	0.108402 0.741628 0.970352 0.033287	0.004992 0.796200 0.998199 0.002727	-0.031939 0.797241 0.986231 -0.040258	-0.089916 0.727361 0.981965 -0.075283	-0.010222 0.787511 0.983331 -0.002003	-0.051826 0.739071 0.981298 -0.004882	0.000518 0.729809 0.981972 -0.045921	-0.004701 0.765606 0.986744 -0.051502	0.072063 0.751256 0.980942 -0.005034	-0.137476 0.673303 0.976787 -0.091333	0.012629 0.685623 0.996011 0.005121	0.030304 0.857252 0.984770 0.004388	0 0.000000 9998
1 32	2 20	1 32	0.462779 0.465526 0.849387 0.041998	-0.123911 0.741628 0.978193 -0.055301	-0.137442 0.796200 0.972656 -0.094288	-0.131652 0.797241 0.972284 -0.087998	0.112892 0.727361 0.979442 0.049367	-0.013639 0.787511 0.991847 -0.002195	-0.007467 0.739071 0.990077 -0.018413	0.039404 0.729809 0.991225 0.020698	-0.009390 0.765606 0.988748 0.021203	0.094000 0.751256 0.983813 0.050431	0.014105 0.673303 0.987569 0.004687	-0.090249 0.685623 0.979708 -0.091759	-0.056404 0.857252 0.988127 -0.032126	0 0.000000 9998
1 33	2 14	1 33	0.471811 0.465526 0.844208 0.069486	-0.103984 0.741628 0.983046 -0.065834	0.003940 0.796200 0.982165 0.003046	0.004135 0.797241 0.982281 0.002818	-0.083169 0.727361 0.987139 -0.023047	0.006217 0.787511 0.985213 0.018313	0.091863 0.739071 0.975535 0.016564	-0.143690 0.729809 0.968635 -0.037473	0.041137 0.765606 0.989397 0.022373	-0.095240 0.751256 0.981485 -0.026037	-0.034883 0.673303 0.989827 -0.034261	0.025049 0.685623 0.979969 0.036919	0.047787 0.857252 0.982443 0.008522	0 0.000000 9998
1 34	2 20	1 34	0.480062 0.465526 0.828985 0.039076	0.034549 0.741628 0.988638 0.028274	0.032177 0.796200 0.978547 0.027197	0.035509 0.797241 0.979029 0.025101	0.155187 0.727361 0.975628 0.086291	0.013825 0.787511 0.994095 0.000926	-0.054320 0.739071 0.986338 -0.044860	0.123226 0.729809 0.980543 0.050760	0.029535 0.765606 0.985137 0.029970	0.099524 0.751256 0.980279 0.044535	0.089149 0.673303 0.983461 0.036115	-0.020967 0.685623 0.978886 -0.023211	0.038097 0.857252 0.986561 0.041428	0 0.000000 9998
1 35	2 19	1 35	0.464997 0.465526 0.839591 0.044241	-0.045647 0.741628 0.990598 -0.026083	0.045046 0.796200 0.983858 0.020160	0.044139 0.797241 0.983572 0.023576	-0.087766 0.727361 0.987584 -0.035735	-0.016194 0.787511 0.992781 -0.023327	0.133157 0.739071 0.980032 0.072878	-0.075611 0.729809 0.988318 -0.040899	-0.041619 0.765606 0.983590 -0.020655	-0.068876 0.751256 0.985343 -0.047282	-0.058986 0.673303 0.991848 -0.018825	0.090472 0.685623 0.986722 0.073908	0.030010 0.857252 0.983851 0.018417	0 0.000000 9998
1 36	2 19	1 36	0.433962 0.465526 0.867495 0.098532	0.046981 0.741628 0.986427 0.018818	0.081708 0.796200 0.973319 0.045877	0.082239 0.797241 0.973181 0.046909	0.138160 0.727361 0.977700 0.084452	0.051183 0.787511 0.986514 0.024931	-0.153610 0.739071 0.975330 -0.106851	0.138565 0.729809 0.977746 0.048593	0.002590 0.765606 0.985706 -0.019016	0.125613 0.751256 0.982328 0.081553	0.000074 0.673303 0.987458 -0.008363	-0.051994 0.685623 0.986282 -0.043657	-0.007819 0.857252 0.986983 -0.001549	0 0.000000 9998
1 37	2 19	1 37	0.459144 0.465526 0.837796 0.018621	0.078570 0.741628 0.981519 0.039763	0.097017 0.796200 0.973198 0.079042	0.096636 0.797241 0.973544 0.078508	0.050931 0.727361 0.987325 -0.002002	0.037489 0.787511 0.992673 0.010007	0.017549 0.739071 0.985837 -0.010108	0.114272 0.729809 0.981649 0.043773	0.034486 0.765606 0.979232 0.001821	0.073641 0.751256 0.984336 0.011855	0.180014 0.673303 0.964477 0.050146	0.040983 0.685623 0.980390 0.025454	0.025285 0.857252 0.982563 0.007325	0 0.000000 9998
1 38	2 18	1 38	0.454415 0.465526 0.832276 0.029222	0.136199 0.741628 0.978349 0.065522	0.183743 0.796200 0.960573 0.095224	0.183381 0.797241 0.960581 0.095293	0.154855 0.727361 0.974488 0.087387	-0.001384 0.787511 0.990212 -0.011207	-0.148981 0.739071 0.974910 -0.112843	0.168939 0.729809 0.971888 0.064772	0.050591 0.765606 0.987739 0.024182	0.090170 0.751256 0.989406 0.053814	0.029538 0.673303 0.987857 0.010794	-0.122806 0.685623 0.980726 -0.071579	0.011720 0.857252 0.989918 -0.006164	0 0.000000 9998
1 39	2 19	1 39	0.521351 0.465526 0.770895 0.037601	0.147229 0.741628 0.978702 0.083042	0.041169 0.796200 0.982825 0.023152	0.040549 0.797241 0.982883 0.022921	0.114742 0.727361 0.983331 0.041940	0.116241 0.787511 0.982408 0.057793	-0.073767 0.739071 0.986549 -0.047202	0.190315 0.729809 0.969347 0.084220	0.036699 0.765606 0.990043 0.026477	0.118165 0.751256 0.982755 0.054826	0.262271 0.673303 0.944042 0.122265	0.080181 0.685623 0.984331 0.074255	0.005442 0.857252 0.990436 0.009414	0 0.000000 9998
1 40	2 20	1 40	0.526240 0.465526 0.749264 -0.017892	0.187042 0.741628 0.972656 0.078193	0.123373 0.796200 0.974055 0.076900	0.123758 0.797241 0.973314 0.079829	0.146984 0.727361 0.972352 0.058450	0.088373 0.787511 0.984983 0.047512	-0.136870 0.739071 0.978669 -0.100350	0.214071 0.729809 0.962168 0.093813	0.067495 0.765606 0.989221 0.062993	0.126669 0.751256 0.981254 0.063117	0.228983 0.673303 0.948999 0.060942	0.012033 0.685623 0.989862 -0.013379	0.051679 0.857252 0.987933 0.040457	0 0.000000 9999
1 41	2 20	1 41	0.601536 0.465526 0.711978 0.051287	0.260321 0.741628 0.955236 0.165968	-0.008644 0.796200 0.988459 -0.009358	-0.006992 0.797241 0.987674 -0.006860	0.144512 0.727361 0.978318 0.084880	0.161205 0.787511 0.978597 0.105015	-0.144273 0.739071 0.979005 -0.091015	0.226499 0.729809 0.962648 0.132312	0.008912 0.765606 0.989532 0.024682	0.206740 0.751256 0.965132 0.129163	0.295747 0.673303 0.932027 0.111353	0.205871 0.685623 0.967803 0.105250	0.007192 0.857252 0.989780 0.003212	0 0.000000 9998
1 42	2 20	1 42	0.578463 0.465526 0.723520 0.035134	0.261570 0.741628 0.953139 0.147064	0.025030 0.796200 0.988321 0.016156	0.024600 0.797241 0.988533 0.015611	0.133354 0.727361 0.981954 0.054728	0.121525 0.787511 0.982256 0.076883	-0.107131 0.739071 0.986882 -0.052553	0.230179 0.729809 0.959557 0.123205	0.071876 0.765606 0.986677 0.037698	0.182815 0.751256 0.973461 0.083515	0.323156 0.673303 0.920847 0.127541	0.124380 0.685623 0.977506 0.074409	0.034434 0.857252 0.988079 0.012668	0 0.000000 9998
1 43	2 20	1 43	0.547301 0.465526 0.741350 0.014983	0.228671 0.741628 0.964000 0.136095	0.029407 0.796200 0.987992 0.037393	0.029416 0.797241 0.987261 0.035409	0.147782 0.727361 0.978111 0.061055	0.133578 0.787511 0.981801 0.084621	-0.074084 0.739071 0.987672 -0.037345	0.208515 0.729809 0.968108 0.105146	0.057254 0.765606 0.991984 0.054472	0.150785 0.751256 0.976644 0.063235	0.306464 0.673303 0.927809 0.121424	0.126639 0.685623 0.983265 0.082241	0.033644 0.857252 0.987555 0.031669	0 0.000000 9998
1 44	2 20	1 44	0.524884 0.465526 0.761223 0.037913	0.182154 0.741628 0.966119 0.117618	0.125793 0.796200 0.970398 0.035441	0.126768 0.797241 0.970149 0.032875	0.205248 0.727361 0.964438 0.101755	0.041098 0.787511 0.989027 0.033059	-0.188634 0.739071 0.969345 -0.115883	0.205180 0.729809 0.967358 0.118526	0.117837 0.765606 0.980612 0.093900	0.129545 0.751256 0.983376 0.058830	0.173277 0.673303 0.972062 0.069652	-0.057307 0.685623 0.978755 -0.007178	0.072911 0.857252 0.983452 0.049883	0 0.000000 9998
1 45	2 15	1 45	0.369878 0.465526 0.865441 0.049956	-0.038422 0.741628 0.983267 -0.023917	-0.081861 0.796200 0.977393 -0.051764	-0.081608 0.797241 0.977749 -0.049916	-0.012840 0.727361 0.989433 -0.032266	0.074221 0.787511 0.984704 0.067996	0.046960 0.739071 0.991024 0.056740	0.069003 0.729809 0.985811 0.035910	0.026386 0.765606 0.994056 0.017223	0.064196 0.751256 0.975741 -0.008883	-0.004816 0.673303 0.988964 0.011342	-0.035977 0.685623 0.981558 -0.004695	0.020761 0.857252 0.991145 0.004670	0 0.000000 9998
1 46	2 20	1 46	0.499063 0.465526 0.829825 0.067541	0.113061 0.741628 0.984126 0.096105	-0.030456 0.796200 0.973932 -0.022066	-0.025798 0.797241 0.974438 -0.018955	0.084068 0.727361 0.986027 0.052318	0.106323 0.787511 0.985824 0.072834	0.087008 0.739071 0.985920 0.038342	0.058619 0.729809 0.988300 0.032527	0.045730 0.765606 0.984395 0.060883	0.110500 0.751256 0.984450 0.066953	0.235385 0.673303 0.954833 0.124620	0.091372 0.685623 0.981417 0.055892	0.006380 0.857252 0.993759 0.005442	0 0.000000 9998
1 47	2 14	1 47	0.469726 0.465526 0.848796 0.047561	0.064601 0.741628 0.985311 0.028173	0.020413 0.796200 0.990034 -0.008912	0.020229 0.797241 0.990178 -0.009091	0.020318 0.727361 0.989030 0.036241	0.042234 0.787511 0.986181 0.025961	0.205359 0.739071 0.966393 0.110611	0.001633 0.729809 0.991150 0.007630	0.046948 0.765606 0.983474 0.028789	-0.133384 0.751256 0.979770 -0.060505	-0.058383 0.673303 0.989420 -0.023524	0.074671 0.685623 0.979535 0.000705	0.049841 0.857252 0.975990 0.018414	0 0.000000 9998
1 48	2 20	1 48	0.476546 0.465526 0.853629 0.097094	0.143297 0.741628 0.979336 0.092947	0.018051 0.796200 0.981656 0.035697	0.020990 0.797241 0.981744 0.036520	0.088261 0.727361 0.986218 0.063895	0.155603 0.787511 0.975812 0.106044	0.078790 0.739071 0.985840 0.029327	0.086047 0.729809 0.989092 0.064680	0.052647 0.765606 0.985792 0.031988	0.118815 0.751256 0.980052 0.072760	0.263821 0.673303 0.947844 0.117177	0.125351 0.685623 0.979709 0.082360	0.062164 0.857252 0.986921 0.051317	0 0.000000 9998
1 49	2 11	1 49	0.450497 0.465526 0.862011 0.048783	-0.144321 0.741628 0.981905 -0.082652	0.030067 0.796200 0.995964 0.001374	0.029784 0.797241 0.995970 0.001151	-0.144522 0.727361 0.978541 -0.061096	0.012956 0.787511 0.991410 0.000574	0.088758 0.739071 0.980731 0.024123	-0.188966 0.729809 0.966875 -0.063497	0.058951 0.765606 0.989448 0.018019	-0.139271 0.751256 0.965754 -0.017114	-0.048128 0.673303 0.989840 0.005343	0.116516 0.685623 0.954229 -0.016429	0.057446 0.857252 0.983042 0.032711	0 0.000000 9998
1 50	2 19	1 50	0.478481 0.465526 0.841603 0.042451	0.196558 0.741628 0.971382 0.136829	0.036825 0.796200 0.972760 0.060092	0.043828 0.797241 0.971295 0.064291	0.158941 0.727361 0.980536 0.112733	0.163586 0.787511 0.977126 0.097319	-0.039010 0.739071 0.987019 -0.042584	0.186467 0.729809 0.975396 0.115730	0.052883 0.765606 0.987213 0.059218	0.183386 0.751256 0.972025 0.106254	0.265413 0.673303 0.946227 0.103666	0.118482 0.685623 0.977644 0.059380	0.052389 0.857252 0.990297 0.029325	0 0.000000 9998
1 51	2 15	1 51	0.225046 0.465526 0.953557 0.099210	0.155169 0.741628 0.965937 0.063306	-0.010338 0.796200 0.992880 0.002986	-0.011622 0.797241 0.992584 -0.000791	-0.018016 0.727361 0.995941 0.007043	0.054471 0.787511 0.986807 0.057219	-0.034561 0.739071 0.992363 -0.007131	0.049037 0.729809 0.992096 0.040754	0.053343 0.765606 0.984052 0.035751	0.048879 0.751256 0.979790 0.001072	-0.055876 0.673303 0.989323 0.006801	0.089902 0.685623 0.981581 -0.004400	0.033955 0.857252 0.976821 0.029716	0 0.000000 9998
1 52	2 19	1 52	0.425260 0.465526 0.878655 0.058913	0.151285 0.741628 0.975586 0.068892	0.056052 0.796200 0.979621 0.037413	0.055091 0.797241 0.979316 0.036150	0.090411 0.727361 0.987858 0.048920	0.089224 0.787511 0.988364 0.065600	-0.061547 0.739071 0.985782 -0.043843	0.149547 0.729809 0.980738 0.072600	0.079208 0.765606 0.983607 0.043869	0.068678 0.751256 0.991761 0.044304	0.123183 0.673303 0.979864 0.011048	0.023080 0.685623 0.984103 -0.027265	0.056909 0.857252 0.986723 0.031832	0 0.000000 9998
1 53	2 20	1 53	0.450652 0.465526 0.864582 0.082853	0.041471 0.741628 0.990644 0.022734	-0.020798 0.796200 0.984290 0.000983	-0.020318 0.797241 0.983632 0.000773	0.138837 0.727361 0.980262 0.064973	0.167433 0.787511 0.974676 0.095527	-0.105423 0.739071 0.984579 -0.079289	0.168931 0.729809 0.974335 0.074023	0.054957 0.765606 0.991438 0.038584	0.087081 0.751256 0.987103 0.033461	0.040781 0.673303 0.988395 0.036192	0.138329 0.685623 0.978351 0.077821	0.053900 0.857252 0.991510 0.033177	0 0.000000 9998
1 54	2 20	1 54	0.369298 0.465526 0.908820 0.089640	-0.049079 0.741628 0.993275 -0.035369	0.252611 0.796200 0.941197 0.141520	0.249920 0.797241 0.941636 0.139223	0.205048 0.727361 0.970887 0.105275	-0.248244 0.787511 0.957298 -0.158645	-0.323150 0.739071 0.936138 -0.217095	-0.070844 0.729809 0.990740 -0.035104	0.057326 0.765606 0.990613 0.037598	0.085585 0.751256 0.991013 0.058263	-0.109277 0.673303 0.986538 -0.050283	-0.231671 0.685623 0.963287 -0.132134	0.061659 0.857252 0.986638 0.044575	0 0.000000 9998
1 55	2 20	1 55	0.450358 0.465526 0.862538 0.082015	0.103315 0.741628 0.987915 0.044530	-0.052008 0.796200 0.974298 -0.011761	-0.052315 0.797241 0.974400 -0.011694	0.061646 0.727361 0.988037 0.034860	0.049282 0.787511 0.984529 0.010982	0.005308 0.739071 0.990274 -0.003476	0.076514 0.729809 0.984927 0.029290	0.035270 0.765606 0.988873 0.002495	0.106194 0.751256 0.983558 0.035949	0.202920 0.673303 0.964120 0.065779	0.165789 0.685623 0.975753 0.079712	0.027002 0.857252 0.987810 0.018460	0 0.000000 9998
1 56	2 18	1 56	0.475997 0.465526 0.845583 0.057760	0.061025 0.741628 0.985666 0.059800	0.032352 0.796200 0.987619 0.028088	0.033764 0.797241 0.986139 0.027080	-0.039730 0.727361 0.988965 -0.010870	0.001705 0.787511 0.993006 -0.003652	0.158078 0.739071 0.968907 0.070514	-0.050387 0.729809 0.987323 -0.002653	0.073302 0.765606 0.990821 0.045539	-0.107912 0.751256 0.976991 -0.011003	-0.031676 0.673303 0.989468 0.002817	0.076885 0.685623 0.988456 0.053419	0.043013 0.857252 0.993348 0.039096	0 0.000000 9998
1 57	2 20	1 57	0.449172 0.465526 0.863218 0.070424	-0.045718 0.741628 0.990547 -0.022985	0.117908 0.796200 0.959981 0.056035	0.117286 0.797241 0.960235 0.055497	0.174296 0.727361 0.973097 0.092203	-0.149655 0.787511 0.977979 -0.090109	-0.182154 0.739071 0.969097 -0.114891	0.001561 0.729809 0.991258 -0.000784	0.038851 0.765606 0.990319 0.039159	0.105203 0.751256 0.985390 0.035750	0.020036 0.673303 0.990916 -0.003562	-0.107942 0.685623 0.983608 -0.055630	-0.016114 0.857252 0.985162 -0.029000	0 0.000000 9998
1 58	2 19	1 58	0.425934 0.465526 0.878605 0.055510	-0.067399 0.741628 0.991246 -0.025581	-0.097679 0.796200 0.951818 -0.004114	-0.096923 0.797241 0.951568 -0.004308	0.165330 0.727361 0.977409 0.096595	-0.088051 0.787511 0.989973 -0.061604	-0.032826 0.739071 0.989995 -0.025362	0.055579 0.729809 0.991442 0.028129	0.002921 0.765606 0.992780 0.010724	0.096785 0.751256 0.989615 0.056634	0.033125 0.673303 0.993081 0.004499	-0.073793 0.685623 0.986375 -0.046880	-0.000980 0.857252 0.993049 0.004997	0 0.000000 9998
1 59	2 12	1 59	0.361599 0.465526 0.903540 0.091528	0.242986 0.741628 0.944330 0.119789	0.020150 0.796200 0.989741 -0.002370	0.019115 0.797241 0.989681 -0.001910	0.092973 0.727361 0.986525 0.046711	-0.229764 0.787511 0.963480 -0.162531	-0.170750 0.739071 0.971190 -0.089488	-0.125420 0.729809 0.981507 -0.040120	0.098458 0.765606 0.975792 0.019973	0.153453 0.751256 0.965726 0.031836	-0.134160 0.673303 0.972756 -0.009055	0.289829 0.685623 0.857717 0.008851	0.057905 0.857252 0.984203 0.012852	0 0.000000 9998
1 60	2 18	1 60	0.469268 0.465526 0.852568 0.086457	-0.149401 0.741628 0.978149 -0.081697	-0.192717 0.796200 0.946951 -0.079577	-0.192793 0.797241 0.947083 -0.080102	0.168358 0.727361 0.974823 0.081209	-0.039568 0.787511 0.992025 -0.014538	-0.063786 0.739071 0.987643 -0.045450	0.121932 0.729809 0.980876 0.062848	0.085350 0.765606 0.989941 0.036174	0.087370 0.751256 0.986962 0.054764	0.022724 0.673303 0.984975 0.034325	-0.173919 0.685623 0.972110 -0.071076	0.055159 0.857252 0.990437 0.035605	0 0.000000 9998
1 61	2 19	1 61	0.476502 0.465526 0.851901 0.111250	-0.068974 0.741628 0.992644 -0.046588	0.069413 0.796200 0.973733 0.062379	0.072661 0.797241 0.973641 0.065599	0.146242 0.727361 0.979566 0.071061	-0.071469 0.787511 0.990988 -0.051010	0.027981 0.739071 0.988305 0.018794	-0.012684 0.729809 0.992079 -0.013206	0.023780 0.765606 0.989942 0.019947	0.098119 0.751256 0.983780 0.022454	0.211219 0.673303 0.966164 0.121159	0.082514 0.685623 0.983458 0.091646	0.026063 0.857252 0.993725 0.011670	0 0.000000 9998
1 62	2 18	1 62	0.516881 0.465526 0.825647 0.077537	-0.142874 0.741628 0.980784 -0.087658	0.017365 0.796200 0.975846 0.034697	0.019330 0.797241 0.977233 0.034691	-0.150135 0.727361 0.977947 -0.074786	-0.206711 0.787511 0.969129 -0.140067	0.023793 0.739071 0.989957 0.018714	-0.148860 0.729809 0.978033 -0.084362	0.027553 0.765606 0.989784 0.017838	0.106583 0.751256 0.986507 0.055306	-0.034131 0.673303 0.990039 -0.012270	0.118907 0.685623 0.977002 0.064727	-0.241267 0.857252 0.956431 -0.170630	0 0.000000 9998
1 63	2 3	1 63	0.684814 0.465526 0.648048 0.085162	-0.382530 0.741628 0.907814 -0.245826	0.497960 0.796200 0.808612 0.348087	0.495615 0.797241 0.807735 0.345767	-0.512445 0.727361 0.827467 -0.335527	-0.163339 0.787511 0.974969 -0.111940	0.491897 0.739071 0.832723 0.337010	-0.505606 0.729809 0.832230 -0.325515	0.589376 0.765606 0.788677 0.542003	-0.555698 0.751256 0.762745 -0.389463	-0.603117 0.673303 0.759748 -0.430014	0.629966 0.685623 0.676667 0.451271	0.436340 0.857252 0.876699 0.369073	0 0.000000 9998
2 3	17 16	2 3	0.329173 0.797423 0.851614 0.037540	0.000937 0.986959 0.987604 -0.001273	-0.009295 0.979119 0.970150 -0.013014	-0.008879 0.977886 0.968422 -0.010684	-0.066177 0.983875 0.981078 -0.051375	-0.002198 0.986399 0.986463 0.000305	-0.038195 0.986711 0.988113 -0.035317	-0.045538 0.976631 0.989220 -0.037154	-0.011367 0.994198 0.992630 -0.013317	-0.051419 0.988388 0.975636 -0.036933	-0.005941 0.990004 0.973485 -0.003381	-0.035927 0.984070 0.988549 -0.032523	0.002415 0.992976 0.993091 0.003778	4 -0.043916 -9
2 4	17 10	2 4	0.364194 0.797423 0.824796 0.054147	0.066298 0.986959 0.975807 0.061177	0.045152 0.979119 0.623405 0.009052	0.045534 0.977886 0.620452 0.008789	0.025194 0.983875 0.967630 0.004607	0.020880 0.986399 0.970642 0.000398	-0.030873 0.986711 0.983013 -0.025008	0.004499 0.976631 0.983190 -0.011522	0.009847 0.994198 0.992477 0.009466	-0.024070 0.988388 0.985386 -0.019351	0.011826 0.990004 0.981204 0.018615	0.012519 0.984070 0.563672 -0.022445	-0.003747 0.992976 0.986643 0.000270	0 0.054147 -9
2 5	17 20	2 5	0.331018 0.797423 0.853913 0.052762	0.008576 0.986959 0.993756 0.005602	-0.010955 0.979119 0.983553 -0.007770	-0.009648 0.977886 0.983771 -0.006474	-0.005399 0.983875 0.983204 0.007131	0.023712 0.986399 0.989509 0.022802	-0.003428 0.986711 0.989901 -0.007683	0.011832 0.976631 0.991928 0.017792	-0.004097 0.994198 0.992646 -0.004049	0.020922 0.988388 0.983092 0.027792	0.005666 0.990004 0.983955 0.008547	-0.012160 0.984070 0.988307 -0.014442	0.005898 0.992976 0.995222 0.006752	0 0.052762 -9
2 6	17 12	2 6	0.324049 0.797423 0.821204 0.003881	-0.011567 0.986959 0.979527 -0.003919	0.039839 0.979119 0.634617 0.007030	0.040006 0.977886 0.631711 0.006951	-0.047741 0.983875 0.984796 -0.054652	-0.000651 0.986399 0.987215 0.004236	-0.005781 0.986711 0.964301 -0.005599	-0.015034 0.976631 0.984989 -0.019776	0.001642 0.994198 0.990178 0.000810	-0.001373 0.988388 0.973727 -0.008615	-0.028625 0.990004 0.980193 -0.026509	0.012716 0.984070 0.578734 0.008787	0.006123 0.992976 0.991092 0.006370	4 -0.014564 9999
2 7	17 18	2 7	0.192599 0.797423 0.934805 0.001268	0.000497 0.986959 0.990511 0.002648	-0.020326 0.979119 0.984923 -0.022546	-0.023601 0.977886 0.984415 -0.025139	-0.020210 0.983875 0.989735 -0.011029	-0.016526 0.986399 0.967977 0.013936	-0.022075 0.986711 0.970888 -0.016730	-0.040370 0.976631 0.969821 -0.011273	0.014499 0.994198 0.989836 0.012228	0.020476 0.988388 0.992030 0.025470	-0.021737 0.990004 0.989001 -0.020792	-0.002557 0.984070 0.980377 -0.007825	0.020454 0.992976 0.987674 0.018379	9 0.005683 9999
2 8	17 19	2 8	0.317651 0.797423 0.855189 0.037245	0.012159 0.986959 0.982514 0.017394	-0.015207 0.979119 0.981405 -0.006890	-0.016147 0.977886 0.980664 -0.009003	-0.009819 0.983875 0.984140 0.004133	-0.019608 0.986399 0.976962 0.002707	0.010319 0.986711 0.989705 0.012372	-0.042463 0.976631 0.973238 -0.010843	-0.001752 0.994198 0.989193 0.000325	-0.011800 0.988388 0.989653 -0.002187	0.009638 0.990004 0.967104 0.007229	0.039132 0.984070 0.975159 0.028065	-0.007854 0.992976 0.990983 -0.008542	0 0.037245 128
2 9	17 20	2 9	0.294705 0.797423 0.862157 0.014212	-0.013070 0.986959 0.984504 -0.010131	-0.018358 0.979119 0.976865 -0.027340	-0.017654 0.977886 0.977099 -0.028314	-0.023344 0.983875 0.977934 -0.008395	-0.030720 0.986399 0.981032 -0.018689	-0.025951 0.986711 0.986181 -0.028764	-0.037890 0.976631 0.964253 -0.006994	-0.016208 0.994198 0.986549 -0.023613	-0.020320 0.988388 0.987526 -0.014126	-0.001538 0.990004 0.965767 0.003413	-0.018644 0.984070 0.979841 -0.015641	0.018627 0.992976 0.989305 0.019585	6 -0.020219 9999
2 10	17 19	2 10	0.301577 0.797423 0.841117 -0.005436	-0.006726 0.986959 0.979471 -0.006801	-0.000964 0.979119 0.977516 0.000932	-0.000772 0.977886 0.976850 -0.000252	-0.024586 0.983875 0.989853 -0.026749	-0.026456 0.986399 0.985190 -0.026151	-0.016424 0.986711 0.980055 -0.013091	-0.006501 0.976631 0.987350 -0.000375	-0.019698 0.994198 0.967793 -0.018354	-0.017636 0.988388 0.978214 -0.008151	-0.026296 0.990004 0.992874 -0.023553	-0.006835 0.984070 0.982669 -0.011140	-0.005315 0.992976 0.980808 0.000596	0 0.000000 9999
2 11	17 19	2 11	0.313925 0.797423 0.825604 0.005877	-0.028418 0.986959 0.983743 -0.027346	-0.005366 0.979119 0.984552 -0.011248	-0.004022 0.977886 0.985412 -0.011618	-0.006651 0.983875 0.986507 -0.015737	-0.006838 0.986399 0.987323 -0.006383	-0.009361 0.986711 0.967517 -0.012188	0.008811 0.976631 0.984672 -0.010075	-0.000514 0.994198 0.982329 -0.002616	0.027029 0.988388 0.967173 0.014781	0.018803 0.990004 0.988116 0.019185	-0.010143 0.984070 0.982556 -0.015029	0.013962 0.992976 0.988426 0.017861	1 -0.012677 9999
2 12	17 19	2 12	0.231104 0.797423 0.909725 0.018033	-0.044215 0.986959 0.982777 -0.036641	-0.029269 0.979119 0.970457 -0.038522	-0.029683 0.977886 0.969743 -0.039474	0.017038 0.983875 0.987222 0.013859	0.009674 0.986399 0.980736 0.026935	-0.022757 0.986711 0.983960 -0.021894	-0.006989 0.976631 0.987157 0.005129	-0.028538 0.994198 0.982128 -0.032013	0.006760 0.988388 0.989674 0.006430	0.023297 0.990004 0.989381 0.020106	-0.005713 0.984070 0.977663 -0.000637	-0.003190 0.992976 0.978728 -0.009837	3 -0.026680 9999
2 13	17 20	2 13	0.306097 0.797423 0.852382 0.016314	-0.038455 0.986959 0.980140 -0.031663	-0.042944 0.979119 0.977242 -0.043645	-0.040308 0.977886 0.976692 -0.043471	0.028625 0.983875 0.983377 0.027495	0.017026 0.986399 0.987035 0.028218	0.001389 0.986711 0.991326 0.003784	-0.009238 0.976631 0.982222 0.002479	-0.019036 0.994198 0.978689 -0.017907	0.005966 0.988388 0.980953 0.010501	-0.009375 0.990004 0.988624 -0.012948	0.041060 0.984070 0.986767 0.037181	-0.013194 0.992976 0.991949 -0.011065	2 -0.026684 9999
2 14	17 10	2 14	0.311518 0.797423 0.852089 0.023208	0.004482 0.986959 0.985898 0.007865	0.000457 0.979119 0.989174 0.001006	0.000467 0.977886 0.989251 0.001019	0.011735 0.983875 0.985110 0.002046	0.008870 0.986399 0.981418 -0.001314	-0.017738 0.986711 0.983611 -0.019673	0.015569 0.976631 0.986888 0.002622	0.017381 0.994198 0.974435 0.015861	0.023004 0.988388 0.976893 0.014882	0.002073 0.990004 0.995130 0.001046	0.002658 0.984070 0.986740 -0.001861	-0.012351 0.992976 0.994288 -0.016759	0 0.023208 9999
2 15	17 17	2 15	0.299103 0.797423 0.833524 0.022061	0.036022 0.986959 0.989056 0.032524	-0.003133 0.979119 0.974336 -0.006900	-0.003133 0.977886 0.974877 -0.006019	0.033052 0.983875 0.976964 0.023198	-0.021189 0.986399 0.988923 -0.025684	0.005711 0.986711 0.978149 0.014364	0.024682 0.976631 0.979941 0.016432	-0.000592 0.994198 0.980677 -0.005095	0.033811 0.988388 0.985152 0.029155	-0.001480 0.990004 0.988776 -0.002039	0.012738 0.984070 0.971590 0.011549	0.023330 0.992976 0.989105 0.022984	9 0.025361 9999
2 16	17 12	2 16	0.037090 0.797423 0.985058 0.019066	0.007920 0.986959 0.991195 0.007508	-0.000245 0.979119 0.984760 0.002054	0.000028 0.977886 0.986745 0.002229	-0.001664 0.983875 0.986950 -0.008345	-0.009664 0.986399 0.984805 -0.001314	-0.016729 0.986711 0.984106 -0.018597	-0.046429 0.976631 0.983507 -0.048191	0.001008 0.994198 0.999965 0.000802	-0.002236 0.988388 0.987152 -0.001299	-0.002047 0.990004 0.986433 -0.003154	0.000224 0.984070 0.985244 -0.002473	0.036800 0.992976 0.977005 0.035523	7 -0.030312 9999
2 17	17 19	2 17	0.285150 0.797423 0.878876 0.025182	0.004389 0.986959 0.980228 0.001256	-0.009822 0.979119 0.950623 0.015703	-0.014254 0.977886 0.950287 0.011041	-0.050496 0.983875 0.979851 -0.031831	-0.011611 0.986399 0.989736 -0.009457	-0.008658 0.986711 0.988257 -0.005207	-0.025674 0.976631 0.982501 -0.011440	0.007589 0.994198 0.986397 0.006205	-0.022819 0.988388 0.983664 -0.015618	0.005133 0.990004 0.990512 0.006440	-0.036726 0.984070 0.974556 -0.026012	0.012273 0.992976 0.991119 0.014316	4 -0.028312 9999
2 18	17 18	2 18	0.261717 0.797423 0.899975 0.032059	0.000758 0.986959 0.980826 0.000379	0.017565 0.979119 0.975538 0.026308	0.017105 0.977886 0.975025 0.025215	0.006878 0.983875 0.989400 0.003355	-0.008036 0.986399 0.981149 0.004152	0.004781 0.986711 0.992706 -0.000094	-0.013492 0.976631 0.982042 0.006123	0.017390 0.994198 0.984622 0.014232	-0.002128 0.988388 0.993698 -0.002477	-0.014643 0.990004 0.985923 -0.011222	-0.023507 0.984070 0.986510 -0.027891	0.004458 0.992976 0.987792 0.002681	0 0.032059 9999
2 19	17 16	2 19	0.103105 0.797423 0.955432 0.003179	0.014105 0.986959 0.976537 0.010747	0.004445 0.979119 0.979375 -0.002641	0.003867 0.977886 0.980821 -0.003324	0.030522 0.983875 0.982139 0.026672	-0.016464 0.986399 0.977943 -0.002753	0.037291 0.986711 0.978277 0.040063	0.022682 0.976631 0.976190 0.041869	-0.020604 0.994198 0.983379 -0.022511	-0.001797 0.988388 0.999874 -0.001905	0.003160 0.990004 0.990746 -0.000918	0.019806 0.984070 0.980733 0.013819	-0.006768 0.992976 0.991374 -0.008396	7 0.011537 9999
2 20	17 19	2 20	0.267008 0.797423 0.870736 -0.006959	-0.008417 0.986959 0.978000 -0.005996	0.021027 0.979119 0.968359 0.025627	0.020986 0.977886 0.967709 0.024004	-0.018083 0.983875 0.980452 0.000236	-0.007406 0.986399 0.987928 0.000921	0.037531 0.986711 0.985512 0.044499	-0.033067 0.976631 0.978205 -0.015513	0.003078 0.994198 0.992720 0.001603	-0.015775 0.988388 0.988341 -0.009304	-0.023730 0.990004 0.968569 -0.023464	0.041464 0.984070 0.981770 0.037687	-0.009670 0.992976 0.983780 -0.018402	0 0.000000 9999
2 21	17 19	2 21	0.280613 0.797423 0.878738 0.017132	0.017172 0.986959 0.976426 0.021106	0.021207 0.979119 0.974258 0.011571	0.026332 0.977886 0.975496 0.016488	-0.034219 0.983875 0.982977 -0.023455	-0.033665 0.986399 0.973257 -0.012962	-0.031682 0.986711 0.987997 -0.028453	-0.040689 0.976631 0.978141 -0.023697	-0.011555 0.994198 0.981090 -0.010689	-0.047148 0.988388 0.986498 -0.040344	-0.014259 0.990004 0.959093 -0.015507	-0.006162 0.984070 0.969915 -0.009499	0.002199 0.992976 0.990075 0.002417	9 -0.026290 9999
2 22	17 16	2 22	0.303723 0.797423 0.836558 0.010475	-0.003410 0.986959 0.985350 -0.007887	0.010954 0.979119 0.981207 0.006425	0.010647 0.977886 0.981459 0.007447	0.011394 0.983875 0.981862 0.003101	0.008428 0.986399 0.986633 0.009835	0.013429 0.986711 0.980242 0.013300	0.029519 0.976631 0.979574 0.011993	0.002052 0.994198 0.986265 0.006586	0.004223 0.988388 0.974002 -0.003982	0.000982 0.990004 0.992396 -0.001311	0.019899 0.984070 0.979059 0.016489	0.004734 0.992976 0.988784 0.002962	11 0.013142 9999
2 23	17 19	2 23	0.291923 0.797423 0.869094 0.022624	0.004932 0.986959 0.971368 0.006904	-0.051461 0.979119 0.950834 -0.019714	-0.050196 0.977886 0.950801 -0.019019	-0.025487 0.983875 0.980298 -0.009369	0.031122 0.986399 0.990503 0.030470	0.019880 0.986711 0.990573 0.017881	-0.001040 0.976631 0.988886 0.011027	-0.001278 0.994198 0.989150 -0.002851	-0.003798 0.988388 0.985872 0.000230	0.039306 0.990004 0.980470 0.037006	0.015928 0.984070 0.968399 0.029507	-0.017487 0.992976 0.989970 -0.020517	10 0.028935 9999
2 24	17 20	2 24	0.287137 0.797423 0.869714 0.014959	0.001577 0.986959 0.990441 0.000085	0.017456 0.979119 0.944131 0.022605	0.017491 0.977886 0.944117 0.020678	-0.011387 0.983875 0.974850 0.001127	0.005574 0.986399 0.990586 -0.005667	0.031432 0.986711 0.979536 0.032943	-0.000931 0.976631 0.991331 -0.005274	-0.023230 0.994198 0.982007 -0.024230	-0.006806 0.988388 0.987034 -0.007906	-0.030801 0.990004 0.973598 -0.031512	0.003612 0.984070 0.985646 0.001449	-0.019131 0.992976 0.991096 -0.021203	6 0.022199 9999
2 25	17 10	2 25	0.269858 0.797423 0.878562 -0.001308	0.022566 0.986959 0.989591 0.024130	-0.012925 0.979119 9.000000 0.000000	0.019037 0.977886 0.996470 0.016806	0.022502 0.983875 0.986612 0.011735	0.028871 0.986399 0.985342 0.019886	0.020272 0.986711 0.984670 0.022510	0.007346 0.976631 0.991482 0.008614	-0.002399 0.994198 0.994688 -0.004118	0.007926 0.988388 0.988795 0.005443	0.002138 0.990004 0.997145 0.004461	-0.000944 0.984070 0.987848 0.001409	0.003174 0.992976 0.986159 0.000065	0 0.000000 9999
2 26	17 18	2 26	0.285877 0.797423 0.863947 0.009176	0.006401 0.986959 0.973437 0.004943	0.019023 0.979119 0.969528 0.018630	0.023059 0.977886 0.969492 0.022519	-0.053624 0.983875 0.983360 -0.049955	0.019010 0.986399 0.984033 0.018408	-0.011161 0.986711 0.974195 -0.009459	-0.029408 0.976631 0.986574 -0.028918	-0.001114 0.994198 0.992795 -0.000706	-0.041442 0.988388 0.988267 -0.035389	-0.010490 0.990004 0.973223 -0.006094	-0.001466 0.984070 0.978099 -0.005222	0.030530 0.992976 0.992594 0.031322	4 -0.021410 9999
2 27	17 19	2 27	0.292231 0.797423 0.868330 0.014773	-0.007554 0.986959 0.989107 -0.011655	0.011736 0.979119 0.968289 -0.002346	0.010699 0.977886 0.966210 -0.004753	-0.016688 0.983875 0.973435 0.006195	0.020420 0.986399 0.978671 0.002187	-0.010393 0.986711 0.978640 -0.001055	0.007477 0.976631 0.992792 0.003456	0.000502 0.994198 0.989268 -0.001415	-0.008414 0.988388 0.990709 -0.000111	-0.022550 0.990004 0.988040 -0.023876	-0.009840 0.984070 0.987536 0.001605	0.005195 0.992976 0.989749 0.002391	0 0.014773 9999
2 28	17 20	2 28	0.282378 0.797423 0.885719 0.031109	0.010333 0.986959 0.993011 0.010182	0.027550 0.979119 0.929862 0.015854	0.027348 0.977886 0.931044 0.015182	-0.054782 0.983875 0.977850 -0.041907	0.020765 0.986399 0.972593 -0.003204	0.004788 0.986711 0.963812 0.013496	-0.023981 0.976631 0.992711 -0.033381	0.007452 0.994198 0.987348 0.010365	-0.000190 0.988388 0.993830 0.006413	-0.017536 0.990004 0.993366 -0.015362	0.003379 0.984070 0.981447 0.014349	0.001299 0.992976 0.991788 -0.001131	4 -0.036107 136
2 29	17 19	2 29	0.236465 0.797423 0.914069 0.026026	-0.013793 0.986959 0.977519 -0.015863	0.020024 0.979119 0.995737 0.021233	0.026060 0.977886 0.994774 0.029022	-0.011005 0.983875 0.976765 -0.000746	-0.014604 0.986399 0.988378 -0.007851	0.022395 0.986711 0.987113 0.019421	-0.000742 0.976631 0.987174 0.011016	0.016375 0.994198 0.986514 0.014680	-0.006745 0.988388 0.983697 0.003364	0.009758 0.990004 0.971687 0.010541	0.016898 0.984070 0.995834 0.013077	0.001407 0.992976 0.988495 -0.002624	0 0.026026 9999
2 30	17 18	2 30	0.209132 0.797423 0.926644 0.005947	-0.000205 0.986959 0.968124 -0.001276	-0.008100 0.979119 0.987269 -0.019470	-0.011733 0.977886 0.987344 -0.023921	0.014772 0.983875 0.985628 0.004577	-0.025524 0.986399 0.971769 -0.002009	0.007730 0.986711 0.992741 0.003692	-0.010643 0.976631 0.975678 0.016552	0.000974 0.994198 0.990085 0.000386	-0.018247 0.988388 0.985591 -0.012500	-0.030308 0.990004 0.984426 -0.023012	0.007410 0.984070 0.981561 0.000995	0.006182 0.992976 0.986393 0.007022	3 -0.011927 9999
2 31	17 14	2 31	0.240866 0.797423 0.907500 0.009792	0.007887 0.986959 0.970352 0.012615	-0.000681 0.979119 0.998199 -0.001673	0.031633 0.977886 0.986231 0.021653	0.013280 0.983875 0.981965 0.004628	-0.001700 0.986399 0.983331 0.005471	0.014886 0.986711 0.981298 0.011354	-0.036533 0.976631 0.981972 -0.029971	-0.001191 0.994198 0.986744 -0.002810	-0.010129 0.988388 0.980942 -0.003533	-0.022440 0.990004 0.976787 -0.016594	-0.007484 0.984070 0.996011 -0.010268	0.033122 0.992976 0.984770 0.030021	7 -0.017131 9999
2 32	17 20	2 32	0.318543 0.797423 0.849387 0.026251	0.018255 0.986959 0.978193 0.014631	-0.021058 0.979119 0.972656 -0.013121	-0.019338 0.977886 0.972284 -0.013081	-0.022599 0.983875 0.979442 -0.013409	-0.013452 0.986399 0.991847 -0.011570	0.012283 0.986711 0.990077 0.013666	-0.000487 0.976631 0.991225 0.002858	0.003069 0.994198 0.988748 0.001635	-0.005195 0.988388 0.983813 0.000181	0.021252 0.990004 0.987569 0.016010	-0.018703 0.984070 0.979708 -0.013111	-0.026685 0.992976 0.988127 -0.022627	0 0.026251 9999
2 33	17 14	2 33	0.305335 0.797423 0.844208 0.017839	0.000844 0.986959 0.983046 0.000956	0.016380 0.979119 0.982165 0.000032	0.016310 0.977886 0.982281 -0.000066	-0.009514 0.983875 0.987139 -0.020963	0.016309 0.986399 0.985213 0.015454	0.002931 0.986711 0.975535 0.003492	0.060803 0.976631 0.968635 0.036061	-0.001910 0.994198 0.989397 -0.000642	0.013068 0.988388 0.981485 0.005768	0.000551 0.990004 0.989827 -0.000235	-0.039119 0.984070 0.979969 -0.041016	-0.015018 0.992976 0.982443 -0.018796	7 0.025363 9999
2 34	17 20	2 34	0.317865 0.797423 0.828985 0.006628	0.025962 0.986959 0.988638 0.024111	-0.019056 0.979119 0.978547 -0.025701	-0.017746 0.977886 0.979029 -0.026157	-0.008863 0.983875 0.975628 0.003723	-0.019799 0.986399 0.994095 -0.017856	0.001395 0.986711 0.986338 0.005735	-0.003118 0.976631 0.980543 0.009500	0.025368 0.994198 0.985137 0.024021	0.013016 0.988388 0.980279 0.021145	-0.036291 0.990004 0.983461 -0.031786	-0.036654 0.984070 0.978886 -0.035030	0.030534 0.992976 0.986561 0.028772	3 -0.013167 9999
2 35	17 19	2 35	0.316931 0.797423 0.839591 0.021757	-0.016628 0.986959 0.990598 -0.016303	-0.027605 0.979119 0.983858 -0.034685	-0.031244 0.977886 0.983572 -0.038346	-0.015142 0.983875 0.987584 -0.023036	0.002591 0.986399 0.992781 0.003117	-0.018189 0.986711 0.980032 -0.024932	-0.008093 0.976631 0.988318 -0.017533	0.009148 0.994198 0.983590 0.013507	-0.008588 0.988388 0.985343 -0.011234	-0.033817 0.990004 0.991848 -0.032808	-0.016680 0.984070 0.986722 -0.028385	-0.000930 0.992976 0.983851 -0.001420	3 -0.028884 9999
2 36	17 19	2 36	0.264679 0.797423 0.867495 -0.004258	-0.019007 0.986959 0.986427 -0.020867	0.027018 0.979119 0.973319 0.018211	0.027581 0.977886 0.973181 0.018690	-0.017711 0.983875 0.977700 -0.004619	0.008611 0.986399 0.986514 0.014557	0.011640 0.986711 0.975330 0.022585	-0.019863 0.976631 0.977746 0.003395	0.007089 0.994198 0.985706 0.003686	-0.021610 0.988388 0.982328 -0.014091	0.016322 0.990004 0.987458 0.014690	0.012147 0.984070 0.986282 0.018396	0.000613 0.992976 0.986983 0.002081	0 0.000000 9999
2 37	17 19	2 37	0.323607 0.797423 0.837796 0.028359	-0.016578 0.986959 0.981519 -0.007414	-0.001149 0.979119 0.973198 -0.001430	-0.000739 0.977886 0.973544 -0.000644	-0.001840 0.983875 0.987325 0.002576	-0.015109 0.986399 0.992673 -0.008986	0.026743 0.986711 0.985837 0.030753	-0.031057 0.976631 0.981649 -0.011746	-0.004278 0.994198 0.979232 -0.004402	-0.022242 0.988388 0.984336 -0.015152	-0.043867 0.990004 0.964477 -0.043824	-0.002219 0.984070 0.980390 -0.003165	-0.002099 0.992976 0.982563 0.001591	6 0.029532 9999
2 38	17 18	2 38	0.309100 0.797423 0.832276 0.012901	0.021568 0.986959 0.978349 0.020068	0.046354 0.979119 0.960573 0.025976	0.045315 0.977886 0.960581 0.024686	0.016005 0.983875 0.974488 0.036222	-0.002082 0.986399 0.990212 -0.001950	0.013628 0.986711 0.974910 0.019215	-0.005740 0.976631 0.971888 0.017698	0.023481 0.994198 0.987739 0.022131	0.005279 0.988388 0.989406 0.010546	-0.000020 0.990004 0.987857 0.002996	-0.014464 0.984070 0.980726 -0.001147	0.006144 0.992976 0.989918 0.004154	4 0.021617 9999
2 39	17 19	2 39	0.362186 0.797423 0.770895 0.027916	-0.015511 0.986959 0.978702 -0.013945	-0.000244 0.979119 0.982825 -0.003684	-0.000735 0.977886 0.982883 -0.003718	-0.025673 0.983875 0.983331 -0.010883	-0.038321 0.986399 0.982408 -0.023771	-0.013486 0.986711 0.986549 -0.004936	-0.068901 0.976631 0.969347 -0.041062	0.007372 0.994198 0.990043 0.004258	-0.056346 0.988388 0.982755 -0.044590	0.004351 0.990004 0.944042 0.004231	-0.000490 0.984070 0.984331 -0.011222	-0.007954 0.992976 0.990436 -0.008999	9 -0.035281 -9
2 40	17 20	2 40	0.374513 0.797423 0.749264 0.022650	-0.005841 0.986959 0.972656 -0.006388	0.023480 0.979119 0.974055 0.007722	0.033484 0.977886 0.973314 0.016159	-0.031352 0.983875 0.972352 -0.014968	-0.015945 0.986399 0.984983 -0.005502	-0.012212 0.986711 0.978669 -0.002331	-0.039858 0.976631 0.962168 -0.009080	-0.001564 0.994198 0.989221 -0.004546	-0.019480 0.988388 0.981254 -0.006961	0.000515 0.990004 0.948999 -0.001002	0.000947 0.984070 0.989862 -0.000431	-0.007728 0.992976 0.987933 -0.009788	0 0.022650 9999
2 41	17 20	2 41	0.419548 0.797423 0.711978 0.038751	0.031573 0.986959 0.955236 0.037265	0.018424 0.979119 0.988459 0.020379	0.017880 0.977886 0.987674 0.018875	-0.002599 0.983875 0.978318 0.012413	-0.018536 0.986399 0.978597 0.000853	0.021054 0.986711 0.979005 0.022700	-0.019866 0.976631 0.962648 0.014272	-0.002403 0.994198 0.989532 -0.004892	-0.006326 0.988388 0.965132 0.009219	0.003057 0.990004 0.932027 0.005178	0.033952 0.984070 0.967803 0.015248	0.017459 0.992976 0.989780 0.018366	0 0.038751 -9
2 42	17 20	2 42	0.378213 0.797423 0.723520 -0.002622	-0.016087 0.986959 0.953139 -0.013198	0.003685 0.979119 0.988321 0.002030	0.004651 0.977886 0.988533 0.003778	-0.020833 0.983875 0.981954 -0.006668	-0.020539 0.986399 0.982256 -0.001217	-0.009718 0.986711 0.986882 -0.006363	-0.048080 0.976631 0.959557 -0.012003	-0.025708 0.994198 0.986677 -0.027605	-0.021314 0.988388 0.973461 -0.006215	0.006887 0.990004 0.920847 0.007134	0.001439 0.984070 0.977506 -0.005146	0.028803 0.992976 0.988079 0.029456	0 0.000000 9999
2 43	17 20	2 43	0.367087 0.797423 0.741350 0.014751	-0.009189 0.986959 0.964000 -0.010459	-0.023912 0.979119 0.987992 -0.021513	-0.023533 0.977886 0.987261 -0.022009	-0.035706 0.983875 0.978111 -0.016932	-0.002473 0.986399 0.981801 0.014648	-0.019668 0.986711 0.987672 -0.020986	-0.040770 0.976631 0.968108 -0.007253	0.007766 0.994198 0.991984 0.002549	-0.014504 0.988388 0.976644 -0.002862	0.004114 0.990004 0.927809 0.001006	-0.004688 0.984070 0.983265 -0.018281	0.013143 0.992976 0.987555 0.012007	3 -0.018018 9999
2 44	17 20	2 44	0.332418 0.797423 0.761223 -0.015599	0.015316 0.986959 0.966119 0.008733	0.004267 0.979119 0.970398 -0.005663	0.002582 0.977886 0.970149 -0.010706	-0.026052 0.983875 0.964438 -0.003626	0.009244 0.986399 0.989027 0.015180	-0.010515 0.986711 0.969345 -0.007686	-0.004596 0.976631 0.967358 0.024577	-0.004754 0.994198 0.980612 -0.011718	-0.010477 0.988388 0.983376 -0.000819	0.016489 0.990004 0.972062 0.013444	-0.002601 0.984070 0.978755 0.004783	0.003936 0.992976 0.983452 0.000364	0 0.000000 9999
2 45	17 15	2 45	0.233327 0.797423 0.865441 0.006471	0.035654 0.986959 0.983267 0.025194	0.003465 0.979119 0.977393 0.011189	0.003069 0.977886 0.977749 0.009986	-0.028540 0.983875 0.989433 -0.026451	-0.008228 0.986399 0.984704 -0.005822	0.016196 0.986711 0.991024 0.011493	-0.008472 0.976631 0.985811 0.003844	0.002325 0.994198 0.994056 -0.000351	-0.009289 0.988388 0.975741 -0.001811	0.019353 0.990004 0.988964 0.019418	-0.029252 0.984070 0.981558 -0.026132	0.000430 0.992976 0.991145 0.000248	4 -0.013083 9999
2 46	17 20	2 46	0.330311 0.797423 0.829825 0.015025	-0.014452 0.986959 0.984126 -0.015003	0.017440 0.979119 0.973932 0.013845	0.019527 0.977886 0.974438 0.017068	0.024030 0.983875 0.986027 0.032141	-0.033799 0.986399 0.985824 -0.020002	0.026835 0.986711 0.985920 0.021717	0.000508 0.976631 0.988300 0.012992	-0.007256 0.994198 0.984395 -0.006016	-0.007012 0.988388 0.984450 -0.001691	-0.006276 0.990004 0.954833 -0.007082	0.023090 0.984070 0.981417 0.012675	0.019083 0.992976 0.993759 0.018625	4 0.021975 9999
2 47	17 14	2 47	0.298160 0.797423 0.848796 -0.004786	0.012614 0.986959 0.985311 0.017775	0.002809 0.979119 0.990034 -0.000971	0.002820 0.977886 0.990178 -0.001704	-0.004241 0.983875 0.989030 -0.006042	-0.008995 0.986399 0.986181 -0.001170	0.018968 0.986711 0.966393 0.013440	0.004167 0.976631 0.991150 0.003903	0.011632 0.994198 0.983474 0.005057	0.014592 0.988388 0.979770 0.004861	0.001536 0.990004 0.989420 0.002251	0.001130 0.984070 0.979535 -0.002273	0.017974 0.992976 0.975990 0.015891	0 0.000000 9999
2 48	17 20	2 48	0.316271 0.797423 0.853629 0.036660	-0.016643 0.986959 0.979336 -0.015414	-0.023329 0.979119 0.981656 -0.018432	-0.027109 0.977886 0.981744 -0.020953	0.013888 0.983875 0.986218 0.026279	-0.024492 0.986399 0.975812 -0.003126	0.008904 0.986711 0.985840 0.008250	0.029611 0.976631 0.989092 0.042438	-0.040394 0.994198 0.985792 -0.039958	0.022817 0.988388 0.980052 0.032301	-0.005697 0.990004 0.947844 -0.002581	0.008611 0.984070 0.979709 0.001227	-0.012524 0.992976 0.986921 -0.013651	7 0.039443 107
2 49	17 11	2 49	0.316709 0.797423 0.862011 0.040460	-0.001639 0.986959 0.981905 -0.000545	0.006445 0.979119 0.995964 -0.001124	0.006365 0.977886 0.995970 -0.001586	0.026446 0.983875 0.978541 0.017329	-0.028931 0.986399 0.991410 -0.027866	-0.018328 0.986711 0.980731 -0.012986	0.071123 0.976631 0.966875 0.040398	0.004199 0.994198 0.989448 0.001326	0.012704 0.988388 0.965754 0.005628	0.013021 0.990004 0.989840 0.012924	0.001928 0.984070 0.954229 -0.001225	0.015756 0.992976 0.983042 0.012017	0 0.040460 97
2 50	17 19	2 50	0.324935 0.797423 0.841603 0.020953	-0.029367 0.986959 0.971382 -0.018671	-0.003665 0.979119 0.972760 -0.000799	-0.001181 0.977886 0.971295 0.002283	-0.039466 0.983875 0.980536 -0.019682	-0.041112 0.986399 0.977126 -0.025271	-0.014996 0.986711 0.987019 -0.013569	-0.052140 0.976631 0.975396 -0.024016	0.011633 0.994198 0.987213 0.006638	-0.018663 0.988388 0.972025 -0.003836	-0.009123 0.990004 0.946227 -0.012832	-0.011455 0.984070 0.977644 -0.024001	-0.014355 0.992976 0.990297 -0.015613	7 -0.022432 9999
2 51	17 15	2 51	0.123499 0.797423 0.953557 0.010048	-0.019735 0.986959 0.965937 -0.022222	0.001508 0.979119 0.992880 0.003741	-0.001607 0.977886 0.992584 0.000747	-0.006469 0.983875 0.995941 -0.007296	-0.010854 0.986399 0.986807 -0.006545	0.003768 0.986711 0.992363 0.003661	-0.022744 0.976631 0.992096 -0.017772	0.003215 0.994198 0.984052 0.005414	-0.005761 0.988388 0.979790 -0.004076	-0.007410 0.990004 0.989323 -0.004823	0.013180 0.984070 0.981581 0.012090	-0.007163 0.992976 0.976821 -0.010036	1 -0.014943 9999
2 52	17 19	2 52	0.266044 0.797423 0.878655 -0.001364	-0.007566 0.986959 0.975586 -0.006786	-0.016130 0.979119 0.979621 -0.023417	-0.017070 0.977886 0.979316 -0.024479	0.007625 0.983875 0.987858 0.014713	-0.033074 0.986399 0.988364 -0.021542	-0.019650 0.986711 0.985782 -0.017673	-0.009318 0.976631 0.980738 0.011806	0.002856 0.994198 0.983607 -0.003435	-0.013771 0.988388 0.991761 -0.011283	-0.002513 0.990004 0.979864 -0.004398	-0.010987 0.984070 0.984103 -0.010660	-0.004103 0.992976 0.986723 -0.009865	0 0.000000 9999
2 53	17 20	2 53	0.317647 0.797423 0.864582 0.049750	-0.027303 0.986959 0.990644 -0.030193	-0.032000 0.979119 0.984290 -0.033161	-0.031198 0.977886 0.983632 -0.032412	-0.010866 0.983875 0.980262 0.003114	-0.035122 0.986399 0.974676 -0.015579	0.006759 0.986711 0.984579 0.007346	-0.026038 0.976631 0.974335 0.000082	0.017695 0.994198 0.991438 0.019372	-0.034096 0.988388 0.987103 -0.025649	-0.010575 0.990004 0.988395 -0.011595	0.036008 0.984070 0.978351 0.024225	0.025790 0.992976 0.991510 0.019286	0 0.049750 50
2 54	17 20	2 54	0.242914 0.797423 0.908820 0.021530	-0.018475 0.986959 0.993275 -0.016576	0.040947 0.979119 0.941197 0.015877	0.040001 0.977886 0.941636 0.015055	-0.015930 0.983875 0.970887 0.005896	0.077853 0.986399 0.957298 0.049316	0.020865 0.986711 0.936138 0.034833	0.035959 0.976631 0.990740 0.022617	0.002256 0.994198 0.990613 0.001464	0.003761 0.988388 0.991013 0.011030	0.011235 0.990004 0.986538 0.012450	-0.000811 0.984070 0.963287 0.019970	0.013826 0.992976 0.986638 0.010484	6 0.027385 9999
2 55	17 20	2 55	0.300574 0.797423 0.862538 0.031076	-0.007267 0.986959 0.987915 -0.005030	-0.013386 0.979119 0.974298 -0.004576	-0.013114 0.977886 0.974400 -0.005234	-0.016557 0.983875 0.988037 -0.012368	-0.033685 0.986399 0.984529 -0.025968	-0.006151 0.986711 0.990274 -0.012907	-0.000896 0.976631 0.984927 0.010921	-0.011933 0.994198 0.988873 -0.011652	-0.014381 0.988388 0.983558 -0.005155	-0.000136 0.990004 0.964120 -0.003288	0.024986 0.984070 0.975753 0.010933	-0.023097 0.992976 0.987810 -0.027509	0 0.031076 9999
2 56	17 18	2 56	0.334693 0.797423 0.845583 0.048295	-0.054597 0.986959 0.985666 -0.057555	-0.030159 0.979119 0.987619 -0.032833	-0.030525 0.977886 0.986139 -0.031286	-0.007183 0.983875 0.988965 -0.015150	0.001501 0.986399 0.993006 -0.000446	-0.050890 0.986711 0.968907 -0.054507	-0.031161 0.976631 0.987323 -0.043115	-0.016799 0.994198 0.990821 -0.019672	-0.036173 0.988388 0.976991 -0.046408	0.007788 0.990004 0.989468 0.007037	0.029244 0.984070 0.988456 0.025806	0.007806 0.992976 0.993348 0.007844	1 -0.052722 45
2 57	17 20	2 57	0.322346 0.797423 0.863218 0.046932	0.046144 0.986959 0.990547 0.040827	-0.031939 0.979119 0.959981 -0.065294	-0.031844 0.977886 0.960235 -0.066049	-0.018554 0.983875 0.973097 0.000289	0.011291 0.986399 0.977979 -0.009818	-0.028340 0.986711 0.969097 -0.020581	-0.003976 0.976631 0.991258 -0.005970	0.009910 0.994198 0.990319 0.009793	0.018217 0.988388 0.985390 0.029293	0.028021 0.990004 0.990916 0.027663	-0.018938 0.984070 0.983608 -0.008192	0.000191 0.992976 0.985162 0.001643	3 -0.055676 36
2 58	17 19	2 58	0.308346 0.797423 0.878605 0.047509	0.015476 0.986959 0.991246 0.012751	-0.004934 0.979119 0.951818 0.002178	-0.004173 0.977886 0.951568 0.003034	-0.007054 0.983875 0.977409 0.010684	0.005406 0.986399 0.989973 -0.005892	-0.001349 0.986711 0.989995 0.006506	-0.018044 0.976631 0.991442 -0.013162	0.027495 0.994198 0.992780 0.026382	-0.017267 0.988388 0.989615 -0.008533	-0.022246 0.990004 0.993081 -0.021214	0.015338 0.984070 0.986375 0.029481	0.007743 0.992976 0.993049 0.011242	0 0.047509 60
2 59	17 12	2 59	0.207445 0.797423 0.903540 -0.002389	0.026267 0.986959 0.944330 0.033179	-0.001855 0.979119 0.989741 -0.005324	-0.002245 0.977886 0.989681 -0.005245	-0.027146 0.983875 0.986525 -0.017373	0.029970 0.986399 0.963480 0.003292	-0.007919 0.986711 0.971190 0.002257	0.037195 0.976631 0.981507 0.017977	0.005209 0.994198 0.975792 0.001427	-0.021675 0.988388 0.965726 -0.007205	-0.009522 0.990004 0.972756 -0.004512	-0.000121 0.984070 0.857717 -0.021761	0.000571 0.992976 0.984203 -0.002690	0 0.000000 9999
2 60	17 18	2 60	0.357146 0.797423 0.852568 0.092645	-0.004008 0.986959 0.978149 -0.002846	-0.126044 0.979119 0.946951 -0.112402	-0.125416 0.977886 0.947083 -0.111265	-0.034645 0.983875 0.974823 -0.016441	0.024524 0.986399 0.992025 0.017125	-0.009162 0.986711 0.987643 -0.006221	-0.070643 0.976631 0.980876 -0.051435	-0.006677 0.994198 0.989941 -0.008339	-0.027617 0.988388 0.986962 -0.017275	0.043877 0.990004 0.984975 0.041538	-0.004817 0.984070 0.972110 0.010404	0.017983 0.992976 0.990437 0.015990	2 -0.102046 2
2 61	17 19	2 61	0.322011 0.797423 0.851901 0.037886	0.017402 0.986959 0.992644 0.015132	-0.005173 0.979119 0.973733 -0.017135	-0.004598 0.977886 0.973641 -0.016880	-0.022139 0.983875 0.979566 -0.007842	0.001935 0.986399 0.990988 -0.008657	-0.002100 0.986711 0.988305 -0.006948	0.003132 0.976631 0.992079 -0.005121	-0.006550 0.994198 0.989942 -0.006865	-0.004928 0.988388 0.983780 0.000316	-0.004631 0.990004 0.966164 -0.005947	-0.024723 0.984070 0.983458 -0.034473	-0.006720 0.992976 0.993725 -0.008810	0 0.037886 125
2 62	17 18	2 62	0.329913 0.797423 0.825647 0.003279	0.006233 0.986959 0.980784 0.004063	-0.022316 0.979119 0.975846 -0.013094	-0.022975 0.977886 0.977233 -0.015335	0.006444 0.983875 0.977947 -0.007695	0.028918 0.986399 0.969129 0.005068	-0.025912 0.986711 0.989957 -0.024939	0.001785 0.976631 0.978033 -0.020228	-0.020225 0.994198 0.989784 -0.022625	-0.034306 0.988388 0.986507 -0.023201	0.031356 0.990004 0.990039 0.031803	0.008948 0.984070 0.977002 -0.002277	-0.009270 0.992976 0.956431 -0.001493	10 0.010212 9999
2 63	17 3	2 63	0.439369 0.797423 0.648048 -0.001225	0.022607 0.986959 0.907814 0.023403	0.094422 0.979119 0.808612 0.058679	0.097034 0.977886 0.807735 0.060464	0.053303 0.983875 0.827467 0.002225	0.049551 0.986399 0.974969 0.030562	-0.007278 0.986711 0.832723 -0.024978	0.084277 0.976631 0.832230 0.007960	0.023445 0.994198 0.788677 0.014300	0.051165 0.988388 0.762745 0.009466	-0.010045 0.990004 0.759748 -0.004911	0.043689 0.984070 0.676667 -0.015672	0.027906 0.992976 0.876699 0.013648	0 0.000000 9999
3 4	16 10	3 4	0.322050 0.851614 0.824796 0.055551	-0.047396 0.987604 0.975807 -0.040981	-0.013840 0.970150 0.623405 -0.030697	-0.013201 0.968422 0.620452 -0.028073	-0.056183 0.981078 0.967630 -0.026668	-0.053043 0.986463 0.970642 -0.053570	0.027460 0.988113 0.983013 0.021345	0.005188 0.989220 0.983190 0.012142	0.002484 0.992630 0.992477 0.001648	0.081728 0.975636 0.985386 0.078175	-0.039009 0.973485 0.981204 -0.016054	-0.014327 0.988549 0.563672 -0.007064	0.034013 0.993091 0.986643 0.037673	9 0.065899 -9
3 5	16 20	3 5	0.311546 0.851614 0.853913 0.066930	0.012440 0.987604 0.993756 0.014691	-0.016686 0.970150 0.983553 -0.025710	-0.009793 0.968422 0.983771 -0.018372	-0.008144 0.981078 0.983204 -0.025572	-0.016946 0.986463 0.989509 -0.010701	-0.018139 0.988113 0.989901 -0.013884	-0.023038 0.989220 0.991928 -0.022742	0.014580 0.992630 0.992646 0.015064	0.027051 0.975636 0.983092 0.015712	0.052724 0.973485 0.983955 0.029139	-0.049412 0.988549 0.988307 -0.052422	0.000191 0.993091 0.995222 -0.000909	0 0.066930 -9
3 6	16 12	3 6	0.289921 0.851614 0.821204 0.018405	-0.027790 0.987604 0.979527 -0.032758	-0.012834 0.970150 0.634617 0.001656	-0.012738 0.968422 0.631711 -0.000378	0.003001 0.981078 0.984796 0.005435	0.055014 0.986463 0.987215 0.057361	0.002158 0.988113 0.964301 0.007601	-0.017972 0.989220 0.984989 -0.019222	-0.009169 0.992630 0.990178 -0.013142	-0.025457 0.975636 0.973727 -0.005548	0.007605 0.973485 0.980193 0.032606	-0.013374 0.988549 0.578734 -0.003371	0.001356 0.993091 0.991092 -0.002043	1 -0.024554 9999
3 7	16 18	3 7	0.167691 0.851614 0.934805 -0.003347	0.021016 0.987604 0.990511 0.017941	0.008954 0.970150 0.984923 0.003361	0.008225 0.968422 0.984415 0.000607	-0.011428 0.981078 0.989735 -0.026634	0.012978 0.986463 0.967977 0.017269	-0.016213 0.988113 0.970888 -0.029496	0.000453 0.989220 0.969821 -0.010970	-0.012739 0.992630 0.989836 -0.013599	-0.002890 0.975636 0.992030 -0.013030	-0.019747 0.973485 0.989001 -0.003717	0.000892 0.988549 0.980377 -0.001555	-0.011290 0.993091 0.987674 -0.011022	0 0.000000 9999
3 8	16 19	3 8	0.251650 0.851614 0.855189 -0.002116	0.017391 0.987604 0.982514 0.007463	-0.000437 0.970150 0.981405 0.007321	0.000114 0.968422 0.980664 0.007645	0.033302 0.981078 0.984140 0.016645	0.023405 0.986463 0.976962 0.022361	-0.010277 0.988113 0.989705 -0.009984	0.028420 0.989220 0.973238 0.014251	-0.010397 0.992630 0.989193 -0.006691	0.051194 0.975636 0.989653 0.033584	0.032264 0.973485 0.967104 -0.002470	-0.002958 0.988549 0.975159 0.000056	-0.002888 0.993091 0.990983 -0.000168	0 0.000000 9999
3 9	16 20	3 9	0.265877 0.851614 0.862157 0.022358	0.028760 0.987604 0.984504 0.020868	-0.009755 0.970150 0.976865 -0.015734	-0.019850 0.968422 0.977099 -0.027074	0.028631 0.981078 0.977934 0.005977	0.017338 0.986463 0.981032 0.023273	-0.020798 0.988113 0.986181 -0.023384	0.014141 0.989220 0.964253 0.004758	-0.020420 0.992630 0.986549 -0.021625	0.008747 0.975636 0.987526 -0.008272	0.041739 0.973485 0.965767 0.002945	0.013373 0.988549 0.979841 0.006476	-0.001122 0.993091 0.989305 -0.003402	3 -0.024603 9999
3 10	16 19	3 10	0.275685 0.851614 0.841117 0.014926	-0.011735 0.987604 0.979471 -0.000521	-0.032063 0.970150 0.977516 -0.023460	-0.031492 0.968422 0.976850 -0.020942	-0.027672 0.981078 0.989853 -0.019851	0.047352 0.986463 0.985190 0.049013	-0.008032 0.988113 0.980055 -0.005786	0.011144 0.989220 0.987350 0.014112	-0.014641 0.992630 0.967793 -0.010621	0.027957 0.975636 0.978214 0.005796	-0.017404 0.973485 0.992874 -0.017085	0.002127 0.988549 0.982669 0.001040	-0.014370 0.993091 0.980808 -0.012670	2 -0.018713 9999
3 11	16 19	3 11	0.269502 0.851614 0.825604 -0.003007	-0.004520 0.987604 0.983743 -0.003195	0.031656 0.970150 0.984552 0.031068	0.032275 0.968422 0.985412 0.030806	-0.025418 0.981078 0.986507 -0.015860	-0.009138 0.986463 0.987323 -0.009716	-0.006145 0.988113 0.967517 -0.003110	0.003088 0.989220 0.984672 0.002890	-0.027736 0.992630 0.982329 -0.021719	-0.053017 0.975636 0.967173 -0.021250	-0.029396 0.973485 0.988116 -0.017029	-0.008706 0.988549 0.982556 -0.012143	-0.021834 0.993091 0.988426 -0.023581	0 0.000000 9999
3 12	16 19	3 12	0.221228 0.851614 0.909725 0.038418	-0.020262 0.987604 0.982777 -0.025862	-0.046690 0.970150 0.970457 -0.046621	-0.045588 0.968422 0.969743 -0.048056	-0.019515 0.981078 0.987222 -0.012081	-0.022887 0.986463 0.980736 -0.025531	-0.009645 0.988113 0.983960 -0.009073	-0.021221 0.989220 0.987157 -0.022105	0.035612 0.992630 0.982128 0.031592	0.000744 0.975636 0.989674 -0.001549	-0.026976 0.973485 0.989381 -0.015658	0.000136 0.988549 0.977663 -0.004893	0.006659 0.993091 0.978728 0.006060	3 -0.042968 78
3 13	16 20	3 13	0.262896 0.851614 0.852382 0.007140	-0.002121 0.987604 0.980140 -0.001171	0.005892 0.970150 0.977242 0.008430	0.010471 0.968422 0.976692 0.010446	-0.028443 0.981078 0.983377 -0.029627	-0.002075 0.986463 0.987035 -0.001363	-0.018110 0.988113 0.991326 -0.017048	-0.027579 0.989220 0.982222 -0.028622	-0.006954 0.992630 0.978689 -0.008587	-0.006639 0.975636 0.980953 -0.020558	-0.016283 0.973485 0.988624 -0.018981	-0.028607 0.988549 0.986767 -0.026855	0.007058 0.993091 0.991949 0.005114	4 -0.014544 9999
3 14	16 10	3 14	0.267677 0.851614 0.852089 0.015971	0.033820 0.987604 0.985898 0.035605	0.007382 0.970150 0.989174 0.003701	0.007359 0.968422 0.989251 0.002755	-0.006623 0.981078 0.985110 -0.004340	0.008734 0.986463 0.981418 0.014634	0.025868 0.988113 0.983611 0.023524	-0.001592 0.989220 0.986888 -0.001916	-0.002583 0.992630 0.974435 -0.006964	-0.015792 0.975636 0.976893 0.010080	-0.001466 0.973485 0.995130 0.003882	-0.004859 0.988549 0.986740 -0.006652	-0.000106 0.993091 0.994288 0.000637	6 0.019383 9999
3 15	16 17	3 15	0.242950 0.851614 0.833524 -0.006450	0.003046 0.987604 0.989056 0.002410	-0.003504 0.970150 0.974336 -0.000998	-0.006644 0.968422 0.974877 -0.003635	-0.040674 0.981078 0.976964 -0.028193	0.001885 0.986463 0.988923 -0.000424	-0.015113 0.988113 0.978149 -0.007734	-0.024668 0.989220 0.979941 -0.024010	-0.002457 0.992630 0.980677 -0.003270	-0.041618 0.975636 0.985152 -0.024578	-0.010078 0.973485 0.988776 0.005595	-0.010350 0.988549 0.971590 -0.005812	-0.028419 0.993091 0.989105 -0.029324	0 0.000000 9999
3 16	16 12	3 16	0.035226 0.851614 0.985058 0.010573	-0.018594 0.987604 0.991195 -0.018727	-0.046907 0.970150 0.984760 -0.041942	-0.018968 0.968422 0.986745 -0.013583	-0.000443 0.981078 0.986950 -0.003324	-0.024182 0.986463 0.984805 -0.018596	0.007823 0.988113 0.984106 0.010425	-0.021585 0.989220 0.983507 -0.025006	-0.000002 0.992630 0.999965 -0.000161	-0.000921 0.975636 0.987152 -0.002858	0.007310 0.973485 0.986433 0.009362	0.004582 0.988549 0.985244 0.007836	0.000018 0.993091 0.977005 -0.001058	2 -0.021058 9999
3 17	16 19	3 17	0.246531 0.851614 0.878876 0.018582	-0.026119 0.987604 0.980228 -0.016130	-0.015017 0.970150 0.950623 -0.001421	-0.014119 0.968422 0.950287 0.002397	0.028161 0.981078 0.979851 0.006690	-0.004314 0.986463 0.989736 -0.010355	0.007908 0.988113 0.988257 0.000475	-0.019868 0.989220 0.982501 -0.026898	0.022445 0.992630 0.986397 0.020254	0.031411 0.975636 0.983664 0.011476	-0.025674 0.973485 0.990512 -0.013475	-0.019093 0.988549 0.974556 -0.017146	0.018660 0.993091 0.991119 0.014009	7 -0.022357 9999
3 18	16 18	3 18	0.211684 0.851614 0.899975 0.011796	0.040829 0.987604 0.980826 0.034346	-0.030186 0.970150 0.975538 -0.024583	-0.028613 0.968422 0.975025 -0.018471	-0.026483 0.981078 0.989400 -0.026469	-0.017437 0.986463 0.981149 -0.020622	-0.029427 0.988113 0.992706 -0.027715	0.014975 0.989220 0.982042 0.007832	0.008220 0.992630 0.984622 0.007757	0.031557 0.975636 0.993698 0.030505	-0.013760 0.973485 0.985923 0.006671	-0.004505 0.988549 0.986510 -0.010171	-0.004199 0.993091 0.987792 -0.008130	9 0.018969 9999
3 19	16 16	3 19	0.088082 0.851614 0.955432 -0.003543	0.006155 0.987604 0.976537 0.000919	-0.025012 0.970150 0.979375 -0.023124	-0.024919 0.968422 0.980821 -0.028119	-0.016748 0.981078 0.982139 -0.005906	-0.026023 0.986463 0.977943 -0.029586	0.007452 0.988113 0.978277 0.007060	0.001795 0.989220 0.976190 -0.005256	-0.004735 0.992630 0.983379 -0.007869	-0.000682 0.975636 0.999874 -0.001163	-0.014884 0.973485 0.990746 -0.007353	-0.008354 0.988549 0.980733 -0.007223	0.002002 0.993091 0.991374 0.004815	0 0.000000 9999
3 20	16 19	3 20	0.218895 0.851614 0.870736 -0.016840	0.006786 0.987604 0.978000 -0.002591	-0.007993 0.970150 0.968359 -0.015108	-0.007339 0.968422 0.967709 -0.010796	0.018463 0.981078 0.980452 -0.001677	-0.012685 0.986463 0.987928 -0.010460	0.011849 0.988113 0.985512 0.008997	-0.017176 0.989220 0.978205 -0.025057	0.027200 0.992630 0.992720 0.025784	0.021626 0.975636 0.988341 0.006775	0.005091 0.973485 0.968569 -0.029567	-0.000271 0.988549 0.981770 0.001191	0.000641 0.993091 0.983780 0.003934	0 0.000000 9999
3 21	16 19	3 21	0.231576 0.851614 0.878738 -0.000104	0.050997 0.987604 0.976426 0.044270	0.030215 0.970150 0.974258 0.018964	0.028787 0.968422 0.975496 0.018437	0.025279 0.981078 0.982977 0.004358	0.002506 0.986463 0.973257 0.003499	0.013697 0.988113 0.987997 0.010021	0.029214 0.989220 0.978141 0.018075	0.005546 0.992630 0.981090 0.005336	0.028436 0.975636 0.986498 0.005333	0.078400 0.973485 0.959093 0.036581	0.029364 0.988549 0.969915 0.023370	0.014875 0.993091 0.990075 0.014881	0 0.000000 9999
3 22	16 16	3 22	0.267400 0.851614 0.836558 0.016034	0.005810 0.987604 0.985350 0.009753	0.000638 0.970150 0.981207 -0.010454	0.001034 0.968422 0.981459 -0.010063	-0.029253 0.981078 0.981862 -0.020559	-0.022394 0.986463 0.986633 -0.022729	0.012143 0.988113 0.980242 0.010630	-0.010982 0.989220 0.979574 -0.005290	0.034627 0.992630 0.986265 0.034456	-0.032939 0.975636 0.974002 -0.020284	-0.002580 0.973485 0.992396 0.001965	-0.004403 0.988549 0.979059 -0.005178	0.023144 0.993091 0.988784 0.025270	8 0.023505 9999
3 23	16 19	3 23	0.250669 0.851614 0.869094 0.018336	-0.013847 0.987604 0.971368 0.003380	-0.028530 0.970150 0.950834 -0.010136	-0.028282 0.968422 0.950801 -0.008274	0.011670 0.981078 0.980298 -0.010755	0.017018 0.986463 0.990503 0.018720	0.008637 0.988113 0.990573 0.007664	0.019959 0.989220 0.988886 0.014980	-0.006467 0.992630 0.989150 -0.004492	0.030518 0.975636 0.985872 0.016279	0.000060 0.973485 0.980470 0.020106	0.010787 0.988549 0.968399 0.021670	0.000158 0.993091 0.989970 0.000224	11 0.019933 9999
3 24	16 20	3 24	0.220150 0.851614 0.869714 -0.024880	-0.012455 0.987604 0.990441 -0.009672	-0.033753 0.970150 0.944131 -0.028332	-0.033939 0.968422 0.944117 -0.028326	0.034992 0.981078 0.974850 0.008013	-0.013676 0.986463 0.990586 -0.012887	0.010089 0.988113 0.979536 0.017274	-0.003159 0.989220 0.991331 -0.001561	0.000125 0.992630 0.982007 0.000042	0.013471 0.975636 0.987034 -0.001841	0.061313 0.973485 0.973598 0.032179	0.037271 0.988549 0.985646 0.031919	-0.004357 0.993091 0.991096 -0.005645	0 0.000000 9999
3 25	16 10	3 25	0.235327 0.851614 0.878562 0.006138	-0.024389 0.987604 0.989591 -0.029674	-0.011312 0.970150 9.000000 0.000000	0.001193 0.968422 0.996470 -0.004537	-0.023210 0.981078 0.986612 -0.010250	-0.025450 0.986463 0.985342 -0.027571	0.000604 0.988113 0.984670 -0.002822	0.001535 0.989220 0.991482 0.002146	-0.005176 0.992630 0.994688 -0.007256	0.002337 0.975636 0.988795 0.012062	0.001624 0.973485 0.997145 0.003403	-0.000657 0.988549 0.987848 -0.000148	0.005197 0.993091 0.986159 0.004634	1 -0.013496 9999
3 26	16 18	3 26	0.256982 0.851614 0.863947 0.021915	0.026766 0.987604 0.973437 0.030740	-0.034954 0.970150 0.969528 -0.020239	-0.034242 0.968422 0.969492 -0.016642	-0.011288 0.981078 0.983360 -0.023009	0.016694 0.986463 0.984033 0.019643	-0.030145 0.988113 0.974195 -0.017991	0.000643 0.989220 0.986574 0.000532	0.000683 0.992630 0.992795 0.000098	0.016901 0.975636 0.988267 0.000713	0.056493 0.973485 0.973223 0.026526	0.024325 0.988549 0.978099 0.024823	-0.030612 0.993091 0.992594 -0.030122	10 0.024111 9999
3 27	16 19	3 27	0.243524 0.851614 0.868330 0.003960	-0.024294 0.987604 0.989107 -0.019219	0.018771 0.970150 0.968289 0.005614	0.019753 0.968422 0.966210 0.010549	0.024333 0.981078 0.973435 -0.002220	0.030762 0.986463 0.978671 0.033992	0.003726 0.988113 0.978640 -0.002400	-0.018218 0.989220 0.992792 -0.014707	-0.006868 0.992630 0.989268 -0.008178	0.033369 0.975636 0.990709 0.020982	0.035880 0.973485 0.988040 0.022578	-0.000456 0.988549 0.987536 -0.000712	-0.002982 0.993091 0.989749 -0.002642	10 0.009456 9999
3 28	16 20	3 28	0.236187 0.851614 0.885719 0.020527	-0.033487 0.987604 0.993011 -0.030844	0.038824 0.970150 0.929862 0.013874	0.037851 0.968422 0.931044 0.012665	0.043739 0.981078 0.977850 0.025155	-0.017536 0.986463 0.972593 -0.017865	0.011200 0.988113 0.963812 0.003810	-0.010334 0.989220 0.992711 -0.008569	0.028189 0.992630 0.987348 0.029664	0.022982 0.975636 0.993830 0.010980	-0.009630 0.973485 0.993366 -0.009820	-0.019990 0.988549 0.981447 -0.016006	-0.004715 0.993091 0.991788 -0.005356	1 -0.025162 9999
3 29	16 19	3 29	0.192413 0.851614 0.914069 0.006169	0.003289 0.987604 0.977519 -0.003092	0.000017 0.970150 0.995737 -0.006517	-0.007815 0.968422 0.994774 -0.012795	0.044342 0.981078 0.976765 0.025256	0.018042 0.986463 0.988378 0.017759	0.029638 0.988113 0.987113 0.030853	0.047934 0.989220 0.987174 0.044957	0.001446 0.992630 0.986514 0.000855	0.060099 0.975636 0.983697 0.047441	0.060837 0.973485 0.971687 0.024929	-0.003262 0.988549 0.995834 -0.004574	-0.002071 0.993091 0.988495 -0.000707	9 0.017107 9999
3 30	16 18	3 30	0.162951 0.851614 0.926644 -0.013245	0.019180 0.987604 0.968124 0.001363	0.022410 0.970150 0.987269 0.014650	0.022416 0.968422 0.987344 0.014285	-0.026419 0.981078 0.985628 -0.010862	0.018152 0.986463 0.971769 0.022879	-0.016997 0.988113 0.992741 -0.019842	0.023569 0.989220 0.975678 0.013884	-0.005731 0.992630 0.990085 -0.009064	0.000472 0.975636 0.985591 -0.011436	-0.015768 0.973485 0.984426 -0.007300	-0.000978 0.988549 0.981561 0.001128	0.001769 0.993091 0.986393 -0.000160	0 0.000000 9999
3 31	16 14	3 31	0.204129 0.851614 0.907500 0.007434	-0.001452 0.987604 0.970352 -0.013774	-0.000280 0.970150 0.998199 0.000183	-0.078461 0.968422 0.986231 -0.075490	-0.007554 0.981078 0.981965 0.003130	0.017347 0.986463 0.983331 0.016348	0.016438 0.988113 0.981298 0.010098	0.031683 0.989220 0.981972 0.025686	-0.003638 0.992630 0.986744 -0.003793	0.030734 0.975636 0.980942 0.012598	-0.011898 0.973485 0.976787 0.008261	-0.000210 0.988549 0.996011 -0.000517	0.039677 0.993091 0.984770 0.037188	3 -0.023690 9999
3 32	16 20	3 32	0.270634 0.851614 0.849387 0.017487	-0.031482 0.987604 0.978193 -0.025622	-0.059762 0.970150 0.972656 -0.039187	-0.060903 0.968422 0.972284 -0.039485	-0.002875 0.981078 0.979442 -0.022604	-0.014141 0.986463 0.991847 -0.015327	-0.033186 0.988113 0.990077 -0.030397	-0.006056 0.989220 0.991225 -0.003761	-0.019516 0.992630 0.988748 -0.020311	0.023255 0.975636 0.983813 0.005853	-0.022455 0.973485 0.987569 -0.021334	-0.028425 0.988549 0.979708 -0.028258	0.006752 0.993091 0.988127 0.009344	3 -0.026277 9999
3 33	16 14	3 33	0.240626 0.851614 0.844208 -0.022508	-0.012786 0.987604 0.983046 -0.005299	0.019382 0.970150 0.982165 0.020928	0.019256 0.968422 0.982281 0.021176	-0.004884 0.981078 0.987139 0.005979	-0.019231 0.986463 0.985213 -0.021444	0.014492 0.988113 0.975535 0.016678	0.016486 0.989220 0.968635 0.026681	0.001699 0.992630 0.989397 -0.000289	-0.005977 0.975636 0.981485 0.018148	-0.001989 0.973485 0.989827 0.004027	0.016985 0.988549 0.979969 0.014892	-0.005209 0.993091 0.982443 -0.006547	0 0.000000 9999
3 34	16 20	3 34	0.291195 0.851614 0.828985 0.029113	0.024737 0.987604 0.988638 0.016990	0.036703 0.970150 0.978547 0.026245	0.039647 0.968422 0.979029 0.031411	0.026375 0.981078 0.975628 0.004265	0.004924 0.986463 0.994095 0.003332	-0.000130 0.988113 0.986338 -0.003658	-0.009429 0.989220 0.980543 -0.015176	-0.005268 0.992630 0.985137 -0.001392	0.026682 0.975636 0.980279 0.009062	0.044522 0.973485 0.983461 0.022231	0.011716 0.988549 0.978886 0.010447	0.000493 0.993091 0.986561 0.001254	0 0.029113 9999
3 35	16 19	3 35	0.261370 0.851614 0.839591 -0.001001	-0.006845 0.987604 0.990598 -0.004314	0.014743 0.970150 0.983858 0.016456	0.014042 0.968422 0.983572 0.016046	-0.017999 0.981078 0.987584 -0.006519	-0.004625 0.986463 0.992781 -0.007331	0.011069 0.988113 0.980032 0.017935	0.000187 0.989220 0.988318 0.001977	-0.020820 0.992630 0.983590 -0.017413	-0.011408 0.975636 0.985343 0.000626	0.012853 0.973485 0.991848 0.024357	0.010214 0.988549 0.986722 0.009321	0.029442 0.993091 0.983851 0.032050	0 0.000000 9999
3 36	16 19	3 36	0.237878 0.851614 0.867495 0.002496	0.003804 0.987604 0.986427 -0.003125	0.005536 0.970150 0.973319 -0.014982	0.005577 0.968422 0.973181 -0.012300	0.028300 0.981078 0.977700 0.009719	-0.005977 0.986463 0.986514 -0.007626	-0.014394 0.988113 0.975330 -0.024486	0.016919 0.989220 0.977746 0.008594	-0.003693 0.992630 0.985706 -0.002473	0.009273 0.975636 0.982328 -0.012156	-0.028942 0.973485 0.987458 -0.029426	0.019757 0.988549 0.986282 0.021228	-0.005576 0.993091 0.986983 -0.004394	6 -0.007818 9999
3 37	16 19	3 37	0.284416 0.851614 0.837796 0.024831	-0.002789 0.987604 0.981519 -0.000838	0.017489 0.970150 0.973198 0.012176	0.017726 0.968422 0.973544 0.011293	0.010462 0.981078 0.987325 0.001674	0.003526 0.986463 0.992673 0.003032	0.008269 0.988113 0.985837 0.011445	0.039657 0.989220 0.981649 0.036326	0.002371 0.992630 0.979232 -0.000669	0.007560 0.975636 0.984336 -0.010284	0.031809 0.973485 0.964477 -0.006423	0.009541 0.988549 0.980390 0.011414	0.015571 0.993091 0.982563 0.007056	7 0.030033 9999
3 38	16 18	3 38	0.269147 0.851614 0.832276 0.006478	0.005343 0.987604 0.978349 -0.002290	0.059010 0.970150 0.960573 0.034409	0.059208 0.968422 0.960581 0.036280	0.032530 0.981078 0.974488 0.006240	0.012513 0.986463 0.990212 0.013527	0.033649 0.988113 0.974910 0.021493	-0.005556 0.989220 0.971888 -0.012659	-0.004113 0.992630 0.987739 -0.006001	0.004010 0.975636 0.989406 -0.013591	-0.029582 0.973485 0.987857 -0.031907	-0.008405 0.988549 0.980726 -0.003984	-0.003930 0.993091 0.989918 -0.007280	6 0.011800 9999
3 39	16 19	3 39	0.311533 0.851614 0.770895 0.020103	0.016707 0.987604 0.978702 0.006284	0.025466 0.970150 0.982825 0.017901	0.024859 0.968422 0.982883 0.017064	0.015755 0.981078 0.983331 -0.002439	0.001572 0.986463 0.982408 -0.004534	0.020538 0.988113 0.986549 0.016993	0.012372 0.989220 0.969347 -0.001248	-0.032083 0.992630 0.990043 -0.027864	0.033221 0.975636 0.982755 0.010109	0.085081 0.973485 0.944042 0.037705	0.030186 0.988549 0.984331 0.030552	-0.018785 0.993091 0.990436 -0.018942	10 0.027532 9999
3 40	16 20	3 40	0.312701 0.851614 0.749264 0.002202	0.029148 0.987604 0.972656 0.013753	-0.002961 0.970150 0.974055 -0.015555	-0.003616 0.968422 0.973314 -0.013056	0.039534 0.981078 0.972352 0.019433	-0.016445 0.986463 0.984983 -0.014962	0.008015 0.988113 0.978669 0.002879	0.026685 0.989220 0.962168 0.014530	-0.000724 0.992630 0.989221 -0.005285	0.044361 0.975636 0.981254 0.021251	0.024410 0.973485 0.948999 -0.022315	-0.001729 0.988549 0.989862 -0.004954	-0.000152 0.993091 0.987933 -0.002629	9 0.006841 9999
3 41	16 20	3 41	0.371941 0.851614 0.711978 0.051526	0.000407 0.987604 0.955236 -0.015918	0.031197 0.970150 0.988459 0.026403	0.031920 0.968422 0.987674 0.031200	0.024417 0.981078 0.978318 0.009196	-0.018327 0.986463 0.978597 -0.017681	0.007154 0.988113 0.979005 0.002455	0.001527 0.989220 0.962648 -0.005055	0.037810 0.992630 0.989532 0.036971	0.032934 0.975636 0.965132 0.002898	0.052483 0.973485 0.932027 -0.007941	-0.001123 0.988549 0.967803 -0.009683	-0.009490 0.993091 0.989780 -0.009592	0 0.051526 -9
3 42	16 20	3 42	0.323170 0.851614 0.723520 -0.010230	0.021127 0.987604 0.953139 0.002134	0.035053 0.970150 0.988321 0.035057	0.035289 0.968422 0.988533 0.035089	0.059720 0.981078 0.981954 0.038074	0.026901 0.986463 0.982256 0.024470	0.049970 0.988113 0.986882 0.045219	0.034003 0.989220 0.959557 0.025856	-0.000877 0.992630 0.986677 -0.003766	0.044052 0.975636 0.973461 0.012190	0.085744 0.973485 0.920847 0.023656	0.067474 0.988549 0.977506 0.064625	0.000166 0.993091 0.988079 -0.001124	0 0.000000 9999
3 43	16 20	3 43	0.314825 0.851614 0.741350 0.008936	0.034359 0.987604 0.964000 0.021574	0.021662 0.970150 0.987992 0.019995	0.023481 0.968422 0.987261 0.022513	0.024537 0.981078 0.978111 -0.001024	-0.022636 0.986463 0.981801 -0.024293	0.025631 0.988113 0.987672 0.023225	0.006721 0.989220 0.968108 -0.007706	-0.007366 0.992630 0.991984 -0.007959	0.037485 0.975636 0.976644 0.012447	0.080061 0.973485 0.927809 0.017670	0.013032 0.988549 0.983265 0.007751	-0.000212 0.993091 0.987555 0.001774	6 0.014406 9999
3 44	16 20	3 44	0.295434 0.851614 0.761223 -0.006138	0.018678 0.987604 0.966119 0.001588	-0.010304 0.970150 0.970398 -0.019698	-0.006948 0.968422 0.970149 -0.014599	0.033512 0.981078 0.964438 0.000970	-0.011114 0.986463 0.989027 -0.008821	-0.011104 0.988113 0.969345 -0.020302	0.013155 0.989220 0.967358 0.003609	-0.016120 0.992630 0.980612 -0.019761	0.027992 0.975636 0.983376 0.003802	0.019972 0.973485 0.972062 -0.014889	-0.009719 0.988549 0.978755 -0.013208	0.001558 0.993091 0.983452 0.001400	0 0.000000 9999
3 45	16 15	3 45	0.219937 0.851614 0.865441 0.018368	0.002869 0.987604 0.983267 0.001023	-0.018352 0.970150 0.977393 -0.012509	-0.018080 0.968422 0.977749 -0.009962	0.024126 0.981078 0.989433 0.019949	0.020469 0.986463 0.984704 0.023510	-0.004028 0.988113 0.991024 -0.000209	0.004311 0.989220 0.985811 -0.000012	-0.000081 0.992630 0.994056 -0.000540	0.019305 0.975636 0.975741 0.004002	0.004774 0.973485 0.988964 0.009468	0.035816 0.988549 0.981558 0.035690	0.000348 0.993091 0.991145 0.001038	11 0.025604 9999
3 46	16 20	3 46	0.323586 0.851614 0.829825 0.062243	-0.007105 0.987604 0.984126 -0.016164	-0.136806 0.970150 0.973932 -0.134186	-0.136080 0.968422 0.974438 -0.133125	-0.017129 0.981078 0.986027 -0.028167	0.004815 0.986463 0.985824 0.003259	-0.031026 0.988113 0.985920 -0.024402	-0.018173 0.989220 0.988300 -0.024436	-0.020168 0.992630 0.984395 -0.018099	-0.011219 0.975636 0.984450 -0.034595	0.094599 0.973485 0.954833 0.052086	0.009709 0.988549 0.981417 0.011771	-0.019503 0.993091 0.993759 -0.018850	2 -0.091390 5
3 47	16 14	3 47	0.271867 0.851614 0.848796 0.014201	0.016268 0.987604 0.985311 0.011151	-0.002875 0.970150 0.990034 -0.007689	-0.002788 0.968422 0.990178 -0.006913	-0.030115 0.981078 0.989030 -0.030014	0.023028 0.986463 0.986181 0.027233	0.003245 0.988113 0.966393 0.015152	-0.020880 0.989220 0.991150 -0.021003	-0.004150 0.992630 0.983474 -0.001666	-0.024970 0.975636 0.979770 -0.001510	-0.002678 0.973485 0.989420 0.003315	-0.002907 0.988549 0.979535 -0.001122	-0.001629 0.993091 0.975990 -0.000566	4 -0.020645 9999
3 48	16 20	3 48	0.260901 0.851614 0.853629 -0.000490	-0.005656 0.987604 0.979336 -0.014099	-0.055014 0.970150 0.981656 -0.063725	-0.051117 0.968422 0.981744 -0.060915	0.034005 0.981078 0.986218 0.019039	0.032813 0.986463 0.975812 0.037623	0.011499 0.988113 0.985840 0.014262	0.007129 0.989220 0.989092 0.003972	-0.017416 0.992630 0.985792 -0.019498	0.043567 0.975636 0.980052 0.027523	0.099777 0.973485 0.947844 0.054609	0.046863 0.988549 0.979709 0.043144	-0.018227 0.993091 0.986921 -0.021904	0 0.000000 9999
3 49	16 11	3 49	0.252709 0.851614 0.862011 0.002710	-0.017974 0.987604 0.981905 -0.009016	0.004956 0.970150 0.995964 0.000062	0.005022 0.968422 0.995970 0.000409	-0.008398 0.981078 0.978541 0.014129	0.013172 0.986463 0.991410 0.014302	0.006724 0.988113 0.980731 0.008752	-0.007763 0.989220 0.966875 0.006079	0.002010 0.992630 0.989448 -0.001985	-0.012900 0.975636 0.965754 0.011519	-0.020641 0.973485 0.989840 -0.009863	-0.005669 0.988549 0.954229 -0.009709	0.016594 0.993091 0.983042 0.010243	4 0.006188 9999
3 50	16 19	3 50	0.270562 0.851614 0.841603 0.004616	-0.001347 0.987604 0.971382 -0.012184	0.016666 0.970150 0.972760 0.017982	0.017506 0.968422 0.971295 0.019380	0.025031 0.981078 0.980536 0.002921	0.015393 0.986463 0.977126 0.012899	0.003420 0.988113 0.987019 0.006523	0.021319 0.989220 0.975396 0.009197	-0.009914 0.992630 0.987213 -0.010242	0.044658 0.975636 0.972025 0.009955	0.045508 0.973485 0.946227 -0.005610	0.002112 0.988549 0.977644 0.007329	0.002074 0.993091 0.990297 0.002578	1 -0.007499 9999
3 51	16 15	3 51	0.104526 0.851614 0.953557 0.006677	-0.002514 0.987604 0.965937 -0.019642	0.003636 0.970150 0.992880 0.004566	0.005320 0.968422 0.992584 0.003919	0.000232 0.981078 0.995941 0.001285	-0.019763 0.986463 0.986807 -0.012774	0.002257 0.988113 0.992363 -0.001007	-0.004295 0.989220 0.992096 -0.005754	-0.010000 0.992630 0.984052 -0.011270	0.006506 0.975636 0.979790 -0.006199	-0.031746 0.973485 0.989323 -0.019743	-0.001889 0.988549 0.981581 -0.004205	0.046873 0.993091 0.976821 0.048165	1 -0.011452 9999
3 52	16 19	3 52	0.233647 0.851614 0.878655 0.010241	0.022670 0.987604 0.975586 0.011392	-0.009047 0.970150 0.979621 -0.009891	-0.008645 0.968422 0.979316 -0.010270	0.003624 0.981078 0.987858 -0.010181	-0.002992 0.986463 0.988364 -0.001178	-0.014933 0.988113 0.985782 -0.020203	0.007205 0.989220 0.980738 0.001234	-0.002076 0.992630 0.983607 -0.004093	-0.006878 0.975636 0.991761 -0.016895	0.030509 0.973485 0.979864 0.006142	-0.007026 0.988549 0.984103 -0.009416	-0.002542 0.993091 0.986723 -0.003685	6 -0.014384 9999
3 53	16 20	3 53	0.237704 0.851614 0.864582 -0.007224	-0.018432 0.987604 0.990644 -0.021324	0.002085 0.970150 0.984290 0.015834	0.000928 0.968422 0.983632 0.012579	0.011705 0.981078 0.980262 -0.012202	0.030429 0.986463 0.974676 0.033869	0.008841 0.988113 0.984579 0.004230	0.002077 0.989220 0.974335 -0.001907	0.004527 0.992630 0.991438 0.003473	0.023104 0.975636 0.987103 0.005800	0.023581 0.973485 0.988395 0.010985	0.019896 0.988549 0.978351 0.014736	0.005527 0.993091 0.991510 0.009533	0 0.000000 9999
3 54	16 20	3 54	0.197778 0.851614 0.908820 0.002937	0.002571 0.987604 0.993275 0.007504	0.014302 0.970150 0.941197 -0.015217	0.015039 0.968422 0.941636 -0.014856	0.041519 0.981078 0.970887 0.012972	-0.017040 0.986463 0.957298 -0.019293	0.001658 0.988113 0.936138 -0.016376	0.014176 0.989220 0.990740 0.018493	0.012697 0.992630 0.990613 0.013256	0.025886 0.975636 0.991013 0.008301	-0.021106 0.973485 0.986538 -0.002139	0.001039 0.988549 0.963287 0.002817	-0.007052 0.993091 0.986638 -0.008740	7 0.007370 9999
3 55	16 20	3 55	0.235133 0.851614 0.862538 -0.005393	0.014015 0.987604 0.987915 0.007506	-0.025599 0.970150 0.974298 -0.018366	-0.025759 0.968422 0.974400 -0.018790	-0.010276 0.981078 0.988037 -0.018505	0.004573 0.986463 0.984529 0.001229	-0.048206 0.988113 0.990274 -0.043576	0.001894 0.989220 0.984927 0.002516	0.000043 0.992630 0.988873 -0.000612	0.031615 0.975636 0.983558 0.014922	0.059522 0.973485 0.964120 0.025070	-0.009207 0.988549 0.975753 -0.009252	0.016374 0.993091 0.987810 0.020357	0 0.000000 9999
3 56	16 18	3 56	0.273331 0.851614 0.845583 0.019499	0.007709 0.987604 0.985666 0.003092	0.033617 0.970150 0.987619 0.026875	0.034627 0.968422 0.986139 0.024742	-0.016027 0.981078 0.988965 -0.010017	-0.002178 0.986463 0.993006 -0.000793	-0.009461 0.988113 0.968907 -0.006443	0.023720 0.989220 0.987323 0.024734	0.000920 0.992630 0.990821 -0.000891	-0.011198 0.975636 0.976991 0.014494	-0.010603 0.973485 0.989468 -0.002025	-0.015912 0.988549 0.988456 -0.015578	-0.019759 0.993091 0.993348 -0.021233	7 0.021961 9999
3 57	16 20	3 57	0.255546 0.851614 0.863218 0.014761	0.026947 0.987604 0.990547 0.030427	0.049216 0.970150 0.959981 0.032664	0.047875 0.968422 0.960235 0.031564	0.033993 0.981078 0.973097 0.009020	0.005149 0.986463 0.977979 0.005269	0.028724 0.988113 0.969097 0.014317	0.014433 0.989220 0.991258 0.015775	-0.035700 0.992630 0.990319 -0.035572	0.032350 0.975636 0.985390 0.009298	-0.000931 0.973485 0.990916 -0.005116	0.000955 0.988549 0.983608 0.000828	-0.029189 0.993091 0.985162 -0.028064	8 -0.022915 9999
3 58	16 19	3 58	0.232460 0.851614 0.878605 -0.003930	0.010176 0.987604 0.991246 0.010707	-0.000270 0.970150 0.951818 0.014498	-0.000160 0.968422 0.951568 0.012822	0.033918 0.981078 0.977409 0.012844	0.015496 0.986463 0.989973 0.015031	0.026951 0.988113 0.989995 0.024147	0.008409 0.989220 0.991442 0.004952	0.029453 0.992630 0.992780 0.029787	0.032728 0.975636 0.989615 0.017103	0.004537 0.973485 0.993081 -0.002831	0.034475 0.988549 0.986375 0.033812	-0.003220 0.993091 0.993049 -0.003136	0 0.000000 9999
3 59	16 12	3 59	0.170572 0.851614 0.903540 -0.020465	0.043341 0.987604 0.944330 0.031119	-0.003035 0.970150 0.989741 -0.004359	-0.003267 0.968422 0.989681 -0.004992	-0.008550 0.981078 0.986525 -0.024112	-0.012058 0.986463 0.963480 -0.021122	-0.003519 0.988113 0.971190 -0.008697	-0.028115 0.989220 0.981507 -0.017798	-0.000615 0.992630 0.975792 -0.005037	0.015080 0.975636 0.965726 -0.015992	-0.038863 0.973485 0.972756 -0.010350	0.011999 0.988549 0.857717 0.009305	-0.003328 0.993091 0.984203 -0.005568	0 0.000000 9999
3 60	16 18	3 60	0.274481 0.851614 0.852568 0.025245	-0.042522 0.987604 0.978149 -0.031678	-0.043451 0.970150 0.946951 -0.018150	-0.043600 0.968422 0.947083 -0.017881	0.039204 0.981078 0.974823 0.015458	0.009240 0.986463 0.992025 0.011342	0.035158 0.988113 0.987643 0.028247	0.017674 0.989220 0.980876 0.011228	-0.006959 0.992630 0.989941 -0.007531	0.042168 0.975636 0.986962 0.024430	0.003215 0.973485 0.984975 0.007426	-0.026643 0.988549 0.972110 -0.019000	-0.005522 0.993091 0.990437 -0.005096	1 -0.028279 9999
3 61	16 19	3 61	0.271328 0.851614 0.851901 0.021027	0.017638 0.987604 0.992644 0.022750	-0.003414 0.970150 0.973733 -0.006114	-0.003364 0.968422 0.973641 -0.006928	0.030935 0.981078 0.979566 0.008960	-0.015922 0.986463 0.990988 -0.014847	0.006121 0.988113 0.988305 0.007569	-0.018229 0.989220 0.992079 -0.014971	0.019451 0.992630 0.989942 0.017152	0.020543 0.975636 0.983780 0.000452	0.051787 0.973485 0.966164 0.018722	0.021181 0.988549 0.983458 0.017085	0.001537 0.993091 0.993725 0.002411	0 0.021027 9999
3 62	16 18	3 62	0.284979 0.851614 0.825647 0.008186	-0.042184 0.987604 0.980784 -0.035361	-0.013924 0.970150 0.975846 -0.019267	-0.013140 0.968422 0.977233 -0.016873	-0.003321 0.981078 0.977947 0.018272	-0.013450 0.986463 0.969129 -0.011940	-0.013506 0.988113 0.989957 -0.009947	0.021080 0.989220 0.978033 0.029430	-0.015832 0.992630 0.989784 -0.018447	0.022062 0.975636 0.986507 0.000398	-0.018877 0.973485 0.990039 -0.010819	0.007987 0.988549 0.977002 0.005643	-0.001423 0.993091 0.956431 0.001294	1 -0.017014 9999
3 63	16 3	3 63	0.381145 0.851614 0.648048 0.012001	-0.026662 0.987604 0.907814 0.000218	0.050882 0.970150 0.808612 0.000459	0.051028 0.968422 0.807735 0.004978	-0.089089 0.981078 0.827467 -0.012647	0.030640 0.986463 0.974969 0.024723	-0.011744 0.988113 0.832723 0.010031	-0.052605 0.989220 0.832230 -0.034844	0.021604 0.992630 0.788677 0.014755	-0.120650 0.975636 0.762745 -0.031145	-0.133728 0.973485 0.759748 -0.041714	0.006894 0.988549 0.676667 0.013933	0.018354 0.993091 0.876699 0.009857	0 0.012001 9999
4 5	10 20	4 5	0.308218 0.824796 0.853913 0.037953	0.015041 0.975807 0.993756 0.011534	-0.008692 0.623405 0.983553 -0.012027	-0.004973 0.620452 0.983771 -0.007324	-0.015327 0.967630 0.983204 0.014107	0.016438 0.970642 0.989509 0.011614	0.001259 0.983013 0.989901 -0.000955	-0.032139 0.983190 0.991928 -0.022287	0.032588 0.992477 0.992646 0.031216	-0.002261 0.985386 0.983092 -0.005496	-0.035208 0.981204 0.983955 -0.019125	0.006861 0.563672 0.988307 -0.020453	-0.004919 0.986643 0.995222 -0.006745	0 0.037953 -9
4 6	10 12	4 6	0.328556 0.824796 0.821204 0.035279	-0.026785 0.975807 0.979527 -0.015353	0.765017 0.623405 0.634617 0.734684	0.767205 0.620452 0.631711 0.737193	0.039588 0.967630 0.984796 0.036149	-0.016535 0.970642 0.987215 -0.006309	0.018263 0.983013 0.964301 0.033655	-0.005098 0.983190 0.984989 -0.007998	0.009233 0.992477 0.990178 0.010346	0.014795 0.985386 0.973727 0.011484	0.065116 0.981204 0.980193 0.046635	0.807949 0.563672 0.578734 0.776442	-0.004681 0.986643 0.991092 -0.001217	11 0.165506 -9
4 7	10 18	4 7	0.185562 0.824796 0.934805 -0.001678	-0.020844 0.975807 0.990511 -0.009803	-0.010803 0.623405 0.984923 -0.019578	-0.010442 0.620452 0.984415 -0.017923	-0.036206 0.967630 0.989735 -0.017611	-0.010089 0.970642 0.967977 0.029316	0.036001 0.983013 0.970888 0.015576	-0.046128 0.983190 0.969821 -0.016724	0.001243 0.992477 0.989836 -0.000518	-0.021281 0.985386 0.992030 -0.019259	0.009207 0.981204 0.989001 0.000097	0.062175 0.563672 0.980377 -0.003323	-0.040993 0.986643 0.987674 -0.032527	0 0.000000 9999
4 8	10 19	4 8	0.283242 0.824796 0.855189 0.012766	-0.050940 0.975807 0.982514 -0.031445	-0.013226 0.623405 0.981405 0.004262	-0.011830 0.620452 0.980664 0.004622	-0.016613 0.967630 0.984140 0.008323	-0.078748 0.970642 0.976962 -0.048823	0.003309 0.983013 0.989705 0.000759	-0.022071 0.983190 0.973238 0.008370	-0.010387 0.992477 0.989193 -0.011124	0.030368 0.985386 0.989653 0.026171	-0.022860 0.981204 0.967104 0.000716	0.048422 0.563672 0.975159 -0.005681	0.001045 0.986643 0.990983 0.000632	1 -0.020036 9999
4 9	10 20	4 9	0.259136 0.824796 0.862157 -0.014134	-0.018143 0.975807 0.984504 0.004743	0.039382 0.623405 0.976865 -0.017074	0.040286 0.620452 0.977099 -0.019794	-0.024781 0.967630 0.977934 0.012339	-0.050761 0.970642 0.981032 -0.028311	-0.017893 0.983013 0.986181 -0.022923	-0.026736 0.983190 0.964253 -0.000672	-0.004093 0.992477 0.986549 -0.003742	-0.010258 0.985386 0.987526 -0.013172	-0.034481 0.981204 0.965767 -0.012307	-0.009361 0.563672 0.979841 0.020846	-0.019008 0.986643 0.989305 -0.016096	0 0.000000 9999
4 10	10 19	4 10	0.288384 0.824796 0.841117 0.012371	0.031923 0.975807 0.979471 0.013190	0.001687 0.623405 0.977516 0.030831	0.002140 0.620452 0.976850 0.032221	0.040568 0.967630 0.989853 0.030383	-0.009812 0.970642 0.985190 -0.009664	0.021678 0.983013 0.980055 0.024669	0.004752 0.983190 0.987350 0.005189	0.014902 0.992477 0.967793 0.010454	0.005360 0.985386 0.978214 0.002878	0.004402 0.981204 0.992874 0.004212	0.035920 0.563672 0.982669 0.013911	-0.006633 0.986643 0.980808 -0.021246	4 0.019387 9999
4 11	10 19	4 11	0.286875 0.824796 0.825604 -0.008135	0.014226 0.975807 0.983743 0.016449	-0.014817 0.623405 0.984552 -0.016720	-0.011873 0.620452 0.985412 -0.015265	0.035886 0.967630 0.986507 0.018384	0.003433 0.970642 0.987323 0.009453	0.006662 0.983013 0.967517 0.026229	0.036303 0.983190 0.984672 0.021559	0.009718 0.992477 0.982329 0.004276	0.008836 0.985386 0.967173 0.016009	0.062710 0.981204 0.988116 0.052555	0.046633 0.563672 0.982556 -0.034019	0.000700 0.986643 0.988426 0.004903	0 0.000000 9999
4 12	10 19	4 12	0.211150 0.824796 0.909725 0.010956	-0.024056 0.975807 0.982777 -0.000526	0.036293 0.623405 0.970457 -0.014433	0.034180 0.620452 0.969743 -0.013561	0.017230 0.967630 0.987222 0.007843	-0.044714 0.970642 0.980736 -0.027022	-0.027209 0.983013 0.983960 -0.017922	-0.042851 0.983190 0.987157 -0.031296	0.026932 0.992477 0.982128 0.027480	-0.021219 0.985386 0.989674 -0.022167	0.022117 0.981204 0.989381 0.019499	0.040565 0.563672 0.977663 -0.005919	-0.031518 0.986643 0.978728 -0.022785	7 -0.018517 9999
4 13	10 20	4 13	0.266552 0.824796 0.852382 -0.014117	0.004366 0.975807 0.980140 0.008989	0.005628 0.623405 0.977242 0.021783	0.012796 0.620452 0.976692 0.029272	0.011756 0.967630 0.983377 0.011343	-0.009570 0.970642 0.987035 0.000446	-0.019435 0.983013 0.991326 -0.022365	-0.002986 0.983190 0.982222 0.004484	0.016397 0.992477 0.978689 0.015220	-0.005701 0.985386 0.980953 -0.007354	-0.009770 0.981204 0.988624 -0.004032	0.006167 0.563672 0.986767 0.002290	0.019159 0.986643 0.991949 0.015448	0 0.000000 9999
4 14	10 10	4 14	0.293131 0.824796 0.852089 0.018551	0.000987 0.975807 0.985898 0.000218	0.005059 0.623405 0.989174 -0.000033	0.005062 0.620452 0.989251 -0.000569	0.021999 0.967630 0.985110 0.013424	0.013044 0.970642 0.981418 0.007409	-0.018036 0.983013 0.983611 -0.019049	0.017603 0.983190 0.986888 0.009464	-0.034896 0.992477 0.974435 -0.035362	-0.037393 0.985386 0.976893 -0.043541	0.003398 0.981204 0.995130 0.001480	0.013569 0.563672 0.986740 -0.003983	-0.006532 0.986643 0.994288 -0.006500	9 -0.028421 9999
4 15	10 17	4 15	0.273260 0.824796 0.833524 0.016885	0.024611 0.975807 0.989056 0.018270	0.030430 0.623405 0.974336 0.042330	0.029842 0.620452 0.974877 0.039677	0.047926 0.967630 0.976964 0.032201	0.013066 0.970642 0.988923 0.004455	0.001425 0.983013 0.978149 0.011365	0.026152 0.983190 0.979941 0.009250	0.007479 0.992477 0.980677 0.011008	0.021487 0.985386 0.985152 0.024328	0.010064 0.981204 0.988776 -0.000670	0.042334 0.563672 0.971590 0.055020	0.032158 0.986643 0.989105 0.035179	11 0.030480 9999
4 16	10 12	4 16	0.015995 0.824796 0.985058 -0.006621	0.020657 0.975807 0.991195 0.024366	-0.001155 0.623405 0.984760 0.001721	-0.001395 0.620452 0.986745 0.000852	-0.003399 0.967630 0.986950 0.002087	0.017406 0.970642 0.984805 0.024329	-0.001809 0.983013 0.984106 -0.003195	0.007790 0.983190 0.983507 0.016604	-0.000055 0.992477 0.999965 -0.000134	-0.020641 0.985386 0.987152 -0.025405	-0.000772 0.981204 0.986433 -0.006044	-0.000647 0.563672 0.985244 0.003513	-0.032045 0.986643 0.977005 -0.030795	0 0.000000 9999
4 17	10 19	4 17	0.252540 0.824796 0.878876 0.006486	0.046159 0.975807 0.980228 0.024324	-0.128165 0.623405 0.950623 -0.050445	-0.129313 0.620452 0.950287 -0.051054	-0.061041 0.967630 0.979851 -0.029873	-0.026231 0.970642 0.989736 -0.019934	0.013832 0.983013 0.988257 0.002677	-0.027837 0.983190 0.982501 -0.013326	-0.014443 0.992477 0.986397 -0.013737	0.010400 0.985386 0.983664 0.008310	0.008554 0.981204 0.990512 -0.001480	-0.114744 0.563672 0.974556 -0.057009	0.008214 0.986643 0.991119 0.014143	3 -0.018197 9999
4 18	10 18	4 18	0.232401 0.824796 0.899975 0.014381	-0.008393 0.975807 0.980826 0.013091	-0.031917 0.623405 0.975538 -0.017324	-0.032581 0.620452 0.975025 -0.018153	-0.003653 0.967630 0.989400 0.003198	-0.032643 0.970642 0.981149 -0.010308	0.019186 0.983013 0.992706 0.022545	-0.037400 0.983190 0.982042 -0.014517	0.011540 0.992477 0.984622 0.007473	-0.018852 0.985386 0.993698 -0.020654	0.022248 0.981204 0.985923 0.010938	-0.016015 0.563672 0.986510 -0.006843	-0.012426 0.986643 0.987792 -0.008582	6 0.018006 9999
4 19	10 16	4 19	0.086426 0.824796 0.955432 -0.010471	-0.000056 0.975807 0.976537 0.014779	0.018275 0.623405 0.979375 -0.015166	0.018230 0.620452 0.980821 -0.014893	-0.014239 0.967630 0.982139 -0.023208	-0.020337 0.970642 0.977943 -0.004037	-0.001894 0.983013 0.978277 -0.009081	-0.034768 0.983190 0.976190 -0.018208	0.017702 0.992477 0.983379 0.023097	-0.000334 0.985386 0.999874 -0.000401	0.008756 0.981204 0.990746 0.004514	0.009274 0.563672 0.980733 -0.032625	-0.026892 0.986643 0.991374 -0.023001	0 0.000000 9999
4 20	10 19	4 20	0.242435 0.824796 0.870736 -0.008395	-0.042362 0.975807 0.978000 -0.015675	-0.009042 0.623405 0.968359 0.000857	-0.010265 0.620452 0.967709 -0.000282	-0.033288 0.967630 0.980452 -0.005921	0.004335 0.970642 0.987928 0.015821	0.013171 0.983013 0.985512 0.006091	-0.039600 0.983190 0.978205 -0.016734	-0.000242 0.992477 0.992720 -0.000366	-0.000806 0.985386 0.988341 -0.001293	-0.028412 0.981204 0.968569 -0.008222	0.041060 0.563672 0.981770 0.000716	-0.003209 0.986643 0.983780 -0.001932	0 0.000000 9999
4 21	10 19	4 21	0.267403 0.824796 0.878738 0.020602	-0.024326 0.975807 0.976426 -0.002609	0.085035 0.623405 0.974258 0.038698	0.083848 0.620452 0.975496 0.039351	-0.026368 0.967630 0.982977 -0.002572	-0.052507 0.970642 0.973257 -0.022016	0.010901 0.983013 0.987997 0.011073	-0.014379 0.983190 0.978141 0.000891	0.003768 0.992477 0.981090 0.007340	0.049781 0.985386 0.986498 0.042802	-0.037740 0.981204 0.959093 -0.005029	0.077616 0.563672 0.969915 0.005355	0.014801 0.986643 0.990075 0.017002	9 0.029695 9999
4 22	10 16	4 22	0.288658 0.824796 0.836558 0.016008	0.037277 0.975807 0.985350 0.015079	0.006153 0.623405 0.981207 -0.003297	-0.002543 0.620452 0.981459 -0.005552	0.041291 0.967630 0.981862 0.020607	-0.004087 0.970642 0.986633 -0.000384	-0.003417 0.983013 0.980242 0.000884	0.022368 0.983190 0.979574 0.002247	0.002680 0.992477 0.986265 0.001499	-0.003282 0.985386 0.974002 -0.003917	0.010996 0.981204 0.992396 0.009962	0.007728 0.563672 0.979059 -0.000604	-0.008064 0.986643 0.988784 -0.002952	4 0.018163 9999
4 23	10 19	4 23	0.259634 0.824796 0.869094 0.003747	0.028562 0.975807 0.971368 0.004362	-0.107259 0.623405 0.950834 -0.028202	-0.106795 0.620452 0.950801 -0.026927	-0.017829 0.967630 0.980298 0.008791	-0.000775 0.970642 0.990503 0.001039	-0.004601 0.983013 0.990573 -0.008318	-0.019279 0.983190 0.988886 -0.010944	0.000286 0.992477 0.989150 0.000564	-0.026487 0.985386 0.985872 -0.032492	0.010123 0.981204 0.980470 -0.001365	-0.074963 0.563672 0.968399 -0.045134	0.004494 0.986643 0.989970 0.008820	9 -0.011034 9999
4 24	10 20	4 24	0.273840 0.824796 0.869714 0.019664	0.032531 0.975807 0.990441 0.021528	-0.031104 0.623405 0.944131 -0.027885	-0.025070 0.620452 0.944117 -0.028190	-0.046366 0.967630 0.974850 -0.010509	0.028658 0.970642 0.990586 0.014883	-0.048920 0.983013 0.979536 -0.037828	-0.014729 0.983190 0.991331 -0.016553	-0.023216 0.992477 0.982007 -0.023347	-0.005745 0.985386 0.987034 -0.006982	0.000202 0.981204 0.973598 0.022998	0.018777 0.563672 0.985646 0.005207	0.003505 0.986643 0.991096 0.002702	6 -0.027274 9999
4 25	10 10	4 25	0.280155 0.824796 0.878562 0.034713	-0.004361 0.975807 0.989591 -0.008670	-0.050852 0.623405 9.000000 0.000000	-0.001578 0.620452 0.996470 -0.008102	0.050455 0.967630 0.986612 0.027423	0.003381 0.970642 0.985342 -0.010782	-0.004698 0.983013 0.984670 -0.016168	-0.000584 0.983190 0.991482 -0.002370	-0.018283 0.992477 0.994688 -0.017112	-0.002617 0.985386 0.988795 -0.000124	-0.001344 0.981204 0.997145 -0.002860	-0.041711 0.563672 0.987848 -0.000759	0.005730 0.986643 0.986159 0.012017	0 0.034713 146
4 26	10 18	4 26	0.279423 0.824796 0.863947 0.025505	0.022455 0.975807 0.973437 0.003177	-0.037799 0.623405 0.969528 0.002859	-0.038339 0.620452 0.969492 0.001795	-0.030853 0.967630 0.983360 -0.017247	-0.013977 0.970642 0.984033 -0.000612	-0.048638 0.983013 0.974195 -0.037321	-0.025727 0.983190 0.986574 -0.024870	0.002523 0.992477 0.992795 0.001742	-0.033822 0.985386 0.988267 -0.035793	0.000271 0.981204 0.973223 0.021006	0.044709 0.563672 0.978099 0.003741	0.026176 0.986643 0.992594 0.027505	6 -0.030852 9999
4 27	10 19	4 27	0.259055 0.824796 0.868330 -0.005417	0.012897 0.975807 0.989107 0.000116	0.086671 0.623405 0.968289 0.009813	0.087558 0.620452 0.966210 0.011455	-0.039079 0.967630 0.973435 0.004045	0.033669 0.970642 0.978671 0.005882	0.022622 0.983013 0.978640 0.002782	0.016757 0.983190 0.992792 0.007966	-0.015212 0.992477 0.989268 -0.015588	-0.030903 0.985386 0.990709 -0.032203	-0.008935 0.981204 0.988040 0.003802	-0.016659 0.563672 0.987536 0.010995	-0.035299 0.986643 0.989749 -0.028797	0 0.000000 9999
4 28	10 20	4 28	0.232992 0.824796 0.885719 -0.019515	0.006465 0.975807 0.993011 -0.002595	0.082979 0.623405 0.929862 0.013654	0.083843 0.620452 0.931044 0.016245	-0.030329 0.967630 0.977850 0.002432	0.085748 0.970642 0.972593 0.049046	0.056019 0.983013 0.963812 0.033055	0.022484 0.983190 0.992711 0.015632	0.000615 0.992477 0.987348 0.001306	-0.002081 0.985386 0.993830 -0.002693	0.002382 0.981204 0.993366 -0.000809	-0.040154 0.563672 0.981447 -0.011413	-0.011166 0.986643 0.991788 -0.010440	0 0.000000 9999
4 29	10 19	4 29	0.214067 0.824796 0.914069 0.006165	-0.006882 0.975807 0.977519 0.006785	-0.014274 0.623405 0.995737 -0.011145	-0.016958 0.620452 0.994774 -0.008273	-0.039391 0.967630 0.976765 -0.012460	-0.021829 0.970642 0.988378 -0.011268	-0.013546 0.983013 0.987113 -0.012489	-0.036556 0.983190 0.987174 -0.026403	0.036168 0.992477 0.986514 0.036389	0.009112 0.985386 0.983697 0.004360	-0.063668 0.981204 0.971687 -0.036724	0.011566 0.563672 0.995834 -0.011628	-0.005817 0.986643 0.988495 0.001134	8 0.014978 9999
4 30	10 18	4 30	0.205840 0.824796 0.926644 0.020864	-0.015989 0.975807 0.968124 0.020912	0.037857 0.623405 0.987269 0.014952	0.036915 0.620452 0.987344 0.015111	0.027625 0.967630 0.985628 0.005661	-0.051037 0.970642 0.971769 -0.011387	-0.004754 0.983013 0.992741 -0.010265	-0.062717 0.983190 0.975678 -0.038347	0.009411 0.992477 0.990085 0.012168	-0.015432 0.985386 0.985591 -0.017012	0.021020 0.981204 0.984426 0.012612	0.094801 0.563672 0.981561 0.039171	-0.028213 0.986643 0.986393 -0.022945	11 0.028588 9999
4 31	10 14	4 31	0.237152 0.824796 0.907500 0.021828	-0.053765 0.975807 0.970352 -0.035093	-0.008318 0.623405 0.998199 -0.003396	-0.003977 0.620452 0.986231 0.000545	0.007779 0.967630 0.981965 -0.006685	0.031246 0.970642 0.983331 0.025780	0.030841 0.983013 0.981298 0.024675	-0.036715 0.983190 0.981972 -0.025616	0.000117 0.992477 0.986744 0.000113	-0.020937 0.985386 0.980942 -0.021577	0.006993 0.981204 0.976787 -0.012794	-0.017453 0.563672 0.996011 -0.002198	-0.025103 0.986643 0.984770 -0.026038	1 -0.027677 9999
4 32	10 20	4 32	0.277072 0.824796 0.849387 -0.005291	0.037189 0.975807 0.978193 0.010431	-0.033743 0.623405 0.972656 -0.001542	-0.032590 0.620452 0.972284 -0.001059	-0.018403 0.967630 0.979442 0.009112	0.010149 0.970642 0.991847 0.012226	-0.000179 0.983013 0.990077 0.003222	-0.007235 0.983190 0.991225 -0.001930	0.029171 0.992477 0.988748 0.025822	0.004487 0.985386 0.983813 0.003503	-0.008755 0.981204 0.987569 -0.007425	0.011702 0.563672 0.979708 0.017055	0.021814 0.986643 0.988127 0.013647	0 0.000000 9999
4 33	10 14	4 33	0.285742 0.824796 0.844208 0.003417	0.034803 0.975807 0.983046 0.019113	-0.000972 0.623405 0.982165 -0.002198	-0.000871 0.620452 0.982281 -0.000882	0.021528 0.967630 0.987139 0.005036	-0.006833 0.970642 0.985213 -0.008261	-0.014216 0.983013 0.975535 -0.008067	0.048341 0.983190 0.968635 0.019864	0.011757 0.992477 0.989397 0.012587	-0.016425 0.985386 0.981485 -0.019772	0.003152 0.981204 0.989827 -0.004489	-0.000600 0.563672 0.979969 -0.001888	-0.020675 0.986643 0.982443 -0.014506	7 0.008239 9999
4 34	10 20	4 34	0.298897 0.824796 0.828985 0.009869	-0.005644 0.975807 0.988638 -0.004838	0.009504 0.623405 0.978547 -0.010011	0.013053 0.620452 0.979029 0.000344	-0.037784 0.967630 0.975628 -0.004260	-0.011655 0.970642 0.994095 -0.007035	-0.009738 0.983013 0.986338 -0.010382	-0.029836 0.983190 0.980543 -0.010150	0.006192 0.992477 0.985137 0.007069	-0.013846 0.985386 0.980279 -0.012651	0.007304 0.981204 0.983461 0.018689	0.024042 0.563672 0.978886 -0.034870	0.015073 0.986643 0.986561 0.021095	10 0.013581 9999
4 35	10 19	4 35	0.290670 0.824796 0.839591 0.010411	-0.003757 0.975807 0.990598 -0.009820	-0.016305 0.623405 0.983858 -0.015173	-0.016140 0.620452 0.983572 -0.014195	0.008651 0.967630 0.987584 -0.010303	0.008887 0.970642 0.992781 0.006171	-0.008440 0.983013 0.980032 0.000347	0.010157 0.983190 0.988318 -0.001167	0.008182 0.992477 0.983590 0.007812	-0.006216 0.985386 0.985343 -0.009190	0.008992 0.981204 0.991848 0.001773	0.011302 0.563672 0.986722 -0.026818	-0.005694 0.986643 0.983851 0.002455	2 -0.012568 9999
4 36	10 19	4 36	0.249960 0.824796 0.867495 0.004171	-0.040523 0.975807 0.986427 -0.028754	0.050006 0.623405 0.973319 0.035496	0.049809 0.620452 0.973181 0.035926	0.005371 0.967630 0.977700 0.036680	0.041179 0.970642 0.986514 0.052033	0.052907 0.983013 0.975330 0.037849	-0.006858 0.983190 0.977746 0.018318	-0.016174 0.992477 0.985706 -0.017880	-0.003603 0.985386 0.982328 -0.005089	0.016694 0.981204 0.987458 0.018963	-0.026261 0.563672 0.986282 -0.027333	-0.022311 0.986643 0.986983 -0.020826	6 0.012565 9999
4 37	10 19	4 37	0.287590 0.824796 0.837796 0.009355	-0.024285 0.975807 0.981519 -0.011536	0.091214 0.623405 0.973198 0.031069	0.091376 0.620452 0.973544 0.030702	-0.021431 0.967630 0.987325 -0.008828	-0.014995 0.970642 0.992673 -0.007626	-0.035764 0.983013 0.985837 -0.031009	-0.028893 0.983190 0.981649 -0.015122	-0.024221 0.992477 0.979232 -0.024327	-0.011798 0.985386 0.984336 -0.009515	-0.002025 0.981204 0.964477 0.021516	0.013916 0.563672 0.980390 -0.009334	0.001862 0.986643 0.982563 0.008650	6 -0.017032 9999
4 38	10 18	4 38	0.270871 0.824796 0.832276 -0.001816	-0.008162 0.975807 0.978349 0.015972	0.071506 0.623405 0.960573 0.005071	0.072123 0.620452 0.960581 0.005290	-0.071151 0.967630 0.974488 -0.035465	0.024096 0.970642 0.990212 0.020357	0.020996 0.983013 0.974910 0.003913	-0.037548 0.983190 0.971888 -0.006735	0.015010 0.992477 0.987739 0.014748	-0.014028 0.985386 0.989406 -0.013046	-0.025704 0.981204 0.987857 -0.018750	-0.058932 0.563672 0.980726 -0.002745	-0.007089 0.986643 0.989918 -0.006841	0 0.000000 9999
4 39	10 19	4 39	0.302754 0.824796 0.770895 -0.015112	-0.027239 0.975807 0.978702 0.001087	0.043809 0.623405 0.982825 0.006600	0.043116 0.620452 0.982883 0.006613	-0.039024 0.967630 0.983331 -0.013214	-0.025991 0.970642 0.982408 -0.003775	0.028342 0.983013 0.986549 0.014873	-0.037683 0.983190 0.969347 -0.007156	-0.002796 0.992477 0.990043 -0.001798	0.000869 0.985386 0.982755 -0.002422	-0.036088 0.981204 0.944042 -0.000706	0.002095 0.563672 0.984331 -0.033262	-0.014299 0.986643 0.990436 -0.011411	0 0.000000 9999
4 40	10 20	4 40	0.325798 0.824796 0.749264 0.001616	-0.053964 0.975807 0.972656 -0.022293	0.060862 0.623405 0.974055 0.017486	0.060552 0.620452 0.973314 0.017563	-0.017048 0.967630 0.972352 0.017930	-0.004636 0.970642 0.984983 0.007641	-0.000125 0.983013 0.978669 -0.012014	-0.044308 0.983190 0.962168 -0.006971	0.012181 0.992477 0.989221 0.013722	0.009663 0.985386 0.981254 0.005035	-0.003498 0.981204 0.948999 0.032140	0.004892 0.563672 0.989862 -0.005236	0.013857 0.986643 0.987933 0.022704	10 0.007207 9999
4 41	10 20	4 41	0.358512 0.824796 0.711978 -0.011209	-0.025243 0.975807 0.955236 0.019661	0.000034 0.623405 0.988459 0.009088	0.003556 0.620452 0.987674 0.017245	-0.020040 0.967630 0.978318 0.013623	-0.026629 0.970642 0.978597 0.001130	0.008804 0.983013 0.979005 -0.005350	-0.016491 0.983190 0.962648 0.015923	0.009361 0.992477 0.989532 0.010285	-0.005466 0.985386 0.965132 -0.007060	-0.028837 0.981204 0.932027 0.009604	0.063228 0.563672 0.967803 -0.041479	0.000712 0.986643 0.989780 0.004975	0 0.000000 9999
4 42	10 20	4 42	0.365294 0.824796 0.723520 0.023545	-0.053925 0.975807 0.953139 -0.004540	0.040347 0.623405 0.988321 -0.009138	0.042318 0.620452 0.988533 -0.011767	-0.029633 0.967630 0.981954 0.000229	-0.018241 0.970642 0.982256 0.004241	0.003455 0.983013 0.986882 -0.009385	-0.041417 0.983190 0.959557 -0.007233	-0.007131 0.992477 0.986677 -0.006167	-0.008321 0.985386 0.973461 -0.010448	-0.042455 0.981204 0.920847 -0.000115	0.040208 0.563672 0.977506 0.006928	-0.000190 0.986643 0.988079 0.002287	0 0.023545 9999
4 43	10 20	4 43	0.345156 0.824796 0.741350 0.015586	-0.027860 0.975807 0.964000 0.008834	0.013114 0.623405 0.987992 0.003099	0.012089 0.620452 0.987261 0.001167	-0.078191 0.967630 0.978111 -0.045260	-0.011224 0.970642 0.981801 0.012060	-0.009504 0.983013 0.987672 -0.019303	-0.052029 0.983190 0.968108 -0.024294	0.014675 0.992477 0.991984 0.015763	-0.021575 0.985386 0.976644 -0.024809	-0.020884 0.981204 0.927809 0.022783	0.041357 0.563672 0.983265 -0.007858	0.000145 0.986643 0.987555 0.009021	4 -0.026560 9999
4 44	10 20	4 44	0.327246 0.824796 0.761223 0.020619	-0.025874 0.975807 0.966119 0.003661	0.095200 0.623405 0.970398 -0.006488	0.098935 0.620452 0.970149 -0.003591	-0.056525 0.967630 0.964438 -0.011943	0.000670 0.970642 0.989027 0.000644	0.002367 0.983013 0.969345 -0.014533	-0.029759 0.983190 0.967358 -0.000089	0.002124 0.992477 0.980612 0.008462	-0.000416 0.985386 0.983376 -0.000673	-0.023335 0.981204 0.972062 0.003077	-0.063986 0.563672 0.978755 -0.017373	-0.024856 0.986643 0.983452 -0.020873	0 0.020619 9999
4 45	10 15	4 45	0.199017 0.824796 0.865441 -0.032820	0.009253 0.975807 0.983267 -0.000414	-0.043844 0.623405 0.977393 -0.014544	-0.045217 0.620452 0.977749 -0.015761	-0.004942 0.967630 0.989433 -0.001384	-0.015050 0.970642 0.984704 0.005734	-0.008505 0.983013 0.991024 0.000497	0.008523 0.983190 0.985811 0.020259	0.002899 0.992477 0.994056 0.004815	-0.011393 0.985386 0.975741 -0.010298	-0.014863 0.981204 0.988964 -0.016061	-0.037723 0.563672 0.981558 -0.016723	-0.000812 0.986643 0.991145 0.002754	0 0.000000 9999
4 46	10 20	4 46	0.316731 0.824796 0.829825 0.025797	-0.036051 0.975807 0.984126 -0.015619	0.016050 0.623405 0.973932 -0.001612	0.022864 0.620452 0.974438 0.010356	-0.019324 0.967630 0.986027 -0.005303	-0.041597 0.970642 0.985824 -0.019848	-0.028704 0.983013 0.985920 -0.015614	-0.021050 0.983190 0.988300 -0.010328	0.011327 0.992477 0.984395 0.012640	0.028733 0.985386 0.984450 0.029818	-0.011218 0.981204 0.954833 0.020372	0.036053 0.563672 0.981417 0.011828	-0.033697 0.986643 0.993759 -0.033229	9 0.027735 9999
4 47	10 14	4 47	0.297512 0.824796 0.848796 0.020362	-0.028501 0.975807 0.985311 -0.017201	0.010713 0.623405 0.990034 -0.001968	0.010578 0.620452 0.990178 -0.001785	-0.003286 0.967630 0.989030 -0.004053	0.033873 0.970642 0.986181 0.042736	-0.023715 0.983013 0.966393 -0.003782	0.001213 0.983190 0.991150 0.002790	-0.010074 0.992477 0.983474 -0.012828	-0.010499 0.985386 0.979770 -0.008648	0.012126 0.981204 0.989420 0.002137	0.045396 0.563672 0.979535 -0.002652	-0.009571 0.986643 0.975990 -0.005786	0 0.020362 9999
4 48	10 20	4 48	0.287136 0.824796 0.853629 0.009294	-0.032375 0.975807 0.979336 -0.008123	0.009837 0.623405 0.981656 0.009068	0.019477 0.620452 0.981744 0.022139	-0.028505 0.967630 0.986218 -0.009454	-0.023924 0.970642 0.975812 0.005232	-0.008893 0.983013 0.985840 0.001610	-0.032833 0.983190 0.989092 -0.022310	-0.009964 0.992477 0.985792 -0.011370	0.004545 0.985386 0.980052 0.005256	-0.041069 0.981204 0.947844 -0.003958	0.043001 0.563672 0.979709 -0.013385	0.023155 0.986643 0.986921 0.028132	7 -0.014400 9999
4 49	10 11	4 49	0.298071 0.824796 0.862011 0.031203	-0.006563 0.975807 0.981905 -0.032976	0.008105 0.623405 0.995964 -0.002584	0.007939 0.620452 0.995970 -0.002397	0.021181 0.967630 0.978541 -0.016104	0.013732 0.970642 0.991410 0.018476	0.010225 0.983013 0.980731 0.019334	0.047175 0.983190 0.966875 0.015256	0.020451 0.992477 0.989448 0.018414	0.054231 0.985386 0.965754 0.056954	0.008396 0.981204 0.989840 -0.000015	0.086762 0.563672 0.954229 0.001434	0.010356 0.986643 0.983042 0.019854	9 0.042156 82
4 50	10 19	4 50	0.301587 0.824796 0.841603 0.016644	-0.056460 0.975807 0.971382 -0.020944	-0.008161 0.623405 0.972760 -0.018571	-0.008575 0.620452 0.971295 -0.021225	-0.034759 0.967630 0.980536 -0.005813	-0.058625 0.970642 0.977126 -0.030121	0.019067 0.983013 0.987019 0.012523	-0.022691 0.983190 0.975396 0.000639	-0.002165 0.992477 0.987213 -0.000486	0.018758 0.985386 0.972025 0.018794	-0.047377 0.981204 0.946227 -0.011225	0.074341 0.563672 0.977644 0.000462	-0.025451 0.986643 0.990297 -0.020984	3 -0.018795 9999
4 51	10 15	4 51	0.117729 0.824796 0.953557 -0.003028	-0.036823 0.975807 0.965937 -0.012965	-0.008337 0.623405 0.992880 -0.035633	-0.008356 0.620452 0.992584 -0.035943	-0.004707 0.967630 0.995941 -0.010203	0.035852 0.970642 0.986807 0.041139	-0.009938 0.983013 0.992363 -0.012904	-0.013320 0.983190 0.992096 -0.007552	-0.004178 0.992477 0.984052 0.001639	0.001475 0.985386 0.979790 0.006451	0.030289 0.981204 0.989323 0.022968	0.103952 0.563672 0.981581 0.036210	-0.027807 0.986643 0.976821 -0.028304	0 0.000000 9999
4 52	10 19	4 52	0.265363 0.824796 0.878655 0.018165	-0.027344 0.975807 0.975586 0.002538	0.028474 0.623405 0.979621 -0.006234	0.027148 0.620452 0.979316 -0.007920	-0.018627 0.967630 0.987858 0.000523	-0.000346 0.970642 0.988364 0.013078	0.038952 0.983013 0.985782 0.030468	-0.034313 0.983190 0.980738 -0.011227	-0.030189 0.992477 0.983607 -0.027499	-0.023151 0.985386 0.991761 -0.020222	-0.017945 0.981204 0.979864 0.000953	0.050719 0.563672 0.984103 0.008546	-0.001866 0.986643 0.986723 0.000956	6 0.023526 9999
4 53	10 20	4 53	0.294528 0.824796 0.864582 0.038319	0.000985 0.975807 0.990644 0.008695	0.042550 0.623405 0.984290 0.043124	0.040099 0.620452 0.983632 0.039776	-0.037774 0.967630 0.980262 -0.005472	-0.026781 0.970642 0.974676 0.001012	-0.046945 0.983013 0.984579 -0.054215	-0.036868 0.983190 0.974335 -0.008130	-0.019731 0.992477 0.991438 -0.019043	-0.018503 0.985386 0.987103 -0.018083	-0.014496 0.981204 0.988395 -0.008333	0.063716 0.563672 0.978351 0.020162	-0.026542 0.986643 0.991510 -0.022529	6 -0.045579 70
4 54	10 20	4 54	0.215676 0.824796 0.908820 0.003093	0.013770 0.975807 0.993275 0.005772	0.135595 0.623405 0.941197 0.031595	0.135068 0.620452 0.941636 0.030411	-0.038741 0.967630 0.970887 0.008806	0.048635 0.970642 0.957298 0.001239	0.053542 0.983013 0.936138 0.026997	0.010682 0.983190 0.990740 0.000257	-0.015808 0.992477 0.990613 -0.015653	0.005960 0.985386 0.991013 0.004514	0.015032 0.981204 0.986538 -0.001802	-0.109687 0.563672 0.963287 -0.034535	-0.010368 0.986643 0.986638 -0.004109	6 0.009138 9999
4 55	10 20	4 55	0.275320 0.824796 0.862538 0.008603	0.000413 0.975807 0.987915 0.021774	-0.009426 0.623405 0.974298 -0.004354	-0.009725 0.620452 0.974400 -0.004989	-0.055867 0.967630 0.988037 -0.044527	0.004225 0.970642 0.984529 0.010922	-0.025355 0.983013 0.990274 -0.025808	-0.034836 0.983190 0.984927 -0.021652	-0.006289 0.992477 0.988873 -0.008040	-0.020635 0.985386 0.983558 -0.022070	-0.054471 0.981204 0.964120 -0.025451	0.079650 0.563672 0.975753 -0.006530	-0.000749 0.986643 0.987810 -0.001364	4 -0.019572 9999
4 56	10 18	4 56	0.306736 0.824796 0.845583 0.027775	0.001521 0.975807 0.985666 0.014851	0.016487 0.623405 0.987619 0.009122	0.016559 0.620452 0.986139 0.008672	0.018768 0.967630 0.988965 0.006050	0.015118 0.970642 0.993006 0.012674	-0.017041 0.983013 0.968907 -0.004603	0.022588 0.983190 0.987323 0.009722	-0.008438 0.992477 0.990821 -0.007188	0.002661 0.985386 0.976991 -0.000884	-0.001307 0.981204 0.989468 -0.005731	0.024512 0.563672 0.988456 -0.021660	0.004015 0.986643 0.993348 0.008260	0 0.027775 9999
4 57	10 20	4 57	0.296557 0.824796 0.863218 0.032681	0.048452 0.975807 0.990547 0.041787	0.043584 0.623405 0.959981 0.001724	0.043192 0.620452 0.960235 0.000200	-0.017870 0.967630 0.973097 0.022745	0.022174 0.970642 0.977979 -0.005694	0.026010 0.983013 0.969097 0.002519	0.016463 0.983190 0.991258 0.019536	-0.000800 0.992477 0.990319 0.000271	0.021268 0.985386 0.985390 0.022887	0.005674 0.981204 0.990916 0.006754	-0.048965 0.563672 0.983608 -0.004789	-0.022684 0.986643 0.985162 -0.020633	0 0.032681 170
4 58	10 19	4 58	0.271067 0.824796 0.878605 0.017840	0.023163 0.975807 0.991246 0.011807	-0.067484 0.623405 0.951818 -0.011654	-0.066834 0.620452 0.951568 -0.009878	-0.060224 0.967630 0.977409 -0.027831	0.017742 0.970642 0.989973 0.001803	0.033904 0.983013 0.989995 0.029957	-0.014500 0.983190 0.991442 -0.006434	0.037638 0.992477 0.992780 0.037693	0.010991 0.985386 0.989615 0.007599	0.014240 0.981204 0.993081 0.020291	-0.038805 0.563672 0.986375 0.004738	-0.008215 0.986643 0.993049 -0.006806	8 0.025932 9999
4 59	10 12	4 59	0.187674 0.824796 0.903540 -0.024220	-0.028763 0.975807 0.944330 0.015018	0.071156 0.623405 0.989741 0.003066	0.070569 0.620452 0.989681 0.002419	-0.036643 0.967630 0.986525 -0.016515	0.051871 0.970642 0.963480 0.006401	0.017166 0.983013 0.971190 0.003493	0.017883 0.983190 0.981507 -0.001967	0.005353 0.992477 0.975792 0.007729	-0.016697 0.985386 0.965726 -0.013105	0.010022 0.981204 0.972756 -0.014117	0.167117 0.563672 0.857717 -0.041765	-0.006516 0.986643 0.984203 0.000249	0 0.000000 9999
4 60	10 18	4 60	0.312443 0.824796 0.852568 0.042627	0.029685 0.975807 0.978149 0.002097	-0.059940 0.623405 0.946951 0.015563	-0.060661 0.620452 0.947083 0.015085	-0.064699 0.967630 0.974823 -0.028151	0.037317 0.970642 0.992025 0.033663	0.022364 0.983013 0.987643 0.011007	-0.008120 0.983190 0.980876 0.010669	0.029288 0.992477 0.989941 0.029499	0.030627 0.985386 0.986962 0.027553	-0.011612 0.981204 0.984975 -0.007256	-0.056542 0.563672 0.972110 0.026943	0.020833 0.986643 0.990437 0.024528	0 0.042627 79
4 61	10 19	4 61	0.302472 0.824796 0.851901 0.030978	0.011668 0.975807 0.992644 0.001938	0.031778 0.623405 0.973733 0.013823	0.031481 0.620452 0.973641 0.013162	-0.029238 0.967630 0.979566 0.006963	0.018609 0.970642 0.990988 0.004857	-0.041262 0.983013 0.988305 -0.038652	-0.006895 0.983190 0.992079 -0.005390	-0.011617 0.992477 0.989942 -0.015267	-0.004106 0.985386 0.983780 -0.003198	-0.037990 0.981204 0.966164 -0.009468	0.053982 0.563672 0.983458 0.006841	-0.002112 0.986643 0.993725 0.001515	6 -0.034603 149
4 62	10 18	4 62	0.320876 0.824796 0.825647 0.022723	0.027113 0.975807 0.980784 0.006547	-0.010082 0.623405 0.975846 -0.005265	-0.010101 0.620452 0.977233 -0.005920	0.046302 0.967630 0.977947 0.011351	0.038101 0.970642 0.969129 -0.000969	-0.009582 0.983013 0.989957 -0.011669	0.022608 0.983190 0.978033 -0.000224	0.013155 0.992477 0.989784 0.015796	0.011896 0.985386 0.986507 0.008706	0.007693 0.981204 0.990039 -0.001465	0.051361 0.563672 0.977002 -0.002040	0.044881 0.986643 0.956431 0.024414	0 0.022723 9999
4 63	10 3	4 63	0.433016 0.824796 0.648048 0.046521	0.093016 0.975807 0.907814 0.029297	0.316547 0.623405 0.808612 0.072272	0.318000 0.620452 0.807735 0.073984	0.167398 0.967630 0.827467 0.068186	-0.002956 0.970642 0.974969 -0.031053	-0.053244 0.983013 0.832723 -0.016692	0.126305 0.983190 0.832230 0.064221	0.006249 0.992477 0.788677 0.010966	0.008011 0.985386 0.762745 0.015760	0.098118 0.981204 0.759748 0.005687	0.372854 0.563672 0.676667 0.058525	-0.051325 0.986643 0.876699 -0.011135	0 0.046521 66
5 6	20 12	5 6	0.283771 0.853913 0.821204 0.019875	0.009538 0.993756 0.979527 0.015389	0.003068 0.983553 0.634617 0.018074	0.004182 0.983771 0.631711 0.013588	0.016813 0.983204 0.984796 0.021863	-0.038255 0.989509 0.987215 -0.033075	0.033276 0.989901 0.964301 0.039284	0.007170 0.991928 0.984989 0.007728	-0.004816 0.992646 0.990178 0.000270	-0.002445 0.983092 0.973727 0.012259	-0.014840 0.983955 0.980193 0.005639	0.017046 0.988307 0.578734 0.018482	-0.002206 0.995222 0.991092 -0.000624	6 0.027942 9999
5 7	20 18	5 7	0.164449 0.853913 0.934805 -0.002955	-0.005864 0.993756 0.990511 -0.004529	-0.017803 0.983553 0.984923 -0.014648	-0.016915 0.983771 0.984415 -0.012442	0.004062 0.983204 0.989735 -0.011287	-0.030839 0.989509 0.967977 -0.029552	-0.021519 0.989901 0.970888 -0.023382	-0.007678 0.991928 0.969821 -0.023292	0.001716 0.992646 0.989836 0.000763	-0.011123 0.983092 0.992030 -0.017112	-0.021879 0.983955 0.989001 -0.009778	0.009619 0.988307 0.980377 -0.001058	-0.007548 0.995222 0.987674 -0.007777	0 0.000000 9999
5 8	20 19	5 8	0.262946 0.853913 0.855189 0.019588	-0.026551 0.993756 0.982514 -0.025107	-0.019773 0.983553 0.981405 -0.028283	-0.018307 0.983771 0.980664 -0.023920	-0.015447 0.983204 0.984140 -0.035166	-0.025115 0.989509 0.976962 -0.025322	-0.008891 0.989901 0.989705 -0.012711	0.008191 0.991928 0.973238 -0.003332	-0.040365 0.992646 0.989193 -0.040315	0.028518 0.983092 0.989653 0.017427	0.039749 0.983955 0.967104 0.009250	0.000663 0.988307 0.975159 -0.003747	-0.011957 0.995222 0.990983 -0.013169	8 -0.028101 9999
5 9	20 20	5 9	0.264971 0.853913 0.862157 0.022581	0.008323 0.993756 0.984504 0.012322	-0.017202 0.983553 0.976865 -0.008540	-0.013179 0.983771 0.977099 -0.004499	0.019940 0.983204 0.977934 -0.003336	0.017599 0.989509 0.981032 0.015333	0.023765 0.989901 0.986181 0.023026	0.020661 0.991928 0.964253 0.006281	0.026773 0.992646 0.986549 0.028466	0.003241 0.983092 0.987526 0.000986	0.044775 0.983955 0.965767 0.012934	0.038468 0.988307 0.979841 0.033537	0.006737 0.995222 0.989305 0.005631	11 0.027519 9999
5 10	20 19	5 10	0.292404 0.853913 0.841117 0.046984	-0.016126 0.993756 0.979471 -0.014635	0.005135 0.983553 0.977516 0.002067	-0.003818 0.983771 0.976850 -0.005981	-0.009672 0.983204 0.989853 -0.004659	-0.050956 0.989509 0.985190 -0.047937	0.010735 0.989901 0.980055 0.008679	-0.001852 0.991928 0.987350 -0.003707	0.019443 0.992646 0.967793 0.016597	0.031797 0.983092 0.978214 0.026638	-0.016349 0.983955 0.992874 -0.013215	0.033175 0.988307 0.982669 0.029196	-0.025192 0.995222 0.980808 -0.027163	0 0.046984 -9
5 11	20 19	5 11	0.273443 0.853913 0.825604 0.013656	-0.001610 0.993756 0.983743 0.003765	0.017503 0.983553 0.984552 0.013361	0.019458 0.983771 0.985412 0.015932	-0.010880 0.983204 0.986507 0.000731	0.018868 0.989509 0.987323 0.027330	0.023843 0.989901 0.967517 0.025007	-0.013139 0.991928 0.984672 -0.006330	0.003273 0.992646 0.982329 0.004280	-0.029081 0.983092 0.967173 -0.013106	-0.031160 0.983955 0.988116 -0.016146	0.049002 0.988307 0.982556 0.046833	-0.006049 0.995222 0.988426 -0.006679	11 0.025289 9999
5 12	20 19	5 12	0.201230 0.853913 0.909725 0.019431	0.016152 0.993756 0.982777 0.019683	0.004734 0.983553 0.970457 0.001658	0.009187 0.983771 0.969743 0.007238	-0.016543 0.983204 0.987222 -0.008445	-0.017810 0.989509 0.980736 -0.015103	0.000454 0.989901 0.983960 0.005067	-0.010125 0.991928 0.987157 -0.015731	-0.006683 0.992646 0.982128 -0.008011	-0.002883 0.983092 0.989674 -0.002931	-0.014892 0.983955 0.989381 -0.004645	0.055660 0.988307 0.977663 0.044251	-0.009477 0.995222 0.978728 -0.013065	11 0.029323 9999
5 13	20 20	5 13	0.259988 0.853913 0.852382 0.013936	-0.027801 0.993756 0.980140 -0.022944	-0.011411 0.983553 0.977242 -0.001750	-0.007845 0.983771 0.976692 -0.000044	-0.035696 0.983204 0.983377 -0.037511	-0.008901 0.989509 0.987035 -0.005976	-0.012882 0.989901 0.991326 -0.008392	-0.006330 0.991928 0.982222 -0.009696	0.001081 0.992646 0.978689 0.003465	-0.029437 0.983092 0.980953 -0.030264	0.005526 0.983955 0.988624 0.000392	-0.015920 0.988307 0.986767 -0.013824	-0.010146 0.995222 0.991949 -0.011681	4 -0.022864 9999
5 14	20 10	5 14	0.256279 0.853913 0.852089 0.005614	0.009487 0.993756 0.985898 0.008754	0.047464 0.983553 0.989174 0.050138	0.047159 0.983771 0.989251 0.049701	-0.031555 0.983204 0.985110 -0.025596	0.020197 0.989509 0.981418 0.019050	0.004511 0.989901 0.983611 0.004176	-0.018149 0.991928 0.986888 -0.014104	0.014468 0.992646 0.974435 0.011394	-0.002462 0.983092 0.976893 0.003053	0.004882 0.983955 0.995130 0.008106	-0.055077 0.988307 0.986740 -0.049254	-0.000888 0.995222 0.994288 -0.002709	4 -0.011987 9999
5 15	20 17	5 15	0.238746 0.853913 0.833524 0.001119	0.000046 0.993756 0.989056 -0.001937	0.005309 0.983553 0.974336 0.010137	0.005380 0.983771 0.974877 0.010028	-0.005306 0.983204 0.976964 0.006685	-0.018295 0.989509 0.988923 -0.017480	-0.017034 0.989901 0.978149 -0.004815	0.002376 0.991928 0.979941 0.010318	-0.000040 0.992646 0.980677 0.001569	-0.026423 0.983092 0.985152 -0.015841	-0.007501 0.983955 0.988776 -0.000309	0.010637 0.988307 0.971590 0.004129	-0.019685 0.995222 0.989105 -0.016908	9 -0.004210 9999
5 16	20 12	5 16	0.022270 0.853913 0.985058 -0.003526	-0.008033 0.993756 0.991195 -0.010132	0.021633 0.983553 0.984760 0.019354	0.019668 0.983771 0.986745 0.019118	0.001307 0.983204 0.986950 -0.002870	-0.018429 0.989509 0.984805 -0.017881	-0.013364 0.989901 0.984106 -0.012061	-0.006676 0.991928 0.983507 -0.009368	-0.000102 0.992646 0.999965 -0.000087	0.003258 0.983092 0.987152 0.001819	-0.012519 0.983955 0.986433 -0.002533	0.013731 0.988307 0.985244 0.014650	-0.000861 0.995222 0.977005 -0.001659	0 0.000000 9999
5 17	20 19	5 17	0.245381 0.853913 0.878876 0.027341	0.003353 0.993756 0.980228 -0.001696	-0.012178 0.983553 0.950623 -0.018444	-0.013298 0.983771 0.950287 -0.018327	0.027800 0.983204 0.979851 0.007872	0.026008 0.989509 0.989736 0.025234	0.015616 0.989901 0.988257 0.015548	0.041641 0.991928 0.982501 0.036159	0.011808 0.992646 0.986397 0.006428	0.043716 0.983092 0.983664 0.034422	-0.001179 0.983955 0.990512 0.006794	0.008777 0.988307 0.974556 0.015155	0.014620 0.995222 0.991119 0.015458	7 0.031442 9999
5 18	20 18	5 18	0.178018 0.853913 0.899975 -0.026224	-0.015033 0.993756 0.980826 -0.011971	-0.013030 0.983553 0.975538 -0.015070	-0.010542 0.983771 0.975025 -0.012289	-0.001830 0.983204 0.989400 -0.004075	0.003364 0.989509 0.981149 0.007330	0.020241 0.989901 0.992706 0.018462	-0.004196 0.991928 0.982042 -0.011036	0.000459 0.992646 0.984622 0.002762	0.031327 0.983092 0.993698 0.024582	-0.004544 0.983955 0.985923 0.011842	-0.003604 0.988307 0.986510 0.000933	0.000954 0.995222 0.987792 0.004653	0 0.000000 9999
5 19	20 16	5 19	0.081039 0.853913 0.955432 -0.003479	0.019606 0.993756 0.976537 0.021709	0.014918 0.983553 0.979375 0.010131	0.014375 0.983771 0.980821 0.008118	0.024653 0.983204 0.982139 0.032029	-0.013029 0.989509 0.977943 -0.007075	0.055231 0.989901 0.978277 0.054473	0.019848 0.991928 0.976190 0.013525	0.038824 0.992646 0.983379 0.036817	-0.000455 0.983092 0.999874 -0.000489	-0.031607 0.983955 0.990746 -0.022685	0.011282 0.988307 0.980733 0.007346	-0.018240 0.995222 0.991374 -0.018236	0 0.000000 9999
5 20	20 19	5 20	0.205970 0.853913 0.870736 -0.019124	0.007295 0.993756 0.978000 0.008926	0.036748 0.983553 0.968359 0.028356	0.036717 0.983771 0.967709 0.027035	0.029941 0.983204 0.980452 0.010646	0.002820 0.989509 0.987928 0.001952	0.018904 0.989901 0.985512 0.020152	0.007024 0.991928 0.978205 -0.004596	-0.009564 0.992646 0.992720 -0.007336	0.034426 0.983092 0.988341 0.027761	0.008165 0.983955 0.968569 -0.022369	0.008120 0.988307 0.981770 0.002266	-0.020047 0.995222 0.983780 -0.015707	0 0.000000 9999
5 21	20 19	5 21	0.216878 0.853913 0.878738 -0.012500	-0.013076 0.993756 0.976426 -0.013447	0.025797 0.983553 0.974258 0.031937	0.018177 0.983771 0.975496 0.021809	0.000783 0.983204 0.982977 -0.019206	-0.002017 0.989509 0.973257 0.002756	-0.006130 0.989901 0.987997 -0.006640	-0.000274 0.991928 0.978141 -0.009143	0.006297 0.992646 0.981090 0.001217	0.002239 0.983092 0.986498 -0.002942	0.035577 0.983955 0.959093 0.003560	0.008949 0.988307 0.969915 0.000928	-0.005841 0.995222 0.990075 -0.008927	0 0.000000 9999
5 22	20 16	5 22	0.251132 0.853913 0.836558 0.004565	0.008121 0.993756 0.985350 0.003395	0.018547 0.983553 0.981207 0.020081	0.018529 0.983771 0.981459 0.020332	-0.030161 0.983204 0.981862 -0.021877	0.028655 0.989509 0.986633 0.031168	0.006759 0.989901 0.980242 0.006479	0.007140 0.991928 0.979574 0.011425	-0.010587 0.992646 0.986265 -0.010247	-0.000927 0.983092 0.974002 0.011599	-0.000509 0.983955 0.992396 0.004054	-0.016765 0.988307 0.979059 -0.019499	0.001618 0.995222 0.988784 0.002483	4 -0.009993 9999
5 23	20 19	5 23	0.227085 0.853913 0.869094 -0.002997	-0.006823 0.993756 0.971368 -0.007904	0.009551 0.983553 0.950834 0.001157	-0.001299 0.983771 0.950801 -0.008520	0.054711 0.983204 0.980298 0.041345	-0.011112 0.989509 0.990503 -0.011082	0.008171 0.989901 0.990573 0.007438	0.008732 0.991928 0.988886 0.004552	0.007652 0.992646 0.989150 0.008674	0.012021 0.983092 0.985872 0.007708	-0.032544 0.983955 0.980470 -0.017650	-0.008000 0.988307 0.968399 -0.000024	0.005945 0.995222 0.989970 0.007916	0 0.000000 9999
5 24	20 20	5 24	0.232296 0.853913 0.869714 -0.000059	0.007977 0.993756 0.990441 0.006532	-0.002484 0.983553 0.944131 0.000381	-0.005042 0.983771 0.944117 -0.000000	0.021231 0.983204 0.974850 -0.002453	0.016090 0.989509 0.990586 0.011678	-0.014534 0.989901 0.979536 -0.013554	0.002593 0.991928 0.991331 0.002962	-0.010123 0.992646 0.982007 -0.004902	0.048315 0.983092 0.987034 0.044520	0.048999 0.983955 0.973598 0.024086	0.021762 0.988307 0.985646 0.017195	-0.011107 0.995222 0.991096 -0.010094	0 0.000000 9999
5 25	20 10	5 25	0.232228 0.853913 0.878562 0.007552	0.003085 0.993756 0.989591 0.004772	-0.006708 0.983553 9.000000 0.000000	-0.033306 0.983771 0.996470 -0.033664	-0.028967 0.983204 0.986612 -0.014755	0.009990 0.989509 0.985342 0.005242	0.022886 0.989901 0.984670 0.023506	-0.000369 0.991928 0.991482 -0.001059	0.003434 0.992646 0.994688 0.004750	0.004089 0.983092 0.988795 0.002402	0.011830 0.983955 0.997145 0.013482	0.000254 0.988307 0.987848 0.005180	0.003828 0.995222 0.986159 0.000865	3 -0.015945 9999
5 26	20 18	5 26	0.236244 0.853913 0.863947 0.002077	-0.005108 0.993756 0.973437 -0.006303	-0.009872 0.983553 0.969528 -0.006873	-0.010161 0.983771 0.969492 -0.005816	0.025614 0.983204 0.983360 0.015250	0.001275 0.989509 0.984033 -0.001650	0.022022 0.989901 0.974195 0.025491	-0.012051 0.991928 0.986574 -0.013805	-0.005937 0.992646 0.992795 -0.004530	-0.000281 0.983092 0.988267 -0.006903	0.032355 0.983955 0.973223 0.010988	0.033080 0.988307 0.978099 0.028918	-0.005493 0.995222 0.992594 -0.005296	11 0.007750 9999
5 27	20 19	5 27	0.246093 0.853913 0.868330 0.014786	-0.014332 0.993756 0.989107 -0.019633	-0.004380 0.983553 0.968289 0.000395	-0.000152 0.983771 0.966210 0.001366	0.045957 0.983204 0.973435 0.022169	0.001039 0.989509 0.978671 -0.002518	0.018263 0.989901 0.978640 0.014203	-0.008266 0.991928 0.992792 -0.006180	0.028321 0.992646 0.989268 0.024177	0.012401 0.983092 0.990709 0.004085	0.031048 0.983955 0.988040 0.020385	0.009840 0.988307 0.987536 0.010106	0.002865 0.995222 0.989749 0.005605	8 0.018907 9999
5 28	20 20	5 28	0.212369 0.853913 0.885719 -0.009266	0.019350 0.993756 0.993011 0.017941	-0.013886 0.983553 0.929862 -0.008660	-0.007798 0.983771 0.931044 -0.004993	0.018396 0.983204 0.977850 -0.001213	0.006221 0.989509 0.972593 -0.001079	-0.014423 0.989901 0.963812 -0.018676	-0.001731 0.991928 0.992711 0.001079	0.011355 0.992646 0.987348 0.010058	0.007849 0.983092 0.993830 0.001141	0.011799 0.983955 0.993366 0.012487	0.014549 0.988307 0.981447 0.016485	0.003083 0.995222 0.991788 0.002472	0 0.000000 9999
5 29	20 19	5 29	0.177719 0.853913 0.914069 -0.005206	-0.029049 0.993756 0.977519 -0.024737	0.018448 0.983553 0.995737 0.017492	0.021631 0.983771 0.994774 0.020583	0.010813 0.983204 0.976765 -0.003726	0.016142 0.989509 0.988378 0.019563	-0.020260 0.989901 0.987113 -0.018618	0.005616 0.991928 0.987174 0.002656	0.014609 0.992646 0.986514 0.017652	-0.010429 0.983092 0.983697 -0.020612	0.010897 0.983955 0.971687 -0.015358	-0.023471 0.988307 0.995834 -0.025840	-0.005693 0.995222 0.988495 -0.003115	0 0.000000 9999
5 30	20 18	5 30	0.156041 0.853913 0.926644 -0.014035	-0.013953 0.993756 0.968124 -0.008462	0.012673 0.983553 0.987269 0.015902	0.013118 0.983771 0.987344 0.014899	-0.016555 0.983204 0.985628 -0.004766	0.030645 0.989509 0.971769 0.034725	0.012830 0.989901 0.992741 0.011534	0.049619 0.991928 0.975678 0.040407	0.004342 0.992646 0.990085 0.007304	0.016951 0.983092 0.985591 0.010843	0.011799 0.983955 0.984426 0.011507	0.028756 0.988307 0.981561 0.024561	-0.004799 0.995222 0.986393 -0.006249	0 0.000000 9999
5 31	20 14	5 31	0.190060 0.853913 0.907500 -0.004179	-0.013835 0.993756 0.970352 -0.006305	-0.007260 0.983553 0.998199 -0.004611	0.000460 0.983771 0.986231 0.002261	-0.013550 0.983204 0.981965 -0.008143	0.002703 0.989509 0.983331 -0.000279	0.010153 0.989901 0.981298 0.008111	-0.020515 0.991928 0.981972 -0.024623	0.013271 0.992646 0.986744 0.011667	0.013761 0.983092 0.980942 0.004570	-0.011888 0.983955 0.976787 0.005050	-0.004351 0.988307 0.996011 -0.005179	0.013174 0.995222 0.984770 0.015252	0 0.000000 9999
5 32	20 20	5 32	0.241594 0.853913 0.849387 -0.010042	0.003926 0.993756 0.978193 0.001119	0.010546 0.983553 0.972656 0.011372	0.007822 0.983771 0.972284 0.007705	0.044451 0.983204 0.979442 0.028456	-0.020140 0.989509 0.991847 -0.018020	0.048061 0.989901 0.990077 0.046993	0.019767 0.991928 0.991225 0.017469	0.000833 0.992646 0.988748 0.002897	0.077796 0.983092 0.983813 0.070767	-0.023936 0.983955 0.987569 -0.020106	-0.003766 0.988307 0.979708 -0.006240	0.004211 0.995222 0.988127 0.007488	0 0.000000 9999
5 33	20 14	5 33	0.250088 0.853913 0.844208 0.003330	0.002319 0.993756 0.983046 0.000992	-0.000585 0.983553 0.982165 -0.001339	-0.000544 0.983771 0.982281 -0.000973	-0.015873 0.983204 0.987139 -0.004711	-0.018958 0.989509 0.985213 -0.024482	-0.019341 0.989901 0.975535 -0.017492	-0.031250 0.991928 0.968635 -0.023973	-0.006164 0.992646 0.989397 -0.005970	-0.054223 0.983092 0.981485 -0.044025	0.018984 0.983955 0.989827 0.024136	-0.002713 0.988307 0.979969 -0.008445	-0.002581 0.995222 0.982443 -0.004558	9 -0.012108 9999
5 34	20 20	5 34	0.269071 0.853913 0.828985 0.007224	-0.002252 0.993756 0.988638 -0.001796	-0.023415 0.983553 0.978547 -0.026625	-0.023863 0.983771 0.979029 -0.026683	0.007759 0.983204 0.975628 -0.010513	-0.015139 0.989509 0.994095 -0.017049	0.009830 0.989901 0.986338 0.011194	-0.004277 0.991928 0.980543 -0.015801	-0.015062 0.992646 0.985137 -0.015832	-0.006951 0.983092 0.980279 -0.021540	0.020610 0.983955 0.983461 0.006531	-0.006603 0.988307 0.978886 -0.012296	-0.034289 0.995222 0.986561 -0.031625	3 -0.013884 9999
5 35	20 19	5 35	0.248552 0.853913 0.839591 -0.011787	-0.015555 0.993756 0.990598 -0.015191	-0.006726 0.983553 0.983858 -0.010278	-0.007591 0.983771 0.983572 -0.012125	-0.027032 0.983204 0.987584 -0.012070	0.004767 0.989509 0.992781 0.007528	-0.007369 0.989901 0.980032 -0.012535	-0.010028 0.991928 0.988318 -0.000484	-0.017799 0.992646 0.983590 -0.019169	-0.042802 0.983092 0.985343 -0.035440	-0.005429 0.983955 0.991848 0.001796	0.002582 0.988307 0.986722 -0.001237	0.021598 0.995222 0.983851 0.024106	0 0.000000 9999
5 36	20 19	5 36	0.221342 0.853913 0.867495 -0.014180	0.011345 0.993756 0.986427 0.012071	-0.044723 0.983553 0.973319 -0.049514	-0.045491 0.983771 0.973181 -0.052946	0.022050 0.983204 0.977700 0.004689	-0.000529 0.989509 0.986514 0.003154	0.018179 0.989901 0.975330 0.020529	0.008228 0.991928 0.977746 -0.001041	-0.004299 0.992646 0.985706 -0.011850	0.013369 0.983092 0.982328 0.001418	-0.003976 0.983955 0.987458 -0.004310	0.028679 0.988307 0.986282 0.026987	-0.014597 0.995222 0.986983 -0.017565	0 0.000000 9999
5 37	20 19	5 37	0.275124 0.853913 0.837796 0.023188	-0.011818 0.993756 0.981519 -0.007488	-0.022107 0.983553 0.973198 -0.027065	-0.020299 0.983771 0.973544 -0.025486	0.019517 0.983204 0.987325 0.010006	-0.005317 0.989509 0.992673 -0.002848	0.007248 0.989901 0.985837 0.009641	0.008722 0.991928 0.981649 -0.000294	0.008679 0.992646 0.979232 0.012044	0.000228 0.983092 0.984336 -0.002333	0.054857 0.983955 0.964477 0.025581	0.021295 0.988307 0.980390 0.011166	0.014474 0.995222 0.982563 0.017469	2 -0.025052 9999
5 38	20 18	5 38	0.261561 0.853913 0.832276 0.011435	-0.004810 0.993756 0.978349 -0.006073	-0.053354 0.983553 0.960573 -0.056325	-0.052491 0.983771 0.960581 -0.057670	0.032452 0.983204 0.974488 0.011489	-0.006204 0.989509 0.990212 -0.005926	-0.001750 0.989901 0.974910 0.002915	0.017839 0.991928 0.971888 0.005192	0.005214 0.992646 0.987739 0.006043	0.033837 0.983092 0.989406 0.024052	0.047683 0.983955 0.987857 0.040945	0.002564 0.988307 0.980726 0.011257	-0.015019 0.995222 0.989918 -0.018257	3 -0.025680 9999
5 39	20 19	5 39	0.278336 0.853913 0.770895 -0.021769	-0.012921 0.993756 0.978702 -0.008065	0.002732 0.983553 0.982825 -0.006775	0.000111 0.983771 0.982883 -0.008723	0.021410 0.983204 0.983331 0.000168	-0.008174 0.989509 0.982408 -0.001934	0.004879 0.989901 0.986549 0.004538	0.016095 0.991928 0.969347 0.001828	-0.019455 0.992646 0.990043 -0.020015	-0.017641 0.983092 0.982755 -0.032713	0.041094 0.983955 0.944042 0.006128	-0.004472 0.988307 0.984331 -0.007985	0.018088 0.995222 0.990436 0.018964	0 0.000000 9999
5 40	20 20	5 40	0.308655 0.853913 0.749264 0.013106	-0.011846 0.993756 0.972656 -0.005364	-0.050882 0.983553 0.974055 -0.052566	-0.051195 0.983771 0.973314 -0.053873	0.028840 0.983204 0.972352 0.007888	0.009060 0.989509 0.984983 0.011212	0.002326 0.989901 0.978669 0.001027	0.022174 0.991928 0.962168 0.008141	-0.025898 0.992646 0.989221 -0.026798	-0.007193 0.983092 0.981254 -0.022885	0.042768 0.983955 0.948999 0.008290	0.014252 0.988307 0.989862 0.011393	0.009026 0.995222 0.987933 0.008482	3 -0.026572 9999
5 41	20 20	5 41	0.351850 0.853913 0.711978 0.026456	0.007408 0.993756 0.955236 0.012601	-0.006984 0.983553 0.988459 -0.011287	-0.003554 0.983771 0.987674 -0.008460	0.029505 0.983204 0.978318 0.008464	-0.002757 0.989509 0.978597 -0.001308	-0.017317 0.989901 0.979005 -0.020983	0.010384 0.991928 0.962648 -0.002971	0.007843 0.992646 0.989532 0.005990	-0.001768 0.983092 0.965132 -0.025577	0.050650 0.983955 0.932027 0.006283	-0.000411 0.988307 0.967803 -0.010172	-0.009086 0.995222 0.989780 -0.005485	0 0.026456 9999
5 42	20 20	5 42	0.341906 0.853913 0.723520 0.031237	-0.021377 0.993756 0.953139 -0.013876	0.005346 0.983553 0.988321 0.000493	0.006863 0.983771 0.988533 0.001649	0.016168 0.983204 0.981954 -0.003654	0.008232 0.989509 0.982256 0.010766	0.000297 0.989901 0.986882 -0.000539	0.018993 0.991928 0.959557 0.004302	-0.023691 0.992646 0.986677 -0.022062	0.033901 0.983092 0.973461 0.020890	0.045468 0.983955 0.920847 -0.000437	0.021200 0.988307 0.977506 0.018675	-0.021372 0.995222 0.988079 -0.022215	0 0.031237 9999
5 43	20 20	5 43	0.314291 0.853913 0.741350 0.004304	0.001765 0.993756 0.964000 0.006780	0.003459 0.983553 0.987992 0.000200	0.002382 0.983771 0.987261 -0.000184	0.002143 0.983204 0.978111 -0.021439	-0.009772 0.989509 0.981801 -0.006370	-0.005680 0.989901 0.987672 -0.005033	0.000526 0.991928 0.968108 -0.010110	-0.013168 0.992646 0.991984 -0.009911	0.006852 0.983092 0.976644 -0.004576	0.059942 0.983955 0.927809 0.017396	-0.002304 0.988307 0.983265 -0.011965	0.007790 0.995222 0.987555 0.012059	4 -0.009606 9999
5 44	20 20	5 44	0.312630 0.853913 0.761223 0.027865	0.012067 0.993756 0.966119 0.010029	-0.025808 0.983553 0.970398 -0.024343	-0.021226 0.983771 0.970149 -0.020555	0.029670 0.983204 0.964438 -0.001949	0.007807 0.989509 0.989027 0.004385	-0.000315 0.989901 0.969345 -0.003571	0.030023 0.991928 0.967358 0.016442	0.037201 0.992646 0.980612 0.034676	0.007466 0.983092 0.983376 -0.003330	0.042841 0.983955 0.972062 0.017793	0.021486 0.988307 0.978755 0.022385	-0.020013 0.995222 0.983452 -0.018643	8 0.031085 9999
5 45	20 15	5 45	0.211531 0.853913 0.865441 0.000790	0.040820 0.993756 0.983267 0.040944	-0.013215 0.983553 0.977393 -0.016721	-0.014241 0.983771 0.977749 -0.016834	-0.023791 0.983204 0.989433 -0.023717	0.028664 0.989509 0.984704 0.031209	0.005968 0.989901 0.991024 0.004582	0.015576 0.991928 0.985811 0.012312	-0.000127 0.992646 0.994056 -0.000713	0.002433 0.983092 0.975741 -0.005617	-0.017717 0.983955 0.988964 -0.015627	-0.007537 0.988307 0.981558 -0.007637	-0.000707 0.995222 0.991145 0.001307	4 -0.004329 9999
5 46	20 20	5 46	0.329483 0.853913 0.829825 0.078700	-0.012084 0.993756 0.984126 -0.008698	-0.087860 0.983553 0.973932 -0.098300	-0.081091 0.983771 0.974438 -0.090822	0.029199 0.983204 0.986027 0.015632	-0.012597 0.989509 0.985824 -0.012430	0.013136 0.989901 0.985920 0.013001	0.029403 0.991928 0.988300 0.026120	0.012995 0.992646 0.984395 0.012379	0.046398 0.983092 0.984450 0.036824	0.010863 0.983955 0.954833 -0.020301	0.001963 0.988307 0.981417 0.007373	0.004952 0.995222 0.993759 0.005935	2 -0.087956 6
5 47	20 14	5 47	0.263995 0.853913 0.848796 0.009732	-0.001288 0.993756 0.985311 0.000747	0.000276 0.983553 0.990034 0.001576	-0.000244 0.983771 0.990178 0.002003	0.011811 0.983204 0.989030 0.008988	0.012946 0.989509 0.986181 0.017871	0.003941 0.989901 0.966393 0.006375	0.029175 0.991928 0.991150 0.026108	-0.025869 0.992646 0.983474 -0.023911	0.002521 0.983092 0.979770 0.015154	-0.007069 0.983955 0.989420 0.003973	0.010257 0.988307 0.979535 0.007977	0.018558 0.995222 0.975990 0.019401	7 0.015940 9999
5 48	20 20	5 48	0.269155 0.853913 0.853629 0.018811	-0.013430 0.993756 0.979336 -0.009445	-0.019313 0.983553 0.981656 -0.027116	-0.024508 0.983771 0.981744 -0.029835	-0.001875 0.983204 0.986218 -0.012239	-0.020522 0.989509 0.975812 -0.015081	-0.018833 0.989901 0.985840 -0.017215	-0.010272 0.991928 0.989092 -0.012136	-0.019784 0.992646 0.985792 -0.013317	-0.001273 0.983092 0.980052 -0.009427	0.057381 0.983955 0.947844 0.016508	-0.004449 0.988307 0.979709 -0.007162	-0.002607 0.995222 0.986921 -0.000240	3 -0.023690 9999
5 49	20 11	5 49	0.254055 0.853913 0.862011 0.008962	-0.004311 0.993756 0.981905 -0.006687	0.002346 0.983553 0.995964 0.002735	0.001574 0.983771 0.995970 0.000885	-0.015711 0.983204 0.978541 0.006564	-0.014951 0.989509 0.991410 -0.012674	-0.014811 0.989901 0.980731 -0.010906	-0.004903 0.991928 0.966875 0.005279	-0.007297 0.992646 0.989448 -0.005246	-0.022853 0.983092 0.965754 0.000856	-0.016478 0.983955 0.989840 -0.009081	-0.002350 0.988307 0.954229 -0.006508	-0.012145 0.995222 0.983042 -0.011821	6 -0.009886 9999
5 50	20 19	5 50	0.247226 0.853913 0.841603 -0.018787	-0.013421 0.993756 0.971382 -0.008421	-0.019596 0.983553 0.972760 -0.014590	-0.031456 0.983771 0.971295 -0.026076	0.047411 0.983204 0.980536 0.027129	-0.026982 0.989509 0.977126 -0.023125	0.025250 0.989901 0.987019 0.025155	0.006873 0.991928 0.975396 -0.003673	0.008249 0.992646 0.987213 0.010243	0.062376 0.983092 0.972025 0.049230	0.022602 0.983955 0.946227 -0.013896	0.027111 0.988307 0.977644 0.019908	-0.017034 0.995222 0.990297 -0.018800	0 0.000000 9999
5 51	20 15	5 51	0.097671 0.853913 0.953557 -0.007203	0.009537 0.993756 0.965937 0.010963	-0.011238 0.983553 0.992880 -0.010164	-0.011792 0.983771 0.992584 -0.010267	0.008024 0.983204 0.995941 0.014049	0.015267 0.989509 0.986807 0.016412	0.008875 0.989901 0.992363 0.009595	0.009920 0.991928 0.992096 0.006004	-0.008078 0.992646 0.984052 -0.010358	0.008313 0.983092 0.979790 0.002914	0.015441 0.983955 0.989323 0.023787	0.000389 0.988307 0.981581 -0.000565	-0.013923 0.995222 0.976821 -0.016791	0 0.000000 9999
5 52	20 19	5 52	0.209306 0.853913 0.878655 -0.014524	-0.010008 0.993756 0.975586 -0.008056	-0.028903 0.983553 0.979621 -0.016899	-0.029127 0.983771 0.979316 -0.017232	0.006049 0.983204 0.987858 -0.006813	0.001422 0.989509 0.988364 0.002700	0.025147 0.989901 0.985782 0.029876	0.024203 0.991928 0.980738 0.013997	-0.015086 0.992646 0.983607 -0.013667	0.013366 0.983092 0.991761 0.010959	0.041596 0.983955 0.979864 0.019132	0.020981 0.988307 0.984103 0.016315	-0.009336 0.995222 0.986723 -0.010612	0 0.000000 9999
5 53	20 20	5 53	0.230191 0.853913 0.864582 -0.007403	-0.000487 0.993756 0.990644 0.003527	0.012081 0.983553 0.984290 0.008286	0.013667 0.983771 0.983632 0.009687	0.033672 0.983204 0.980262 0.014098	0.000085 0.989509 0.974676 0.003989	-0.000016 0.989901 0.984579 0.002017	0.012804 0.991928 0.974335 0.002058	-0.016842 0.992646 0.991438 -0.015887	0.010920 0.983092 0.987103 0.005057	0.020729 0.983955 0.988395 0.020371	0.020234 0.988307 0.978351 0.017138	-0.000055 0.995222 0.991510 -0.001409	0 0.000000 9999
5 54	20 20	5 54	0.197916 0.853913 0.908820 0.007342	-0.004064 0.993756 0.993275 -0.004669	-0.014626 0.983553 0.941197 -0.004899	-0.014490 0.983771 0.941636 -0.007792	0.042253 0.983204 0.970887 0.012915	-0.013070 0.989509 0.957298 -0.019400	0.012443 0.989901 0.936138 0.011784	-0.025859 0.991928 0.990740 -0.019685	0.003660 0.992646 0.990613 0.004522	-0.001058 0.983092 0.991013 -0.006393	-0.016688 0.983955 0.986538 -0.000009	-0.010085 0.988307 0.963287 -0.002846	-0.009755 0.995222 0.986638 -0.010678	7 -0.012022 9999
5 55	20 20	5 55	0.216655 0.853913 0.862538 -0.021213	-0.027756 0.993756 0.987915 -0.024868	0.036342 0.983553 0.974298 0.030076	0.036363 0.983771 0.974400 0.030875	0.002792 0.983204 0.988037 -0.006573	-0.013278 0.989509 0.984529 -0.005790	-0.001336 0.989901 0.990274 -0.003512	0.003476 0.991928 0.984927 -0.001841	0.006648 0.992646 0.988873 0.004357	0.027068 0.983092 0.983558 0.014610	0.046471 0.983955 0.964120 0.015505	0.000502 0.988307 0.975753 -0.010606	-0.004107 0.995222 0.987810 -0.006077	0 0.000000 9999
5 56	20 18	5 56	0.255756 0.853913 0.845583 0.005128	0.010640 0.993756 0.985666 0.011607	0.041011 0.983553 0.987619 0.039558	0.041560 0.983771 0.986139 0.039716	-0.018457 0.983204 0.988965 -0.009837	0.010842 0.989509 0.993006 0.011396	-0.017751 0.989901 0.968907 -0.015698	0.010401 0.991928 0.987323 0.016063	-0.006471 0.992646 0.990821 -0.007624	-0.046435 0.983092 0.976991 -0.029470	0.022088 0.983955 0.989468 0.025376	0.002483 0.988307 0.988456 -0.004953	0.004847 0.995222 0.993348 0.006571	9 -0.012293 9999
5 57	20 20	5 57	0.245411 0.853913 0.863218 0.004977	-0.007764 0.993756 0.990547 -0.011722	-0.010839 0.983553 0.959981 -0.008498	-0.010530 0.983771 0.960235 -0.008990	0.037828 0.983204 0.973097 0.016669	0.001260 0.989509 0.977979 -0.001210	0.041173 0.989901 0.969097 0.041432	-0.022886 0.991928 0.991258 -0.023033	0.021071 0.992646 0.990319 0.022447	0.013488 0.983092 0.985390 0.003860	0.022736 0.983955 0.990916 0.019126	0.029645 0.988307 0.983608 0.028307	0.006940 0.995222 0.985162 0.005495	6 0.014360 9999
5 58	20 19	5 58	0.252813 0.853913 0.878605 0.027756	0.026248 0.993756 0.991246 0.024823	-0.005006 0.983553 0.951818 -0.003882	-0.007552 0.983771 0.951568 -0.005577	0.027374 0.983204 0.977409 0.002579	0.016866 0.989509 0.989973 0.014639	0.000141 0.989901 0.989995 -0.000773	-0.000643 0.991928 0.991442 -0.002838	0.001427 0.992646 0.992780 0.002864	0.005985 0.983092 0.989615 -0.000914	0.014492 0.983955 0.993081 0.008595	0.000695 0.988307 0.986375 0.004874	-0.018599 0.995222 0.993049 -0.018068	0 0.027756 9999
5 59	20 12	5 59	0.163300 0.853913 0.903540 -0.021919	-0.002154 0.993756 0.944330 -0.001516	-0.001126 0.983553 0.989741 0.002024	-0.001002 0.983771 0.989681 0.001806	0.010552 0.983204 0.986525 -0.003309	0.033837 0.989509 0.963480 0.031344	-0.003312 0.989901 0.971190 -0.007995	0.000053 0.991928 0.981507 0.007163	-0.010920 0.992646 0.975792 -0.009682	0.015484 0.983092 0.965726 0.000623	-0.021625 0.983955 0.972756 0.000262	-0.001861 0.988307 0.857717 -0.015073	-0.004787 0.995222 0.984203 -0.005478	0 0.000000 9999
5 60	20 18	5 60	0.281814 0.853913 0.852568 0.040042	-0.008503 0.993756 0.978149 -0.008332	-0.000289 0.983553 0.946951 -0.014453	-0.003136 0.983771 0.947083 -0.015467	0.040455 0.983204 0.974823 0.015860	-0.025293 0.989509 0.992025 -0.028487	-0.019403 0.989901 0.987643 -0.022851	0.012013 0.991928 0.980876 0.004622	-0.002065 0.992646 0.989941 -0.003670	0.025449 0.983092 0.986962 0.022368	0.010131 0.983955 0.984975 0.009167	0.014645 0.988307 0.972110 0.018793	0.013851 0.995222 0.990437 0.012349	0 0.040042 100
5 61	20 19	5 61	0.291227 0.853913 0.851901 0.050064	0.033734 0.993756 0.992644 0.030617	0.010832 0.983553 0.973733 0.016303	0.014320 0.983771 0.973641 0.019117	0.030040 0.983204 0.979566 0.009905	0.043880 0.989509 0.990988 0.042608	0.009149 0.989901 0.988305 0.008589	0.018611 0.991928 0.992079 0.016064	0.001645 0.992646 0.989942 0.003934	0.030684 0.983092 0.983780 0.018096	0.030830 0.983955 0.966164 0.002879	0.017399 0.988307 0.983458 0.011546	0.024280 0.995222 0.993725 0.024056	0 0.050064 48
5 62	20 18	5 62	0.279318 0.853913 0.825647 0.009040	-0.005690 0.993756 0.980784 -0.009897	-0.002910 0.983553 0.975846 -0.003616	-0.003662 0.983771 0.977233 -0.003195	-0.017025 0.983204 0.977947 0.004323	0.024836 0.989509 0.969129 0.022379	0.002580 0.989901 0.989957 0.000436	-0.004309 0.991928 0.978033 0.004242	-0.029515 0.992646 0.989784 -0.026199	0.019304 0.983092 0.986507 0.011000	-0.011086 0.983955 0.990039 -0.007003	0.017159 0.988307 0.977002 0.007527	0.008886 0.995222 0.956431 0.007207	8 -0.015390 9999
5 63	20 3	5 63	0.374148 0.853913 0.648048 0.017206	-0.010650 0.993756 0.907814 -0.022765	-0.016283 0.983553 0.808612 0.007727	-0.009587 0.983771 0.807735 0.010765	-0.113773 0.983204 0.827467 -0.055699	-0.005698 0.989509 0.974969 -0.008737	-0.028735 0.989901 0.832723 -0.030086	-0.047159 0.991928 0.832230 -0.018979	0.005708 0.992646 0.788677 0.012426	-0.074541 0.983092 0.762745 -0.029960	-0.115758 0.983955 0.759748 -0.049338	0.020222 0.988307 0.676667 0.009070	-0.001486 0.995222 0.876699 0.000493	0 0.017206 9999
6 7	12 18	6 7	0.186173 0.821204 0.934805 0.008734	-0.014815 0.979527 0.990511 -0.022586	-0.000041 0.634617 0.984923 0.014821	0.000061 0.631711 0.984415 0.014131	0.001800 0.984796 0.989735 0.005454	-0.002353 0.987215 0.967977 -0.015870	-0.060358 0.964301 0.970888 -0.021296	-0.022855 0.984989 0.969821 -0.022003	0.003121 0.990178 0.989836 -0.001963	-0.019432 0.973727 0.992030 -0.006239	0.013478 0.980193 0.989001 0.001113	0.061278 0.578734 0.980377 0.015478	-0.034047 0.991092 0.987674 -0.035999	1 -0.014045 9999
6 8	12 19	6 8	0.301243 0.821204 0.855189 0.028466	-0.001360 0.979527 0.982514 -0.006928	-0.014930 0.634617 0.981405 -0.001950	-0.013877 0.631711 0.980664 -0.000526	-0.004976 0.984796 0.984140 0.000554	0.003679 0.987215 0.976962 -0.004192	-0.023068 0.964301 0.989705 -0.012470	-0.004508 0.984989 0.973238 -0.000537	-0.011779 0.990178 0.989193 -0.010227	-0.030230 0.973727 0.989653 -0.011855	-0.053367 0.980193 0.967104 -0.025525	0.040737 0.578734 0.975159 0.001880	-0.006443 0.991092 0.990983 -0.001880	0 0.028466 9999
6 9	12 20	6 9	0.248449 0.821204 0.862157 -0.031208	0.016581 0.979527 0.984504 0.011341	0.051469 0.634617 0.976865 0.037210	0.053975 0.631711 0.977099 0.039944	-0.045868 0.984796 0.977934 -0.040431	-0.012705 0.987215 0.981032 -0.016617	-0.012726 0.964301 0.986181 -0.001856	-0.030804 0.984989 0.964253 -0.029259	-0.007483 0.990178 0.986549 -0.010458	-0.019850 0.973727 0.987526 -0.007232	-0.025324 0.980193 0.965767 0.002421	-0.029433 0.578734 0.979841 -0.041350	-0.012572 0.991092 0.989305 -0.012471	0 0.000000 9999
6 10	12 19	6 10	0.311270 0.821204 0.841117 0.029171	-0.004447 0.979527 0.979471 0.008656	-0.014918 0.634617 0.977516 -0.022144	-0.016028 0.631711 0.976850 -0.024956	-0.007009 0.984796 0.989853 -0.007763	0.018817 0.987215 0.985190 0.010582	0.030413 0.964301 0.980055 0.017693	-0.002342 0.984989 0.987350 0.000104	-0.031212 0.990178 0.967793 -0.012780	-0.053846 0.973727 0.978214 -0.037892	-0.028689 0.980193 0.992874 -0.029555	0.022049 0.578734 0.982669 -0.018336	0.019368 0.991092 0.980808 0.021904	9 -0.033247 -9
6 11	12 19	6 11	0.332904 0.821204 0.825604 0.040709	-0.000388 0.979527 0.983743 -0.004084	-0.007024 0.634617 0.984552 0.004172	-0.005267 0.631711 0.985412 0.003103	0.013481 0.984796 0.986507 0.004232	-0.017800 0.987215 0.987323 -0.019899	0.087537 0.964301 0.967517 0.041253	-0.015592 0.984989 0.984672 -0.018628	-0.004478 0.990178 0.982329 -0.004204	0.064514 0.973727 0.967173 0.031448	0.021240 0.980193 0.988116 0.009790	0.074703 0.578734 0.982556 0.055074	-0.014248 0.991092 0.988426 -0.013638	11 0.047350 -9
6 12	12 19	6 12	0.232627 0.821204 0.909725 0.018502	0.014739 0.979527 0.982777 0.010344	0.060776 0.634617 0.970457 0.052631	0.057881 0.631711 0.969743 0.050465	0.005009 0.984796 0.987222 0.000554	0.050716 0.987215 0.980736 0.041978	-0.036861 0.964301 0.983960 -0.033273	-0.014289 0.984989 0.987157 -0.018404	0.005718 0.990178 0.982128 0.002003	-0.050863 0.973727 0.989674 -0.050837	-0.019656 0.980193 0.989381 -0.030589	0.053321 0.578734 0.977663 0.034115	0.005472 0.991092 0.978728 0.005298	9 -0.030669 9999
6 13	12 20	6 13	0.293890 0.821204 0.852382 0.017672	0.016327 0.979527 0.980140 0.012944	-0.014619 0.634617 0.977242 -0.029276	-0.014149 0.631711 0.976692 -0.036463	0.011921 0.984796 0.983377 0.012993	-0.003733 0.987215 0.987035 -0.006045	0.003813 0.964301 0.991326 0.004901	-0.003956 0.984989 0.982222 -0.002862	-0.041901 0.990178 0.978689 -0.035788	-0.017204 0.973727 0.980953 -0.007577	-0.004228 0.980193 0.988624 -0.001976	0.008776 0.578734 0.986767 0.005582	-0.024554 0.991092 0.991949 -0.025196	8 -0.025148 9999
6 14	12 10	6 14	0.340428 0.821204 0.852089 0.080594	-0.066868 0.979527 0.985898 -0.070637	0.005734 0.634617 0.989174 0.006529	0.005705 0.631711 0.989251 0.006578	-0.031527 0.984796 0.985110 -0.035649	-0.005351 0.987215 0.981418 -0.006750	-0.034848 0.964301 0.983611 -0.033389	-0.061024 0.984989 0.986888 -0.069322	-0.014966 0.990178 0.974435 -0.026167	0.033475 0.973727 0.976893 0.007188	0.005324 0.980193 0.995130 0.003463	0.014524 0.578734 0.986740 0.011973	-0.001419 0.991092 0.994288 -0.000965	0 0.080594 8
6 15	12 17	6 15	0.309169 0.821204 0.833524 0.031260	-0.005154 0.979527 0.989056 -0.000098	-0.002439 0.634617 0.974336 -0.035650	-0.002406 0.631711 0.974877 -0.033941	-0.003677 0.984796 0.976964 -0.004365	0.006360 0.987215 0.988923 0.004900	-0.002309 0.964301 0.978149 -0.030135	-0.001507 0.984989 0.979941 -0.002265	0.051426 0.990178 0.980677 0.048904	0.006767 0.973727 0.985152 -0.008926	0.000746 0.980193 0.988776 -0.008591	-0.001116 0.578734 0.971590 -0.061515	-0.002025 0.991092 0.989105 -0.005320	8 0.039099 109
6 16	12 12	6 16	0.034123 0.821204 0.985058 -0.000732	-0.010546 0.979527 0.991195 -0.014250	-0.001090 0.634617 0.984760 -0.005687	-0.001308 0.631711 0.986745 -0.005470	-0.070340 0.984796 0.986950 -0.069630	0.013516 0.987215 0.984805 0.005715	-0.035995 0.964301 0.984106 -0.031932	-0.042255 0.984989 0.983507 -0.046289	0.000009 0.990178 0.999965 -0.000397	-0.043491 0.973727 0.987152 -0.035362	-0.000726 0.980193 0.986433 -0.007275	-0.000169 0.578734 0.985244 -0.003744	0.000112 0.991092 0.977005 -0.001538	0 0.000000 9999
6 17	12 19	6 17	0.263868 0.821204 0.878876 0.011090	-0.055006 0.979527 0.980228 -0.039389	-0.099011 0.634617 0.950623 -0.001423	-0.099014 0.631711 0.950287 -0.000238	0.002239 0.984796 0.979851 0.006916	-0.003140 0.987215 0.989736 0.002614	0.009133 0.964301 0.988257 0.016329	-0.029994 0.984989 0.982501 -0.029831	0.019170 0.990178 0.986397 0.015053	-0.009965 0.973727 0.983664 0.001292	-0.004141 0.980193 0.990512 -0.012682	-0.082677 0.578734 0.974556 0.020043	-0.000702 0.991092 0.991119 -0.004841	1 -0.020900 9999
6 18	12 18	6 18	0.261398 0.821204 0.899975 0.041622	0.077366 0.979527 0.980826 0.068722	-0.017000 0.634617 0.975538 0.018004	-0.016902 0.631711 0.975025 0.019074	-0.033577 0.984796 0.989400 -0.032738	0.038346 0.987215 0.981149 0.030202	0.009670 0.964301 0.992706 0.013531	0.042793 0.984989 0.982042 0.041339	-0.003442 0.990178 0.984622 -0.008055	-0.003185 0.973727 0.993698 -0.001084	-0.000602 0.980193 0.985923 -0.015772	-0.016643 0.578734 0.986510 -0.001964	-0.001091 0.991092 0.987792 -0.010014	0 0.041622 91
6 19	12 16	6 19	0.151754 0.821204 0.955432 0.057638	-0.016919 0.979527 0.976537 -0.022514	0.030568 0.634617 0.979375 0.026172	0.030529 0.631711 0.980821 0.026272	0.003191 0.984796 0.982139 0.009807	0.048754 0.987215 0.977943 0.045661	-0.032890 0.964301 0.978277 -0.021127	-0.026520 0.984989 0.976190 -0.019115	-0.001435 0.990178 0.983379 -0.004264	0.000035 0.973727 0.999874 0.000790	0.002504 0.980193 0.990746 -0.001004	0.023719 0.578734 0.980733 0.021542	-0.001196 0.991092 0.991374 -0.000028	0 0.057638 31
6 20	12 19	6 20	0.271637 0.821204 0.870736 0.015140	0.018265 0.979527 0.978000 0.004403	-0.024405 0.634617 0.968359 -0.015885	-0.024531 0.631711 0.967709 -0.013474	0.012011 0.984796 0.980452 0.019157	0.006487 0.987215 0.987928 0.001594	-0.006677 0.964301 0.985512 0.004471	0.006779 0.984989 0.978205 0.011028	0.044866 0.990178 0.992720 0.043689	0.006562 0.973727 0.988341 0.022814	0.007376 0.980193 0.968569 0.039043	0.032581 0.578734 0.981770 -0.006630	0.000208 0.991092 0.983780 -0.005666	8 0.025719 9999
6 21	12 19	6 21	0.276125 0.821204 0.878738 0.029940	0.022778 0.979527 0.976426 0.013986	0.065963 0.634617 0.974258 -0.000632	0.063719 0.631711 0.975496 -0.001535	-0.003009 0.984796 0.982977 -0.003525	0.003652 0.987215 0.973257 -0.002031	0.002141 0.964301 0.987997 0.001780	-0.012217 0.984989 0.978141 -0.015850	0.001969 0.990178 0.981090 -0.004855	-0.010996 0.973727 0.986498 -0.004941	-0.052374 0.980193 0.959093 -0.025047	0.067478 0.578734 0.969915 0.004954	-0.009585 0.991092 0.990075 -0.011524	0 0.029940 9999
6 22	12 16	6 22	0.304992 0.821204 0.836558 0.013745	-0.037847 0.979527 0.985350 -0.024191	0.009796 0.634617 0.981207 -0.001313	-0.000709 0.631711 0.981459 -0.006718	0.015308 0.984796 0.981862 0.012769	0.039779 0.987215 0.986633 0.035153	0.028809 0.964301 0.980242 0.004630	0.029648 0.984989 0.979574 0.025230	0.011248 0.990178 0.986265 0.006116	0.018390 0.973727 0.974002 -0.001512	0.017813 0.980193 0.992396 0.015864	0.004977 0.578734 0.979059 -0.009298	0.005756 0.991092 0.988784 0.006727	7 0.018622 9999
6 23	12 19	6 23	0.261536 0.821204 0.869094 -0.006873	-0.001501 0.979527 0.971368 0.004046	-0.077422 0.634617 0.950834 0.013115	-0.077309 0.631711 0.950801 0.012435	-0.003153 0.984796 0.980298 -0.000880	0.004242 0.987215 0.990503 0.005956	-0.016236 0.964301 0.990573 -0.010324	0.007409 0.984989 0.988886 0.006690	-0.013836 0.990178 0.989150 -0.016351	0.002695 0.973727 0.985872 0.007591	0.032781 0.980193 0.980470 0.025977	-0.030422 0.578734 0.968399 0.058387	0.000425 0.991092 0.989970 -0.001157	0 0.000000 9999
6 24	12 20	6 24	0.266030 0.821204 0.869714 0.007396	-0.047941 0.979527 0.990441 -0.041396	-0.000193 0.634617 0.944131 0.029092	0.007508 0.631711 0.944117 0.033693	-0.009769 0.984796 0.974850 -0.006190	0.005758 0.987215 0.990586 0.011357	-0.017175 0.964301 0.979536 -0.032730	-0.001392 0.984989 0.991331 0.001614	0.002944 0.990178 0.982007 -0.001166	-0.013307 0.973727 0.987034 0.000928	-0.020552 0.980193 0.973598 -0.002062	0.011324 0.578734 0.985646 -0.009552	-0.002220 0.991092 0.991096 -0.003207	1 -0.017498 9999
6 25	12 10	6 25	0.270230 0.821204 0.878562 0.020319	-0.010476 0.979527 0.989591 -0.012726	-0.052214 0.634617 9.000000 0.000000	-0.001514 0.631711 0.996470 -0.003896	-0.014312 0.984796 0.986612 -0.015467	0.004277 0.987215 0.985342 0.010326	-0.025061 0.964301 0.984670 -0.001813	-0.005882 0.984989 0.991482 -0.005009	-0.000828 0.990178 0.994688 -0.002128	0.010176 0.973727 0.988795 0.008034	-0.001165 0.980193 0.997145 -0.002702	-0.040886 0.578734 0.987848 -0.003842	-0.001780 0.991092 0.986159 0.002368	0 0.020319 9999
6 26	12 18	6 26	0.285617 0.821204 0.863947 0.021620	-0.072852 0.979527 0.973437 -0.068742	-0.037485 0.634617 0.969528 -0.006984	-0.037741 0.631711 0.969492 -0.006190	-0.009017 0.984796 0.983360 -0.006441	0.009077 0.987215 0.984033 0.010443	0.053400 0.964301 0.974195 0.026159	-0.036282 0.984989 0.986574 -0.036520	0.000585 0.990178 0.992795 0.000702	-0.014190 0.973727 0.988267 -0.000183	-0.036546 0.980193 0.973223 -0.019194	0.042022 0.578734 0.978099 0.013062	-0.002538 0.991092 0.992594 -0.000375	1 -0.038551 118
6 27	12 19	6 27	0.245732 0.821204 0.868330 -0.023945	0.011185 0.979527 0.989107 0.021079	0.080199 0.634617 0.968289 0.019567	0.080727 0.631711 0.966210 0.019815	-0.019094 0.984796 0.973435 -0.012245	-0.031087 0.987215 0.978671 -0.026777	-0.048095 0.964301 0.978640 -0.022961	0.012330 0.984989 0.992792 0.009396	0.000949 0.990178 0.989268 0.000472	0.002612 0.973727 0.990709 0.016026	-0.017379 0.980193 0.988040 -0.004576	-0.018295 0.578734 0.987536 -0.009622	-0.009578 0.991092 0.989749 -0.014753	0 0.000000 9999
6 28	12 20	6 28	0.242858 0.821204 0.885719 0.002116	0.004953 0.979527 0.993011 0.005942	0.058701 0.634617 0.929862 -0.005515	0.058603 0.631711 0.931044 -0.006264	-0.028573 0.984796 0.977850 -0.023199	-0.013277 0.987215 0.972593 0.000765	-0.044570 0.964301 0.963812 -0.004694	-0.017111 0.984989 0.992711 -0.016465	0.002456 0.990178 0.987348 0.002432	-0.021216 0.973727 0.993830 -0.008639	-0.015230 0.980193 0.993366 -0.018969	-0.020634 0.578734 0.981447 0.023268	0.023110 0.991092 0.991788 0.021296	11 0.007017 9999
6 29	12 19	6 29	0.199411 0.821204 0.914069 -0.015647	0.017339 0.979527 0.977519 0.016015	-0.015427 0.634617 0.995737 -0.009669	-0.019710 0.631711 0.994774 -0.013988	0.002335 0.984796 0.976765 0.005780	0.002760 0.987215 0.988378 -0.001987	0.011560 0.964301 0.987113 0.013567	0.022278 0.984989 0.987174 0.026055	0.005706 0.990178 0.986514 0.000081	-0.004643 0.973727 0.983697 0.013413	-0.014237 0.980193 0.971687 0.015390	0.015281 0.578734 0.995834 0.009819	-0.002774 0.991092 0.988495 -0.004842	0 0.000000 9999
6 30	12 18	6 30	0.188744 0.821204 0.926644 -0.002260	0.001131 0.979527 0.968124 -0.011224	0.031920 0.634617 0.987269 0.005991	0.030899 0.631711 0.987344 0.006009	0.040089 0.984796 0.985628 0.036358	0.014690 0.987215 0.971769 0.005170	-0.001062 0.964301 0.992741 0.004417	-0.017569 0.984989 0.975678 -0.015094	0.002127 0.990178 0.990085 -0.003524	-0.024194 0.973727 0.985591 -0.009567	-0.008596 0.980193 0.984426 -0.010430	0.071374 0.578734 0.981561 -0.015894	0.000044 0.991092 0.986393 -0.008242	0 0.000000 9999
6 31	12 14	6 31	0.233321 0.821204 0.907500 0.021034	-0.006030 0.979527 0.970352 -0.019843	-0.010073 0.634617 0.998199 -0.004782	-0.005778 0.631711 0.986231 -0.007000	0.016131 0.984796 0.981965 0.012814	-0.027056 0.987215 0.983331 -0.024236	-0.026045 0.964301 0.981298 -0.010804	-0.018563 0.984989 0.981972 -0.022250	-0.000985 0.990178 0.986744 0.002529	-0.023488 0.973727 0.980942 -0.005499	0.010544 0.980193 0.976787 -0.006719	-0.021641 0.578734 0.996011 -0.018520	-0.002052 0.991092 0.984770 -0.005358	7 -0.021633 9999
6 32	12 20	6 32	0.291629 0.821204 0.849387 0.008615	-0.050612 0.979527 0.978193 -0.039664	-0.017615 0.634617 0.972656 0.013053	-0.017336 0.631711 0.972284 0.012157	-0.017205 0.984796 0.979442 -0.012714	0.020521 0.987215 0.991847 0.021082	-0.013835 0.964301 0.990077 -0.010561	-0.021324 0.984989 0.991225 -0.019710	-0.021175 0.990178 0.988748 -0.020436	-0.023856 0.973727 0.983813 -0.009077	-0.016067 0.980193 0.987569 -0.010502	0.016164 0.578734 0.979708 0.013546	0.000070 0.991092 0.988127 -0.000426	1 -0.018485 9999
6 33	12 14	6 33	0.320282 0.821204 0.844208 0.046762	-0.016883 0.979527 0.983046 -0.012422	-0.001057 0.634617 0.982165 0.005890	-0.001054 0.631711 0.982281 0.004238	-0.024383 0.984796 0.987139 -0.029193	0.016507 0.987215 0.985213 0.016616	0.059489 0.964301 0.975535 0.026054	-0.024208 0.984989 0.968635 -0.029491	0.001930 0.990178 0.989397 -0.001053	0.019582 0.973727 0.981485 -0.005239	0.005200 0.980193 0.989827 -0.002172	-0.000730 0.578734 0.979969 -0.004818	0.041302 0.991092 0.982443 0.040154	0 0.046762 63
6 34	12 20	6 34	0.330365 0.821204 0.828985 0.038537	-0.009519 0.979527 0.988638 -0.008153	0.015388 0.634617 0.978547 0.016476	0.011283 0.631711 0.979029 0.003894	0.002310 0.984796 0.975628 0.002562	-0.009674 0.987215 0.994095 -0.012542	-0.028179 0.964301 0.986338 -0.018433	0.001304 0.984989 0.980543 -0.000032	0.000914 0.990178 0.985137 0.001109	-0.071852 0.973727 0.980279 -0.057909	-0.016798 0.980193 0.983461 -0.008725	0.060064 0.578734 0.978886 0.073150	-0.003395 0.991092 0.986561 -0.003306	11 0.053094 43
6 35	12 19	6 35	0.318795 0.821204 0.839591 0.033304	0.011268 0.979527 0.990598 0.014373	-0.020847 0.634617 0.983858 -0.017024	-0.020529 0.631711 0.983572 -0.016832	0.012197 0.984796 0.987584 0.006594	-0.010836 0.987215 0.992781 -0.013700	0.078189 0.964301 0.980032 0.048821	0.035032 0.984989 0.988318 0.029890	-0.003600 0.990178 0.983590 0.004508	0.060576 0.973727 0.985343 0.052224	0.009323 0.980193 0.991848 -0.001329	0.016371 0.578734 0.986722 0.010975	-0.000533 0.991092 0.983851 -0.001284	9 0.041705 87
6 36	12 19	6 36	0.253087 0.821204 0.867495 0.006243	0.009003 0.979527 0.986427 0.000066	0.025480 0.634617 0.973319 -0.020497	0.025845 0.631711 0.973181 -0.020777	-0.010043 0.984796 0.977700 -0.009352	-0.004328 0.987215 0.986514 -0.004554	-0.051155 0.964301 0.975330 -0.028764	0.019162 0.984989 0.977746 0.017285	-0.003256 0.990178 0.985706 -0.000114	-0.043015 0.973727 0.982328 -0.031776	-0.014993 0.980193 0.987458 -0.011522	-0.006755 0.578734 0.986282 0.026216	0.025003 0.991092 0.986983 0.029042	9 -0.014085 9999
6 37	12 19	6 37	0.274507 0.821204 0.837796 -0.023919	0.015736 0.979527 0.981519 0.000251	0.086086 0.634617 0.973198 0.023274	0.087157 0.631711 0.973544 0.023920	-0.047753 0.984796 0.987325 -0.038403	0.026339 0.987215 0.992673 0.024440	0.007820 0.964301 0.985837 -0.000277	0.001104 0.984989 0.981649 0.002589	-0.002647 0.990178 0.979232 -0.003766	0.006133 0.973727 0.984336 0.019963	-0.015176 0.980193 0.964477 0.009755	0.014014 0.578734 0.980390 0.005614	-0.002856 0.991092 0.982563 -0.006749	0 0.000000 9999
6 38	12 18	6 38	0.290776 0.821204 0.832276 0.021929	0.017562 0.979527 0.978349 0.008770	0.060404 0.634617 0.960573 0.005174	0.061083 0.631711 0.960581 0.005450	0.033303 0.984796 0.974488 0.040635	0.024548 0.987215 0.990212 0.020711	-0.005625 0.964301 0.974910 0.024097	0.016072 0.984989 0.971888 0.019601	-0.005139 0.990178 0.987739 -0.011855	-0.005010 0.973727 0.989406 0.004516	-0.000816 0.980193 0.987857 0.005771	-0.051666 0.578734 0.980726 -0.010757	-0.001019 0.991092 0.989918 -0.000729	4 0.029851 9999
6 39	12 19	6 39	0.319205 0.821204 0.770895 0.004876	0.013451 0.979527 0.978702 0.007432	0.047121 0.634617 0.982825 0.020078	0.046333 0.631711 0.982883 0.020108	0.001203 0.984796 0.983331 0.006986	0.000312 0.987215 0.982408 -0.006423	-0.030879 0.964301 0.986549 -0.017398	-0.015987 0.984989 0.969347 -0.012296	-0.000520 0.990178 0.990043 -0.004160	-0.022240 0.973727 0.982755 -0.005231	-0.043788 0.980193 0.944042 -0.010276	0.012375 0.578734 0.984331 0.017851	0.001144 0.991092 0.990436 0.002706	11 0.009330 9999
6 40	12 20	6 40	0.327434 0.821204 0.749264 -0.009678	0.034048 0.979527 0.972656 0.017838	0.046296 0.634617 0.974055 -0.003913	0.045989 0.631711 0.973314 -0.004552	0.004070 0.984796 0.972352 0.007796	-0.002190 0.987215 0.984983 -0.007235	-0.038132 0.964301 0.978669 -0.012383	0.007897 0.984989 0.962168 0.009317	0.013880 0.990178 0.989221 0.007014	-0.006647 0.973727 0.981254 0.013145	-0.045629 0.980193 0.948999 -0.015751	0.002278 0.578734 0.989862 0.000368	0.054610 0.991092 0.987933 0.054294	0 0.000000 9999
6 41	12 20	6 41	0.364759 0.821204 0.711978 0.007769	0.014465 0.979527 0.955236 -0.007095	-0.006720 0.634617 0.988459 -0.012045	-0.008558 0.631711 0.987674 -0.018900	-0.004052 0.984796 0.978318 0.000607	0.009588 0.987215 0.978597 0.004444	-0.034150 0.964301 0.979005 -0.006156	-0.005332 0.984989 0.962648 0.000024	-0.012167 0.990178 0.989532 -0.014940	-0.045030 0.973727 0.965132 -0.015396	-0.041454 0.980193 0.932027 -0.002789	0.069347 0.578734 0.967803 0.034522	0.000380 0.991092 0.989780 0.001359	11 0.016377 9999
6 42	12 20	6 42	0.354897 0.821204 0.723520 0.001523	0.028481 0.979527 0.953139 0.004440	0.058233 0.634617 0.988321 0.043733	0.062852 0.631711 0.988533 0.048363	-0.010558 0.984796 0.981954 -0.005170	-0.009494 0.987215 0.982256 -0.019473	-0.021172 0.964301 0.986882 0.004563	-0.031835 0.984989 0.959557 -0.034691	0.000193 0.990178 0.986677 -0.006166	-0.018579 0.973727 0.973461 0.012476	-0.051342 0.980193 0.920847 -0.008361	0.021768 0.578734 0.977506 -0.018876	0.050353 0.991092 0.988079 0.047543	7 -0.007269 9999
6 43	12 20	6 43	0.353941 0.821204 0.741350 0.031290	0.022520 0.979527 0.964000 0.006494	0.014674 0.634617 0.987992 0.013028	0.014713 0.631711 0.987261 0.013528	-0.027002 0.984796 0.978111 -0.021993	0.034688 0.987215 0.981801 0.026312	-0.060707 0.964301 0.987672 -0.043991	-0.010490 0.984989 0.968108 -0.008661	-0.018150 0.990178 0.991984 -0.024281	-0.077859 0.973727 0.976644 -0.051417	-0.006392 0.980193 0.927809 0.039891	0.036510 0.578734 0.983265 0.005411	-0.000092 0.991092 0.987555 -0.003281	9 -0.040110 -9
6 44	12 20	6 44	0.333947 0.821204 0.761223 0.015838	0.010090 0.979527 0.966119 -0.001511	0.100179 0.634617 0.970398 0.038815	0.102239 0.631711 0.970149 0.037055	0.002394 0.984796 0.964438 0.014406	-0.023140 0.987215 0.989027 -0.021331	-0.033271 0.964301 0.969345 0.012564	-0.027377 0.984989 0.967358 -0.021014	-0.028251 0.990178 0.980612 -0.034326	-0.037680 0.973727 0.983376 -0.016252	-0.004454 0.980193 0.972062 0.023138	-0.055169 0.578734 0.978755 -0.005872	0.018211 0.991092 0.983452 0.018144	8 -0.023316 9999
6 45	12 15	6 45	0.238744 0.821204 0.865441 0.006577	-0.031696 0.979527 0.983267 -0.023321	-0.034521 0.634617 0.977393 0.006906	-0.035336 0.631711 0.977749 0.007346	-0.002500 0.984796 0.989433 -0.001866	-0.018830 0.987215 0.984704 -0.016802	-0.033778 0.964301 0.991024 -0.036262	-0.043043 0.984989 0.985811 -0.036572	0.002465 0.990178 0.994056 -0.000360	-0.068058 0.973727 0.975741 -0.045724	-0.004925 0.980193 0.988964 -0.004923	-0.028238 0.578734 0.981558 0.008459	0.006171 0.991092 0.991145 0.004823	9 -0.017341 9999
6 46	12 20	6 46	0.272263 0.821204 0.829825 -0.034704	0.003977 0.979527 0.984126 -0.003171	0.021215 0.634617 0.973932 0.014482	0.020409 0.631711 0.974438 0.004393	0.008456 0.984796 0.986027 0.013870	0.002515 0.987215 0.985824 0.002737	0.005074 0.964301 0.985920 -0.009101	0.003238 0.984989 0.988300 0.003988	0.002671 0.990178 0.984395 -0.000930	-0.027726 0.973727 0.984450 -0.011844	-0.016669 0.980193 0.954833 0.010325	0.022978 0.578734 0.981417 -0.014696	0.002216 0.991092 0.993759 0.002683	0 0.000000 9999
6 47	12 14	6 47	0.314882 0.821204 0.848796 0.038625	-0.041114 0.979527 0.985311 -0.049862	0.012551 0.634617 0.990034 0.000532	0.012434 0.631711 0.990178 0.000485	-0.028084 0.984796 0.989030 -0.031186	0.037687 0.987215 0.986181 0.030972	0.055569 0.964301 0.966393 0.003518	-0.006394 0.984989 0.991150 -0.011476	0.035186 0.990178 0.983474 0.030948	0.016473 0.973727 0.979770 -0.006302	0.024924 0.980193 0.989420 0.012044	0.045054 0.578734 0.979535 0.001455	-0.000373 0.991092 0.975990 -0.008306	1 -0.043885 75
6 48	12 20	6 48	0.295349 0.821204 0.853629 0.024255	0.048512 0.979527 0.979336 0.035976	0.006070 0.634617 0.981656 -0.001047	0.008645 0.631711 0.981744 -0.008253	-0.006625 0.984796 0.986218 0.003271	0.016532 0.987215 0.975812 0.007734	0.039528 0.964301 0.985840 0.018370	0.005173 0.984989 0.989092 0.008162	0.022504 0.990178 0.985792 0.016613	-0.018178 0.973727 0.980052 -0.002294	-0.021955 0.980193 0.947844 0.012811	0.045310 0.578734 0.979709 0.017222	0.000938 0.991092 0.986921 -0.001907	0 0.024255 9999
6 49	12 11	6 49	0.280165 0.821204 0.862011 0.018189	-0.021484 0.979527 0.981905 -0.009327	0.005308 0.634617 0.995964 -0.006418	0.005161 0.631711 0.995970 -0.006567	0.018907 0.984796 0.978541 0.015334	0.015604 0.987215 0.991410 0.012490	0.051657 0.964301 0.980731 0.025235	0.001344 0.984989 0.966875 -0.004419	-0.000501 0.990178 0.989448 -0.007187	0.036108 0.973727 0.965754 0.003973	0.024759 0.980193 0.989840 0.013297	0.087145 0.578734 0.954229 0.010131	0.000125 0.991092 0.983042 -0.003974	6 0.021424 9999
6 50	12 19	6 50	0.291053 0.821204 0.841603 0.007396	0.011204 0.979527 0.971382 -0.007075	0.004873 0.634617 0.972760 0.023820	0.004878 0.631711 0.971295 0.024882	0.004279 0.984796 0.980536 0.007007	0.031825 0.987215 0.977126 0.024703	0.022110 0.964301 0.987019 0.024499	0.029231 0.984989 0.975396 0.030056	0.005182 0.990178 0.987213 0.000921	-0.009778 0.973727 0.972025 0.014172	-0.024452 0.980193 0.946227 0.012557	0.072616 0.578734 0.977644 0.022441	-0.005272 0.991092 0.990297 -0.005390	7 0.014910 9999
6 51	12 15	6 51	0.093071 0.821204 0.953557 -0.019299	-0.005438 0.979527 0.965937 -0.009818	0.023281 0.634617 0.992880 0.047447	0.023035 0.631711 0.992584 0.047605	-0.001066 0.984796 0.995941 -0.004161	-0.010388 0.987215 0.986807 -0.007180	-0.008977 0.964301 0.992363 0.000616	-0.013377 0.984989 0.992096 -0.012555	0.003811 0.990178 0.984052 0.000759	-0.019674 0.973727 0.979790 0.002940	0.037854 0.980193 0.989323 0.028182	0.090940 0.578734 0.981581 0.002560	0.042024 0.991092 0.976821 0.042711	0 0.000000 9999
6 52	12 19	6 52	0.267597 0.821204 0.878655 0.031544	0.018227 0.979527 0.975586 0.008177	0.034306 0.634617 0.979621 0.016985	0.033907 0.631711 0.979316 0.017676	0.004860 0.984796 0.987858 0.011152	0.022352 0.987215 0.988364 0.018296	-0.023708 0.964301 0.985782 -0.013792	-0.006952 0.984989 0.980738 -0.001964	0.000962 0.990178 0.983607 -0.004178	-0.008597 0.973727 0.991761 0.003859	-0.039822 0.980193 0.979864 -0.021356	0.050780 0.578734 0.984103 0.013924	0.002608 0.991092 0.986723 -0.000547	0 0.031544 9999
6 53	12 20	6 53	0.261289 0.821204 0.864582 0.006363	-0.014610 0.979527 0.990644 -0.019030	0.028415 0.634617 0.984290 -0.003482	0.027536 0.631711 0.983632 -0.001569	0.014355 0.984796 0.980262 0.016677	0.042139 0.987215 0.974676 0.032972	-0.024627 0.964301 0.984579 -0.004053	0.032180 0.984989 0.974335 0.039051	-0.007783 0.990178 0.991438 -0.011211	0.016435 0.973727 0.987103 0.028477	-0.002175 0.980193 0.988395 0.001075	0.048139 0.578734 0.978351 -0.013873	0.003097 0.991092 0.991510 0.000967	7 0.015763 9999
6 54	12 20	6 54	0.200650 0.821204 0.908820 -0.002799	-0.013335 0.979527 0.993275 -0.013152	0.103561 0.634617 0.941197 -0.000440	0.103850 0.631711 0.941636 0.000703	0.005950 0.984796 0.970887 0.015518	-0.013137 0.987215 0.957298 -0.004324	-0.067936 0.964301 0.936138 -0.004162	-0.004278 0.984989 0.990740 -0.004973	0.026932 0.990178 0.990613 0.023194	-0.017962 0.973727 0.991013 -0.006761	-0.005366 0.980193 0.986538 -0.022736	-0.070530 0.578734 0.963287 0.033717	-0.000620 0.991092 0.986638 -0.001509	0 0.000000 9999
6 55	12 20	6 55	0.247829 0.821204 0.862538 -0.009969	0.006727 0.979527 0.987915 0.000319	0.004559 0.634617 0.974298 0.014151	0.004926 0.631711 0.974400 0.015249	-0.011348 0.984796 0.988037 -0.010428	0.037538 0.987215 0.984529 0.032763	-0.019317 0.964301 0.990274 -0.022052	-0.020935 0.984989 0.984927 -0.021947	-0.003879 0.990178 0.988873 -0.005927	-0.063266 0.973727 0.983558 -0.043737	-0.049080 0.980193 0.964120 -0.019965	0.073554 0.578734 0.975753 0.009754	0.000863 0.991092 0.987810 0.005023	0 0.000000 9999
6 56	12 18	6 56	0.277167 0.821204 0.845583 -0.008150	0.028959 0.979527 0.985666 0.035035	0.014048 0.634617 0.987619 0.004927	0.014159 0.631711 0.986139 0.005639	0.009129 0.984796 0.988965 0.005740	-0.006861 0.987215 0.993006 -0.006525	0.059895 0.964301 0.968907 0.018973	0.013424 0.984989 0.987323 0.007624	0.003550 0.990178 0.990821 -0.004705	0.026213 0.973727 0.976991 0.001564	0.006655 0.980193 0.989468 -0.002144	0.034324 0.578734 0.988456 0.021322	0.000984 0.991092 0.993348 -0.001509	0 0.000000 9999
6 57	12 20	6 57	0.266304 0.821204 0.863218 0.015410	0.023391 0.979527 0.990547 0.030571	0.039728 0.634617 0.959981 0.005782	0.039759 0.631711 0.960235 0.007038	-0.036163 0.984796 0.973097 -0.034557	-0.010142 0.987215 0.977979 -0.002540	-0.056699 0.964301 0.969097 -0.026067	-0.016374 0.984989 0.991258 -0.014994	-0.004197 0.990178 0.990319 -0.011011	-0.045588 0.973727 0.985390 -0.028205	-0.028923 0.980193 0.990916 -0.026175	-0.037781 0.578734 0.983608 0.002978	-0.030021 0.991092 0.985162 -0.029271	4 -0.023076 9999
6 58	12 19	6 58	0.260802 0.821204 0.878605 0.019842	-0.008801 0.979527 0.991246 -0.003809	-0.053465 0.634617 0.951818 -0.001920	-0.053817 0.631711 0.951568 -0.003407	0.009827 0.984796 0.977409 0.018705	-0.009441 0.987215 0.989973 -0.008721	-0.000120 0.964301 0.989995 0.006247	-0.006033 0.984989 0.991442 -0.003311	-0.002454 0.990178 0.992780 -0.003598	-0.003217 0.973727 0.989615 0.009431	0.002833 0.980193 0.993081 0.006511	-0.039803 0.578734 0.986375 -0.016781	-0.002096 0.991092 0.993049 0.000827	0 0.019842 9999
6 59	12 12	6 59	0.228437 0.821204 0.903540 0.024813	-0.011458 0.979527 0.944330 -0.023586	0.088162 0.634617 0.989741 0.051590	0.087752 0.631711 0.989681 0.052376	0.027094 0.984796 0.986525 0.027848	0.011968 0.987215 0.963480 0.023601	-0.051914 0.964301 0.971190 -0.010483	0.029083 0.984989 0.981507 0.023420	-0.001469 0.990178 0.975792 -0.006837	-0.050107 0.973727 0.965726 -0.009553	0.035646 0.980193 0.972756 0.006333	0.175101 0.578734 0.857717 0.043737	0.003026 0.991092 0.984203 0.000842	11 0.032943 168
6 60	12 18	6 60	0.272015 0.821204 0.852568 0.004310	0.021117 0.979527 0.978149 0.032658	-0.047727 0.634617 0.946951 0.005140	-0.047884 0.631711 0.947083 0.005547	0.003600 0.984796 0.974823 0.008382	0.016436 0.987215 0.992025 0.016043	-0.017050 0.964301 0.987643 -0.006524	0.000264 0.984989 0.980876 -0.000777	-0.000059 0.990178 0.989941 -0.003874	-0.021841 0.973727 0.986962 -0.012078	-0.005212 0.980193 0.984975 -0.007134	-0.054128 0.578734 0.972110 -0.014228	0.000654 0.991092 0.990437 0.001704	9 -0.007215 9999
6 61	12 19	6 61	0.263168 0.821204 0.851901 -0.000354	0.033603 0.979527 0.992644 0.035224	0.017752 0.634617 0.973733 -0.006299	0.017428 0.631711 0.973641 -0.006593	-0.024047 0.984796 0.979566 -0.019150	-0.009238 0.987215 0.990988 -0.005992	0.016636 0.964301 0.988305 0.016584	-0.033045 0.984989 0.992079 -0.035052	0.014877 0.990178 0.989942 0.010809	-0.020451 0.973727 0.983780 -0.000252	-0.032059 0.980193 0.966164 -0.007015	0.050736 0.578734 0.983458 0.018130	0.025527 0.991092 0.993725 0.021798	0 0.000000 9999
6 62	12 18	6 62	0.320001 0.821204 0.825647 0.024582	-0.016855 0.979527 0.980784 -0.008068	-0.011702 0.634617 0.975846 -0.003338	-0.011653 0.631711 0.977233 -0.003287	0.033101 0.984796 0.977947 0.028336	-0.010189 0.987215 0.969129 -0.002649	0.017864 0.964301 0.989957 0.015224	0.029313 0.984989 0.978033 0.026513	0.059022 0.990178 0.989784 0.051422	-0.039999 0.973727 0.986507 -0.026034	0.001328 0.980193 0.990039 -0.007006	0.044575 0.578734 0.977002 0.003756	-0.017788 0.991092 0.956431 -0.007844	8 0.035554 139
6 63	12 3	6 63	0.431786 0.821204 0.648048 0.032644	-0.024340 0.979527 0.907814 -0.003982	0.282704 0.634617 0.808612 0.074127	0.282953 0.631711 0.807735 0.072934	0.052673 0.984796 0.827467 0.044335	0.017901 0.987215 0.974969 0.022247	0.182331 0.964301 0.832723 0.094558	0.035812 0.984989 0.832230 0.032441	0.034373 0.990178 0.788677 0.001026	0.155411 0.973727 0.762745 0.098685	0.135022 0.980193 0.759748 0.066227	0.333487 0.578734 0.676667 0.048890	0.052992 0.991092 0.876699 0.042639	0 0.032644 171
7 8	18 19	7 8	0.177893 0.934805 0.855189 0.024250	-0.007988 0.990511 0.982514 -0.016567	0.002432 0.984923 0.981405 0.001443	0.002278 0.984415 0.980664 0.000559	-0.001540 0.989735 0.984140 -0.016093	-0.001493 0.967977 0.976962 -0.040340	-0.005157 0.970888 0.989705 -0.015366	0.004074 0.969821 0.973238 -0.040663	0.015330 0.989836 0.989193 0.012555	0.005742 0.992030 0.989653 -0.000973	-0.001035 0.989001 0.967104 0.016089	0.019763 0.980377 0.975159 0.001740	0.037820 0.987674 0.990983 0.040206	7 -0.031402 9999
7 9	18 20	7 9	0.179594 0.934805 0.862157 0.026025	0.022395 0.990511 0.984504 0.015905	-0.063455 0.984923 0.976865 -0.071583	-0.062347 0.984415 0.977099 -0.070915	0.018270 0.989735 0.977934 0.000471	0.037889 0.967977 0.981032 0.007378	-0.029297 0.970888 0.986181 -0.043133	0.043161 0.969821 0.964253 -0.008784	0.004013 0.989836 0.986549 -0.002898	0.001389 0.992030 0.987526 -0.004077	-0.034987 0.989001 0.965767 -0.016445	0.028737 0.980377 0.979841 0.016964	-0.010659 0.987674 0.989305 -0.021066	2 -0.043162 -9
7 10	18 19	7 10	0.157321 0.934805 0.841117 -0.010894	-0.020935 0.990511 0.979471 -0.009835	0.000594 0.984923 0.977516 0.003413	0.001079 0.984415 0.976850 0.002625	0.021043 0.989735 0.989853 0.027473	-0.003362 0.967977 0.985190 -0.006589	-0.001773 0.970888 0.980055 0.009855	-0.017842 0.969821 0.987350 -0.023432	-0.016058 0.989836 0.967793 -0.001261	0.025422 0.992030 0.978214 0.014103	-0.011466 0.989001 0.992874 -0.012723	0.040418 0.980377 0.982669 0.023454	-0.006370 0.987674 0.980808 0.002846	0 0.000000 9999
7 11	18 19	7 11	0.157839 0.934805 0.825604 -0.019253	0.036974 0.990511 0.983743 0.036206	0.001090 0.984923 0.984552 -0.000941	0.001850 0.984415 0.985412 0.000046	-0.006775 0.989735 0.986507 0.002367	-0.011311 0.967977 0.987323 -0.013329	-0.041902 0.970888 0.967517 -0.009310	-0.008482 0.969821 0.984672 0.018403	0.009032 0.989836 0.982329 0.008816	-0.003380 0.992030 0.967173 0.011905	-0.000984 0.989001 0.988116 -0.011388	-0.005014 0.980377 0.982556 -0.009936	-0.002472 0.987674 0.988426 -0.004216	0 0.000000 9999
7 12	18 19	7 12	0.164632 0.934805 0.909725 0.050446	-0.007546 0.990511 0.982777 -0.009857	-0.033317 0.984923 0.970457 -0.041118	-0.035286 0.984415 0.969743 -0.044694	-0.001266 0.989735 0.987222 0.005767	0.036545 0.967977 0.980736 0.006942	0.006059 0.970888 0.983960 0.001468	0.012096 0.969821 0.987157 -0.006962	0.009272 0.989836 0.982128 0.003523	0.004429 0.992030 0.989674 0.002816	0.000310 0.989001 0.989381 -0.005450	0.041313 0.980377 0.977663 0.031975	-0.017885 0.987674 0.978728 -0.023467	0 0.050446 -9
7 13	18 20	7 13	0.183229 0.934805 0.852382 0.023658	-0.007791 0.990511 0.980140 -0.001846	0.009423 0.984923 0.977242 0.001375	-0.004260 0.984415 0.976692 -0.011083	0.002544 0.989735 0.983377 0.000636	-0.001638 0.967977 0.987035 -0.017638	-0.013800 0.970888 0.991326 -0.017770	0.014094 0.969821 0.982222 -0.003777	-0.016509 0.989836 0.978689 -0.010810	0.034275 0.992030 0.980953 0.026884	0.021051 0.989001 0.988624 0.021817	-0.002156 0.980377 0.986767 -0.004328	-0.019465 0.987674 0.991949 -0.019931	9 0.025219 9999
7 14	18 10	7 14	0.158992 0.934805 0.852089 -0.006034	0.009819 0.990511 0.985898 0.008903	0.000345 0.984923 0.989174 -0.004393	0.000352 0.984415 0.989251 -0.004717	-0.022032 0.989735 0.985110 -0.019717	-0.039738 0.967977 0.981418 -0.027247	0.012283 0.970888 0.983611 0.004690	-0.004055 0.969821 0.986888 0.006222	-0.000627 0.989836 0.974435 -0.008836	0.001225 0.992030 0.976893 0.008998	0.042572 0.989001 0.995130 0.041020	0.000442 0.980377 0.986740 0.004192	-0.002086 0.987674 0.994288 -0.004707	0 0.000000 9999
7 15	18 17	7 15	0.157778 0.934805 0.833524 0.006940	0.000492 0.990511 0.989056 0.003189	-0.090123 0.984923 0.974336 -0.079828	-0.090561 0.984415 0.974877 -0.081481	0.012808 0.989735 0.976964 0.022641	0.006536 0.967977 0.988923 0.009684	-0.000729 0.970888 0.978149 0.021500	-0.005702 0.969821 0.979941 0.016862	-0.000530 0.989836 0.980677 -0.003058	-0.003176 0.992030 0.985152 0.006402	0.002449 0.989001 0.988776 -0.002509	0.098573 0.980377 0.971590 0.083318	-0.001938 0.987674 0.989105 -0.000313	11 0.024046 9999
7 16	18 12	7 16	0.008938 0.934805 0.985058 -0.005940	0.002396 0.990511 0.991195 -0.000446	0.008412 0.984923 0.984760 0.013110	0.007625 0.984415 0.986745 0.011829	-0.007140 0.989735 0.986950 -0.008874	0.008189 0.967977 0.984805 -0.004620	-0.011225 0.970888 0.984106 -0.020121	0.000522 0.969821 0.983507 -0.004666	-0.000016 0.989836 0.999965 -0.000423	-0.000340 0.992030 0.987152 -0.002938	0.029943 0.989001 0.986433 0.026230	0.007461 0.980377 0.985244 0.006260	0.000071 0.987674 0.977005 -0.000031	0 0.000000 9999
7 17	18 19	7 17	0.148576 0.934805 0.878876 0.002428	-0.030728 0.990511 0.980228 -0.021968	-0.008717 0.984923 0.950623 -0.003103	-0.007580 0.984415 0.950287 -0.001444	0.027581 0.989735 0.979851 0.011599	-0.000520 0.967977 0.989736 -0.002215	0.022298 0.970888 0.988257 0.010828	0.029503 0.969821 0.982501 0.009151	-0.002854 0.989836 0.986397 -0.008123	0.002506 0.992030 0.983664 -0.004711	0.006341 0.989001 0.990512 -0.001424	-0.007898 0.980377 0.974556 0.010069	0.000353 0.987674 0.991119 -0.001104	1 -0.007303 9999
7 18	18 18	7 18	0.133087 0.934805 0.899975 0.002702	0.028752 0.990511 0.980826 0.023269	0.026471 0.984923 0.975538 0.022150	0.027319 0.984415 0.975025 0.023995	-0.001391 0.989735 0.989400 -0.003464	0.044675 0.967977 0.981149 0.019304	-0.013016 0.970888 0.992706 -0.019298	0.052325 0.969821 0.982042 0.025800	-0.015411 0.989836 0.984622 -0.019240	0.001239 0.992030 0.993698 -0.001217	0.016936 0.989001 0.985923 0.005781	0.013653 0.980377 0.986510 0.022478	-0.014260 0.987674 0.987792 -0.014440	7 0.008349 9999
7 19	18 16	7 19	0.058515 0.934805 0.955432 0.003594	-0.016795 0.990511 0.976537 -0.026565	-0.033592 0.984923 0.979375 -0.031669	-0.033748 0.984415 0.980821 -0.031207	-0.003955 0.989735 0.982139 -0.004022	0.024565 0.967977 0.977943 0.001204	0.010505 0.970888 0.978277 0.006714	0.020838 0.969821 0.976190 -0.004569	-0.000055 0.989836 0.983379 -0.000237	0.011313 0.992030 0.999874 0.011009	0.000695 0.989001 0.990746 -0.004007	0.011888 0.980377 0.980733 0.000389	-0.000137 0.987674 0.991374 -0.005749	2 -0.010669 9999
7 20	18 19	7 20	0.150115 0.934805 0.870736 0.003848	0.026797 0.990511 0.978000 0.013908	-0.013889 0.984923 0.968359 -0.005169	-0.014108 0.984415 0.967709 -0.004206	0.033772 0.989735 0.980452 0.019346	0.015999 0.967977 0.987928 0.001562	0.029350 0.970888 0.985512 0.018296	0.032057 0.969821 0.978205 -0.001571	0.002433 0.989836 0.992720 -0.001539	0.001163 0.992030 0.988341 -0.006266	-0.015933 0.989001 0.968569 -0.000004	0.040505 0.980377 0.981770 0.019873	0.005388 0.987674 0.983780 -0.000403	11 0.008745 9999
7 21	18 19	7 21	0.152125 0.934805 0.878738 0.001961	0.016492 0.990511 0.976426 0.005142	-0.021283 0.984923 0.974258 -0.023704	-0.020090 0.984415 0.975496 -0.022323	0.016462 0.989735 0.982977 0.006263	0.063369 0.967977 0.973257 0.030178	-0.006961 0.970888 0.987997 -0.016364	0.038360 0.969821 0.978141 0.015663	-0.013398 0.989836 0.981090 -0.019857	-0.005419 0.992030 0.986498 -0.011911	-0.026582 0.989001 0.959093 -0.001508	0.053066 0.980377 0.969915 0.030574	-0.027251 0.987674 0.990075 -0.026710	11 0.007743 9999
7 22	18 16	7 22	0.169732 0.934805 0.836558 0.009613	0.009830 0.990511 0.985350 0.018188	0.038428 0.984923 0.981207 0.025039	0.038635 0.984415 0.981459 0.025123	-0.035022 0.989735 0.981862 -0.026603	0.005822 0.967977 0.986633 0.000646	-0.060710 0.970888 0.980242 -0.052258	-0.055369 0.969821 0.979574 -0.029298	0.000963 0.989836 0.986265 -0.000781	-0.048741 0.992030 0.974002 -0.036674	0.012054 0.989001 0.992396 0.007537	-0.008491 0.980377 0.979059 -0.006716	0.000841 0.987674 0.988784 -0.000496	6 -0.022413 9999
7 23	18 19	7 23	0.160176 0.934805 0.869094 0.013249	-0.038044 0.990511 0.971368 -0.030075	0.012152 0.984923 0.950834 0.005376	0.012561 0.984415 0.950801 0.006347	-0.002678 0.989735 0.980298 -0.013372	-0.015443 0.967977 0.990503 -0.011755	-0.011130 0.970888 0.990573 -0.020444	0.014041 0.969821 0.988886 -0.001190	-0.000201 0.989836 0.989150 -0.006385	0.022780 0.992030 0.985872 0.016622	0.005415 0.989001 0.980470 -0.003941	-0.061714 0.980377 0.968399 -0.032327	0.005963 0.987674 0.989970 -0.000680	1 -0.019962 9999
7 24	18 20	7 24	0.136610 0.934805 0.869714 -0.026960	-0.005733 0.990511 0.990441 -0.000561	0.002491 0.984923 0.944131 -0.000080	0.003704 0.984415 0.944117 0.001086	0.026675 0.989735 0.974850 0.008339	-0.010914 0.967977 0.990586 0.006972	0.003514 0.970888 0.979536 0.017198	0.011504 0.969821 0.991331 0.011471	-0.006673 0.989836 0.982007 -0.011407	0.025613 0.992030 0.987034 0.016076	-0.037933 0.989001 0.973598 -0.021942	0.026229 0.980377 0.985646 0.019331	-0.007836 0.987674 0.991096 -0.009783	0 0.000000 9999
7 25	18 10	7 25	0.166888 0.934805 0.878562 0.017925	0.002440 0.990511 0.989591 0.007379	0.011980 0.984923 9.000000 0.000000	-0.000213 0.984415 0.996470 -0.000138	-0.008117 0.989735 0.986612 -0.001225	-0.066826 0.967977 0.985342 -0.047923	0.027211 0.970888 0.984670 0.007983	-0.018666 0.969821 0.991482 -0.018547	-0.005538 0.989836 0.994688 -0.008285	0.002511 0.992030 0.988795 0.007710	-0.001757 0.989001 0.997145 -0.003482	-0.017687 0.980377 0.987848 -0.003441	0.015096 0.987674 0.986159 0.011375	7 -0.018233 9999
7 26	18 18	7 26	0.164055 0.934805 0.863947 0.011154	-0.026595 0.990511 0.973437 -0.019169	-0.024451 0.984923 0.969528 -0.013610	-0.023269 0.984415 0.969492 -0.012465	-0.006415 0.989735 0.983360 -0.014612	0.008336 0.967977 0.984033 -0.002836	-0.023616 0.970888 0.974195 0.009910	-0.005591 0.969821 0.986574 -0.013042	-0.028769 0.989836 0.992795 -0.028261	0.017130 0.992030 0.988267 0.008139	-0.048960 0.989001 0.973223 -0.032103	0.018987 0.980377 0.978099 0.000037	-0.010323 0.987674 0.992594 -0.009811	8 -0.017755 9999
7 27	18 19	7 27	0.145776 0.934805 0.868330 -0.013760	0.010506 0.990511 0.989107 0.013855	0.016589 0.984923 0.968289 0.012811	0.015629 0.984415 0.966210 0.014568	0.015011 0.989735 0.973435 -0.003809	-0.027982 0.967977 0.978671 0.008613	0.036633 0.970888 0.978640 0.015076	-0.010848 0.969821 0.992792 -0.001709	0.011730 0.989836 0.989268 0.004248	-0.004308 0.992030 0.990709 -0.009393	0.011352 0.989001 0.988040 0.016291	0.002143 0.980377 0.987536 0.000978	0.010458 0.987674 0.989749 0.004654	0 0.000000 9999
7 28	18 20	7 28	0.154012 0.934805 0.885719 0.012032	0.001576 0.990511 0.993011 0.006559	-0.000585 0.984923 0.929862 -0.003198	-0.001862 0.984415 0.931044 -0.002352	0.020140 0.989735 0.977850 0.006674	-0.038815 0.967977 0.972593 0.003156	0.051936 0.970888 0.963812 0.014034	-0.001774 0.969821 0.992711 0.008128	-0.000411 0.989836 0.987348 0.002441	0.005440 0.992030 0.993830 0.000078	0.007240 0.989001 0.993366 0.007690	-0.002165 0.980377 0.981447 0.010121	0.012554 0.987674 0.991788 0.012127	6 0.012995 9999
7 29	18 19	7 29	0.127224 0.934805 0.914069 0.002332	0.012661 0.990511 0.977519 0.006432	0.003458 0.984923 0.995737 0.004004	-0.000990 0.984415 0.994774 0.001441	0.002929 0.989735 0.976765 -0.011035	0.013693 0.967977 0.988378 0.006851	-0.021158 0.970888 0.987113 -0.014353	0.022355 0.969821 0.987174 0.009652	-0.009269 0.989836 0.986514 -0.015490	-0.002009 0.992030 0.983697 -0.012797	0.000402 0.989001 0.971687 0.018083	0.001026 0.980377 0.995834 -0.003481	0.010126 0.987674 0.988495 0.008350	10 0.006494 9999
7 30	18 18	7 30	0.123729 0.934805 0.926644 0.005490	0.000124 0.990511 0.968124 -0.014178	-0.031601 0.984923 0.987269 -0.031875	-0.033081 0.984415 0.987344 -0.033683	-0.000296 0.989735 0.985628 0.008081	0.051796 0.967977 0.971769 0.008100	-0.014321 0.970888 0.992741 -0.025126	0.040818 0.969821 0.975678 0.005813	0.018581 0.989836 0.990085 0.013420	0.000847 0.992030 0.985591 -0.003724	0.003553 0.989001 0.984426 -0.002987	0.022170 0.980377 0.981561 0.004679	-0.000172 0.987674 0.986393 -0.008890	3 -0.013599 9999
7 31	18 14	7 31	0.155352 0.934805 0.907500 0.025872	0.034584 0.990511 0.970352 0.028068	-0.007367 0.984923 0.998199 -0.007725	-0.021479 0.984415 0.986231 -0.020489	-0.007058 0.989735 0.981965 0.000525	-0.016804 0.967977 0.983331 -0.018590	-0.005363 0.970888 0.981298 -0.018921	0.011829 0.969821 0.981972 0.001427	0.042225 0.989836 0.986744 0.043843	0.027880 0.992030 0.980942 0.020078	0.024166 0.989001 0.976787 0.008694	0.002062 0.980377 0.996011 0.001452	-0.001631 0.987674 0.984770 -0.000172	8 0.033679 158
7 32	18 20	7 32	0.166819 0.934805 0.849387 -0.000526	0.030565 0.990511 0.978193 0.042997	-0.000662 0.984923 0.972656 -0.001777	-0.001089 0.984415 0.972284 -0.002612	0.016637 0.989735 0.979442 0.003253	-0.004119 0.967977 0.991847 -0.001396	-0.000520 0.970888 0.990077 -0.000213	0.019088 0.969821 0.991225 0.011292	0.006145 0.989836 0.988748 0.004418	0.002133 0.992030 0.983813 -0.003732	0.001930 0.989001 0.987569 0.001780	-0.006985 0.980377 0.979708 -0.004257	-0.011918 0.987674 0.988127 -0.004133	0 0.000000 9999
7 33	18 14	7 33	0.183033 0.934805 0.844208 0.021154	0.002030 0.990511 0.983046 0.009413	0.000832 0.984923 0.982165 -0.001896	0.000843 0.984415 0.982281 -0.002696	-0.028657 0.989735 0.987139 -0.017882	-0.014760 0.967977 0.985213 -0.013432	-0.019119 0.970888 0.975535 0.005131	-0.069876 0.969821 0.968635 -0.035398	-0.000849 0.989836 0.989397 -0.002786	-0.018381 0.992030 0.981485 -0.005210	0.026708 0.989001 0.989827 0.023525	-0.002762 0.980377 0.979969 -0.007909	0.002131 0.987674 0.982443 -0.000876	7 -0.027364 9999
7 34	18 20	7 34	0.163737 0.934805 0.828985 -0.010821	-0.008426 0.990511 0.988638 -0.006744	-0.024009 0.984923 0.978547 -0.012352	-0.020912 0.984415 0.979029 -0.008874	0.018121 0.989735 0.975628 0.001054	-0.009318 0.967977 0.994095 -0.013363	0.003108 0.970888 0.986338 -0.005896	0.013469 0.969821 0.980543 -0.015936	0.031874 0.989836 0.985137 0.029429	0.002617 0.992030 0.980279 -0.008105	-0.037875 0.989001 0.983461 -0.023988	0.022598 0.980377 0.978886 0.020553	0.036147 0.987674 0.986561 0.028978	0 0.000000 9999
7 35	18 19	7 35	0.144421 0.934805 0.839591 -0.030245	-0.001281 0.990511 0.990598 0.000796	-0.001266 0.984923 0.983858 -0.004351	0.000681 0.984415 0.983572 -0.003394	-0.026465 0.989735 0.987584 -0.019869	-0.001518 0.967977 0.992781 0.000836	-0.023918 0.970888 0.980032 0.003803	-0.014097 0.969821 0.988318 0.001697	-0.035018 0.989836 0.983590 -0.030062	-0.013122 0.992030 0.985343 -0.009005	0.013562 0.989001 0.991848 0.006051	0.000379 0.980377 0.986722 -0.007887	0.038411 0.987674 0.983851 0.032149	0 0.000000 9999
7 36	18 19	7 36	0.148301 0.934805 0.867495 0.000995	0.029976 0.990511 0.986427 0.023330	0.032436 0.984923 0.973319 0.038895	0.032017 0.984415 0.973181 0.038917	0.053622 0.989735 0.977700 0.041153	0.029288 0.967977 0.986514 0.011878	0.071871 0.970888 0.975330 0.042465	0.052987 0.969821 0.977746 0.022471	0.007134 0.989836 0.985706 0.001236	0.045660 0.992030 0.982328 0.036125	0.024157 0.989001 0.987458 0.022493	0.055821 0.980377 0.986282 0.058888	0.000475 0.987674 0.986983 -0.001054	11 0.007655 9999
7 37	18 19	7 37	0.165805 0.934805 0.837796 0.003026	-0.000732 0.990511 0.981519 -0.008354	0.051789 0.984923 0.973198 0.049055	0.050708 0.984415 0.973544 0.049866	-0.002926 0.989735 0.987325 -0.009662	0.022622 0.967977 0.992673 0.013448	0.005904 0.970888 0.985837 0.019444	0.034030 0.969821 0.981649 0.007052	-0.001158 0.989836 0.979232 -0.001643	0.010129 0.992030 0.984336 -0.001736	-0.019744 0.989001 0.964477 -0.003410	0.030983 0.980377 0.980390 0.017864	-0.000929 0.987674 0.982563 -0.001492	6 0.007671 9999
7 38	18 18	7 38	0.157230 0.934805 0.832276 -0.001677	0.018712 0.990511 0.978349 0.010074	-0.000351 0.984923 0.960573 -0.004261	-0.001088 0.984415 0.960581 -0.004400	0.016047 0.989735 0.974488 -0.000238	0.010697 0.967977 0.990212 0.007619	0.033363 0.970888 0.974910 0.005991	0.075493 0.969821 0.971888 0.035350	-0.000957 0.989836 0.987739 -0.004433	0.011429 0.992030 0.989406 0.004254	0.012498 0.989001 0.987857 0.017198	-0.009473 0.980377 0.980726 0.003455	0.001558 0.987674 0.989918 0.002547	0 0.000000 9999
7 39	18 19	7 39	0.165250 0.934805 0.770895 -0.027388	0.023926 0.990511 0.978702 0.016512	0.016732 0.984923 0.982825 0.016795	0.016422 0.984415 0.982883 0.016542	-0.005546 0.989735 0.983331 -0.021674	0.045528 0.967977 0.982408 0.017217	0.032738 0.970888 0.986549 0.019156	0.056547 0.969821 0.969347 0.012436	0.014904 0.989836 0.990043 0.015340	0.023713 0.992030 0.982755 0.015692	-0.013849 0.989001 0.944042 0.012055	0.027604 0.980377 0.984331 0.023098	0.005254 0.987674 0.990436 0.002275	0 0.000000 9999
7 40	18 20	7 40	0.184288 0.934805 0.749264 -0.005052	0.002328 0.990511 0.972656 -0.013130	-0.002565 0.984923 0.974055 -0.001781	-0.002813 0.984415 0.973314 -0.000353	0.018927 0.989735 0.972352 0.000208	0.023738 0.967977 0.984983 -0.000452	0.043701 0.970888 0.978669 0.021157	0.055637 0.969821 0.962168 0.005851	0.000801 0.989836 0.989221 -0.005955	0.025547 0.992030 0.981254 0.015532	-0.025198 0.989001 0.948999 -0.003100	0.014543 0.980377 0.989862 0.006333	0.000667 0.987674 0.987933 -0.002566	0 0.000000 9999
7 41	18 20	7 41	0.214667 0.934805 0.711978 0.004259	0.035101 0.990511 0.955236 0.016200	-0.008764 0.984923 0.988459 -0.006037	-0.008766 0.984415 0.987674 -0.006329	0.022647 0.989735 0.978318 0.004402	0.072586 0.967977 0.978597 0.038957	0.040768 0.970888 0.979005 0.009743	0.066472 0.969821 0.962648 0.017351	0.029914 0.989836 0.989532 0.029697	0.004024 0.992030 0.965132 -0.013407	-0.031713 0.989001 0.932027 -0.000681	0.032324 0.980377 0.967803 0.009949	-0.006404 0.987674 0.989780 -0.008029	8 0.011246 9999
7 42	18 20	7 42	0.208239 0.934805 0.723520 0.000491	0.011740 0.990511 0.953139 -0.007786	-0.017621 0.984923 0.988321 -0.015996	-0.017224 0.984415 0.988533 -0.015844	0.020171 0.989735 0.981954 0.004952	0.038807 0.967977 0.982256 0.007039	0.037494 0.970888 0.986882 0.014041	0.069234 0.969821 0.959557 0.012874	0.002452 0.989836 0.986677 -0.000439	0.007065 0.992030 0.973461 -0.011572	-0.029761 0.989001 0.920847 0.002783	0.015340 0.980377 0.977506 0.001668	-0.014527 0.987674 0.988079 -0.016783	2 -0.002803 9999
7 43	18 20	7 43	0.196749 0.934805 0.741350 -0.001519	0.007095 0.990511 0.964000 -0.011525	0.009925 0.984923 0.987992 0.008075	0.009027 0.984415 0.987261 0.006942	0.032934 0.989735 0.978111 0.014828	0.024841 0.967977 0.981801 -0.007828	0.022136 0.970888 0.987672 0.003164	0.056287 0.969821 0.968108 0.006062	0.005216 0.989836 0.991984 0.000116	0.015831 0.992030 0.976644 0.000890	-0.056358 0.989001 0.927809 -0.030485	0.013450 0.980377 0.983265 0.000713	0.018164 0.987674 0.987555 0.013435	0 0.000000 9999
7 44	18 20	7 44	0.194638 0.934805 0.761223 0.013455	0.027252 0.990511 0.966119 0.014994	-0.002436 0.984923 0.970398 -0.005842	-0.006630 0.984415 0.970149 -0.009779	0.033163 0.989735 0.964438 0.009285	0.009083 0.967977 0.989027 -0.001881	0.042261 0.970888 0.969345 -0.003365	0.069268 0.969821 0.967358 0.024356	0.013002 0.989836 0.980612 -0.000303	0.021874 0.992030 0.983376 0.009818	-0.028789 0.989001 0.972062 -0.011959	-0.023752 0.980377 0.978755 -0.018987	0.011407 0.987674 0.983452 0.003467	7 0.018103 9999
7 45	18 15	7 45	0.117580 0.934805 0.865441 -0.014652	-0.001058 0.990511 0.983267 -0.001128	-0.004533 0.984923 0.977393 -0.001655	-0.003920 0.984415 0.977749 -0.001255	0.005685 0.989735 0.989433 0.005586	0.012130 0.967977 0.984704 0.000839	-0.005028 0.970888 0.991024 0.005527	0.006293 0.969821 0.985811 -0.009288	-0.028577 0.989836 0.994056 -0.030485	0.019404 0.992030 0.975741 0.009647	0.000003 0.989001 0.988964 -0.001277	0.003658 0.980377 0.981558 0.013468	-0.028969 0.987674 0.991145 -0.029128	0 0.000000 9999
7 46	18 20	7 46	0.196333 0.934805 0.829825 0.026864	0.009207 0.990511 0.984126 0.001180	-0.033902 0.984923 0.973932 -0.021645	-0.033448 0.984415 0.974438 -0.020514	0.002752 0.989735 0.986027 -0.007871	0.022872 0.967977 0.985824 0.001845	-0.043475 0.970888 0.985920 -0.022929	0.011309 0.969821 0.988300 -0.002823	0.029280 0.989836 0.984395 0.022532	0.012684 0.992030 0.984450 0.003790	-0.005118 0.989001 0.954833 0.018687	0.004390 0.980377 0.981417 -0.001557	0.008494 0.987674 0.993759 0.008951	0 0.026864 9999
7 47	18 14	7 47	0.171766 0.934805 0.848796 0.004064	-0.028916 0.990511 0.985311 -0.033758	-0.000016 0.984923 0.990034 -0.000321	0.000025 0.984415 0.990178 -0.000548	0.007165 0.989735 0.989030 0.004742	0.008354 0.967977 0.986181 -0.002889	-0.052366 0.970888 0.966393 -0.007822	0.010812 0.969821 0.991150 0.009992	-0.012997 0.989836 0.983474 -0.015279	-0.022388 0.992030 0.979770 -0.007316	0.002014 0.989001 0.989420 -0.002964	0.015993 0.980377 0.979535 -0.001008	0.002215 0.987674 0.975990 0.003199	1 -0.011713 9999
7 48	18 20	7 48	0.167161 0.934805 0.853629 0.002085	0.020830 0.990511 0.979336 0.013457	0.030797 0.984923 0.981656 0.027595	0.040039 0.984415 0.981744 0.038312	-0.007848 0.989735 0.986218 -0.012856	0.032461 0.967977 0.975812 -0.006115	-0.030352 0.970888 0.985840 -0.013697	0.012150 0.969821 0.989092 -0.003736	0.017297 0.989836 0.985792 0.010784	0.026883 0.992030 0.980052 0.014313	-0.014018 0.989001 0.947844 0.012506	-0.003915 0.980377 0.979709 -0.015188	0.010212 0.987674 0.986921 0.004408	9 0.005463 9999
7 49	18 11	7 49	0.161254 0.934805 0.862011 -0.001453	-0.018850 0.990511 0.981905 -0.008072	0.003119 0.984923 0.995964 0.006229	0.003179 0.984415 0.995970 0.006738	-0.020556 0.989735 0.978541 -0.003857	0.010093 0.967977 0.991410 0.008667	-0.018659 0.970888 0.980731 0.002123	-0.049787 0.969821 0.966875 -0.001654	0.001057 0.989836 0.989448 -0.003266	-0.023845 0.992030 0.965754 -0.007746	-0.009473 0.989001 0.989840 -0.015418	0.035526 0.980377 0.954229 0.008217	-0.024536 0.987674 0.983042 -0.030090	0 0.000000 9999
7 50	18 19	7 50	0.174082 0.934805 0.841603 -0.002566	0.037773 0.990511 0.971382 0.021006	0.016372 0.984923 0.972760 0.008141	0.020370 0.984415 0.971295 0.012401	0.017849 0.989735 0.980536 0.001198	0.056334 0.967977 0.977126 0.017799	0.025252 0.970888 0.987019 0.017265	0.035618 0.969821 0.975396 -0.004320	0.003514 0.989836 0.987213 0.002346	0.019193 0.992030 0.972025 0.006745	0.000327 0.989001 0.946227 0.021568	0.054719 0.980377 0.977644 0.036085	0.006698 0.987674 0.990297 0.003848	0 0.000000 9999
7 51	18 15	7 51	0.077756 0.934805 0.953557 0.003875	0.001629 0.990511 0.965937 -0.004803	0.010004 0.984923 0.992880 0.010394	0.010609 0.984415 0.992584 0.010519	0.002982 0.989735 0.995941 0.005591	0.008971 0.967977 0.986807 -0.002975	0.003141 0.970888 0.992363 -0.005660	-0.005770 0.969821 0.992096 -0.017701	0.001060 0.989836 0.984052 -0.004740	0.000947 0.992030 0.979790 -0.008878	0.008703 0.989001 0.989323 0.000191	0.022190 0.980377 0.981581 0.002887	-0.000462 0.987674 0.976821 -0.001502	7 -0.008282 9999
7 52	18 19	7 52	0.187896 0.934805 0.878655 0.042310	0.016912 0.990511 0.975586 0.004169	0.041322 0.984923 0.979621 0.033906	0.039764 0.984415 0.979316 0.031947	0.016706 0.989735 0.987858 0.006949	0.029774 0.967977 0.988364 0.010737	0.042244 0.970888 0.985782 0.024970	0.025723 0.969821 0.980738 -0.006611	-0.030424 0.989836 0.983607 -0.034233	-0.003968 0.992030 0.991761 -0.008152	-0.010484 0.989001 0.979864 0.001242	0.042746 0.980377 0.984103 0.033661	-0.011624 0.987674 0.986723 -0.015179	0 0.042310 81
7 53	18 20	7 53	0.187530 0.934805 0.864582 0.034134	0.018495 0.990511 0.990644 0.014790	0.007040 0.984923 0.984290 0.007080	0.007554 0.984415 0.983632 0.006123	0.006492 0.989735 0.980262 -0.007688	0.085164 0.967977 0.974676 0.047459	0.036502 0.970888 0.984579 0.016421	0.077486 0.969821 0.974335 0.038405	-0.003215 0.989836 0.991438 -0.005427	0.011229 0.992030 0.987103 0.003710	-0.019288 0.989001 0.988395 -0.014377	0.019028 0.980377 0.978351 0.003828	-0.001265 0.987674 0.991510 -0.006894	7 0.036207 134
7 54	18 20	7 54	0.135064 0.934805 0.908820 0.000144	0.007596 0.990511 0.993275 0.008172	0.010104 0.984923 0.941197 0.008198	0.008778 0.984415 0.941636 0.008183	0.024413 0.989735 0.970887 0.003712	-0.070922 0.967977 0.957298 -0.014326	0.071428 0.970888 0.936138 0.006241	-0.023257 0.969821 0.990740 -0.007060	0.015182 0.989836 0.990613 0.008266	-0.001226 0.992030 0.991013 -0.008571	0.011094 0.989001 0.986538 -0.000274	-0.000830 0.980377 0.963287 0.021007	-0.001596 0.987674 0.986638 -0.008766	11 0.001739 9999
7 55	18 20	7 55	0.183386 0.934805 0.862538 0.020622	0.012410 0.990511 0.987915 0.006177	0.006285 0.984923 0.974298 0.010333	0.005544 0.984415 0.974400 0.008094	0.005863 0.989735 0.988037 -0.001507	0.041168 0.967977 0.984529 0.030033	-0.014398 0.970888 0.990274 -0.016579	0.025310 0.969821 0.984927 0.005502	-0.001125 0.989836 0.988873 -0.004825	0.004329 0.992030 0.983558 -0.006111	-0.000668 0.989001 0.964120 0.015039	0.022106 0.980377 0.975753 0.000031	-0.019728 0.987674 0.987810 -0.019905	0 0.020622 9999
7 56	18 18	7 56	0.164164 0.934805 0.845583 -0.005862	-0.004349 0.990511 0.985666 -0.005070	-0.018736 0.984923 0.987619 -0.014040	-0.018475 0.984415 0.986139 -0.013643	0.017033 0.989735 0.988965 0.020032	0.018444 0.967977 0.993006 0.013074	-0.044219 0.970888 0.968907 -0.012011	0.001995 0.969821 0.987323 0.016649	0.001625 0.989836 0.990821 -0.006037	-0.006499 0.992030 0.976991 0.008646	0.005356 0.989001 0.989468 0.004970	0.025727 0.980377 0.988456 0.018208	-0.012710 0.987674 0.993348 -0.014250	0 0.000000 9999
7 57	18 20	7 57	0.174944 0.934805 0.863218 0.014618	0.007014 0.990511 0.990547 0.008344	-0.019574 0.984923 0.959981 -0.017713	-0.019106 0.984415 0.960235 -0.017445	0.020740 0.989735 0.973097 0.004276	-0.047921 0.967977 0.977979 -0.012135	0.019160 0.970888 0.969097 -0.017256	0.004459 0.969821 0.991258 0.004505	0.025888 0.989836 0.990319 0.021079	0.009522 0.992030 0.985390 -0.000833	-0.011572 0.989001 0.990916 -0.010352	-0.001246 0.980377 0.983608 0.005451	0.007671 0.987674 0.985162 0.006056	8 0.017554 9999
7 58	18 19	7 58	0.135319 0.934805 0.878605 -0.021228	0.003729 0.990511 0.991246 0.009368	-0.008546 0.984923 0.951818 -0.008031	-0.007344 0.984415 0.951568 -0.007862	0.012686 0.989735 0.977409 -0.007443	-0.017813 0.967977 0.989973 -0.000736	0.008842 0.970888 0.989995 0.001967	0.016131 0.969821 0.991442 0.005557	0.011728 0.989836 0.992780 0.011140	0.013837 0.992030 0.989615 0.005019	-0.017693 0.989001 0.993081 -0.013681	-0.019307 0.980377 0.986375 -0.011248	0.018705 0.987674 0.993049 0.014934	0 0.000000 9999
7 59	18 12	7 59	0.110360 0.934805 0.903540 -0.017625	0.015703 0.990511 0.944330 -0.003347	0.001521 0.984923 0.989741 0.000546	0.001585 0.984415 0.989681 0.000644	0.007892 0.989735 0.986525 -0.002761	-0.059166 0.967977 0.963480 -0.007984	0.028467 0.970888 0.971190 -0.005952	-0.036499 0.969821 0.981507 -0.005320	0.004186 0.989836 0.975792 0.000122	0.007102 0.992030 0.965726 -0.008737	0.020262 0.989001 0.972756 0.008294	0.057267 0.980377 0.857717 -0.000686	0.071982 0.987674 0.984203 0.065368	0 0.000000 9999
7 60	18 18	7 60	0.173118 0.934805 0.852568 0.007263	-0.008305 0.990511 0.978149 0.004942	0.009987 0.984923 0.946951 0.004399	0.012150 0.984415 0.947083 0.005968	0.011876 0.989735 0.974823 -0.006534	-0.023571 0.967977 0.992025 -0.015401	-0.011225 0.970888 0.987643 -0.026406	0.022059 0.969821 0.980876 -0.003620	0.015656 0.989836 0.989941 0.008884	0.008418 0.992030 0.986962 0.003290	-0.011102 0.989001 0.984975 -0.012357	-0.028472 0.980377 0.972110 -0.013067	-0.002201 0.987674 0.990437 -0.005970	6 -0.013849 9999
7 61	18 19	7 61	0.198971 0.934805 0.851901 0.041137	-0.005896 0.990511 0.992644 -0.001519	-0.009597 0.984923 0.973733 -0.011737	-0.009607 0.984415 0.973641 -0.011774	0.011069 0.989735 0.979566 -0.007143	-0.028858 0.967977 0.990988 -0.011706	-0.021085 0.970888 0.988305 -0.014170	-0.005575 0.969821 0.992079 -0.007504	0.006322 0.989836 0.989942 0.005202	0.012825 0.992030 0.983780 -0.000537	-0.052492 0.989001 0.966164 -0.031881	-0.010008 0.980377 0.983458 -0.018052	-0.002362 0.987674 0.993725 -0.003909	0 0.041137 94
7 62	18 18	7 62	0.191485 0.934805 0.825647 0.009959	-0.009269 0.990511 0.980784 0.000742	0.020419 0.984923 0.975846 0.012902	0.021586 0.984415 0.977233 0.014133	-0.027291 0.989735 0.977947 -0.013071	-0.068581 0.967977 0.969129 -0.026385	-0.002020 0.970888 0.989957 0.001045	-0.054861 0.969821 0.978033 -0.021838	-0.006595 0.989836 0.989784 -0.010035	-0.001890 0.992030 0.986507 -0.012014	0.014130 0.989001 0.990039 0.008367	0.029469 0.980377 0.977002 0.017465	-0.025406 0.987674 0.956431 -0.006915	7 -0.014747 9999
7 63	18 3	7 63	0.256177 0.934805 0.648048 0.023335	-0.034513 0.990511 0.907814 -0.007190	-0.004304 0.984923 0.808612 -0.009091	-0.006007 0.984415 0.807735 -0.006994	-0.079400 0.989735 0.827467 -0.032848	-0.039458 0.967977 0.974969 -0.002318	-0.109334 0.970888 0.832723 -0.008956	-0.163147 0.969821 0.832230 -0.062050	0.044519 0.989836 0.788677 -0.006713	-0.067075 0.992030 0.762745 -0.031757	0.064095 0.989001 0.759748 0.013262	0.113962 0.980377 0.676667 0.049025	0.034381 0.987674 0.876699 0.001049	0 0.023335 9999
8 9	19 20	8 9	0.265717 0.855189 0.862157 0.019468	0.034755 0.982514 0.984504 0.018782	-0.058983 0.981405 0.976865 -0.047594	-0.056234 0.980664 0.977099 -0.044555	0.007241 0.984140 0.977934 -0.015395	0.024312 0.976962 0.981032 -0.001359	0.004205 0.989705 0.986181 -0.002809	0.025767 0.973238 0.964253 -0.019388	0.007645 0.989193 0.986549 0.008513	0.005640 0.989653 0.987526 -0.005200	0.064027 0.967104 0.965767 0.013993	0.040071 0.975159 0.979841 0.035269	-0.009705 0.990983 0.989305 -0.007467	2 -0.030439 9999
8 10	19 19	8 10	0.290419 0.855189 0.841117 0.030092	0.001972 0.982514 0.979471 0.020196	0.041883 0.981405 0.977516 0.031318	0.044374 0.980664 0.976850 0.034612	-0.010973 0.984140 0.989853 -0.004061	-0.028250 0.976962 0.985190 -0.034473	0.012063 0.989705 0.980055 0.011655	0.004681 0.973238 0.987350 -0.001019	0.004835 0.989193 0.967793 0.000929	0.009781 0.989653 0.978214 -0.003858	-0.009678 0.967104 0.992874 -0.003023	0.025374 0.975159 0.982669 0.011787	-0.037840 0.990983 0.980808 -0.037417	0 0.030092 9999
8 11	19 19	8 11	0.312566 0.855189 0.825604 0.050961	-0.017076 0.982514 0.983743 -0.013949	-0.006544 0.981405 0.984552 -0.010572	-0.010984 0.980664 0.985412 -0.013959	-0.033658 0.984140 0.986507 -0.021666	0.020631 0.976962 0.987323 0.018944	-0.012660 0.989705 0.967517 -0.003630	-0.026968 0.973238 0.984672 -0.003485	0.011451 0.989193 0.982329 0.011783	-0.032584 0.989653 0.967173 -0.011979	0.001860 0.967104 0.988116 0.023786	0.005734 0.975159 0.982556 -0.003950	0.032003 0.990983 0.988426 0.036322	0 0.050961 -9
8 12	19 19	8 12	0.215580 0.855189 0.909725 0.025061	0.038833 0.982514 0.982777 0.024387	0.011070 0.981405 0.970457 -0.005986	0.009354 0.980664 0.969743 -0.007346	0.003902 0.984140 0.987222 0.014452	0.003375 0.976962 0.980736 -0.017769	0.015221 0.989705 0.983960 0.012359	0.034289 0.973238 0.987157 0.017445	-0.019921 0.989193 0.982128 -0.021140	0.003692 0.989653 0.989674 0.001364	-0.004707 0.967104 0.989381 0.005019	-0.011844 0.975159 0.977663 -0.016237	0.036310 0.990983 0.978728 0.035746	0 0.025061 9999
8 13	19 20	8 13	0.271806 0.855189 0.852382 0.018593	0.015013 0.982514 0.980140 0.019236	0.006164 0.981405 0.977242 0.010631	0.009079 0.980664 0.976692 0.015479	0.009712 0.984140 0.983377 0.009712	0.017531 0.976962 0.987035 0.002966	0.012658 0.989705 0.991326 0.013324	0.005628 0.973238 0.982222 -0.009551	0.046301 0.989193 0.978689 0.046831	-0.010045 0.989653 0.980953 -0.016180	0.020306 0.967104 0.988624 0.014742	0.006424 0.975159 0.986767 0.004426	0.000023 0.990983 0.991949 0.001533	8 0.029508 9999
8 14	19 10	8 14	0.269894 0.855189 0.852089 0.015725	0.025804 0.982514 0.985898 0.022500	0.000108 0.981405 0.989174 -0.000397	0.000104 0.980664 0.989251 -0.000905	-0.016182 0.984140 0.985110 -0.011867	-0.007520 0.976962 0.981418 0.002114	0.011957 0.989705 0.983611 0.007582	-0.004627 0.973238 0.986888 0.006200	-0.022500 0.989193 0.974435 -0.021022	-0.005834 0.989653 0.976893 0.005186	-0.009084 0.967104 0.995130 -0.006906	0.000606 0.975159 0.986740 -0.003936	-0.015899 0.990983 0.994288 -0.012343	8 -0.018182 9999
8 15	19 17	8 15	0.265675 0.855189 0.833524 0.014136	-0.000340 0.982514 0.989056 0.006018	-0.028178 0.981405 0.974336 -0.021650	-0.028194 0.980664 0.974877 -0.021725	0.006780 0.984140 0.976964 0.016999	-0.028194 0.976962 0.988923 -0.023460	0.027001 0.989705 0.978149 0.032465	-0.024444 0.973238 0.979941 -0.002954	-0.009104 0.989193 0.980677 -0.005814	-0.018033 0.989653 0.985152 -0.007091	-0.002924 0.967104 0.988776 0.014095	0.007879 0.975159 0.971590 0.000313	-0.007096 0.990983 0.989105 -0.002505	6 0.021423 9999
8 16	19 12	8 16	0.029318 0.855189 0.985058 0.003053	-0.009796 0.982514 0.991195 -0.015396	-0.000063 0.981405 0.984760 -0.000898	-0.000041 0.980664 0.986745 -0.001128	-0.006165 0.984140 0.986950 -0.006688	0.007262 0.976962 0.984805 0.000293	-0.006597 0.989705 0.984106 -0.007686	0.003377 0.973238 0.983507 -0.004398	-0.000244 0.989193 0.999965 -0.000511	-0.000056 0.989653 0.987152 -0.001036	0.007006 0.967104 0.986433 0.012576	0.000065 0.975159 0.985244 -0.006214	0.000177 0.990983 0.977005 -0.007656	1 -0.006856 9999
8 17	19 19	8 17	0.247744 0.855189 0.878876 0.018347	-0.015030 0.982514 0.980228 -0.000251	-0.000490 0.981405 0.950623 -0.012713	0.000125 0.980664 0.950287 -0.011308	0.034183 0.984140 0.979851 0.015194	0.009214 0.976962 0.989736 0.005024	-0.008289 0.989705 0.988257 -0.009322	0.028217 0.973238 0.982501 0.006254	-0.051657 0.989193 0.986397 -0.056764	0.006341 0.989653 0.983664 -0.005572	0.007615 0.967104 0.990512 0.016691	-0.013591 0.975159 0.974556 0.013818	-0.005004 0.990983 0.991119 -0.001961	8 -0.032271 9999
8 18	19 18	8 18	0.217838 0.855189 0.899975 0.009512	0.009753 0.982514 0.980826 -0.004824	-0.026395 0.981405 0.975538 -0.032999	-0.027475 0.980664 0.975025 -0.033376	-0.014082 0.984140 0.989400 -0.013365	0.032023 0.976962 0.981149 0.014421	0.008874 0.989705 0.992706 0.006884	0.034106 0.973238 0.982042 0.006882	-0.006691 0.989193 0.984622 -0.009153	0.000981 0.989653 0.993698 -0.001722	-0.023057 0.967104 0.985923 0.006040	0.030384 0.975159 0.986510 0.030635	-0.022262 0.990983 0.987792 -0.018752	3 -0.017818 9999
8 19	19 16	8 19	0.076431 0.855189 0.955432 -0.026381	0.042814 0.982514 0.976537 0.028853	0.026191 0.981405 0.979375 0.026297	0.026279 0.980664 0.980821 0.026714	-0.008037 0.984140 0.982139 -0.000352	0.042070 0.976962 0.977943 0.023459	0.026458 0.989705 0.978277 0.030608	0.026260 0.973238 0.976190 0.005288	0.000183 0.989193 0.983379 0.005870	0.000086 0.989653 0.999874 -0.000130	-0.007410 0.967104 0.990746 0.004790	0.047929 0.975159 0.980733 0.041974	-0.002346 0.990983 0.991374 -0.001637	0 0.000000 9999
8 20	19 19	8 20	0.251474 0.855189 0.870736 0.014987	0.021645 0.982514 0.978000 0.000188	-0.040027 0.981405 0.968359 -0.047324	-0.040764 0.980664 0.967709 -0.047828	0.020311 0.984140 0.980452 0.004009	0.024317 0.976962 0.987928 0.015382	0.010104 0.989705 0.985512 0.004462	0.030632 0.973238 0.978205 0.002082	0.010552 0.989193 0.992720 0.009804	0.001559 0.989653 0.988341 -0.009245	0.064727 0.967104 0.968569 0.018789	0.049654 0.975159 0.981770 0.028216	-0.008454 0.990983 0.983780 -0.009629	3 -0.026773 9999
8 21	19 19	8 21	0.228810 0.855189 0.878738 -0.007139	0.053476 0.982514 0.976426 0.035255	0.019326 0.981405 0.974258 0.025654	0.017856 0.980664 0.975496 0.023518	0.021977 0.984140 0.982977 0.006137	0.061454 0.976962 0.973257 0.035537	0.046547 0.989705 0.987997 0.044778	0.045519 0.973238 0.978141 0.022178	-0.017366 0.989193 0.981090 -0.018059	0.033649 0.989653 0.986498 0.024086	0.064889 0.967104 0.959093 0.014148	0.056500 0.975159 0.969915 0.031725	-0.006459 0.990983 0.990075 -0.008520	0 0.000000 9999
8 22	19 16	8 22	0.276342 0.855189 0.836558 0.015282	-0.023140 0.982514 0.985350 -0.004558	0.049904 0.981405 0.981207 0.046707	0.052001 0.980664 0.981459 0.048126	-0.017170 0.984140 0.981862 -0.004792	-0.024654 0.976962 0.986633 -0.022402	-0.001928 0.989705 0.980242 -0.000262	-0.050721 0.973238 0.979574 -0.028132	-0.001777 0.989193 0.986265 -0.004134	-0.014924 0.989653 0.974002 -0.000270	-0.012054 0.967104 0.992396 -0.006912	0.038929 0.975159 0.979059 0.029326	-0.013427 0.990983 0.988784 -0.016381	11 0.021170 9999
8 23	19 19	8 23	0.254779 0.855189 0.869094 0.013067	-0.010851 0.982514 0.971368 0.013878	0.023473 0.981405 0.950834 0.001994	0.023733 0.980664 0.950801 0.002596	0.000440 0.984140 0.980298 -0.010133	0.015435 0.976962 0.990503 0.019347	-0.000003 0.989705 0.990573 0.001142	0.009353 0.973238 0.988886 -0.005711	0.008212 0.989193 0.989150 0.001320	0.019698 0.989653 0.985872 0.014963	-0.009189 0.967104 0.980470 0.013177	-0.045880 0.975159 0.968399 -0.014712	0.000004 0.990983 0.989970 -0.004572	9 0.013983 9999
8 24	19 20	8 24	0.262931 0.855189 0.869714 0.038641	0.037890 0.982514 0.990441 0.047878	-0.018583 0.981405 0.944131 -0.020512	-0.019081 0.980664 0.944117 -0.021346	0.054051 0.984140 0.974850 0.031860	-0.022611 0.976962 0.990586 -0.006178	0.002060 0.989705 0.979536 0.002592	0.012610 0.973238 0.991331 0.016915	0.018351 0.989193 0.982007 0.014218	0.021089 0.989653 0.987034 0.010991	0.060271 0.967104 0.973598 0.023664	0.039588 0.975159 0.985646 0.025893	0.005034 0.990983 0.991096 0.005834	0 0.038641 117
8 25	19 10	8 25	0.257443 0.855189 0.878562 0.030060	0.014135 0.982514 0.989591 0.014074	0.003351 0.981405 9.000000 0.000000	0.035705 0.980664 0.996470 0.035738	-0.009205 0.984140 0.986612 0.002350	-0.030194 0.976962 0.985342 -0.019594	-0.006373 0.989705 0.984670 -0.005394	0.014095 0.973238 0.991482 0.011786	-0.012682 0.989193 0.994688 -0.011210	0.005725 0.989653 0.988795 0.006728	0.009356 0.967104 0.997145 0.014285	-0.011793 0.975159 0.987848 0.002036	-0.008148 0.990983 0.986159 -0.007436	0 0.030060 9999
8 26	19 18	8 26	0.252203 0.855189 0.863947 0.010961	-0.006375 0.982514 0.973437 0.008294	-0.017446 0.981405 0.969528 -0.016350	-0.017120 0.980664 0.969492 -0.017354	0.032423 0.984140 0.983360 0.029392	0.013938 0.976962 0.984033 0.008360	0.012741 0.989705 0.974195 0.018867	0.047124 0.973238 0.986574 0.042248	-0.007855 0.989193 0.992795 -0.009186	0.034345 0.989653 0.988267 0.028647	0.048740 0.967104 0.973223 0.021454	0.035541 0.975159 0.978099 0.020089	0.002657 0.990983 0.992594 0.002735	7 0.021519 9999
8 27	19 19	8 27	0.245273 0.855189 0.868330 0.005072	-0.009898 0.982514 0.989107 0.000920	-0.031422 0.981405 0.968289 -0.025283	-0.031972 0.980664 0.966210 -0.025805	0.046131 0.984140 0.973435 0.024868	-0.039446 0.976962 0.978671 -0.008497	0.015665 0.989705 0.978640 0.006377	-0.020746 0.973238 0.992792 -0.010385	0.023292 0.989193 0.989268 0.027099	-0.012162 0.989653 0.990709 -0.020719	0.044921 0.967104 0.988040 0.025870	0.002968 0.975159 0.987536 0.014092	0.004574 0.990983 0.989749 0.006344	8 0.011724 9999
8 28	19 20	8 28	0.221152 0.855189 0.885719 -0.001912	-0.003132 0.982514 0.993011 0.005899	0.002096 0.981405 0.929862 0.013403	0.002219 0.980664 0.931044 0.013106	0.039244 0.984140 0.977850 0.023210	-0.038060 0.976962 0.972593 -0.003852	0.012831 0.989705 0.963812 0.004542	-0.023394 0.973238 0.992711 -0.014228	-0.003842 0.989193 0.987348 -0.005201	-0.001114 0.989653 0.993830 -0.009319	-0.012655 0.967104 0.993366 -0.007229	-0.014760 0.975159 0.981447 0.001765	0.019848 0.990983 0.991788 0.020905	0 0.000000 9999
8 29	19 19	8 29	0.173250 0.855189 0.914069 -0.022023	0.016466 0.982514 0.977519 0.007193	-0.004230 0.981405 0.995737 -0.000197	-0.001177 0.980664 0.994774 0.001897	0.017140 0.984140 0.976765 0.002426	0.023654 0.976962 0.988378 0.016687	0.002693 0.989705 0.987113 0.010210	0.028245 0.973238 0.987174 0.015655	0.009015 0.989193 0.986514 0.010262	-0.003870 0.989653 0.983697 -0.015071	0.027115 0.967104 0.971687 -0.007398	0.002869 0.975159 0.995834 0.000328	-0.043649 0.990983 0.988495 -0.041251	0 0.000000 9999
8 30	19 18	8 30	0.175030 0.855189 0.926644 0.003728	0.025867 0.982514 0.968124 -0.004395	-0.008313 0.981405 0.987269 -0.005082	-0.009634 0.980664 0.987344 -0.006750	-0.020468 0.984140 0.985628 -0.006120	0.047764 0.976962 0.971769 0.010610	-0.001927 0.989705 0.992741 -0.004366	0.070377 0.973238 0.975678 0.035817	0.051877 0.989193 0.990085 0.052519	0.016730 0.989653 0.985591 0.009791	0.025443 0.967104 0.984426 0.031078	-0.000911 0.975159 0.981561 -0.017154	0.056054 0.990983 0.986393 0.055097	8 0.013993 9999
8 31	19 14	8 31	0.209411 0.855189 0.907500 0.015980	0.045697 0.982514 0.970352 0.027746	0.009749 0.981405 0.998199 0.012073	-0.009405 0.980664 0.986231 -0.001635	-0.043338 0.984140 0.981965 -0.033622	0.004918 0.976962 0.983331 0.006873	-0.026331 0.989705 0.981298 -0.027342	0.019921 0.973238 0.981972 0.010431	-0.001798 0.989193 0.986744 0.000436	0.002662 0.989653 0.980942 -0.007678	-0.021602 0.967104 0.976787 0.004564	0.012990 0.975159 0.996011 0.013780	0.000288 0.990983 0.984770 0.001170	4 -0.023179 9999
8 32	19 20	8 32	0.281965 0.855189 0.849387 0.030895	-0.029286 0.982514 0.978193 -0.009512	0.022596 0.981405 0.972656 0.023565	0.021585 0.980664 0.972284 0.021986	0.076644 0.984140 0.979442 0.061448	-0.003968 0.976962 0.991847 -0.001059	0.034755 0.989705 0.990077 0.033342	0.019881 0.973238 0.991225 0.014543	0.033596 0.989193 0.988748 0.033102	0.017589 0.989653 0.983813 0.004488	0.020670 0.967104 0.987569 0.016877	0.063434 0.975159 0.979708 0.075337	0.021511 0.990983 0.988127 0.020915	11 0.048245 56
8 33	19 14	8 33	0.284627 0.855189 0.844208 0.029554	0.012252 0.982514 0.983046 0.024954	-0.052979 0.981405 0.982165 -0.048471	-0.053059 0.980664 0.982281 -0.048799	-0.030446 0.984140 0.987139 -0.016564	-0.023757 0.976962 0.985213 -0.025975	-0.007631 0.989705 0.975535 -0.005545	-0.057833 0.973238 0.968635 -0.023555	-0.002041 0.989193 0.989397 -0.006389	-0.017528 0.989653 0.981485 -0.003779	0.020118 0.967104 0.989827 0.025195	-0.058931 0.975159 0.979969 -0.050361	0.009683 0.990983 0.982443 0.004029	3 -0.037976 124
8 34	19 20	8 34	0.292935 0.855189 0.828985 0.023565	0.004963 0.982514 0.988638 -0.001287	0.025399 0.981405 0.978547 0.018331	0.020551 0.980664 0.979029 0.014329	0.038885 0.984140 0.975628 0.018029	0.003672 0.976962 0.994095 -0.001485	0.003301 0.989705 0.986338 -0.001347	0.030976 0.973238 0.980543 0.004952	0.015327 0.989193 0.985137 0.011947	0.017165 0.989653 0.980279 0.005165	-0.006745 0.967104 0.983461 -0.029334	-0.002411 0.975159 0.978886 0.001868	0.002154 0.990983 0.986561 0.004766	0 0.023565 9999
8 35	19 19	8 35	0.285406 0.855189 0.839591 0.024318	0.002425 0.982514 0.990598 0.008581	-0.018547 0.981405 0.983858 -0.020246	-0.015651 0.980664 0.983572 -0.017213	-0.029156 0.984140 0.987584 -0.017121	0.002864 0.976962 0.992781 0.007470	-0.029307 0.989705 0.980032 -0.028869	-0.017121 0.973238 0.988318 -0.002310	0.000073 0.989193 0.983590 -0.003178	-0.011485 0.989653 0.985343 -0.002773	-0.016227 0.967104 0.991848 -0.003621	0.031500 0.975159 0.986722 0.023294	0.006497 0.990983 0.983851 0.001799	6 -0.026496 9999
8 36	19 19	8 36	0.229492 0.855189 0.867495 -0.007050	0.012871 0.982514 0.986427 0.007451	-0.048681 0.981405 0.973319 -0.042519	-0.047585 0.980664 0.973181 -0.040613	0.010119 0.984140 0.977700 -0.004542	0.009267 0.976962 0.986514 0.002681	0.029745 0.989705 0.975330 0.025884	0.051329 0.973238 0.977746 0.020512	-0.023251 0.989193 0.985706 -0.023885	0.028177 0.989653 0.982328 0.014474	0.047600 0.967104 0.987458 0.042688	-0.019242 0.975159 0.986282 -0.007547	0.009350 0.990983 0.986983 0.010647	0 0.000000 9999
8 37	19 19	8 37	0.298616 0.855189 0.837796 0.041906	0.002141 0.982514 0.981519 -0.008263	-0.028106 0.981405 0.973198 -0.032058	-0.028332 0.980664 0.973544 -0.033010	0.029995 0.984140 0.987325 0.016041	0.003703 0.976962 0.992673 -0.000326	0.004597 0.989705 0.985837 0.004863	0.042985 0.973238 0.981649 0.023034	0.045885 0.989193 0.979232 0.048631	0.008554 0.989653 0.984336 0.002251	0.078392 0.967104 0.964477 0.026245	0.000797 0.975159 0.980390 -0.004797	0.031490 0.990983 0.982563 0.031989	8 0.045143 72
8 38	19 18	8 38	0.270695 0.855189 0.832276 0.010715	0.029412 0.982514 0.978349 0.011099	-0.043464 0.981405 0.960573 -0.046664	-0.043123 0.980664 0.960581 -0.046068	0.010851 0.984140 0.974488 -0.009422	-0.012615 0.976962 0.990212 -0.010276	0.012973 0.989705 0.974910 0.012155	0.047065 0.973238 0.971888 0.012875	-0.019884 0.989193 0.987739 -0.018042	0.017694 0.989653 0.989406 0.008145	0.007885 0.967104 0.987857 0.001509	-0.025312 0.975159 0.980726 -0.010735	0.015421 0.990983 0.989918 0.014487	2 -0.022361 9999
8 39	19 19	8 39	0.317841 0.855189 0.770895 0.030499	0.047707 0.982514 0.978702 0.029178	-0.042973 0.981405 0.982825 -0.054160	-0.043753 0.980664 0.982883 -0.056169	0.002722 0.984140 0.983331 -0.013070	0.049561 0.976962 0.982408 0.029589	-0.027843 0.989705 0.986549 -0.030688	0.070990 0.973238 0.969347 0.030547	-0.002445 0.989193 0.990043 -0.002000	-0.006297 0.989653 0.982755 -0.021474	0.114564 0.967104 0.944042 0.055965	0.052164 0.975159 0.984331 0.043829	0.018554 0.990983 0.990436 0.013036	3 -0.041390 -9
8 40	19 20	8 40	0.322424 0.855189 0.749264 0.012646	0.052419 0.982514 0.972656 0.026269	0.000343 0.981405 0.974055 0.005484	0.004308 0.980664 0.973314 0.009872	0.031369 0.984140 0.972352 0.010015	0.019204 0.976962 0.984983 0.001770	0.049378 0.989705 0.978669 0.041309	0.053883 0.973238 0.962168 0.006635	-0.008121 0.989193 0.989221 -0.006983	0.008542 0.989653 0.981254 -0.005657	0.099216 0.967104 0.948999 0.035748	0.032747 0.975159 0.989862 0.026415	-0.015564 0.990983 0.987933 -0.013974	6 0.022856 9999
8 41	19 20	8 41	0.340224 0.855189 0.711978 0.000029	0.046981 0.982514 0.955236 0.016347	0.023502 0.981405 0.988459 0.025030	0.024361 0.980664 0.987674 0.025045	0.008020 0.984140 0.978318 -0.011601	0.037941 0.976962 0.978597 0.012994	0.010853 0.989705 0.979005 0.003285	0.052503 0.973238 0.962648 0.007319	-0.002342 0.989193 0.989532 -0.001148	0.037597 0.989653 0.965132 0.018081	0.099068 0.967104 0.932027 0.028834	0.037934 0.975159 0.967803 0.010713	-0.001883 0.990983 0.989780 -0.002246	10 0.000914 9999
8 42	19 20	8 42	0.346528 0.855189 0.723520 0.022910	0.066028 0.982514 0.953139 0.031778	0.008052 0.981405 0.988321 0.002763	0.009215 0.980664 0.988533 0.004688	0.020466 0.984140 0.981954 0.002910	0.037670 0.976962 0.982256 0.012951	-0.000634 0.989705 0.986882 -0.007054	0.059605 0.973238 0.959557 0.012027	0.021834 0.989193 0.986677 0.016687	0.030412 0.989653 0.973461 0.009906	0.101312 0.967104 0.920847 0.023035	-0.000709 0.975159 0.977506 -0.022926	-0.004610 0.990983 0.988079 -0.001820	10 0.022972 9999
8 43	19 20	8 43	0.332951 0.855189 0.741350 0.017713	0.040830 0.982514 0.964000 0.008602	-0.029627 0.981405 0.987992 -0.028892	-0.031238 0.980664 0.987261 -0.029905	0.022111 0.984140 0.978111 -0.001178	0.035204 0.976962 0.981801 0.011393	-0.003807 0.989705 0.987672 -0.010133	0.059056 0.973238 0.968108 0.013619	0.000652 0.989193 0.991984 -0.000377	0.008359 0.989653 0.976644 -0.008864	0.100249 0.967104 0.927809 0.026337	0.024865 0.975159 0.983265 0.002706	0.013288 0.990983 0.987555 0.014860	3 -0.023015 9999
8 44	19 20	8 44	0.329879 0.855189 0.761223 0.040931	0.038580 0.982514 0.966119 0.013269	-0.020465 0.981405 0.970398 -0.020424	-0.023092 0.980664 0.970149 -0.023284	0.024264 0.984140 0.964438 -0.002812	-0.026708 0.976962 0.989027 -0.036029	0.029438 0.989705 0.969345 0.019957	0.021044 0.973238 0.967358 -0.022651	-0.001542 0.989193 0.980612 0.003123	0.018747 0.989653 0.983376 0.003428	0.082975 0.967104 0.972062 0.050752	0.003668 0.975159 0.978755 0.004653	-0.005862 0.990983 0.983452 -0.003499	10 0.045578 -9
8 45	19 15	8 45	0.231105 0.855189 0.865441 0.015396	0.018733 0.982514 0.983267 0.025529	-0.050772 0.981405 0.977393 -0.059565	-0.050630 0.980664 0.977749 -0.059609	-0.005119 0.984140 0.989433 -0.005920	0.031921 0.976962 0.984704 0.024103	-0.016507 0.989705 0.991024 -0.014666	0.019921 0.973238 0.985811 0.004747	-0.001794 0.989193 0.994056 -0.000691	0.040868 0.989653 0.975741 0.029334	-0.010111 0.967104 0.988964 -0.010360	0.028397 0.975159 0.981558 0.027299	-0.002583 0.990983 0.991145 -0.001385	3 -0.030294 9999
8 46	19 20	8 46	0.266118 0.855189 0.829825 -0.004656	0.031305 0.982514 0.984126 0.018267	0.012352 0.981405 0.973932 0.010523	0.011955 0.980664 0.974438 0.010067	0.027638 0.984140 0.986027 0.015260	0.019375 0.976962 0.985824 -0.001770	0.006338 0.989705 0.985920 0.008262	0.006081 0.973238 0.988300 -0.009881	-0.014092 0.989193 0.984395 -0.014822	0.029481 0.989653 0.984450 0.017666	0.049655 0.967104 0.954833 -0.004724	-0.013014 0.975159 0.981417 -0.027882	-0.007058 0.990983 0.993759 -0.005804	0 0.000000 9999
8 47	19 14	8 47	0.277986 0.855189 0.848796 0.023050	0.026256 0.982514 0.985311 0.013860	-0.004856 0.981405 0.990034 -0.004799	-0.004715 0.980664 0.990178 -0.005675	-0.020722 0.984140 0.989030 -0.023426	0.007700 0.976962 0.986181 0.001993	-0.005454 0.989705 0.966393 -0.000069	-0.006708 0.973238 0.991150 -0.005413	-0.004537 0.989193 0.983474 -0.004040	-0.006140 0.989653 0.979770 0.008319	-0.012793 0.967104 0.989420 0.003724	0.027165 0.975159 0.979535 0.013822	0.004406 0.990983 0.975990 0.006235	4 -0.023237 9999
8 48	19 20	8 48	0.251551 0.855189 0.853629 -0.005236	0.040519 0.982514 0.979336 0.024011	0.021836 0.981405 0.981656 0.022078	0.020868 0.980664 0.981744 0.020855	0.000440 0.984140 0.986218 -0.010310	0.043867 0.976962 0.975812 0.016567	0.002192 0.989705 0.985840 0.007603	0.029004 0.973238 0.989092 0.012915	0.036409 0.989193 0.985792 0.034031	-0.003531 0.989653 0.980052 -0.016952	0.079477 0.967104 0.947844 0.020896	-0.003869 0.975159 0.979709 -0.026982	0.021177 0.990983 0.986921 0.021564	0 0.000000 9999
8 49	19 11	8 49	0.258153 0.855189 0.862011 0.018866	-0.032442 0.982514 0.981905 -0.014977	-0.010866 0.981405 0.995964 -0.005636	-0.010614 0.980664 0.995970 -0.005574	-0.030055 0.984140 0.978541 -0.009601	0.036467 0.976962 0.991410 0.032239	0.000709 0.989705 0.980731 0.001882	-0.054992 0.973238 0.966875 -0.010656	-0.004616 0.989193 0.989448 -0.009019	-0.020811 0.989653 0.965754 -0.003444	-0.016162 0.967104 0.989840 -0.004462	0.038685 0.975159 0.954229 0.017527	0.002710 0.990983 0.983042 0.007454	0 0.018866 9999
8 50	19 19	8 50	0.274495 0.855189 0.841603 0.015987	0.008279 0.982514 0.971382 -0.017840	0.011115 0.981405 0.972760 0.015032	0.019859 0.980664 0.971295 0.023331	0.025501 0.984140 0.980536 0.004008	0.040813 0.976962 0.977126 0.009103	-0.002045 0.989705 0.987019 -0.000914	0.050264 0.973238 0.975396 0.010407	-0.013522 0.989193 0.987213 -0.005040	0.013124 0.989653 0.972025 -0.009834	0.094413 0.967104 0.946227 0.027084	-0.005291 0.975159 0.977644 -0.023015	-0.001613 0.990983 0.990297 -0.000712	10 0.020808 9999
8 51	19 15	8 51	0.108156 0.855189 0.953557 0.019049	0.043884 0.982514 0.965937 0.018780	-0.014976 0.981405 0.992880 -0.015301	-0.014632 0.980664 0.992584 -0.014532	-0.023588 0.984140 0.995941 -0.018557	0.006583 0.976962 0.986807 0.002966	0.006560 0.989705 0.992363 0.004645	-0.009177 0.973238 0.992096 -0.017424	0.012691 0.989193 0.984052 0.006736	0.015510 0.989653 0.979790 0.004873	-0.011835 0.967104 0.989323 0.004542	0.028363 0.975159 0.981581 0.011572	-0.000760 0.990983 0.976821 -0.004754	0 0.019049 9999
8 52	19 19	8 52	0.215702 0.855189 0.878655 -0.009271	0.038459 0.982514 0.975586 0.015636	-0.036724 0.981405 0.979621 -0.026977	-0.034879 0.980664 0.979316 -0.025671	-0.001688 0.984140 0.987858 -0.011976	0.032087 0.976962 0.988364 0.018670	0.001263 0.989705 0.985782 0.002723	0.062686 0.973238 0.980738 0.034792	0.004052 0.989193 0.983607 0.006958	-0.004882 0.989653 0.991761 -0.011061	0.048508 0.967104 0.979864 0.007578	0.009080 0.975159 0.984103 0.002649	-0.009194 0.990983 0.986723 -0.004793	0 0.000000 9999
8 53	19 20	8 53	0.219539 0.855189 0.864582 -0.014065	0.011572 0.982514 0.990644 0.007523	0.019498 0.981405 0.984290 0.014137	0.016099 0.980664 0.983632 0.010292	0.025366 0.984140 0.980262 0.007546	0.013282 0.976962 0.974676 -0.016139	-0.021366 0.989705 0.984579 -0.025790	0.015126 0.973238 0.974335 -0.019483	-0.004329 0.989193 0.991438 -0.007475	-0.002285 0.989653 0.987103 -0.013830	-0.011092 0.967104 0.988395 -0.016640	0.042735 0.975159 0.978351 0.027730	-0.002703 0.990983 0.991510 -0.002521	0 0.000000 9999
8 54	19 20	8 54	0.187776 0.855189 0.908820 0.007329	-0.008492 0.982514 0.993275 -0.000484	-0.000422 0.981405 0.941197 0.018641	0.000601 0.980664 0.941636 0.019379	0.039289 0.984140 0.970887 0.009467	-0.063814 0.976962 0.957298 -0.021146	0.035834 0.989705 0.936138 0.018847	-0.005569 0.973238 0.990740 0.008488	-0.000959 0.989193 0.990613 -0.000763	0.009255 0.989653 0.991013 0.000267	-0.024112 0.967104 0.986538 -0.000940	-0.052316 0.975159 0.963287 -0.021855	0.020813 0.990983 0.986638 0.017250	6 0.011753 9999
8 55	19 20	8 55	0.230474 0.855189 0.862538 -0.001900	0.029870 0.982514 0.987915 0.013217	0.038820 0.981405 0.974298 0.030876	0.038286 0.980664 0.974400 0.030004	-0.001355 0.984140 0.988037 -0.010571	0.009758 0.976962 0.984529 0.003640	-0.013372 0.989705 0.990274 -0.015186	0.011940 0.973238 0.984927 -0.005899	-0.021009 0.989193 0.988873 -0.022288	0.023884 0.989653 0.983558 0.010364	0.074644 0.967104 0.964120 0.016546	0.015123 0.975159 0.975753 -0.011253	-0.000750 0.990983 0.987810 -0.001376	0 0.000000 9999
8 56	19 18	8 56	0.253764 0.855189 0.845583 -0.006491	0.026020 0.982514 0.985666 0.022285	0.008231 0.981405 0.987619 0.010955	0.008075 0.980664 0.986139 0.009589	0.003463 0.984140 0.988965 0.012441	-0.016822 0.976962 0.993006 -0.015353	0.023139 0.989705 0.968907 0.028715	-0.006091 0.973238 0.987323 0.008627	-0.019737 0.989193 0.990821 -0.017116	-0.013253 0.989653 0.976991 0.003719	-0.025175 0.967104 0.989468 -0.015403	-0.020494 0.975159 0.988456 -0.034655	0.017073 0.990983 0.993348 0.018058	0 0.000000 9999
8 57	19 20	8 57	0.237423 0.855189 0.863218 0.010250	-0.015125 0.982514 0.990547 -0.006833	-0.001938 0.981405 0.959981 0.008894	-0.001077 0.980664 0.960235 0.008887	0.039659 0.984140 0.973097 0.013721	-0.045314 0.976962 0.977979 -0.019593	0.041070 0.989705 0.969097 0.027770	0.006151 0.973238 0.991258 0.004962	-0.005575 0.989193 0.990319 -0.002508	0.030530 0.989653 0.985390 0.016248	0.023085 0.967104 0.990916 0.009820	-0.020693 0.975159 0.983608 -0.009210	0.021125 0.990983 0.985162 0.018695	6 0.016871 9999
8 58	19 19	8 58	0.233078 0.855189 0.878605 0.011596	0.000956 0.982514 0.991246 0.011472	0.017896 0.981405 0.951818 0.022454	0.018456 0.980664 0.951568 0.023486	-0.002647 0.984140 0.977409 -0.022844	-0.021949 0.976962 0.989973 -0.008966	-0.018497 0.989705 0.989995 -0.020930	0.004245 0.973238 0.991442 -0.006287	0.010817 0.989193 0.992780 0.013087	0.014678 0.989653 0.989615 0.004578	0.015445 0.967104 0.993081 0.006106	-0.038507 0.975159 0.986375 -0.033058	0.002585 0.990983 0.993049 0.002160	4 -0.016276 9999
8 59	19 12	8 59	0.212203 0.855189 0.903540 0.027515	0.037794 0.982514 0.944330 -0.000918	0.010216 0.981405 0.989741 0.016043	0.011855 0.980664 0.989681 0.017792	0.004948 0.984140 0.986525 -0.006787	-0.052450 0.976962 0.963480 -0.012783	0.026586 0.989705 0.971190 0.017193	-0.039315 0.973238 0.981507 -0.011498	0.007130 0.989193 0.975792 -0.004083	0.013280 0.989653 0.965726 -0.009374	-0.027500 0.967104 0.972756 0.002687	0.053882 0.975159 0.857717 0.001228	0.000162 0.990983 0.984203 -0.000637	0 0.027515 9999
8 60	19 18	8 60	0.243455 0.855189 0.852568 -0.001372	-0.021687 0.982514 0.978149 0.000935	0.012555 0.981405 0.946951 -0.001372	0.013065 0.980664 0.947083 -0.001365	0.020018 0.984140 0.974823 -0.001958	0.005550 0.976962 0.992025 0.013607	0.023580 0.989705 0.987643 0.018514	0.046212 0.973238 0.980876 0.018844	0.008803 0.989193 0.989941 0.005289	0.005072 0.989653 0.986962 -0.007121	0.019116 0.967104 0.984975 0.015993	-0.027631 0.975159 0.972110 -0.006756	0.026086 0.990983 0.990437 0.025089	0 0.000000 9999
8 61	19 19	8 61	0.242204 0.855189 0.851901 0.004926	-0.021300 0.982514 0.992644 -0.009951	0.008345 0.981405 0.973733 0.016295	0.005991 0.980664 0.973641 0.014050	0.005906 0.984140 0.979566 -0.013148	-0.006812 0.976962 0.990988 0.009973	0.026542 0.989705 0.988305 0.030379	-0.013704 0.973238 0.992079 -0.009815	0.006499 0.989193 0.989942 0.007020	0.023596 0.989653 0.983780 0.011159	0.052597 0.967104 0.966164 0.005728	0.002705 0.975159 0.983458 -0.008441	-0.007331 0.990983 0.993725 -0.005180	6 0.012233 9999
8 62	19 18	8 62	0.284392 0.855189 0.825647 0.012208	-0.029158 0.982514 0.980784 -0.007464	0.026694 0.981405 0.975846 0.030090	0.029359 0.980664 0.977233 0.031635	-0.016158 0.984140 0.977947 0.002167	-0.052301 0.976962 0.969129 -0.018796	-0.001945 0.989705 0.989957 -0.001129	-0.023694 0.973238 0.978033 0.007731	0.003115 0.989193 0.989784 0.004462	0.027445 0.989653 0.986507 0.015269	-0.012132 0.967104 0.990039 -0.008208	0.034746 0.975159 0.977002 0.016664	0.018298 0.990983 0.956431 0.015859	11 0.014263 9999
8 63	19 3	8 63	0.409376 0.855189 0.648048 0.052124	-0.071637 0.982514 0.907814 -0.021546	-0.047473 0.981405 0.808612 -0.025700	-0.045955 0.980664 0.807735 -0.025242	-0.081950 0.984140 0.827467 -0.020531	-0.031217 0.976962 0.974969 -0.007612	-0.021387 0.989705 0.832723 0.000821	-0.132711 0.973238 0.832230 -0.032999	0.026452 0.989193 0.788677 0.031476	-0.085261 0.989653 0.762745 -0.030906	-0.160405 0.967104 0.759748 -0.045772	0.103362 0.975159 0.676667 0.007036	-0.015477 0.990983 0.876699 -0.006771	0 0.052124 46
9 10	20 19	9 10	0.311904 0.862157 0.841117 0.074798	-0.022717 0.984504 0.979471 -0.008718	-0.070974 0.976865 0.977516 -0.059909	-0.068353 0.977099 0.976850 -0.057976	-0.005754 0.977934 0.989853 0.003728	-0.032479 0.981032 0.985190 -0.032135	0.011038 0.986181 0.980055 0.004665	-0.022702 0.964253 0.987350 -0.029456	-0.075456 0.986549 0.967793 -0.063981	-0.000469 0.987526 0.978214 -0.011603	-0.004032 0.965767 0.992874 0.000878	0.048233 0.979841 0.982669 0.031911	-0.018394 0.989305 0.980808 -0.014839	0 0.074798 -9
9 11	20 19	9 11	0.280993 0.862157 0.825604 0.023830	-0.013565 0.984504 0.983743 -0.019479	-0.015103 0.976865 0.984552 -0.006827	-0.016687 0.977099 0.985412 -0.008696	-0.042836 0.977934 0.986507 -0.032036	-0.000013 0.981032 0.987323 -0.001855	-0.035737 0.986181 0.967517 -0.028522	-0.047880 0.964253 0.984672 -0.022680	0.005238 0.986549 0.982329 0.001330	-0.038653 0.987526 0.967173 -0.022582	-0.018304 0.965767 0.988116 0.000362	-0.019804 0.979841 0.982556 -0.016460	0.017521 0.989305 0.988426 0.020230	4 -0.027630 9999
9 12	20 19	9 12	0.186574 0.862157 0.909725 0.001414	0.002568 0.984504 0.982777 -0.015113	-0.079116 0.976865 0.970457 -0.081666	-0.077656 0.977099 0.969743 -0.080813	-0.041680 0.977934 0.987222 -0.030499	0.024887 0.981032 0.980736 0.010755	-0.048327 0.986181 0.983960 -0.048172	-0.020833 0.964253 0.987157 -0.039489	-0.010843 0.986549 0.982128 -0.022752	-0.024102 0.987526 0.989674 -0.028959	0.000871 0.965767 0.989381 0.015580	0.058692 0.979841 0.977663 0.050592	0.001189 0.989305 0.978728 0.000645	2 -0.010746 9999
9 13	20 20	9 13	0.265538 0.862157 0.852382 0.020685	0.000142 0.984504 0.980140 -0.001236	0.004217 0.976865 0.977242 -0.013733	0.002707 0.977099 0.976692 -0.016911	-0.000813 0.977934 0.983377 -0.002247	0.028135 0.981032 0.987035 0.015293	-0.006466 0.986181 0.991326 -0.010180	0.054618 0.964253 0.982222 0.033038	-0.023983 0.986549 0.978689 -0.014979	-0.022337 0.987526 0.980953 -0.032078	0.017510 0.965767 0.988624 0.014770	-0.013182 0.979841 0.986767 -0.011906	0.022378 0.989305 0.991949 0.019034	7 0.026142 9999
9 14	20 10	9 14	0.259983 0.862157 0.852089 0.018075	0.017653 0.984504 0.985898 0.018444	0.000491 0.976865 0.989174 -0.009909	0.000504 0.977099 0.989251 -0.009581	-0.008335 0.977934 0.985110 -0.006366	-0.027547 0.981032 0.981418 -0.018750	-0.022081 0.986181 0.983611 -0.020678	0.014798 0.964253 0.986888 0.020515	0.019263 0.986549 0.974435 0.016080	-0.014171 0.987526 0.976893 -0.001803	0.003161 0.965767 0.995130 0.009400	-0.001411 0.979841 0.986740 0.004092	-0.003395 0.989305 0.994288 -0.006082	6 -0.019333 9999
9 15	20 17	9 15	0.242950 0.862157 0.833524 0.006776	-0.026162 0.984504 0.989056 -0.023075	0.033570 0.976865 0.974336 0.017714	0.031903 0.977099 0.974877 0.016865	-0.008010 0.977934 0.976964 0.000082	-0.023036 0.981032 0.988923 -0.016925	0.039465 0.986181 0.978149 0.044803	-0.037929 0.964253 0.979941 -0.013932	-0.043594 0.986549 0.980677 -0.047539	0.011921 0.987526 0.985152 0.018870	-0.039881 0.965767 0.988776 -0.027104	0.031438 0.979841 0.971590 0.033416	0.001166 0.989305 0.989105 0.001945	8 -0.017948 9999
9 16	20 12	9 16	0.030671 0.862157 0.985058 0.007442	0.026526 0.984504 0.991195 0.026305	0.021875 0.976865 0.984760 0.025955	0.019772 0.977099 0.986745 0.022928	-0.000488 0.977934 0.986950 -0.007356	0.001529 0.981032 0.984805 -0.005492	0.001956 0.986181 0.984106 -0.005923	-0.008202 0.964253 0.983507 -0.017446	-0.000185 0.986549 0.999965 -0.000516	-0.000467 0.987526 0.987152 -0.004611	0.007206 0.965767 0.986433 0.016182	0.027122 0.979841 0.985244 0.027706	-0.017571 0.989305 0.977005 -0.019886	11 0.014359 9999
9 17	20 19	9 17	0.223485 0.862157 0.878876 -0.001082	0.005382 0.984504 0.980228 0.021339	0.007609 0.976865 0.950623 0.016680	0.010311 0.977099 0.950287 0.020679	0.032188 0.977934 0.979851 0.007736	0.009510 0.981032 0.989736 0.006997	-0.009136 0.986181 0.988257 -0.011680	0.034509 0.964253 0.982501 0.008115	0.008597 0.986549 0.986397 0.002882	-0.001785 0.987526 0.983664 -0.014669	-0.015917 0.965767 0.990512 -0.008791	-0.005045 0.979841 0.974556 -0.008672	0.016250 0.989305 0.991119 0.011805	0 0.000000 9999
9 18	20 18	9 18	0.203294 0.862157 0.899975 0.005891	0.009063 0.984504 0.980826 -0.002179	0.004570 0.976865 0.975538 0.009825	0.004313 0.977099 0.975025 0.009756	0.000047 0.977934 0.989400 -0.001968	0.007125 0.981032 0.981149 -0.006176	-0.003745 0.986181 0.992706 -0.007045	0.024717 0.964253 0.982042 -0.003977	0.002719 0.986549 0.984622 0.004540	-0.000054 0.987526 0.993698 0.001169	-0.033281 0.965767 0.985923 -0.006103	-0.025444 0.979841 0.986510 -0.021013	0.005997 0.989305 0.987792 0.001257	6 -0.006442 9999
9 19	20 16	9 19	0.082092 0.862157 0.955432 -0.002842	-0.005508 0.984504 0.976537 -0.018264	-0.020381 0.976865 0.979375 -0.020964	-0.019724 0.977099 0.980821 -0.020338	0.008627 0.977934 0.982139 0.014191	0.035598 0.981032 0.977943 0.022639	-0.006594 0.986181 0.978277 0.000149	0.042660 0.964253 0.976190 0.015597	-0.019797 0.986549 0.983379 -0.028882	-0.000219 0.987526 0.999874 -0.000580	-0.031869 0.965767 0.990746 -0.025762	0.002505 0.979841 0.980733 0.002011	-0.001742 0.989305 0.991374 -0.006258	0 0.000000 9999
9 20	20 19	9 20	0.233315 0.862157 0.870736 0.006233	0.021285 0.984504 0.978000 -0.001389	0.002867 0.976865 0.968359 0.004382	-0.001932 0.977099 0.967709 -0.000708	0.017998 0.977934 0.980452 -0.003835	0.052214 0.981032 0.987928 0.040704	0.011966 0.986181 0.985512 0.011935	0.063762 0.964253 0.978205 0.031264	0.024662 0.986549 0.992720 0.019580	0.013678 0.987526 0.988341 0.005462	0.085527 0.965767 0.968569 0.037381	0.036281 0.979841 0.981770 0.022082	-0.002779 0.989305 0.983780 -0.003303	10 0.015264 9999
9 21	20 19	9 21	0.225476 0.862157 0.878738 0.003137	0.043381 0.984504 0.976426 0.028904	-0.014010 0.976865 0.974258 -0.021361	-0.017585 0.977099 0.975496 -0.025433	0.012078 0.977934 0.982977 -0.006894	0.060407 0.981032 0.973257 0.040995	-0.009260 0.986181 0.987997 -0.010484	0.041435 0.964253 0.978141 0.013862	0.030677 0.986549 0.981090 0.024108	0.011032 0.987526 0.986498 0.006252	0.097264 0.965767 0.959093 0.049153	0.052795 0.979841 0.969915 0.039367	0.011195 0.989305 0.990075 0.006152	10 0.012417 9999
9 22	20 16	9 22	0.250133 0.862157 0.836558 0.004341	-0.032159 0.984504 0.985350 -0.016779	-0.032015 0.976865 0.981207 -0.028545	-0.031326 0.977099 0.981459 -0.027677	0.003505 0.977934 0.981862 0.016527	0.004139 0.981032 0.986633 0.003469	0.015635 0.986181 0.980242 0.009920	-0.018879 0.964253 0.979574 0.009168	-0.013344 0.986549 0.986265 -0.015982	-0.004897 0.987526 0.974002 -0.002131	0.020983 0.965767 0.992396 0.031568	0.050870 0.979841 0.979059 0.056383	0.000134 0.989305 0.988784 -0.003539	11 0.015645 9999
9 23	20 19	9 23	0.236153 0.862157 0.869094 0.002808	-0.012932 0.984504 0.971368 0.006612	-0.001267 0.976865 0.950834 0.013781	0.000882 0.977099 0.950801 0.016468	0.006605 0.977934 0.980298 -0.008162	0.003231 0.981032 0.990503 0.008054	0.010658 0.986181 0.990573 0.014095	0.002399 0.964253 0.988886 -0.014898	-0.014817 0.986549 0.989150 -0.021553	-0.004500 0.987526 0.985872 -0.010246	-0.032761 0.965767 0.980470 -0.008385	-0.032873 0.979841 0.968399 -0.012512	-0.000332 0.989305 0.989970 -0.006309	8 -0.007780 9999
9 24	20 20	9 24	0.232622 0.862157 0.869714 0.002157	-0.009244 0.984504 0.990441 -0.001273	-0.006059 0.976865 0.944131 -0.008261	-0.003493 0.977099 0.944117 -0.007970	0.018463 0.977934 0.974850 -0.010677	0.014261 0.981032 0.990586 0.019638	0.005813 0.986181 0.979536 0.009164	-0.009755 0.964253 0.991331 -0.009372	-0.002787 0.986549 0.982007 -0.015408	-0.033311 0.987526 0.987034 -0.042453	0.070353 0.965767 0.973598 0.028802	0.039124 0.979841 0.985646 0.029466	-0.007384 0.989305 0.991096 -0.007861	9 -0.009569 9999
9 25	20 10	9 25	0.245671 0.862157 0.878562 0.030176	-0.006394 0.984504 0.989591 -0.008683	0.007824 0.976865 9.000000 0.000000	0.001221 0.977099 0.996470 0.002725	-0.018577 0.977934 0.986612 -0.004613	-0.001494 0.981032 0.985342 0.012809	-0.008607 0.986181 0.984670 -0.007815	0.017441 0.964253 0.991482 0.018727	-0.019816 0.986549 0.994688 -0.026698	-0.030941 0.987526 0.988795 -0.028519	0.003784 0.965767 0.997145 0.005600	0.003551 0.979841 0.987848 0.004590	0.014071 0.989305 0.986159 0.011284	0 0.030176 9999
9 26	20 18	9 26	0.231158 0.862157 0.863947 0.004208	-0.001676 0.984504 0.973437 0.019613	-0.001117 0.976865 0.969528 0.002047	-0.003140 0.977099 0.969492 0.000101	0.011128 0.977934 0.983360 -0.000488	0.013899 0.981032 0.984033 0.004244	0.023005 0.986181 0.974195 0.026497	-0.009708 0.964253 0.986574 -0.015467	0.004340 0.986549 0.992795 0.002541	0.016508 0.987526 0.988267 0.008508	0.063860 0.965767 0.973223 0.032326	0.048699 0.979841 0.978099 0.041078	-0.007262 0.989305 0.992594 -0.008776	11 0.013147 9999
9 27	20 19	9 27	0.251319 0.862157 0.868330 0.021773	-0.014155 0.984504 0.989107 -0.003111	0.006078 0.976865 0.968289 -0.009355	0.009986 0.977099 0.966210 -0.006998	0.037725 0.977934 0.973435 0.000582	-0.030930 0.981032 0.978671 -0.010620	-0.006440 0.986181 0.978640 -0.010935	-0.004939 0.964253 0.992792 0.006686	0.022975 0.986549 0.989268 0.017280	-0.000750 0.987526 0.990709 -0.009457	0.057336 0.965767 0.988040 0.038632	0.040352 0.979841 0.987536 0.037926	0.016467 0.989305 0.989749 0.011288	10 0.029002 9999
9 28	20 20	9 28	0.226603 0.862157 0.885719 0.013009	-0.004141 0.984504 0.993011 0.002657	0.017420 0.976865 0.929862 0.005111	0.017994 0.977099 0.931044 0.005579	0.008332 0.977934 0.977850 -0.017593	-0.017382 0.981032 0.972593 0.009046	0.022425 0.986181 0.963812 0.015827	-0.012949 0.964253 0.992711 -0.005318	0.013738 0.986549 0.987348 0.010818	-0.001970 0.987526 0.993830 -0.010248	-0.001019 0.965767 0.993366 0.002010	-0.000318 0.979841 0.981447 0.005245	0.005119 0.989305 0.991788 0.003634	4 -0.015128 9999
9 29	20 19	9 29	0.157385 0.862157 0.914069 -0.032905	-0.002695 0.984504 0.977519 -0.011101	0.001265 0.976865 0.995737 -0.001559	0.001425 0.977099 0.994774 0.000284	0.002804 0.977934 0.976765 -0.017527	0.006132 0.981032 0.988378 0.000671	-0.008013 0.986181 0.987113 -0.006827	0.014892 0.964253 0.987174 0.004871	0.003601 0.986549 0.986514 0.002538	-0.000300 0.987526 0.983697 -0.003925	0.047697 0.965767 0.971687 0.012883	-0.000098 0.979841 0.995834 0.001641	0.027020 0.989305 0.988495 0.026110	0 0.000000 9999
9 30	20 18	9 30	0.168659 0.862157 0.926644 0.000808	0.033566 0.984504 0.968124 0.007472	-0.010487 0.976865 0.987269 -0.012673	-0.009714 0.977099 0.987344 -0.012640	-0.049812 0.977934 0.985628 -0.034772	0.032128 0.981032 0.971769 -0.001087	-0.021809 0.986181 0.992741 -0.025792	0.043939 0.964253 0.975678 0.003330	-0.001280 0.986549 0.990085 -0.004685	-0.002684 0.987526 0.985591 -0.009385	0.006848 0.965767 0.984426 0.013212	0.009271 0.979841 0.981561 0.005844	-0.002135 0.989305 0.986393 -0.001969	4 -0.005301 9999
9 31	20 14	9 31	0.194151 0.862157 0.907500 0.005824	0.038062 0.984504 0.970352 0.028359	0.010070 0.976865 0.998199 0.008164	0.015536 0.977099 0.986231 0.011566	-0.012096 0.977934 0.981965 0.000501	0.006953 0.981032 0.983331 0.006282	-0.016212 0.986181 0.981298 -0.017377	-0.017944 0.964253 0.981972 -0.021296	-0.002814 0.986549 0.986744 -0.004299	-0.022516 0.987526 0.980942 -0.030507	-0.018476 0.965767 0.976787 0.008512	-0.017922 0.979841 0.996011 -0.017791	-0.018044 0.989305 0.984770 -0.018829	9 -0.013329 9999
9 32	20 20	9 32	0.259306 0.862157 0.849387 0.013418	-0.022407 0.984504 0.978193 -0.003516	-0.005885 0.976865 0.972656 -0.007409	-0.014314 0.977099 0.972284 -0.016147	0.026575 0.977934 0.979442 0.005858	-0.036825 0.981032 0.991847 -0.031113	0.002613 0.986181 0.990077 -0.002735	0.008104 0.964253 0.991225 0.000143	-0.002042 0.986549 0.988748 0.000700	-0.000015 0.987526 0.983813 -0.011202	-0.017527 0.965767 0.987569 -0.018929	-0.000678 0.979841 0.979708 -0.001283	0.006447 0.989305 0.988127 0.011822	3 -0.014719 9999
9 33	20 14	9 33	0.243892 0.862157 0.844208 -0.007467	0.010285 0.984504 0.983046 0.017484	0.010352 0.976865 0.982165 0.000166	0.010148 0.977099 0.982281 0.000714	-0.035631 0.977934 0.987139 -0.021635	-0.010374 0.981032 0.985213 -0.005537	0.002965 0.986181 0.975535 0.006311	-0.048721 0.964253 0.968635 -0.014642	0.007439 0.986549 0.989397 0.006311	-0.023238 0.987526 0.981485 -0.015138	-0.003554 0.965767 0.989827 -0.002908	0.011632 0.979841 0.979969 0.008888	0.002686 0.989305 0.982443 -0.004157	0 0.000000 9999
9 34	20 20	9 34	0.262504 0.862157 0.828985 0.003377	-0.012370 0.984504 0.988638 -0.014312	0.006313 0.976865 0.978547 0.007985	0.005983 0.977099 0.979029 0.005930	0.030225 0.977934 0.975628 0.000720	0.010631 0.981032 0.994095 0.009452	0.029223 0.986181 0.986338 0.018545	0.038367 0.964253 0.980543 0.005345	0.018923 0.986549 0.985137 0.014232	0.013912 0.987526 0.980279 0.006378	0.054856 0.965767 0.983461 0.029543	0.039241 0.979841 0.978886 0.030147	-0.013988 0.989305 0.986561 -0.016436	11 0.010090 9999
9 35	20 19	9 35	0.266824 0.862157 0.839591 0.019578	0.004980 0.984504 0.990598 0.009703	0.003215 0.976865 0.983858 -0.000887	0.000956 0.977099 0.983572 -0.003208	-0.028226 0.977934 0.987584 -0.009729	-0.021172 0.981032 0.992781 -0.019547	0.004655 0.986181 0.980032 0.005185	-0.035840 0.964253 0.988318 -0.017372	0.006652 0.986549 0.983590 0.011719	0.009080 0.987526 0.985343 0.014219	-0.043361 0.965767 0.991848 -0.029547	0.004727 0.979841 0.986722 0.006200	0.042191 0.989305 0.983851 0.033526	0 0.019578 9999
9 36	20 19	9 36	0.243975 0.862157 0.867495 0.018056	-0.015187 0.984504 0.986427 -0.023157	0.096487 0.976865 0.973319 0.091776	0.093060 0.977099 0.973181 0.088531	0.041923 0.977934 0.977700 0.015756	0.030686 0.981032 0.986514 0.024921	0.036416 0.986181 0.975330 0.031606	0.048317 0.964253 0.977746 0.011884	-0.005776 0.986549 0.985706 -0.008929	0.015380 0.987526 0.982328 0.003936	0.023276 0.965767 0.987458 0.016463	0.018207 0.979841 0.986282 0.014027	-0.024908 0.989305 0.986983 -0.023136	6 0.023889 9999
9 37	20 19	9 37	0.278778 0.862157 0.837796 0.026135	0.032082 0.984504 0.981519 0.020624	0.038107 0.976865 0.973198 0.037323	0.039612 0.977099 0.973544 0.038282	0.025865 0.977934 0.987325 0.016839	0.013520 0.981032 0.992673 0.008735	0.032503 0.986181 0.985837 0.043289	0.036061 0.964253 0.981649 0.007232	-0.006807 0.986549 0.979232 -0.004585	0.021126 0.987526 0.984336 0.012034	0.092221 0.965767 0.964477 0.042910	0.076790 0.979841 0.980390 0.067111	-0.000773 0.989305 0.982563 -0.002632	11 0.041880 85
9 38	20 18	9 38	0.261131 0.862157 0.832276 0.003881	0.015310 0.984504 0.978349 -0.005330	-0.005144 0.976865 0.960573 -0.012103	-0.001740 0.977099 0.960581 -0.011009	-0.002539 0.977934 0.974488 -0.029757	0.020952 0.981032 0.990212 0.021305	-0.016241 0.986181 0.974910 -0.021261	0.034766 0.964253 0.971888 -0.009313	0.035636 0.986549 0.987739 0.032878	0.012615 0.987526 0.989406 0.003643	0.003906 0.965767 0.987857 -0.007519	-0.021976 0.979841 0.980726 -0.018182	0.021082 0.989305 0.989918 0.022132	8 0.011296 9999
9 39	20 19	9 39	0.302985 0.862157 0.770895 0.009311	-0.030732 0.984504 0.978702 -0.049747	0.008535 0.976865 0.982825 0.005262	0.005472 0.977099 0.982883 0.001684	0.040297 0.977934 0.983331 0.017407	0.008204 0.981032 0.982408 -0.004402	0.009358 0.986181 0.986549 0.006847	0.049133 0.964253 0.969347 0.009820	0.032795 0.986549 0.990043 0.027258	-0.008692 0.987526 0.982755 -0.024234	0.050634 0.965767 0.944042 -0.011921	-0.004605 0.979841 0.984331 -0.010682	-0.023961 0.989305 0.990436 -0.027558	1 -0.021522 9999
9 40	20 20	9 40	0.323055 0.862157 0.749264 0.020163	0.016244 0.984504 0.972656 -0.008138	-0.006745 0.976865 0.974055 -0.008699	-0.003067 0.977099 0.973314 -0.006688	0.048337 0.977934 0.972352 0.019649	0.050377 0.981032 0.984983 0.032244	0.020459 0.986181 0.978669 0.011796	0.083958 0.964253 0.962168 0.035818	-0.000449 0.986549 0.989221 -0.002442	0.015937 0.987526 0.981254 0.001482	0.100847 0.965767 0.948999 0.044830	0.032829 0.979841 0.989862 0.025008	-0.001293 0.989305 0.987933 -0.006884	10 0.030065 9999
9 41	20 20	9 41	0.348751 0.862157 0.711978 0.022521	0.027255 0.984504 0.955236 -0.002546	0.028631 0.976865 0.988459 0.026521	0.020636 0.977099 0.987674 0.018437	0.016077 0.977934 0.978318 -0.007425	0.072530 0.981032 0.978597 0.050183	0.000108 0.986181 0.979005 -0.006382	0.100721 0.964253 0.962648 0.051062	-0.036227 0.986549 0.989532 -0.033415	0.020199 0.987526 0.965132 -0.000810	0.083067 0.965767 0.932027 0.009334	0.029991 0.979841 0.967803 0.022881	-0.016628 0.989305 0.989780 -0.017802	7 0.033911 -9
9 42	20 20	9 42	0.349233 0.862157 0.723520 0.034419	0.055853 0.984504 0.953139 0.022013	-0.003864 0.976865 0.988321 -0.009278	-0.005999 0.977099 0.988533 -0.010689	0.027915 0.977934 0.981954 0.004179	0.044660 0.981032 0.982256 0.027245	-0.009198 0.986181 0.986882 -0.015815	0.069820 0.964253 0.959557 0.015211	-0.002301 0.986549 0.986677 -0.008042	0.025341 0.987526 0.973461 0.007408	0.083203 0.965767 0.920847 0.001990	0.018431 0.979841 0.977506 0.010502	-0.006705 0.989305 0.988079 -0.009686	0 0.034419 -9
9 43	20 20	9 43	0.359408 0.862157 0.741350 0.076018	0.058226 0.984504 0.964000 0.028711	-0.001426 0.976865 0.987992 -0.002445	0.000735 0.977099 0.987261 -0.000501	0.026718 0.977934 0.978111 0.001906	0.014785 0.981032 0.981801 -0.005217	-0.020385 0.986181 0.987672 -0.027684	0.063192 0.964253 0.968108 0.013628	-0.017684 0.986549 0.991984 -0.022929	0.023200 0.987526 0.976644 0.006998	0.101955 0.965767 0.927809 0.027858	0.014933 0.979841 0.983265 0.009276	0.003450 0.989305 0.987555 0.004788	0 0.076018 -9
9 44	20 20	9 44	0.307171 0.862157 0.761223 0.012674	0.049165 0.984504 0.966119 0.030124	0.018061 0.976865 0.970398 0.001477	0.013167 0.977099 0.970149 -0.004240	0.049823 0.977934 0.964438 0.013686	0.018661 0.981032 0.989027 0.011057	-0.007425 0.986181 0.969345 -0.022850	0.066325 0.964253 0.967358 0.017876	0.038762 0.986549 0.980612 0.022114	0.024211 0.987526 0.983376 0.011732	0.038235 0.965767 0.972062 0.003424	-0.029877 0.979841 0.978755 -0.034624	0.026839 0.989305 0.983452 0.024211	6 -0.017018 9999
9 45	20 15	9 45	0.194073 0.862157 0.865441 -0.025840	-0.019542 0.984504 0.983267 -0.023117	-0.009362 0.976865 0.977393 -0.011407	-0.009102 0.977099 0.977749 -0.010877	-0.023189 0.977934 0.989433 -0.021824	0.010271 0.981032 0.984704 0.000202	0.027430 0.986181 0.991024 0.028700	0.013724 0.964253 0.985811 -0.002997	0.009158 0.986549 0.994056 0.003343	-0.007456 0.987526 0.975741 -0.013915	0.001633 0.965767 0.988964 0.002932	-0.005560 0.979841 0.981558 -0.000576	0.012105 0.989305 0.991145 0.010504	0 0.000000 9999
9 46	20 20	9 46	0.286625 0.862157 0.829825 0.027746	0.030670 0.984504 0.984126 0.018255	0.029544 0.976865 0.973932 0.031594	0.027655 0.977099 0.974438 0.029570	-0.003897 0.977934 0.986027 -0.018334	0.029634 0.981032 0.985824 0.013582	0.013484 0.986181 0.985920 0.013412	-0.016855 0.964253 0.988300 -0.030543	-0.001438 0.986549 0.984395 -0.003710	-0.030998 0.987526 0.984450 -0.039592	0.051948 0.965767 0.954833 0.000135	0.007185 0.979841 0.981417 0.007695	-0.014645 0.989305 0.993759 -0.017332	9 -0.033144 161
9 47	20 14	9 47	0.262422 0.862157 0.848796 0.015796	0.006334 0.984504 0.985311 -0.002558	0.010751 0.976865 0.990034 0.004847	0.010537 0.977099 0.990178 0.004188	0.019400 0.977934 0.989030 0.012431	-0.013480 0.981032 0.986181 -0.019938	-0.003657 0.986181 0.966393 0.005398	0.007445 0.964253 0.991150 0.009157	-0.008041 0.986549 0.983474 -0.013366	-0.003308 0.987526 0.979770 0.008009	-0.015676 0.965767 0.989420 -0.004137	0.012653 0.979841 0.979535 0.006282	0.002581 0.989305 0.975990 0.001761	0 0.015796 9999
9 48	20 20	9 48	0.237758 0.862157 0.853629 -0.012578	0.028146 0.984504 0.979336 0.010877	-0.001533 0.976865 0.981656 0.011318	-0.004493 0.977099 0.981744 0.005798	0.023457 0.977934 0.986218 0.006908	0.013007 0.981032 0.975812 -0.010645	-0.002493 0.986181 0.985840 0.001428	0.013907 0.964253 0.989092 -0.005498	0.003544 0.986549 0.985792 -0.000570	0.022655 0.987526 0.980052 0.014360	0.091806 0.965767 0.947844 0.031267	0.028172 0.979841 0.979709 0.028426	-0.023945 0.989305 0.986921 -0.032981	0 0.000000 9999
9 49	20 11	9 49	0.234130 0.862157 0.862011 -0.006875	-0.021533 0.984504 0.981905 -0.000479	0.016858 0.976865 0.995964 0.011644	0.016625 0.977099 0.995970 0.011204	-0.019342 0.977934 0.978541 0.007844	0.000496 0.981032 0.991410 -0.002458	-0.005018 0.986181 0.980731 0.000291	-0.065673 0.964253 0.966875 -0.021770	0.002777 0.986549 0.989448 0.001931	-0.013380 0.987526 0.965754 0.001718	-0.011130 0.965767 0.989840 -0.000914	0.022337 0.979841 0.954229 0.014581	-0.006544 0.989305 0.983042 -0.009098	0 0.000000 9999
9 50	20 19	9 50	0.255867 0.862157 0.841603 -0.001854	0.047011 0.984504 0.971382 0.024978	0.016208 0.976865 0.972760 0.016596	0.017493 0.977099 0.971295 0.018289	0.005354 0.977934 0.980536 -0.024667	0.019052 0.981032 0.977126 -0.004576	-0.005642 0.986181 0.987019 -0.010026	0.044918 0.964253 0.975396 0.001587	-0.019178 0.986549 0.987213 -0.026402	0.002642 0.987526 0.972025 -0.013309	0.085120 0.965767 0.946227 0.020628	-0.007446 0.979841 0.977644 -0.010999	0.022773 0.989305 0.990297 0.018005	0 0.000000 9999
9 51	20 15	9 51	0.100170 0.862157 0.953557 0.002685	0.047515 0.984504 0.965937 0.030044	0.005916 0.976865 0.992880 0.007019	0.005796 0.977099 0.992584 0.006302	-0.010618 0.977934 0.995941 -0.006776	0.008056 0.981032 0.986807 -0.000538	0.006341 0.986181 0.992363 -0.000198	-0.004963 0.964253 0.992096 -0.015769	-0.000397 0.986549 0.984052 -0.000905	-0.005581 0.987526 0.979790 -0.009137	-0.027189 0.965767 0.989323 -0.013118	0.003001 0.979841 0.981581 -0.000454	0.000262 0.989305 0.976821 -0.000914	7 -0.006507 9999
9 52	20 19	9 52	0.229953 0.862157 0.878655 0.013754	0.044497 0.984504 0.975586 0.025833	0.010029 0.976865 0.979621 -0.003511	0.008643 0.977099 0.979316 -0.005381	0.000181 0.977934 0.987858 -0.016629	0.009959 0.981032 0.988364 -0.004072	-0.025000 0.986181 0.985782 -0.026199	0.046310 0.964253 0.980738 0.009351	0.015988 0.986549 0.983607 0.005998	0.002341 0.987526 0.991761 -0.005513	0.071912 0.965767 0.979864 0.035770	0.013250 0.979841 0.984103 0.003765	0.021147 0.989305 0.986723 0.013319	10 0.022181 9999
9 53	20 20	9 53	0.222447 0.862157 0.864582 -0.010750	0.016031 0.984504 0.990644 0.010890	0.012318 0.976865 0.984290 0.017287	0.008251 0.977099 0.983632 0.012932	0.023782 0.977934 0.980262 -0.002956	0.048023 0.981032 0.974676 0.025920	-0.005701 0.986181 0.984579 -0.010358	0.066745 0.964253 0.974335 0.027351	0.010387 0.986549 0.991438 0.007093	0.000359 0.987526 0.987103 -0.013233	-0.024389 0.965767 0.988395 -0.030180	-0.003885 0.979841 0.978351 -0.006349	0.002960 0.989305 0.991510 -0.001999	0 0.000000 9999
9 54	20 20	9 54	0.198999 0.862157 0.908820 0.017095	-0.004007 0.984504 0.993275 0.001873	0.022670 0.976865 0.941197 0.009273	0.025792 0.977099 0.941636 0.010821	0.025954 0.977934 0.970887 -0.007801	-0.043191 0.981032 0.957298 -0.006248	0.015425 0.986181 0.936138 -0.004720	-0.020074 0.964253 0.990740 -0.000635	-0.014574 0.986549 0.990613 -0.020259	-0.002243 0.987526 0.991013 -0.011089	-0.042479 0.965767 0.986538 -0.018042	-0.024642 0.979841 0.963287 -0.021372	-0.012574 0.989305 0.986638 -0.018893	8 -0.018610 9999
9 55	20 20	9 55	0.232039 0.862157 0.862538 -0.000451	0.009482 0.984504 0.987915 -0.007576	0.002213 0.976865 0.974298 0.009529	-0.000196 0.977099 0.974400 0.006919	-0.004067 0.977934 0.988037 -0.014649	-0.027210 0.981032 0.984529 -0.036635	-0.014442 0.986181 0.990274 -0.015827	-0.017806 0.964253 0.984927 -0.040612	0.010028 0.986549 0.988873 0.007669	0.022079 0.987526 0.983558 0.012500	0.059713 0.965767 0.964120 0.007499	-0.006165 0.979841 0.975753 -0.005027	-0.002955 0.989305 0.987810 -0.005807	0 0.000000 9999
9 56	20 18	9 56	0.242065 0.862157 0.845583 -0.010033	0.025946 0.984504 0.985666 0.020519	-0.003625 0.976865 0.987619 -0.001257	-0.002933 0.977099 0.986139 0.000150	0.015961 0.977934 0.988965 0.024394	0.008839 0.981032 0.993006 0.004971	0.033973 0.986181 0.968907 0.038038	0.009004 0.964253 0.987323 0.022915	0.000839 0.986549 0.990821 -0.004333	0.023037 0.987526 0.976991 0.037042	0.007923 0.965767 0.989468 0.016998	0.011073 0.979841 0.988456 0.005986	0.008875 0.989305 0.993348 0.006945	0 0.000000 9999
9 57	20 20	9 57	0.231627 0.862157 0.863218 0.003291	-0.013294 0.984504 0.990547 -0.008006	0.035564 0.976865 0.959981 0.027910	0.034651 0.977099 0.960235 0.025779	0.031193 0.977934 0.973097 0.000769	-0.009484 0.981032 0.977979 0.010533	0.013976 0.986181 0.969097 -0.002139	0.011556 0.964253 0.991258 0.014018	0.009790 0.986549 0.990319 0.005338	0.039152 0.987526 0.985390 0.028072	0.024806 0.965767 0.990916 0.015681	0.009121 0.979841 0.983608 0.003484	0.016472 0.989305 0.985162 0.018497	9 0.009612 9999
9 58	20 19	9 58	0.232016 0.862157 0.878605 0.010066	-0.000786 0.984504 0.991246 0.006210	0.009799 0.976865 0.951818 0.021046	0.010161 0.977099 0.951568 0.021975	0.021462 0.977934 0.977409 -0.006190	-0.008262 0.981032 0.989973 0.001852	0.013476 0.986181 0.989995 0.009720	0.021881 0.964253 0.991442 0.008198	0.023040 0.986549 0.992780 0.021957	0.027072 0.987526 0.989615 0.018244	0.020084 0.965767 0.993081 0.007652	-0.004658 0.979841 0.986375 -0.009110	-0.013062 0.989305 0.993049 -0.014782	8 0.014867 9999
9 59	20 12	9 59	0.196564 0.862157 0.903540 0.017871	0.028326 0.984504 0.944330 -0.001091	-0.018195 0.976865 0.989741 -0.023228	-0.018441 0.977099 0.989681 -0.023237	0.047378 0.977934 0.986525 0.033652	-0.018540 0.981032 0.963480 0.014406	0.044414 0.986181 0.971190 0.033965	-0.038356 0.964253 0.981507 -0.007718	0.003476 0.986549 0.975792 -0.006800	0.024315 0.987526 0.965726 0.000762	-0.011197 0.965767 0.972756 0.017706	0.042448 0.979841 0.857717 0.050296	0.076267 0.989305 0.984203 0.072580	11 0.029981 9999
9 60	20 18	9 60	0.257515 0.862157 0.852568 0.023261	-0.025089 0.984504 0.978149 -0.009568	0.014312 0.976865 0.946951 0.029914	0.011921 0.977099 0.947083 0.028215	0.041956 0.977934 0.974823 0.010949	-0.006502 0.981032 0.992025 -0.001381	-0.005397 0.986181 0.987643 -0.010838	0.044538 0.964253 0.980876 0.016816	0.027743 0.986549 0.989941 0.020736	0.004229 0.987526 0.986962 -0.004609	0.021492 0.965767 0.984975 0.017119	-0.005647 0.979841 0.972110 -0.007862	-0.000133 0.989305 0.990437 -0.006316	0 0.023261 9999
9 61	20 19	9 61	0.249453 0.862157 0.851901 0.010070	-0.003697 0.984504 0.992644 0.004912	-0.010133 0.976865 0.973733 -0.012609	-0.010013 0.977099 0.973641 -0.013721	0.040714 0.977934 0.979566 0.015410	0.014762 0.981032 0.990988 0.024524	0.010367 0.986181 0.988305 0.007679	0.021714 0.964253 0.992079 0.025771	0.000030 0.986549 0.989942 0.001259	0.016184 0.987526 0.983780 0.003916	0.083728 0.965767 0.966164 0.037057	0.040957 0.979841 0.983458 0.034021	-0.003510 0.989305 0.993725 -0.006417	10 0.019317 9999
9 62	20 18	9 62	0.270284 0.862157 0.825647 0.006186	-0.034613 0.984504 0.980784 -0.018773	0.016390 0.976865 0.975846 0.014234	0.015062 0.977099 0.977233 0.013543	-0.015527 0.977934 0.977947 0.012050	-0.041389 0.981032 0.969129 -0.013535	0.015856 0.986181 0.989957 0.010292	-0.070016 0.964253 0.978033 -0.033617	-0.017052 0.986549 0.989784 -0.019198	0.004825 0.987526 0.986507 -0.007618	-0.044412 0.965767 0.990039 -0.038648	0.002610 0.979841 0.977002 -0.007172	0.017370 0.989305 0.956431 0.036304	7 -0.014421 9999
9 63	20 3	9 63	0.390788 0.862157 0.648048 0.043772	-0.043535 0.984504 0.907814 0.005919	0.071278 0.976865 0.808612 0.044636	0.074494 0.977099 0.807735 0.044839	-0.118701 0.977934 0.827467 -0.036142	-0.033397 0.981032 0.974969 -0.010774	-0.050407 0.986181 0.832723 -0.029167	-0.134307 0.964253 0.832230 -0.017840	0.056729 0.986549 0.788677 0.005181	-0.087589 0.987526 0.762745 -0.045452	-0.148902 0.965767 0.759748 -0.030299	-0.001430 0.979841 0.676667 -0.037760	0.046152 0.989305 0.876699 0.025887	0 0.043772 76
10 11	19 19	10 11	0.335523 0.841117 0.825604 0.074343	-0.002381 0.979471 0.983743 -0.005959	0.064469 0.977516 0.984552 0.057846	0.062037 0.976850 0.985412 0.056313	0.018367 0.989853 0.986507 0.014808	0.035859 0.985190 0.987323 0.038522	0.025157 0.980055 0.967517 0.016622	0.012894 0.987350 0.984672 0.016540	0.041988 0.967793 0.982329 0.039959	-0.032992 0.978214 0.967173 0.000468	0.007614 0.992874 0.988116 0.004421	-0.019915 0.982669 0.982556 -0.027824	-0.001782 0.980808 0.988426 0.004678	0 0.074343 -9
10 12	19 19	10 12	0.214811 0.841117 0.909725 0.008094	-0.045399 0.979471 0.982777 -0.035776	0.033292 0.977516 0.970457 0.023659	0.033432 0.976850 0.969743 0.024552	0.008108 0.989853 0.987222 0.000611	0.013049 0.985190 0.980736 0.012335	-0.061356 0.980055 0.983960 -0.066548	-0.029607 0.987350 0.987157 -0.036194	-0.038262 0.967793 0.982128 -0.035091	-0.014727 0.978214 0.989674 -0.019416	-0.008590 0.992874 0.989381 -0.008353	-0.000799 0.982669 0.977663 -0.010782	-0.028788 0.980808 0.978728 -0.010392	6 -0.023209 9999
10 13	19 20	10 13	0.313343 0.841117 0.852382 0.062651	0.001486 0.979471 0.980140 -0.007208	-0.081682 0.977516 0.977242 -0.075322	-0.089865 0.976850 0.976692 -0.085120	-0.031814 0.989853 0.983377 -0.033253	0.010808 0.985190 0.987035 0.008168	0.017666 0.980055 0.991326 0.011701	0.022297 0.987350 0.982222 0.015927	0.112160 0.967793 0.978689 0.093674	0.057288 0.978214 0.980953 0.039050	-0.007313 0.992874 0.988624 -0.008713	-0.030298 0.982669 0.986767 -0.026131	-0.030477 0.980808 0.991949 -0.034952	8 0.076608 -9
10 14	19 10	10 14	0.302599 0.841117 0.852089 0.052473	0.015203 0.979471 0.985898 0.015799	-0.000784 0.977516 0.989174 0.003065	-0.000721 0.976850 0.989251 0.003123	0.012732 0.989853 0.985110 0.009381	-0.049714 0.985190 0.981418 -0.049662	-0.040887 0.980055 0.983611 -0.028709	-0.000496 0.987350 0.986888 0.002576	-0.004415 0.967793 0.974435 0.020859	-0.027387 0.978214 0.976893 -0.007831	0.002493 0.992874 0.995130 0.005534	-0.001842 0.982669 0.986740 0.000514	-0.007959 0.980808 0.994288 -0.006846	0 0.052473 -9
10 15	19 17	10 15	0.281401 0.841117 0.833524 0.016931	0.007005 0.979471 0.989056 0.002246	0.025756 0.977516 0.974336 0.031684	0.025818 0.976850 0.974877 0.031789	-0.002835 0.989853 0.976964 -0.011097	0.003880 0.985190 0.988923 0.005169	0.054273 0.980055 0.978149 0.047973	-0.025577 0.987350 0.979941 -0.016601	-0.017239 0.967793 0.980677 -0.016738	-0.037961 0.978214 0.985152 -0.022871	-0.001009 0.992874 0.988776 -0.001977	0.028186 0.982669 0.971590 0.016458	-0.000462 0.980808 0.989105 0.003720	6 0.028500 9999
10 16	19 12	10 16	0.050883 0.841117 0.985058 0.021167	-0.008728 0.979471 0.991195 0.000708	0.000088 0.977516 0.984760 -0.001958	0.000044 0.976850 0.986745 -0.002247	0.032168 0.989853 0.986950 0.031642	0.015219 0.985190 0.984805 0.018182	0.065562 0.980055 0.984106 0.068042	0.063215 0.987350 0.983507 0.064463	-0.000029 0.967793 0.999965 0.000768	0.078444 0.978214 0.987152 0.074891	0.004809 0.992874 0.986433 0.001630	-0.000332 0.982669 0.985244 -0.003585	-0.080393 0.980808 0.977005 -0.079530	9 0.039815 103
10 17	19 19	10 17	0.271090 0.841117 0.878876 0.036491	0.008655 0.979471 0.980228 -0.012177	-0.077829 0.977516 0.950623 -0.083961	-0.079449 0.976850 0.950287 -0.084935	0.015212 0.989853 0.979851 0.019987	-0.009468 0.985190 0.989736 -0.003987	0.009346 0.980055 0.988257 0.013848	0.003407 0.987350 0.982501 0.001200	-0.011385 0.967793 0.986397 0.005864	0.047589 0.978214 0.983664 0.032958	-0.009760 0.992874 0.990512 -0.011260	-0.028831 0.982669 0.974556 -0.022351	0.001760 0.980808 0.991119 0.008989	3 -0.055672 37
10 18	19 18	10 18	0.234886 0.841117 0.899975 0.022774	-0.002143 0.979471 0.980826 0.008215	0.019542 0.977516 0.975538 0.008576	0.018711 0.976850 0.975025 0.008507	-0.017581 0.989853 0.989400 -0.012629	0.011966 0.985190 0.981149 0.012768	-0.013031 0.980055 0.992706 -0.011338	0.002312 0.987350 0.982042 -0.003830	0.020898 0.967793 0.984622 0.027217	-0.000925 0.978214 0.993698 -0.001765	0.018034 0.992874 0.985923 0.012927	-0.015118 0.982669 0.986510 -0.011769	0.016892 0.980808 0.987792 0.023869	8 0.024897 9999
10 19	19 16	10 19	0.108601 0.841117 0.955432 0.010791	-0.026781 0.979471 0.976537 -0.002516	0.004592 0.977516 0.979375 0.006965	0.004756 0.976850 0.980821 0.006578	0.013997 0.989853 0.982139 0.011249	0.032959 0.985190 0.977943 0.031124	0.009713 0.980055 0.978277 0.022620	0.039396 0.987350 0.976190 0.030320	0.000828 0.967793 0.983379 0.009641	0.004170 0.978214 0.999874 0.004071	-0.002847 0.992874 0.990746 -0.004862	0.024824 0.982669 0.980733 0.019228	-0.000945 0.980808 0.991374 0.001256	7 0.018088 9999
10 20	19 19	10 20	0.268280 0.841117 0.870736 0.025148	-0.026906 0.979471 0.978000 0.002644	-0.018741 0.977516 0.968359 -0.038618	-0.018239 0.976850 0.967709 -0.037997	0.006010 0.989853 0.980452 0.015138	0.002845 0.985190 0.987928 0.001401	-0.002230 0.980055 0.985512 0.000728	0.021782 0.987350 0.978205 0.015871	-0.026091 0.967793 0.992720 -0.017360	0.030542 0.978214 0.988341 0.017015	-0.007993 0.992874 0.968569 -0.003153	0.024641 0.982669 0.981770 0.012927	-0.000290 0.980808 0.983780 0.000076	2 -0.031164 9999
10 21	19 19	10 21	0.251912 0.841117 0.878738 0.012465	-0.031452 0.979471 0.976426 -0.008912	-0.049466 0.977516 0.974258 -0.047976	-0.050146 0.976850 0.975496 -0.048226	-0.032011 0.989853 0.982977 -0.026208	0.008004 0.985190 0.973257 0.006962	-0.006896 0.980055 0.987997 -0.006207	-0.017936 0.987350 0.978141 -0.020056	-0.044594 0.967793 0.981090 -0.023900	0.000319 0.978214 0.986498 -0.012624	-0.011064 0.992874 0.959093 -0.010713	0.025607 0.982669 0.969915 0.004581	-0.011968 0.980808 0.990075 -0.003179	3 -0.024518 9999
10 22	19 16	10 22	0.284747 0.841117 0.836558 0.014416	0.014916 0.979471 0.985350 0.005013	0.007343 0.977516 0.981207 0.011023	0.009738 0.976850 0.981459 0.013646	0.001411 0.989853 0.981862 -0.008904	-0.018492 0.985190 0.986633 -0.015137	0.012124 0.980055 0.980242 -0.001448	-0.043620 0.987350 0.979574 -0.040924	-0.027076 0.967793 0.986265 -0.020771	-0.089098 0.978214 0.974002 -0.075404	-0.000800 0.992874 0.992396 -0.000319	0.051523 0.982669 0.979059 0.045355	-0.019692 0.980808 0.988784 -0.014339	9 -0.032970 167
10 23	19 19	10 23	0.264220 0.841117 0.869094 0.019184	0.092884 0.979471 0.971368 0.065449	0.026909 0.977516 0.950834 0.020469	0.017834 0.976850 0.950801 0.011763	0.008376 0.989853 0.980298 0.014924	0.001205 0.985190 0.990503 0.001720	0.006266 0.980055 0.990573 0.007139	0.021020 0.987350 0.988886 0.014097	-0.012640 0.967793 0.989150 -0.004215	0.010540 0.978214 0.985872 -0.002996	0.020563 0.992874 0.980470 0.018641	-0.030678 0.982669 0.968399 -0.007753	-0.046193 0.980808 0.989970 -0.036194	0 0.019184 9999
10 24	19 20	10 24	0.249284 0.841117 0.869714 0.007384	0.024058 0.979471 0.990441 0.015195	-0.009741 0.977516 0.944131 -0.026960	-0.006470 0.976850 0.944117 -0.022788	-0.018552 0.989853 0.974850 -0.006650	-0.021124 0.985190 0.990586 -0.020684	-0.001354 0.980055 0.979536 -0.004490	-0.023149 0.987350 0.991331 -0.028219	-0.037991 0.967793 0.982007 -0.022763	0.026483 0.978214 0.987034 0.010739	0.003911 0.992874 0.973598 0.009498	0.012183 0.982669 0.985646 0.003615	0.001743 0.980808 0.991096 0.005847	7 -0.014435 9999
10 25	19 10	10 25	0.239626 0.841117 0.878562 -0.000392	0.031483 0.979471 0.989591 0.029445	0.014154 0.977516 9.000000 0.000000	0.000077 0.976850 0.996470 0.001110	0.023145 0.989853 0.986612 0.018035	0.016044 0.985190 0.985342 0.021893	-0.031219 0.980055 0.984670 -0.022644	-0.010121 0.987350 0.991482 -0.011073	-0.008155 0.967793 0.994688 -0.001685	-0.021061 0.978214 0.988795 -0.012456	-0.027571 0.992874 0.997145 -0.027891	-0.012096 0.982669 0.987848 -0.002380	-0.037082 0.980808 0.986159 -0.024798	0 0.000000 9999
10 26	19 18	10 26	0.248722 0.841117 0.863947 -0.004293	0.035480 0.979471 0.973437 0.023656	0.053200 0.977516 0.969528 0.049389	0.054879 0.976850 0.969492 0.050236	0.017719 0.989853 0.983360 0.019751	-0.040544 0.985190 0.984033 -0.039442	0.062475 0.980055 0.974195 0.056469	-0.004261 0.987350 0.986574 -0.005764	-0.037132 0.967793 0.992795 -0.038162	0.029762 0.978214 0.988267 0.018926	0.010519 0.992874 0.973223 0.011383	0.040850 0.982669 0.978099 0.025112	-0.005310 0.980808 0.992594 -0.005034	0 0.000000 9999
10 27	19 19	10 27	0.257645 0.841117 0.868330 0.013013	0.001892 0.979471 0.989107 -0.008108	-0.025674 0.977516 0.968289 -0.015040	-0.020630 0.976850 0.966210 -0.011751	-0.001496 0.989853 0.973435 0.009044	-0.010940 0.985190 0.978671 -0.007205	-0.022734 0.980055 0.978640 -0.017050	-0.004502 0.987350 0.992792 -0.005210	0.003148 0.967793 0.989268 0.012188	-0.000392 0.978214 0.990709 -0.008913	-0.005083 0.992874 0.988040 -0.005499	-0.001509 0.982669 0.987536 -0.001983	-0.008664 0.980808 0.989749 -0.000707	6 -0.014895 9999
10 28	19 20	10 28	0.239773 0.841117 0.885719 0.018261	0.003718 0.979471 0.993011 -0.002407	-0.002980 0.977516 0.929862 0.003365	-0.003060 0.976850 0.931044 0.004607	0.010556 0.989853 0.977850 0.016545	-0.052469 0.985190 0.972593 -0.052259	-0.025169 0.980055 0.963812 -0.016974	-0.004839 0.987350 0.992711 -0.006142	0.000046 0.967793 0.987348 0.003512	0.013846 0.978214 0.993830 0.004236	0.016518 0.992874 0.993366 0.014071	-0.004365 0.982669 0.981447 0.001313	-0.015276 0.980808 0.991788 -0.011469	0 0.018261 9999
10 29	19 19	10 29	0.180463 0.841117 0.914069 -0.012554	0.007401 0.979471 0.977519 0.010378	-0.001273 0.977516 0.995737 -0.000055	-0.001309 0.976850 0.994774 0.001595	-0.016752 0.989853 0.976765 -0.009891	0.004373 0.985190 0.988378 0.012281	0.006724 0.980055 0.987113 0.007336	-0.013671 0.987350 0.987174 -0.010046	0.010259 0.967793 0.986514 0.025388	0.019606 0.978214 0.983697 0.007928	0.009895 0.992874 0.971687 0.010329	0.000414 0.982669 0.995834 -0.001735	0.016194 0.980808 0.988495 0.021594	0 0.000000 9999
10 30	19 18	10 30	0.191021 0.841117 0.926644 0.016657	-0.032988 0.979471 0.968124 -0.007108	-0.033680 0.977516 0.987269 -0.031381	-0.033219 0.976850 0.987344 -0.031341	0.009181 0.989853 0.985628 0.003821	-0.001682 0.985190 0.971769 -0.001165	-0.010145 0.980055 0.992741 -0.011019	0.027028 0.987350 0.975678 0.023270	-0.015611 0.967793 0.990085 -0.003449	0.021278 0.978214 0.985591 0.019615	0.014212 0.992874 0.984426 0.015107	-0.004505 0.982669 0.981561 -0.019723	-0.001551 0.980808 0.986393 0.007722	2 -0.022863 9999
10 31	19 14	10 31	0.203927 0.841117 0.907500 0.002978	0.004533 0.979471 0.970352 0.022351	-0.000573 0.977516 0.998199 -0.000079	0.010641 0.976850 0.986231 0.014643	0.008233 0.989853 0.981965 0.005986	0.028942 0.985190 0.983331 0.026683	-0.005158 0.980055 0.981298 0.004675	-0.021127 0.987350 0.981972 -0.026693	-0.018369 0.967793 0.986744 -0.018773	0.000725 0.978214 0.980942 -0.012049	0.005658 0.992874 0.976787 0.000751	0.007000 0.982669 0.996011 0.007210	-0.007575 0.980808 0.984770 -0.000579	7 -0.008916 9999
10 32	19 20	10 32	0.281636 0.841117 0.849387 0.015821	0.045204 0.979471 0.978193 0.024650	-0.007145 0.977516 0.972656 -0.012001	-0.005045 0.976850 0.972284 -0.010922	-0.022140 0.989853 0.979442 -0.015729	0.018943 0.985190 0.991847 0.020868	0.023842 0.980055 0.990077 0.025666	0.002321 0.987350 0.991225 -0.000141	0.035840 0.967793 0.988748 0.033873	-0.013247 0.978214 0.983813 -0.019919	0.017976 0.992874 0.987569 0.018222	-0.017860 0.982669 0.979708 -0.010740	0.028337 0.980808 0.988127 0.019182	8 0.023150 9999
10 33	19 14	10 33	0.272756 0.841117 0.844208 0.012401	0.032710 0.979471 0.983046 0.018318	-0.002329 0.977516 0.982165 -0.000274	-0.002371 0.976850 0.982281 -0.001492	-0.007352 0.989853 0.987139 -0.013564	-0.000283 0.985190 0.985213 -0.000634	0.015702 0.980055 0.975535 0.008065	-0.020808 0.987350 0.968635 -0.020062	0.001554 0.967793 0.989397 0.006506	-0.020500 0.978214 0.981485 -0.003467	-0.025677 0.992874 0.989827 -0.026139	0.004749 0.982669 0.979969 0.001776	-0.018846 0.980808 0.982443 -0.014416	7 -0.015773 9999
10 34	19 20	10 34	0.297939 0.841117 0.828985 0.018056	-0.009547 0.979471 0.988638 -0.006180	0.006772 0.977516 0.978547 0.003632	0.005308 0.976850 0.979029 0.001431	0.016995 0.989853 0.975628 0.029150	0.008882 0.985190 0.994095 0.007138	0.060470 0.980055 0.986338 0.061487	0.048927 0.987350 0.980543 0.043451	-0.005029 0.967793 0.985137 -0.002905	0.031806 0.978214 0.980279 0.018610	0.011269 0.992874 0.983461 0.008974	0.063999 0.982669 0.978886 0.063628	0.016369 0.980808 0.986561 0.020661	11 0.033895 156
10 35	19 19	10 35	0.292128 0.841117 0.839591 0.017583	0.030322 0.979471 0.990598 0.021664	-0.000486 0.977516 0.983858 -0.003894	-0.000929 0.976850 0.983572 -0.006525	0.029420 0.989853 0.987584 0.024471	0.015508 0.985190 0.992781 0.017654	0.013799 0.980055 0.980032 0.003969	0.026307 0.987350 0.988318 0.027885	0.051803 0.967793 0.983590 0.036682	0.033923 0.978214 0.985343 0.046074	0.022109 0.992874 0.991848 0.018970	-0.002548 0.982669 0.986722 -0.011783	-0.008473 0.980808 0.983851 0.000264	9 0.028463 9999
10 36	19 19	10 36	0.247629 0.841117 0.867495 0.009000	-0.023540 0.979471 0.986427 -0.014784	-0.042135 0.977516 0.973319 -0.028072	-0.041515 0.976850 0.973181 -0.028344	-0.031146 0.989853 0.977700 -0.025437	0.020949 0.985190 0.986514 0.024573	-0.036110 0.980055 0.975330 -0.032287	-0.018623 0.987350 0.977746 -0.017824	-0.022186 0.967793 0.985706 -0.022432	-0.003416 0.978214 0.982328 -0.020464	-0.011484 0.992874 0.987458 -0.011797	-0.001098 0.982669 0.986282 -0.000522	-0.016331 0.980808 0.986983 -0.019493	6 -0.017046 9999
10 37	19 19	10 37	0.292426 0.841117 0.837796 0.015544	-0.011355 0.979471 0.981519 0.000246	-0.047133 0.977516 0.973198 -0.038202	-0.046465 0.976850 0.973544 -0.037038	-0.009109 0.989853 0.987325 -0.006138	0.005628 0.985190 0.992673 0.005651	0.005038 0.980055 0.985837 0.001183	-0.006314 0.987350 0.981649 -0.009919	-0.003513 0.967793 0.979232 0.006827	0.011675 0.978214 0.984336 -0.003356	0.009627 0.992874 0.964477 0.019184	0.062135 0.982669 0.980390 0.052351	-0.019798 0.980808 0.982563 -0.015325	11 0.028526 9999
10 38	19 18	10 38	0.283283 0.841117 0.832276 0.015554	-0.066415 0.979471 0.978349 -0.044653	-0.006039 0.977516 0.960573 0.003425	-0.007012 0.976850 0.960581 0.000910	-0.020451 0.989853 0.974488 -0.010273	0.023901 0.985190 0.990212 0.021902	-0.015403 0.980055 0.974910 -0.008421	0.014395 0.987350 0.971888 0.011740	-0.018330 0.967793 0.987739 -0.006418	0.005502 0.978214 0.989406 -0.008629	0.012210 0.992874 0.987857 0.015451	-0.011356 0.982669 0.980726 -0.007000	-0.042543 0.980808 0.989918 -0.044047	1 -0.026354 9999
10 39	19 19	10 39	0.319272 0.841117 0.770895 0.010159	-0.028099 0.979471 0.978702 -0.005420	-0.005699 0.977516 0.982825 0.000985	-0.005447 0.976850 0.982883 0.001389	-0.004068 0.989853 0.983331 0.005192	0.016181 0.985190 0.982408 0.012832	0.007145 0.980055 0.986549 0.005261	0.037426 0.987350 0.969347 0.033904	-0.027441 0.967793 0.990043 -0.018865	0.034646 0.978214 0.982755 0.020017	-0.015510 0.992874 0.944042 -0.004538	-0.006820 0.982669 0.984331 -0.013796	-0.010929 0.980808 0.990436 -0.008906	7 0.018559 9999
10 40	19 20	10 40	0.351698 0.841117 0.749264 0.043251	-0.048997 0.979471 0.972656 -0.017250	-0.031804 0.977516 0.974055 -0.031821	-0.031415 0.976850 0.973314 -0.033540	-0.031462 0.989853 0.972352 -0.019637	0.004724 0.985190 0.984983 0.004523	-0.011335 0.980055 0.978669 -0.010134	0.004368 0.987350 0.962168 -0.001529	-0.005470 0.967793 0.989221 0.009031	-0.001147 0.978214 0.981254 -0.018840	-0.023621 0.992874 0.948999 -0.018455	0.018236 0.982669 0.989862 0.009575	0.010355 0.980808 0.987933 0.015587	0 0.043251 -9
10 41	19 20	10 41	0.363628 0.841117 0.711978 0.018483	-0.069660 0.979471 0.955236 -0.030733	-0.018577 0.977516 0.988459 -0.023234	-0.019129 0.976850 0.987674 -0.025374	-0.004775 0.989853 0.978318 0.001003	0.004786 0.985190 0.978597 0.009593	-0.010398 0.980055 0.979005 -0.006458	0.018973 0.987350 0.962648 0.013303	0.013495 0.967793 0.989532 0.012048	0.042143 0.978214 0.965132 0.013524	-0.043748 0.992874 0.932027 -0.038294	0.032410 0.982669 0.967803 0.013765	0.014149 0.980808 0.989780 0.012831	1 -0.023834 9999
10 42	19 20	10 42	0.324523 0.841117 0.723520 -0.027975	-0.038304 0.979471 0.953139 0.002539	0.005744 0.977516 0.988321 0.001405	0.004607 0.976850 0.988533 0.000812	-0.023462 0.989853 0.981954 -0.013708	-0.000078 0.985190 0.982256 -0.001844	-0.015614 0.980055 0.986882 -0.003263	0.013940 0.987350 0.959557 0.009376	0.015705 0.967793 0.986677 0.025078	0.027734 0.978214 0.973461 0.002009	-0.023141 0.992874 0.920847 -0.015032	-0.014889 0.982669 0.977506 -0.021310	-0.013216 0.980808 0.988079 -0.013842	0 0.000000 9999
10 43	19 20	10 43	0.340050 0.841117 0.741350 0.022943	-0.042673 0.979471 0.964000 -0.004507	-0.021591 0.977516 0.987992 -0.022043	-0.021581 0.976850 0.987261 -0.022245	-0.011882 0.989853 0.978111 -0.005036	0.024472 0.985190 0.981801 0.024318	-0.011803 0.980055 0.987672 -0.004275	0.012150 0.987350 0.968108 0.007545	-0.008610 0.967793 0.991984 0.001649	0.033488 0.978214 0.976644 0.012474	-0.019215 0.992874 0.927809 -0.011336	0.014839 0.982669 0.983265 0.008041	0.023745 0.980808 0.987555 0.025811	0 0.022943 9999
10 44	19 20	10 44	0.333406 0.841117 0.761223 0.038213	-0.074586 0.979471 0.966119 -0.045710	-0.002326 0.977516 0.970398 0.007026	-0.001515 0.976850 0.970149 0.007985	-0.034853 0.989853 0.964438 -0.026518	0.004697 0.985190 0.989027 0.005776	0.008158 0.980055 0.969345 0.016479	-0.025053 0.987350 0.967358 -0.030032	-0.040166 0.967793 0.980612 -0.019194	0.028950 0.978214 0.983376 0.005331	-0.018719 0.992874 0.972062 -0.017470	0.009831 0.982669 0.978755 0.010558	-0.005190 0.980808 0.983452 -0.000841	1 -0.041794 -9
10 45	19 15	10 45	0.220806 0.841117 0.865441 -0.005740	-0.014786 0.979471 0.983267 -0.014667	-0.014806 0.977516 0.977393 -0.016153	-0.013504 0.976850 0.977749 -0.014403	-0.019935 0.989853 0.989433 -0.021237	0.023253 0.985190 0.984704 0.029742	0.006088 0.980055 0.991024 0.006050	0.018547 0.987350 0.985811 0.019758	-0.001986 0.967793 0.994056 0.007848	0.016329 0.978214 0.975741 -0.001041	0.017147 0.992874 0.988964 0.019210	0.003188 0.982669 0.981558 0.010506	0.005389 0.980808 0.991145 0.011959	0 0.000000 9999
10 46	19 20	10 46	0.293126 0.841117 0.829825 0.020677	-0.005875 0.979471 0.984126 0.009190	0.021305 0.977516 0.973932 0.018359	0.028787 0.976850 0.974438 0.025736	-0.033316 0.989853 0.986027 -0.029218	-0.018221 0.985190 0.985824 -0.018800	-0.005788 0.980055 0.985920 -0.005176	-0.011156 0.987350 0.988300 -0.008583	0.020319 0.967793 0.984395 0.022376	0.024944 0.978214 0.984450 0.012750	0.005003 0.992874 0.954833 0.015762	-0.040416 0.982669 0.981417 -0.047777	-0.008141 0.980808 0.993759 -0.009912	4 -0.024579 9999
10 47	19 14	10 47	0.277032 0.841117 0.848796 0.009591	-0.002935 0.979471 0.985311 0.006359	-0.004187 0.977516 0.990034 -0.003668	-0.004455 0.976850 0.990178 -0.004269	0.000521 0.989853 0.989030 -0.005110	0.023895 0.985190 0.986181 0.016900	0.058543 0.980055 0.966393 0.042202	0.021901 0.987350 0.991150 0.017479	-0.047744 0.967793 0.983474 -0.045359	-0.022414 0.978214 0.979770 -0.010049	0.002156 0.992874 0.989420 0.003444	0.030060 0.982669 0.979535 0.018351	0.007687 0.980808 0.975990 0.017568	8 -0.020858 9999
10 48	19 20	10 48	0.259107 0.841117 0.853629 -0.001170	-0.022756 0.979471 0.979336 0.000692	0.019055 0.977516 0.981656 0.011241	0.020143 0.976850 0.981744 0.011010	-0.039330 0.989853 0.986218 -0.037429	0.020593 0.985190 0.975812 0.010352	0.013475 0.980055 0.985840 0.009334	-0.018676 0.987350 0.989092 -0.018960	-0.028147 0.967793 0.985792 -0.016793	-0.001029 0.978214 0.980052 -0.014868	0.001317 0.992874 0.947844 0.005353	0.023193 0.982669 0.979709 0.015758	-0.017967 0.980808 0.986921 -0.010486	0 0.000000 9999
10 49	19 11	10 49	0.269549 0.841117 0.862011 0.032685	0.040160 0.979471 0.981905 0.018949	-0.014317 0.977516 0.995964 -0.008715	-0.014779 0.976850 0.995970 -0.009183	0.016307 0.989853 0.978541 0.006506	-0.011169 0.985190 0.991410 -0.016571	0.053576 0.980055 0.980731 0.046708	0.013315 0.987350 0.966875 0.013911	0.011623 0.967793 0.989448 0.025341	0.000615 0.978214 0.965754 0.021289	0.000155 0.992874 0.989840 0.004345	0.036987 0.982669 0.954229 0.019763	-0.019527 0.980808 0.983042 -0.009907	6 0.039072 111
10 50	19 19	10 50	0.274329 0.841117 0.841603 0.005742	-0.016471 0.979471 0.971382 0.009788	0.017617 0.977516 0.972760 0.013826	0.021912 0.976850 0.971295 0.015929	-0.000554 0.989853 0.980536 0.006442	-0.005904 0.985190 0.977126 -0.014385	0.022559 0.980055 0.987019 0.024465	-0.015167 0.987350 0.975396 -0.018606	-0.012959 0.967793 0.987213 -0.002214	0.033100 0.978214 0.972025 0.009781	0.006349 0.992874 0.946227 0.015200	0.030642 0.982669 0.977644 0.023028	0.000794 0.980808 0.990297 0.008835	6 0.011852 9999
10 51	19 15	10 51	0.064268 0.841117 0.953557 -0.031366	-0.038419 0.979471 0.965937 -0.007987	-0.005290 0.977516 0.992880 -0.000854	-0.005901 0.976850 0.992584 -0.000316	-0.006068 0.989853 0.995941 -0.005762	-0.003415 0.985190 0.986807 -0.006594	0.002745 0.980055 0.992363 0.006270	-0.011214 0.987350 0.992096 -0.010778	-0.001666 0.967793 0.984052 0.007396	0.001391 0.978214 0.979790 -0.010404	-0.014660 0.992874 0.989323 -0.015702	0.003002 0.982669 0.981581 -0.012536	0.000443 0.980808 0.976821 0.003373	0 0.000000 9999
10 52	19 19	10 52	0.233907 0.841117 0.878655 0.009343	-0.015802 0.979471 0.975586 0.010621	-0.032723 0.977516 0.979621 -0.026461	-0.032937 0.976850 0.979316 -0.027698	-0.008235 0.989853 0.987858 -0.003959	-0.008455 0.985190 0.988364 -0.008979	-0.012074 0.980055 0.985782 -0.005560	-0.014909 0.987350 0.980738 -0.018659	-0.026269 0.967793 0.983607 -0.010878	0.018443 0.978214 0.991761 0.005588	-0.004439 0.992874 0.979864 -0.000380	0.022845 0.982669 0.984103 0.009443	-0.008486 0.980808 0.986723 -0.003743	3 -0.016087 9999
10 53	19 20	10 53	0.220416 0.841117 0.864582 -0.023199	-0.016201 0.979471 0.990644 -0.010057	0.017611 0.977516 0.984290 0.012087	0.018761 0.976850 0.983632 0.013448	-0.008065 0.989853 0.980262 0.001625	-0.012519 0.985190 0.974676 -0.018522	-0.024149 0.980055 0.984579 -0.017218	0.019333 0.987350 0.974335 0.012763	-0.022731 0.967793 0.991438 -0.008986	0.003306 0.978214 0.987103 -0.008031	0.013338 0.992874 0.988395 0.011721	0.007307 0.982669 0.978351 -0.008336	-0.015569 0.980808 0.991510 -0.006269	0 0.000000 9999
10 54	19 20	10 54	0.181340 0.841117 0.908820 -0.012198	0.011218 0.979471 0.993275 0.007419	-0.002017 0.977516 0.941197 0.008459	0.000187 0.976850 0.941636 0.010456	-0.021445 0.989853 0.970887 -0.010645	0.000043 0.985190 0.957298 0.006394	-0.014752 0.980055 0.936138 -0.003388	-0.005404 0.987350 0.990740 -0.001562	-0.018952 0.967793 0.990613 -0.007137	0.008416 0.978214 0.991013 -0.003351	0.025697 0.992874 0.986538 0.021727	-0.021344 0.982669 0.963287 -0.002435	-0.023527 0.980808 0.986638 -0.017099	0 0.000000 9999
10 55	19 20	10 55	0.232730 0.841117 0.862538 0.001920	-0.016798 0.979471 0.987915 -0.003317	-0.001271 0.977516 0.974298 -0.010390	-0.001369 0.976850 0.974400 -0.010545	-0.001835 0.989853 0.988037 0.003742	0.043113 0.985190 0.984529 0.036817	0.026884 0.980055 0.990274 0.031101	0.009317 0.987350 0.984927 0.004056	0.002613 0.967793 0.988873 0.011129	-0.019482 0.978214 0.983558 -0.036947	-0.025290 0.992874 0.964120 -0.021677	0.033430 0.982669 0.975753 0.019831	-0.000545 0.980808 0.987810 0.002442	9 -0.008422 9999
10 56	19 18	10 56	0.269756 0.841117 0.845583 0.012327	0.001258 0.979471 0.985666 0.004754	-0.001875 0.977516 0.987619 -0.001795	-0.003601 0.976850 0.986139 -0.001369	0.020049 0.989853 0.988965 0.017151	-0.012337 0.985190 0.993006 -0.010925	0.053653 0.980055 0.968907 0.038635	-0.003307 0.987350 0.987323 -0.000390	-0.026770 0.967793 0.990821 -0.010924	-0.021653 0.978214 0.976991 -0.002351	-0.005050 0.992874 0.989468 -0.001037	0.038691 0.982669 0.988456 0.033216	0.026776 0.980808 0.993348 0.031018	6 0.021823 9999
10 57	19 20	10 57	0.234971 0.841117 0.863218 -0.003936	-0.011113 0.979471 0.990547 -0.018511	-0.023941 0.977516 0.959981 -0.015316	-0.022903 0.976850 0.960235 -0.016313	0.007969 0.989853 0.973097 0.021189	-0.019026 0.985190 0.977979 -0.017581	0.028967 0.980055 0.969097 0.035736	0.003864 0.987350 0.991258 0.006706	-0.017017 0.967793 0.990319 -0.008654	0.039122 0.978214 0.985390 0.019538	-0.000878 0.992874 0.990916 0.002355	0.027377 0.982669 0.983608 0.032343	-0.051406 0.980808 0.985162 -0.050203	0 0.000000 9999
10 58	19 19	10 58	0.249702 0.841117 0.878605 0.021593	0.031086 0.979471 0.991246 0.020484	0.034216 0.977516 0.951818 0.022943	0.033213 0.976850 0.951568 0.023067	-0.022521 0.989853 0.977409 -0.014578	-0.021503 0.985190 0.989973 -0.021749	-0.030750 0.980055 0.989995 -0.033592	-0.008458 0.987350 0.991442 -0.010850	-0.017649 0.967793 0.992780 -0.013325	0.016930 0.978214 0.989615 0.003960	0.019670 0.992874 0.993081 0.023001	0.021584 0.982669 0.986375 0.028316	-0.003432 0.980808 0.993049 -0.007774	6 -0.026932 9999
10 59	19 12	10 59	0.195022 0.841117 0.903540 0.005109	-0.066885 0.979471 0.944330 -0.026133	-0.008054 0.977516 0.989741 -0.005805	-0.007806 0.976850 0.989681 -0.005394	-0.023797 0.989853 0.986525 -0.021912	0.021818 0.985190 0.963480 0.028904	-0.019790 0.980055 0.971190 -0.017270	0.025186 0.987350 0.981507 0.026823	-0.068975 0.967793 0.975792 -0.051656	0.025937 0.978214 0.965726 0.001658	-0.003797 0.992874 0.972756 -0.000830	0.037799 0.982669 0.857717 -0.007659	-0.003002 0.980808 0.984203 0.007551	8 -0.016245 9999
10 60	19 18	10 60	0.238938 0.841117 0.852568 -0.012833	0.055671 0.979471 0.978149 0.032742	0.014147 0.977516 0.946951 0.005680	0.013118 0.976850 0.947083 0.005503	-0.004871 0.989853 0.974823 0.004324	-0.027690 0.985190 0.992025 -0.027306	-0.007854 0.980055 0.987643 -0.006196	0.035923 0.987350 0.980876 0.034934	-0.007351 0.967793 0.989941 0.006881	0.020294 0.978214 0.986962 0.004214	-0.027397 0.992874 0.984975 -0.023950	0.001721 0.982669 0.972110 0.019046	-0.036450 0.980808 0.990437 -0.024594	0 0.000000 9999
10 61	19 19	10 61	0.268758 0.841117 0.851901 0.034147	-0.009689 0.979471 0.992644 -0.019488	0.003261 0.977516 0.973733 0.001820	0.002204 0.976850 0.973641 0.000434	-0.008764 0.989853 0.979566 0.004053	-0.018079 0.985190 0.990988 -0.013452	-0.030760 0.980055 0.988305 -0.030107	-0.018862 0.987350 0.992079 -0.016222	-0.023322 0.967793 0.989942 -0.023583	0.009727 0.978214 0.983780 -0.003528	-0.014262 0.992874 0.966164 -0.006276	0.006495 0.982669 0.983458 0.000500	-0.002909 0.980808 0.993725 0.000519	0 0.034147 151
10 62	19 18	10 62	0.274580 0.841117 0.825647 -0.011687	0.019491 0.979471 0.980784 0.000943	-0.018870 0.977516 0.975846 -0.011084	-0.009644 0.976850 0.977233 -0.001462	-0.007035 0.989853 0.977947 -0.014990	-0.016512 0.985190 0.969129 -0.020291	-0.017895 0.980055 0.989957 -0.025239	-0.009918 0.987350 0.978033 -0.009467	-0.040315 0.967793 0.989784 -0.029267	0.022882 0.978214 0.986507 0.006868	-0.014044 0.992874 0.990039 -0.011449	0.014487 0.982669 0.977002 0.006483	0.040777 0.980808 0.956431 0.014750	0 0.000000 9999
10 63	19 3	10 63	0.398190 0.841117 0.648048 0.020794	0.066384 0.979471 0.907814 0.006718	-0.051938 0.977516 0.808612 -0.031926	-0.049469 0.976850 0.807735 -0.032430	0.051036 0.989853 0.827467 0.024046	0.004413 0.985190 0.974969 0.008504	0.036437 0.980055 0.832723 0.006163	-0.017906 0.987350 0.832230 -0.013610	-0.107869 0.967793 0.788677 -0.008846	-0.093189 0.978214 0.762745 -0.018499	-0.014813 0.992874 0.759748 -0.027899	0.080383 0.982669 0.676667 0.034363	-0.069161 0.980808 0.876699 -0.022598	0 0.020794 9999
11 12	19 19	11 12	0.249962 0.825604 0.909725 0.049995	-0.002798 0.983743 0.982777 -0.010977	0.012324 0.984552 0.970457 0.001895	0.007732 0.985412 0.969743 -0.001795	0.022659 0.986507 0.987222 0.012236	0.010757 0.987323 0.980736 0.011575	-0.015107 0.967517 0.983960 -0.013811	-0.030423 0.984672 0.987157 -0.019220	0.001479 0.982329 0.982128 -0.009055	-0.010432 0.967173 0.989674 -0.008047	-0.007318 0.988116 0.989381 -0.011969	0.005577 0.982556 0.977663 -0.004225	-0.023874 0.988426 0.978728 -0.026729	0 0.049995 -9
11 13	19 20	11 13	0.309253 0.825604 0.852382 0.040267	-0.026632 0.983743 0.980140 -0.029682	-0.095114 0.984552 0.977242 -0.086672	-0.084200 0.985412 0.976692 -0.074991	-0.017358 0.986507 0.983377 -0.022072	0.017906 0.987323 0.987035 0.009351	-0.009164 0.967517 0.991326 -0.004304	-0.037810 0.984672 0.982222 -0.021700	0.013001 0.982329 0.978689 0.005947	-0.067880 0.967173 0.980953 -0.052518	0.005130 0.988116 0.988624 0.005913	-0.000813 0.982556 0.986767 -0.001286	0.027098 0.988426 0.991949 0.028760	2 -0.059076 -9
11 14	19 10	11 14	0.282314 0.825604 0.852089 0.000365	-0.029489 0.983743 0.985898 -0.028865	0.000036 0.984552 0.989174 0.000180	0.000055 0.985412 0.989251 0.000444	-0.001430 0.986507 0.985110 -0.007888	-0.001385 0.987323 0.981418 0.004397	-0.000545 0.967517 0.983611 0.001557	0.000914 0.984672 0.986888 -0.006674	-0.028115 0.982329 0.974435 -0.023878	0.059189 0.967173 0.976893 0.036715	0.001239 0.988116 0.995130 0.000653	0.000722 0.982556 0.986740 -0.000056	-0.003811 0.988426 0.994288 -0.003616	9 0.003661 9999
11 15	19 17	11 15	0.343029 0.825604 0.833524 0.087004	-0.039494 0.983743 0.989056 -0.035773	-0.048897 0.984552 0.974336 -0.051751	-0.044318 0.985412 0.974877 -0.046774	-0.013377 0.986507 0.976964 -0.025363	-0.022049 0.987323 0.988923 -0.018370	0.014989 0.967517 0.978149 -0.004444	0.004506 0.984672 0.979941 -0.007513	-0.044229 0.982329 0.980677 -0.037818	0.035299 0.967173 0.985152 0.011008	0.024514 0.988116 0.988776 0.017295	-0.053875 0.982556 0.971590 -0.059971	-0.023226 0.988426 0.989105 -0.026842	0 0.087004 -9
11 16	19 12	11 16	0.034296 0.825604 0.985058 -0.002105	0.027578 0.983743 0.991195 0.024243	-0.000190 0.984552 0.984760 0.003470	-0.000223 0.985412 0.986745 0.001572	-0.031749 0.986507 0.986950 -0.033660	-0.008448 0.987323 0.984805 -0.010240	-0.032495 0.967517 0.984106 -0.027805	-0.029299 0.984672 0.983507 -0.026890	0.000110 0.982329 0.999965 -0.000035	-0.028762 0.967173 0.987152 -0.019005	0.039498 0.988116 0.986433 0.034681	0.000099 0.982556 0.985244 -0.001198	0.011944 0.988426 0.977005 0.018379	0 0.000000 9999
11 17	19 19	11 17	0.261502 0.825604 0.878876 0.012198	-0.001226 0.983743 0.980228 -0.000283	-0.058951 0.984552 0.950623 -0.046448	-0.058000 0.985412 0.950287 -0.045151	-0.029456 0.986507 0.979851 -0.018079	-0.038404 0.987323 0.989736 -0.037328	0.005804 0.967517 0.988257 0.014062	-0.037634 0.984672 0.982501 -0.024881	-0.036457 0.982329 0.986397 -0.031765	-0.045219 0.967173 0.983664 -0.024169	0.000040 0.988116 0.990512 -0.006032	-0.038906 0.982556 0.974556 -0.026407	-0.019801 0.988426 0.991119 -0.021228	2 -0.023803 9999
11 18	19 18	11 18	0.222943 0.825604 0.899975 -0.001387	-0.016490 0.983743 0.980826 -0.013851	0.010603 0.984552 0.975538 0.008949	0.010137 0.985412 0.975025 0.008206	-0.020843 0.986507 0.989400 -0.022674	-0.031049 0.987323 0.981149 -0.034206	-0.027844 0.967517 0.992706 -0.025444	-0.037930 0.984672 0.982042 -0.023893	-0.014555 0.982329 0.984622 -0.019007	0.017381 0.967173 0.993698 0.024208	-0.002832 0.988116 0.985923 -0.014550	-0.009682 0.982556 0.986510 -0.015206	-0.004504 0.988426 0.987792 -0.003588	0 0.000000 9999
11 19	19 16	11 19	0.114658 0.825604 0.955432 -0.001152	0.039997 0.983743 0.976537 0.040359	-0.004514 0.984552 0.979375 -0.007737	-0.000152 0.985412 0.980821 -0.003322	0.019242 0.986507 0.982139 0.021040	0.023763 0.987323 0.977943 0.019204	0.001454 0.967517 0.978277 0.020953	0.028257 0.984672 0.976190 0.043859	-0.000096 0.982329 0.983379 0.001280	0.000515 0.967173 0.999874 0.000773	0.002016 0.988116 0.990746 -0.003982	-0.001051 0.982556 0.980733 -0.007283	0.060544 0.988426 0.991374 0.058556	0 0.000000 9999
11 20	19 19	11 20	0.262420 0.825604 0.870736 0.007916	-0.006760 0.983743 0.978000 -0.009916	0.026459 0.984552 0.968359 0.025090	0.025055 0.985412 0.967709 0.023790	-0.033903 0.986507 0.980452 -0.025028	0.005026 0.987323 0.987928 0.004557	-0.025983 0.967517 0.985512 -0.009889	-0.024858 0.984672 0.978205 -0.003998	-0.024170 0.982329 0.992720 -0.024561	-0.029477 0.967173 0.988341 -0.010665	-0.037692 0.988116 0.968569 -0.021232	0.047285 0.982556 0.981770 0.042351	0.014411 0.988426 0.983780 0.021280	11 0.018310 9999
11 21	19 19	11 21	0.260579 0.825604 0.878738 0.017840	0.044210 0.983743 0.976426 0.046172	0.024342 0.984552 0.974258 0.023755	0.022406 0.985412 0.975496 0.023569	0.000846 0.986507 0.982977 0.004984	0.012336 0.987323 0.973257 0.007564	0.017715 0.967517 0.987997 0.010728	0.004299 0.984672 0.978141 0.015921	-0.019890 0.982329 0.981090 -0.014748	-0.002660 0.967173 0.986498 0.013690	-0.010750 0.988116 0.959093 0.012098	0.022025 0.982556 0.969915 0.004550	0.039814 0.988426 0.990075 0.036542	0 0.017840 9999
11 22	19 16	11 22	0.325527 0.825604 0.836558 0.049398	0.011473 0.983743 0.985350 0.012395	-0.010909 0.984552 0.981207 -0.021894	-0.010494 0.985412 0.981459 -0.020372	-0.013626 0.986507 0.981862 -0.022941	-0.019059 0.987323 0.986633 -0.020504	0.009484 0.967517 0.980242 -0.011750	0.025714 0.984672 0.979574 0.011561	-0.021721 0.982329 0.986265 -0.025497	0.006388 0.967173 0.974002 -0.014007	0.026265 0.988116 0.992396 0.021813	-0.012975 0.982556 0.979059 -0.020723	0.043981 0.988426 0.988784 0.046885	0 0.049398 52
11 23	19 19	11 23	0.248279 0.825604 0.869094 -0.019888	0.006592 0.983743 0.971368 0.006132	0.004973 0.984552 0.950834 0.005856	0.001594 0.985412 0.950801 0.004701	-0.012332 0.986507 0.980298 -0.003714	0.000613 0.987323 0.990503 0.002355	-0.013894 0.967517 0.990573 -0.005996	0.003383 0.984672 0.988886 0.011499	0.018285 0.982329 0.989150 0.014622	-0.008150 0.967173 0.985872 0.008747	0.004383 0.988116 0.980470 -0.007755	-0.017848 0.982556 0.968399 -0.007860	0.033606 0.988426 0.989970 0.034544	0 0.000000 9999
11 24	19 20	11 24	0.255449 0.825604 0.869714 0.005456	-0.013584 0.983743 0.990441 -0.012074	0.035376 0.984552 0.944131 0.032758	0.039803 0.985412 0.944117 0.036736	-0.008049 0.986507 0.974850 0.006061	0.011129 0.987323 0.990586 0.010519	0.056396 0.967517 0.979536 0.044387	-0.017597 0.984672 0.991331 -0.015356	-0.018723 0.982329 0.982007 -0.026129	-0.039147 0.967173 0.987034 -0.021173	-0.024779 0.988116 0.973598 -0.006521	0.020793 0.982556 0.985646 0.013074	-0.001775 0.988426 0.991096 0.000929	6 0.015562 9999
11 25	19 10	11 25	0.252893 0.825604 0.878562 0.008700	-0.009214 0.983743 0.989591 -0.012334	-0.024635 0.984552 9.000000 0.000000	-0.000301 0.985412 0.996470 -0.000704	-0.007853 0.986507 0.986612 -0.016085	0.023389 0.987323 0.985342 0.021691	-0.006385 0.967517 0.984670 0.017583	0.012994 0.984672 0.991482 0.011201	0.000398 0.982329 0.994688 -0.004804	0.032950 0.967173 0.988795 0.021388	0.000656 0.988116 0.997145 0.000351	-0.025777 0.982556 0.987848 -0.017092	0.002618 0.988426 0.986159 -0.000479	9 0.013641 9999
11 26	19 18	11 26	0.286255 0.825604 0.863947 0.027079	-0.031406 0.983743 0.973437 -0.023730	-0.021719 0.984552 0.969528 -0.019813	-0.023288 0.985412 0.969492 -0.022012	-0.029520 0.986507 0.983360 -0.027439	0.040737 0.987323 0.984033 0.042854	0.043944 0.967517 0.974195 0.019326	-0.008385 0.984672 0.986574 -0.003244	0.020697 0.982329 0.992795 0.021160	-0.028534 0.967173 0.988267 -0.010067	-0.039794 0.988116 0.973223 -0.029507	0.002500 0.982556 0.978099 -0.003264	-0.001027 0.988426 0.992594 -0.002939	4 -0.027258 9999
11 27	19 19	11 27	0.246418 0.825604 0.868330 -0.009690	0.028324 0.983743 0.989107 0.029453	-0.026885 0.984552 0.968289 -0.026523	-0.022481 0.985412 0.966210 -0.024004	-0.012367 0.986507 0.973435 0.006699	-0.007707 0.987323 0.978671 -0.003337	-0.002035 0.967517 0.978640 0.024941	0.008367 0.984672 0.992792 0.003290	0.014578 0.982329 0.989268 0.012553	-0.010410 0.967173 0.990709 0.006238	-0.011672 0.988116 0.988040 -0.006954	0.020903 0.982556 0.987536 0.025763	0.010660 0.988426 0.989749 0.009191	0 0.000000 9999
11 28	19 20	11 28	0.232951 0.825604 0.885719 0.001412	-0.007666 0.983743 0.993011 -0.009627	-0.014668 0.984552 0.929862 -0.012545	-0.012761 0.985412 0.931044 -0.011996	-0.034994 0.986507 0.977850 -0.022783	-0.000741 0.987323 0.972593 0.005147	-0.053689 0.967517 0.963812 -0.010436	-0.018994 0.984672 0.992711 -0.026275	-0.018241 0.982329 0.987348 -0.021908	-0.029689 0.967173 0.993830 -0.013694	-0.006223 0.988116 0.993366 -0.004058	-0.018002 0.982556 0.981447 -0.010848	-0.006585 0.988426 0.991788 -0.008617	7 -0.006091 9999
11 29	19 19	11 29	0.210008 0.825604 0.914069 0.013112	0.037827 0.983743 0.977519 0.039800	-0.000076 0.984552 0.995737 0.000122	0.001129 0.985412 0.994774 0.002504	-0.010661 0.986507 0.976765 -0.001340	-0.039014 0.987323 0.988378 -0.045720	-0.004619 0.967517 0.987113 -0.006673	-0.003636 0.984672 0.987174 0.004877	0.048570 0.982329 0.986514 0.048001	-0.012759 0.967173 0.983697 0.003882	-0.028299 0.988116 0.971687 -0.016587	0.004872 0.982556 0.995834 0.002413	0.021314 0.988426 0.988495 0.020042	8 0.025088 9999
11 30	19 18	11 30	0.166740 0.825604 0.926644 -0.016914	0.007205 0.983743 0.968124 -0.002107	-0.018624 0.984552 0.987269 -0.020153	-0.019821 0.985412 0.987344 -0.022195	0.005221 0.986507 0.985628 -0.006512	0.022442 0.987323 0.971769 0.018928	0.016491 0.967517 0.992741 0.022456	-0.027009 0.984672 0.975678 -0.006674	-0.017986 0.982329 0.990085 -0.009732	-0.048813 0.967173 0.985591 -0.039645	-0.015633 0.988116 0.984426 -0.021461	0.021778 0.982556 0.981561 0.011696	-0.016892 0.988426 0.986393 -0.027049	0 0.000000 9999
11 31	19 14	11 31	0.230195 0.825604 0.907500 0.028867	0.022987 0.983743 0.970352 0.015626	0.003706 0.984552 0.998199 0.006002	0.006571 0.985412 0.986231 0.007332	-0.004772 0.986507 0.981965 -0.012307	0.019887 0.987323 0.983331 0.020655	-0.015429 0.967517 0.981298 -0.002408	0.013656 0.984672 0.981972 0.014558	-0.002600 0.982329 0.986744 -0.000627	-0.013590 0.967173 0.980942 0.007380	0.017865 0.988116 0.976787 0.010230	0.020463 0.982556 0.996011 0.020777	0.002647 0.988426 0.984770 0.005379	0 0.028867 9999
11 32	19 20	11 32	0.284316 0.825604 0.849387 0.003719	0.027562 0.983743 0.978193 0.030036	-0.006844 0.984552 0.972656 0.002492	0.000291 0.985412 0.972284 0.009428	-0.026306 0.986507 0.979442 -0.014489	0.008163 0.987323 0.991847 0.011017	-0.006513 0.967517 0.990077 -0.004568	0.007695 0.984672 0.991225 0.013917	0.003985 0.982329 0.988748 -0.005567	-0.016947 0.967173 0.983813 -0.004438	-0.004166 0.988116 0.987569 -0.007856	-0.000254 0.982556 0.979708 0.008001	-0.006376 0.988426 0.988127 -0.005118	4 -0.007341 9999
11 33	19 14	11 33	0.278707 0.825604 0.844208 -0.004311	-0.011097 0.983743 0.983046 -0.013592	0.004267 0.984552 0.982165 0.002921	0.004234 0.985412 0.982281 0.002481	0.012035 0.986507 0.987139 0.002421	0.079262 0.987323 0.985213 0.077135	0.066653 0.967517 0.975535 0.041541	0.044693 0.984672 0.968635 0.023050	-0.001034 0.982329 0.989397 -0.001550	0.037458 0.967173 0.981485 0.013685	-0.001221 0.988116 0.989827 -0.006036	0.009226 0.982556 0.979969 0.009905	0.044836 0.988426 0.982443 0.046614	0 0.000000 9999
11 34	19 20	11 34	0.334872 0.825604 0.828985 0.051271	-0.026946 0.983743 0.988638 -0.027590	0.013332 0.984552 0.978547 0.017674	0.013553 0.985412 0.979029 0.016573	-0.021900 0.986507 0.975628 -0.010867	0.009785 0.987323 0.994095 0.007954	-0.026933 0.967517 0.986338 -0.021134	-0.028918 0.984672 0.980543 -0.014714	-0.045960 0.982329 0.985137 -0.049485	-0.081566 0.967173 0.980279 -0.063104	-0.005747 0.988116 0.983461 0.006988	0.024598 0.982556 0.978886 0.026736	-0.005541 0.988426 0.986561 -0.004177	9 -0.056881 33
11 35	19 19	11 35	0.325656 0.825604 0.839591 0.048157	0.028935 0.983743 0.990598 0.033101	-0.002562 0.984552 0.983858 -0.016729	-0.002511 0.985412 0.983572 -0.015566	0.018159 0.986507 0.987584 0.006341	-0.023466 0.987323 0.992781 -0.024751	0.047991 0.967517 0.980032 0.018481	0.031101 0.984672 0.988318 0.023419	0.097797 0.982329 0.983590 0.096779	0.032465 0.967173 0.985343 0.015162	0.003761 0.988116 0.991848 0.000960	0.010677 0.982556 0.986722 0.001434	-0.001178 0.988426 0.983851 0.000567	8 0.068268 14
11 36	19 19	11 36	0.290709 0.825604 0.867495 0.061521	-0.063299 0.983743 0.986427 -0.063497	-0.025097 0.984552 0.973319 -0.019438	-0.027059 0.985412 0.973181 -0.022959	-0.034035 0.986507 0.977700 -0.022669	-0.009571 0.987323 0.986514 -0.012454	-0.039057 0.967517 0.975330 -0.015574	-0.038480 0.984672 0.977746 -0.021846	0.002323 0.982329 0.985706 0.006156	-0.041545 0.967173 0.982328 -0.018757	0.001086 0.988116 0.987458 -0.002575	-0.026949 0.982556 0.986282 -0.026149	-0.011874 0.988426 0.986983 -0.012151	1 -0.062501 24
11 37	19 19	11 37	0.306483 0.825604 0.837796 0.027633	0.030431 0.983743 0.981519 0.026867	-0.023081 0.984552 0.973198 -0.015561	-0.027307 0.985412 0.973544 -0.020483	-0.021711 0.986507 0.987325 -0.015175	0.003577 0.987323 0.992673 0.001715	0.060745 0.967517 0.985837 0.058153	-0.011972 0.984672 0.981649 0.000606	-0.006583 0.982329 0.979232 -0.007432	-0.001449 0.967173 0.984336 0.016191	-0.008866 0.988116 0.964477 0.011436	-0.025414 0.982556 0.980390 -0.029155	-0.022120 0.988426 0.982563 -0.022178	6 0.040087 99
11 38	19 18	11 38	0.267953 0.825604 0.832276 -0.009602	-0.017742 0.983743 0.978349 -0.019499	0.017137 0.984552 0.960573 0.007844	0.016525 0.985412 0.960581 0.004829	-0.036292 0.986507 0.974488 -0.023800	-0.010079 0.987323 0.990212 -0.006704	-0.048549 0.967517 0.974910 -0.024201	-0.021864 0.984672 0.971888 -0.000460	0.032057 0.982329 0.987739 0.032736	-0.026111 0.967173 0.989406 -0.007017	-0.035805 0.988116 0.987857 -0.029005	-0.014993 0.982556 0.980726 -0.011108	0.001234 0.988426 0.989918 -0.002204	0 0.000000 9999
11 39	19 19	11 39	0.315761 0.825604 0.770895 0.004612	0.026812 0.983743 0.978702 0.020620	-0.001642 0.984552 0.982825 -0.000125	-0.000951 0.985412 0.982883 -0.000256	0.011354 0.986507 0.983331 0.022974	0.010032 0.987323 0.982408 0.004546	0.006946 0.967517 0.986549 0.024868	-0.017545 0.984672 0.969347 0.005116	0.010615 0.982329 0.990043 0.004101	-0.024015 0.967173 0.982755 -0.001348	-0.023997 0.988116 0.944042 0.003015	0.029752 0.982556 0.984331 0.020025	0.022162 0.988426 0.990436 0.024644	6 0.010709 9999
11 40	19 20	11 40	0.317567 0.825604 0.749264 -0.020069	-0.008121 0.983743 0.972656 -0.013732	0.027210 0.984552 0.974055 0.023039	0.031854 0.985412 0.973314 0.026826	-0.014690 0.986507 0.972352 -0.000144	-0.039736 0.987323 0.984983 -0.041549	-0.021991 0.967517 0.978669 -0.000858	-0.038057 0.984672 0.962168 -0.010266	-0.000190 0.982329 0.989221 -0.000982	-0.040371 0.967173 0.981254 -0.009814	-0.049579 0.988116 0.948999 -0.025461	-0.019897 0.982556 0.989862 -0.026556	-0.000915 0.988426 0.987933 0.000788	0 0.000000 9999
11 41	19 20	11 41	0.361818 0.825604 0.711978 0.012089	0.013093 0.983743 0.955236 0.011473	0.000282 0.984552 0.988459 0.000876	-0.000232 0.985412 0.987674 0.000072	-0.018422 0.986507 0.978318 -0.001485	-0.000715 0.987323 0.978597 -0.005427	-0.051447 0.967517 0.979005 -0.021633	-0.026509 0.984672 0.962648 0.004656	-0.023797 0.982329 0.989532 -0.023989	-0.046364 0.967173 0.965132 0.001701	-0.059692 0.988116 0.932027 -0.031761	0.008400 0.982556 0.967803 -0.007276	-0.021604 0.988426 0.989780 -0.020429	8 -0.017029 9999
11 42	19 20	11 42	0.352523 0.825604 0.723520 0.009773	-0.007247 0.983743 0.953139 -0.008907	-0.012030 0.984552 0.988321 -0.014245	-0.010023 0.985412 0.988533 -0.011044	-0.030958 0.986507 0.981954 -0.018580	-0.000057 0.987323 0.982256 0.001563	-0.037886 0.967517 0.986882 -0.016883	-0.035964 0.984672 0.959557 -0.005695	-0.015734 0.982329 0.986677 -0.013526	-0.079200 0.967173 0.973461 -0.041385	-0.055694 0.988116 0.920847 -0.027190	0.047580 0.982556 0.977506 0.041767	-0.018780 0.988426 0.988079 -0.020811	11 0.020204 9999
11 43	19 20	11 43	0.340508 0.825604 0.741350 0.015020	0.006382 0.983743 0.964000 0.006434	-0.003804 0.984552 0.987992 -0.008265	-0.003744 0.985412 0.987261 -0.007828	0.005523 0.986507 0.978111 0.023301	0.011234 0.987323 0.981801 0.011916	-0.005231 0.967517 0.987672 0.013777	-0.037666 0.984672 0.968108 -0.008667	0.010443 0.982329 0.991984 0.004270	-0.044224 0.967173 0.976644 -0.007145	-0.047126 0.988116 0.927809 -0.019982	0.034643 0.982556 0.983265 0.023564	0.014006 0.988426 0.987555 0.009904	11 0.018813 9999
11 44	19 20	11 44	0.328917 0.825604 0.761223 0.011308	-0.005450 0.983743 0.966119 -0.003586	-0.000557 0.984552 0.970398 0.004258	0.000542 0.985412 0.970149 0.002800	-0.020081 0.986507 0.964438 0.002080	0.006533 0.987323 0.989027 0.001987	-0.040146 0.967517 0.969345 -0.005945	-0.025080 0.984672 0.967358 -0.001421	-0.022506 0.982329 0.980612 -0.024140	-0.021511 0.967173 0.983376 0.008507	-0.027805 0.988116 0.972062 -0.013715	0.012031 0.982556 0.978755 0.017517	-0.015224 0.988426 0.983452 -0.017558	8 -0.016522 9999
11 45	19 15	11 45	0.260467 0.825604 0.865441 0.036935	-0.059745 0.983743 0.983267 -0.058871	-0.014619 0.984552 0.977393 -0.009736	-0.013554 0.985412 0.977749 -0.008336	0.005693 0.986507 0.989433 0.009153	0.002091 0.987323 0.984704 -0.005882	0.012680 0.967517 0.991024 0.010217	-0.015783 0.984672 0.985811 -0.004386	-0.011252 0.982329 0.994056 -0.014482	-0.040575 0.967173 0.975741 -0.019394	-0.002279 0.988116 0.988964 -0.001677	0.012527 0.982556 0.981558 0.015515	-0.010793 0.988426 0.991145 -0.012170	1 -0.046630 65
11 46	19 20	11 46	0.273001 0.825604 0.829825 -0.017717	-0.022221 0.983743 0.984126 -0.020161	-0.022118 0.984552 0.973932 -0.013771	-0.021615 0.985412 0.974438 -0.015368	-0.003126 0.986507 0.986027 0.006589	0.011246 0.987323 0.985824 0.006806	0.003320 0.967517 0.985920 -0.010288	0.013548 0.984672 0.988300 0.021908	0.044538 0.982329 0.984395 0.041578	-0.005771 0.967173 0.984450 0.013505	-0.010374 0.988116 0.954833 0.011687	-0.018099 0.982556 0.981417 -0.026380	0.015812 0.988426 0.993759 0.015276	0 0.000000 9999
11 47	19 14	11 47	0.296377 0.825604 0.848796 0.020984	0.027119 0.983743 0.985311 0.024779	0.013929 0.984552 0.990034 0.015620	0.013605 0.985412 0.990178 0.014441	0.022204 0.986507 0.989030 0.021444	0.009300 0.987323 0.986181 0.004603	0.044014 0.967517 0.966393 -0.001326	0.027290 0.984672 0.991150 0.024026	0.036902 0.982329 0.983474 0.038221	0.042081 0.967173 0.979770 0.012694	0.003720 0.988116 0.989420 -0.003457	0.010287 0.982556 0.979535 0.001975	0.006127 0.988426 0.975990 0.002343	8 0.028320 9999
11 48	19 20	11 48	0.282677 0.825604 0.853629 0.014504	0.001672 0.983743 0.979336 0.000149	0.015985 0.984552 0.981656 0.015636	0.003043 0.985412 0.981744 0.004608	0.033437 0.986507 0.986218 0.043161	0.026496 0.987323 0.975812 0.022347	0.065264 0.967517 0.985840 0.044732	-0.017277 0.984672 0.989092 -0.002199	-0.013135 0.982329 0.985792 -0.010197	-0.020926 0.967173 0.980052 0.006549	-0.019311 0.988116 0.947844 0.005172	0.032223 0.982556 0.979709 0.019417	0.014066 0.988426 0.986921 0.011225	6 0.025471 9999
11 49	19 11	11 49	0.251482 0.825604 0.862011 -0.010866	0.016699 0.983743 0.981905 0.016332	0.006966 0.984552 0.995964 0.007330	0.007071 0.985412 0.995970 0.006414	0.014885 0.986507 0.978541 -0.004991	0.009185 0.987323 0.991410 0.013418	0.030543 0.967517 0.980731 0.007511	0.011800 0.984672 0.966875 -0.015842	0.003449 0.982329 0.989448 0.000723	-0.007274 0.967173 0.965754 -0.041033	0.018085 0.988116 0.989840 0.014836	0.019415 0.982556 0.954229 0.005348	-0.010944 0.988426 0.983042 -0.012578	0 0.000000 9999
11 50	19 19	11 50	0.288400 0.825604 0.841603 0.014104	0.039536 0.983743 0.971382 0.038351	-0.015267 0.984552 0.972760 -0.019153	-0.013164 0.985412 0.971295 -0.015611	-0.015080 0.986507 0.980536 0.000053	0.007785 0.987323 0.977126 0.007159	0.005468 0.967517 0.987019 0.006962	-0.013036 0.984672 0.975396 0.008956	-0.008339 0.982329 0.987213 -0.012056	-0.027530 0.967173 0.972025 0.008017	0.009624 0.988116 0.946227 0.037249	0.021687 0.982556 0.977644 0.015010	-0.008403 0.988426 0.990297 -0.008281	10 0.022921 9999
11 51	19 15	11 51	0.097100 0.825604 0.953557 -0.001821	-0.017522 0.983743 0.965937 -0.016786	-0.036773 0.984552 0.992880 -0.035465	-0.036241 0.985412 0.992584 -0.034865	-0.010735 0.986507 0.995941 -0.014426	0.012929 0.987323 0.986807 0.008929	-0.011615 0.967517 0.992363 -0.002698	-0.007943 0.984672 0.992096 -0.004862	-0.002201 0.982329 0.984052 0.000330	-0.000778 0.967173 0.979790 0.016521	-0.015177 0.988116 0.989323 -0.022139	-0.029868 0.982556 0.981581 -0.043168	-0.000062 0.988426 0.976821 0.008029	0 0.000000 9999
11 52	19 19	11 52	0.226781 0.825604 0.878655 -0.009168	0.010284 0.983743 0.975586 0.014741	-0.014235 0.984552 0.979621 -0.008918	-0.015417 0.985412 0.979316 -0.011147	-0.025224 0.986507 0.987858 -0.016797	-0.009343 0.987323 0.988364 -0.009198	0.016247 0.967517 0.985782 0.023819	-0.025810 0.984672 0.980738 -0.005459	-0.018732 0.982329 0.983607 -0.018027	-0.011459 0.967173 0.991761 0.003512	-0.017051 0.988116 0.979864 -0.000770	0.022312 0.982556 0.984103 0.017838	-0.015756 0.988426 0.986723 -0.016478	0 0.000000 9999
11 53	19 20	11 53	0.253027 0.825604 0.864582 0.016126	-0.011043 0.983743 0.990644 -0.011410	-0.009554 0.984552 0.984290 -0.003674	-0.012686 0.985412 0.983632 -0.006858	-0.026977 0.986507 0.980262 -0.014584	0.011222 0.987323 0.974676 0.010540	-0.023751 0.967517 0.984579 0.000178	-0.040554 0.984672 0.974335 -0.015955	-0.010930 0.982329 0.991438 -0.011905	-0.032811 0.967173 0.987103 -0.015249	0.008413 0.988116 0.988395 0.012823	0.046999 0.982556 0.978351 0.031118	0.005303 0.988426 0.991510 0.009242	11 0.022401 9999
11 54	19 20	11 54	0.190837 0.825604 0.908820 0.004626	0.014497 0.983743 0.993275 0.010830	0.009298 0.984552 0.941197 0.003098	0.013967 0.985412 0.941636 0.006126	-0.015344 0.986507 0.970887 0.005185	0.003525 0.987323 0.957298 0.013089	-0.070576 0.967517 0.936138 -0.008516	0.018315 0.984672 0.990740 0.010789	-0.004870 0.982329 0.990613 -0.007814	-0.034557 0.967173 0.991013 -0.019399	0.021076 0.988116 0.986538 0.008156	-0.012375 0.982556 0.963287 0.007959	0.009815 0.988426 0.986638 0.008514	9 -0.009473 9999
11 55	19 20	11 55	0.225861 0.825604 0.862538 -0.024651	-0.012328 0.983743 0.987915 -0.016785	-0.005004 0.984552 0.974298 -0.012887	-0.011897 0.985412 0.974400 -0.019709	-0.037749 0.986507 0.988037 -0.030626	0.003584 0.987323 0.984529 -0.000015	-0.007815 0.967517 0.990274 -0.009449	-0.038657 0.984672 0.984927 -0.028539	0.034632 0.982329 0.988873 0.033230	-0.030375 0.967173 0.983558 -0.003676	-0.025577 0.988116 0.964120 -0.006129	0.036924 0.982556 0.975753 0.023893	0.030066 0.988426 0.987810 0.032850	0 0.000000 9999
11 56	19 18	11 56	0.303421 0.825604 0.845583 0.049351	0.027370 0.983743 0.985666 0.026859	0.025135 0.984552 0.987619 0.021863	0.025126 0.985412 0.986139 0.022368	0.051472 0.986507 0.988965 0.046109	-0.012862 0.987323 0.993006 -0.011754	0.055851 0.967517 0.968907 0.015629	0.041632 0.984672 0.987323 0.034454	-0.004483 0.982329 0.990821 -0.007121	0.055197 0.967173 0.976991 0.035927	-0.000306 0.988116 0.989468 -0.004328	0.027829 0.982556 0.988456 0.025916	0.012380 0.988426 0.993348 0.011193	0 0.049351 53
11 57	19 20	11 57	0.242283 0.825604 0.863218 0.001281	0.015520 0.983743 0.990547 0.018262	0.025033 0.984552 0.959981 0.019112	0.027467 0.985412 0.960235 0.020599	-0.021011 0.986507 0.973097 -0.009312	-0.002682 0.987323 0.977979 0.005226	-0.030155 0.967517 0.969097 0.001844	-0.000295 0.984672 0.991258 -0.002086	-0.004681 0.982329 0.990319 -0.008460	-0.047756 0.967173 0.985390 -0.023185	-0.002507 0.988116 0.990916 0.000264	-0.020158 0.982556 0.983608 -0.013415	-0.001534 0.988426 0.985162 -0.005843	9 -0.005450 9999
11 58	19 19	11 58	0.236032 0.825604 0.878605 0.000158	0.010319 0.983743 0.991246 0.012703	-0.002848 0.984552 0.951818 -0.010485	-0.002646 0.985412 0.951568 -0.008797	-0.002858 0.986507 0.977409 0.011407	-0.014943 0.987323 0.989973 -0.013896	0.012771 0.967517 0.989995 0.015654	0.008680 0.984672 0.991442 0.016029	0.007313 0.982329 0.992780 0.009153	0.001865 0.967173 0.989615 0.022889	-0.022479 0.988116 0.993081 -0.021253	-0.011279 0.982556 0.986375 -0.004823	-0.007378 0.988426 0.993049 -0.009188	9 0.001902 9999
11 59	19 12	11 59	0.221440 0.825604 0.903540 0.024852	-0.002227 0.983743 0.944330 -0.003338	-0.001220 0.984552 0.989741 -0.002489	-0.001532 0.985412 0.989681 -0.002372	-0.008286 0.986507 0.986525 0.001135	-0.029866 0.987323 0.963480 -0.021663	-0.040761 0.967517 0.971190 0.003486	0.025520 0.984672 0.981507 0.008193	-0.011404 0.982329 0.975792 -0.008792	-0.035816 0.967173 0.965726 0.003918	0.010520 0.988116 0.972756 0.000038	0.033742 0.982556 0.857717 -0.005071	-0.014120 0.988426 0.984203 -0.014805	0 0.024852 9999
11 60	19 18	11 60	0.256532 0.825604 0.852568 0.004839	0.008746 0.983743 0.978149 0.006790	-0.020055 0.984552 0.946951 -0.008830	-0.022026 0.985412 0.947083 -0.008791	-0.029071 0.986507 0.974823 -0.012077	-0.012505 0.987323 0.992025 -0.009819	-0.018157 0.967517 0.987643 -0.009243	-0.047993 0.984672 0.980876 -0.033528	0.021721 0.982329 0.989941 0.017539	-0.063892 0.967173 0.986962 -0.043327	0.011302 0.988116 0.984975 0.010901	0.005104 0.982556 0.972110 0.027824	0.002149 0.988426 0.990437 0.003256	9 -0.014480 9999
11 61	19 19	11 61	0.237663 0.825604 0.851901 -0.022088	-0.011320 0.983743 0.992644 -0.009985	-0.018594 0.984552 0.973733 -0.013621	-0.013418 0.985412 0.973641 -0.008706	-0.007419 0.986507 0.979566 0.009592	-0.022132 0.987323 0.990988 -0.023633	0.026076 0.967517 0.988305 0.024664	0.004838 0.984672 0.992079 0.007286	-0.003575 0.982329 0.989942 -0.000083	-0.026068 0.967173 0.983780 -0.004378	-0.012450 0.988116 0.966164 0.011103	0.021202 0.982556 0.983458 0.011184	0.014539 0.988426 0.993725 0.014242	0 0.000000 9999
11 62	19 18	11 62	0.311981 0.825604 0.825647 0.028269	-0.009641 0.983743 0.980784 -0.007924	-0.004307 0.984552 0.975846 -0.001227	-0.016484 0.985412 0.977233 -0.013866	0.047589 0.986507 0.977947 0.033819	-0.030724 0.987323 0.969129 -0.021169	0.028285 0.967517 0.989957 0.025067	0.039059 0.984672 0.978033 0.018475	-0.004639 0.982329 0.989784 -0.007080	-0.004569 0.967173 0.986507 0.017182	0.005894 0.988116 0.990039 0.004518	0.011951 0.982556 0.977002 0.001011	-0.021754 0.988426 0.956431 -0.024789	4 0.030920 9999
11 63	19 3	11 63	0.417866 0.825604 0.648048 0.027885	0.000404 0.983743 0.907814 0.005998	0.016420 0.984552 0.808612 0.017500	0.024380 0.985412 0.807735 0.022001	0.068915 0.986507 0.827467 0.023509	-0.014286 0.987323 0.974969 -0.008664	0.172126 0.967517 0.832723 0.086584	0.062582 0.984672 0.832230 0.001204	0.001078 0.982329 0.788677 -0.021317	0.141236 0.967173 0.762745 0.028154	0.057868 0.988116 0.759748 -0.000888	0.066185 0.982556 0.676667 0.025402	-0.008983 0.988426 0.876699 -0.019561	0 0.027885 9999
12 13	19 20	12 13	0.256108 0.909725 0.852382 0.070760	0.035708 0.982777 0.980140 0.034269	-0.066113 0.970457 0.977242 -0.066537	-0.070496 0.969743 0.976692 -0.070687	-0.034987 0.987222 0.983377 -0.036639	-0.022147 0.980736 0.987035 -0.033232	-0.016346 0.983960 0.991326 -0.019882	-0.015532 0.987157 0.982222 -0.024396	0.021916 0.982128 0.978689 0.023801	-0.008419 0.989674 0.980953 -0.014672	-0.026126 0.989381 0.988624 -0.028982	-0.010383 0.977663 0.986767 -0.006839	-0.005431 0.978728 0.991949 0.001799	0 0.070760 -9
12 14	19 10	12 14	0.220849 0.909725 0.852089 0.032151	0.016032 0.982777 0.985898 0.021688	-0.099162 0.970457 0.989174 -0.097038	-0.099029 0.969743 0.989251 -0.097353	-0.032002 0.987222 0.985110 -0.033526	-0.032802 0.980736 0.981418 -0.030258	0.029121 0.983960 0.983611 0.026128	-0.034268 0.987157 0.986888 -0.029501	-0.000562 0.982128 0.974435 0.000310	-0.022493 0.989674 0.976893 -0.023563	0.000042 0.989381 0.995130 0.000114	-0.099434 0.977663 0.986740 -0.096040	-0.032745 0.978728 0.994288 -0.035000	3 -0.055946 -9
12 15	19 17	12 15	0.234610 0.909725 0.833524 0.032207	-0.037880 0.982777 0.989056 -0.029742	-0.054207 0.970457 0.974336 -0.055066	-0.053998 0.969743 0.974877 -0.055036	-0.054743 0.987222 0.976964 -0.060415	-0.014392 0.980736 0.988923 -0.014039	-0.025032 0.983960 0.978149 -0.023816	-0.044637 0.987157 0.979941 -0.040718	-0.054331 0.982128 0.980677 -0.059641	-0.022327 0.989674 0.985152 -0.019723	-0.020361 0.989381 0.988776 -0.020192	0.007468 0.977663 0.971590 -0.002152	-0.030528 0.978728 0.989105 -0.027005	4 -0.044111 -9
12 16	19 12	12 16	0.045111 0.909725 0.985058 0.013825	0.013055 0.982777 0.991195 0.007429	-0.000045 0.970457 0.984760 -0.006250	-0.000051 0.969743 0.986745 -0.005315	0.012304 0.987222 0.986950 0.009428	0.046351 0.980736 0.984805 0.040222	0.035898 0.983960 0.984106 0.039501	0.035863 0.987157 0.983507 0.030341	-0.000144 0.982128 0.999965 -0.000508	0.000027 0.989674 0.987152 -0.002693	-0.003928 0.989381 0.986433 -0.008273	0.000236 0.977663 0.985244 -0.006538	0.145095 0.978728 0.977005 0.146205	6 0.023369 9999
12 17	19 19	12 17	0.234788 0.909725 0.878876 0.063233	-0.029419 0.982777 0.980228 -0.022634	0.000727 0.970457 0.950623 0.006131	0.003801 0.969743 0.950287 0.009285	0.016231 0.987222 0.979851 0.021557	-0.006685 0.980736 0.989736 -0.008929	-0.005483 0.983960 0.988257 -0.001542	-0.013421 0.987157 0.982501 -0.026349	0.024778 0.982128 0.986397 0.022567	-0.005898 0.989674 0.983664 -0.015181	0.014877 0.989381 0.990512 0.006920	0.002714 0.977663 0.974556 0.008287	-0.001344 0.978728 0.991119 -0.001385	0 0.063233 -9
12 18	19 18	12 18	0.175612 0.909725 0.899975 0.012989	-0.041184 0.982777 0.980826 -0.053408	-0.048035 0.970457 0.975538 -0.051824	-0.046763 0.969743 0.975025 -0.048814	-0.014813 0.987222 0.989400 -0.018138	0.011622 0.980736 0.981149 -0.006178	-0.005242 0.983960 0.992706 -0.008018	0.013817 0.987157 0.982042 -0.000585	-0.014543 0.982128 0.984622 -0.012814	0.005707 0.989674 0.993698 0.005528	0.000118 0.989381 0.985923 -0.008243	-0.047672 0.977663 0.986510 -0.044401	-0.000654 0.978728 0.987792 0.000335	1 -0.026338 9999
12 19	19 16	12 19	0.108463 0.909725 0.955432 0.029550	0.046656 0.982777 0.976537 0.037059	0.032615 0.970457 0.979375 0.026110	0.032420 0.969743 0.980821 0.025539	0.021815 0.987222 0.982139 0.025884	0.035969 0.980736 0.977943 0.019226	0.006024 0.983960 0.978277 0.007009	0.011142 0.987157 0.976190 -0.002513	-0.002275 0.982128 0.983379 -0.002320	0.000078 0.989674 0.999874 0.000105	0.049892 0.989381 0.990746 0.045682	0.033403 0.977663 0.980733 0.035586	-0.000180 0.978728 0.991374 -0.001917	10 0.036741 132
12 20	19 19	12 20	0.220554 0.909725 0.870736 0.044045	0.031417 0.982777 0.978000 0.013973	0.001282 0.970457 0.968359 0.000879	0.001951 0.969743 0.967709 0.001692	0.021558 0.987222 0.980452 0.033151	0.029674 0.980736 0.987928 0.019361	-0.018180 0.983960 0.985512 -0.017250	0.038100 0.987157 0.978205 0.026374	0.034984 0.982128 0.992720 0.026267	0.012813 0.989674 0.988341 0.015875	0.007742 0.989381 0.968569 0.020598	0.032784 0.977663 0.981770 0.030358	-0.000540 0.978728 0.983780 -0.001503	0 0.044045 74
12 21	19 19	12 21	0.191232 0.909725 0.878738 0.012632	0.040520 0.982777 0.976426 0.033061	0.028618 0.970457 0.974258 0.022002	0.025705 0.969743 0.975496 0.020540	-0.008882 0.987222 0.982977 -0.007631	0.010119 0.980736 0.973257 -0.007585	0.007618 0.983960 0.987997 0.003078	-0.006101 0.987157 0.978141 -0.015123	-0.001837 0.982128 0.981090 -0.006175	0.018532 0.989674 0.986498 0.015552	-0.018488 0.989381 0.959093 -0.004602	0.008401 0.977663 0.969915 -0.005541	-0.001197 0.978728 0.990075 -0.004467	9 0.014016 9999
12 22	19 16	12 22	0.225782 0.909725 0.836558 0.019897	-0.011189 0.982777 0.985350 0.003569	-0.010500 0.970457 0.981207 -0.023847	-0.010443 0.969743 0.981459 -0.022181	0.001253 0.987222 0.981862 -0.003918	0.051447 0.980736 0.986633 0.047753	-0.062403 0.983960 0.980242 -0.063405	-0.009006 0.987157 0.979574 -0.002950	-0.000891 0.982128 0.986265 -0.009391	-0.022824 0.989674 0.974002 -0.021915	-0.008364 0.989381 0.992396 -0.010935	-0.022421 0.977663 0.979059 -0.021730	-0.001715 0.978728 0.988784 -0.000587	6 -0.035519 140
12 23	19 19	12 23	0.199551 0.909725 0.869094 0.014136	-0.023560 0.982777 0.971368 -0.003000	-0.003012 0.970457 0.950834 -0.005898	-0.002737 0.969743 0.950801 -0.005235	-0.008077 0.987222 0.980298 -0.005114	-0.011351 0.980736 0.990503 -0.008651	-0.021986 0.983960 0.990573 -0.026422	-0.021695 0.987157 0.988886 -0.024090	-0.000430 0.982128 0.989150 -0.007922	-0.001493 0.989674 0.985872 -0.003176	0.039217 0.989381 0.980470 0.034408	-0.013810 0.977663 0.968399 -0.007100	-0.010800 0.978728 0.989970 -0.014882	10 0.022054 9999
12 24	19 20	12 24	0.180910 0.909725 0.869714 0.005530	0.001600 0.982777 0.990441 0.009634	0.010198 0.970457 0.944131 0.003208	0.006653 0.969743 0.944117 -0.000174	-0.032948 0.987222 0.974850 -0.020335	0.001946 0.980736 0.990586 0.011844	0.008731 0.983960 0.979536 0.006428	-0.011843 0.987157 0.991331 -0.014171	-0.002554 0.982128 0.982007 -0.013489	-0.034032 0.989674 0.987034 -0.037191	0.008394 0.989381 0.973598 0.018154	0.031959 0.977663 0.985646 0.027380	-0.026092 0.978728 0.991096 -0.031230	9 -0.014341 9999
12 25	19 10	12 25	0.164349 0.909725 0.878562 -0.013107	0.006656 0.982777 0.989591 0.006386	-0.004403 0.970457 9.000000 0.000000	-0.000157 0.969743 0.996470 0.000878	-0.004402 0.987222 0.986612 -0.012838	-0.008997 0.980736 0.985342 0.001080	-0.018120 0.983960 0.984670 -0.022218	0.002570 0.987157 0.991482 0.001145	-0.000950 0.982128 0.994688 -0.007722	-0.015184 0.989674 0.988795 -0.012519	-0.014552 0.989381 0.997145 -0.014703	-0.007463 0.977663 0.987848 -0.001762	0.000923 0.978728 0.986159 -0.010156	0 0.000000 9999
12 26	19 18	12 26	0.215186 0.909725 0.863947 0.032054	0.002826 0.982777 0.973437 0.021906	0.000087 0.970457 0.969528 0.005887	0.001088 0.969743 0.969492 0.006243	0.001324 0.987222 0.983360 0.005928	-0.009221 0.980736 0.984033 -0.010933	0.039248 0.983960 0.974195 0.045978	0.022877 0.987157 0.986574 0.020336	-0.000143 0.982128 0.992795 0.000119	0.001159 0.989674 0.988267 -0.003933	-0.057644 0.989381 0.973223 -0.049603	0.005383 0.977663 0.978099 0.002958	0.007050 0.978728 0.992594 0.008637	6 0.038390 122
12 27	19 19	12 27	0.177542 0.909725 0.868330 -0.001022	-0.016194 0.982777 0.989107 -0.003286	-0.016778 0.970457 0.968289 -0.010868	-0.018674 0.969743 0.966210 -0.010664	-0.032256 0.987222 0.973435 -0.020196	-0.011962 0.980736 0.978671 0.009229	-0.021637 0.983960 0.978640 -0.017049	-0.001306 0.987157 0.992792 0.002351	-0.022882 0.982128 0.989268 -0.027659	0.000214 0.989674 0.990709 -0.000229	-0.007651 0.989381 0.988040 -0.005341	0.012733 0.977663 0.987536 0.016767	0.002291 0.978728 0.989749 0.002366	0 0.000000 9999
12 28	19 20	12 28	0.163295 0.909725 0.885719 -0.001833	0.012810 0.982777 0.993011 0.018966	-0.005079 0.970457 0.929862 -0.002135	-0.004808 0.969743 0.931044 -0.002321	-0.006267 0.987222 0.977850 0.001914	-0.039480 0.980736 0.972593 -0.015536	-0.017045 0.983960 0.963812 -0.014559	0.011218 0.987157 0.992711 0.014794	-0.004783 0.982128 0.987348 -0.006323	-0.012106 0.989674 0.993830 -0.017669	-0.019364 0.989381 0.993366 -0.017303	-0.008173 0.977663 0.981447 0.000267	-0.009657 0.978728 0.991788 -0.018714	0 0.000000 9999
12 29	19 19	12 29	0.128433 0.909725 0.914069 -0.013933	-0.007500 0.982777 0.977519 -0.015114	-0.002298 0.970457 0.995737 -0.001615	0.028124 0.969743 0.994774 0.029213	-0.001949 0.987222 0.976765 0.007596	-0.002633 0.980736 0.988378 -0.008606	0.002712 0.983960 0.987113 0.006731	0.004194 0.987157 0.987174 0.000488	0.013148 0.982128 0.986514 0.012844	0.008727 0.989674 0.983697 0.008664	-0.011453 0.989381 0.971687 0.001459	-0.001270 0.977663 0.995834 -0.001392	-0.000171 0.978728 0.988495 -0.001227	0 0.000000 9999
12 30	19 18	12 30	0.144328 0.909725 0.926644 0.014387	0.035112 0.982777 0.968124 0.013052	0.015929 0.970457 0.987269 0.012645	0.015731 0.969743 0.987344 0.011149	0.021899 0.987222 0.985628 0.015738	0.036852 0.980736 0.971769 0.011815	-0.018874 0.983960 0.992741 -0.022417	0.016035 0.987157 0.975678 0.001461	-0.001356 0.982128 0.990085 -0.000003	-0.000059 0.989674 0.985591 -0.001735	-0.005697 0.989381 0.984426 -0.008076	0.017131 0.977663 0.981561 0.008154	-0.000536 0.978728 0.986393 -0.003602	6 -0.017959 9999
12 31	19 14	12 31	0.147773 0.909725 0.907500 0.003505	0.018646 0.982777 0.970352 0.009822	-0.000622 0.970457 0.998199 0.001944	-0.035231 0.969743 0.986231 -0.032678	0.003788 0.987222 0.981965 -0.003267	-0.024489 0.980736 0.983331 -0.027260	-0.032827 0.983960 0.981298 -0.029352	-0.014104 0.987157 0.981972 -0.024251	-0.000408 0.982128 0.986744 0.000577	0.015893 0.989674 0.980942 0.015174	0.008283 0.989381 0.976787 0.002804	-0.002236 0.977663 0.996011 -0.000952	0.000164 0.978728 0.984770 -0.004766	3 -0.010702 9999
12 32	19 20	12 32	0.208456 0.909725 0.849387 0.009048	-0.039181 0.982777 0.978193 -0.023286	-0.016451 0.970457 0.972656 -0.009290	-0.015756 0.969743 0.972284 -0.009649	-0.023696 0.987222 0.979442 -0.019723	-0.009251 0.980736 0.991847 -0.010867	0.026985 0.983960 0.990077 0.027324	0.001090 0.987157 0.991225 -0.006847	-0.001823 0.982128 0.988748 0.001549	0.011051 0.989674 0.983813 0.007166	0.011519 0.989381 0.987569 0.011331	0.021609 0.977663 0.979708 0.029681	0.003509 0.978728 0.988127 0.013930	11 0.016388 9999
12 33	19 14	12 33	0.195973 0.909725 0.844208 0.004891	-0.013159 0.982777 0.983046 -0.008700	-0.096553 0.970457 0.982165 -0.097996	-0.096446 0.969743 0.982281 -0.098513	0.001009 0.987222 0.987139 -0.008429	-0.011222 0.980736 0.985213 -0.018835	-0.009598 0.983960 0.975535 -0.004482	-0.043412 0.987157 0.968635 -0.034188	-0.003764 0.982128 0.989397 -0.008864	0.001002 0.989674 0.981485 -0.000950	0.000146 0.989381 0.989827 0.000545	0.091803 0.977663 0.979969 0.092300	-0.000551 0.978728 0.982443 -0.000938	3 -0.021951 9999
12 34	19 20	12 34	0.215162 0.909725 0.828985 0.002235	-0.017456 0.982777 0.988638 -0.021665	0.001238 0.970457 0.978547 -0.003414	0.000016 0.969743 0.979029 -0.004199	-0.023230 0.987222 0.975628 -0.009872	-0.004789 0.980736 0.994095 -0.007650	-0.003128 0.983960 0.986338 0.000433	0.003395 0.987157 0.980543 -0.007220	-0.034619 0.982128 0.985137 -0.037076	-0.020979 0.989674 0.980279 -0.030402	-0.033063 0.989381 0.983461 -0.023703	0.011721 0.977663 0.978886 0.004474	-0.025769 0.978728 0.986561 -0.025051	8 -0.009103 9999
12 35	19 19	12 35	0.203249 0.909725 0.839591 -0.002137	0.010336 0.982777 0.990598 0.017267	-0.008065 0.970457 0.983858 -0.011812	-0.008028 0.969743 0.983572 -0.011596	0.036924 0.987222 0.987584 0.030016	0.037765 0.980736 0.992781 0.042346	-0.028344 0.983960 0.980032 -0.024647	-0.005842 0.987157 0.988318 0.003074	0.028693 0.982128 0.983590 0.032523	-0.022791 0.989674 0.985343 -0.018390	0.028949 0.989381 0.991848 0.026708	0.008269 0.977663 0.986722 0.010591	-0.002462 0.978728 0.983851 -0.003580	0 0.000000 9999
12 36	19 19	12 36	0.169850 0.909725 0.867495 0.000435	0.015307 0.982777 0.986427 0.012554	-0.005360 0.970457 0.973319 0.010349	-0.005679 0.969743 0.973181 0.008729	-0.010462 0.987222 0.977700 0.002624	0.022258 0.980736 0.986514 0.020208	-0.020742 0.983960 0.975330 -0.016148	0.018097 0.987157 0.977746 0.005146	0.012361 0.982128 0.985706 0.015266	-0.010923 0.989674 0.982328 -0.019399	0.012756 0.989381 0.987458 0.010098	0.024425 0.977663 0.986282 0.017533	-0.007714 0.978728 0.986983 -0.014629	9 -0.002905 9999
12 37	19 19	12 37	0.198882 0.909725 0.837796 -0.012325	0.067161 0.982777 0.981519 0.060117	0.039770 0.970457 0.973198 0.041441	0.037386 0.969743 0.973544 0.039248	0.024131 0.987222 0.987325 0.032534	0.008594 0.980736 0.992673 0.003401	0.028348 0.983960 0.985837 0.027204	-0.002439 0.987157 0.981649 -0.007193	0.056123 0.982128 0.979232 0.053385	0.013232 0.989674 0.984336 0.012771	0.000490 0.989381 0.964477 0.011789	0.051296 0.977663 0.980390 0.039524	0.060395 0.978728 0.982563 0.058516	0 0.000000 9999
12 38	19 18	12 38	0.198268 0.909725 0.832276 0.004337	-0.003842 0.982777 0.978349 -0.017215	0.007117 0.970457 0.960573 0.005014	0.006132 0.969743 0.960581 0.004564	-0.002554 0.987222 0.974488 0.006589	0.011643 0.980736 0.990212 0.011645	-0.018168 0.983960 0.974910 -0.014788	0.040881 0.987157 0.971888 0.026175	0.061869 0.982128 0.987739 0.060132	-0.009867 0.989674 0.989406 -0.011583	0.022233 0.989381 0.987857 0.022692	-0.023363 0.977663 0.980726 -0.017934	0.000978 0.978728 0.989918 0.000815	8 0.016149 9999
12 39	19 19	12 39	0.232988 0.909725 0.770895 0.017407	0.042969 0.982777 0.978702 0.024527	-0.040781 0.970457 0.982825 -0.043444	-0.040456 0.969743 0.982883 -0.042969	-0.019457 0.987222 0.983331 -0.009755	0.050974 0.980736 0.982408 0.034241	-0.044455 0.983960 0.986549 -0.045313	0.024570 0.987157 0.969347 0.007939	-0.003615 0.982128 0.990043 -0.006720	-0.028557 0.989674 0.982755 -0.033856	-0.011314 0.989381 0.944042 0.002240	0.033055 0.977663 0.984331 0.033192	0.001824 0.978728 0.990436 0.001620	6 -0.028085 9999
12 40	19 20	12 40	0.229416 0.909725 0.749264 -0.004421	0.020325 0.982777 0.972656 -0.001630	0.003151 0.970457 0.974055 0.001736	0.004171 0.969743 0.973314 0.004555	-0.048347 0.987222 0.972352 -0.036823	0.005000 0.980736 0.984983 -0.008565	-0.001929 0.983960 0.978669 -0.004589	0.004991 0.987157 0.962168 -0.014688	0.004394 0.982128 0.989221 0.003230	0.005029 0.989674 0.981254 0.001985	-0.032044 0.989381 0.948999 -0.027075	-0.002833 0.977663 0.989862 -0.010420	0.003235 0.978728 0.987933 0.000669	0 0.000000 9999
12 41	19 20	12 41	0.257927 0.909725 0.711978 0.009969	0.018396 0.982777 0.955236 -0.005571	-0.009185 0.970457 0.988459 -0.007154	-0.009129 0.969743 0.987674 -0.007732	-0.026779 0.987222 0.978318 -0.021386	0.013390 0.980736 0.978597 -0.009072	-0.012467 0.983960 0.979005 -0.014703	0.009920 0.987157 0.962648 -0.010978	-0.021875 0.982128 0.989532 -0.022891	0.003696 0.989674 0.965132 -0.004904	0.003821 0.989381 0.932027 0.021478	-0.001141 0.977663 0.967803 -0.013841	0.022032 0.978728 0.989780 0.022670	8 -0.015106 9999
12 42	19 20	12 42	0.237350 0.909725 0.723520 -0.004393	0.040416 0.982777 0.953139 0.012357	0.010109 0.970457 0.988321 0.005752	0.009702 0.969743 0.988533 0.004911	-0.011947 0.987222 0.981954 0.000452	0.004131 0.980736 0.982256 -0.016531	0.006172 0.983960 0.986882 0.008109	0.023496 0.987157 0.959557 0.004125	0.004281 0.982128 0.986677 0.000854	0.012052 0.989674 0.973461 0.009318	-0.015788 0.989381 0.920847 0.001296	0.014376 0.977663 0.977506 0.009705	0.001942 0.978728 0.988079 0.003338	0 0.000000 9999
12 43	19 20	12 43	0.227503 0.909725 0.741350 -0.007314	0.034735 0.982777 0.964000 0.013855	-0.019268 0.970457 0.987992 -0.018295	-0.019850 0.969743 0.987261 -0.020003	0.005913 0.987222 0.978111 0.015848	-0.008024 0.980736 0.981801 -0.031691	0.019611 0.983960 0.987672 0.017382	0.014833 0.987157 0.968108 -0.003962	-0.004419 0.982128 0.991984 -0.011844	0.018295 0.989674 0.976644 0.012252	-0.004684 0.989381 0.927809 0.013892	0.018615 0.977663 0.983265 0.009576	-0.015658 0.978728 0.987555 -0.018738	0 0.000000 9999
12 44	19 20	12 44	0.231523 0.909725 0.761223 0.012083	-0.000306 0.982777 0.966119 -0.019349	-0.000545 0.970457 0.970398 -0.005711	0.000089 0.969743 0.970149 -0.005665	-0.016762 0.987222 0.964438 0.001269	-0.030383 0.980736 0.989027 -0.040380	0.022666 0.983960 0.969345 0.019244	-0.003299 0.987157 0.967358 -0.024891	-0.028915 0.982128 0.980612 -0.037614	0.024033 0.989674 0.983376 0.021211	-0.019146 0.989381 0.972062 -0.009411	-0.027028 0.977663 0.978755 -0.028200	-0.025372 0.978728 0.983452 -0.027308	8 -0.021319 9999
12 45	19 15	12 45	0.180480 0.909725 0.865441 0.017656	-0.035216 0.982777 0.983267 -0.024754	-0.046851 0.970457 0.977393 -0.045635	-0.046292 0.969743 0.977749 -0.042373	0.010931 0.987222 0.989433 0.012695	-0.003482 0.980736 0.984704 -0.003516	-0.011733 0.983960 0.991024 -0.009281	0.000742 0.987157 0.985811 0.000248	-0.016009 0.982128 0.994056 -0.020452	0.037258 0.989674 0.975741 0.037741	0.017763 0.989381 0.988964 0.015754	-0.016203 0.977663 0.981558 -0.002501	-0.017938 0.978728 0.991145 -0.020705	2 -0.028385 9999
12 46	19 20	12 46	0.204572 0.909725 0.829825 0.003793	0.026164 0.982777 0.984126 0.018342	-0.024903 0.970457 0.973932 -0.024434	-0.025278 0.969743 0.974438 -0.024523	-0.009309 0.987222 0.986027 -0.002702	0.031946 0.980736 0.985824 0.022016	0.004605 0.983960 0.985920 0.002083	0.017194 0.987157 0.988300 0.011907	-0.000281 0.982128 0.984395 -0.004066	0.017258 0.989674 0.984450 0.017225	-0.022862 0.989381 0.954833 -0.008318	-0.010700 0.977663 0.981417 -0.018293	0.012970 0.978728 0.993759 0.012826	3 -0.009644 9999
12 47	19 14	12 47	0.201122 0.909725 0.848796 0.007227	0.014548 0.982777 0.985311 0.008490	0.003159 0.970457 0.990034 0.001408	0.003073 0.969743 0.990178 0.001673	-0.000886 0.987222 0.989030 0.002121	0.015719 0.980736 0.986181 0.008468	-0.002072 0.983960 0.966393 -0.001419	-0.000104 0.987157 0.991150 -0.000794	-0.041554 0.982128 0.983474 -0.047597	0.004088 0.989674 0.979770 0.009038	-0.002461 0.989381 0.989420 -0.005653	0.004147 0.977663 0.979535 0.005144	0.001795 0.978728 0.975990 -0.000503	8 -0.018547 9999
12 48	19 20	12 48	0.192367 0.909725 0.853629 0.004072	0.029448 0.982777 0.979336 0.014442	0.026319 0.970457 0.981656 0.023933	0.017983 0.969743 0.981744 0.017773	-0.010730 0.987222 0.986218 -0.007215	0.031639 0.980736 0.975812 0.011033	0.003239 0.983960 0.985840 0.007819	0.027113 0.987157 0.989092 0.017792	0.006386 0.982128 0.985792 0.002660	0.022611 0.989674 0.980052 0.020290	-0.017261 0.989381 0.947844 -0.003039	0.010283 0.977663 0.979709 0.004012	-0.013016 0.978728 0.986921 -0.017230	9 0.009090 9999
12 49	19 11	12 49	0.167959 0.909725 0.862011 -0.010152	-0.002276 0.982777 0.981905 0.014346	-0.000582 0.970457 0.995964 0.001995	-0.000662 0.969743 0.995970 0.001754	0.017681 0.987222 0.978541 0.003930	0.002557 0.980736 0.991410 0.000110	-0.001734 0.983960 0.980731 0.000972	-0.022492 0.987157 0.966875 -0.008242	0.001354 0.982128 0.989448 -0.000631	-0.020744 0.989674 0.965754 -0.019931	-0.003293 0.989381 0.989840 -0.009932	-0.013196 0.977663 0.954229 -0.019203	0.010970 0.978728 0.983042 0.003642	0 0.000000 9999
12 50	19 19	12 50	0.212434 0.909725 0.841603 0.023711	0.039508 0.982777 0.971382 0.017040	0.007645 0.970457 0.972760 0.008027	0.006588 0.969743 0.971295 0.008233	-0.020186 0.987222 0.980536 -0.011874	0.026118 0.980736 0.977126 0.001072	0.001406 0.983960 0.987019 0.008315	0.003564 0.987157 0.975396 -0.011282	-0.028645 0.982128 0.987213 -0.030842	-0.002130 0.989674 0.972025 -0.003157	-0.028740 0.989381 0.946227 -0.018126	0.008172 0.977663 0.977644 -0.002241	0.024907 0.978728 0.990297 0.021012	8 -0.027042 9999
12 51	19 15	12 51	0.022250 0.909725 0.953557 -0.044099	0.036275 0.982777 0.965937 0.018276	-0.000949 0.970457 0.992880 -0.000641	-0.004029 0.969743 0.992584 -0.004550	-0.015917 0.987222 0.995941 -0.018330	0.016535 0.980736 0.986807 0.013868	-0.008639 0.983960 0.992363 -0.009945	0.002982 0.987157 0.992096 -0.000590	-0.000159 0.982128 0.984052 -0.007465	-0.000215 0.989674 0.979790 -0.005450	-0.015323 0.989381 0.989323 -0.021895	-0.005886 0.977663 0.981581 -0.012577	-0.000125 0.978728 0.976821 -0.009667	0 0.000000 9999
12 52	19 19	12 52	0.148377 0.909725 0.878655 -0.022818	0.032229 0.982777 0.975586 0.019285	-0.023806 0.970457 0.979621 -0.018371	-0.023011 0.969743 0.979316 -0.017872	-0.012596 0.987222 0.987858 -0.008681	0.003637 0.980736 0.988364 -0.004329	-0.000491 0.983960 0.985782 0.000095	0.009886 0.987157 0.980738 -0.001161	-0.038068 0.982128 0.983607 -0.040277	0.000047 0.989674 0.991761 0.001005	-0.021379 0.989381 0.979864 -0.013809	0.006788 0.977663 0.984103 -0.000948	-0.042679 0.978728 0.986723 -0.047889	0 0.000000 9999
12 53	19 20	12 53	0.165127 0.909725 0.864582 -0.008088	0.001552 0.982777 0.990644 -0.003231	0.017030 0.970457 0.984290 0.015141	0.017547 0.969743 0.983632 0.014251	-0.031266 0.987222 0.980262 -0.020734	0.060080 0.980736 0.974676 0.038755	0.016072 0.983960 0.984579 0.008980	0.032035 0.987157 0.974335 0.019844	-0.002890 0.982128 0.991438 -0.008699	0.005287 0.989674 0.987103 0.003135	-0.011437 0.989381 0.988395 -0.004433	0.007126 0.977663 0.978351 0.002030	0.000466 0.978728 0.991510 -0.004975	0 0.000000 9999
12 54	19 20	12 54	0.142968 0.909725 0.908820 0.008194	0.006789 0.982777 0.993275 0.011950	0.009282 0.970457 0.941197 0.009925	0.008201 0.969743 0.941636 0.009648	-0.019193 0.987222 0.970887 -0.003314	-0.031033 0.980736 0.957298 -0.001787	-0.022746 0.983960 0.936138 -0.023279	0.005339 0.987157 0.990740 0.014311	0.037016 0.982128 0.990613 0.030564	0.007218 0.989674 0.991013 0.004997	-0.005998 0.989381 0.986538 -0.012702	-0.006005 0.977663 0.963287 0.002151	0.000095 0.978728 0.986638 -0.001606	8 0.015825 9999
12 55	19 20	12 55	0.178243 0.909725 0.862538 0.014380	0.009060 0.982777 0.987915 -0.004535	0.008298 0.970457 0.974298 0.006208	0.007059 0.969743 0.974400 0.003933	-0.032503 0.987222 0.988037 -0.026289	0.026254 0.980736 0.984529 0.015624	0.004964 0.983960 0.990274 0.003521	0.029694 0.987157 0.984927 0.019599	0.000829 0.982128 0.988873 -0.002045	-0.022752 0.989674 0.983558 -0.027038	0.005222 0.989381 0.964120 0.017470	-0.009667 0.977663 0.975753 -0.016804	0.000272 0.978728 0.987810 -0.002670	9 -0.019718 9999
12 56	19 18	12 56	0.167556 0.909725 0.845583 -0.028518	0.012388 0.982777 0.985666 0.004696	0.003301 0.970457 0.987619 0.003087	0.003338 0.969743 0.986139 0.002831	0.007701 0.987222 0.988965 0.007297	-0.000019 0.980736 0.993006 0.000141	0.007803 0.983960 0.968907 0.017077	-0.004123 0.987157 0.987323 0.006213	0.000767 0.982128 0.990821 -0.003368	0.009745 0.989674 0.976991 0.014578	0.003874 0.989381 0.989468 0.002165	0.005203 0.977663 0.988456 0.001074	0.033468 0.978728 0.993348 0.033331	0 0.000000 9999
12 57	19 20	12 57	0.177217 0.909725 0.863218 0.008202	-0.028502 0.982777 0.990547 -0.023392	-0.023244 0.970457 0.959981 -0.017072	-0.023944 0.969743 0.960235 -0.018985	0.002249 0.987222 0.973097 0.011426	-0.006408 0.980736 0.977979 0.012909	-0.016587 0.983960 0.969097 -0.014223	0.021755 0.987157 0.991258 0.025013	-0.003394 0.982128 0.990319 -0.008123	0.020678 0.989674 0.985390 0.018512	0.000553 0.989381 0.990916 -0.000052	0.010026 0.977663 0.983608 0.007500	0.024922 0.978728 0.985162 0.030072	7 0.014323 9999
12 58	19 19	12 58	0.142895 0.909725 0.878605 -0.027880	-0.006673 0.982777 0.991246 0.002322	0.031106 0.970457 0.951818 0.032526	0.032805 0.969743 0.951568 0.033742	-0.004682 0.987222 0.977409 0.006918	-0.006857 0.980736 0.989973 0.000007	-0.023024 0.983960 0.989995 -0.025808	-0.012063 0.987157 0.991442 -0.013864	-0.004560 0.982128 0.992780 -0.004149	-0.005843 0.989674 0.989615 -0.006153	-0.029403 0.989381 0.993081 -0.026961	0.007643 0.977663 0.986375 0.009413	-0.001368 0.978728 0.993049 0.001250	0 0.000000 9999
12 59	19 12	12 59	0.143513 0.909725 0.903540 0.008160	0.017857 0.982777 0.944330 -0.007267	0.000918 0.970457 0.989741 -0.002079	0.000859 0.969743 0.989681 -0.001641	0.024092 0.987222 0.986525 0.032254	-0.044692 0.980736 0.963480 -0.019040	0.021878 0.983960 0.971190 0.017636	0.003090 0.987157 0.981507 0.014403	0.001829 0.982128 0.975792 -0.011178	0.049451 0.989674 0.965726 0.053390	0.026363 0.989381 0.972756 0.015094	0.001933 0.977663 0.857717 -0.015281	0.001508 0.978728 0.984203 -0.000369	9 0.020873 9999
12 60	19 18	12 60	0.162833 0.909725 0.852568 -0.020295	-0.016798 0.982777 0.978149 -0.006465	-0.008905 0.970457 0.946951 -0.016253	-0.008652 0.969743 0.947083 -0.017673	-0.045409 0.987222 0.974823 -0.034323	0.021966 0.980736 0.992025 0.028273	-0.003404 0.983960 0.987643 0.002706	0.002791 0.987157 0.980876 -0.008826	0.001477 0.982128 0.989941 -0.006489	-0.000877 0.989674 0.986962 -0.000937	0.000403 0.989381 0.984975 -0.001984	-0.022043 0.977663 0.972110 -0.020506	0.001007 0.978728 0.990437 -0.000625	0 0.000000 9999
12 61	19 19	12 61	0.157825 0.909725 0.851901 -0.022647	0.011258 0.982777 0.992644 0.019455	-0.006167 0.970457 0.973733 -0.004629	-0.005024 0.969743 0.973641 -0.003977	-0.009731 0.987222 0.979566 0.002925	0.006322 0.980736 0.990988 0.015099	-0.013239 0.983960 0.988305 -0.016990	0.015499 0.987157 0.992079 0.014423	-0.011802 0.982128 0.989942 -0.014997	-0.003450 0.989674 0.983780 -0.003135	0.007888 0.989381 0.966164 0.014955	0.031724 0.977663 0.983458 0.023000	0.000551 0.978728 0.993725 0.003191	0 0.000000 9999
12 62	19 18	12 62	0.216652 0.909725 0.825647 0.015559	-0.031216 0.982777 0.980784 -0.022020	-0.043271 0.970457 0.975846 -0.031674	-0.042032 0.969743 0.977233 -0.031175	0.025655 0.987222 0.977947 0.017043	-0.030574 0.980736 0.969129 -0.005017	-0.041645 0.983960 0.989957 -0.043411	-0.012873 0.987157 0.978033 -0.001207	-0.014606 0.982128 0.989784 -0.015930	-0.023984 0.989674 0.986507 -0.028671	0.007472 0.989381 0.990039 0.004185	0.056523 0.977663 0.977002 0.042925	0.003717 0.978728 0.956431 0.013828	6 -0.025989 9999
12 63	19 3	12 63	0.284278 0.909725 0.648048 0.009413	-0.038043 0.982777 0.907814 0.003660	0.001821 0.970457 0.808612 0.002736	0.000681 0.969743 0.807735 0.003692	0.040526 0.987222 0.827467 0.000980	-0.013469 0.980736 0.974969 0.007131	0.003942 0.983960 0.832723 0.006281	-0.049199 0.987157 0.832230 -0.003880	0.042777 0.982128 0.788677 -0.007963	0.004080 0.989674 0.762745 0.040510	0.053102 0.989381 0.759748 0.025342	0.024887 0.977663 0.676667 0.009764	0.031584 0.978728 0.876699 0.017234	0 0.009413 9999
13 14	20 10	13 14	0.283483 0.852382 0.852089 0.029902	-0.004596 0.980140 0.985898 -0.004235	-0.000270 0.977242 0.989174 -0.008733	-0.000272 0.976692 0.989251 -0.008486	-0.019000 0.983377 0.985110 -0.024478	-0.026307 0.987035 0.981418 -0.017133	-0.023572 0.991326 0.983611 -0.021982	-0.019246 0.982222 0.986888 -0.023581	-0.025008 0.978689 0.974435 -0.010972	-0.018083 0.980953 0.976893 -0.013044	0.002267 0.988624 0.995130 0.005129	0.000145 0.986767 0.986740 -0.003505	0.011487 0.991949 0.994288 0.010177	0 0.029902 9999
13 15	20 17	13 15	0.284451 0.852382 0.833524 0.035106	-0.033126 0.980140 0.989056 -0.030601	-0.002369 0.977242 0.974336 -0.013884	0.012122 0.976692 0.974877 0.001011	-0.009826 0.983377 0.976964 -0.016193	0.008721 0.987035 0.988923 0.013778	0.029130 0.991326 0.978149 0.026737	-0.019782 0.982222 0.979941 -0.008440	-0.019459 0.978689 0.980677 -0.013482	-0.009364 0.980953 0.985152 -0.002392	0.022285 0.988624 0.988776 0.024901	0.002795 0.986767 0.971590 0.003161	-0.005147 0.991949 0.989105 -0.003071	0 0.035106 -9
13 16	20 12	13 16	0.050911 0.852382 0.985058 0.024572	-0.001389 0.980140 0.991195 -0.000412	0.000289 0.977242 0.984760 0.003524	0.000323 0.976692 0.986745 0.001906	-0.016723 0.983377 0.986950 -0.019097	-0.020015 0.987035 0.984805 -0.024418	-0.007195 0.991326 0.984106 -0.010897	0.001439 0.982222 0.983507 -0.007395	-0.000138 0.978689 0.999965 0.000088	-0.000256 0.980953 0.987152 -0.006749	-0.037374 0.988624 0.986433 -0.041759	0.000203 0.986767 0.985244 -0.002016	-0.052926 0.991949 0.977005 -0.054331	0 0.024572 9999
13 17	20 19	13 17	0.253367 0.852382 0.878876 0.017486	0.010498 0.980140 0.980228 0.012312	0.019532 0.977242 0.950623 0.008419	0.017787 0.976692 0.950287 0.009623	-0.019770 0.983377 0.979851 -0.021955	-0.030742 0.987035 0.989736 -0.032316	0.003173 0.991326 0.988257 0.001695	0.008120 0.982222 0.982501 -0.007348	0.007288 0.978689 0.986397 0.020511	-0.000679 0.980953 0.983664 -0.011557	-0.024924 0.988624 0.990512 -0.024935	-0.028892 0.986767 0.974556 -0.028929	0.029108 0.991949 0.991119 0.028174	4 -0.019593 9999
13 18	20 18	13 18	0.207959 0.852382 0.899975 -0.001486	0.042204 0.980140 0.980826 0.044251	0.020124 0.977242 0.975538 0.023141	0.019716 0.976692 0.975025 0.025929	0.022121 0.983377 0.989400 0.017565	-0.039502 0.987035 0.981149 -0.048226	0.002651 0.991326 0.992706 0.002001	-0.009428 0.982222 0.982042 -0.020346	0.016900 0.978689 0.984622 0.018844	0.010830 0.980953 0.993698 0.015654	0.016226 0.988624 0.985923 0.020254	0.021665 0.986767 0.986510 0.020380	0.030314 0.991949 0.987792 0.028554	0 0.000000 9999
13 19	20 16	13 19	0.088028 0.852382 0.955432 -0.016139	-0.002773 0.980140 0.976537 0.003139	-0.015980 0.977242 0.979375 -0.010624	-0.016266 0.976692 0.980821 -0.010650	0.008416 0.983377 0.982139 0.008364	0.043098 0.987035 0.977943 0.036479	-0.008149 0.991326 0.978277 -0.007007	0.013772 0.982222 0.976190 0.004801	-0.031003 0.978689 0.983379 -0.023005	-0.000737 0.980953 0.999874 -0.001478	0.004006 0.988624 0.990746 0.002328	0.019739 0.986767 0.980733 0.018950	-0.002624 0.991949 0.991374 -0.005352	0 0.000000 9999
13 20	20 19	13 20	0.268803 0.852382 0.870736 0.036278	-0.019899 0.980140 0.978000 -0.017371	-0.011937 0.977242 0.968359 -0.010993	-0.008486 0.976692 0.967709 -0.009441	-0.005705 0.983377 0.980452 -0.009036	0.040281 0.987035 0.987928 0.036849	-0.039155 0.991326 0.985512 -0.041396	0.024431 0.982222 0.978205 0.011767	0.024668 0.978689 0.992720 0.029644	0.014106 0.980953 0.988341 0.012044	-0.004157 0.988624 0.968569 -0.008730	0.022801 0.986767 0.981770 0.022841	-0.007100 0.991949 0.983780 -0.006086	6 -0.038753 116
13 21	20 19	13 21	0.287522 0.852382 0.878738 0.068015	-0.052407 0.980140 0.976426 -0.052105	-0.011988 0.977242 0.974258 -0.014049	-0.004084 0.976692 0.975496 -0.010242	-0.038130 0.983377 0.982977 -0.046301	0.035780 0.987035 0.973257 0.024496	-0.017389 0.991326 0.987997 -0.020422	-0.015334 0.982222 0.978141 -0.032199	-0.057755 0.978689 0.981090 -0.045816	0.001343 0.980953 0.986498 -0.005639	0.003960 0.988624 0.959093 0.001141	0.000901 0.986767 0.969915 0.003544	0.009730 0.991949 0.990075 0.008762	0 0.068015 15
13 22	20 16	13 22	0.290809 0.852382 0.836558 0.031371	-0.024354 0.980140 0.985350 -0.018752	-0.022559 0.977242 0.981207 -0.021777	-0.015907 0.976692 0.981459 -0.013321	-0.099936 0.983377 0.981862 -0.107815	-0.015960 0.987035 0.986633 -0.016771	-0.029673 0.991326 0.980242 -0.031723	-0.099492 0.982222 0.979574 -0.090833	-0.007034 0.978689 0.986265 0.003225	-0.081700 0.980953 0.974002 -0.074985	0.010734 0.988624 0.992396 0.006952	-0.036737 0.986767 0.979059 -0.035860	-0.029480 0.991949 0.988784 -0.031223	4 -0.058157 30
13 23	20 19	13 23	0.263292 0.852382 0.869094 0.028136	0.028180 0.980140 0.971368 0.022261	0.008944 0.977242 0.950834 0.009424	0.002639 0.976692 0.950801 0.006729	-0.014791 0.983377 0.980298 -0.015635	0.005662 0.987035 0.990503 0.007590	-0.026886 0.991326 0.990573 -0.028263	0.020917 0.982222 0.988886 0.010285	-0.002592 0.978689 0.989150 0.004107	-0.016765 0.980953 0.985872 -0.029805	0.036341 0.988624 0.980470 0.036024	0.000743 0.986767 0.968399 0.002653	0.007443 0.991949 0.989970 0.006359	10 0.031837 9999
13 24	20 20	13 24	0.244757 0.852382 0.869714 0.007643	-0.025182 0.980140 0.990441 -0.023349	-0.039414 0.977242 0.944131 -0.043717	-0.041721 0.976692 0.944117 -0.044882	-0.003720 0.983377 0.974850 -0.006661	0.008214 0.987035 0.990586 0.012327	-0.031834 0.991326 0.979536 -0.029465	-0.005438 0.982222 0.991331 -0.010064	-0.005269 0.978689 0.982007 -0.001023	0.031260 0.980953 0.987034 0.019732	0.036670 0.988624 0.973598 0.038006	-0.012796 0.986767 0.985646 -0.011110	-0.017436 0.991949 0.991096 -0.019341	3 -0.018521 9999
13 25	20 10	13 25	0.237208 0.852382 0.878562 0.006093	-0.020497 0.980140 0.989591 -0.030009	0.011252 0.977242 9.000000 0.000000	0.000380 0.976692 0.996470 0.000468	-0.019918 0.983377 0.986612 -0.024578	0.024732 0.987035 0.985342 0.028967	-0.049618 0.991326 0.984670 -0.050667	-0.032728 0.982222 0.991482 -0.029677	-0.003946 0.978689 0.994688 -0.002290	-0.065065 0.980953 0.988795 -0.058826	0.005728 0.988624 0.997145 0.008601	0.003166 0.986767 0.987848 0.002158	-0.006530 0.991949 0.986159 -0.004097	9 -0.018932 9999
13 26	20 18	13 26	0.273434 0.852382 0.863947 0.038805	0.019989 0.980140 0.973437 0.024100	0.011012 0.977242 0.969528 0.018509	0.008189 0.976692 0.969492 0.017173	-0.016417 0.983377 0.983360 -0.021097	-0.015082 0.987035 0.984033 -0.016404	0.000861 0.991326 0.974195 0.003903	-0.001164 0.982222 0.986574 -0.003082	0.024098 0.978689 0.992795 0.029416	0.009834 0.980953 0.988267 0.000148	-0.051410 0.988624 0.973223 -0.048118	-0.034805 0.986767 0.978099 -0.035809	0.012124 0.991949 0.992594 0.013273	0 0.038805 115
13 27	20 19	13 27	0.248029 0.852382 0.868330 0.011113	-0.052067 0.980140 0.989107 -0.052585	-0.002915 0.977242 0.968289 -0.014469	-0.001061 0.976692 0.966210 -0.014141	0.003085 0.983377 0.973435 0.005955	-0.007294 0.987035 0.978671 0.007111	0.005695 0.991326 0.978640 0.005844	-0.015880 0.982222 0.992792 -0.014306	-0.026050 0.978689 0.989268 -0.022069	-0.014384 0.980953 0.990709 -0.016178	0.044853 0.988624 0.988040 0.039940	0.011823 0.986767 0.987536 0.010238	0.014560 0.991949 0.989749 0.014064	1 -0.024174 9999
13 28	20 20	13 28	0.216784 0.852382 0.885719 -0.007207	-0.017459 0.980140 0.993011 -0.021567	-0.025024 0.977242 0.929862 -0.040707	-0.018468 0.976692 0.931044 -0.037654	0.013199 0.983377 0.977850 0.014803	-0.005526 0.987035 0.972593 0.006560	-0.001629 0.991326 0.963812 -0.005365	0.013459 0.982222 0.992711 0.011688	-0.004328 0.978689 0.987348 0.002969	0.016141 0.980953 0.993830 0.008306	0.005843 0.988624 0.993366 0.006360	-0.009538 0.986767 0.981447 -0.011758	0.006160 0.991949 0.991788 0.007010	0 0.000000 9999
13 29	20 19	13 29	0.196520 0.852382 0.914069 0.014959	0.013027 0.980140 0.977519 0.017514	0.000987 0.977242 0.995737 -0.001625	0.009854 0.976692 0.994774 0.011512	-0.022977 0.983377 0.976765 -0.022659	-0.035282 0.987035 0.988378 -0.037573	0.012932 0.991326 0.987113 0.009785	-0.029707 0.982222 0.987174 -0.031598	-0.012384 0.978689 0.986514 -0.013054	0.022916 0.980953 0.983697 0.017824	0.006818 0.988624 0.971687 0.003551	0.001849 0.986767 0.995834 -0.000033	-0.006999 0.991949 0.988495 -0.005689	7 -0.021741 9999
13 30	20 18	13 30	0.190048 0.852382 0.926644 0.021828	-0.036911 0.980140 0.968124 -0.043429	0.002361 0.977242 0.987269 -0.002832	0.002688 0.976692 0.987344 -0.005233	0.000331 0.983377 0.985628 -0.004814	0.005190 0.987035 0.971769 -0.007473	-0.005497 0.991326 0.992741 -0.008941	-0.003567 0.982222 0.975678 -0.015222	-0.009771 0.978689 0.990085 -0.003871	0.000027 0.980953 0.985591 -0.001757	-0.002078 0.988624 0.984426 0.001040	-0.004137 0.986767 0.981561 -0.003996	-0.026570 0.991949 0.986393 -0.024691	1 -0.030789 9999
13 31	20 14	13 31	0.212955 0.852382 0.907500 0.019294	-0.018993 0.980140 0.970352 -0.018597	0.019236 0.977242 0.998199 0.018250	0.005508 0.976692 0.986231 0.008785	-0.032615 0.983377 0.981965 -0.026552	0.024948 0.987035 0.983331 0.019484	-0.001241 0.991326 0.981298 -0.000203	-0.026597 0.982222 0.981972 -0.026046	-0.001308 0.978689 0.986744 0.003427	0.005937 0.980953 0.980942 -0.001049	-0.010442 0.988624 0.976787 -0.005176	0.027172 0.986767 0.996011 0.026175	-0.009514 0.991949 0.984770 -0.006434	4 -0.022634 9999
13 32	20 20	13 32	0.272446 0.852382 0.849387 0.012522	0.010667 0.980140 0.978193 0.009248	0.010008 0.977242 0.972656 0.009526	-0.002616 0.976692 0.972284 -0.000670	-0.035733 0.983377 0.979442 -0.038602	0.003401 0.987035 0.991847 0.007538	-0.025840 0.991326 0.990077 -0.028356	-0.014580 0.982222 0.991225 -0.021735	-0.005667 0.978689 0.988748 -0.015297	-0.029906 0.980953 0.983813 -0.031484	0.028520 0.988624 0.987569 0.021949	-0.006906 0.986767 0.979708 -0.016129	-0.007048 0.991949 0.988127 -0.010083	4 -0.021986 9999
13 33	20 14	13 33	0.245937 0.852382 0.844208 -0.017343	-0.000385 0.980140 0.983046 0.005614	-0.044258 0.977242 0.982165 -0.046973	-0.044054 0.976692 0.982281 -0.047157	-0.007831 0.983377 0.987139 -0.010111	-0.009060 0.987035 0.985213 -0.010356	-0.022303 0.991326 0.975535 -0.017880	-0.022415 0.982222 0.968635 -0.011519	0.032342 0.978689 0.989397 0.034489	0.005802 0.980953 0.981485 0.016002	-0.000836 0.988624 0.989827 -0.000312	-0.051022 0.986767 0.979969 -0.055979	-0.002669 0.991949 0.982443 -0.001935	0 0.000000 9999
13 34	20 20	13 34	0.282715 0.852382 0.828985 0.009158	0.048735 0.980140 0.988638 0.047342	-0.001988 0.977242 0.978547 -0.000456	0.000357 0.976692 0.979029 -0.001534	-0.002809 0.983377 0.975628 -0.002329	0.018589 0.987035 0.994095 0.018841	0.012942 0.991326 0.986338 0.011146	0.035269 0.982222 0.980543 0.021781	0.026373 0.978689 0.985137 0.027649	0.004643 0.980953 0.980279 0.000171	-0.025583 0.988624 0.983461 -0.021975	-0.002272 0.986767 0.978886 0.002516	0.005601 0.991949 0.986561 0.006200	8 0.015913 9999
13 35	20 19	13 35	0.276095 0.852382 0.839591 0.013255	0.012689 0.980140 0.990598 0.015066	-0.041561 0.977242 0.983858 -0.046873	-0.041227 0.976692 0.983572 -0.049604	0.006223 0.983377 0.987584 0.000455	-0.006596 0.987035 0.992781 -0.005740	-0.005269 0.991326 0.980032 -0.004253	-0.007755 0.982222 0.988318 -0.005037	0.062457 0.978689 0.983590 0.053159	0.010790 0.980953 0.985343 0.016450	-0.012994 0.988624 0.991848 -0.010654	-0.040621 0.986767 0.986722 -0.035982	0.030597 0.991949 0.983851 0.031102	8 0.026545 9999
13 36	20 19	13 36	0.238501 0.852382 0.867495 0.011236	-0.029423 0.980140 0.986427 -0.027863	0.010760 0.977242 0.973319 0.009419	0.010740 0.976692 0.973181 0.009677	0.000910 0.983377 0.977700 0.001409	0.011013 0.987035 0.986514 0.009305	-0.017134 0.991326 0.975330 -0.016295	0.006125 0.982222 0.977746 -0.005558	-0.025938 0.978689 0.985706 -0.020051	0.007740 0.980953 0.982328 -0.003973	0.001251 0.988624 0.987458 -0.001668	0.027312 0.986767 0.986282 0.029739	-0.012133 0.991949 0.986983 -0.010683	11 0.018280 9999
13 37	20 19	13 37	0.273067 0.852382 0.837796 0.006668	0.058262 0.980140 0.981519 0.057166	0.049141 0.977242 0.973198 0.040167	0.049852 0.976692 0.973544 0.040934	-0.007240 0.983377 0.987325 -0.003323	0.025692 0.987035 0.992673 0.020734	0.005427 0.991326 0.985837 0.004704	0.023417 0.982222 0.981649 0.011694	-0.013731 0.978689 0.979232 -0.020441	0.008537 0.980953 0.984336 0.001045	0.000431 0.988624 0.964477 0.000285	0.024323 0.986767 0.980390 0.031347	0.004183 0.991949 0.982563 0.001286	11 0.014458 9999
13 38	20 18	13 38	0.246251 0.852382 0.832276 -0.020903	-0.021743 0.980140 0.978349 -0.019635	0.007886 0.977242 0.960573 0.010787	0.006693 0.976692 0.960581 0.005965	-0.039958 0.983377 0.974488 -0.043546	0.010221 0.987035 0.990212 0.010283	-0.015359 0.991326 0.974910 -0.020558	-0.005863 0.982222 0.971888 -0.022430	-0.000440 0.978689 0.987739 0.002312	0.001212 0.980953 0.989406 -0.008693	0.020116 0.988624 0.987857 0.016718	0.002029 0.986767 0.980726 0.000690	0.006688 0.991949 0.989918 0.006348	0 0.000000 9999
13 39	20 19	13 39	0.315669 0.852382 0.770895 0.029324	-0.001221 0.980140 0.978702 -0.002781	-0.002064 0.977242 0.982825 -0.006745	0.003417 0.976692 0.982883 -0.002791	0.000046 0.983377 0.983331 0.004181	-0.000233 0.987035 0.982408 -0.008464	-0.007604 0.991326 0.986549 -0.010143	-0.006512 0.982222 0.969347 -0.021199	-0.010084 0.978689 0.990043 -0.007442	-0.008135 0.980953 0.982755 -0.017393	-0.001503 0.988624 0.944042 -0.001915	0.026419 0.986767 0.984331 0.022698	-0.007255 0.991949 0.990436 -0.005229	0 0.029324 9999
13 40	20 20	13 40	0.325461 0.852382 0.749264 0.023171	-0.001531 0.980140 0.972656 -0.001222	-0.028356 0.977242 0.974055 -0.032476	-0.024760 0.976692 0.973314 -0.031841	0.010674 0.983377 0.972352 0.010427	0.027092 0.987035 0.984983 0.015588	-0.016456 0.991326 0.978669 -0.016338	0.027715 0.982222 0.962168 0.004128	-0.026042 0.978689 0.989221 -0.022726	-0.017489 0.980953 0.981254 -0.027410	0.005149 0.988624 0.948999 0.002453	0.010532 0.986767 0.989862 0.012246	0.015299 0.991949 0.987933 0.014583	2 -0.027432 9999
13 41	20 20	13 41	0.353603 0.852382 0.711978 0.022576	-0.026500 0.980140 0.955236 -0.029152	-0.018047 0.977242 0.988459 -0.019749	-0.021404 0.976692 0.987674 -0.024903	0.004069 0.983377 0.978318 0.004249	0.004749 0.987035 0.978597 -0.007441	0.009090 0.991326 0.979005 0.009469	0.035853 0.982222 0.962648 0.008524	-0.010508 0.978689 0.989532 -0.011465	0.045835 0.980953 0.965132 0.027954	-0.018123 0.988624 0.932027 -0.020794	-0.008576 0.986767 0.967803 -0.008828	0.002712 0.991949 0.989780 0.006116	1 -0.025654 9999
13 42	20 20	13 42	0.320994 0.852382 0.723520 -0.006837	0.019347 0.980140 0.953139 0.018721	-0.031747 0.977242 0.988321 -0.032098	-0.028032 0.976692 0.988533 -0.029260	-0.013262 0.983377 0.981954 -0.013888	-0.002928 0.987035 0.982256 -0.015479	-0.007285 0.991326 0.986882 -0.005897	0.021104 0.982222 0.959557 -0.000144	0.011008 0.978689 0.986677 0.010999	0.045202 0.980953 0.973461 0.032422	-0.008573 0.988624 0.920847 -0.011645	0.016776 0.986767 0.977506 0.015436	-0.000239 0.991949 0.988079 -0.000816	0 0.000000 9999
13 43	20 20	13 43	0.320963 0.852382 0.741350 0.018458	0.003602 0.980140 0.964000 0.004863	-0.025049 0.977242 0.987992 -0.027976	-0.030505 0.976692 0.987261 -0.034579	0.002310 0.983377 0.978111 0.002608	0.031116 0.987035 0.981801 0.018695	-0.000694 0.991326 0.987672 -0.000198	0.036711 0.982222 0.968108 0.014805	-0.011293 0.978689 0.991984 -0.013381	0.019678 0.980953 0.976644 0.002713	0.006488 0.988624 0.927809 0.005300	0.022766 0.986767 0.983265 0.026486	-0.028209 0.991949 0.987555 -0.026163	3 -0.025264 9999
13 44	20 20	13 44	0.299062 0.852382 0.761223 0.006002	-0.067913 0.980140 0.966119 -0.061737	0.054769 0.977242 0.970398 0.054164	0.053270 0.976692 0.970149 0.051070	-0.016554 0.983377 0.964438 -0.021005	0.010983 0.987035 0.989027 0.001652	-0.013476 0.991326 0.969345 -0.017460	0.002033 0.982222 0.967358 -0.020435	-0.021861 0.978689 0.980612 -0.011201	0.009038 0.980953 0.983376 -0.004277	-0.011229 0.988624 0.972062 -0.011801	-0.042748 0.986767 0.978755 -0.035814	-0.005003 0.991949 0.983452 -0.006064	1 -0.019250 9999
13 45	20 15	13 45	0.206829 0.852382 0.865441 -0.005696	-0.047449 0.980140 0.983267 -0.037212	-0.004214 0.977242 0.977393 0.000553	0.002630 0.976692 0.977749 0.009065	-0.001088 0.983377 0.989433 0.005892	0.029094 0.987035 0.984704 0.023238	-0.022249 0.991326 0.991024 -0.019947	0.028700 0.982222 0.985811 0.020306	-0.028981 0.978689 0.994056 -0.030557	0.022002 0.980953 0.975741 0.008878	0.018589 0.988624 0.988964 0.021629	-0.033870 0.986767 0.981558 -0.027315	-0.002816 0.991949 0.991145 -0.002852	0 0.000000 9999
13 46	20 20	13 46	0.282369 0.852382 0.829825 0.022367	0.004648 0.980140 0.984126 -0.000853	0.022636 0.977242 0.973932 0.025135	0.023586 0.976692 0.974438 0.027584	0.004071 0.983377 0.986027 -0.002193	0.004937 0.987035 0.985824 -0.004998	0.006016 0.991326 0.985920 0.006044	-0.007111 0.982222 0.988300 -0.008515	-0.009864 0.978689 0.984395 -0.004696	-0.000854 0.980953 0.984450 -0.007192	-0.027641 0.988624 0.954833 -0.024309	0.014350 0.986767 0.981417 0.011190	-0.012069 0.991949 0.993759 -0.011165	0 0.022367 9999
13 47	20 14	13 47	0.281223 0.852382 0.848796 0.029610	0.006293 0.980140 0.985311 0.008439	0.002077 0.977242 0.990034 0.003427	0.001915 0.976692 0.990178 0.002720	0.014936 0.983377 0.989030 0.010643	0.021533 0.987035 0.986181 0.018601	0.010237 0.991326 0.966393 0.012971	-0.025762 0.982222 0.991150 -0.027619	-0.031758 0.978689 0.983474 -0.018049	-0.058399 0.980953 0.979770 -0.045976	-0.003744 0.988624 0.989420 -0.003133	0.018285 0.986767 0.979535 0.012961	-0.007965 0.991949 0.975990 -0.010473	9 -0.036896 130
13 48	20 20	13 48	0.259110 0.852382 0.853629 0.004248	-0.014503 0.980140 0.979336 -0.014154	-0.013570 0.977242 0.981656 -0.009001	-0.013127 0.976692 0.981744 -0.009853	-0.001183 0.983377 0.986218 -0.004931	0.003658 0.987035 0.975812 -0.011832	0.011542 0.991326 0.985840 0.013381	0.011727 0.982222 0.989092 0.001910	0.000125 0.978689 0.985792 0.000496	0.031810 0.980953 0.980052 0.023195	0.005689 0.988624 0.947844 0.002370	-0.029957 0.986767 0.979709 -0.028555	0.004935 0.991949 0.986921 0.005486	9 0.009926 9999
13 49	20 11	13 49	0.244021 0.852382 0.862011 0.003296	-0.026540 0.980140 0.981905 -0.029092	0.011231 0.977242 0.995964 0.010053	0.013363 0.976692 0.995970 0.011156	-0.013787 0.983377 0.978541 -0.018749	0.000106 0.987035 0.991410 -0.001625	0.021264 0.991326 0.980731 0.022203	-0.011548 0.982222 0.966875 0.003719	0.010244 0.978689 0.989448 0.013096	0.003903 0.980953 0.965754 0.005438	-0.003210 0.988624 0.989840 -0.000948	0.025672 0.986767 0.954229 0.020898	-0.019012 0.991949 0.983042 -0.019306	1 -0.009792 9999
13 50	20 19	13 50	0.273921 0.852382 0.841603 0.015896	0.002756 0.980140 0.971382 -0.004304	-0.004048 0.977242 0.972760 -0.007258	-0.004458 0.976692 0.971295 -0.005272	-0.011703 0.983377 0.980536 -0.012600	0.023605 0.987035 0.977126 0.013760	-0.003575 0.991326 0.987019 -0.002046	0.023774 0.982222 0.975396 0.008640	-0.027537 0.978689 0.987213 -0.018353	-0.009809 0.980953 0.972025 -0.021598	0.018625 0.988624 0.946227 0.013598	-0.020462 0.986767 0.977644 -0.025414	0.013397 0.991949 0.990297 0.011486	9 -0.018529 9999
13 51	20 15	13 51	0.098834 0.852382 0.953557 0.014658	-0.013040 0.980140 0.965937 -0.013552	0.029585 0.977242 0.992880 0.030601	0.027739 0.976692 0.992584 0.029439	0.004035 0.983377 0.995941 0.002223	0.021385 0.987035 0.986807 0.009051	-0.006676 0.991326 0.992363 -0.007873	0.019811 0.982222 0.992096 0.016908	-0.000670 0.978689 0.984052 0.006375	0.021302 0.980953 0.979790 0.018323	0.020209 0.988624 0.989323 0.017659	-0.021859 0.986767 0.981581 -0.024565	0.014610 0.991949 0.976821 0.013173	9 0.016388 9999
13 52	20 19	13 52	0.215440 0.852382 0.878655 -0.009694	-0.032546 0.980140 0.975586 -0.033433	0.012705 0.977242 0.979621 -0.001440	0.011176 0.976692 0.979316 -0.002916	0.016793 0.983377 0.987858 0.018510	0.022841 0.987035 0.988364 0.016486	-0.011542 0.991326 0.985782 -0.011440	0.034246 0.982222 0.980738 0.022770	-0.042391 0.978689 0.983607 -0.035612	0.012088 0.980953 0.991761 0.005992	-0.000008 0.988624 0.979864 -0.005877	-0.019047 0.986767 0.984103 -0.022218	0.001189 0.991949 0.986723 -0.003361	0 0.000000 9999
13 53	20 20	13 53	0.242986 0.852382 0.864582 0.015840	0.042259 0.980140 0.990644 0.044759	0.004271 0.977242 0.984290 0.003055	0.000965 0.976692 0.983632 -0.000077	0.028522 0.983377 0.980262 0.030303	0.023122 0.987035 0.974676 0.013364	0.008124 0.991326 0.984579 0.004564	0.040204 0.982222 0.974335 0.025411	0.007055 0.978689 0.991438 0.015079	0.019542 0.980953 0.987103 0.009473	0.012981 0.988624 0.988395 0.015567	-0.000713 0.986767 0.978351 0.003488	-0.005026 0.991949 0.991510 -0.004039	4 0.021909 9999
13 54	20 20	13 54	0.182749 0.852382 0.908820 -0.000397	0.013891 0.980140 0.993275 0.014788	0.004835 0.977242 0.941197 0.000592	0.011036 0.976692 0.941636 0.003165	0.011853 0.983377 0.970887 0.010574	-0.014229 0.987035 0.957298 0.003739	0.017700 0.991326 0.936138 0.014360	-0.008498 0.982222 0.990740 -0.000515	0.001955 0.978689 0.990613 0.007146	-0.001017 0.980953 0.991013 -0.010652	0.007375 0.988624 0.986538 0.007961	0.005018 0.986767 0.963287 -0.001395	-0.020540 0.991949 0.986638 -0.019911	0 0.000000 9999
13 55	20 20	13 55	0.232782 0.852382 0.862538 -0.001531	0.011952 0.980140 0.987915 0.007541	-0.033975 0.977242 0.974298 -0.034683	-0.038976 0.976692 0.974400 -0.038883	-0.000631 0.983377 0.988037 -0.001170	0.008761 0.987035 0.984529 0.004659	0.023310 0.991326 0.990274 0.024664	0.010731 0.982222 0.984927 0.000575	0.002750 0.978689 0.988873 0.001379	0.015722 0.980953 0.983558 0.015244	0.013264 0.988624 0.964120 0.008482	-0.020084 0.986767 0.975753 -0.017796	-0.001923 0.991949 0.987810 -0.002422	0 0.000000 9999
13 56	20 18	13 56	0.251120 0.852382 0.845583 -0.008291	0.017207 0.980140 0.985666 0.008289	-0.002751 0.977242 0.987619 0.005532	0.015282 0.976692 0.986139 0.023011	-0.008294 0.983377 0.988965 -0.008691	-0.023139 0.987035 0.993006 -0.023600	-0.007681 0.991326 0.968907 -0.007850	-0.024661 0.982222 0.987323 -0.016049	-0.049376 0.978689 0.990821 -0.041979	-0.010488 0.980953 0.976991 0.000215	0.014054 0.988624 0.989468 0.009794	0.000003 0.986767 0.988456 0.001564	0.004137 0.991949 0.993348 0.004435	0 0.000000 9999
13 57	20 20	13 57	0.235921 0.852382 0.863218 -0.000827	-0.003172 0.980140 0.990547 0.004244	-0.012510 0.977242 0.959981 -0.012600	-0.012435 0.976692 0.960235 -0.016525	-0.002348 0.983377 0.973097 0.000158	0.004214 0.987035 0.977979 0.018368	-0.004576 0.991326 0.969097 -0.006614	0.015355 0.982222 0.991258 0.018612	-0.026733 0.978689 0.990319 -0.019179	0.025586 0.980953 0.985390 0.015750	0.007413 0.988624 0.990916 0.005898	0.001933 0.986767 0.983608 -0.001083	-0.017777 0.991949 0.985162 -0.022980	0 0.000000 9999
13 58	20 19	13 58	0.228977 0.852382 0.878605 0.003118	0.009020 0.980140 0.991246 0.009834	-0.022118 0.977242 0.951818 -0.026133	-0.022793 0.976692 0.951568 -0.026092	-0.018699 0.983377 0.977409 -0.024790	-0.009244 0.987035 0.989973 -0.000689	-0.013831 0.991326 0.989995 -0.011012	0.015621 0.982222 0.991442 0.006438	-0.025170 0.978689 0.992780 -0.027614	0.005120 0.980953 0.989615 0.002459	0.003389 0.988624 0.993081 0.001170	-0.018125 0.986767 0.986375 -0.019773	0.001488 0.991949 0.993049 0.002646	8 -0.009279 9999
13 59	20 12	13 59	0.181453 0.852382 0.903540 -0.004816	-0.007282 0.980140 0.944330 -0.005418	0.000038 0.977242 0.989741 -0.002784	0.000865 0.976692 0.989681 -0.002065	0.023524 0.983377 0.986525 0.025232	-0.038420 0.987035 0.963480 -0.021003	-0.005647 0.991326 0.971190 -0.013583	-0.019708 0.982222 0.981507 -0.009948	-0.002583 0.978689 0.975792 0.010365	0.000954 0.980953 0.965726 -0.009022	0.000811 0.988624 0.972756 0.002723	0.040241 0.986767 0.857717 0.040442	-0.009234 0.991949 0.984203 -0.013124	0 0.000000 9999
13 60	20 18	13 60	0.250144 0.852382 0.852568 0.014754	0.032157 0.980140 0.978149 0.024486	0.036464 0.977242 0.946951 0.029873	0.029414 0.976692 0.947083 0.026583	-0.009677 0.983377 0.974823 -0.011937	0.011535 0.987035 0.992025 0.015685	0.000134 0.991326 0.987643 -0.000955	0.006159 0.982222 0.980876 -0.006395	-0.002780 0.978689 0.989941 0.000520	0.036107 0.980953 0.986962 0.028852	0.065024 0.988624 0.984975 0.061756	0.019530 0.986767 0.972110 0.011885	-0.003248 0.991949 0.990437 -0.005201	10 0.030185 9999
13 61	20 19	13 61	0.244870 0.852382 0.851901 0.004675	-0.017988 0.980140 0.992644 -0.018799	-0.003711 0.977242 0.973733 -0.013734	-0.008456 0.976692 0.973641 -0.019838	0.000568 0.983377 0.979566 0.001016	-0.010693 0.987035 0.990988 -0.004491	-0.003597 0.991326 0.988305 -0.002694	-0.002317 0.982222 0.992079 -0.000433	0.024570 0.978689 0.989942 0.025669	0.005175 0.980953 0.983780 -0.002229	0.002271 0.988624 0.966164 -0.000547	-0.006546 0.986767 0.983458 -0.004714	-0.007129 0.991949 0.993725 -0.008276	8 0.010955 9999
13 62	20 18	13 62	0.287765 0.852382 0.825647 0.017612	0.002173 0.980140 0.980784 0.006997	0.027703 0.977242 0.975846 0.014595	0.020957 0.976692 0.977233 0.008460	-0.008395 0.983377 0.977947 -0.008695	-0.031307 0.987035 0.969129 -0.015466	-0.005424 0.991326 0.989957 -0.005480	-0.049809 0.982222 0.978033 -0.031232	-0.036839 0.978689 0.989784 -0.029172	0.020166 0.980953 0.986507 0.014703	-0.019896 0.988624 0.990039 -0.018803	-0.017179 0.986767 0.977002 -0.013070	-0.019878 0.991949 0.956431 -0.019730	7 -0.023453 9999
13 63	20 3	13 63	0.374255 0.852382 0.648048 -0.000630	0.008240 0.980140 0.907814 0.004604	0.011714 0.977242 0.808612 0.013812	0.020801 0.976692 0.807735 0.014857	0.035364 0.983377 0.827467 0.047380	-0.013029 0.987035 0.974969 0.002317	-0.002424 0.991326 0.832723 0.004994	-0.022503 0.982222 0.832230 0.034514	-0.038815 0.978689 0.788677 0.008991	-0.021445 0.980953 0.762745 0.036793	-0.021916 0.988624 0.759748 -0.013732	0.000348 0.986767 0.676667 -0.009425	0.006626 0.991949 0.876699 0.003396	0 0.000000 9999
14 15	10 17	14 15	0.282656 0.852089 0.833524 0.034768	0.003002 0.985898 0.989056 0.003434	0.000087 0.989174 0.974336 -0.005841	0.000079 0.989251 0.974877 -0.005245	0.031321 0.985110 0.976964 0.022074	0.004990 0.981418 0.988923 0.005382	-0.019076 0.983611 0.978149 -0.005247	0.023837 0.986888 0.979941 0.017921	0.083237 0.974435 0.980677 0.082629	0.036088 0.976893 0.985152 0.031648	0.002251 0.995130 0.988776 0.002485	0.000663 0.986740 0.971590 -0.003166	0.027918 0.994288 0.989105 0.027176	8 0.053599 -9
14 16	10 12	14 16	0.030325 0.852089 0.985058 0.004568	-0.004034 0.985898 0.991195 -0.006465	0.000111 0.989174 0.984760 -0.002357	0.000140 0.989251 0.986745 -0.002193	-0.049834 0.985110 0.986950 -0.051326	0.079213 0.981418 0.984805 0.085762	-0.098043 0.983611 0.984106 -0.100237	-0.061918 0.986888 0.983507 -0.065166	0.000112 0.974435 0.999965 -0.000795	-0.104679 0.976893 0.987152 -0.101393	0.000865 0.995130 0.986433 0.001298	0.000968 0.986740 0.985244 0.000452	-0.000228 0.994288 0.977005 0.004610	9 -0.021521 9999
14 17	10 19	14 17	0.250607 0.852089 0.878876 0.020072	0.034796 0.985898 0.980228 0.030927	0.001025 0.989174 0.950623 0.005256	0.001028 0.989251 0.950287 0.005497	-0.029587 0.985110 0.979851 -0.020318	0.017416 0.981418 0.989736 0.018875	0.007624 0.983611 0.988257 0.002788	-0.010572 0.986888 0.982501 -0.009270	0.021527 0.974435 0.986397 0.002150	-0.055714 0.976893 0.983664 -0.049467	0.009916 0.995130 0.990512 0.009077	0.004139 0.986740 0.974556 0.007613	0.035482 0.994288 0.991119 0.036757	9 -0.031510 9999
14 18	10 18	14 18	0.214594 0.852089 0.899975 0.004409	-0.006576 0.985898 0.980826 0.000218	-0.000042 0.989174 0.975538 0.000290	-0.000044 0.989251 0.975025 0.000331	-0.013623 0.985110 0.989400 -0.015379	0.013941 0.981418 0.981149 0.020802	-0.009829 0.983611 0.992706 -0.015835	0.011365 0.986888 0.982042 0.016672	-0.000670 0.974435 0.984622 -0.011615	0.005535 0.976893 0.993698 0.006615	0.001434 0.995130 0.985923 0.001510	-0.000034 0.986740 0.986510 -0.008096	-0.000220 0.994288 0.987792 -0.000686	7 0.008574 9999
14 19	10 16	14 19	0.088033 0.852089 0.955432 -0.013741	0.010369 0.985898 0.976537 0.005128	-0.000037 0.989174 0.979375 0.001352	-0.000044 0.989251 0.980821 0.001507	0.006862 0.985110 0.982139 0.010960	0.008916 0.981418 0.977943 0.020257	0.047553 0.983611 0.978277 0.041393	-0.002860 0.986888 0.976190 0.006416	0.096203 0.974435 0.983379 0.089154	0.000118 0.976893 0.999874 0.000674	-0.000300 0.995130 0.990746 -0.000854	0.000311 0.986740 0.980733 0.003775	-0.002527 0.994288 0.991374 -0.004458	0 0.000000 9999
14 20	10 19	14 20	0.235455 0.852089 0.870736 -0.005321	-0.004226 0.985898 0.978000 0.000205	-0.001504 0.989174 0.968359 0.000699	-0.001512 0.989251 0.967709 0.000936	-0.021412 0.985110 0.980452 -0.012086	-0.029288 0.981418 0.987928 -0.022323	0.007957 0.983611 0.985512 0.008174	-0.000039 0.986888 0.978205 0.008260	0.027470 0.974435 0.992720 0.021641	0.005038 0.976893 0.988341 0.017582	-0.015615 0.995130 0.968569 -0.015602	0.000934 0.986740 0.981770 0.002033	-0.002963 0.994288 0.983780 -0.005196	0 0.000000 9999
14 21	10 19	14 21	0.253584 0.852089 0.878738 0.023141	-0.038107 0.985898 0.976426 -0.038059	-0.008988 0.989174 0.974258 -0.005821	-0.000003 0.989251 0.975496 0.003666	-0.063627 0.985110 0.982977 -0.059573	-0.055830 0.981418 0.973257 -0.045986	0.013849 0.983611 0.987997 0.007493	-0.041564 0.986888 0.978141 -0.044356	0.061140 0.974435 0.981090 0.042934	0.011996 0.976893 0.986498 0.015327	-0.033578 0.995130 0.959093 -0.032060	-0.009202 0.986740 0.969915 -0.008344	0.018686 0.994288 0.990075 0.016422	4 -0.037129 129
14 22	10 16	14 22	0.294760 0.852089 0.836558 0.042002	0.006496 0.985898 0.985350 0.003971	-0.000162 0.989174 0.981207 -0.003394	-0.000163 0.989251 0.981459 -0.002809	0.014106 0.985110 0.981862 0.004971	0.006590 0.981418 0.986633 0.004689	0.004468 0.983611 0.980242 0.004114	-0.001035 0.986888 0.979574 -0.007119	-0.000825 0.974435 0.986265 -0.002107	-0.008855 0.976893 0.974002 -0.019736	-0.002191 0.995130 0.992396 -0.003268	-0.000182 0.986740 0.979059 -0.004034	-0.004841 0.994288 0.988784 -0.007203	0 0.042002 83
14 23	10 19	14 23	0.255770 0.852089 0.869094 0.017508	0.019948 0.985898 0.971368 0.009382	-0.000947 0.989174 0.950834 0.000656	-0.000946 0.989251 0.950801 0.001769	-0.025866 0.985110 0.980298 -0.016704	0.009567 0.981418 0.990503 0.005878	0.006118 0.983611 0.990573 0.007179	-0.006342 0.986888 0.988886 -0.004380	-0.021578 0.974435 0.989150 -0.026889	-0.011731 0.976893 0.985872 -0.010210	-0.011771 0.995130 0.980470 -0.012268	-0.000436 0.986740 0.968399 -0.001067	-0.003829 0.994288 0.989970 -0.004353	8 -0.021697 9999
14 24	10 20	14 24	0.248420 0.852089 0.869714 0.014498	0.014740 0.985898 0.990441 0.007801	0.000192 0.989174 0.944131 0.009691	0.000200 0.989251 0.944117 0.010053	-0.026930 0.985110 0.974850 -0.022640	0.006564 0.981418 0.990586 0.004125	0.000249 0.983611 0.979536 0.003951	0.015233 0.986888 0.991331 0.012318	0.007778 0.974435 0.982007 0.005004	0.015208 0.976893 0.987034 0.024022	-0.006182 0.995130 0.973598 -0.002981	-0.000134 0.986740 0.985646 0.009312	-0.002916 0.994288 0.991096 -0.004441	9 0.018662 9999
14 25	10 10	14 25	0.247718 0.852089 0.878562 0.015628	0.035752 0.985898 0.989591 0.032412	0.001514 0.989174 9.000000 0.000000	0.000119 0.989251 0.996470 0.001510	0.034255 0.985110 0.986612 0.026242	0.011290 0.981418 0.985342 0.006448	0.021528 0.983611 0.984670 0.026625	0.020534 0.986888 0.991482 0.021016	0.001115 0.974435 0.994688 -0.002377	0.007139 0.976893 0.988795 0.003572	-0.001317 0.995130 0.997145 -0.001647	0.003995 0.986740 0.987848 -0.001221	-0.002127 0.994288 0.986159 -0.003777	6 0.020398 9999
14 26	10 18	14 26	0.250285 0.852089 0.863947 0.004473	-0.061872 0.985898 0.973437 -0.066785	-0.000202 0.989174 0.969528 0.003997	-0.000189 0.989251 0.969492 0.004531	-0.014663 0.985110 0.983360 -0.018100	0.008864 0.981418 0.984033 0.003474	-0.010871 0.983611 0.974195 0.003689	-0.003294 0.986888 0.986574 -0.005902	-0.042741 0.974435 0.992795 -0.046731	-0.011614 0.976893 0.988267 -0.004194	-0.004147 0.995130 0.973223 -0.000968	0.001091 0.986740 0.978099 0.006524	0.019497 0.994288 0.992594 0.021260	1 -0.017284 9999
14 27	10 19	14 27	0.245372 0.852089 0.868330 0.005883	-0.022864 0.985898 0.989107 -0.019657	0.037191 0.989174 0.968289 0.034880	0.037177 0.989251 0.966210 0.035237	0.009481 0.985110 0.973435 0.018703	0.025309 0.981418 0.978671 0.015246	0.029509 0.983611 0.978640 0.021403	-0.002029 0.986888 0.992792 -0.005637	-0.001447 0.974435 0.989268 -0.013765	0.007092 0.976893 0.990709 0.019728	-0.006628 0.995130 0.988040 -0.007751	0.045264 0.986740 0.987536 0.052438	-0.001020 0.994288 0.989749 -0.002235	11 0.017564 9999
14 28	10 20	14 28	0.215728 0.852089 0.885719 -0.009616	-0.013265 0.985898 0.993011 -0.012215	0.000514 0.989174 0.929862 0.010362	0.000500 0.989251 0.931044 0.009854	-0.002689 0.985110 0.977850 -0.000276	0.001076 0.981418 0.972593 -0.012098	0.004297 0.983611 0.963812 -0.005121	-0.010902 0.986888 0.992711 -0.015376	-0.001133 0.974435 0.987348 -0.008860	-0.014471 0.976893 0.993830 -0.005720	-0.001199 0.995130 0.993366 -0.001478	0.001042 0.986740 0.981447 0.007370	-0.000770 0.994288 0.991788 -0.003362	0 0.000000 9999
14 29	10 19	14 29	0.198871 0.852089 0.914069 0.014231	0.021349 0.985898 0.977519 0.024363	-0.003401 0.989174 0.995737 -0.003731	-0.003280 0.989251 0.994774 -0.001471	0.001570 0.985110 0.976765 0.006629	0.024454 0.981418 0.988378 0.026177	-0.006495 0.983611 0.987113 -0.004151	-0.007503 0.986888 0.987174 -0.003731	-0.016880 0.974435 0.986514 -0.025199	-0.023550 0.976893 0.983697 -0.012537	-0.005036 0.995130 0.971687 -0.001127	0.006815 0.986740 0.995834 0.005415	0.018472 0.994288 0.988495 0.016857	8 -0.018937 9999
14 30	10 18	14 30	0.167103 0.852089 0.926644 -0.007671	0.021195 0.985898 0.968124 0.023991	0.000145 0.989174 0.987269 0.000896	0.000127 0.989251 0.987344 0.001215	-0.025061 0.985110 0.985628 -0.030865	-0.018925 0.981418 0.971769 -0.008312	0.002982 0.983611 0.992741 0.005374	-0.015598 0.986888 0.975678 -0.004241	0.029881 0.974435 0.990085 0.021763	0.001996 0.976893 0.985591 0.013051	-0.003561 0.995130 0.984426 -0.004323	0.000076 0.986740 0.981561 -0.001699	-0.003949 0.994288 0.986393 -0.002447	0 0.000000 9999
14 31	10 14	14 31	0.198950 0.852089 0.907500 0.001135	-0.009039 0.985898 0.970352 -0.012923	-0.000098 0.989174 0.998199 0.000618	-0.000183 0.989251 0.986231 -0.004600	-0.008439 0.985110 0.981965 -0.018403	-0.026538 0.981418 0.983331 -0.019397	-0.011495 0.983611 0.981298 -0.010835	-0.030760 0.986888 0.981972 -0.029851	0.000487 0.974435 0.986744 -0.006504	-0.031791 0.976893 0.980942 -0.021669	-0.003623 0.995130 0.976787 -0.007398	-0.000168 0.986740 0.996011 0.000396	-0.001958 0.994288 0.984770 -0.003862	7 -0.005821 9999
14 32	10 20	14 32	0.263659 0.852089 0.849387 0.004269	-0.005841 0.985898 0.978193 -0.003886	0.001000 0.989174 0.972656 0.000927	0.000969 0.989251 0.972284 0.001449	-0.058139 0.985110 0.979442 -0.052238	0.008344 0.981418 0.991847 0.004503	0.004172 0.983611 0.990077 0.003725	-0.020325 0.986888 0.991225 -0.017801	-0.037180 0.974435 0.988748 -0.036449	-0.019984 0.976893 0.983813 -0.012109	-0.012133 0.995130 0.987569 -0.010998	0.003883 0.986740 0.979708 0.010309	-0.020991 0.994288 0.988127 -0.017873	4 -0.014933 9999
14 33	10 14	14 33	0.272395 0.852089 0.844208 0.011482	0.004454 0.985898 0.983046 0.007582	0.000236 0.989174 0.982165 -0.009824	0.000236 0.989251 0.982281 -0.010352	-0.000031 0.985110 0.987139 -0.004544	0.030390 0.981418 0.985213 0.025761	0.010199 0.983611 0.975535 0.012893	0.027787 0.986888 0.968635 0.016993	-0.008120 0.974435 0.989397 -0.016445	-0.005219 0.976893 0.981485 -0.020482	0.000155 0.995130 0.989827 -0.001760	-0.000303 0.986740 0.979969 0.008655	-0.002370 0.994288 0.982443 -0.007151	9 -0.015335 9999
14 34	10 20	14 34	0.267218 0.852089 0.828985 -0.015037	0.016186 0.985898 0.988638 0.013867	0.006141 0.989174 0.978547 0.007165	0.000786 0.989251 0.979029 0.001376	0.004410 0.985110 0.975628 0.006993	-0.013522 0.981418 0.994095 -0.015670	0.005051 0.983611 0.986338 0.003836	-0.000704 0.986888 0.980543 0.003837	0.019112 0.974435 0.985137 0.021486	-0.002564 0.976893 0.980279 0.010405	0.000125 0.995130 0.983461 0.002180	0.003869 0.986740 0.978886 0.000864	-0.003200 0.994288 0.986561 -0.003625	0 0.000000 9999
14 35	10 19	14 35	0.297260 0.852089 0.839591 0.038522	0.028222 0.985898 0.990598 0.026142	0.000098 0.989174 0.983858 0.001144	0.000087 0.989251 0.983572 0.000814	0.016168 0.985110 0.987584 0.011864	0.016633 0.981418 0.992781 0.020783	-0.005347 0.983611 0.980032 -0.002600	0.029799 0.986888 0.988318 0.024822	0.002168 0.974435 0.983590 0.016426	0.017851 0.976893 0.985343 0.006436	-0.003035 0.995130 0.991848 -0.003282	0.000122 0.986740 0.986722 -0.001998	-0.003007 0.994288 0.983851 -0.001017	0 0.038522 120
14 36	10 19	14 36	0.221044 0.852089 0.867495 -0.013908	-0.002531 0.985898 0.986427 -0.005902	0.000256 0.989174 0.973319 0.000186	0.000260 0.989251 0.973181 0.000194	0.007853 0.985110 0.977700 0.012091	-0.022146 0.981418 0.986514 -0.011311	-0.014294 0.983611 0.975330 -0.023556	-0.032916 0.986888 0.977746 -0.030999	0.020167 0.974435 0.985706 0.019253	-0.004694 0.976893 0.982328 0.010538	-0.000388 0.995130 0.987458 -0.002468	-0.001963 0.986740 0.986282 0.002610	-0.001802 0.994288 0.986983 0.001636	0 0.000000 9999
14 37	10 19	14 37	0.275762 0.852089 0.837796 0.016692	-0.035987 0.985898 0.981519 -0.041694	0.000751 0.989174 0.973198 0.003728	0.000745 0.989251 0.973544 0.002842	0.027530 0.985110 0.987325 0.034497	-0.018017 0.981418 0.992673 -0.011433	0.000398 0.983611 0.985837 0.002465	-0.007865 0.986888 0.981649 -0.002405	0.000841 0.974435 0.979232 -0.002076	-0.001890 0.976893 0.984336 0.014511	0.005717 0.995130 0.964477 0.006151	-0.004563 0.986740 0.980390 0.001892	-0.004340 0.994288 0.982563 -0.003245	1 -0.026381 9999
14 38	10 18	14 38	0.253770 0.852089 0.832276 -0.000266	0.002336 0.985898 0.978349 -0.000842	0.000214 0.989174 0.960573 0.001764	0.000204 0.989251 0.960581 0.002102	0.014504 0.985110 0.974488 0.019148	0.010830 0.981418 0.990212 0.013888	0.009060 0.983611 0.974910 -0.002486	-0.004713 0.986888 0.971888 0.000162	0.027492 0.974435 0.987739 0.021540	-0.002202 0.976893 0.989406 0.005480	0.005261 0.995130 0.987857 0.003828	-0.001497 0.986740 0.980726 -0.002150	-0.007869 0.994288 0.989918 -0.010984	0 0.000000 9999
14 39	10 19	14 39	0.297592 0.852089 0.770895 0.008425	0.010851 0.985898 0.978702 0.012973	0.000632 0.989174 0.982825 -0.005664	0.000638 0.989251 0.982883 -0.005932	-0.018523 0.985110 0.983331 -0.010858	-0.028410 0.981418 0.982408 -0.018141	0.011795 0.983611 0.986549 0.011168	-0.024468 0.986888 0.969347 -0.011278	0.001698 0.974435 0.990043 -0.001926	-0.011694 0.976893 0.982755 -0.000190	-0.009599 0.995130 0.944042 -0.010959	-0.000689 0.986740 0.984331 0.001581	0.000767 0.994288 0.990436 0.002277	7 -0.009748 9999
14 40	10 20	14 40	0.315603 0.852089 0.749264 0.019034	-0.000803 0.985898 0.972656 0.002164	0.000138 0.989174 0.974055 -0.000882	0.000140 0.989251 0.973314 -0.000856	0.002981 0.985110 0.972352 0.009312	-0.019332 0.981418 0.984983 -0.009642	-0.009026 0.983611 0.978669 -0.018996	-0.011229 0.986888 0.962168 -0.002466	0.005155 0.974435 0.989221 -0.000401	-0.036960 0.976893 0.981254 -0.024062	0.004155 0.995130 0.948999 0.007647	-0.000720 0.986740 0.989862 0.003364	-0.001381 0.994288 0.987933 -0.006550	9 -0.021401 9999
14 41	10 20	14 41	0.336963 0.852089 0.711978 0.004865	0.001058 0.985898 0.955236 -0.004195	0.000276 0.989174 0.988459 0.002808	0.000248 0.989251 0.987674 0.002991	0.007754 0.985110 0.978318 0.014245	-0.013987 0.981418 0.978597 -0.003215	-0.006378 0.983611 0.979005 -0.013239	-0.013852 0.986888 0.962648 -0.003834	0.030625 0.974435 0.989532 0.032688	-0.040592 0.976893 0.965132 -0.021651	0.002481 0.995130 0.932027 0.004589	-0.000167 0.986740 0.967803 -0.003664	-0.012302 0.994288 0.989780 -0.011002	8 0.012611 9999
14 42	10 20	14 42	0.322597 0.852089 0.723520 0.005007	0.010997 0.985898 0.953139 0.015312	0.001017 0.989174 0.988321 -0.000651	0.001014 0.989251 0.988533 -0.000548	-0.004507 0.985110 0.981954 0.001240	-0.045866 0.981418 0.982256 -0.038072	0.010911 0.983611 0.986882 0.006795	-0.002152 0.986888 0.959557 0.009507	0.005824 0.974435 0.986677 -0.003676	-0.030446 0.976893 0.973461 -0.006582	-0.000792 0.995130 0.920847 0.002467	-0.000367 0.986740 0.977506 -0.001909	-0.007949 0.994288 0.988079 -0.008401	7 0.006899 9999
14 43	10 20	14 43	0.311258 0.852089 0.741350 0.007933	-0.009177 0.985898 0.964000 -0.013709	-0.001342 0.989174 0.987992 -0.001524	-0.001318 0.989251 0.987261 -0.001356	0.003599 0.985110 0.978111 0.011267	-0.011604 0.981418 0.981801 -0.003957	-0.015772 0.983611 0.987672 -0.021918	0.008666 0.986888 0.968108 0.016761	0.011136 0.974435 0.991984 0.008394	-0.057509 0.976893 0.976644 -0.040446	-0.011143 0.995130 0.927809 -0.009124	0.004677 0.986740 0.983265 0.001075	-0.001035 0.994288 0.987555 0.000324	9 -0.017913 9999
14 44	10 20	14 44	0.283834 0.852089 0.761223 -0.012699	0.005928 0.985898 0.966119 0.007861	0.022232 0.989174 0.970398 0.023106	0.022018 0.989251 0.970149 0.022753	-0.003255 0.985110 0.964438 0.005284	-0.006937 0.981418 0.989027 -0.005105	0.019923 0.983611 0.969345 0.014284	-0.006888 0.986888 0.967358 0.000031	0.028627 0.974435 0.980612 0.015244	-0.010431 0.976893 0.983376 0.001972	0.001255 0.995130 0.972062 0.001152	-0.026081 0.986740 0.978755 -0.027279	-0.015991 0.994288 0.983452 -0.018648	0 0.000000 9999
14 45	10 15	14 45	0.200388 0.852089 0.865441 -0.006739	-0.006621 0.985898 0.983267 -0.007662	-0.001592 0.989174 0.977393 -0.003345	-0.001586 0.989251 0.977749 -0.003222	0.016092 0.985110 0.989433 0.014656	0.003030 0.981418 0.984704 0.009573	-0.017541 0.983611 0.991024 -0.017371	-0.001364 0.986888 0.985811 -0.000029	0.002024 0.974435 0.994056 -0.004738	-0.002683 0.976893 0.975741 0.013433	-0.014236 0.995130 0.988964 -0.015430	0.003890 0.986740 0.981558 0.007615	-0.001567 0.994288 0.991145 -0.001736	0 0.000000 9999
14 46	10 20	14 46	0.272324 0.852089 0.829825 0.005351	-0.032403 0.985898 0.984126 -0.029654	0.001425 0.989174 0.973932 0.004683	0.001426 0.989251 0.974438 0.004028	-0.004199 0.985110 0.986027 0.001045	0.014608 0.981418 0.985824 0.026582	0.024248 0.983611 0.985920 0.026928	-0.017179 0.986888 0.988300 -0.010918	-0.006730 0.974435 0.984395 -0.004673	0.013360 0.976893 0.984450 0.025205	0.004954 0.995130 0.954833 0.006429	0.004461 0.986740 0.981417 0.001126	0.014826 0.994288 0.993759 0.015876	1 -0.012597 9999
14 47	10 14	14 47	0.322002 0.852089 0.848796 0.082621	-0.041493 0.985898 0.985311 -0.046606	0.000107 0.989174 0.990034 0.000442	0.000106 0.989251 0.990178 0.000459	-0.034808 0.985110 0.989030 -0.035848	-0.024796 0.981418 0.986181 -0.023851	-0.043512 0.983611 0.966393 -0.040793	-0.037832 0.986888 0.991150 -0.042000	0.037166 0.974435 0.983474 0.031995	0.031349 0.976893 0.979770 0.015529	-0.000649 0.995130 0.989420 -0.003218	0.000043 0.986740 0.979535 0.000624	0.053910 0.994288 0.975990 0.053930	0 0.082621 7
14 48	10 20	14 48	0.270255 0.852089 0.853629 0.022786	0.009032 0.985898 0.979336 0.007640	-0.000428 0.989174 0.981656 0.004609	-0.000406 0.989251 0.981744 0.002732	-0.000651 0.985110 0.986218 0.004024	-0.065413 0.981418 0.975812 -0.053020	-0.033755 0.983611 0.985840 -0.028639	-0.005280 0.986888 0.989092 -0.001191	-0.024930 0.974435 0.985792 -0.032939	-0.049229 0.976893 0.980052 -0.033577	-0.010530 0.995130 0.947844 -0.007755	-0.001627 0.986740 0.979709 -0.002277	-0.007387 0.994288 0.986921 -0.007893	9 -0.027660 9999
[truncated: 612,631 more chars]
