# Supplementary material for: Prediction of Contact Residue Pairs Based on Co-Substitution between Sites in Protein Structures
Source: PLoS One. 2013 Jan 16;8(1):e54252. doi: 10.1371/journal.pone.0054252 (PMC3546969; doi:10.1371/journal.pone.0054252)
Supplement: Data S1 — Coevolution scores, overall coevolution score and rank of each site pair in each protein. (BZ2) [file pone.0054252.s008.bz2 › ./ces_rank/Kunitz_BPTI_BPT1_BOVIN_39-91.2130.bl0_01.ces_rank]

# Kunitz_BPTI_BPT1_BOVIN_39-91.2130.bl0_01.ces_rank
# Neighboring residue pairs (|i - j| <= 5) are excluded.
# #residues = 53  #residue_pairs = 1128  #predicted = 159  #contacts = 111
# 2130 OTUs are used.
# 51 patterns are found.
# 1..53,1..53 : invariant sites are removed; 2 52
#
# standard deviation of each characteristics at each site; the max. of | delta | is normalized to one.
#sd 1 0.247337 0.057842 0.051386 0.051338 0.075285 0.081737 0.076996 0.096941 0.087877 0.166522 0.079155 0.097312 0.004623
#sd 2 0.000000 0.000000 0.000000 0.000000 0.000000 0.000000 0.000000 0.000000 0.000000 0.000000 0.000000 0.000000 0.000000
#sd 3 0.318341 0.087444 0.105463 0.107384 0.118189 0.118072 0.103889 0.133945 0.136571 0.177117 0.213058 0.175799 0.124075
#sd 4 0.273373 0.055481 0.073838 0.074533 0.131258 0.084184 0.095283 0.118269 0.089975 0.204069 0.169801 0.135529 0.120282
#sd 5 0.279276 0.058305 0.096688 0.096886 0.067932 0.159898 0.090463 0.104062 0.056738 0.076552 0.157915 0.169439 0.059405
#sd 6 0.304721 0.074060 0.082718 0.083437 0.121720 0.146852 0.104421 0.141251 0.094586 0.184850 0.128975 0.157831 0.137045
#sd 7 0.303596 0.068447 0.115401 0.115076 0.092142 0.113395 0.106115 0.114118 0.084932 0.132006 0.170266 0.178110 0.076637
#sd 8 0.326903 0.082798 0.104503 0.105490 0.112483 0.145260 0.132367 0.135288 0.097247 0.174500 0.223041 0.184772 0.064485
#sd 9 0.171812 0.051277 0.049374 0.049360 0.040186 0.070848 0.042498 0.058729 0.025546 0.060957 0.090498 0.080257 0.034180
#sd 10 0.324741 0.084479 0.098464 0.098778 0.104477 0.142378 0.111287 0.136239 0.115627 0.145880 0.206568 0.180037 0.098748
#sd 11 0.111414 0.030691 0.020726 0.021681 0.041841 0.040938 0.032076 0.037270 0.028572 0.025161 0.038884 0.041234 0.015420
#sd 12 0.329196 0.097414 0.126702 0.127272 0.103840 0.132717 0.093672 0.111160 0.119249 0.106973 0.224077 0.218355 0.100720
#sd 13 0.321454 0.091092 0.101761 0.101638 0.086380 0.180322 0.093450 0.136582 0.078191 0.107585 0.204664 0.184217 0.080957
#sd 14 0.333285 0.102819 0.092222 0.094921 0.117653 0.148871 0.093074 0.141615 0.169541 0.144966 0.225569 0.176463 0.134840
#sd 15 0.335477 0.079001 0.089850 0.091040 0.118426 0.109637 0.114874 0.124041 0.170999 0.224595 0.183684 0.160403 0.141130
#sd 16 0.332289 0.084869 0.110544 0.112324 0.113946 0.154444 0.120772 0.136707 0.109762 0.155384 0.213374 0.198068 0.081305
#sd 17 0.257307 0.078030 0.084721 0.086314 0.085153 0.078160 0.048476 0.078784 0.087252 0.095113 0.140102 0.166182 0.109921
#sd 18 0.253230 0.055868 0.008017 0.100681 0.046292 0.103118 0.023616 0.108871 0.064006 0.048770 0.029052 0.017859 0.044967
#sd 19 0.257184 0.067441 0.029113 0.044607 0.071510 0.115483 0.053421 0.101443 0.104859 0.051455 0.084706 0.058316 0.108747
#sd 20 0.215621 0.027360 0.003437 0.029959 0.050891 0.107575 0.025609 0.096717 0.045333 0.025584 0.020487 0.007063 0.073601
#sd 21 0.240186 0.037432 0.100939 0.100668 0.048858 0.089945 0.073546 0.058505 0.066046 0.056399 0.196599 0.193248 0.059726
#sd 22 0.335640 0.104766 0.095013 0.096471 0.116053 0.153661 0.109948 0.145810 0.121002 0.154763 0.256928 0.179977 0.098203
#sd 23 0.336709 0.094671 0.143467 0.143586 0.104374 0.135812 0.124009 0.121849 0.102766 0.142624 0.227080 0.215859 0.093402
#sd 24 0.322033 0.086472 0.110450 0.110963 0.100272 0.122101 0.104319 0.121396 0.078401 0.133288 0.237872 0.195769 0.078341
#sd 25 0.307819 0.111476 0.127449 0.128618 0.093097 0.136127 0.079358 0.100121 0.109247 0.078394 0.203608 0.215812 0.121476
#sd 26 0.327286 0.088610 0.138291 0.138647 0.108814 0.114915 0.107071 0.112672 0.077885 0.136155 0.234015 0.218478 0.100376
#sd 27 0.044144 0.015076 0.010783 0.010784 0.022434 0.009917 0.010472 0.010008 0.014878 0.000688 0.026166 0.021694 0.000442
#sd 28 0.313321 0.066004 0.131380 0.131530 0.109249 0.092796 0.124082 0.103115 0.111021 0.163607 0.197777 0.191082 0.116122
#sd 29 0.326915 0.082910 0.128769 0.130256 0.109563 0.151491 0.125185 0.126879 0.081281 0.133919 0.231650 0.211459 0.103225
#sd 30 0.178051 0.037823 0.024877 0.028118 0.052270 0.052977 0.030943 0.059511 0.105150 0.098928 0.066642 0.048169 0.067749
#sd 31 0.338921 0.082069 0.081216 0.087730 0.127616 0.105625 0.101253 0.149679 0.147091 0.231545 0.214833 0.148921 0.122813
#sd 32 0.218549 0.053537 0.028521 0.051777 0.055678 0.091513 0.042920 0.090068 0.077911 0.054135 0.081041 0.052473 0.050384
#sd 33 0.264584 0.076805 0.066454 0.067576 0.069377 0.088679 0.060481 0.083365 0.081725 0.081913 0.169673 0.122601 0.064185
#sd 34 0.166621 0.052023 0.047854 0.048156 0.036051 0.069878 0.037431 0.049589 0.046432 0.041319 0.097798 0.082148 0.032434
#sd 35 0.182148 0.045631 0.043331 0.045056 0.064455 0.058607 0.046161 0.059467 0.070335 0.088423 0.085546 0.077368 0.060698
#sd 36 0.309226 0.109981 0.117475 0.117777 0.095673 0.161530 0.091747 0.113641 0.111177 0.093341 0.171107 0.197302 0.108077
#sd 37 0.209918 0.063846 0.068137 0.068477 0.050333 0.103549 0.051683 0.071000 0.049122 0.055589 0.099694 0.116197 0.037076
#sd 38 0.184181 0.041363 0.054482 0.054497 0.043156 0.064022 0.046774 0.049480 0.048711 0.043408 0.105564 0.095360 0.036762
#sd 39 0.329499 0.097482 0.130918 0.131563 0.098001 0.164548 0.106923 0.127814 0.073715 0.092184 0.208703 0.220717 0.065835
#sd 40 0.088031 0.024437 0.023551 0.023549 0.024866 0.032185 0.017580 0.027585 0.031773 0.024511 0.060839 0.045341 0.014423
#sd 41 0.221845 0.061770 0.070236 0.070927 0.054152 0.066734 0.039171 0.064668 0.070419 0.066752 0.133684 0.131609 0.060157
#sd 42 0.112584 0.015369 0.007710 0.018284 0.027898 0.052053 0.014178 0.048513 0.029330 0.018870 0.014533 0.015466 0.022047
#sd 43 0.340550 0.089047 0.135983 0.136758 0.126902 0.157525 0.130961 0.141420 0.125772 0.168267 0.187357 0.207876 0.118906
#sd 44 0.270626 0.061460 0.069949 0.070269 0.053391 0.070567 0.081932 0.087921 0.052382 0.044139 0.147134 0.127685 0.038267
#sd 45 0.314158 0.066791 0.138940 0.139453 0.136278 0.097031 0.121431 0.119861 0.121007 0.193503 0.155658 0.196453 0.115652
#sd 46 0.338407 0.086273 0.156802 0.157909 0.098164 0.140021 0.147089 0.116082 0.101930 0.100660 0.227351 0.239452 0.096919
#sd 47 0.311271 0.067262 0.125273 0.124659 0.093954 0.117915 0.130948 0.115966 0.084412 0.111160 0.191805 0.197827 0.092619
#sd 48 0.031167 0.012674 0.010731 0.010734 0.015897 0.008681 0.006215 0.006455 0.004125 0.000964 0.004730 0.021681 0.000521
#sd 49 0.316189 0.063480 0.134232 0.134917 0.113297 0.104079 0.131729 0.105496 0.096280 0.157200 0.202223 0.209165 0.160146
#sd 50 0.334856 0.095488 0.144920 0.145629 0.104730 0.128510 0.111873 0.116688 0.105030 0.118098 0.245240 0.228375 0.101881
#sd 51 0.319621 0.091857 0.096375 0.096726 0.115494 0.110937 0.091697 0.111604 0.126853 0.163208 0.220694 0.173888 0.105429
#sd 52 0.000000 0.000000 0.000000 0.000000 0.000000 0.000000 0.000000 0.000000 0.000000 0.000000 0.000000 0.000000 0.000000
#sd 53 0.232930 0.065709 0.066522 0.066435 0.092336 0.077189 0.058444 0.097337 0.012138 0.139809 0.077999 0.132146 0.088441
#
# #branches= 4257, sd > 1.532668e-04, residual ratio > 0.100000, threshold |r| from t-test (E-value=0.000100): 0.081862 0.079926
# serial# #var.res. residue# #replacements 	corr. coeff., the lowest residual ratios for i, j, and partial corr. coeff. for each category
#	#replacements	delta_volume	delta_charge	delta_HB	delta_deir	delta-helix delta-beta delta-turn delta-aromatic delta_branch delta-cross	delta-ion delta-lone-pair max p.c.
# Correlations used: [1, -1, -1, -1, 0, 9, 0, 0, 0, 0, 1, 1, 9]
# r_x is set to 0 for sites which have too many contacts (> 15) for E-value=0.000100;
# r_s is set to 0 for sites which have too many contacts (> 15) for E-value=0.000100;
# Only r_s > threshold is used for both 1 terminal sites.
# method = 11
# residual ratio > 1.532668e-03 for ranking
# residue serial#,  corr. coeff., minimum residual ratios, and partial corr. coeff. for each category, target category no., score, rank
#	rank= -9 and 9999 are assigned to pairs excluded, and to pairs whose correlations are insignificant, respectively.
#	Pairs with rank= 9998 or 9997 are regarded as anomalous sites.
1 3	8 20	1 3	0.335062 0.834686 0.820085 0.051211	0.067753 0.974446 0.987944 0.065762	0.002905 0.975077 0.985157 0.009517	0.020037 0.965029 0.984627 0.027579	0.001878 0.984190 0.988125 -0.000140	0.013308 0.980748 0.987745 0.004812	-0.005342 0.970060 0.977359 -0.020096	0.045529 0.971043 0.983162 0.027465	0.069246 0.979631 0.978372 0.044500	0.043281 0.966740 0.987238 0.029460	0.009064 0.981943 0.983219 0.016695	0.026058 0.970027 0.973463 -0.004795	-0.028545 0.978928 0.991777 -0.022212	0 0.051211 -9
1 4	8 19	1 4	0.267507 0.834686 0.877733 0.044613	0.012453 0.974446 0.981391 0.024650	0.027373 0.975077 0.985063 0.035168	0.025401 0.965029 0.982178 0.037506	0.069559 0.984190 0.965908 0.055630	0.017705 0.980748 0.979032 0.008194	0.083871 0.970060 0.970231 0.062113	0.084780 0.971043 0.937910 0.040425	0.030001 0.979631 0.987301 0.018026	0.154461 0.966740 0.957619 0.129597	-0.012485 0.981943 0.989732 -0.021698	0.062380 0.970027 0.973974 0.036447	-0.015608 0.978928 0.988688 -0.015919	0 0.044613 9999
1 5	8 19	1 5	0.222739 0.834686 0.909046 0.022017	0.009467 0.974446 0.983475 0.009833	0.007506 0.975077 0.982867 0.015247	0.007681 0.965029 0.982138 0.016873	-0.043252 0.984190 0.984022 -0.041871	-0.004037 0.980748 0.957826 0.003644	-0.048053 0.970060 0.981733 -0.024969	-0.070334 0.971043 0.966040 -0.050847	0.012753 0.979631 0.979584 0.008598	-0.038812 0.966740 0.985385 -0.033998	0.062620 0.981943 0.986334 0.057487	0.066422 0.970027 0.973738 0.032856	0.016815 0.978928 0.984176 0.001891	0 0.022017 9999
1 6	8 19	1 6	0.276204 0.834686 0.860065 0.014952	-0.029080 0.974446 0.989632 -0.042496	0.045988 0.975077 0.981120 0.042891	0.045400 0.965029 0.983148 0.037026	-0.024200 0.984190 0.977961 -0.029691	-0.024432 0.980748 0.985007 -0.015226	-0.021004 0.970060 0.980512 -0.010071	-0.030548 0.971043 0.984421 -0.040133	0.028845 0.979631 0.982853 0.013458	0.035890 0.966740 0.978650 0.016341	0.016555 0.981943 0.987468 0.013930	0.039111 0.970027 0.971908 0.010574	-0.036896 0.978928 0.989185 -0.029477	0 0.014952 9999
1 7	8 19	1 7	0.286814 0.834686 0.850595 0.038315	0.054094 0.974446 0.972212 0.041875	0.076655 0.975077 0.971774 0.051293	0.076415 0.965029 0.970462 0.055920	-0.056034 0.984190 0.973566 -0.056230	-0.029888 0.980748 0.982288 -0.027511	-0.059072 0.970060 0.981215 -0.042608	-0.085252 0.971043 0.979861 -0.081408	0.015175 0.979631 0.988267 0.017155	-0.051690 0.966740 0.983044 -0.045459	0.014206 0.981943 0.983944 -0.001061	-0.063444 0.970027 0.970609 -0.045319	-0.006852 0.978928 0.992220 -0.004525	0 0.038315 9999
1 8	8 19	1 8	0.305817 0.834686 0.825738 0.031616	0.022798 0.974446 0.976568 0.011973	0.029706 0.975077 0.983912 0.022971	0.028855 0.965029 0.978733 0.016882	0.014685 0.984190 0.989122 0.009791	0.014020 0.980748 0.985331 0.016295	0.024422 0.970060 0.981772 0.004971	0.017199 0.971043 0.988805 0.015568	0.024610 0.979631 0.982965 0.010025	0.055507 0.966740 0.984346 0.052337	0.004199 0.981943 0.985534 0.011863	0.050075 0.970027 0.974711 0.025241	0.042662 0.978928 0.981052 0.044457	0 0.031616 9999
1 9	8 19	1 9	0.163350 0.834686 0.841962 0.014148	-0.016207 0.974446 0.958034 -0.029069	0.002002 0.975077 0.975486 0.001432	0.001983 0.965029 0.977592 0.001850	-0.005195 0.984190 0.981714 -0.006779	-0.028777 0.980748 0.974456 -0.025438	-0.026777 0.970060 0.981252 -0.018912	-0.037639 0.971043 0.976585 -0.021890	0.000719 0.979631 0.990235 0.005743	-0.032036 0.966740 0.981548 -0.031019	0.021703 0.981943 0.977117 0.011903	0.007130 0.970027 0.982937 0.000551	-0.001887 0.978928 0.990269 0.001477	0 0.014148 9999
1 10	8 19	1 10	0.288706 0.834686 0.838370 0.026336	0.022262 0.974446 0.978259 0.008127	0.016296 0.975077 0.987412 0.009835	0.015295 0.965029 0.985283 0.007018	-0.029834 0.984190 0.982714 -0.022735	-0.010280 0.980748 0.970970 -0.002440	-0.108324 0.970060 0.978753 -0.089402	-0.045690 0.971043 0.980602 -0.027917	0.022990 0.979631 0.989853 0.023493	-0.039373 0.966740 0.986352 -0.031630	-0.017050 0.981943 0.987395 -0.014157	0.061312 0.970027 0.982264 0.037334	0.003250 0.978928 0.987078 -0.001033	0 0.026336 9999
1 11	8 17	1 11	0.126945 0.834686 0.892081 0.031659	-0.013951 0.974446 0.981819 -0.019750	-0.001544 0.975077 0.988829 -0.001321	-0.000663 0.965029 0.990535 0.000937	0.056803 0.984190 0.959747 0.053337	-0.035107 0.980748 0.988282 -0.025570	0.039732 0.970060 0.984041 0.029383	0.016856 0.971043 0.988638 0.011105	0.074129 0.979631 0.972747 0.071399	-0.005238 0.966740 0.984921 0.001519	0.077852 0.981943 0.979909 0.066748	-0.003717 0.970027 0.988011 0.009274	0.060947 0.978928 0.966609 0.064222	0 0.031659 9999
1 12	8 19	1 12	0.290072 0.834686 0.821745 0.004082	-0.044409 0.974446 0.983609 -0.036992	-0.037809 0.975077 0.979249 -0.020967	-0.038842 0.965029 0.978036 -0.013644	-0.018687 0.984190 0.984009 -0.013772	0.007066 0.980748 0.984823 0.006122	-0.021817 0.970060 0.987785 -0.018600	-0.021214 0.971043 0.986258 -0.024758	-0.009143 0.979631 0.984154 -0.022536	-0.027949 0.966740 0.988774 -0.022230	-0.025757 0.981943 0.977826 -0.023243	-0.005289 0.970027 0.981355 0.008045	0.011749 0.978928 0.982118 0.017134	0 0.004082 9999
1 13	8 18	1 13	0.269735 0.834686 0.838177 0.016448	0.036934 0.974446 0.973641 0.017338	0.002559 0.975077 0.982956 -0.003340	0.000807 0.965029 0.983019 0.002983	0.021846 0.984190 0.985640 0.023092	-0.001476 0.980748 0.980829 -0.003535	0.016122 0.970060 0.990990 0.023857	0.042526 0.971043 0.974485 0.034953	0.002757 0.979631 0.984239 -0.006923	-0.019718 0.966740 0.981892 -0.005828	0.057646 0.981943 0.977758 0.053433	0.043263 0.970027 0.985607 0.029887	-0.016275 0.978928 0.985325 -0.012341	0 0.016448 9999
1 14	8 19	1 14	0.262412 0.834686 0.831830 -0.019321	-0.015405 0.974446 0.975554 -0.037875	0.031984 0.975077 0.982592 0.021874	0.030868 0.965029 0.982025 0.018154	0.000454 0.984190 0.984928 0.002176	-0.000936 0.980748 0.983629 0.005306	-0.027460 0.970060 0.992128 -0.018389	-0.014802 0.971043 0.986373 0.003113	-0.009255 0.979631 0.989396 -0.000363	-0.032395 0.966740 0.978810 -0.002339	-0.009672 0.981943 0.968014 0.005836	0.041598 0.970027 0.975653 0.023964	-0.016083 0.978928 0.986810 -0.014682	0 0.000000 9999
1 15	8 19	1 15	0.258454 0.834686 0.847342 0.004989	0.013392 0.974446 0.981851 0.019276	0.011750 0.975077 0.986766 0.002614	0.015681 0.965029 0.986472 0.016303	-0.009219 0.984190 0.974764 -0.018140	0.004783 0.980748 0.983670 0.007038	0.054376 0.970060 0.979568 0.027244	0.025293 0.971043 0.965318 -0.005807	0.023676 0.979631 0.988409 0.019232	0.058942 0.966740 0.980659 0.037465	-0.008219 0.981943 0.973967 -0.005571	0.014639 0.970027 0.980421 -0.002102	-0.020598 0.978928 0.988746 -0.015369	0 0.004989 9999
1 16	8 20	1 16	0.253677 0.834686 0.839554 -0.029458	0.024451 0.974446 0.974327 0.000952	-0.011913 0.975077 0.976964 -0.006379	-0.011122 0.965029 0.975366 -0.006158	-0.011501 0.984190 0.982842 -0.007331	-0.027878 0.980748 0.959127 -0.019919	0.010570 0.970060 0.984091 0.017452	-0.032977 0.971043 0.973903 -0.007317	0.015286 0.979631 0.974485 0.002459	-0.009718 0.966740 0.984793 0.006122	-0.027975 0.981943 0.976373 -0.024509	0.075661 0.970027 0.973943 0.050696	-0.017716 0.978928 0.980397 -0.013601	0 0.000000 9999
1 17	8 19	1 17	0.209973 0.834686 0.901515 0.026216	-0.048219 0.974446 0.963798 -0.041304	-0.041223 0.975077 0.957973 -0.036624	-0.041117 0.965029 0.962246 -0.033034	-0.013630 0.984190 0.984851 -0.012524	-0.030051 0.980748 0.981482 -0.025165	-0.013709 0.970060 0.982887 -0.009158	-0.034228 0.971043 0.985764 -0.030369	-0.012853 0.979631 0.984399 -0.017731	-0.035730 0.966740 0.987975 -0.035301	-0.013882 0.981943 0.981898 -0.013681	-0.055568 0.970027 0.956487 -0.044107	0.033381 0.978928 0.985159 0.036894	0 0.026216 9999
1 18	8 12	1 18	0.237961 0.834686 0.915766 0.044840	-0.035451 0.974446 0.965215 -0.018945	-0.008110 0.975077 0.998288 -0.007609	-0.055194 0.965029 0.964047 -0.022290	-0.017423 0.984190 0.987374 -0.009462	-0.000488 0.980748 0.982303 0.001940	0.009816 0.970060 0.976289 0.008555	-0.001699 0.971043 0.979511 -0.002831	0.005790 0.979631 0.982929 0.004043	-0.060675 0.966740 0.979817 -0.066928	0.012372 0.981943 0.982520 0.001494	-0.018067 0.970027 0.991467 -0.013878	-0.012238 0.978928 0.983561 -0.012530	0 0.044840 157
1 19	8 17	1 19	0.200791 0.834686 0.907228 -0.013034	0.008551 0.974446 0.985467 0.016732	0.093869 0.975077 0.976267 0.095645	0.088867 0.965029 0.972875 0.079890	0.009167 0.984190 0.985157 0.001692	0.009740 0.980748 0.960235 0.019061	0.032854 0.970060 0.977307 0.009928	-0.029920 0.971043 0.977750 -0.006428	-0.003081 0.979631 0.980306 0.003196	-0.014647 0.966740 0.969170 -0.007355	0.031601 0.981943 0.989062 0.036689	0.072129 0.970027 0.981851 0.067964	0.011691 0.978928 0.981825 0.011665	0 0.000000 9999
1 20	8 9	1 20	0.211779 0.834686 0.918458 0.018820	0.058457 0.974446 0.987499 0.055336	-0.007192 0.975077 0.988039 -0.013347	0.117814 0.965029 0.975607 0.114477	-0.013737 0.984190 0.985391 -0.013176	-0.048096 0.980748 0.977554 -0.039381	0.063967 0.970060 0.983960 0.052769	-0.070303 0.971043 0.976304 -0.049553	-0.004005 0.979631 0.973641 -0.008680	-0.017820 0.966740 0.972360 -0.010811	0.009344 0.981943 0.987191 0.001679	-0.020038 0.970027 0.983109 -0.023338	0.003654 0.978928 0.975089 0.003212	0 0.018820 9999
1 21	8 16	1 21	0.225452 0.834686 0.893996 0.028145	0.032642 0.974446 0.982713 0.029695	0.044192 0.975077 0.915351 0.049771	0.044982 0.965029 0.909409 0.044533	-0.000462 0.984190 0.972862 0.008918	0.004569 0.980748 0.951783 -0.000827	-0.043701 0.970060 0.939172 -0.016137	-0.014523 0.971043 0.972825 0.001125	-0.003598 0.979631 0.983770 -0.007339	-0.004455 0.966740 0.970371 0.016210	0.013970 0.981943 0.967937 -0.006218	-0.069853 0.970027 0.969189 -0.038920	0.026096 0.978928 0.984826 0.031513	0 0.028145 9999
1 22	8 20	1 22	0.313148 0.834686 0.831007 0.038672	0.060805 0.974446 0.958825 0.032982	0.060671 0.975077 0.974925 0.056672	0.064870 0.965029 0.974026 0.065003	0.011070 0.984190 0.982312 0.015987	-0.007641 0.980748 0.971085 -0.002041	-0.025713 0.970060 0.981565 -0.005989	-0.035804 0.971043 0.962769 -0.007797	0.069379 0.979631 0.976451 0.058749	-0.035866 0.966740 0.987098 -0.023385	-0.042547 0.981943 0.955727 -0.030666	0.072031 0.970027 0.975604 0.047588	0.014142 0.978928 0.988931 0.015435	0 0.038672 9999
1 23	8 20	1 23	0.321272 0.834686 0.820755 0.033573	0.049308 0.974446 0.980954 0.034249	0.027546 0.975077 0.981949 0.019557	0.029619 0.965029 0.980980 0.018835	-0.011532 0.984190 0.980063 -0.001866	0.045728 0.980748 0.979423 0.037565	-0.062172 0.970060 0.979777 -0.040293	0.050061 0.971043 0.985381 0.044709	0.050010 0.979631 0.975478 0.042748	-0.037422 0.966740 0.982201 -0.021732	0.026623 0.981943 0.987183 0.027400	0.054335 0.970027 0.983990 0.049905	0.003630 0.978928 0.965892 -0.016511	0 0.033573 9999
1 24	8 20	1 24	0.281016 0.834686 0.848307 0.020884	0.017005 0.974446 0.987857 0.000345	0.034014 0.975077 0.979386 0.045527	0.032461 0.965029 0.978333 0.040881	0.009441 0.984190 0.989156 0.008714	0.021479 0.980748 0.973467 0.028424	0.060945 0.970060 0.984325 0.036595	0.011356 0.971043 0.990471 0.017079	0.004067 0.979631 0.985707 -0.003764	-0.021217 0.966740 0.980921 -0.019494	-0.006150 0.981943 0.957149 0.015471	0.072533 0.970027 0.976349 0.044573	-0.009082 0.978928 0.987515 -0.012047	0 0.020884 9999
1 25	8 19	1 25	0.293941 0.834686 0.860965 0.044561	-0.029924 0.974446 0.979712 -0.039052	-0.045572 0.975077 0.983575 -0.040257	-0.046443 0.965029 0.979010 -0.031723	-0.006269 0.984190 0.983137 0.002291	-0.024847 0.980748 0.981270 -0.026211	-0.006177 0.970060 0.981509 -0.003727	-0.037565 0.971043 0.975266 -0.018428	0.007476 0.979631 0.981133 -0.004733	-0.012663 0.966740 0.989499 -0.003307	0.031726 0.981943 0.986253 0.025512	-0.052065 0.970027 0.981730 -0.046188	0.007714 0.978928 0.973019 0.009681	0 0.044561 9999
1 26	8 18	1 26	0.304446 0.834686 0.830320 0.024584	-0.022089 0.974446 0.985931 -0.019840	-0.027984 0.975077 0.979054 -0.005993	-0.029165 0.965029 0.978327 -0.000591	0.011489 0.984190 0.978074 0.022708	-0.047787 0.980748 0.983041 -0.043578	0.048743 0.970060 0.986626 0.047700	0.000966 0.971043 0.984183 0.008195	0.075004 0.979631 0.984902 0.078976	-0.026307 0.966740 0.981242 -0.006408	-0.044095 0.981943 0.980740 -0.042926	-0.009397 0.970027 0.981987 -0.000444	-0.032847 0.978928 0.988405 -0.032764	0 0.024584 9999
1 27	8 7	1 27	0.075383 0.834686 0.974247 0.005895	0.000524 0.974446 0.997513 0.003349	-0.001983 0.975077 0.999968 -0.001502	-0.002268 0.965029 0.999967 -0.001609	-0.003886 0.984190 0.979143 -0.004154	0.000291 0.980748 0.991642 -0.003913	0.006652 0.970060 0.988594 0.005223	0.010649 0.971043 0.978202 0.003137	-0.010464 0.979631 0.985720 -0.004570	0.009284 0.966740 0.929513 -0.006168	0.010427 0.981943 0.944348 0.010000	-0.004774 0.970027 0.999359 -0.002521	0.106041 0.978928 0.878014 0.074109	0 0.005895 9999
1 28	8 17	1 28	0.271203 0.834686 0.850723 0.009322	0.025553 0.974446 0.982391 0.016780	0.043247 0.975077 0.915750 0.055255	0.042800 0.965029 0.915329 0.057546	0.007980 0.984190 0.983309 0.012105	-0.017022 0.980748 0.968122 -0.021756	-0.008452 0.970060 0.950646 -0.009004	-0.012067 0.971043 0.984993 -0.015047	-0.003851 0.979631 0.976763 -0.025970	0.022467 0.966740 0.982054 0.013508	0.012991 0.981943 0.986594 0.005747	0.064149 0.970027 0.976404 0.054151	0.020070 0.978928 0.985979 0.027459	0 0.009322 9999
1 29	8 20	1 29	0.276068 0.834686 0.840783 0.001343	0.004558 0.974446 0.983955 -0.000007	0.019892 0.975077 0.980712 0.024510	0.023831 0.965029 0.982644 0.022805	-0.026195 0.984190 0.976347 -0.014904	0.054997 0.980748 0.979391 0.052537	0.025720 0.970060 0.981354 0.030724	0.016370 0.971043 0.974348 0.027787	-0.024944 0.979631 0.983495 -0.028543	-0.009519 0.966740 0.985031 0.008929	-0.041852 0.981943 0.973302 -0.038280	0.058625 0.970027 0.978452 0.034781	0.045839 0.978928 0.984767 0.045173	0 0.001343 9999
1 30	8 19	1 30	0.155686 0.834686 0.847200 -0.021802	-0.002957 0.974446 0.965458 0.014607	-0.003664 0.975077 0.971840 0.000888	-0.002074 0.965029 0.976397 0.006205	0.037124 0.984190 0.966445 0.028823	0.005331 0.980748 0.971327 0.007567	0.033282 0.970060 0.977998 0.021754	0.006368 0.971043 0.969380 0.001182	-0.045483 0.979631 0.966360 -0.034918	-0.038457 0.966740 0.979697 -0.028107	-0.003089 0.981943 0.982055 -0.010933	0.005697 0.970027 0.979623 -0.004970	0.025715 0.978928 0.970740 0.026756	0 0.000000 9999
1 31	8 19	1 31	0.283488 0.834686 0.843069 0.032243	0.000121 0.974446 0.990381 0.008425	0.006102 0.975077 0.977031 0.006161	0.006084 0.965029 0.979910 0.005557	0.045708 0.984190 0.972031 0.028893	-0.024568 0.980748 0.983190 -0.029971	0.080980 0.970060 0.966810 0.044021	0.058422 0.971043 0.956758 0.024510	0.012499 0.979631 0.979949 -0.008296	0.071315 0.966740 0.974608 0.043960	0.043033 0.981943 0.988180 0.034172	0.030814 0.970027 0.979209 0.007884	0.007185 0.978928 0.976080 0.019206	0 0.032243 9999
1 32	8 19	1 32	0.219826 0.834686 0.848651 0.019108	0.000830 0.974446 0.963471 -0.001428	0.012054 0.975077 0.972903 0.024530	0.094585 0.965029 0.981104 0.097276	-0.002880 0.984190 0.972345 -0.002774	-0.012522 0.980748 0.967905 -0.006988	0.029312 0.970060 0.968682 0.018367	-0.059372 0.971043 0.969754 -0.045890	0.010379 0.979631 0.964019 0.014992	0.014544 0.966740 0.983337 0.015705	0.009702 0.981943 0.968340 0.011740	-0.015378 0.970027 0.980146 -0.010266	0.006998 0.978928 0.987616 -0.003265	0 0.019108 9999
1 33	8 20	1 33	0.235599 0.834686 0.849175 0.012269	0.087166 0.974446 0.966541 0.078838	0.014053 0.975077 0.989382 0.016647	0.014214 0.965029 0.987821 0.016712	-0.026882 0.984190 0.980991 -0.021598	-0.019575 0.980748 0.979261 -0.011337	-0.034308 0.970060 0.979699 -0.010636	-0.054521 0.971043 0.977360 -0.033240	0.030235 0.979631 0.986586 0.022912	-0.062547 0.966740 0.973872 -0.057907	-0.035393 0.981943 0.971539 -0.030952	0.056325 0.970027 0.980014 0.050667	0.027188 0.978928 0.993339 0.028724	0 0.012269 9999
1 34	8 18	1 34	0.132270 0.834686 0.853829 -0.016461	0.024507 0.974446 0.960535 0.007924	-0.000771 0.975077 0.978927 -0.016200	-0.000874 0.965029 0.982846 -0.017210	0.005788 0.984190 0.983428 0.004935	-0.023191 0.980748 0.967519 -0.021658	-0.008540 0.970060 0.976974 -0.005740	-0.020272 0.971043 0.965283 0.004437	0.008175 0.979631 0.976892 -0.008040	-0.012736 0.966740 0.980881 -0.000324	0.016976 0.981943 0.962971 0.000886	-0.008568 0.970027 0.980824 -0.025696	0.028514 0.978928 0.977832 0.018361	0 0.000000 9999
1 35	8 19	1 35	0.159471 0.834686 0.884331 0.012396	-0.017300 0.974446 0.981537 -0.010103	0.055018 0.975077 0.984920 0.049321	0.052918 0.965029 0.986259 0.051086	0.001653 0.984190 0.954797 -0.016339	-0.115036 0.980748 0.981910 -0.108421	-0.004942 0.970060 0.985672 -0.013711	-0.078213 0.971043 0.984864 -0.083521	-0.000322 0.979631 0.984764 -0.005081	-0.039845 0.966740 0.976923 -0.052249	0.060307 0.981943 0.960170 0.046592	0.045458 0.970027 0.983215 0.027155	0.018884 0.978928 0.991666 0.016400	0 0.012396 9999
1 36	8 20	1 36	0.277053 0.834686 0.864353 0.063118	0.075770 0.974446 0.963428 0.062210	-0.022935 0.975077 0.985252 -0.020773	-0.022239 0.965029 0.985066 -0.013005	-0.019021 0.984190 0.988594 -0.018933	0.028672 0.980748 0.970346 0.037805	-0.003123 0.970060 0.985913 -0.004911	-0.013744 0.971043 0.974428 0.003579	0.025253 0.979631 0.987194 0.022683	-0.031938 0.966740 0.977172 -0.027015	-0.020385 0.981943 0.981802 -0.021705	0.024847 0.970027 0.978775 0.009627	0.007835 0.978928 0.979322 0.014798	0 0.063118 63
1 37	8 19	1 37	0.178201 0.834686 0.796573 -0.005879	-0.005354 0.974446 0.971685 -0.025820	0.012284 0.975077 0.981639 0.003249	0.012639 0.965029 0.984016 0.004797	0.014679 0.984190 0.987292 0.017572	-0.008142 0.980748 0.979351 -0.008920	-0.002419 0.970060 0.984090 -0.001012	-0.019612 0.971043 0.972236 -0.005817	0.003796 0.979631 0.970757 0.004365	-0.022379 0.966740 0.962877 0.000524	0.006212 0.981943 0.978146 0.007753	0.012883 0.970027 0.983163 0.004055	0.007695 0.978928 0.972703 -0.000793	0 0.000000 9999
1 38	8 19	1 38	0.196071 0.834686 0.814484 -0.025655	0.031096 0.974446 0.982518 0.011826	0.061161 0.975077 0.980711 0.061272	0.061582 0.965029 0.979772 0.056256	-0.003326 0.984190 0.972574 -0.001305	-0.001578 0.980748 0.982330 0.000871	-0.004447 0.970060 0.980039 0.009394	-0.041045 0.971043 0.973242 -0.033221	0.006110 0.979631 0.971978 0.002649	-0.019484 0.966740 0.962733 -0.012055	-0.021866 0.981943 0.965649 -0.019003	0.032009 0.970027 0.975059 0.015962	0.039454 0.978928 0.972420 0.031395	0 0.000000 9999
1 39	8 20	1 39	0.349391 0.834686 0.823597 0.080972	0.034027 0.974446 0.980267 0.023550	-0.035343 0.975077 0.984784 -0.030023	-0.035300 0.965029 0.984769 -0.033357	0.032867 0.984190 0.989139 0.030965	0.023905 0.980748 0.967754 0.007801	0.006714 0.970060 0.990042 0.006485	0.054897 0.971043 0.976880 0.035181	0.006509 0.979631 0.970981 -0.011981	-0.024030 0.966740 0.990264 -0.012234	0.020223 0.981943 0.984760 0.023486	0.007311 0.970027 0.988326 -0.000440	0.020634 0.978928 0.992087 0.018935	0 0.080972 27
1 40	8 16	1 40	0.193035 0.834686 0.878071 0.022524	0.018696 0.974446 0.963380 0.005370	-0.007265 0.975077 0.985829 -0.013807	-0.006888 0.965029 0.985448 -0.012756	-0.020035 0.984190 0.962835 -0.021501	0.010982 0.980748 0.967554 0.021166	-0.063046 0.970060 0.946954 -0.035618	-0.019255 0.971043 0.975791 -0.011399	-0.007024 0.979631 0.948219 -0.013218	-0.005242 0.966740 0.977702 0.004936	0.004317 0.981943 0.914942 0.010394	-0.009986 0.970027 0.986044 -0.001997	0.020143 0.978928 0.990475 0.012677	0 0.022524 9999
1 41	8 20	1 41	0.231509 0.834686 0.857973 0.019845	0.006837 0.974446 0.977557 -0.001791	0.002783 0.975077 0.969939 -0.002662	0.002742 0.965029 0.967995 0.004530	0.017732 0.984190 0.982309 0.021156	-0.011936 0.980748 0.985139 -0.009066	0.019897 0.970060 0.968871 0.022321	-0.025224 0.971043 0.982617 -0.023831	0.003732 0.979631 0.984100 -0.002408	-0.008296 0.966740 0.987619 0.000598	0.003155 0.981943 0.970193 0.009144	-0.022115 0.970027 0.975800 -0.026141	0.011966 0.978928 0.979665 0.012467	0 0.019845 9999
1 42	8 8	1 42	0.076403 0.834686 0.970164 -0.002738	0.006028 0.974446 0.980511 0.003645	-0.000664 0.975077 0.994228 0.001611	-0.003797 0.965029 0.993529 -0.006192	0.007517 0.984190 0.974886 -0.000713	0.009828 0.980748 0.980769 -0.000659	-0.009464 0.970060 0.970772 -0.008114	0.030069 0.971043 0.981820 0.013795	0.004094 0.979631 0.953018 -0.002258	0.003646 0.966740 0.985542 0.008032	0.002306 0.981943 0.993483 0.002429	-0.004081 0.970027 0.992673 -0.003726	0.013128 0.978928 0.985854 0.014967	0 0.000000 9999
1 43	8 20	1 43	0.299721 0.834686 0.839216 0.024777	0.017772 0.974446 0.986319 0.008932	0.004531 0.975077 0.975075 -0.011589	0.004329 0.965029 0.972054 -0.016070	-0.040615 0.984190 0.983469 -0.028830	-0.018443 0.980748 0.971538 -0.023804	-0.068360 0.970060 0.975537 -0.035620	-0.027528 0.971043 0.980366 -0.027642	0.029219 0.979631 0.986081 0.023573	-0.029780 0.966740 0.980565 -0.023651	-0.006176 0.981943 0.988747 -0.006733	-0.004482 0.970027 0.982166 0.005742	0.031856 0.978928 0.991103 0.036802	0 0.024777 9999
1 44	8 19	1 44	0.205244 0.834686 0.904314 -0.005643	0.010473 0.974446 0.978368 0.000155	0.010378 0.975077 0.983637 0.016910	0.010449 0.965029 0.987610 0.021061	-0.011915 0.984190 0.978075 -0.018080	-0.034780 0.980748 0.984698 -0.030625	-0.013278 0.970060 0.982027 -0.037504	-0.029744 0.971043 0.983604 -0.037617	0.000880 0.979631 0.979155 -0.007898	-0.027820 0.966740 0.978322 -0.017022	-0.002238 0.981943 0.974023 0.009931	0.017455 0.970027 0.976416 -0.003999	0.031723 0.978928 0.983754 0.035764	0 0.000000 9999
1 45	8 20	1 45	0.298398 0.834686 0.865442 0.061589	0.038782 0.974446 0.985004 0.037556	-0.008964 0.975077 0.966573 -0.005029	-0.006092 0.965029 0.966965 -0.006318	0.062369 0.984190 0.984966 0.057019	0.024546 0.980748 0.980726 0.017442	0.003629 0.970060 0.984584 -0.003224	0.068443 0.971043 0.979527 0.054691	0.032699 0.979631 0.976098 0.010396	0.091520 0.966740 0.974641 0.073419	-0.013278 0.981943 0.989172 -0.014120	0.034147 0.970027 0.985854 0.027007	-0.018447 0.978928 0.984676 -0.011485	0 0.061589 69
1 46	8 19	1 46	0.278191 0.834686 0.850051 0.012183	-0.010298 0.974446 0.988844 -0.014219	0.050852 0.975077 0.958866 0.022379	0.051260 0.965029 0.956619 0.012487	-0.054765 0.984190 0.973217 -0.037927	0.040563 0.980748 0.963391 0.033985	-0.105337 0.970060 0.948292 -0.056277	0.031722 0.971043 0.985047 0.027595	0.002237 0.979631 0.988350 -0.008476	-0.013918 0.966740 0.985151 0.007363	-0.002866 0.981943 0.982645 -0.005984	-0.065317 0.970027 0.968344 -0.046634	-0.007502 0.978928 0.990780 -0.003619	0 0.012183 9999
1 47	8 18	1 47	0.270350 0.834686 0.873920 0.034957	0.075124 0.974446 0.986594 0.075471	0.042894 0.975077 0.971348 0.014857	0.040834 0.965029 0.971666 0.009985	-0.021093 0.984190 0.988274 -0.013826	0.018625 0.980748 0.972358 0.010532	-0.090546 0.970060 0.962214 -0.056506	0.036647 0.971043 0.986940 0.025375	0.019641 0.979631 0.972260 0.013170	-0.004969 0.966740 0.986046 0.013848	0.037081 0.981943 0.983033 0.029668	-0.020284 0.970027 0.982431 0.002463	-0.033385 0.978928 0.985995 -0.036939	0 0.034957 9999
1 48	8 3	1 48	0.084660 0.834686 0.963458 -0.007941	-0.012777 0.974446 0.996054 -0.009794	-0.003312 0.975077 0.999452 -0.001876	-0.003890 0.965029 0.999435 -0.002680	-0.015196 0.984190 0.994077 -0.013242	0.001905 0.980748 0.989354 0.000389	-0.007332 0.970060 0.994854 -0.009208	-0.009313 0.971043 0.997199 -0.005528	-0.027622 0.979631 0.933383 -0.028821	0.030851 0.966740 0.927297 0.022639	0.020576 0.981943 0.940328 0.010979	-0.009964 0.970027 0.998099 -0.008703	0.099082 0.978928 0.878921 0.058199	0 0.000000 9999
1 49	8 19	1 49	0.277768 0.834686 0.850365 0.011460	0.052588 0.974446 0.985004 0.050959	0.034200 0.975077 0.963796 0.022363	0.034027 0.965029 0.962889 0.017166	-0.008847 0.984190 0.985272 -0.008803	0.001812 0.980748 0.976840 -0.004824	-0.027465 0.970060 0.983383 -0.004620	0.015691 0.971043 0.988473 0.017619	0.051727 0.979631 0.971232 0.050426	-0.025834 0.966740 0.982236 -0.003607	0.044772 0.981943 0.983123 0.043187	-0.030246 0.970027 0.987304 -0.020377	0.008480 0.978928 0.990553 0.009601	0 0.011460 9999
1 50	8 20	1 50	0.321621 0.834686 0.821741 0.034340	-0.039642 0.974446 0.983263 -0.029642	-0.064733 0.975077 0.966635 -0.038032	-0.065203 0.965029 0.965513 -0.037963	-0.014305 0.984190 0.978547 -0.003871	0.048184 0.980748 0.987153 0.043778	0.023001 0.970060 0.983977 0.002943	0.035433 0.971043 0.988104 0.039688	0.060004 0.979631 0.987274 0.054947	-0.024019 0.966740 0.988341 -0.010357	-0.010971 0.981943 0.982663 -0.005978	-0.025250 0.970027 0.984995 -0.024511	0.016502 0.978928 0.992342 0.015436	0 0.034340 9999
1 51	8 19	1 51	0.331234 0.834686 0.838321 0.070984	0.027606 0.974446 0.973661 0.009841	-0.024253 0.975077 0.982107 -0.025770	-0.024961 0.965029 0.981707 -0.023211	-0.043972 0.984190 0.987798 -0.047068	-0.026161 0.980748 0.983584 -0.033982	0.024145 0.970060 0.989365 0.008225	-0.028514 0.971043 0.988432 -0.034398	0.028341 0.979631 0.971817 0.015452	-0.067539 0.966740 0.987397 -0.054956	-0.023810 0.981943 0.977107 -0.011909	-0.019235 0.970027 0.974330 -0.046443	0.009716 0.978928 0.980127 0.008163	0 0.070984 44
1 53	8 8	1 53	0.379079 0.834686 0.767437 0.071291	-0.015891 0.974446 0.976992 -0.007793	0.041724 0.975077 0.984052 0.043153	0.042025 0.965029 0.978625 0.039182	0.004855 0.984190 0.982371 -0.004896	0.025957 0.980748 0.977186 0.030019	0.025678 0.970060 0.986243 0.005968	0.027924 0.971043 0.976704 0.014616	0.071289 0.979631 0.950394 0.062470	0.018522 0.966740 0.983255 0.009541	0.055611 0.981943 0.985285 0.049973	0.046816 0.970027 0.986593 0.043430	-0.043740 0.978928 0.981243 -0.050607	0 0.071291 42
3 4	20 19	3 4	0.267154 0.820085 0.877733 0.033903	-0.011873 0.987944 0.981391 -0.011060	0.022256 0.985157 0.985063 0.015841	0.035981 0.984627 0.982178 0.028240	0.004713 0.988125 0.965908 -0.009221	0.022157 0.987745 0.979032 0.010107	0.032892 0.977359 0.970231 0.022292	0.032756 0.983162 0.937910 -0.002508	0.006387 0.978372 0.987301 -0.000675	0.016272 0.987238 0.957619 -0.012122	-0.018357 0.983219 0.989732 -0.010091	0.032372 0.973463 0.973974 0.003761	0.019912 0.991777 0.988688 0.019983	0 0.033903 9999
3 5	20 19	3 5	0.224104 0.820085 0.909046 0.017311	0.030248 0.987944 0.983475 0.024822	-0.030335 0.985157 0.982867 -0.037858	-0.025237 0.984627 0.982138 -0.033263	-0.001350 0.988125 0.984022 -0.004543	-0.033587 0.987745 0.957826 -0.014638	-0.017017 0.977359 0.981733 -0.007400	-0.030856 0.983162 0.966040 -0.011493	0.017467 0.978372 0.979584 0.012282	-0.015193 0.987238 0.985385 -0.013388	-0.009718 0.983219 0.986334 -0.003475	0.050982 0.973463 0.973738 0.023620	-0.023821 0.991777 0.984176 -0.017885	2 -0.025600 9999
3 6	20 19	3 6	0.284954 0.820085 0.860065 0.010638	0.017018 0.987944 0.989632 0.017659	-0.030937 0.985157 0.981120 -0.034393	-0.033054 0.984627 0.983148 -0.037760	0.044141 0.988125 0.977961 0.046541	0.002377 0.987745 0.985007 0.002346	0.025871 0.977359 0.980512 0.026207	0.019968 0.983162 0.984421 0.015159	0.065750 0.978372 0.982853 0.055639	0.055999 0.987238 0.978650 0.054699	-0.019938 0.983219 0.987468 -0.015473	-0.018906 0.973463 0.971908 -0.039810	0.021236 0.991777 0.989185 0.023373	8 0.024329 9999
3 7	20 19	3 7	0.293208 0.820085 0.850595 0.049625	-0.025652 0.987944 0.972212 -0.039820	-0.002513 0.985157 0.971774 0.005788	0.004614 0.984627 0.970462 0.006149	-0.006265 0.988125 0.973566 0.002690	-0.039107 0.987745 0.982288 -0.039468	0.002802 0.977359 0.981215 0.007571	-0.055520 0.983162 0.979861 -0.044884	0.021654 0.978372 0.988267 0.019761	0.004361 0.987238 0.983044 0.007053	-0.034253 0.983219 0.983944 -0.027798	-0.048394 0.973463 0.970609 -0.032439	0.008180 0.991777 0.992220 0.005720	0 0.049625 -9
3 8	20 19	3 8	0.330001 0.820085 0.825738 0.054924	0.003235 0.987944 0.976568 -0.005997	-0.029810 0.985157 0.983912 -0.026855	-0.030353 0.984627 0.978733 -0.028014	-0.046362 0.988125 0.989122 -0.048591	-0.004735 0.987745 0.985331 0.002045	-0.043412 0.977359 0.981772 -0.053443	-0.037854 0.983162 0.988805 -0.041855	0.015121 0.978372 0.982965 0.002812	-0.000919 0.987238 0.984346 -0.003646	0.046517 0.983219 0.985534 0.037097	0.032328 0.973463 0.974711 0.004115	-0.004560 0.991777 0.981052 -0.005854	0 0.054924 -9
3 9	20 19	3 9	0.106453 0.820085 0.841962 -0.033003	-0.007522 0.987944 0.958034 -0.009138	0.002131 0.985157 0.975486 0.000011	0.004314 0.984627 0.977592 0.001168	0.006970 0.988125 0.981714 0.002065	0.003328 0.987745 0.974456 0.017244	0.010468 0.977359 0.981252 0.006511	-0.013419 0.983162 0.976585 -0.005214	-0.008372 0.978372 0.990235 -0.002803	-0.002117 0.987238 0.981548 0.000328	0.030657 0.983219 0.977117 0.039839	-0.000951 0.973463 0.982937 -0.005397	-0.007728 0.991777 0.990269 -0.006575	0 0.000000 9999
3 10	20 19	3 10	0.302711 0.820085 0.838370 0.041784	0.018868 0.987944 0.978259 0.015705	-0.005409 0.985157 0.987412 -0.000706	-0.007500 0.984627 0.985283 -0.001687	-0.027612 0.988125 0.982714 -0.029334	-0.043232 0.987745 0.970970 -0.031777	-0.004435 0.977359 0.978753 -0.002197	-0.069407 0.983162 0.980602 -0.062984	0.040271 0.978372 0.989853 0.036393	-0.035020 0.987238 0.986352 -0.035740	-0.002841 0.983219 0.987395 -0.005246	0.021707 0.973463 0.982264 0.003578	-0.031051 0.991777 0.987078 -0.026809	7 -0.051300 102
3 11	20 17	3 11	0.095412 0.820085 0.892081 0.005834	-0.011332 0.987944 0.981819 -0.010519	-0.000335 0.985157 0.988829 0.003787	-0.000114 0.984627 0.990535 0.006833	0.011043 0.988125 0.959747 0.009056	0.011353 0.987745 0.988282 0.018321	-0.003977 0.977359 0.984041 0.004864	-0.002357 0.983162 0.988638 -0.004184	0.047931 0.978372 0.972747 0.049898	-0.038184 0.987238 0.984921 -0.028078	-0.022296 0.983219 0.979909 -0.016003	-0.006568 0.973463 0.988011 -0.000696	-0.000417 0.991777 0.966609 0.004513	8 0.017062 9999
3 12	20 19	3 12	0.342634 0.820085 0.821745 0.081594	0.016894 0.987944 0.983609 0.018240	0.021284 0.985157 0.979249 0.020530	0.019223 0.984627 0.978036 0.021969	-0.040490 0.988125 0.984009 -0.038079	0.011501 0.987745 0.984823 0.006251	-0.018148 0.977359 0.987785 -0.016526	-0.032572 0.983162 0.986258 -0.033645	0.033392 0.978372 0.984154 0.025038	-0.001047 0.987238 0.988774 0.006444	0.015986 0.983219 0.977826 0.001505	-0.020928 0.973463 0.981355 -0.004024	0.000955 0.991777 0.982118 0.004288	0 0.081594 26
3 13	20 18	3 13	0.261670 0.820085 0.838177 -0.001164	0.005627 0.987944 0.973641 0.006086	0.005324 0.985157 0.982956 0.015739	0.008804 0.984627 0.983019 0.018044	-0.025722 0.988125 0.985640 -0.024698	-0.030446 0.987745 0.980829 -0.037904	-0.002809 0.977359 0.990990 -0.006580	-0.020348 0.983162 0.974485 -0.030362	0.031737 0.978372 0.984239 0.028479	0.000887 0.987238 0.981892 0.005175	0.007758 0.983219 0.977758 0.009368	0.006821 0.973463 0.985607 -0.006500	-0.011828 0.991777 0.985325 -0.011895	0 0.000000 9999
3 14	20 19	3 14	0.283793 0.820085 0.831830 0.008503	0.027912 0.987944 0.975554 0.026616	0.043681 0.985157 0.982592 0.042669	0.038431 0.984627 0.982025 0.039024	-0.008213 0.988125 0.984928 -0.010448	0.005106 0.987745 0.983629 0.010798	-0.010896 0.977359 0.992128 -0.011527	-0.020738 0.983162 0.986373 -0.012906	0.032442 0.978372 0.989396 0.037178	-0.001555 0.987238 0.978810 0.008253	0.067131 0.983219 0.968014 0.044150	0.044227 0.973463 0.975653 0.026536	0.037542 0.991777 0.986810 0.038676	10 0.019375 9999
3 15	20 19	3 15	0.254332 0.820085 0.847342 -0.012394	0.002424 0.987944 0.981851 0.007653	0.015577 0.985157 0.986766 0.012190	0.022126 0.984627 0.986472 0.018865	-0.007837 0.988125 0.974764 -0.016638	0.015828 0.987745 0.983670 0.015351	0.030864 0.977359 0.979568 0.020472	0.036943 0.983162 0.965318 0.021551	0.037732 0.978372 0.988409 0.033317	0.031626 0.987238 0.980659 0.024257	0.037136 0.983219 0.973967 0.027873	0.025864 0.973463 0.980421 0.018727	-0.031448 0.991777 0.988746 -0.033410	0 0.000000 9999
3 16	20 20	3 16	0.284140 0.820085 0.839554 0.006964	0.013052 0.987944 0.974327 0.012673	-0.037714 0.985157 0.976964 -0.039043	-0.033732 0.984627 0.975366 -0.033592	0.030182 0.988125 0.982842 0.029034	0.011526 0.987745 0.959127 0.023876	-0.001958 0.977359 0.984091 0.007542	0.016531 0.983162 0.973903 0.037698	0.020903 0.978372 0.974485 0.015847	-0.002465 0.987238 0.984793 0.004056	0.030381 0.983219 0.976373 0.015760	0.076293 0.973463 0.973943 0.054140	0.012128 0.991777 0.980397 0.007558	11 0.019417 9999
3 17	20 19	3 17	0.200559 0.820085 0.901515 0.019726	0.019067 0.987944 0.963798 0.019667	0.022615 0.985157 0.957973 0.020448	0.019404 0.984627 0.962246 0.021110	-0.016892 0.988125 0.984851 -0.020825	0.034153 0.987745 0.981482 0.034571	-0.012319 0.977359 0.982887 -0.012959	0.004240 0.983162 0.985764 -0.002753	-0.005461 0.978372 0.984399 -0.009012	-0.028707 0.987238 0.987975 -0.021823	-0.019298 0.983219 0.981898 -0.010633	-0.029668 0.973463 0.956487 -0.015810	-0.020165 0.991777 0.985159 -0.017999	9 -0.020748 9999
3 18	20 12	3 18	0.235324 0.820085 0.915766 0.038076	-0.003491 0.987944 0.965215 -0.004833	0.013563 0.985157 0.998288 0.014393	-0.018951 0.984627 0.964047 -0.018805	-0.031983 0.988125 0.987374 -0.029574	-0.009865 0.987745 0.982303 -0.011318	-0.114329 0.977359 0.976289 -0.123658	0.008536 0.983162 0.979511 0.003126	0.035852 0.978372 0.982929 0.028245	-0.019387 0.987238 0.979817 -0.011880	-0.016252 0.983219 0.982520 -0.019867	-0.008251 0.973463 0.991467 -0.002777	-0.002555 0.991777 0.983561 -0.001053	6 -0.068618 51
3 19	20 17	3 19	0.215432 0.820085 0.907228 0.010524	-0.015211 0.987944 0.985467 -0.015923	0.002808 0.985157 0.976267 -0.001750	0.012364 0.984627 0.972875 0.011444	-0.009606 0.988125 0.985157 -0.009325	-0.007364 0.987745 0.960235 0.001994	0.010049 0.977359 0.977307 0.011594	-0.010721 0.983162 0.977750 0.004751	0.009417 0.978372 0.980306 0.005828	-0.007474 0.987238 0.969170 -0.008232	-0.012158 0.983219 0.989062 -0.018125	0.030139 0.973463 0.981851 0.029341	-0.009572 0.991777 0.981825 -0.005963	11 0.017572 9999
3 20	20 9	3 20	0.247606 0.820085 0.918458 0.063492	0.001150 0.987944 0.987499 -0.005410	-0.035906 0.985157 0.988039 -0.033961	-0.030989 0.984627 0.975607 -0.032960	-0.036366 0.988125 0.985391 -0.034849	-0.043254 0.987745 0.977554 -0.034416	0.046709 0.977359 0.983960 0.056117	-0.077552 0.983162 0.976304 -0.069137	0.003785 0.978372 0.973641 0.005594	-0.003979 0.987238 0.972360 0.004714	0.006825 0.983219 0.987191 0.003203	0.013331 0.973463 0.983109 0.012927	0.004217 0.991777 0.975089 0.006381	7 -0.066254 56
3 21	20 16	3 21	0.196228 0.820085 0.893996 -0.024873	0.021175 0.987944 0.982713 0.017241	0.019260 0.985157 0.915351 0.013498	0.027867 0.984627 0.909409 0.023589	0.042833 0.988125 0.972862 0.050440	-0.001198 0.987745 0.951783 -0.008180	0.026501 0.977359 0.939172 0.033525	0.003375 0.983162 0.972825 0.017302	0.020970 0.978372 0.983770 0.014611	0.001299 0.987238 0.970371 0.004669	-0.076557 0.983219 0.967937 -0.049715	-0.035376 0.973463 0.969189 -0.009311	0.000656 0.991777 0.984826 -0.002222	0 0.000000 9999
3 22	20 20	3 22	0.376417 0.820085 0.831007 0.111447	-0.014909 0.987944 0.958825 -0.025548	-0.099876 0.985157 0.974925 -0.097417	-0.093983 0.984627 0.974026 -0.092493	-0.020712 0.988125 0.982312 -0.015128	-0.003108 0.987745 0.971085 0.003864	-0.041724 0.977359 0.981565 -0.032229	-0.048455 0.983162 0.962769 -0.028685	0.081435 0.978372 0.976451 0.074150	-0.006765 0.987238 0.987098 -0.004937	0.077695 0.983219 0.955727 0.041457	0.098370 0.973463 0.975604 0.083434	-0.003339 0.991777 0.988931 0.001082	0 0.111447 10
3 23	20 20	3 23	0.343851 0.820085 0.820755 0.049790	0.021363 0.987944 0.980954 0.019931	-0.022333 0.985157 0.981949 -0.024034	-0.019028 0.984627 0.980980 -0.020853	-0.014287 0.988125 0.980063 -0.015188	0.024148 0.987745 0.979423 0.016134	-0.018972 0.977359 0.979777 -0.008592	-0.007613 0.983162 0.985381 -0.014208	0.024958 0.978372 0.975478 0.013052	-0.013595 0.987238 0.982201 -0.001076	0.025719 0.983219 0.987183 0.013879	0.010011 0.973463 0.983990 0.013504	0.006285 0.991777 0.965892 0.002371	0 0.049790 116
3 24	20 20	3 24	0.279684 0.820085 0.848307 0.000798	0.026624 0.987944 0.987857 0.024495	-0.005552 0.985157 0.979386 -0.008807	0.005104 0.984627 0.978333 0.003539	-0.004046 0.988125 0.989156 -0.005466	-0.029107 0.987745 0.973467 -0.019068	0.007500 0.977359 0.984325 0.004770	0.002238 0.983162 0.990471 0.007687	0.035270 0.978372 0.985707 0.028824	0.027005 0.987238 0.980921 0.035365	0.067999 0.983219 0.957149 0.041624	0.045248 0.973463 0.976349 0.026004	0.016672 0.991777 0.987515 0.018471	10 0.005763 9999
3 25	20 19	3 25	0.292879 0.820085 0.860965 0.026341	-0.021403 0.987944 0.979712 -0.023777	0.006269 0.985157 0.983575 -0.001416	0.006424 0.984627 0.979010 -0.001629	-0.027496 0.988125 0.983137 -0.024043	-0.033924 0.987745 0.981270 -0.026861	-0.011201 0.977359 0.981509 -0.006545	-0.042476 0.983162 0.975266 -0.033098	0.012251 0.978372 0.981133 0.005238	-0.022335 0.987238 0.989499 -0.028054	-0.040532 0.983219 0.986253 -0.026875	-0.041911 0.973463 0.981730 -0.036225	-0.000558 0.991777 0.973019 -0.004331	7 -0.029527 9999
3 26	20 18	3 26	0.328676 0.820085 0.830320 0.048359	0.041705 0.987944 0.985931 0.043925	-0.038313 0.985157 0.979054 -0.038958	-0.032976 0.984627 0.978327 -0.031040	0.003693 0.988125 0.978074 0.004847	0.009934 0.987745 0.983041 0.010493	0.050044 0.977359 0.986626 0.042676	-0.012913 0.983162 0.984183 -0.014229	0.049628 0.978372 0.984902 0.050758	-0.038224 0.987238 0.981242 -0.028789	0.018116 0.983219 0.980740 0.009920	0.016331 0.973463 0.981987 0.022941	0.058807 0.991777 0.988405 0.058715	8 0.049544 118
3 27	20 7	3 27	0.049279 0.820085 0.974247 -0.015102	0.001303 0.987944 0.997513 0.001358	-0.000347 0.985157 0.999968 -0.000366	-0.000465 0.984627 0.999967 -0.000364	0.010741 0.988125 0.979143 0.018525	-0.007565 0.987745 0.991642 -0.009457	0.013155 0.977359 0.988594 0.013604	0.012592 0.983162 0.978202 0.010461	-0.008627 0.978372 0.985720 -0.001097	0.009198 0.987238 0.929513 0.001713	0.007570 0.983219 0.944348 -0.001893	-0.005267 0.973463 0.999359 -0.003809	0.010379 0.991777 0.878014 0.009471	0 0.000000 9999
3 28	20 17	3 28	0.288749 0.820085 0.850723 0.034337	0.004862 0.987944 0.982391 0.007119	0.011153 0.985157 0.915750 0.006200	0.014858 0.984627 0.915329 0.015906	-0.022917 0.988125 0.983309 -0.021275	0.009741 0.987745 0.968122 -0.000328	-0.020467 0.977359 0.950646 -0.022695	0.008740 0.983162 0.984993 0.009570	-0.023790 0.978372 0.976763 -0.041160	0.050409 0.987238 0.982054 0.045044	0.038121 0.983219 0.986594 0.038931	0.006886 0.973463 0.976404 0.003842	-0.008306 0.991777 0.985979 -0.006498	9 0.039328 9999
3 29	20 20	3 29	0.288202 0.820085 0.840783 0.008969	-0.027830 0.987944 0.983955 -0.031321	-0.010188 0.985157 0.980712 -0.009450	-0.011571 0.984627 0.982644 -0.010341	-0.051163 0.988125 0.976347 -0.052732	0.016185 0.987745 0.979391 0.018398	-0.042963 0.977359 0.981354 -0.046641	-0.018222 0.983162 0.974348 -0.004838	-0.019108 0.978372 0.983495 -0.022680	-0.032164 0.987238 0.985031 -0.028305	0.016695 0.983219 0.973302 -0.006775	0.012474 0.973463 0.978452 -0.009667	-0.003926 0.991777 0.984767 -0.008207	4 -0.021747 9999
3 30	20 19	3 30	0.123958 0.820085 0.847200 -0.032936	0.007026 0.987944 0.965458 0.003478	0.020377 0.985157 0.971840 0.021942	0.018775 0.984627 0.976397 0.017842	0.035440 0.988125 0.966445 0.031703	0.018125 0.987745 0.971327 0.013784	0.040141 0.977359 0.977998 0.039642	0.033482 0.983162 0.969380 0.018179	0.005926 0.978372 0.966360 0.014642	-0.014077 0.987238 0.979697 -0.002384	0.006483 0.983219 0.982055 0.009335	-0.001085 0.973463 0.979623 -0.003384	0.002650 0.991777 0.970740 -0.003122	0 0.000000 9999
3 31	20 19	3 31	0.283828 0.820085 0.843069 0.023638	0.001298 0.987944 0.990381 0.001547	0.019612 0.985157 0.977031 0.013378	0.016486 0.984627 0.979910 0.010326	0.010586 0.988125 0.972031 -0.001137	0.008014 0.987745 0.983190 -0.003361	0.007745 0.977359 0.966810 -0.013234	0.070957 0.983162 0.956758 0.047518	0.006335 0.978372 0.979949 -0.004720	0.032674 0.987238 0.974608 0.028036	-0.005002 0.983219 0.988180 0.000157	0.026429 0.973463 0.979209 0.017309	0.009035 0.991777 0.976080 0.015678	7 0.033515 9999
3 32	20 19	3 32	0.190181 0.820085 0.848651 0.003158	0.037970 0.987944 0.963471 0.036864	-0.010590 0.985157 0.972903 -0.005186	-0.013584 0.984627 0.981104 -0.012127	0.002310 0.988125 0.972345 0.003285	-0.011185 0.987745 0.967905 0.006308	0.019367 0.977359 0.968682 0.020928	0.005014 0.983162 0.969754 0.019777	0.022914 0.978372 0.964019 0.021879	-0.002424 0.987238 0.983337 -0.001687	-0.005415 0.983219 0.968340 -0.014876	-0.026980 0.973463 0.980146 -0.024516	-0.003731 0.991777 0.987616 -0.002659	8 0.008312 9999
3 33	20 20	3 33	0.218041 0.820085 0.849175 -0.007109	0.000044 0.987944 0.966541 -0.001299	0.018892 0.985157 0.989382 0.018082	0.016759 0.984627 0.987821 0.014610	0.008168 0.988125 0.980991 0.012866	-0.001934 0.987745 0.979261 0.008729	0.010052 0.977359 0.979699 0.014645	-0.038785 0.983162 0.977360 -0.023417	0.002496 0.978372 0.986586 -0.001102	-0.013303 0.987238 0.973872 -0.003424	0.035157 0.983219 0.971539 0.019408	0.023640 0.973463 0.980014 0.010547	-0.016203 0.991777 0.993339 -0.014002	0 0.000000 9999
3 34	20 18	3 34	0.105984 0.820085 0.853829 -0.012282	0.015071 0.987944 0.960535 0.022239	-0.004311 0.985157 0.978927 -0.003457	-0.004669 0.984627 0.982846 -0.004618	0.013622 0.988125 0.983428 0.015136	-0.046158 0.987745 0.967519 -0.036583	0.017446 0.977359 0.976974 0.018278	-0.057841 0.983162 0.965283 -0.045448	0.034150 0.978372 0.976892 0.030208	-0.011911 0.987238 0.980881 -0.010255	0.030941 0.983219 0.962971 0.037918	0.008988 0.973463 0.980824 -0.003642	-0.003243 0.991777 0.977832 0.000142	0 0.000000 9999
3 35	20 19	3 35	0.152251 0.820085 0.884331 0.012800	-0.016777 0.987944 0.981537 -0.016924	-0.014951 0.985157 0.984920 -0.014598	-0.014975 0.984627 0.986259 -0.016778	0.010898 0.988125 0.954797 0.008630	-0.016199 0.987745 0.981910 -0.012354	0.006243 0.977359 0.985672 0.005556	-0.006157 0.983162 0.984864 -0.006450	0.008190 0.978372 0.984764 0.004347	-0.024687 0.987238 0.976923 -0.032879	-0.028819 0.983219 0.960170 -0.023388	-0.002566 0.973463 0.983215 -0.013749	-0.020310 0.991777 0.991666 -0.018357	9 -0.020515 9999
3 36	20 20	3 36	0.237490 0.820085 0.864353 0.012353	0.038068 0.987944 0.963428 0.029905	-0.009135 0.985157 0.985252 -0.012751	-0.010479 0.984627 0.985066 -0.011159	0.024662 0.988125 0.988594 0.025917	-0.012934 0.987745 0.970346 0.000763	0.030198 0.977359 0.985913 0.028442	-0.025374 0.983162 0.974428 -0.008069	0.014658 0.978372 0.987194 0.012225	-0.010103 0.987238 0.977172 -0.005157	-0.000147 0.983219 0.981802 0.002291	0.088289 0.973463 0.978775 0.076506	0.017641 0.991777 0.979322 0.022431	11 0.030742 9999
3 37	20 19	3 37	0.129432 0.820085 0.796573 -0.027497	0.018970 0.987944 0.971685 0.026120	0.028234 0.985157 0.981639 0.031058	0.034804 0.984627 0.984016 0.034095	-0.006153 0.988125 0.987292 -0.010147	-0.019771 0.987745 0.979351 -0.012342	-0.002745 0.977359 0.984090 -0.006502	-0.007438 0.983162 0.972236 0.003640	-0.033758 0.978372 0.970757 -0.028778	-0.031458 0.987238 0.962877 -0.022982	-0.004109 0.983219 0.978146 -0.009852	-0.010866 0.973463 0.983163 -0.015687	-0.038478 0.991777 0.972703 -0.039095	0 0.000000 9999
3 38	20 19	3 38	0.175805 0.820085 0.814484 -0.013835	0.000834 0.987944 0.982518 -0.006165	0.006951 0.985157 0.980711 0.001762	0.007144 0.984627 0.979772 -0.003001	0.008148 0.988125 0.972574 0.006862	-0.007608 0.987745 0.982330 -0.003227	0.000761 0.977359 0.980039 0.010372	-0.016657 0.983162 0.973242 0.002653	-0.028450 0.978372 0.971978 -0.023579	-0.019033 0.987238 0.962733 -0.012923	-0.029750 0.983219 0.965649 -0.012826	-0.013628 0.973463 0.975059 -0.022303	-0.002979 0.991777 0.972420 0.005786	0 0.000000 9999
3 39	20 20	3 39	0.341467 0.820085 0.823597 0.064023	0.036390 0.987944 0.980267 0.031322	0.013017 0.985157 0.984784 0.013115	0.010580 0.984627 0.984769 0.010917	0.001143 0.988125 0.989139 0.003630	0.057821 0.987745 0.967754 0.046733	-0.012567 0.977359 0.990042 -0.009896	0.024190 0.983162 0.976880 0.008647	0.037219 0.978372 0.970981 0.027759	-0.002452 0.987238 0.990264 -0.005221	-0.002651 0.983219 0.984760 -0.008683	0.041742 0.973463 0.988326 0.033452	-0.009648 0.991777 0.992087 -0.008923	0 0.064023 60
3 40	20 16	3 40	0.158932 0.820085 0.878071 -0.002220	-0.010764 0.987944 0.963380 -0.015223	-0.013432 0.985157 0.985829 -0.007580	-0.012633 0.984627 0.985448 -0.006928	0.011006 0.988125 0.962835 0.016362	-0.022544 0.987745 0.967554 -0.010447	-0.004446 0.977359 0.946954 0.009933	-0.028268 0.983162 0.975791 -0.015043	0.028277 0.978372 0.948219 0.007074	0.005334 0.987238 0.977702 0.005817	-0.043051 0.983219 0.914942 -0.023062	-0.034756 0.973463 0.986044 -0.023154	0.001434 0.991777 0.990475 0.001384	0 0.000000 9999
3 41	20 20	3 41	0.216270 0.820085 0.857973 0.015948	-0.004509 0.987944 0.977557 -0.006280	0.016168 0.985157 0.969939 0.019935	0.020774 0.984627 0.967995 0.025062	-0.000375 0.988125 0.982309 -0.001067	-0.009827 0.987745 0.985139 -0.004545	0.010596 0.977359 0.968871 0.009271	-0.013693 0.983162 0.982617 -0.009643	-0.011724 0.978372 0.984100 -0.011079	-0.025256 0.987238 0.987619 -0.023616	0.009505 0.983219 0.970193 0.002821	-0.019075 0.973463 0.975800 -0.023323	0.005305 0.991777 0.979665 0.001691	9 -0.019407 9999
3 42	20 8	3 42	0.101686 0.820085 0.970164 0.028766	-0.008127 0.987944 0.980511 -0.014378	0.000061 0.985157 0.994228 -0.002073	-0.003943 0.984627 0.993529 -0.006835	-0.004502 0.988125 0.974886 -0.009113	0.025806 0.987745 0.980769 0.020771	-0.001287 0.977359 0.970772 0.007859	0.008964 0.983162 0.981820 0.000146	-0.047477 0.978372 0.953018 -0.054135	-0.000379 0.987238 0.985542 -0.003447	0.001297 0.983219 0.993483 -0.001271	-0.000320 0.973463 0.992673 -0.006913	-0.000706 0.991777 0.985854 -0.000249	8 -0.039462 9999
3 43	20 20	3 43	0.299944 0.820085 0.839216 0.032475	0.032468 0.987944 0.986319 0.034800	-0.027881 0.985157 0.975075 -0.023633	-0.030246 0.984627 0.972054 -0.028354	-0.016333 0.988125 0.983469 -0.012915	0.033340 0.987745 0.971538 0.023534	-0.003530 0.977359 0.975537 0.006591	0.015579 0.983162 0.980366 0.019644	-0.000175 0.978372 0.986081 -0.005313	0.006598 0.987238 0.980565 0.012901	-0.027539 0.983219 0.988747 -0.020708	-0.012974 0.973463 0.982166 0.000641	-0.025316 0.991777 0.991103 -0.021798	0 0.032475 9999
3 44	20 19	3 44	0.205191 0.820085 0.904314 -0.007417	-0.027223 0.987944 0.978368 -0.031055	-0.014979 0.985157 0.983637 -0.016380	-0.015803 0.984627 0.987610 -0.017900	0.008088 0.988125 0.978075 0.014888	0.002944 0.987745 0.984698 0.011545	-0.002584 0.977359 0.982027 -0.005154	0.003552 0.983162 0.983604 -0.003806	-0.010778 0.978372 0.979155 -0.015200	0.013790 0.987238 0.978322 0.024228	0.040111 0.983219 0.974023 0.026900	0.058389 0.973463 0.976416 0.049539	0.013665 0.991777 0.983754 0.010598	0 0.000000 9999
3 45	20 20	3 45	0.266856 0.820085 0.865442 0.002351	0.029421 0.987944 0.985004 0.033562	0.034263 0.985157 0.966573 0.026429	0.038653 0.984627 0.966965 0.033931	0.004741 0.988125 0.984966 0.004549	0.053109 0.987745 0.980726 0.050348	0.075758 0.977359 0.984584 0.073552	0.024055 0.983162 0.979527 0.017685	0.026621 0.978372 0.976098 0.006030	0.034367 0.987238 0.974641 0.029254	0.025401 0.983219 0.989172 0.026416	0.038257 0.973463 0.985854 0.032800	-0.014964 0.991777 0.984676 -0.016988	6 0.013150 9999
3 46	20 19	3 46	0.284728 0.820085 0.850051 0.013599	-0.010040 0.987944 0.988844 -0.009485	0.005840 0.985157 0.958866 0.008630	0.011150 0.984627 0.956619 0.009515	-0.023150 0.988125 0.973217 -0.016236	0.055823 0.987745 0.963391 0.042451	-0.052121 0.977359 0.948292 -0.040780	0.026143 0.983162 0.985047 0.021718	-0.004146 0.978372 0.988350 -0.012944	-0.044524 0.987238 0.985151 -0.038517	-0.054723 0.983219 0.982645 -0.040877	-0.062916 0.973463 0.968344 -0.042064	-0.006698 0.991777 0.990780 -0.004845	6 -0.023549 9999
3 47	20 18	3 47	0.271021 0.820085 0.873920 0.032374	0.013051 0.987944 0.986594 0.010345	-0.010443 0.985157 0.971348 -0.013030	-0.007652 0.984627 0.971666 -0.011634	-0.022829 0.988125 0.988274 -0.017342	0.018739 0.987745 0.972358 0.002600	-0.050105 0.977359 0.962214 -0.047382	0.001261 0.983162 0.986940 -0.004802	0.042800 0.978372 0.972260 0.032510	-0.008921 0.987238 0.986046 -0.010093	-0.014405 0.983219 0.983033 0.000717	-0.020619 0.973463 0.982431 0.001139	0.032250 0.991777 0.985995 0.036024	6 -0.039166 9999
3 48	20 3	3 48	0.076204 0.820085 0.963458 -0.004564	0.000494 0.987944 0.996054 0.000835	0.001511 0.985157 0.999452 0.002016	0.001353 0.984627 0.999435 0.001931	-0.007463 0.988125 0.994077 -0.006434	-0.002076 0.987745 0.989354 0.000429	-0.000973 0.977359 0.994854 -0.002380	-0.003569 0.983162 0.997199 -0.003014	-0.029252 0.978372 0.933383 -0.030279	0.012173 0.987238 0.927297 0.009794	0.017419 0.983219 0.940328 0.005430	-0.002518 0.973463 0.998099 0.002014	0.004697 0.991777 0.878921 0.002013	0 0.000000 9999
3 49	20 19	3 49	0.314072 0.820085 0.850365 0.057148	0.002259 0.987944 0.985004 -0.000069	-0.020043 0.985157 0.963796 -0.013246	-0.018430 0.984627 0.962889 -0.012365	-0.018693 0.988125 0.985272 -0.019990	0.006277 0.987745 0.976840 -0.000477	-0.036121 0.977359 0.983383 -0.031414	-0.006151 0.983162 0.988473 -0.010446	0.044123 0.978372 0.971232 0.045026	-0.051267 0.987238 0.982236 -0.046879	0.002157 0.983219 0.983123 0.005722	-0.038132 0.973463 0.987304 -0.029982	-0.016833 0.991777 0.990553 -0.014426	0 0.057148 78
3 50	20 20	3 50	0.321298 0.820085 0.821741 0.020671	-0.009092 0.987944 0.983263 -0.003369	-0.037821 0.985157 0.966635 -0.037374	-0.045468 0.984627 0.965513 -0.041552	-0.009419 0.988125 0.978547 -0.004436	-0.013748 0.987745 0.987153 -0.012634	-0.020986 0.977359 0.983977 -0.020900	-0.013298 0.983162 0.988104 -0.014727	0.025532 0.978372 0.987274 0.019241	-0.017476 0.987238 0.988341 -0.016705	0.014531 0.983219 0.982663 -0.001352	-0.059260 0.973463 0.984995 -0.055706	-0.002640 0.991777 0.992342 -0.003395	3 -0.029307 9999
3 51	20 19	3 51	0.332234 0.820085 0.838321 0.060444	-0.017691 0.987944 0.973661 -0.023202	-0.001655 0.985157 0.982107 -0.008854	-0.007191 0.984627 0.981707 -0.013643	0.036629 0.988125 0.987798 0.036498	-0.035476 0.987745 0.983584 -0.032362	0.015509 0.977359 0.989365 0.014897	0.000483 0.983162 0.988432 0.003165	0.019021 0.978372 0.971817 0.005568	0.009035 0.987238 0.987397 0.015469	0.039738 0.983219 0.977107 0.019199	0.090453 0.973463 0.974330 0.074466	0.027261 0.991777 0.980127 0.024516	11 0.067090 55
3 53	20 8	3 53	0.375416 0.820085 0.767437 0.047014	0.027310 0.987944 0.976992 0.030985	-0.027503 0.985157 0.984052 -0.038401	-0.023989 0.984627 0.978625 -0.034807	0.013752 0.988125 0.982371 0.009288	0.019178 0.987745 0.977186 0.008591	0.001171 0.977359 0.986243 -0.005527	0.033175 0.983162 0.976704 0.013294	0.046850 0.978372 0.950394 0.029521	-0.028914 0.987238 0.983255 -0.039017	-0.016657 0.983219 0.985285 -0.011521	0.023910 0.973463 0.986593 0.024914	0.022459 0.991777 0.981243 0.018016	0 0.047014 137
4 5	19 19	4 5	0.250888 0.877733 0.909046 0.096557	-0.049417 0.981391 0.983475 -0.044518	0.012941 0.985063 0.982867 0.007133	0.014722 0.982178 0.982138 0.006893	-0.001720 0.965908 0.984022 0.008775	-0.036820 0.979032 0.957826 -0.002948	-0.035874 0.970231 0.981733 -0.015501	-0.132767 0.937910 0.966040 -0.079972	-0.013773 0.987301 0.979584 -0.017846	-0.007452 0.957619 0.985385 0.002181	0.031883 0.989732 0.986334 0.029115	0.077890 0.973974 0.973738 0.058403	-0.003724 0.988688 0.984176 -0.001941	0 0.096557 -9
4 6	19 19	4 6	0.207073 0.877733 0.860065 -0.007558	0.018744 0.981391 0.989632 0.027472	-0.013844 0.985063 0.981120 -0.012473	-0.016340 0.982178 0.983148 -0.012405	0.019870 0.965908 0.977961 0.021334	-0.011122 0.979032 0.985007 -0.005875	-0.015525 0.970231 0.980512 -0.008502	0.026975 0.937910 0.984421 0.016498	-0.006898 0.987301 0.982853 -0.013649	0.072948 0.957619 0.978650 0.062418	-0.018076 0.989732 0.987468 -0.020268	-0.004085 0.973974 0.971908 -0.026940	0.024856 0.988688 0.989185 0.024893	0 0.000000 9999
4 7	19 19	4 7	0.235441 0.877733 0.850595 0.024306	-0.029097 0.981391 0.972212 -0.020599	-0.020889 0.985063 0.971774 -0.020671	-0.018735 0.982178 0.970462 -0.017745	-0.064795 0.965908 0.973566 -0.053700	-0.000030 0.979032 0.982288 -0.004282	-0.070909 0.970231 0.981215 -0.058220	-0.083415 0.937910 0.979861 -0.071405	0.069315 0.987301 0.988267 0.068280	-0.049421 0.957619 0.983044 -0.032327	0.006307 0.989732 0.983944 -0.003842	-0.078937 0.973974 0.970609 -0.063869	-0.010771 0.988688 0.992220 -0.010815	7 -0.041660 9999
4 8	19 19	4 8	0.244880 0.877733 0.825738 0.014334	0.008563 0.981391 0.976568 0.031358	0.050382 0.985063 0.983912 0.053794	0.058882 0.982178 0.978733 0.065488	0.005189 0.965908 0.989122 0.001526	0.007909 0.979032 0.985331 0.015461	0.059551 0.970231 0.981772 0.045832	0.012658 0.937910 0.988805 0.008374	0.019427 0.987301 0.982965 0.018812	0.001392 0.957619 0.984346 -0.018543	-0.018362 0.989732 0.985534 -0.013833	0.018112 0.973974 0.974711 -0.002298	-0.004814 0.988688 0.981052 -0.007065	6 0.025631 9999
4 9	19 19	4 9	0.185259 0.877733 0.841962 0.025455	-0.012917 0.981391 0.958034 0.004701	0.024997 0.985063 0.975486 0.021333	0.025366 0.982178 0.977592 0.015414	-0.012637 0.965908 0.981714 -0.016816	-0.024118 0.979032 0.974456 -0.009326	-0.006290 0.970231 0.981252 -0.006856	-0.035296 0.937910 0.976585 -0.007965	0.035025 0.987301 0.990235 0.034643	-0.007533 0.957619 0.981548 0.006740	0.022276 0.989732 0.977117 0.017421	0.023259 0.973974 0.982937 0.013805	0.045681 0.988688 0.990269 0.044749	8 0.029696 9999
4 10	19 19	4 10	0.243089 0.877733 0.838370 0.024936	-0.041424 0.981391 0.978259 -0.022429	-0.010247 0.985063 0.987412 -0.008449	-0.008089 0.982178 0.985283 -0.004902	-0.048415 0.965908 0.982714 -0.038933	-0.013774 0.979032 0.970970 0.010880	-0.034026 0.970231 0.978753 -0.004904	-0.066983 0.937910 0.980602 -0.040169	-0.018922 0.987301 0.989853 -0.023551	-0.023209 0.957619 0.986352 -0.021316	0.012353 0.989732 0.987395 0.012081	0.072575 0.973974 0.982264 0.050137	-0.002278 0.988688 0.987078 -0.003647	11 0.035358 9999
4 11	19 17	4 11	0.109612 0.877733 0.892081 0.025269	-0.005802 0.981391 0.981819 -0.007813	-0.002560 0.985063 0.988829 -0.006287	0.000115 0.982178 0.990535 -0.003596	0.009313 0.965908 0.959747 0.010366	-0.007104 0.979032 0.988282 -0.000310	0.010135 0.970231 0.984041 0.006044	-0.004060 0.937910 0.988638 -0.014058	-0.026788 0.987301 0.972747 -0.032114	-0.048611 0.957619 0.984921 -0.038638	0.002940 0.989732 0.979909 -0.000756	0.003129 0.973974 0.988011 0.004672	-0.001683 0.988688 0.966609 -0.011028	9 -0.031246 9999
4 12	19 19	4 12	0.261896 0.877733 0.821745 0.036492	0.003864 0.981391 0.983609 0.006190	-0.039792 0.985063 0.979249 -0.037414	-0.047225 0.982178 0.978036 -0.046093	0.020400 0.965908 0.984009 0.041929	0.024289 0.979032 0.984823 0.022574	-0.022834 0.970231 0.987785 -0.022918	-0.000906 0.937910 0.986258 0.010974	-0.017833 0.987301 0.984154 -0.026125	-0.010253 0.957619 0.988774 -0.004890	-0.024573 0.989732 0.977826 -0.018091	0.015837 0.973974 0.981355 0.017428	-0.013936 0.988688 0.982118 -0.015097	3 -0.041013 9999
4 13	19 18	4 13	0.207491 0.877733 0.838177 -0.020243	-0.018668 0.981391 0.973641 -0.000395	-0.019253 0.985063 0.982956 -0.020290	-0.011965 0.982178 0.983019 -0.013803	-0.036873 0.965908 0.985640 -0.045899	0.036631 0.979032 0.980829 0.021144	-0.016053 0.970231 0.990990 -0.015897	0.045540 0.937910 0.974485 0.021821	0.002317 0.987301 0.984239 0.002496	-0.041328 0.957619 0.981892 -0.027508	-0.009621 0.989732 0.977758 -0.005729	0.030086 0.973974 0.985607 0.020955	0.011871 0.988688 0.985325 0.010842	0 0.000000 9999
4 14	19 19	4 14	0.237059 0.877733 0.831830 0.019847	-0.022879 0.981391 0.975554 -0.008860	0.016672 0.985063 0.982592 0.022956	0.001114 0.982178 0.982025 0.009994	-0.044509 0.965908 0.984928 -0.038904	-0.046141 0.979032 0.983629 -0.033072	-0.026730 0.970231 0.992128 -0.022241	-0.070665 0.937910 0.986373 -0.040065	-0.016776 0.987301 0.989396 -0.013911	-0.092647 0.957619 0.978810 -0.075599	-0.008235 0.989732 0.968014 0.005432	-0.004038 0.973974 0.975653 -0.015577	0.027758 0.988688 0.986810 0.029731	9 -0.038735 9999
4 15	19 19	4 15	0.216423 0.877733 0.847342 -0.006747	0.001074 0.981391 0.981851 0.001596	0.005418 0.985063 0.986766 0.004959	-0.002431 0.982178 0.986472 -0.004327	0.034739 0.965908 0.974764 0.011847	-0.003544 0.979032 0.983670 0.003162	0.014572 0.970231 0.979568 -0.013671	0.062468 0.937910 0.965318 0.028664	0.046637 0.987301 0.988409 0.041947	0.054267 0.957619 0.980659 0.033746	0.000694 0.989732 0.973967 0.012016	0.023734 0.973974 0.980421 0.008123	-0.036239 0.988688 0.988746 -0.037123	0 0.000000 9999
4 16	19 20	4 16	0.225909 0.877733 0.839554 0.005113	-0.025065 0.981391 0.974327 -0.004905	0.034223 0.985063 0.976964 0.035745	0.034015 0.982178 0.975366 0.042828	-0.020572 0.965908 0.982842 -0.016640	-0.051510 0.979032 0.959127 -0.030685	-0.014198 0.970231 0.984091 -0.015691	-0.069599 0.937910 0.973903 -0.020085	-0.006033 0.987301 0.974485 -0.018091	-0.019047 0.957619 0.984793 -0.016201	-0.015339 0.989732 0.976373 -0.016406	0.073848 0.973974 0.973943 0.054360	0.003507 0.988688 0.980397 0.005714	11 0.016672 9999
4 17	19 19	4 17	0.186427 0.877733 0.901515 0.016220	0.011036 0.981391 0.963798 0.000769	0.025526 0.985063 0.957973 0.024608	0.023631 0.982178 0.962246 0.022674	-0.003938 0.965908 0.984851 0.001276	0.003715 0.979032 0.981482 0.003600	-0.025646 0.970231 0.982887 -0.030238	-0.003383 0.937910 0.985764 -0.001083	-0.004207 0.987301 0.984399 -0.006198	-0.019275 0.957619 0.987975 -0.007922	0.001500 0.989732 0.981898 0.004879	-0.057052 0.973974 0.956487 -0.041006	0.036892 0.988688 0.985159 0.031764	6 -0.022146 9999
4 18	19 12	4 18	0.186493 0.877733 0.915766 0.026115	0.093341 0.981391 0.965215 0.080561	0.007625 0.985063 0.998288 0.004452	0.029737 0.982178 0.964047 0.026278	-0.058610 0.965908 0.987374 -0.051178	0.055355 0.979032 0.982303 0.049686	-0.040325 0.970231 0.976289 -0.033709	0.090742 0.937910 0.979511 0.073927	0.019531 0.987301 0.982929 0.014873	0.021031 0.957619 0.979817 0.034984	0.008739 0.989732 0.982520 0.008515	-0.016742 0.973974 0.991467 -0.004904	-0.003180 0.988688 0.983561 -0.000645	7 0.043939 9999
4 19	19 17	4 19	0.228694 0.877733 0.907228 0.070569	0.016374 0.981391 0.985467 0.000730	-0.012800 0.985063 0.976267 -0.019474	-0.007481 0.982178 0.972875 -0.007419	0.001400 0.965908 0.985157 -0.006901	-0.058670 0.979032 0.960235 -0.040553	0.035872 0.970231 0.977307 0.015016	-0.095863 0.937910 0.977750 -0.056961	-0.006137 0.987301 0.980306 -0.002632	0.009169 0.957619 0.969170 0.018611	0.018829 0.989732 0.989062 0.023885	0.007115 0.973974 0.981851 0.005988	0.050314 0.988688 0.981825 0.049434	0 0.070569 46
4 20	19 9	4 20	0.150997 0.877733 0.918458 -0.018617	-0.009538 0.981391 0.987499 -0.015536	0.034377 0.985063 0.988039 0.037310	-0.052238 0.982178 0.975607 -0.060344	-0.043868 0.965908 0.985391 -0.029684	-0.058945 0.979032 0.977554 -0.049213	-0.004795 0.970231 0.983960 -0.016560	-0.085169 0.937910 0.976304 -0.054823	0.016850 0.987301 0.973641 0.009471	0.002696 0.957619 0.972360 0.014211	0.006425 0.989732 0.987191 0.006212	-0.035136 0.973974 0.983109 -0.036921	0.019869 0.988688 0.975089 0.017271	0 0.000000 9999
4 21	19 16	4 21	0.175458 0.877733 0.893996 0.001761	-0.056750 0.981391 0.982713 -0.050159	-0.028591 0.985063 0.915351 -0.044009	-0.028625 0.982178 0.909409 -0.042293	-0.072390 0.965908 0.972862 -0.067147	0.013353 0.979032 0.951783 0.001662	-0.075973 0.970231 0.939172 -0.061183	-0.064392 0.937910 0.972825 -0.045022	-0.000317 0.987301 0.983770 -0.004896	-0.028858 0.957619 0.970371 -0.034804	0.041079 0.989732 0.967937 0.027047	-0.073350 0.973974 0.969189 -0.043887	-0.001621 0.988688 0.984826 -0.003864	4 -0.010874 9999
4 22	19 20	4 22	0.276208 0.877733 0.831007 0.058052	-0.066508 0.981391 0.958825 -0.041730	-0.077263 0.985063 0.974925 -0.077105	-0.089505 0.982178 0.974026 -0.087502	-0.055516 0.965908 0.982312 -0.039213	-0.004346 0.979032 0.971085 0.007913	-0.076045 0.970231 0.981565 -0.069066	-0.123229 0.937910 0.962769 -0.068432	0.059151 0.987301 0.976451 0.054886	-0.061013 0.957619 0.987098 -0.050236	-0.019950 0.989732 0.955727 -0.003783	0.053951 0.973974 0.975604 0.038628	0.007828 0.988688 0.988931 0.005796	3 -0.071272 43
4 23	19 20	4 23	0.262665 0.877733 0.820755 0.030215	-0.009854 0.981391 0.980954 0.005034	0.003440 0.985063 0.981949 -0.004894	0.007526 0.982178 0.980980 0.002049	-0.051131 0.965908 0.980063 -0.035342	0.013651 0.979032 0.979423 -0.002188	-0.010572 0.970231 0.979777 0.005324	0.006930 0.937910 0.985381 -0.013260	0.010431 0.987301 0.975478 0.013391	-0.022344 0.957619 0.982201 -0.002632	-0.000578 0.989732 0.987183 0.001051	-0.019086 0.973974 0.983990 -0.019121	0.033803 0.988688 0.965892 0.033929	4 -0.032678 9999
4 24	19 20	4 24	0.207263 0.877733 0.848307 -0.016144	-0.025034 0.981391 0.987857 -0.014721	-0.004233 0.985063 0.979386 -0.009887	-0.002988 0.982178 0.978333 -0.008196	0.006940 0.965908 0.989156 0.000698	-0.031838 0.979032 0.973467 -0.022814	0.036449 0.970231 0.984325 0.011220	-0.011834 0.937910 0.990471 -0.003574	0.024433 0.987301 0.985707 0.022008	-0.012574 0.957619 0.980921 0.000413	-0.046417 0.989732 0.957149 -0.043008	-0.004463 0.973974 0.976349 -0.030666	-0.004946 0.988688 0.987515 -0.009062	0 0.000000 9999
4 25	19 19	4 25	0.242196 0.877733 0.860965 0.044842	-0.037466 0.981391 0.979712 -0.033647	0.015956 0.985063 0.983575 0.019662	0.004629 0.982178 0.979010 0.003199	-0.061379 0.965908 0.983137 -0.057475	-0.032299 0.979032 0.981270 -0.018987	-0.044360 0.970231 0.981509 -0.038250	-0.141187 0.937910 0.975266 -0.120180	-0.010994 0.987301 0.981133 -0.018507	-0.068061 0.957619 0.989499 -0.070805	0.002295 0.989732 0.986253 -0.005868	-0.017132 0.973974 0.981730 -0.019463	0.021428 0.988688 0.973019 0.019591	7 -0.073411 36
4 26	19 18	4 26	0.232800 0.877733 0.830320 0.009126	0.027509 0.981391 0.985931 0.015719	-0.020572 0.985063 0.979054 -0.025931	-0.020291 0.982178 0.978327 -0.027139	-0.068533 0.965908 0.978074 -0.058336	0.001456 0.979032 0.983041 0.008670	-0.018524 0.970231 0.986626 -0.027430	-0.039095 0.937910 0.984183 -0.029938	0.001185 0.987301 0.984902 0.001740	-0.088636 0.957619 0.981242 -0.074102	0.005315 0.989732 0.980740 0.006006	-0.000296 0.973974 0.981987 -0.006176	0.007559 0.988688 0.988405 0.005401	9 -0.026005 9999
4 27	19 7	4 27	0.058074 0.877733 0.974247 -0.010190	0.009386 0.981391 0.997513 0.006018	0.000496 0.985063 0.999968 0.000001	0.000531 0.982178 0.999967 -0.000039	-0.019108 0.965908 0.979143 -0.018884	-0.008057 0.979032 0.991642 -0.008769	-0.022430 0.970231 0.988594 -0.021246	-0.007584 0.937910 0.978202 -0.020870	-0.012543 0.987301 0.985720 -0.002691	0.024139 0.957619 0.929513 0.009256	0.006351 0.989732 0.944348 0.001797	-0.005213 0.973974 0.999359 -0.002339	-0.012510 0.988688 0.878014 -0.000706	0 0.000000 9999
4 28	19 17	4 28	0.222233 0.877733 0.850723 0.024952	-0.019320 0.981391 0.982391 -0.014512	-0.002247 0.985063 0.915750 -0.024021	-0.003433 0.982178 0.915329 -0.024090	0.011123 0.965908 0.983309 0.007783	0.001863 0.979032 0.968122 -0.006762	-0.000473 0.970231 0.950646 -0.013005	0.022783 0.937910 0.984993 0.012427	0.018780 0.987301 0.976763 0.013457	0.031984 0.957619 0.982054 0.020479	0.054908 0.989732 0.986594 0.050412	0.024453 0.973974 0.976404 0.019215	0.026470 0.988688 0.985979 0.027615	10 0.035467 9999
4 29	19 20	4 29	0.211004 0.877733 0.840783 -0.018816	-0.027030 0.981391 0.983955 -0.013801	-0.006876 0.985063 0.980712 -0.014316	-0.000558 0.982178 0.982644 -0.005425	-0.070296 0.965908 0.976347 -0.054086	0.023253 0.979032 0.979391 0.025603	-0.020706 0.970231 0.981354 -0.020566	-0.037812 0.937910 0.974348 -0.004498	-0.007131 0.987301 0.983495 -0.013306	-0.050346 0.957619 0.985031 -0.041219	-0.029515 0.989732 0.973302 -0.018987	0.021354 0.973974 0.978452 -0.003613	0.010038 0.988688 0.984767 0.001842	0 0.000000 9999
4 30	19 19	4 30	0.185174 0.877733 0.847200 0.011641	0.020850 0.981391 0.965458 0.011248	-0.018463 0.985063 0.971840 -0.024513	-0.018671 0.982178 0.976397 -0.017550	0.047683 0.965908 0.966445 0.046117	-0.004309 0.979032 0.971327 -0.019292	0.024761 0.970231 0.977998 0.018458	0.021393 0.937910 0.969380 0.003483	-0.050324 0.987301 0.966360 -0.044308	-0.029258 0.957619 0.979697 -0.004902	-0.040050 0.989732 0.982055 -0.041779	0.024748 0.973974 0.979623 0.020942	0.044567 0.988688 0.970740 0.045003	4 0.023170 9999
4 31	19 19	4 31	0.213066 0.877733 0.843069 -0.002549	0.025474 0.981391 0.990381 0.019282	0.018221 0.985063 0.977031 0.016946	0.038131 0.982178 0.979910 0.041056	0.045235 0.965908 0.972031 0.015631	0.020391 0.979032 0.983190 0.009497	0.021912 0.970231 0.966810 -0.020783	0.112745 0.937910 0.956758 0.055700	0.006504 0.987301 0.979949 -0.004275	0.074550 0.957619 0.974608 0.043012	-0.023732 0.989732 0.988180 -0.024735	-0.018831 0.973974 0.979209 -0.037888	-0.014698 0.988688 0.976080 -0.017601	0 0.000000 9999
4 32	19 19	4 32	0.204655 0.877733 0.848651 0.005995	-0.047367 0.981391 0.963471 -0.060169	-0.024087 0.985063 0.972903 -0.033553	0.003204 0.982178 0.981104 -0.005108	-0.036663 0.965908 0.972345 -0.044529	-0.056903 0.979032 0.967905 -0.042191	-0.023142 0.970231 0.968682 -0.050655	-0.096696 0.937910 0.969754 -0.071560	-0.003098 0.987301 0.964019 -0.002846	-0.022523 0.957619 0.983337 -0.023845	0.002354 0.989732 0.968340 0.011396	-0.011289 0.973974 0.980146 -0.012072	-0.005850 0.988688 0.987616 -0.007989	7 -0.020712 9999
4 33	19 20	4 33	0.223014 0.877733 0.849175 0.034824	-0.032616 0.981391 0.966541 -0.024483	0.012257 0.985063 0.989382 0.016390	0.023588 0.982178 0.987821 0.028139	-0.019123 0.965908 0.980991 -0.007244	-0.052242 0.979032 0.979261 -0.036550	-0.041993 0.970231 0.979699 -0.032437	-0.050345 0.937910 0.977360 -0.014248	0.028108 0.987301 0.986586 0.025142	-0.027233 0.957619 0.973872 -0.004641	-0.020336 0.989732 0.971539 -0.016694	-0.000545 0.973974 0.980014 -0.009518	-0.018391 0.988688 0.993339 -0.016798	0 0.034824 9999
4 34	19 18	4 34	0.166397 0.877733 0.853829 0.013063	-0.020686 0.981391 0.960535 -0.018194	0.031246 0.985063 0.978927 0.035987	0.030322 0.982178 0.982846 0.031364	0.007199 0.965908 0.983428 0.012255	-0.066975 0.979032 0.967519 -0.049461	-0.005273 0.970231 0.976974 -0.001230	-0.047637 0.937910 0.965283 -0.016719	-0.008797 0.987301 0.976892 -0.013761	-0.022088 0.957619 0.980881 -0.016731	0.003023 0.989732 0.962971 -0.000205	0.016552 0.973974 0.980824 0.008796	0.001209 0.988688 0.977832 -0.003592	1 -0.015416 9999
4 35	19 19	4 35	0.094051 0.877733 0.884331 -0.038870	0.002658 0.981391 0.981537 -0.006442	0.025559 0.985063 0.984920 0.034664	0.024978 0.982178 0.986259 0.030657	-0.002555 0.965908 0.954797 -0.019145	-0.012882 0.979032 0.981910 -0.007125	-0.002591 0.970231 0.985672 -0.011896	0.002440 0.937910 0.984864 -0.006018	0.007956 0.987301 0.984764 0.013564	0.002400 0.957619 0.976923 -0.009202	0.031569 0.989732 0.960170 0.028724	0.020286 0.973974 0.983215 0.009577	0.010379 0.988688 0.991666 0.012208	0 0.000000 9999
4 36	19 20	4 36	0.197880 0.877733 0.864353 -0.012660	-0.050716 0.981391 0.963428 -0.027166	-0.023073 0.985063 0.985252 -0.026994	-0.023046 0.982178 0.985066 -0.029148	0.027122 0.965908 0.988594 0.029593	-0.016530 0.979032 0.970346 0.011437	-0.006388 0.970231 0.985913 -0.001205	-0.036022 0.937910 0.974428 0.012151	0.018043 0.987301 0.987194 0.018124	0.023422 0.957619 0.977172 0.040361	-0.007682 0.989732 0.981802 -0.014015	-0.001412 0.973974 0.978775 -0.015925	-0.013014 0.988688 0.979322 -0.018324	0 0.000000 9999
4 37	19 19	4 37	0.202067 0.877733 0.796573 0.023091	-0.021150 0.981391 0.971685 -0.006622	0.021344 0.985063 0.981639 0.021445	0.022758 0.982178 0.984016 0.025949	-0.011555 0.965908 0.987292 -0.012520	-0.018681 0.979032 0.979351 -0.003847	0.005046 0.970231 0.984090 0.007395	-0.042670 0.937910 0.972236 -0.008632	-0.006663 0.987301 0.970757 -0.008032	-0.025253 0.957619 0.962877 -0.015159	-0.002731 0.989732 0.978146 -0.002992	0.015845 0.973974 0.983163 0.016087	-0.000987 0.988688 0.972703 0.000985	0 0.023091 9999
4 38	19 19	4 38	0.231505 0.877733 0.814484 0.037752	-0.000282 0.981391 0.982518 0.008924	-0.014161 0.985063 0.980711 -0.023845	-0.011617 0.982178 0.979772 -0.017680	0.018883 0.965908 0.972574 0.006709	-0.033587 0.979032 0.982330 -0.017796	-0.038176 0.970231 0.980039 -0.039083	-0.041490 0.937910 0.973242 -0.024245	0.014093 0.987301 0.971978 0.007837	0.004950 0.957619 0.962733 0.006788	0.002636 0.989732 0.965649 0.001192	-0.022792 0.973974 0.975059 -0.029469	0.000804 0.988688 0.972420 0.001256	6 -0.038412 9999
4 39	19 20	4 39	0.306614 0.877733 0.823597 0.081144	0.008069 0.981391 0.980267 0.023945	-0.044646 0.985063 0.984784 -0.047241	-0.048949 0.982178 0.984769 -0.048898	0.019839 0.965908 0.989139 0.013727	0.053724 0.979032 0.967754 0.023326	-0.037895 0.970231 0.990042 -0.047429	0.132048 0.937910 0.976880 0.091036	-0.000060 0.987301 0.970981 -0.005997	-0.041228 0.957619 0.990264 -0.035295	0.039789 0.989732 0.984760 0.044989	0.014893 0.973974 0.988326 0.004069	0.020149 0.988688 0.992087 0.023088	7 0.085948 24
4 40	19 16	4 40	0.164363 0.877733 0.878071 -0.012201	0.002289 0.981391 0.963380 0.015364	-0.024074 0.985063 0.985829 -0.017408	-0.023772 0.982178 0.985448 -0.016497	0.027753 0.965908 0.962835 0.041640	-0.023405 0.979032 0.967554 -0.004739	-0.037545 0.970231 0.946954 -0.023306	0.004298 0.937910 0.975791 0.019509	-0.009612 0.987301 0.948219 -0.005467	-0.036716 0.957619 0.977702 -0.040615	0.025895 0.989732 0.914942 0.017422	-0.050293 0.973974 0.986044 -0.041864	-0.002247 0.988688 0.990475 -0.003454	0 0.000000 9999
4 41	19 20	4 41	0.231716 0.877733 0.857973 0.044807	0.022957 0.981391 0.977557 0.032094	-0.004412 0.985063 0.969939 -0.011460	-0.006360 0.982178 0.967995 -0.010440	-0.021094 0.965908 0.982309 -0.021236	-0.047735 0.979032 0.985139 -0.046187	-0.029300 0.970231 0.968871 -0.036761	-0.041184 0.937910 0.982617 -0.032974	0.000407 0.987301 0.984100 -0.003877	-0.026807 0.957619 0.987619 -0.025479	0.045730 0.989732 0.970193 0.046262	-0.010015 0.973974 0.975800 -0.011625	-0.008096 0.988688 0.979665 -0.011959	10 0.045529 150
4 42	19 8	4 42	0.145029 0.877733 0.970164 0.087583	-0.035670 0.981391 0.980511 -0.030264	0.000841 0.985063 0.994228 0.002459	0.001897 0.982178 0.993529 0.003931	0.042499 0.965908 0.974886 0.040939	0.100595 0.979032 0.980769 0.094055	-0.021409 0.970231 0.970772 -0.025870	0.109117 0.937910 0.981820 0.090783	0.001145 0.987301 0.953018 -0.005765	0.003327 0.957619 0.985542 0.001961	0.000693 0.989732 0.993483 0.001159	0.000658 0.973974 0.992673 -0.000654	-0.000645 0.988688 0.985854 0.007740	7 0.089169 18
4 43	19 20	4 43	0.241131 0.877733 0.839216 0.015056	-0.018404 0.981391 0.986319 -0.012380	-0.007732 0.985063 0.975075 -0.000201	-0.008360 0.982178 0.972054 0.002671	-0.023696 0.965908 0.983469 -0.013009	0.030683 0.979032 0.971538 0.015324	-0.055790 0.970231 0.975537 -0.035151	0.035448 0.937910 0.980366 0.018825	0.027866 0.987301 0.986081 0.019204	-0.005979 0.957619 0.980565 0.000297	0.005844 0.989732 0.988747 0.003639	-0.057650 0.973974 0.982166 -0.042118	-0.010703 0.988688 0.991103 -0.012374	6 -0.023005 9999
4 44	19 19	4 44	0.175681 0.877733 0.904314 0.010860	0.013897 0.981391 0.978368 0.026753	0.013205 0.985063 0.983637 0.017237	0.011412 0.982178 0.987610 0.012660	0.019189 0.965908 0.978075 0.014271	-0.033357 0.979032 0.984698 -0.019548	0.056117 0.970231 0.982027 0.044723	0.042239 0.937910 0.983604 0.039602	-0.005601 0.987301 0.979155 -0.003088	-0.018764 0.957619 0.978322 -0.001984	-0.030987 0.989732 0.974023 -0.026644	0.023520 0.973974 0.976416 0.003766	-0.008202 0.988688 0.983754 -0.004769	6 0.022038 9999
4 45	19 20	4 45	0.200015 0.877733 0.865442 -0.012942	0.003186 0.981391 0.985004 0.011727	0.006832 0.985063 0.966573 0.003211	0.002113 0.982178 0.966965 -0.000525	0.033066 0.965908 0.984966 0.030615	0.037954 0.979032 0.980726 0.032011	0.038781 0.970231 0.984584 0.037767	0.072676 0.937910 0.979527 0.059236	0.029053 0.987301 0.976098 0.021381	0.085386 0.957619 0.974641 0.052989	-0.016247 0.989732 0.989172 -0.016390	0.016448 0.973974 0.985854 0.007777	0.060386 0.988688 0.984676 0.065747	0 0.000000 9999
4 46	19 19	4 46	0.230684 0.877733 0.850051 0.018829	0.008787 0.981391 0.988844 0.006415	0.022505 0.985063 0.958866 0.020692	0.022769 0.982178 0.956619 0.023337	-0.118643 0.965908 0.973217 -0.092309	0.009303 0.979032 0.963391 -0.022614	-0.116815 0.970231 0.948292 -0.075850	0.007874 0.937910 0.985047 -0.000398	0.034570 0.987301 0.988350 0.032088	-0.069936 0.957619 0.985151 -0.058183	0.010820 0.989732 0.982645 0.004929	-0.097775 0.973974 0.968344 -0.073032	0.007622 0.988688 0.990780 0.006741	4 -0.041690 9999
4 47	19 18	4 47	0.199109 0.877733 0.873920 -0.000185	0.036083 0.981391 0.986594 0.036450	-0.001744 0.985063 0.971348 0.003977	-0.000158 0.982178 0.971666 0.009963	-0.060043 0.965908 0.988274 -0.044529	0.033517 0.979032 0.972358 0.011230	-0.048683 0.970231 0.962214 -0.016845	0.033629 0.937910 0.986940 0.014870	-0.002282 0.987301 0.972260 -0.012995	-0.057134 0.957619 0.986046 -0.049831	0.019815 0.989732 0.983033 0.009608	-0.026480 0.973974 0.982431 -0.011381	-0.001426 0.988688 0.985995 -0.010292	0 0.000000 9999
4 48	19 3	4 48	0.104474 0.877733 0.963458 0.019691	0.009050 0.981391 0.996054 0.004576	0.000397 0.985063 0.999452 0.001121	0.000417 0.982178 0.999435 0.001258	-0.027202 0.965908 0.994077 -0.023724	-0.024183 0.979032 0.989354 -0.026485	-0.021643 0.970231 0.994854 -0.018921	-0.015632 0.937910 0.997199 -0.012778	-0.048076 0.987301 0.933383 -0.038015	0.036014 0.957619 0.927297 0.032011	-0.000284 0.989732 0.940328 0.000343	-0.005798 0.973974 0.998099 -0.003674	-0.007929 0.988688 0.878921 0.000005	8 -0.027360 9999
4 49	19 19	4 49	0.244493 0.877733 0.850365 0.031979	0.022876 0.981391 0.985004 0.028878	-0.016239 0.985063 0.963796 -0.019756	-0.013928 0.982178 0.962889 -0.015718	-0.024525 0.965908 0.985272 -0.006461	0.024495 0.979032 0.976840 0.005764	-0.030678 0.970231 0.983383 -0.014500	0.015915 0.937910 0.988473 0.017665	0.006094 0.987301 0.971232 0.002877	-0.050230 0.957619 0.982236 -0.038533	0.015981 0.989732 0.983123 0.013708	0.008371 0.973974 0.987304 0.017366	-0.013854 0.988688 0.990553 -0.015059	9 -0.035103 9999
4 50	19 20	4 50	0.245202 0.877733 0.821741 0.008459	0.048288 0.981391 0.983263 0.039743	-0.013979 0.985063 0.966635 -0.010596	-0.011324 0.982178 0.965513 -0.006947	-0.064408 0.965908 0.978547 -0.038101	-0.024854 0.979032 0.987153 -0.031395	0.018245 0.970231 0.983977 0.005926	-0.027304 0.937910 0.988104 -0.029732	0.014853 0.987301 0.987274 0.014209	-0.017035 0.957619 0.988341 -0.009487	-0.009781 0.989732 0.982663 -0.000444	-0.017923 0.973974 0.984995 -0.017597	0.042065 0.988688 0.992342 0.039050	4 -0.017953 9999
4 51	19 19	4 51	0.248137 0.877733 0.838321 0.026707	-0.053747 0.981391 0.973661 -0.039787	0.024701 0.985063 0.982107 0.018060	0.023959 0.982178 0.981707 0.014453	0.003684 0.965908 0.987798 0.009088	-0.015148 0.979032 0.983584 -0.010689	0.052647 0.970231 0.989365 0.046686	0.015795 0.937910 0.988432 0.021712	0.022368 0.987301 0.971817 0.017221	-0.058596 0.957619 0.987397 -0.042217	-0.006511 0.989732 0.977107 0.004804	0.079783 0.973974 0.974330 0.054641	-0.004916 0.988688 0.980127 -0.001308	11 0.038201 9999
4 53	19 8	4 53	0.267072 0.877733 0.767437 -0.001608	0.017999 0.981391 0.976992 0.010629	-0.020954 0.985063 0.984052 -0.031446	-0.010046 0.982178 0.978625 -0.019625	0.006058 0.965908 0.982371 0.002934	0.028808 0.979032 0.977186 0.017500	0.003549 0.970231 0.986243 -0.003231	0.034462 0.937910 0.976704 -0.006888	0.020649 0.987301 0.950394 0.013970	0.004204 0.957619 0.983255 -0.009031	0.018123 0.989732 0.985285 0.013053	0.001804 0.973974 0.986593 0.002955	-0.016176 0.988688 0.981243 -0.017222	0 0.000000 9999
5 6	19 19	5 6	0.186487 0.909046 0.860065 -0.002151	0.005957 0.983475 0.989632 0.004723	-0.020200 0.982867 0.981120 -0.028878	-0.025702 0.982138 0.983148 -0.030526	0.033585 0.984022 0.977961 0.027631	-0.051576 0.957826 0.985007 -0.070355	0.033861 0.981733 0.980512 0.018358	-0.042333 0.966040 0.984421 -0.039884	0.037911 0.979584 0.982853 0.034635	0.007680 0.985385 0.978650 0.011749	0.026271 0.986334 0.987468 0.018249	0.044343 0.973738 0.971908 0.033288	-0.000663 0.984176 0.989185 -0.003462	0 0.000000 9999
5 7	19 19	5 7	0.181978 0.909046 0.850595 -0.019794	-0.023087 0.983475 0.972212 -0.040231	-0.041457 0.982867 0.971774 -0.036390	-0.042092 0.982138 0.970462 -0.036188	-0.016015 0.984022 0.973566 -0.019385	-0.025610 0.957826 0.982288 -0.021783	-0.042368 0.981733 0.981215 -0.057738	-0.020682 0.966040 0.979861 -0.050754	0.042589 0.979584 0.988267 0.038386	-0.005031 0.985385 0.983044 -0.009435	0.036881 0.986334 0.983944 0.034454	-0.006976 0.973738 0.970609 0.018696	-0.006152 0.984176 0.992220 -0.010895	0 0.000000 9999
5 8	19 19	5 8	0.238682 0.909046 0.825738 0.045968	0.051882 0.983475 0.976568 0.050408	0.022990 0.982867 0.983912 0.030840	0.023524 0.982138 0.978733 0.033365	-0.019070 0.984022 0.989122 -0.018442	0.028322 0.957826 0.985331 0.006289	-0.012529 0.981733 0.981772 -0.002605	-0.020296 0.966040 0.988805 -0.010413	0.076574 0.979584 0.982965 0.066634	0.000353 0.985385 0.984346 0.006377	-0.027359 0.986334 0.985534 -0.018465	0.039520 0.973738 0.974711 0.017879	0.064471 0.984176 0.981052 0.061882	8 0.055345 -9
5 9	19 19	5 9	0.158802 0.909046 0.841962 0.034904	0.023240 0.983475 0.958034 0.015216	-0.003424 0.982867 0.975486 -0.002882	-0.003363 0.982138 0.977592 -0.005469	0.018888 0.984022 0.981714 0.018422	0.041605 0.957826 0.974456 0.018367	0.026719 0.981733 0.981252 0.015348	0.051781 0.966040 0.976585 0.038207	0.011934 0.979584 0.990235 0.000243	0.061319 0.985385 0.981548 0.061691	0.032965 0.986334 0.977117 0.025948	-0.017897 0.973738 0.982937 -0.017371	-0.003213 0.984176 0.990269 -0.007295	9 0.046403 -9
5 10	19 19	5 10	0.217030 0.909046 0.838370 0.019027	0.076753 0.983475 0.978259 0.073262	0.030830 0.982867 0.987412 0.035583	0.031024 0.982138 0.985283 0.035208	0.009887 0.984022 0.982714 0.004898	0.092863 0.957826 0.970970 0.050998	0.025198 0.981733 0.978753 0.011109	0.040524 0.966040 0.980602 0.014103	0.024700 0.979584 0.989853 0.024095	0.016437 0.985385 0.986352 0.008784	0.013522 0.986334 0.987395 0.011689	0.056319 0.973738 0.982264 0.036504	0.027567 0.984176 0.987078 0.027732	11 0.026355 9999
5 11	19 17	5 11	0.083562 0.909046 0.892081 0.002023	0.023198 0.983475 0.981819 0.025274	0.039110 0.982867 0.988829 0.035000	0.036200 0.982138 0.990535 0.031272	-0.015662 0.984022 0.959747 -0.013031	0.013311 0.957826 0.988282 0.015835	-0.000511 0.981733 0.984041 0.002248	-0.025286 0.966040 0.988638 -0.017234	0.004873 0.979584 0.972747 -0.008068	0.000056 0.985385 0.984921 0.001246	-0.002902 0.986334 0.979909 -0.009310	0.011884 0.973738 0.988011 0.017368	0.000099 0.984176 0.966609 0.012087	11 0.005928 9999
5 12	19 19	5 12	0.225251 0.909046 0.821745 0.020446	0.040590 0.983475 0.983609 0.043206	-0.018522 0.982867 0.979249 -0.015531	-0.018050 0.982138 0.978036 -0.014994	0.019150 0.984022 0.984009 0.013044	-0.036729 0.957826 0.984823 -0.039643	0.010282 0.981733 0.987785 0.013409	0.016828 0.966040 0.986258 0.009984	0.051873 0.979584 0.984154 0.048333	-0.008627 0.985385 0.988774 -0.007614	0.011908 0.986334 0.977826 0.019678	-0.013050 0.973738 0.981355 -0.003931	0.014839 0.984176 0.982118 0.011989	8 0.031436 9999
5 13	19 18	5 13	0.202965 0.909046 0.838177 0.008914	0.048037 0.983475 0.973641 0.037534	-0.009338 0.982867 0.982956 -0.008510	-0.008123 0.982138 0.983019 -0.009257	-0.026418 0.984022 0.985640 -0.024266	-0.032879 0.957826 0.980829 -0.010657	0.016396 0.981733 0.990990 0.016895	-0.034374 0.966040 0.974485 -0.014077	0.010473 0.979584 0.984239 0.004225	-0.016107 0.985385 0.981892 -0.014830	0.020730 0.986334 0.977758 0.012647	0.036956 0.973738 0.985607 0.021375	0.038348 0.984176 0.985325 0.033203	4 -0.014707 9999
5 14	19 19	5 14	0.201419 0.909046 0.831830 -0.001139	-0.003644 0.983475 0.975554 -0.012116	-0.010488 0.982867 0.982592 -0.009482	-0.007958 0.982138 0.982025 -0.004581	-0.032317 0.984022 0.984928 -0.042398	0.032460 0.957826 0.983629 0.010373	-0.012901 0.981733 0.992128 -0.017544	0.034069 0.966040 0.986373 0.008813	0.005755 0.979584 0.989396 0.006841	-0.002533 0.985385 0.978810 -0.009539	-0.041259 0.986334 0.968014 -0.026802	-0.010034 0.973738 0.975653 -0.033522	-0.053742 0.984176 0.986810 -0.051751	0 0.000000 9999
5 15	19 19	5 15	0.192400 0.909046 0.847342 0.001982	-0.004185 0.983475 0.981851 -0.000661	0.018776 0.982867 0.986766 0.010301	0.020224 0.982138 0.986472 0.009290	-0.028405 0.984022 0.974764 -0.022627	0.011712 0.957826 0.983670 -0.001971	-0.036613 0.981733 0.979568 -0.011668	-0.070717 0.966040 0.965318 -0.045227	-0.003737 0.979584 0.988409 -0.010841	-0.040579 0.985385 0.980659 -0.034651	-0.001199 0.986334 0.973967 0.000044	0.043013 0.973738 0.980421 0.026218	-0.020214 0.984176 0.988746 -0.021549	7 -0.009468 9999
5 16	19 20	5 16	0.205623 0.909046 0.839554 0.007150	0.009412 0.983475 0.974327 -0.000663	-0.008103 0.982867 0.976964 -0.009967	-0.009412 0.982138 0.975366 -0.011300	0.025512 0.984022 0.982842 0.023681	0.091549 0.957826 0.959127 0.040937	-0.000004 0.981733 0.984091 -0.007265	0.040011 0.966040 0.973903 0.010031	-0.003052 0.979584 0.974485 -0.010420	0.004669 0.985385 0.984793 0.005284	0.001904 0.986334 0.976373 0.007995	0.058187 0.973738 0.973943 0.032257	0.029557 0.984176 0.980397 0.030539	11 0.015187 9999
5 17	19 19	5 17	0.162450 0.909046 0.901515 0.026141	-0.032729 0.983475 0.963798 -0.024470	0.000903 0.982867 0.957973 0.014850	-0.003436 0.982138 0.962246 0.009263	0.019762 0.984022 0.984851 0.013205	0.005349 0.957826 0.981482 0.002671	0.040282 0.981733 0.982887 0.031695	-0.006970 0.966040 0.985764 -0.010805	0.000238 0.979584 0.984399 -0.008166	0.014798 0.985385 0.987975 0.009123	-0.019347 0.986334 0.981898 -0.021272	-0.013291 0.973738 0.956487 0.013196	0.052729 0.984176 0.985159 0.054581	6 0.028784 9999
5 18	19 12	5 18	0.158329 0.909046 0.915766 0.015026	-0.020533 0.983475 0.965215 -0.003683	0.005238 0.982867 0.998288 0.002346	0.010497 0.982138 0.964047 0.008789	-0.008457 0.984022 0.987374 -0.003954	-0.016319 0.957826 0.982303 0.002296	0.018281 0.981733 0.976289 0.019865	-0.025440 0.966040 0.979511 0.002964	-0.009811 0.979584 0.982929 -0.002721	-0.002490 0.985385 0.979817 -0.017354	0.011999 0.986334 0.982520 0.010426	-0.015722 0.973738 0.991467 -0.009554	-0.002731 0.984176 0.983561 -0.001059	6 0.017277 9999
5 19	19 17	5 19	0.174205 0.909046 0.907228 0.021649	-0.015291 0.983475 0.985467 -0.010307	-0.031156 0.982867 0.976267 -0.032060	-0.034630 0.982138 0.972875 -0.025708	-0.044323 0.984022 0.985157 -0.036900	0.109817 0.957826 0.960235 0.064091	-0.045796 0.981733 0.977307 -0.035524	0.057655 0.966040 0.977750 0.031109	0.000391 0.979584 0.980306 0.004455	0.050547 0.985385 0.969170 0.043419	-0.020476 0.986334 0.989062 -0.025438	-0.027048 0.973738 0.981851 -0.032001	-0.000820 0.984176 0.981825 -0.014031	9 0.030659 9999
5 20	19 9	5 20	0.191462 0.909046 0.918458 0.067691	-0.041923 0.983475 0.987499 -0.044557	-0.015525 0.982867 0.988039 -0.016942	-0.001194 0.982138 0.975607 -0.014007	0.004079 0.984022 0.985391 0.002502	0.092794 0.957826 0.977554 0.071063	-0.028527 0.981733 0.983960 -0.021048	0.077299 0.966040 0.976304 0.051098	-0.008179 0.979584 0.973641 0.001120	-0.000598 0.985385 0.972360 0.002820	-0.001238 0.986334 0.987191 -0.005249	-0.020498 0.973738 0.983109 -0.014495	-0.001829 0.984176 0.975089 -0.009392	0 0.067691 54
5 21	19 16	5 21	0.186870 0.909046 0.893996 0.038320	-0.006915 0.983475 0.982713 -0.020977	-0.043267 0.982867 0.915351 -0.051452	-0.043037 0.982138 0.909409 -0.050042	0.076413 0.984022 0.972862 0.069750	-0.090776 0.957826 0.951783 -0.056761	0.081834 0.981733 0.939172 0.054618	0.080527 0.966040 0.972825 0.066100	0.003025 0.979584 0.983770 -0.000280	0.103584 0.985385 0.970371 0.099191	0.057153 0.986334 0.967937 0.048919	-0.069623 0.973738 0.969189 -0.034225	-0.000342 0.984176 0.984826 0.003509	9 0.061652 68
5 22	19 20	5 22	0.225055 0.909046 0.831007 0.022603	0.028695 0.983475 0.958825 0.005924	-0.029289 0.982867 0.974925 -0.039813	-0.039533 0.982138 0.974026 -0.048218	0.008831 0.984022 0.982312 0.005117	0.104659 0.957826 0.971085 0.068764	0.060394 0.981733 0.981565 0.054753	0.110595 0.966040 0.962769 0.071461	-0.015285 0.979584 0.976451 -0.017217	0.004033 0.985385 0.987098 0.001759	-0.023039 0.986334 0.955727 -0.002841	0.050503 0.973738 0.975604 0.029798	-0.006103 0.984176 0.988931 -0.008181	7 0.040190 9999
5 23	19 20	5 23	0.232776 0.909046 0.820755 0.026764	0.034104 0.983475 0.980954 0.025018	-0.056447 0.982867 0.981949 -0.051331	-0.056097 0.982138 0.980980 -0.051376	0.022231 0.984022 0.980063 0.015082	-0.053882 0.957826 0.979423 -0.030587	0.040177 0.981733 0.979777 0.026605	-0.045299 0.966040 0.985381 -0.040860	0.064639 0.979584 0.975478 0.056737	-0.009937 0.985385 0.982201 -0.012138	0.033364 0.986334 0.987183 0.033615	0.049075 0.973738 0.983990 0.041219	-0.021313 0.984176 0.965892 -0.028734	8 0.038968 9999
5 24	19 20	5 24	0.240369 0.909046 0.848307 0.066187	0.020454 0.983475 0.987857 0.016174	0.046157 0.982867 0.979386 0.037576	0.039903 0.982138 0.978333 0.032965	0.037318 0.984022 0.989156 0.038683	0.072217 0.957826 0.973467 0.049273	-0.039466 0.981733 0.984325 -0.026511	0.008802 0.966040 0.990471 0.004906	0.033425 0.979584 0.985707 0.034992	0.013634 0.985385 0.980921 0.003854	-0.039782 0.986334 0.957149 -0.018725	0.085584 0.973738 0.976349 0.065371	-0.005222 0.984176 0.987515 -0.004292	0 0.066187 57
5 25	19 19	5 25	0.174624 0.909046 0.860965 -0.025251	0.019872 0.983475 0.979712 0.011635	-0.013232 0.982867 0.983575 -0.013802	-0.018284 0.982138 0.979010 -0.020130	-0.022901 0.984022 0.983137 -0.029308	0.045164 0.957826 0.981270 0.017233	-0.025337 0.981733 0.981509 -0.036527	0.030212 0.966040 0.975266 -0.002392	0.030330 0.979584 0.981133 0.022214	-0.001983 0.985385 0.989499 -0.001878	0.001978 0.986334 0.986253 -0.008931	-0.021665 0.973738 0.981730 -0.016723	-0.003969 0.984176 0.973019 0.001758	0 0.000000 9999
5 26	19 18	5 26	0.195911 0.909046 0.830320 -0.012763	0.021402 0.983475 0.985931 0.022698	-0.003590 0.982867 0.979054 -0.005775	-0.002571 0.982138 0.978327 -0.003603	0.009809 0.984022 0.978074 0.001763	0.015876 0.957826 0.983041 0.007836	-0.009352 0.981733 0.986626 -0.001326	0.014206 0.966040 0.984183 -0.006954	-0.000295 0.979584 0.984902 -0.007034	-0.004284 0.985385 0.981242 -0.004584	-0.018048 0.986334 0.980740 -0.004940	0.028294 0.973738 0.981987 0.035136	-0.033976 0.984176 0.988405 -0.036335	0 0.000000 9999
5 27	19 7	5 27	0.062748 0.909046 0.974247 0.014112	-0.000080 0.983475 0.997513 0.000795	0.000470 0.982867 0.999968 0.000156	0.000582 0.982138 0.999967 0.000338	-0.029800 0.984022 0.979143 -0.017187	0.000801 0.957826 0.991642 0.009625	-0.010883 0.981733 0.988594 -0.006734	-0.005426 0.966040 0.978202 -0.002156	0.001641 0.979584 0.985720 -0.002166	-0.001644 0.985385 0.929513 -0.016520	-0.008725 0.986334 0.944348 -0.007030	-0.008493 0.973738 0.999359 -0.005527	-0.015330 0.984176 0.878014 -0.031294	4 -0.015574 9999
5 28	19 17	5 28	0.211823 0.909046 0.850723 0.027555	-0.007641 0.983475 0.982391 -0.001227	0.000923 0.982867 0.915750 -0.012484	0.001626 0.982138 0.915329 -0.010997	0.041642 0.984022 0.983309 0.039824	0.014076 0.957826 0.968122 0.017246	-0.034022 0.981733 0.950646 -0.015744	-0.031929 0.966040 0.984993 -0.020777	0.027355 0.979584 0.976763 0.035756	0.015007 0.985385 0.982054 0.015418	0.005873 0.986334 0.986594 0.008191	0.058179 0.973738 0.976404 0.044577	0.044047 0.984176 0.985979 0.046968	11 0.035047 9999
5 29	19 20	5 29	0.209415 0.909046 0.840783 0.007225	0.011993 0.983475 0.983955 0.008266	0.030832 0.982867 0.980712 0.022720	0.035195 0.982138 0.982644 0.028205	0.009240 0.984022 0.976347 0.000656	0.041701 0.957826 0.979391 0.025198	0.012989 0.981733 0.981354 0.008795	0.053919 0.966040 0.974348 0.035393	0.047444 0.979584 0.983495 0.049782	0.008600 0.985385 0.985031 0.004756	-0.009207 0.986334 0.973302 0.007762	0.045141 0.973738 0.978452 0.020673	0.071599 0.984176 0.984767 0.075206	8 0.018965 9999
5 30	19 19	5 30	0.140364 0.909046 0.847200 -0.005987	-0.011591 0.983475 0.965458 -0.002620	0.009037 0.982867 0.971840 0.017539	0.025619 0.982138 0.976397 0.031605	-0.054609 0.984022 0.966445 -0.055100	-0.004912 0.957826 0.971327 0.012626	-0.029549 0.981733 0.977998 -0.016167	-0.007751 0.966040 0.969380 0.010095	-0.060016 0.979584 0.966360 -0.054192	-0.006596 0.985385 0.979697 -0.013054	0.021571 0.986334 0.982055 0.019724	-0.004896 0.973738 0.979623 -0.011550	-0.000743 0.984176 0.970740 -0.005140	0 0.000000 9999
5 31	19 19	5 31	0.212283 0.909046 0.843069 0.026324	-0.007408 0.983475 0.990381 0.001764	0.009768 0.982867 0.977031 0.004796	-0.000466 0.982138 0.979910 -0.004704	-0.015200 0.984022 0.972031 -0.005460	-0.000616 0.957826 0.983190 0.010084	-0.045776 0.981733 0.966810 -0.018530	-0.069318 0.966040 0.956758 -0.026914	0.024008 0.979584 0.979949 0.018173	-0.001842 0.985385 0.974608 0.005944	-0.006108 0.986334 0.988180 -0.010697	0.051956 0.973738 0.979209 0.033808	0.064338 0.984176 0.976080 0.061451	11 0.029832 9999
5 32	19 19	5 32	0.163124 0.909046 0.848651 0.000704	0.018074 0.983475 0.963471 0.012658	0.000120 0.982867 0.972903 -0.002675	0.014695 0.982138 0.981104 0.011482	-0.017774 0.984022 0.972345 -0.006212	0.078078 0.957826 0.967905 0.039845	-0.035290 0.981733 0.968682 -0.018378	0.052700 0.966040 0.969754 0.020406	0.004851 0.979584 0.964019 0.016278	0.010373 0.985385 0.983337 0.006950	0.000205 0.986334 0.968340 -0.003299	-0.012472 0.973738 0.980146 -0.010178	-0.004572 0.984176 0.987616 -0.007340	7 0.003790 9999
5 33	19 20	5 33	0.195351 0.909046 0.849175 0.026663	-0.004628 0.983475 0.966541 -0.017016	0.001052 0.982867 0.989382 0.007680	0.000223 0.982138 0.987821 0.007515	-0.027161 0.984022 0.980991 -0.030351	0.053839 0.957826 0.979261 0.025805	0.038398 0.981733 0.979699 0.027687	0.061313 0.966040 0.977360 0.032871	-0.001692 0.979584 0.986586 -0.002892	0.001220 0.985385 0.973872 -0.000873	0.013943 0.986334 0.971539 0.019207	0.050901 0.973738 0.980014 0.052097	-0.002330 0.984176 0.993339 -0.000350	11 0.037270 9999
5 34	19 18	5 34	0.146680 0.909046 0.853829 0.033270	0.012297 0.983475 0.960535 0.002234	0.018438 0.982867 0.978927 0.022712	0.027253 0.982138 0.982846 0.028641	-0.029330 0.984022 0.983428 -0.029165	0.048434 0.957826 0.967519 0.024249	0.024143 0.981733 0.976974 0.017604	0.022421 0.966040 0.965283 0.002236	0.006173 0.979584 0.976892 0.004606	-0.002903 0.985385 0.980881 -0.002413	0.044425 0.986334 0.962971 0.039673	0.037171 0.973738 0.980824 0.031557	-0.002464 0.984176 0.977832 -0.000092	10 0.036331 9999
5 35	19 19	5 35	0.094978 0.909046 0.884331 -0.014865	-0.015572 0.983475 0.981537 -0.015399	-0.031170 0.982867 0.984920 -0.032110	-0.030124 0.982138 0.986259 -0.030723	-0.005358 0.984022 0.954797 0.003390	0.011123 0.957826 0.981910 0.005382	-0.029306 0.981733 0.985672 -0.028631	-0.027241 0.966040 0.984864 -0.024840	0.002116 0.979584 0.984764 0.000355	-0.002808 0.985385 0.976923 -0.004118	0.028576 0.986334 0.960170 0.016399	0.009905 0.973738 0.983215 -0.005069	0.000573 0.984176 0.991666 -0.003202	0 0.000000 9999
5 36	19 20	5 36	0.169544 0.909046 0.864353 -0.004356	0.024159 0.983475 0.963428 0.012686	-0.019944 0.982867 0.985252 -0.023887	-0.023643 0.982138 0.985066 -0.029518	0.000820 0.984022 0.988594 0.000085	0.096260 0.957826 0.970346 0.052992	0.020245 0.981733 0.985913 0.023235	0.072497 0.966040 0.974428 0.044245	-0.012519 0.979584 0.987194 -0.016789	-0.015937 0.985385 0.977172 -0.024963	-0.012437 0.986334 0.981802 -0.011887	0.049623 0.973738 0.978775 0.042957	-0.003066 0.984176 0.979322 -0.002517	0 0.000000 9999
5 37	19 19	5 37	0.134392 0.909046 0.796573 -0.026300	0.029795 0.983475 0.971685 0.022515	0.035477 0.982867 0.981639 0.038179	0.034893 0.982138 0.984016 0.035031	-0.009269 0.984022 0.987292 -0.002501	0.044820 0.957826 0.979351 0.017617	-0.023162 0.981733 0.984090 -0.016343	0.026565 0.966040 0.972236 0.004568	0.004278 0.979584 0.970757 0.007593	0.014428 0.985385 0.962877 0.015202	-0.018729 0.986334 0.978146 -0.020817	0.012288 0.973738 0.983163 0.000844	-0.010341 0.984176 0.972703 -0.010889	0 0.000000 9999
5 38	19 19	5 38	0.194054 0.909046 0.814484 0.037359	-0.029882 0.983475 0.982518 -0.033796	0.009274 0.982867 0.980711 0.004439	0.007646 0.982138 0.979772 0.001520	-0.002000 0.984022 0.972574 0.003631	0.034896 0.957826 0.982330 0.015076	0.004929 0.981733 0.980039 -0.005930	0.038088 0.966040 0.973242 0.019040	0.002373 0.979584 0.971978 -0.002534	-0.006339 0.985385 0.962733 -0.002485	-0.031536 0.986334 0.965649 -0.029427	0.011256 0.973738 0.975059 0.009564	-0.001036 0.984176 0.972420 -0.001871	0 0.037359 9999
5 39	19 20	5 39	0.226862 0.909046 0.823597 0.015023	0.036308 0.983475 0.980267 0.031648	0.026038 0.982867 0.984784 0.029221	0.034574 0.982138 0.984769 0.036389	0.020394 0.984022 0.989139 0.016340	-0.104166 0.957826 0.967754 -0.058590	0.003419 0.981733 0.990042 0.005417	-0.069501 0.966040 0.976880 -0.035300	0.056299 0.979584 0.970981 0.042463	-0.006331 0.985385 0.990264 -0.006299	0.018586 0.986334 0.984760 0.014173	0.033650 0.973738 0.988326 0.027447	0.027681 0.984176 0.992087 0.021272	8 0.025257 9999
5 40	19 16	5 40	0.134536 0.909046 0.878071 0.001725	0.045326 0.983475 0.963380 0.039267	0.014457 0.982867 0.985829 0.015648	0.014462 0.982138 0.985448 0.012885	-0.026265 0.984022 0.962835 -0.031111	0.010183 0.957826 0.967554 -0.002995	0.008259 0.981733 0.946954 -0.004476	-0.005881 0.966040 0.975791 -0.023018	-0.004002 0.979584 0.948219 -0.002752	-0.001083 0.985385 0.977702 -0.007873	0.021554 0.986334 0.914942 0.023734	-0.012610 0.973738 0.986044 -0.002740	-0.002342 0.984176 0.990475 -0.003128	4 -0.007326 9999
5 41	19 20	5 41	0.142467 0.909046 0.857973 -0.030318	-0.003939 0.983475 0.977557 -0.006981	0.039191 0.982867 0.969939 0.042625	0.039435 0.982138 0.967995 0.041880	0.013701 0.984022 0.982309 0.015676	0.012058 0.957826 0.985139 0.004341	-0.014429 0.981733 0.968871 -0.014280	0.003492 0.966040 0.982617 -0.007991	-0.010482 0.979584 0.984100 -0.011552	0.007020 0.985385 0.987619 0.006431	-0.009889 0.986334 0.970193 -0.015989	-0.014605 0.973738 0.975800 -0.010843	-0.003972 0.984176 0.979665 -0.009107	0 0.000000 9999
5 42	19 8	5 42	0.066733 0.909046 0.970164 0.009975	0.012704 0.983475 0.980511 0.015403	-0.001715 0.982867 0.994228 -0.003374	-0.000301 0.982138 0.993529 -0.001153	-0.024786 0.984022 0.974886 -0.023547	-0.055830 0.957826 0.980769 -0.039203	0.008281 0.981733 0.970772 0.006777	-0.048004 0.966040 0.981820 -0.025432	-0.003453 0.979584 0.953018 0.001726	0.003087 0.985385 0.985542 0.003469	0.001036 0.986334 0.993483 0.000662	-0.002643 0.973738 0.992673 -0.002263	-0.000457 0.984176 0.985854 -0.001822	7 -0.015927 9999
5 43	19 20	5 43	0.223287 0.909046 0.839216 0.027567	-0.014105 0.983475 0.986319 -0.017870	-0.002528 0.982867 0.975075 0.009234	-0.003160 0.982138 0.972054 0.005809	0.003729 0.984022 0.983469 -0.001954	-0.098189 0.957826 0.971538 -0.063050	0.040591 0.981733 0.975537 0.018969	-0.060964 0.966040 0.980366 -0.050039	0.001775 0.979584 0.986081 -0.005324	0.003394 0.985385 0.980565 -0.001627	0.005357 0.986334 0.988747 0.002531	-0.017832 0.973738 0.982166 -0.012932	-0.005094 0.984176 0.991103 -0.002851	7 -0.037141 9999
5 44	19 19	5 44	0.154878 0.909046 0.904314 0.001278	0.037893 0.983475 0.978368 0.034849	-0.012677 0.982867 0.983637 -0.017353	-0.012550 0.982138 0.987610 -0.018461	0.009925 0.984022 0.978075 0.004127	0.003399 0.957826 0.984698 -0.009936	-0.020582 0.981733 0.982027 -0.008899	-0.023670 0.966040 0.983604 -0.018324	0.081220 0.979584 0.979155 0.074928	0.063755 0.985385 0.978322 0.064037	-0.004457 0.986334 0.974023 0.008415	0.019988 0.973738 0.976416 -0.001149	0.001215 0.984176 0.983754 0.003895	8 0.009786 9999
5 45	19 20	5 45	0.180367 0.909046 0.865442 -0.002158	0.007577 0.983475 0.985004 0.001928	-0.021834 0.982867 0.966573 -0.016895	-0.018496 0.982138 0.966965 -0.012519	0.027639 0.984022 0.984966 0.033880	-0.026233 0.957826 0.980726 -0.012069	0.011570 0.981733 0.984584 0.010585	-0.019453 0.966040 0.979527 0.002823	0.024180 0.979584 0.976098 0.016382	-0.004896 0.985385 0.974641 -0.002500	0.033394 0.986334 0.989172 0.031977	0.059200 0.973738 0.985854 0.050936	-0.024875 0.984176 0.984676 -0.025850	0 0.000000 9999
5 46	19 19	5 46	0.202525 0.909046 0.850051 0.007945	0.000205 0.983475 0.988844 0.007819	0.032594 0.982867 0.958866 0.034615	0.032132 0.982138 0.956619 0.035030	0.033642 0.984022 0.973217 0.032316	-0.079752 0.957826 0.963391 -0.027211	0.074104 0.981733 0.948292 0.042224	-0.000526 0.966040 0.985047 0.005137	0.034124 0.979584 0.988350 0.032971	-0.008340 0.985385 0.985151 -0.013901	0.006612 0.986334 0.982645 0.002587	-0.067768 0.973738 0.968344 -0.033527	0.001199 0.984176 0.990780 -0.004162	6 0.018316 9999
5 47	19 18	5 47	0.212690 0.909046 0.873920 0.050556	0.006584 0.983475 0.986594 0.008853	0.069372 0.982867 0.971348 0.069616	0.069195 0.982138 0.971666 0.068648	-0.014488 0.984022 0.988274 -0.023896	-0.053086 0.957826 0.972358 -0.012842	0.063238 0.981733 0.962214 0.030493	-0.016257 0.966040 0.986940 -0.006349	0.000991 0.979584 0.972260 -0.014795	-0.017050 0.985385 0.986046 -0.019000	0.013210 0.986334 0.983033 0.002820	-0.036713 0.973738 0.982431 -0.020935	-0.001584 0.984176 0.985995 -0.008660	0 0.050556 109
5 48	19 3	5 48	0.089956 0.909046 0.963458 0.024191	0.006530 0.983475 0.996054 0.004911	0.002312 0.982867 0.999452 0.002659	0.002948 0.982138 0.999435 0.003428	-0.023442 0.984022 0.994077 -0.020486	-0.004793 0.957826 0.989354 -0.001174	-0.025574 0.981733 0.994854 -0.024780	-0.002789 0.966040 0.997199 -0.005232	0.048461 0.979584 0.933383 0.053376	0.024347 0.985385 0.927297 0.017155	0.010080 0.986334 0.940328 0.009753	-0.010163 0.973738 0.998099 -0.005574	0.035853 0.984176 0.878921 0.048567	8 0.035934 9999
5 49	19 19	5 49	0.200944 0.909046 0.850365 0.015664	-0.032606 0.983475 0.985004 -0.033175	0.002850 0.982867 0.963796 0.004883	0.002329 0.982138 0.962889 0.005545	0.003673 0.984022 0.985272 -0.006144	-0.064867 0.957826 0.976840 -0.028004	0.041914 0.981733 0.983383 0.024387	-0.013359 0.966040 0.988473 -0.015601	0.041220 0.979584 0.971232 0.016960	0.034104 0.985385 0.982236 0.031520	0.006612 0.986334 0.983123 -0.004340	-0.019830 0.973738 0.987304 -0.011283	-0.005736 0.984176 0.990553 -0.003890	1 -0.022796 9999
5 50	19 20	5 50	0.223703 0.909046 0.821741 0.012120	-0.014148 0.983475 0.983263 -0.000518	0.005354 0.982867 0.966635 0.005750	0.005965 0.982138 0.965513 0.006431	0.047184 0.984022 0.978547 0.038075	0.015821 0.957826 0.987153 0.019932	-0.022829 0.981733 0.983977 -0.012566	0.015235 0.966040 0.988104 0.012223	-0.026950 0.979584 0.987274 -0.030644	0.022054 0.985385 0.988341 0.018095	-0.049222 0.986334 0.982663 -0.037095	0.006203 0.973738 0.984995 0.014329	-0.007124 0.984176 0.992342 -0.009976	4 0.021482 9999
5 51	19 19	5 51	0.204543 0.909046 0.838321 0.005458	0.047835 0.983475 0.973661 0.032561	-0.030608 0.982867 0.982107 -0.038492	-0.029216 0.982138 0.981707 -0.036879	0.018968 0.984022 0.987798 0.016968	0.028985 0.957826 0.983584 0.015835	-0.016627 0.981733 0.989365 -0.006990	-0.011419 0.966040 0.988432 -0.014924	0.035740 0.979584 0.971817 0.026255	0.028214 0.985385 0.987397 0.023457	-0.055787 0.986334 0.977107 -0.048403	0.049542 0.973738 0.974330 0.029526	-0.001545 0.984176 0.980127 -0.002805	2 -0.014494 9999
5 53	19 8	5 53	0.245443 0.909046 0.767437 0.011765	0.019665 0.983475 0.976992 0.026694	-0.047229 0.982867 0.984052 -0.045984	-0.047882 0.982138 0.978625 -0.046937	-0.014523 0.984022 0.982371 -0.018015	-0.059363 0.957826 0.977186 -0.024939	-0.015280 0.981733 0.986243 -0.004797	-0.047202 0.966040 0.976704 -0.022069	0.035427 0.979584 0.950394 0.003240	0.016871 0.985385 0.983255 0.014075	0.027376 0.986334 0.985285 0.014385	0.025005 0.973738 0.986593 0.021786	-0.013515 0.984176 0.981243 -0.015707	0 0.011765 9999
6 7	19 19	6 7	0.268383 0.860065 0.850595 0.046326	0.030688 0.989632 0.972212 0.028957	0.071644 0.981120 0.971774 0.068105	0.069156 0.983148 0.970462 0.063198	-0.100645 0.977961 0.973566 -0.106995	0.038039 0.985007 0.982288 0.032120	-0.049320 0.980512 0.981215 -0.055070	-0.029373 0.984421 0.979861 -0.038940	-0.006813 0.982853 0.988267 -0.008433	-0.043170 0.978650 0.983044 -0.039548	-0.046769 0.987468 0.983944 -0.044307	-0.107927 0.971908 0.970609 -0.100796	-0.001099 0.989185 0.992220 -0.002714	4 -0.070403 -9
6 8	19 19	6 8	0.304839 0.860065 0.825738 0.057622	0.034677 0.989632 0.976568 0.032638	-0.038553 0.981120 0.983912 -0.039420	-0.039471 0.983148 0.978733 -0.040768	0.006876 0.977961 0.989122 0.003941	0.014100 0.985007 0.985331 0.012458	0.020446 0.980512 0.981772 0.024412	0.020813 0.984421 0.988805 0.022489	-0.011404 0.982853 0.982965 -0.015603	0.015453 0.978650 0.984346 0.009636	-0.000976 0.987468 0.985534 -0.000411	-0.035922 0.971908 0.974711 -0.048639	0.013340 0.989185 0.981052 0.015383	0 0.057622 -9
6 9	19 19	6 9	0.124434 0.860065 0.841962 0.006797	0.010757 0.989632 0.958034 0.002576	-0.033235 0.981120 0.975486 -0.030739	-0.033088 0.983148 0.977592 -0.035933	0.040650 0.977961 0.981714 0.028800	0.014175 0.985007 0.974456 0.013086	0.035799 0.980512 0.981252 0.028940	0.015457 0.984421 0.976585 0.022219	0.000952 0.982853 0.990235 0.010940	-0.014654 0.978650 0.981548 -0.019519	0.018495 0.987468 0.977117 0.018367	0.005215 0.971908 0.982937 -0.006331	-0.002766 0.989185 0.990269 -0.008165	3 -0.015628 9999
6 10	19 19	6 10	0.253668 0.860065 0.838370 0.010435	0.039800 0.989632 0.978259 0.036024	0.034366 0.981120 0.987412 0.031657	0.035921 0.983148 0.985283 0.032890	0.024541 0.977961 0.982714 0.022509	-0.025756 0.985007 0.970970 -0.037043	0.016384 0.980512 0.978753 -0.000184	-0.004947 0.984421 0.980602 -0.007732	0.014107 0.982853 0.989853 0.014307	0.015504 0.978650 0.986352 0.016964	0.016429 0.987468 0.987395 0.006554	0.024359 0.971908 0.982264 0.012146	-0.002106 0.989185 0.987078 0.001518	4 0.015326 9999
6 11	19 17	6 11	0.091593 0.860065 0.892081 0.011077	0.016362 0.989632 0.981819 0.011358	-0.006860 0.981120 0.988829 -0.002596	-0.006784 0.983148 0.990535 -0.002860	-0.004517 0.977961 0.959747 -0.018151	0.026933 0.985007 0.988282 0.020788	-0.066687 0.980512 0.984041 -0.070790	0.024104 0.984421 0.988638 0.023803	-0.001777 0.982853 0.972747 -0.002234	-0.002904 0.978650 0.984921 0.006171	0.000061 0.987468 0.979909 -0.006803	-0.018132 0.971908 0.988011 -0.013642	-0.001022 0.989185 0.966609 -0.011998	6 -0.028003 9999
6 12	19 19	6 12	0.265665 0.860065 0.821745 0.009157	-0.014397 0.989632 0.983609 -0.010810	-0.012540 0.981120 0.979249 -0.015314	-0.018129 0.983148 0.978036 -0.017285	-0.062501 0.977961 0.984009 -0.063598	0.020800 0.985007 0.984823 0.016557	-0.021981 0.980512 0.987785 -0.018545	-0.036273 0.984421 0.986258 -0.029880	0.020487 0.982853 0.984154 0.011202	-0.010499 0.978650 0.988774 -0.008353	0.011403 0.987468 0.977826 0.010493	-0.018847 0.971908 0.981355 -0.015763	-0.015155 0.989185 0.982118 -0.021897	4 -0.024132 9999
6 13	19 18	6 13	0.242685 0.860065 0.838177 0.008835	0.006296 0.989632 0.973641 -0.003454	0.011016 0.981120 0.982956 0.004983	0.011355 0.983148 0.983019 0.006184	0.003873 0.977961 0.985640 0.008854	-0.022468 0.985007 0.980829 -0.018538	0.017433 0.980512 0.990990 0.019496	0.000400 0.984421 0.974485 -0.001786	-0.008818 0.982853 0.984239 -0.014871	-0.015630 0.978650 0.981892 -0.008681	-0.031120 0.987468 0.977758 -0.035688	0.018095 0.971908 0.985607 0.008306	0.017547 0.989185 0.985325 0.018465	6 0.013124 9999
6 14	19 19	6 14	0.261009 0.860065 0.831830 0.008199	-0.033815 0.989632 0.975554 -0.044348	0.024831 0.981120 0.982592 0.023736	0.029697 0.983148 0.982025 0.029520	-0.040021 0.977961 0.984928 -0.038793	0.027145 0.985007 0.983629 0.018467	-0.013818 0.980512 0.992128 -0.014575	-0.001458 0.984421 0.986373 0.000377	-0.010151 0.982853 0.989396 -0.004950	-0.004406 0.978650 0.978810 0.008937	-0.032253 0.987468 0.968014 -0.026763	-0.016254 0.971908 0.975653 -0.025923	-0.046827 0.989185 0.986810 -0.053296	1 -0.019069 9999
6 15	19 19	6 15	0.232974 0.860065 0.847342 0.000566	0.005466 0.989632 0.981851 0.002866	0.001189 0.981120 0.986766 -0.000175	0.000981 0.983148 0.986472 0.002397	0.002108 0.977961 0.974764 0.000917	0.016803 0.985007 0.983670 0.009376	-0.018272 0.980512 0.979568 -0.006663	0.010936 0.984421 0.965318 0.013284	-0.002878 0.982853 0.988409 -0.007463	-0.029174 0.978650 0.980659 -0.043705	-0.010084 0.987468 0.973967 -0.010613	0.016626 0.971908 0.980421 0.009263	0.018941 0.989185 0.988746 0.022777	9 -0.004974 9999
6 16	19 20	6 16	0.246046 0.860065 0.839554 -0.014967	0.004713 0.989632 0.974327 -0.005646	-0.037139 0.981120 0.976964 -0.046741	-0.037546 0.983148 0.975366 -0.041481	0.020173 0.977961 0.982842 0.009765	0.058012 0.985007 0.959127 0.047662	0.061768 0.980512 0.984091 0.052116	0.040833 0.984421 0.973903 0.040809	0.015587 0.982853 0.974485 0.006223	-0.000574 0.978650 0.984793 0.000601	-0.020305 0.987468 0.976373 -0.019231	0.029049 0.971908 0.973943 0.017832	0.024061 0.989185 0.980397 0.024140	0 0.000000 9999
6 17	19 19	6 17	0.169831 0.860065 0.901515 0.013039	0.002293 0.989632 0.963798 0.000122	-0.024445 0.981120 0.957973 -0.007169	-0.024567 0.983148 0.962246 -0.000903	-0.021620 0.977961 0.984851 -0.024942	0.010060 0.985007 0.981482 0.012135	-0.015187 0.980512 0.982887 -0.022019	0.004610 0.984421 0.985764 -0.000093	0.043236 0.982853 0.984399 0.040999	-0.047947 0.978650 0.987975 -0.043638	-0.010458 0.987468 0.981898 -0.020646	-0.044567 0.971908 0.956487 -0.031592	-0.012356 0.989185 0.985159 -0.014257	9 -0.023854 9999
6 18	19 12	6 18	0.194363 0.860065 0.915766 0.006166	-0.014268 0.989632 0.965215 -0.012296	0.005098 0.981120 0.998288 0.006603	-0.035076 0.983148 0.964047 -0.013207	-0.007752 0.977961 0.987374 -0.004218	-0.007787 0.985007 0.982303 -0.009500	-0.011492 0.980512 0.976289 -0.007902	0.024294 0.984421 0.979511 0.025553	0.015071 0.982853 0.982929 0.019221	0.002884 0.978650 0.979817 0.001069	0.017539 0.987468 0.982520 0.015231	0.007134 0.971908 0.991467 0.011373	-0.034331 0.989185 0.983561 -0.035177	7 0.012552 9999
6 19	19 17	6 19	0.257643 0.860065 0.907228 0.088939	-0.014374 0.989632 0.985467 -0.014268	-0.034137 0.981120 0.976267 -0.053349	0.029822 0.983148 0.972875 0.018760	0.004100 0.977961 0.985157 -0.001170	0.023649 0.985007 0.960235 0.011260	-0.033944 0.980512 0.977307 -0.024127	-0.024559 0.984421 0.977750 -0.015480	-0.022456 0.982853 0.980306 -0.017991	-0.012026 0.978650 0.969170 -0.010678	0.001749 0.987468 0.989062 0.004404	0.087179 0.971908 0.981851 0.086204	-0.029467 0.989185 0.981825 -0.034968	0 0.088939 19
6 20	19 9	6 20	0.204972 0.860065 0.918458 0.029448	0.027197 0.989632 0.987499 0.024659	-0.043519 0.981120 0.988039 -0.048212	-0.008791 0.983148 0.975607 -0.012910	-0.009398 0.977961 0.985391 -0.015218	0.012840 0.985007 0.977554 0.010929	-0.012065 0.980512 0.983960 -0.007393	0.003766 0.984421 0.976304 0.010153	0.005969 0.982853 0.973641 0.008220	-0.013672 0.978650 0.972360 -0.009694	0.006873 0.987468 0.987191 0.007931	-0.025533 0.971908 0.983109 -0.037367	-0.006331 0.989185 0.975089 -0.002629	2 -0.037680 9999
6 21	19 16	6 21	0.214055 0.860065 0.893996 0.023344	0.002324 0.989632 0.982713 0.000002	-0.008473 0.981120 0.915351 -0.030744	0.005197 0.983148 0.909409 -0.013981	-0.006550 0.977961 0.972862 -0.005432	-0.010770 0.985007 0.951783 -0.006584	0.016572 0.980512 0.939172 0.014690	0.032708 0.984421 0.972825 0.036264	-0.013728 0.982853 0.983770 -0.019694	0.004001 0.978650 0.970371 0.016910	0.015489 0.987468 0.967937 0.011490	0.011857 0.971908 0.969189 0.025152	-0.002416 0.989185 0.984826 0.002764	7 0.029095 9999
6 22	19 20	6 22	0.305673 0.860065 0.831007 0.061657	-0.004119 0.989632 0.958825 -0.010078	0.039218 0.981120 0.974925 0.025593	0.037281 0.983148 0.974026 0.019847	-0.000815 0.977961 0.982312 -0.002202	0.034953 0.985007 0.971085 0.023251	0.035760 0.980512 0.981565 0.033370	-0.013068 0.984421 0.962769 -0.007027	0.073998 0.982853 0.976451 0.056291	-0.003572 0.978650 0.987098 0.003542	-0.026816 0.987468 0.955727 -0.025608	0.024111 0.971908 0.975604 0.017426	-0.019968 0.989185 0.988931 -0.022984	0 0.061657 67
6 23	19 20	6 23	0.311741 0.860065 0.820755 0.048910	-0.021553 0.989632 0.980954 -0.024150	-0.007299 0.981120 0.981949 -0.006444	-0.007116 0.983148 0.980980 -0.009983	0.066086 0.977961 0.980063 0.069253	-0.054285 0.985007 0.979423 -0.050901	0.062744 0.980512 0.979777 0.054066	0.017446 0.984421 0.985381 0.016058	0.059748 0.982853 0.975478 0.053312	-0.018508 0.978650 0.982201 -0.009093	0.033880 0.987468 0.987183 0.035783	0.068776 0.971908 0.983990 0.069953	0.045992 0.989185 0.965892 0.049005	11 0.058493 76
6 24	19 20	6 24	0.273688 0.860065 0.848307 0.030383	0.013855 0.989632 0.987857 0.008381	0.027659 0.981120 0.979386 0.023322	0.034376 0.983148 0.978333 0.032676	-0.014911 0.977961 0.989156 -0.016349	0.046808 0.985007 0.973467 0.046264	-0.030420 0.980512 0.984325 -0.024218	-0.006143 0.984421 0.990471 -0.005176	-0.009735 0.982853 0.985707 -0.013247	-0.053098 0.978650 0.980921 -0.050500	-0.043367 0.987468 0.957149 -0.029842	0.053599 0.971908 0.976349 0.034798	-0.021459 0.989185 0.987515 -0.022952	9 -0.039171 9999
6 25	19 19	6 25	0.266015 0.860065 0.860965 0.034155	0.003058 0.989632 0.979712 0.003789	0.009730 0.981120 0.983575 0.021892	0.009670 0.983148 0.979010 0.019859	0.012169 0.977961 0.983137 0.005952	-0.015037 0.985007 0.981270 -0.018364	0.005624 0.980512 0.981509 -0.007557	-0.016303 0.984421 0.975266 -0.012526	0.008418 0.982853 0.981133 -0.008888	0.012106 0.978650 0.989499 0.018533	0.022113 0.987468 0.986253 0.018097	-0.036895 0.971908 0.981730 -0.037276	-0.007365 0.989185 0.973019 -0.011682	0 0.034155 9999
6 26	19 18	6 26	0.300067 0.860065 0.830320 0.047422	-0.000304 0.989632 0.985931 -0.001140	-0.027725 0.981120 0.979054 -0.024345	-0.029179 0.983148 0.978327 -0.019002	-0.023321 0.977961 0.978074 -0.014656	0.006313 0.985007 0.983041 -0.009174	0.021219 0.980512 0.986626 0.025474	-0.002485 0.984421 0.984183 0.004812	-0.001750 0.982853 0.984902 -0.002609	-0.052346 0.978650 0.981242 -0.042942	-0.039915 0.987468 0.980740 -0.033445	-0.059046 0.971908 0.981987 -0.045088	0.009401 0.989185 0.988405 0.002402	0 0.047422 134
6 27	19 7	6 27	0.037453 0.860065 0.974247 -0.023496	-0.009256 0.989632 0.997513 -0.008830	-0.001989 0.981120 0.999968 -0.001790	-0.002106 0.983148 0.999967 -0.001699	-0.005692 0.977961 0.979143 -0.005987	-0.002152 0.985007 0.991642 0.004854	-0.007843 0.980512 0.988594 -0.006027	-0.007170 0.984421 0.978202 -0.004313	-0.006311 0.982853 0.985720 -0.000652	-0.003145 0.978650 0.929513 0.011183	0.013736 0.987468 0.944348 0.011278	-0.004740 0.971908 0.999359 -0.003573	-0.016582 0.989185 0.878014 -0.009719	0 0.000000 9999
6 28	19 17	6 28	0.252465 0.860065 0.850723 0.012282	0.045044 0.989632 0.982391 0.045242	-0.004468 0.981120 0.915750 -0.017405	-0.003913 0.983148 0.915329 -0.010559	0.061389 0.977961 0.983309 0.056529	-0.013739 0.985007 0.968122 -0.012117	0.025553 0.980512 0.950646 0.031210	0.046552 0.984421 0.984993 0.035513	-0.006496 0.982853 0.976763 -0.003476	0.098115 0.978650 0.982054 0.089562	-0.013814 0.987468 0.986594 -0.010401	0.003621 0.971908 0.976404 0.005028	0.012983 0.989185 0.985979 0.011787	9 0.033166 9999
6 29	19 20	6 29	0.288173 0.860065 0.840783 0.047738	-0.009197 0.989632 0.983955 -0.010438	-0.005639 0.981120 0.980712 -0.018992	-0.007374 0.983148 0.982644 -0.018018	0.049984 0.977961 0.976347 0.056218	0.014011 0.985007 0.979391 0.013939	0.032200 0.980512 0.981354 0.043419	0.012983 0.984421 0.974348 0.019304	-0.024956 0.982853 0.983495 -0.030011	-0.003030 0.978650 0.985031 0.005654	0.004563 0.987468 0.973302 0.020599	0.064196 0.971908 0.978452 0.046457	0.013500 0.989185 0.984767 0.022322	4 0.051805 100
6 30	19 19	6 30	0.117714 0.860065 0.847200 -0.034062	-0.010401 0.989632 0.965458 -0.005950	-0.010570 0.981120 0.971840 -0.020506	-0.030743 0.983148 0.976397 -0.033035	0.015777 0.977961 0.966445 0.004276	0.008597 0.985007 0.971327 0.016435	0.008017 0.980512 0.977998 0.012047	0.015838 0.984421 0.969380 0.010457	-0.047113 0.982853 0.966360 -0.029991	-0.006250 0.978650 0.979697 -0.002110	0.011279 0.987468 0.982055 0.008820	-0.032579 0.971908 0.979623 -0.034274	-0.007316 0.989185 0.970740 -0.012710	0 0.000000 9999
6 31	19 19	6 31	0.278853 0.860065 0.843069 0.051162	-0.020624 0.989632 0.990381 -0.018992	-0.032882 0.981120 0.977031 -0.039564	-0.019230 0.983148 0.979910 -0.023195	-0.003164 0.977961 0.972031 0.000156	-0.015450 0.985007 0.983190 -0.007789	-0.007530 0.980512 0.966810 0.004266	-0.030724 0.984421 0.956758 -0.037119	0.070871 0.982853 0.979949 0.059736	0.001338 0.978650 0.974608 -0.007275	-0.006404 0.987468 0.988180 -0.007167	0.037363 0.971908 0.979209 0.022341	-0.016761 0.989185 0.976080 -0.023723	8 0.055283 85
6 32	19 19	6 32	0.187984 0.860065 0.848651 0.029380	0.034816 0.989632 0.963471 0.045941	-0.048244 0.981120 0.972903 -0.047640	-0.004085 0.983148 0.981104 -0.010823	-0.012578 0.977961 0.972345 -0.014972	0.039357 0.985007 0.967905 0.030466	-0.013990 0.980512 0.968682 -0.001753	0.008684 0.984421 0.969754 0.013576	0.027587 0.982853 0.964019 0.024932	-0.002570 0.978650 0.983337 0.001160	0.002239 0.987468 0.968340 -0.001745	0.004920 0.971908 0.980146 0.006079	0.000808 0.989185 0.987616 0.006863	2 -0.037412 9999
6 33	19 20	6 33	0.225159 0.860065 0.849175 0.039568	0.020644 0.989632 0.966541 0.023770	0.010116 0.981120 0.989382 0.009716	0.010221 0.983148 0.987821 0.010824	0.005306 0.977961 0.980991 0.007629	-0.013010 0.985007 0.979261 -0.017716	0.069842 0.980512 0.979699 0.063590	0.003027 0.984421 0.977360 0.017680	0.004417 0.982853 0.986586 -0.000677	0.005059 0.978650 0.973872 0.010849	0.048944 0.987468 0.971539 0.053663	0.039489 0.971908 0.980014 0.033128	0.005170 0.989185 0.993339 0.003673	6 0.050161 114
6 34	19 18	6 34	0.081260 0.860065 0.853829 -0.044509	0.036426 0.989632 0.960535 0.036137	0.019863 0.981120 0.978927 0.033954	0.023081 0.983148 0.982846 0.031086	-0.001044 0.977961 0.983428 -0.002346	0.006087 0.985007 0.967519 0.004163	0.005026 0.980512 0.976974 0.001149	0.010597 0.984421 0.965283 0.025264	-0.005130 0.982853 0.976892 -0.007344	0.016541 0.978650 0.980881 0.023022	0.027635 0.987468 0.962971 0.017099	0.012404 0.971908 0.980824 0.005357	0.001703 0.989185 0.977832 0.007586	0 0.000000 9999
6 35	19 19	6 35	0.131785 0.860065 0.884331 0.002896	-0.007666 0.989632 0.981537 -0.010139	0.022699 0.981120 0.984920 0.019670	0.024048 0.983148 0.986259 0.019456	0.032849 0.977961 0.954797 0.029713	0.033834 0.985007 0.981910 0.032849	-0.001440 0.980512 0.985672 -0.002430	0.038832 0.984421 0.984864 0.030122	-0.004787 0.982853 0.984764 -0.005103	0.055943 0.978650 0.976923 0.048401	0.019226 0.987468 0.960170 0.017327	-0.020471 0.971908 0.983215 -0.027343	0.002338 0.989185 0.991666 0.001884	9 0.011839 9999
6 36	19 20	6 36	0.226282 0.860065 0.864353 0.021563	0.029551 0.989632 0.963428 0.028002	-0.013026 0.981120 0.985252 -0.012099	-0.015318 0.983148 0.985066 -0.012634	-0.012014 0.977961 0.988594 -0.013206	0.014614 0.985007 0.970346 0.005022	-0.015497 0.980512 0.985913 -0.020183	-0.028726 0.984421 0.974428 -0.022103	0.013216 0.982853 0.987194 0.007647	-0.024926 0.978650 0.977172 -0.021920	-0.040465 0.987468 0.981802 -0.037845	-0.012829 0.971908 0.978775 -0.020484	-0.023613 0.989185 0.979322 -0.025401	7 -0.021831 9999
6 37	19 19	6 37	0.113282 0.860065 0.796573 -0.046496	0.004578 0.989632 0.971685 0.000708	-0.005914 0.981120 0.981639 -0.003948	-0.004838 0.983148 0.984016 -0.004237	0.011269 0.977961 0.987292 0.016221	0.000914 0.985007 0.979351 -0.000254	0.001100 0.980512 0.984090 -0.001042	-0.005131 0.984421 0.972236 0.011909	0.031987 0.982853 0.970757 0.029064	-0.004011 0.978650 0.962877 -0.000078	-0.004987 0.987468 0.978146 -0.008955	0.052565 0.971908 0.983163 0.049015	-0.001220 0.989185 0.972703 0.002627	0 0.000000 9999
6 38	19 19	6 38	0.181538 0.860065 0.814484 0.016511	0.002041 0.989632 0.982518 -0.004720	-0.024278 0.981120 0.980711 -0.034412	-0.024011 0.983148 0.979772 -0.033123	0.005095 0.977961 0.972574 -0.006496	-0.029703 0.985007 0.982330 -0.033837	0.007648 0.980512 0.980039 -0.003840	-0.060196 0.984421 0.973242 -0.053900	0.018211 0.982853 0.971978 0.016400	0.000550 0.978650 0.962733 0.007038	0.006995 0.987468 0.965649 0.014846	0.000566 0.971908 0.975059 -0.011475	-0.017157 0.989185 0.972420 -0.015884	7 -0.029832 9999
6 39	19 20	6 39	0.283426 0.860065 0.823597 0.030691	-0.010956 0.989632 0.980267 -0.007861	-0.020360 0.981120 0.984784 -0.017651	-0.019334 0.983148 0.984769 -0.016898	0.007089 0.977961 0.989139 -0.000740	-0.025328 0.985007 0.967754 -0.012569	-0.025135 0.980512 0.990042 -0.024991	0.007402 0.984421 0.976880 0.003104	-0.006364 0.982853 0.970981 -0.008953	-0.005204 0.978650 0.990264 0.002573	0.020475 0.987468 0.984760 0.023032	0.021908 0.971908 0.988326 0.017543	0.028234 0.989185 0.992087 0.026238	0 0.030691 9999
6 40	19 16	6 40	0.158759 0.860065 0.878071 0.014711	-0.035827 0.989632 0.963380 -0.047642	-0.000646 0.981120 0.985829 -0.009507	-0.000819 0.983148 0.985448 -0.012310	-0.025774 0.977961 0.962835 -0.028054	-0.026645 0.985007 0.967554 -0.025376	0.007806 0.980512 0.946954 -0.008225	-0.064382 0.984421 0.975791 -0.061806	0.063118 0.982853 0.948219 0.061758	-0.028713 0.978650 0.977702 -0.025714	-0.035413 0.987468 0.914942 -0.034591	-0.020151 0.971908 0.986044 -0.019502	0.002584 0.989185 0.990475 0.005446	7 -0.030153 9999
6 41	19 20	6 41	0.176919 0.860065 0.857973 -0.011343	-0.008495 0.989632 0.977557 -0.014083	0.056338 0.981120 0.969939 0.057614	0.059006 0.983148 0.967995 0.060348	-0.001860 0.977961 0.982309 -0.000018	-0.010172 0.985007 0.985139 -0.007630	-0.020404 0.980512 0.968871 -0.020984	-0.035241 0.984421 0.982617 -0.038215	-0.003502 0.982853 0.984100 -0.013626	-0.039081 0.978650 0.987619 -0.038536	-0.035282 0.987468 0.970193 -0.024249	0.006378 0.971908 0.975800 0.008730	-0.004141 0.989185 0.979665 -0.008650	0 0.000000 9999
6 42	19 8	6 42	0.091799 0.860065 0.970164 0.034848	-0.005628 0.989632 0.980511 -0.012020	-0.001187 0.981120 0.994228 -0.000472	-0.002725 0.983148 0.993529 -0.005409	0.005340 0.977961 0.974886 -0.005522	0.013434 0.985007 0.980769 0.019099	-0.013619 0.980512 0.970772 -0.014291	0.024242 0.984421 0.981820 0.012523	0.002026 0.982853 0.953018 0.012802	0.000320 0.978650 0.985542 0.002247	0.004980 0.987468 0.993483 0.005401	-0.001979 0.971908 0.992673 -0.005657	-0.045230 0.989185 0.985854 -0.046083	0 0.034848 9999
6 43	19 20	6 43	0.261576 0.860065 0.839216 0.015837	-0.012968 0.989632 0.986319 -0.013791	0.027709 0.981120 0.975075 0.022466	0.039504 0.983148 0.972054 0.033021	0.052610 0.977961 0.983469 0.051462	-0.052080 0.985007 0.971538 -0.050034	0.061340 0.980512 0.975537 0.049712	0.015342 0.984421 0.980366 0.012915	0.008973 0.982853 0.986081 0.013421	0.006900 0.978650 0.980565 -0.004199	0.008417 0.987468 0.988747 0.004032	-0.035403 0.971908 0.982166 -0.029943	-0.039001 0.989185 0.991103 -0.039581	4 0.028548 9999
6 44	19 19	6 44	0.199556 0.860065 0.904314 0.014870	0.018140 0.989632 0.978368 0.017822	0.007920 0.981120 0.983637 0.008334	0.007363 0.983148 0.987610 0.008805	-0.032199 0.977961 0.978075 -0.037430	0.036553 0.985007 0.984698 0.039461	-0.037180 0.980512 0.982027 -0.029800	0.006407 0.984421 0.983604 0.000247	0.002729 0.982853 0.979155 0.001514	-0.052410 0.978650 0.978322 -0.049842	-0.033559 0.987468 0.974023 -0.025619	0.036804 0.971908 0.976416 0.026935	-0.031819 0.989185 0.983754 -0.031974	9 -0.027224 9999
6 45	19 20	6 45	0.264432 0.860065 0.865442 0.041470	0.014090 0.989632 0.985004 0.011718	0.012166 0.981120 0.966573 0.020736	0.019272 0.983148 0.966965 0.026493	0.007184 0.977961 0.984966 0.008354	0.003077 0.985007 0.980726 0.003831	0.053857 0.980512 0.984584 0.051224	0.042161 0.984421 0.979527 0.047706	0.025637 0.982853 0.976098 0.017086	0.042724 0.978650 0.974641 0.031986	-0.002789 0.987468 0.989172 -0.010472	-0.019231 0.971908 0.985854 -0.023393	-0.010427 0.989185 0.984676 -0.008831	6 0.046090 147
6 46	19 19	6 46	0.246696 0.860065 0.850051 -0.002659	-0.009249 0.989632 0.988844 -0.015756	0.037304 0.981120 0.958866 0.027971	0.035792 0.983148 0.956619 0.024655	-0.008484 0.977961 0.973217 -0.002479	-0.032462 0.985007 0.963391 -0.015576	0.020414 0.980512 0.948292 0.007355	-0.027782 0.984421 0.985047 -0.026769	0.013513 0.982853 0.988350 0.004342	-0.001042 0.978650 0.985151 0.012765	-0.007892 0.987468 0.982645 -0.010774	-0.051879 0.971908 0.968344 -0.041889	-0.009018 0.989185 0.990780 -0.011767	0 0.000000 9999
6 47	19 18	6 47	0.222960 0.860065 0.873920 -0.000509	0.030482 0.989632 0.986594 0.031589	0.056661 0.981120 0.971348 0.048975	0.056615 0.983148 0.971666 0.049863	-0.027621 0.977961 0.988274 -0.023710	-0.003147 0.985007 0.972358 0.011234	0.015108 0.980512 0.962214 -0.004036	0.009462 0.984421 0.986940 0.004358	0.049658 0.982853 0.972260 0.038270	0.014885 0.978650 0.986046 0.020551	-0.001549 0.987468 0.983033 -0.007727	-0.014662 0.971908 0.982431 0.001745	-0.004167 0.989185 0.985995 -0.005619	0 0.000000 9999
6 48	19 3	6 48	0.072691 0.860065 0.963458 -0.001916	-0.009780 0.989632 0.996054 -0.007657	-0.002108 0.981120 0.999452 -0.001260	-0.002318 0.983148 0.999435 -0.001299	0.016164 0.977961 0.994077 0.015549	-0.003996 0.985007 0.989354 -0.001326	0.018431 0.980512 0.994854 0.021410	0.005660 0.984421 0.997199 0.002667	-0.028002 0.982853 0.933383 -0.015845	-0.040915 0.978650 0.927297 -0.048134	0.010287 0.987468 0.940328 -0.003178	0.001846 0.971908 0.998099 0.000620	-0.020954 0.989185 0.878921 -0.019039	0 0.000000 9999
6 49	19 19	6 49	0.258494 0.860065 0.850365 0.014258	0.002602 0.989632 0.985004 -0.001358	0.006813 0.981120 0.963796 0.005614	0.007575 0.983148 0.962889 0.006709	-0.024393 0.977961 0.985272 -0.019370	-0.011163 0.985007 0.976840 0.002952	0.025440 0.980512 0.983383 0.020714	-0.012074 0.984421 0.988473 -0.006606	-0.009435 0.982853 0.971232 -0.017868	-0.016296 0.978650 0.982236 0.001433	-0.039793 0.987468 0.983123 -0.042747	-0.015266 0.971908 0.987304 -0.012101	0.022090 0.989185 0.990553 0.019872	6 0.017185 9999
6 50	19 20	6 50	0.298380 0.860065 0.821741 0.034122	-0.011258 0.989632 0.983263 -0.008316	-0.012798 0.981120 0.966635 -0.001417	-0.016518 0.983148 0.965513 -0.001555	-0.010299 0.977961 0.978547 -0.007369	-0.028513 0.985007 0.987153 -0.026188	-0.009435 0.980512 0.983977 -0.003895	0.011478 0.984421 0.988104 0.010010	0.006845 0.982853 0.987274 0.001326	0.009107 0.978650 0.988341 0.015617	-0.032253 0.987468 0.982663 -0.024771	-0.028005 0.971908 0.984995 -0.018685	0.011943 0.989185 0.992342 0.017223	0 0.034122 9999
6 51	19 19	6 51	0.279491 0.860065 0.838321 0.030890	0.004057 0.989632 0.973661 -0.000613	-0.000835 0.981120 0.982107 -0.003891	-0.001045 0.983148 0.981707 -0.003802	0.000122 0.977961 0.987798 -0.006181	0.000625 0.985007 0.983584 -0.004503	-0.007371 0.980512 0.989365 -0.006051	0.003217 0.984421 0.988432 0.002778	-0.010176 0.982853 0.971817 -0.012887	-0.021764 0.978650 0.987397 -0.018802	-0.008593 0.987468 0.977107 -0.000778	0.039401 0.971908 0.974330 0.023284	-0.014005 0.989185 0.980127 -0.015682	0 0.030890 9999
6 53	19 8	6 53	0.338388 0.860065 0.767437 0.052140	-0.018807 0.989632 0.976992 -0.016985	-0.023890 0.981120 0.984052 -0.027684	-0.022865 0.983148 0.978625 -0.029973	0.038321 0.977961 0.982371 0.029890	-0.027706 0.985007 0.977186 -0.020624	0.005801 0.980512 0.986243 0.007387	0.037201 0.984421 0.976704 0.031543	0.043658 0.982853 0.950394 0.027519	0.031723 0.978650 0.983255 0.027521	0.027586 0.987468 0.985285 0.024985	-0.001180 0.971908 0.986593 0.001594	0.004567 0.989185 0.981243 0.006932	0 0.052140 97
7 8	19 19	7 8	0.339412 0.850595 0.825738 0.092459	0.030550 0.972212 0.976568 0.014677	0.037003 0.971774 0.983912 0.036408	0.037043 0.970462 0.978733 0.038956	0.001567 0.973566 0.989122 0.003680	0.004230 0.982288 0.985331 0.005857	-0.037900 0.981215 0.981772 -0.022358	0.015570 0.979861 0.988805 0.019567	0.011057 0.988267 0.982965 0.009871	-0.018885 0.983044 0.984346 -0.006048	-0.034458 0.983944 0.985534 -0.028644	-0.045637 0.970609 0.974711 -0.026969	-0.026892 0.992220 0.981052 -0.022455	0 0.092459 -9
7 9	19 19	7 9	0.237277 0.850595 0.841962 0.071104	0.054639 0.972212 0.958034 0.038949	0.016603 0.971774 0.975486 0.028297	0.017723 0.970462 0.977592 0.028595	-0.087014 0.973566 0.981714 -0.082245	-0.050901 0.982288 0.974456 -0.040134	-0.061978 0.981215 0.981252 -0.056166	0.027266 0.979861 0.976585 0.020124	0.023201 0.988267 0.990235 0.021423	-0.021610 0.983044 0.981548 -0.029505	0.003333 0.983944 0.977117 -0.001241	-0.074576 0.970609 0.982937 -0.075365	-0.002490 0.992220 0.990269 0.001190	4 -0.076472 -9
7 10	19 19	7 10	0.330899 0.850595 0.838370 0.094269	0.059486 0.972212 0.978259 0.043957	-0.007423 0.971774 0.987412 -0.011788	-0.008646 0.970462 0.985283 -0.010010	0.018191 0.973566 0.982714 0.010024	-0.003526 0.982288 0.970970 -0.001706	0.047707 0.981215 0.978753 0.032593	-0.001744 0.979861 0.980602 -0.018560	0.005738 0.988267 0.989853 0.001322	-0.025928 0.983044 0.986352 -0.033167	0.010063 0.983944 0.987395 0.012808	-0.011584 0.970609 0.982264 0.013400	-0.035648 0.992220 0.987078 -0.034220	0 0.094269 -9
7 11	19 17	7 11	0.103701 0.850595 0.892081 -0.028206	-0.020507 0.972212 0.981819 -0.018300	-0.033914 0.971774 0.988829 -0.027737	-0.032457 0.970462 0.990535 -0.029936	-0.006092 0.973566 0.959747 -0.003815	0.036767 0.982288 0.988282 0.040710	-0.003946 0.981215 0.984041 -0.000442	0.017242 0.979861 0.988638 0.018951	-0.005584 0.988267 0.972747 -0.003307	-0.016736 0.983044 0.984921 -0.024714	0.020691 0.983944 0.979909 0.009165	0.027937 0.970609 0.988011 0.026564	-0.000064 0.992220 0.966609 0.006537	0 0.000000 9999
7 12	19 19	7 12	0.305670 0.850595 0.821745 0.042003	0.001072 0.972212 0.983609 0.009054	-0.000373 0.971774 0.979249 0.020415	0.002338 0.970462 0.978036 0.021936	-0.010838 0.973566 0.984009 -0.016778	0.015141 0.982288 0.984823 0.009239	-0.000554 0.981215 0.987785 -0.001465	-0.026155 0.979861 0.986258 -0.030919	0.014664 0.988267 0.984154 0.014433	-0.017481 0.983044 0.988774 -0.024592	-0.041484 0.983944 0.977826 -0.038634	0.009217 0.970609 0.981355 0.005994	-0.003366 0.992220 0.982118 -0.002187	0 0.042003 9999
7 13	19 18	7 13	0.277957 0.850595 0.838177 0.027197	0.040663 0.972212 0.973641 0.030490	-0.002160 0.971774 0.982956 -0.008064	-0.003939 0.970462 0.983019 -0.006405	0.043699 0.973566 0.985640 0.042551	0.038803 0.982288 0.980829 0.033818	-0.002171 0.981215 0.990990 0.002931	0.027411 0.979861 0.974485 0.035123	-0.015144 0.988267 0.984239 -0.018590	0.070206 0.983044 0.981892 0.070433	0.036813 0.983944 0.977758 0.035190	0.004983 0.970609 0.985607 0.021287	0.004440 0.992220 0.985325 -0.000308	9 0.043767 9999
7 14	19 19	7 14	0.271682 0.850595 0.831830 0.000589	0.042432 0.972212 0.975554 0.030489	0.022172 0.971774 0.982592 0.019645	0.025718 0.970462 0.982025 0.020799	-0.011553 0.973566 0.984928 -0.013078	-0.009878 0.982288 0.983629 -0.011753	-0.001235 0.981215 0.992128 -0.008879	0.010392 0.979861 0.986373 0.001691	-0.017477 0.988267 0.989396 -0.016801	0.040639 0.983044 0.978810 0.036266	-0.009097 0.983944 0.968014 -0.005358	-0.015129 0.970609 0.975653 0.003991	-0.026825 0.992220 0.986810 -0.029190	9 0.004622 9999
7 15	19 19	7 15	0.270015 0.850595 0.847342 0.027960	0.008003 0.972212 0.981851 0.006113	-0.006772 0.971774 0.986766 -0.008462	-0.006632 0.970462 0.986472 -0.009794	0.001220 0.973566 0.974764 0.009278	0.045149 0.982288 0.983670 0.046011	-0.019697 0.981215 0.979568 -0.008976	-0.019233 0.979861 0.965318 -0.007112	0.031830 0.988267 0.988409 0.023257	-0.018738 0.983044 0.980659 -0.014734	0.038210 0.983944 0.973967 0.040431	0.012390 0.970609 0.980421 0.029018	-0.004109 0.992220 0.988746 -0.003010	10 0.033622 9999
7 16	19 20	7 16	0.268054 0.850595 0.839554 0.016952	0.093082 0.972212 0.974327 0.073704	-0.026616 0.971774 0.976964 -0.015412	-0.023641 0.970462 0.975366 -0.010942	0.002369 0.973566 0.982842 0.003925	-0.007402 0.982288 0.959127 -0.005787	-0.007583 0.981215 0.984091 -0.008951	0.050012 0.979861 0.973903 0.039195	-0.002779 0.988267 0.974485 0.000998	0.020693 0.983044 0.984793 0.025027	0.037490 0.983944 0.976373 0.034745	-0.042286 0.970609 0.973943 -0.016306	-0.003920 0.992220 0.980397 -0.001370	7 0.025777 9999
7 17	19 19	7 17	0.177444 0.850595 0.901515 -0.008119	-0.052441 0.972212 0.963798 -0.042687	-0.036483 0.971774 0.957973 -0.032524	-0.034956 0.970462 0.962246 -0.032015	0.003860 0.973566 0.984851 -0.004862	-0.009397 0.982288 0.981482 -0.018486	-0.002497 0.981215 0.982887 -0.005885	-0.017455 0.979861 0.985764 -0.016633	-0.020375 0.988267 0.984399 -0.021634	-0.000894 0.983044 0.987975 -0.002809	-0.001053 0.983944 0.981898 0.001199	0.050713 0.970609 0.956487 0.031832	-0.004504 0.992220 0.985159 -0.004601	0 0.000000 9999
7 18	19 12	7 18	0.211833 0.850595 0.915766 0.040282	-0.054287 0.972212 0.965215 -0.032955	0.004857 0.971774 0.998288 0.002623	-0.091733 0.970462 0.964047 -0.065474	0.015558 0.973566 0.987374 0.020662	0.035931 0.982288 0.982303 0.032119	0.012073 0.981215 0.976289 0.007659	0.012475 0.979861 0.979511 0.030506	0.012631 0.988267 0.982929 0.011383	-0.015717 0.983044 0.979817 -0.023142	-0.003729 0.983944 0.982520 -0.010234	0.011605 0.970609 0.991467 0.010148	-0.002527 0.992220 0.983561 -0.003805	3 -0.051356 101
7 19	19 17	7 19	0.212716 0.850595 0.907228 0.027536	0.012285 0.972212 0.985467 0.020633	0.010736 0.971774 0.976267 0.003497	0.023787 0.970462 0.972875 0.007306	-0.053992 0.973566 0.985157 -0.058585	0.035596 0.982288 0.960235 0.030549	-0.043231 0.981215 0.977307 -0.040143	0.030882 0.979861 0.977750 0.019796	0.008213 0.988267 0.980306 0.010209	-0.008816 0.983044 0.969170 -0.009742	-0.015004 0.983944 0.989062 -0.009738	-0.011742 0.970609 0.981851 0.010049	0.001502 0.992220 0.981825 -0.003250	4 -0.040165 9999
7 20	19 9	7 20	0.175287 0.850595 0.918458 0.002368	0.007665 0.972212 0.987499 -0.003024	0.049871 0.971774 0.988039 0.046417	-0.029296 0.970462 0.975607 -0.052263	-0.021172 0.973566 0.985391 -0.026946	0.022211 0.982288 0.977554 0.023147	0.013970 0.981215 0.983960 0.014537	0.016721 0.979861 0.976304 0.000268	-0.001239 0.988267 0.973641 -0.001797	-0.008390 0.983044 0.972360 -0.005047	0.001008 0.983944 0.987191 -0.005267	-0.021740 0.970609 0.983109 -0.028391	-0.001007 0.992220 0.975089 -0.004008	3 -0.011125 9999
7 21	19 16	7 21	0.215908 0.850595 0.893996 0.019788	0.019046 0.972212 0.982713 0.008251	0.083734 0.971774 0.915351 0.076312	0.083449 0.970462 0.909409 0.066814	0.013116 0.973566 0.972862 0.006328	0.002571 0.982288 0.951783 -0.001524	0.029971 0.981215 0.939172 0.015523	0.012908 0.979861 0.972825 0.008869	0.017422 0.988267 0.983770 0.017629	0.032426 0.983044 0.970371 0.044407	0.006645 0.983944 0.967937 -0.006442	0.029054 0.970609 0.969189 0.007173	-0.015927 0.992220 0.984826 -0.019483	9 0.029643 9999
7 22	19 20	7 22	0.261412 0.850595 0.831007 0.007311	0.065401 0.972212 0.958825 0.028706	0.064392 0.971774 0.974925 0.054164	0.063683 0.970462 0.974026 0.050991	0.009629 0.973566 0.982312 0.011308	-0.019419 0.982288 0.971085 -0.017734	0.006316 0.981215 0.981565 0.004628	0.064037 0.979861 0.962769 0.041249	-0.003334 0.988267 0.976451 -0.007846	0.002619 0.983044 0.987098 -0.006917	-0.048654 0.983944 0.955727 -0.039525	-0.056643 0.970609 0.975604 -0.030113	-0.001959 0.992220 0.988931 0.001152	7 0.017366 9999
7 23	19 20	7 23	0.300808 0.850595 0.820755 0.050254	0.067716 0.972212 0.980954 0.057525	0.029801 0.971774 0.981949 0.019045	0.030090 0.970462 0.980980 0.021471	0.047028 0.973566 0.980063 0.053576	-0.023677 0.982288 0.979423 -0.012866	0.048676 0.981215 0.979777 0.043828	-0.004906 0.979861 0.985381 -0.004029	-0.010770 0.988267 0.975478 -0.014468	0.049881 0.983044 0.982201 0.046272	0.027796 0.983944 0.987183 0.033205	0.000471 0.970609 0.983990 0.012541	-0.005787 0.992220 0.965892 -0.009501	4 0.051888 99
7 24	19 20	7 24	0.271884 0.850595 0.848307 0.039787	0.052756 0.972212 0.987857 0.042105	-0.007018 0.971774 0.979386 0.004744	-0.005378 0.970462 0.978333 0.005644	-0.029518 0.973566 0.989156 -0.031854	0.040019 0.982288 0.973467 0.041578	-0.032435 0.981215 0.984325 -0.025030	0.035318 0.979861 0.990471 0.035856	0.046219 0.988267 0.985707 0.042022	-0.010296 0.983044 0.980921 -0.024113	0.007016 0.983944 0.957149 0.014045	-0.058041 0.970609 0.976349 -0.042638	0.024001 0.992220 0.987515 0.029909	8 0.040889 9999
7 25	19 19	7 25	0.255824 0.850595 0.860965 0.029666	-0.016751 0.972212 0.979712 -0.026243	-0.034045 0.971774 0.983575 -0.023368	-0.033916 0.970462 0.979010 -0.025463	-0.043858 0.973566 0.983137 -0.046816	-0.027354 0.982288 0.981270 -0.027547	-0.029586 0.981215 0.981509 -0.038907	-0.011393 0.979861 0.975266 -0.030538	0.015845 0.988267 0.981133 0.016259	-0.016035 0.983044 0.989499 -0.019466	0.021707 0.983944 0.986253 0.012487	-0.024434 0.970609 0.981730 -0.029455	0.026641 0.992220 0.973019 0.027678	4 -0.037267 9999
7 26	19 18	7 26	0.267006 0.850595 0.830320 0.016592	-0.006946 0.972212 0.985931 0.001108	-0.031396 0.971774 0.979054 -0.023967	-0.030808 0.970462 0.978327 -0.021746	0.034162 0.973566 0.978074 0.024485	0.039688 0.982288 0.983041 0.029380	-0.009554 0.981215 0.986626 -0.004610	0.004365 0.979861 0.984183 -0.004439	-0.030142 0.988267 0.984902 -0.035188	0.012118 0.983044 0.981242 0.002964	0.010548 0.983944 0.980740 0.012075	0.018664 0.970609 0.981987 0.008225	-0.017448 0.992220 0.988405 -0.017657	8 -0.024163 9999
7 27	19 7	7 27	0.069171 0.850595 0.974247 0.004335	-0.014887 0.972212 0.997513 -0.011222	-0.001482 0.971774 0.999968 -0.001007	-0.001495 0.970462 0.999967 -0.001050	0.011583 0.973566 0.979143 0.005379	-0.020536 0.982288 0.991642 -0.018133	0.010865 0.981215 0.988594 0.011793	0.005410 0.979861 0.978202 0.000449	-0.005928 0.988267 0.985720 -0.007004	-0.050088 0.983044 0.929513 -0.041324	0.007454 0.983944 0.944348 0.006617	-0.000102 0.970609 0.999359 -0.002039	-0.023885 0.992220 0.878014 -0.019351	6 0.007150 9999
7 28	19 17	7 28	0.256821 0.850595 0.850723 0.016874	0.023881 0.972212 0.982391 0.020484	0.035645 0.971774 0.915750 0.047435	0.033610 0.970462 0.915329 0.043909	0.020215 0.973566 0.983309 0.024970	-0.024766 0.982288 0.968122 -0.027008	0.015932 0.981215 0.950646 0.015446	-0.004755 0.979861 0.984993 -0.002155	-0.005281 0.988267 0.976763 0.000617	0.003283 0.983044 0.982054 0.015015	0.004948 0.983944 0.986594 -0.001600	0.007909 0.970609 0.976404 0.010302	0.001620 0.992220 0.985979 0.000639	4 0.020527 9999
7 29	19 20	7 29	0.256821 0.850595 0.840783 -0.011252	-0.023300 0.972212 0.983955 -0.036409	0.017861 0.971774 0.980712 0.015400	0.018333 0.970462 0.982644 0.020033	0.022354 0.973566 0.976347 0.017047	-0.029927 0.982288 0.979391 -0.029663	0.011092 0.981215 0.981354 0.008670	0.025130 0.979861 0.974348 0.018449	0.020682 0.988267 0.983495 0.020102	0.011354 0.983044 0.985031 0.004011	0.008703 0.983944 0.973302 0.010568	-0.040999 0.970609 0.978452 -0.023322	0.021544 0.992220 0.984767 0.020493	0 0.000000 9999
7 30	19 19	7 30	0.200508 0.850595 0.847200 0.011053	-0.011037 0.972212 0.965458 0.019241	0.001420 0.971774 0.971840 -0.007550	0.019828 0.970462 0.976397 0.020141	-0.055946 0.973566 0.966445 -0.041791	0.062114 0.982288 0.971327 0.052648	-0.018335 0.981215 0.977998 -0.011478	-0.027369 0.979861 0.969380 -0.015297	-0.007103 0.988267 0.966360 0.010572	-0.018831 0.983044 0.979697 -0.021876	-0.014515 0.983944 0.982055 -0.015021	-0.027709 0.970609 0.979623 -0.022896	0.000515 0.992220 0.970740 -0.002942	4 -0.021492 9999
7 31	19 19	7 31	0.275773 0.850595 0.843069 0.037685	-0.014360 0.972212 0.990381 -0.011018	0.034537 0.971774 0.977031 0.037259	0.037531 0.970462 0.979910 0.042773	-0.028630 0.973566 0.972031 -0.024654	-0.031449 0.982288 0.983190 -0.034352	-0.035027 0.981215 0.966810 -0.019397	-0.052146 0.979861 0.956758 -0.027462	0.017761 0.988267 0.979949 0.024791	-0.013568 0.983044 0.974608 -0.000538	0.013030 0.983944 0.988180 0.006975	-0.026377 0.970609 0.979209 -0.015961	0.054100 0.992220 0.976080 0.049770	0 0.037685 9999
7 32	19 19	7 32	0.211183 0.850595 0.848651 -0.012490	0.006949 0.972212 0.963471 0.011414	-0.054998 0.971774 0.972903 -0.055108	-0.029375 0.970462 0.981104 -0.040827	-0.041198 0.973566 0.972345 -0.045668	0.004023 0.982288 0.967905 0.009743	-0.030660 0.981215 0.968682 -0.032164	0.005210 0.979861 0.969754 -0.012281	-0.024453 0.988267 0.964019 -0.023924	-0.001414 0.983044 0.983337 -0.002214	0.016403 0.983944 0.968340 0.025356	0.044325 0.970609 0.980146 0.042995	0.000329 0.992220 0.987616 0.000809	0 0.000000 9999
7 33	19 20	7 33	0.253852 0.850595 0.849175 0.020343	0.023362 0.972212 0.966541 0.000379	0.031690 0.971774 0.989382 0.031104	0.031853 0.970462 0.987821 0.029779	-0.016807 0.973566 0.980991 -0.023733	-0.007102 0.982288 0.979261 -0.006605	0.016755 0.981215 0.979699 0.010511	0.039266 0.979861 0.977360 0.027578	0.000761 0.988267 0.986586 0.000891	-0.004700 0.983044 0.973872 -0.011671	-0.056810 0.983944 0.971539 -0.056247	-0.047679 0.970609 0.980014 -0.033922	-0.032026 0.992220 0.993339 -0.035330	7 0.023686 9999
7 34	19 18	7 34	0.181150 0.850595 0.853829 0.018521	0.060617 0.972212 0.960535 0.033832	0.006599 0.971774 0.978927 0.004736	0.007833 0.970462 0.982846 0.003792	0.011433 0.973566 0.983428 0.008910	-0.040872 0.982288 0.967519 -0.033846	0.000130 0.981215 0.976974 0.004454	0.048108 0.979861 0.965283 0.032528	0.001110 0.988267 0.976892 -0.002180	-0.002480 0.983044 0.980881 -0.007451	0.002606 0.983944 0.962971 0.000881	-0.033246 0.970609 0.980824 -0.030230	0.002074 0.992220 0.977832 0.006723	7 0.024545 9999
7 35	19 19	7 35	0.159227 0.850595 0.884331 0.020115	-0.016793 0.972212 0.981537 -0.018350	0.029612 0.971774 0.984920 0.020966	0.035404 0.970462 0.986259 0.023835	-0.022259 0.973566 0.954797 -0.023069	0.007529 0.982288 0.981910 0.001761	-0.032238 0.981215 0.985672 -0.031724	-0.015403 0.979861 0.984864 -0.021372	0.004313 0.988267 0.984764 0.002494	-0.021613 0.983044 0.976923 -0.027040	0.069721 0.983944 0.960170 0.069971	-0.039767 0.970609 0.983215 -0.033315	0.017809 0.992220 0.991666 0.023306	10 0.037516 9999
7 36	19 20	7 36	0.281990 0.850595 0.864353 0.063266	0.048335 0.972212 0.963428 0.017283	0.001674 0.971774 0.985252 0.002190	0.000965 0.970462 0.985066 0.002156	-0.000569 0.973566 0.988594 -0.007435	-0.010642 0.982288 0.970346 -0.003403	0.027227 0.981215 0.985913 0.023015	0.031783 0.979861 0.974428 0.022196	-0.025947 0.988267 0.987194 -0.033401	0.039454 0.983044 0.977172 0.029156	0.025161 0.983944 0.981802 0.020481	-0.019979 0.970609 0.978775 -0.011839	-0.006910 0.992220 0.979322 -0.008864	0 0.063266 62
7 37	19 19	7 37	0.241968 0.850595 0.796573 0.039834	0.067590 0.972212 0.971685 0.049343	0.039168 0.971774 0.981639 0.032362	0.038126 0.970462 0.984016 0.034923	0.011265 0.973566 0.987292 0.024244	-0.016766 0.982288 0.979351 -0.007146	0.002482 0.981215 0.984090 -0.000945	0.031021 0.979861 0.972236 0.021781	0.002104 0.988267 0.970757 0.009166	0.071914 0.983044 0.962877 0.070446	0.022271 0.983944 0.978146 0.020403	0.002868 0.970609 0.983163 0.015707	-0.029682 0.992220 0.972703 -0.029257	9 0.052973 92
7 38	19 19	7 38	0.254451 0.850595 0.814484 0.029096	0.004594 0.972212 0.982518 -0.018473	0.009204 0.971774 0.980711 0.005264	0.009021 0.970462 0.979772 0.008588	-0.051898 0.973566 0.972574 -0.050804	-0.056928 0.982288 0.982330 -0.052111	-0.040764 0.981215 0.980039 -0.042679	-0.007006 0.979861 0.973242 -0.027217	0.000830 0.988267 0.971978 0.003496	-0.009665 0.983044 0.962733 -0.020096	0.002527 0.983944 0.965649 -0.002651	-0.051975 0.970609 0.975059 -0.038171	0.003119 0.992220 0.972420 0.006443	4 -0.038447 9999
7 39	19 20	7 39	0.268410 0.850595 0.823597 0.006522	0.005410 0.972212 0.980267 0.001300	-0.025692 0.971774 0.984784 -0.021337	-0.022381 0.970462 0.984769 -0.018094	-0.043413 0.973566 0.989139 -0.040807	0.010652 0.982288 0.967754 0.005202	-0.011070 0.981215 0.990042 -0.009536	-0.035346 0.979861 0.976880 -0.011950	0.004364 0.988267 0.970981 -0.003294	0.009498 0.983044 0.990264 0.003928	0.049075 0.983944 0.984760 0.049868	-0.013772 0.970609 0.988326 -0.009404	-0.003636 0.992220 0.992087 -0.008771	10 0.018034 9999
7 40	19 16	7 40	0.170960 0.850595 0.878071 -0.017414	0.047484 0.972212 0.963380 0.018451	0.032941 0.971774 0.985829 0.027783	0.032945 0.970462 0.985448 0.032076	0.001295 0.973566 0.962835 0.002496	-0.009369 0.982288 0.967554 0.009870	0.024679 0.981215 0.946954 0.016455	0.010380 0.979861 0.975791 -0.002865	-0.002518 0.988267 0.948219 -0.009106	-0.004528 0.983044 0.977702 -0.001918	0.022416 0.983944 0.914942 0.017653	0.021729 0.970609 0.986044 0.015563	-0.001434 0.992220 0.990475 -0.003831	0 0.000000 9999
7 41	19 20	7 41	0.214329 0.850595 0.857973 0.005630	-0.043753 0.972212 0.977557 -0.051915	-0.045838 0.971774 0.969939 -0.052540	-0.046240 0.970462 0.967995 -0.056854	0.016775 0.973566 0.982309 0.008706	-0.033291 0.982288 0.985139 -0.031415	0.036216 0.981215 0.968871 0.028477	-0.014280 0.979861 0.982617 -0.023660	-0.018836 0.988267 0.984100 -0.019966	-0.012958 0.983044 0.987619 -0.012834	0.011049 0.983944 0.970193 0.006715	0.030434 0.970609 0.975800 0.033882	-0.011970 0.992220 0.979665 -0.015795	3 -0.017891 9999
7 42	19 8	7 42	0.039294 0.850595 0.970164 -0.031534	-0.031843 0.972212 0.980511 -0.031873	-0.000030 0.971774 0.994228 -0.000862	0.000384 0.970462 0.993529 0.003149	0.011118 0.973566 0.974886 0.011417	-0.012801 0.982288 0.980769 -0.011886	0.013562 0.981215 0.970772 0.019009	-0.005072 0.979861 0.981820 0.007134	-0.014619 0.988267 0.953018 -0.010351	-0.002210 0.983044 0.985542 0.003623	-0.007497 0.983944 0.993483 -0.006961	-0.001069 0.970609 0.992673 0.004552	-0.000266 0.992220 0.985854 -0.000467	0 0.000000 9999
7 43	19 20	7 43	0.247878 0.850595 0.839216 -0.006147	0.054071 0.972212 0.986319 0.046050	0.044815 0.971774 0.975075 0.026285	0.043103 0.970462 0.972054 0.022678	0.017325 0.973566 0.983469 0.021698	0.039082 0.982288 0.971538 0.039692	0.034592 0.981215 0.975537 0.021037	-0.007534 0.979861 0.980366 -0.001287	0.024539 0.988267 0.986081 0.020735	-0.016536 0.983044 0.980565 -0.009902	0.010652 0.983944 0.988747 0.011478	0.065069 0.970609 0.982166 0.043605	-0.025885 0.992220 0.991103 -0.027978	0 0.000000 9999
7 44	19 19	7 44	0.179720 0.850595 0.904314 -0.014466	0.026584 0.972212 0.978368 0.008211	-0.014470 0.971774 0.983637 -0.008948	-0.014734 0.970462 0.987610 -0.010929	-0.035999 0.973566 0.978075 -0.037674	-0.016246 0.982288 0.984698 -0.018183	-0.038209 0.981215 0.982027 -0.033060	-0.002321 0.979861 0.983604 -0.001511	-0.001327 0.988267 0.979155 -0.009906	0.010604 0.983044 0.978322 0.005551	0.013687 0.983944 0.974023 0.025790	-0.057720 0.970609 0.976416 -0.039805	-0.000966 0.992220 0.983754 -0.003307	0 0.000000 9999
7 45	19 20	7 45	0.253728 0.850595 0.865442 0.029604	0.036306 0.972212 0.985004 0.035897	-0.056322 0.971774 0.966573 -0.051581	-0.050143 0.970462 0.966965 -0.043812	0.022071 0.973566 0.984966 0.025790	0.017778 0.982288 0.980726 0.018759	-0.017881 0.981215 0.984584 -0.014041	0.024186 0.979861 0.979527 0.041659	0.001917 0.988267 0.976098 0.001718	0.019644 0.983044 0.974641 0.034098	-0.041491 0.983944 0.989172 -0.039992	0.014932 0.970609 0.985854 0.014141	-0.017468 0.992220 0.984676 -0.021652	2 -0.039077 9999
7 46	19 19	7 46	0.251653 0.850595 0.850051 0.006450	0.053108 0.972212 0.988844 0.053840	0.082390 0.971774 0.958866 0.056021	0.080597 0.970462 0.956619 0.053101	0.002600 0.973566 0.973217 -0.005747	-0.013253 0.982288 0.963391 -0.010955	0.049851 0.981215 0.948292 0.021875	-0.027005 0.979861 0.985047 -0.022199	-0.010393 0.988267 0.988350 -0.010534	-0.007819 0.983044 0.985151 -0.007160	0.005432 0.983944 0.982645 0.003592	0.041866 0.970609 0.968344 0.006764	-0.030831 0.992220 0.990780 -0.032046	7 -0.011966 9999
7 47	19 18	7 47	0.240019 0.850595 0.873920 0.027502	0.035676 0.972212 0.986594 0.032693	0.049716 0.971774 0.971348 0.023383	0.048056 0.970462 0.971666 0.026160	0.008570 0.973566 0.988274 -0.004001	-0.017537 0.982288 0.972358 -0.022578	0.012968 0.981215 0.962214 -0.009225	-0.028937 0.979861 0.986940 -0.024900	0.060044 0.988267 0.972260 0.065778	-0.004086 0.983044 0.986046 -0.007147	0.024992 0.983944 0.983033 0.023392	0.033243 0.970609 0.982431 0.018400	0.005268 0.992220 0.985995 0.006052	8 0.042533 9999
7 48	19 3	7 48	0.097622 0.850595 0.963458 0.013330	-0.018170 0.972212 0.996054 -0.015372	-0.006157 0.971774 0.999452 -0.006001	-0.006378 0.970462 0.999435 -0.006189	-0.002200 0.973566 0.994077 -0.004790	-0.024280 0.982288 0.989354 -0.021225	-0.001051 0.981215 0.994854 -0.000586	0.014105 0.979861 0.997199 0.011693	0.009261 0.988267 0.933383 0.013911	-0.034301 0.983044 0.927297 -0.023975	-0.011304 0.983944 0.940328 -0.016024	-0.016068 0.970609 0.998099 -0.018836	-0.020248 0.992220 0.878921 -0.007234	1 -0.014315 9999
7 49	19 19	7 49	0.243792 0.850595 0.850365 0.004710	-0.011905 0.972212 0.985004 -0.020275	0.039797 0.971774 0.963796 0.016003	0.039373 0.970462 0.962889 0.016652	0.004190 0.973566 0.985272 -0.004332	0.002482 0.982288 0.976840 -0.002928	0.003102 0.981215 0.983383 -0.005450	0.008402 0.979861 0.988473 0.008629	-0.003052 0.988267 0.971232 -0.005302	0.021168 0.983044 0.982236 0.014461	0.021092 0.983944 0.983123 0.015898	0.001058 0.970609 0.987304 -0.012227	0.007563 0.992220 0.990553 0.006899	1 -0.009772 9999
7 50	19 20	7 50	0.284519 0.850595 0.821741 0.033905	0.017984 0.972212 0.983263 0.030855	-0.032891 0.971774 0.966635 -0.005573	-0.033372 0.970462 0.965513 -0.003448	-0.018009 0.973566 0.978547 -0.026204	-0.004166 0.982288 0.987153 -0.003491	-0.044672 0.981215 0.983977 -0.033634	-0.026828 0.979861 0.988104 -0.025245	-0.030753 0.988267 0.987274 -0.034782	0.011776 0.983044 0.988341 0.008932	-0.019789 0.983944 0.982663 -0.013174	-0.000707 0.970609 0.984995 -0.010956	0.028092 0.992220 0.992342 0.031080	8 -0.034341 9999
7 51	19 19	7 51	0.235640 0.850595 0.838321 -0.015911	0.029875 0.972212 0.973661 0.007628	-0.024022 0.971774 0.982107 -0.028827	-0.024849 0.970462 0.981707 -0.028995	-0.009572 0.973566 0.987798 -0.002821	0.032304 0.982288 0.983584 0.032870	-0.010215 0.981215 0.989365 0.002983	-0.002108 0.979861 0.988432 0.001789	0.028441 0.988267 0.971817 0.026627	0.034673 0.983044 0.987397 0.024606	-0.003027 0.983944 0.977107 0.005377	-0.063225 0.970609 0.974330 -0.042039	0.023768 0.992220 0.980127 0.024227	0 0.000000 9999
7 53	19 8	7 53	0.277286 0.850595 0.767437 -0.034790	-0.001595 0.972212 0.976992 0.018595	0.027205 0.971774 0.984052 0.025483	0.027480 0.970462 0.978625 0.030225	0.001001 0.973566 0.982371 0.010313	-0.006464 0.982288 0.977186 -0.009058	-0.008374 0.981215 0.986243 0.000419	-0.025354 0.979861 0.976704 -0.013420	-0.004875 0.988267 0.950394 -0.016565	-0.005478 0.983044 0.983255 -0.012465	0.018904 0.983944 0.985285 0.019221	0.029240 0.970609 0.986593 0.035646	-0.011237 0.992220 0.981243 -0.012668	0 0.000000 9999
8 9	19 19	8 9	0.197596 0.825738 0.841962 0.036154	0.024824 0.976568 0.958034 0.007920	0.053553 0.983912 0.975486 0.051545	0.053800 0.978733 0.977592 0.053286	0.006891 0.989122 0.981714 0.005904	0.017151 0.985331 0.974456 0.007464	0.042261 0.981772 0.981252 0.038229	0.004632 0.988805 0.976585 0.003935	0.046763 0.982965 0.990235 0.047680	-0.014171 0.984346 0.981548 -0.012513	-0.050869 0.985534 0.977117 -0.047626	0.009564 0.974711 0.982937 0.000803	-0.001076 0.981052 0.990269 -0.000327	8 0.041519 9999
8 10	19 19	8 10	0.318986 0.825738 0.838370 0.046797	0.035806 0.976568 0.978259 0.019896	-0.017683 0.983912 0.987412 -0.026973	-0.020383 0.978733 0.985283 -0.033164	-0.047321 0.989122 0.982714 -0.046600	0.055612 0.985331 0.970970 0.046938	-0.042145 0.981772 0.978753 -0.031552	-0.004637 0.988805 0.980602 -0.005643	0.027023 0.982965 0.989853 0.022305	-0.026663 0.984346 0.986352 -0.022806	0.017831 0.985534 0.987395 0.016675	0.018734 0.974711 0.982264 0.002488	0.031668 0.981052 0.987078 0.025783	0 0.046797 -9
8 11	19 17	8 11	0.093179 0.825738 0.892081 -0.043445	-0.013928 0.976568 0.981819 -0.011367	0.009058 0.983912 0.988829 0.008137	0.008362 0.978733 0.990535 0.009232	0.024978 0.989122 0.959747 0.026073	-0.021081 0.985331 0.988282 -0.018835	0.024850 0.981772 0.984041 0.018662	-0.009982 0.988805 0.988638 -0.010159	0.039748 0.982965 0.972747 0.042193	0.016359 0.984346 0.984921 0.021242	0.017669 0.985534 0.979909 0.021372	-0.000545 0.974711 0.988011 0.002149	0.001485 0.981052 0.966609 -0.006471	0 0.000000 9999
8 12	19 19	8 12	0.341529 0.825738 0.821745 0.061082	-0.034502 0.976568 0.983609 -0.031252	-0.020018 0.983912 0.979249 -0.015805	-0.025693 0.978733 0.978036 -0.020582	-0.025895 0.989122 0.984009 -0.024297	0.021219 0.985331 0.984823 0.019630	-0.026470 0.981772 0.987785 -0.028065	-0.007368 0.988805 0.986258 -0.008844	0.018780 0.982965 0.984154 0.007019	0.008845 0.984346 0.988774 0.015532	0.016725 0.985534 0.977826 0.003617	-0.037450 0.974711 0.981355 -0.033868	0.016815 0.981052 0.982118 0.009535	0 0.061082 -9
8 13	19 18	8 13	0.281956 0.825738 0.838177 0.000051	0.067114 0.976568 0.973641 0.052657	0.024309 0.983912 0.982956 0.022252	0.034925 0.978733 0.983019 0.032277	-0.018217 0.989122 0.985640 -0.019419	-0.035759 0.985331 0.980829 -0.029277	-0.006956 0.981772 0.990990 -0.004639	-0.004262 0.988805 0.974485 -0.003008	0.041868 0.982965 0.984239 0.033094	-0.020737 0.984346 0.981892 -0.020117	-0.001049 0.985534 0.977758 -0.008995	0.048982 0.974711 0.985607 0.028658	0.042060 0.981052 0.985325 0.039917	8 0.001299 9999
8 14	19 19	8 14	0.336523 0.825738 0.831830 0.063042	0.067485 0.976568 0.975554 0.057028	0.015011 0.983912 0.982592 0.008962	0.009748 0.978733 0.982025 0.000509	-0.034820 0.989122 0.984928 -0.036405	0.033387 0.985331 0.983629 0.031273	-0.020583 0.981772 0.992128 -0.016723	-0.016155 0.988805 0.986373 -0.014654	0.021000 0.982965 0.989396 0.021523	-0.017382 0.984346 0.978810 -0.015912	0.026964 0.985534 0.968014 0.004034	0.072979 0.974711 0.975653 0.054544	-0.005470 0.981052 0.986810 0.003557	0 0.063042 64
8 15	19 19	8 15	0.298149 0.825738 0.847342 0.043540	-0.024091 0.976568 0.981851 -0.019857	0.029485 0.983912 0.986766 0.034320	0.028188 0.978733 0.986472 0.036862	-0.044049 0.989122 0.974764 -0.047704	-0.005256 0.985331 0.983670 -0.014675	-0.004222 0.981772 0.979568 -0.006210	-0.038194 0.988805 0.965318 -0.044808	-0.014983 0.982965 0.988409 -0.017765	-0.041312 0.984346 0.980659 -0.045505	0.018864 0.985534 0.973967 0.005028	0.003622 0.974711 0.980421 -0.010560	-0.009289 0.981052 0.988746 -0.013133	4 -0.045574 149
8 16	19 20	8 16	0.320495 0.825738 0.839554 0.047992	0.028119 0.976568 0.974327 0.012837	-0.004958 0.983912 0.976964 -0.007860	-0.010236 0.978733 0.975366 -0.016637	-0.015238 0.989122 0.982842 -0.015929	0.012710 0.985331 0.959127 -0.006426	0.013265 0.981772 0.984091 0.012867	-0.009215 0.988805 0.973903 -0.006498	0.040627 0.982965 0.974485 0.037832	-0.046031 0.984346 0.984793 -0.050770	-0.002001 0.985534 0.976373 -0.017202	0.065680 0.974711 0.973943 0.042534	0.015059 0.981052 0.980397 0.011462	9 -0.049361 120
8 17	19 19	8 17	0.218018 0.825738 0.901515 0.046211	0.041062 0.976568 0.963798 0.061960	0.004730 0.983912 0.957973 -0.003304	0.004264 0.978733 0.962246 -0.002736	-0.006508 0.989122 0.984851 -0.013502	-0.020792 0.985331 0.981482 -0.022034	0.004894 0.981772 0.982887 0.006464	-0.007217 0.988805 0.985764 -0.012639	0.011551 0.982965 0.984399 0.008922	0.020766 0.984346 0.987975 0.020562	0.022363 0.985534 0.981898 0.027913	0.011339 0.974711 0.956487 0.031187	-0.011883 0.981052 0.985159 -0.022333	0 0.046211 146
8 18	19 12	8 18	0.225475 0.825738 0.915766 0.021677	-0.036345 0.976568 0.965215 -0.019057	0.007533 0.983912 0.998288 0.010509	0.006110 0.978733 0.964047 0.012476	0.004746 0.989122 0.987374 0.002964	-0.023391 0.985331 0.982303 -0.018327	-0.005309 0.981772 0.976289 -0.009866	-0.003235 0.988805 0.979511 -0.011627	-0.032770 0.982965 0.982929 -0.033556	-0.017414 0.984346 0.979817 -0.008144	0.002851 0.985534 0.982520 0.009290	0.011198 0.974711 0.991467 0.017226	-0.044450 0.981052 0.983561 -0.046672	8 -0.026970 9999
8 19	19 17	8 19	0.213154 0.825738 0.907228 0.007029	-0.006438 0.976568 0.985467 0.008736	-0.002775 0.983912 0.976267 -0.009650	0.000291 0.978733 0.972875 -0.009992	0.014249 0.989122 0.985157 0.015504	0.035632 0.985331 0.960235 0.017400	0.026680 0.981772 0.977307 0.024146	0.018468 0.988805 0.977750 0.023721	0.018504 0.982965 0.980306 0.025844	0.011609 0.984346 0.969170 0.016632	0.015950 0.985534 0.989062 0.016636	0.002210 0.974711 0.981851 0.001429	0.028526 0.981052 0.981825 0.025358	8 0.013478 9999
8 20	19 9	8 20	0.199049 0.825738 0.918458 0.004206	0.048495 0.976568 0.987499 0.045672	-0.016740 0.983912 0.988039 -0.022211	0.050542 0.978733 0.975607 0.057551	-0.001565 0.989122 0.985391 -0.007765	0.007710 0.985331 0.977554 -0.002880	0.022835 0.981772 0.983960 0.025171	-0.022605 0.988805 0.976304 -0.021899	-0.037320 0.982965 0.973641 -0.035116	-0.004560 0.984346 0.972360 -0.007087	0.008295 0.985534 0.987191 0.007532	-0.008728 0.974711 0.983109 -0.006602	0.033560 0.981052 0.975089 0.048375	8 -0.012153 9999
8 21	19 16	8 21	0.235171 0.825738 0.893996 0.028398	0.057001 0.976568 0.982713 0.050348	0.049576 0.983912 0.915351 0.047925	0.060091 0.978733 0.909409 0.057451	-0.000980 0.989122 0.972862 0.000003	-0.040509 0.985331 0.951783 -0.033635	-0.036821 0.981772 0.939172 -0.030505	-0.015162 0.988805 0.972825 -0.012866	0.005337 0.982965 0.983770 0.002671	-0.036840 0.984346 0.970371 -0.041287	-0.037437 0.985534 0.967937 -0.014202	-0.081253 0.974711 0.969189 -0.059024	-0.010316 0.981052 0.984826 -0.010745	9 -0.034241 9999
8 22	19 20	8 22	0.302860 0.825738 0.831007 0.028284	0.080103 0.976568 0.958825 0.059113	0.038038 0.983912 0.974925 0.040431	0.031046 0.978733 0.974026 0.033605	0.009913 0.989122 0.982312 0.011768	0.061151 0.985331 0.971085 0.048992	-0.019289 0.981772 0.981565 -0.023036	-0.002139 0.988805 0.962769 0.000952	-0.008488 0.982965 0.976451 -0.009032	-0.023055 0.984346 0.987098 -0.018948	0.064723 0.985534 0.955727 0.041159	0.080938 0.974711 0.975604 0.068925	0.041006 0.981052 0.988931 0.036734	11 0.044153 9999
8 23	19 20	8 23	0.298370 0.825738 0.820755 -0.008633	0.021132 0.976568 0.980954 0.006693	0.011737 0.983912 0.981949 0.013996	0.014925 0.978733 0.980980 0.014271	0.029890 0.989122 0.980063 0.026961	-0.056766 0.985331 0.979423 -0.050584	0.029729 0.981772 0.979777 0.037800	-0.006439 0.988805 0.985381 -0.011445	0.005760 0.982965 0.975478 0.001418	-0.010177 0.984346 0.982201 -0.007460	0.021717 0.985534 0.987183 0.014653	-0.001995 0.974711 0.983990 -0.005456	0.000045 0.981052 0.965892 -0.000356	0 0.000000 9999
8 24	19 20	8 24	0.268486 0.825738 0.848307 -0.010513	0.044666 0.976568 0.987857 0.031392	-0.017527 0.983912 0.979386 -0.017131	-0.019892 0.978733 0.978333 -0.017933	0.015764 0.989122 0.989156 0.017441	0.004702 0.985331 0.973467 -0.011700	0.034153 0.981772 0.984325 0.025466	0.001797 0.988805 0.990471 0.002390	0.004460 0.982965 0.985707 0.000802	0.002587 0.984346 0.980921 0.016392	0.048938 0.985534 0.957149 0.020495	0.071591 0.974711 0.976349 0.051560	0.002036 0.981052 0.987515 0.006142	0 0.000000 9999
8 25	19 19	8 25	0.267083 0.825738 0.860965 0.009483	0.013831 0.976568 0.979712 0.016189	-0.003591 0.983912 0.983575 -0.000487	-0.014631 0.978733 0.979010 -0.004958	0.033263 0.989122 0.983137 0.029723	0.011911 0.985331 0.981270 0.002773	-0.004996 0.981772 0.981509 0.003540	0.002462 0.988805 0.975266 0.003927	-0.017175 0.982965 0.981133 -0.018099	-0.014037 0.984346 0.989499 -0.011097	-0.040785 0.985534 0.986253 -0.031318	0.006420 0.974711 0.981730 0.015035	-0.017352 0.981052 0.973019 -0.019238	4 0.016789 9999
8 26	19 18	8 26	0.309424 0.825738 0.830320 0.035070	0.029457 0.976568 0.985931 0.041749	0.021616 0.983912 0.979054 0.020808	0.019504 0.978733 0.978327 0.017448	-0.017966 0.989122 0.978074 -0.018865	0.036512 0.985331 0.983041 0.036558	-0.002766 0.981772 0.986626 -0.002211	0.018508 0.988805 0.984183 0.019440	0.042573 0.982965 0.984902 0.045255	-0.033154 0.984346 0.981242 -0.028485	-0.006077 0.985534 0.980740 -0.012704	0.001578 0.974711 0.981987 0.009953	0.054374 0.981052 0.988405 0.057534	8 0.039838 9999
8 27	19 7	8 27	0.046512 0.825738 0.974247 -0.024233	-0.005601 0.976568 0.997513 0.001196	0.003285 0.983912 0.999968 0.003175	0.003238 0.978733 0.999967 0.003051	-0.015639 0.989122 0.979143 -0.016430	-0.003280 0.985331 0.991642 -0.000099	-0.000092 0.981772 0.988594 0.000654	-0.010342 0.988805 0.978202 -0.010865	-0.008203 0.982965 0.985720 -0.006681	-0.005634 0.984346 0.929513 -0.016396	-0.012662 0.985534 0.944348 -0.021778	-0.001024 0.974711 0.999359 0.000630	-0.012628 0.981052 0.878014 -0.050005	0 0.000000 9999
8 28	19 17	8 28	0.285846 0.825738 0.850723 0.030460	-0.000610 0.976568 0.982391 -0.006288	-0.006276 0.983912 0.915750 0.005627	-0.012623 0.978733 0.915329 0.001330	0.007207 0.989122 0.983309 0.002206	0.000035 0.985331 0.968122 0.001615	-0.004753 0.981772 0.950646 -0.019442	0.024968 0.988805 0.984993 0.016217	0.002847 0.982965 0.976763 -0.012492	0.003433 0.984346 0.982054 -0.002721	0.013825 0.985534 0.986594 0.015261	-0.022500 0.974711 0.976404 -0.035438	-0.002943 0.981052 0.985979 -0.006075	0 0.030460 9999
8 29	19 20	8 29	0.317500 0.825738 0.840783 0.044804	0.011904 0.976568 0.983955 0.004564	0.022618 0.983912 0.980712 0.015357	0.018576 0.978733 0.982644 0.008667	-0.018564 0.989122 0.976347 -0.022271	0.017844 0.985331 0.979391 0.012502	-0.030389 0.981772 0.981354 -0.030503	-0.016805 0.988805 0.974348 -0.014511	-0.008973 0.982965 0.983495 -0.018142	0.031557 0.984346 0.985031 0.032100	0.075270 0.985534 0.973302 0.064635	0.038266 0.974711 0.978452 0.022246	-0.010461 0.981052 0.984767 -0.017867	10 0.053814 90
8 30	19 19	8 30	0.182118 0.825738 0.847200 -0.004889	-0.025404 0.976568 0.965458 -0.024408	-0.055528 0.983912 0.971840 -0.059902	-0.083157 0.978733 0.976397 -0.094327	0.031028 0.989122 0.966445 0.029624	-0.003062 0.985331 0.971327 -0.004076	0.034777 0.981772 0.977998 0.028490	0.003431 0.988805 0.969380 -0.000910	-0.005811 0.982965 0.966360 0.004910	0.013022 0.984346 0.979697 0.015774	-0.027222 0.985534 0.982055 -0.029804	0.019680 0.974711 0.979623 0.006570	0.014361 0.981052 0.970740 0.015756	0 0.000000 9999
8 31	19 19	8 31	0.311729 0.825738 0.843069 0.042568	-0.015040 0.976568 0.990381 -0.014051	-0.033201 0.983912 0.977031 -0.034553	-0.039555 0.978733 0.979910 -0.040801	-0.006226 0.989122 0.972031 -0.005865	0.010183 0.985331 0.983190 0.014617	0.036556 0.981772 0.966810 0.022239	-0.022257 0.988805 0.956758 -0.027937	0.010275 0.982965 0.979949 0.008420	-0.011229 0.984346 0.974608 -0.024866	-0.003104 0.985534 0.988180 0.003374	0.059245 0.974711 0.979209 0.051686	-0.004013 0.981052 0.976080 -0.003856	11 0.046906 139
8 32	19 19	8 32	0.201411 0.825738 0.848651 -0.011198	0.034751 0.976568 0.963471 0.031412	0.022753 0.983912 0.972903 0.011817	0.000964 0.978733 0.981104 -0.010425	-0.018889 0.989122 0.972345 -0.017369	-0.000683 0.985331 0.967905 -0.015649	-0.002656 0.981772 0.968682 -0.010536	-0.024031 0.988805 0.969754 -0.017647	0.013360 0.982965 0.964019 0.011756	0.005373 0.984346 0.983337 0.005428	0.007872 0.985534 0.968340 0.008182	-0.006539 0.974711 0.980146 -0.006381	0.024044 0.981052 0.987616 0.027429	0 0.000000 9999
8 33	19 20	8 33	0.287714 0.825738 0.849175 0.062078	-0.001535 0.976568 0.966541 -0.016508	-0.058931 0.983912 0.989382 -0.066984	-0.050265 0.978733 0.987821 -0.061696	-0.008552 0.989122 0.980991 -0.010847	0.021877 0.985331 0.979261 0.021147	-0.053940 0.981772 0.979699 -0.047134	-0.041804 0.988805 0.977360 -0.047372	-0.029301 0.982965 0.986586 -0.038082	-0.020165 0.984346 0.973872 -0.018187	0.032476 0.985534 0.971539 0.019179	0.038197 0.974711 0.980014 0.022869	-0.002691 0.981052 0.993339 -0.003097	2 -0.064484 59
8 34	19 18	8 34	0.137993 0.825738 0.853829 -0.021963	0.045778 0.976568 0.960535 0.033403	0.009176 0.983912 0.978927 0.004426	0.009570 0.978733 0.982846 0.005870	-0.009133 0.989122 0.983428 -0.008936	0.030328 0.985331 0.967519 0.030926	-0.002350 0.981772 0.976974 -0.004120	-0.020078 0.988805 0.965283 -0.023747	-0.001673 0.982965 0.976892 -0.007743	-0.020985 0.984346 0.980881 -0.022757	-0.032923 0.985534 0.962971 -0.023948	0.010732 0.974711 0.980824 0.010490	0.000916 0.981052 0.977832 0.001679	0 0.000000 9999
8 35	19 19	8 35	0.177478 0.825738 0.884331 0.043341	-0.013203 0.976568 0.981537 -0.004774	-0.000876 0.983912 0.984920 -0.000502	0.001140 0.978733 0.986259 0.003783	0.007748 0.989122 0.954797 0.000435	-0.008203 0.985331 0.981910 -0.006790	0.035481 0.981772 0.985672 0.029926	0.018840 0.988805 0.984864 0.014536	-0.021688 0.982965 0.984764 -0.028768	0.055943 0.984346 0.976923 0.051276	-0.016708 0.985534 0.960170 -0.007923	0.073174 0.974711 0.983215 0.063112	0.045329 0.981052 0.991666 0.042499	11 0.052300 96
8 36	19 20	8 36	0.275147 0.825738 0.864353 0.043833	0.036058 0.976568 0.963428 0.001835	0.017982 0.983912 0.985252 0.027353	0.018915 0.978733 0.985066 0.030796	0.003749 0.989122 0.988594 0.010953	0.046104 0.985331 0.970346 0.033317	0.006613 0.981772 0.985913 0.013993	-0.036475 0.988805 0.974428 -0.038393	0.030070 0.982965 0.987194 0.032202	-0.024909 0.984346 0.977172 -0.017525	-0.015903 0.985534 0.981802 -0.014041	0.046162 0.974711 0.978775 0.023429	-0.033143 0.981052 0.979322 -0.033112	0 0.043833 9999
8 37	19 19	8 37	0.202219 0.825738 0.796573 0.012340	0.017887 0.976568 0.971685 0.003777	-0.002227 0.983912 0.981639 -0.003997	-0.004048 0.978733 0.984016 -0.004787	-0.020619 0.989122 0.987292 -0.020509	-0.018460 0.985331 0.979351 -0.029147	-0.008786 0.981772 0.984090 -0.008174	0.004585 0.988805 0.972236 0.005978	-0.015519 0.982965 0.970757 -0.018216	-0.011134 0.984346 0.962877 -0.011410	0.012371 0.985534 0.978146 0.011954	-0.024532 0.974711 0.983163 -0.033861	-0.006032 0.981052 0.972703 -0.005763	4 -0.015909 9999
8 38	19 19	8 38	0.222781 0.825738 0.814484 -0.002806	0.032608 0.976568 0.982518 0.022728	-0.003103 0.983912 0.980711 -0.005664	-0.010626 0.978733 0.979772 -0.012135	-0.008987 0.989122 0.972574 -0.007384	-0.009909 0.985331 0.982330 -0.011025	0.011256 0.981772 0.980039 0.011631	-0.012232 0.988805 0.973242 -0.005327	-0.006765 0.982965 0.971978 -0.003033	0.005017 0.984346 0.962733 0.011994	0.001460 0.985534 0.965649 -0.003932	0.013384 0.974711 0.975059 0.000803	0.001854 0.981052 0.972420 0.001942	0 0.000000 9999
8 39	19 20	8 39	0.268763 0.825738 0.823597 -0.037950	-0.018132 0.976568 0.980267 -0.031622	-0.005203 0.983912 0.984784 0.001123	-0.008688 0.978733 0.984769 0.000237	-0.023702 0.989122 0.989139 -0.022457	0.006155 0.985331 0.967754 0.017043	0.022305 0.981772 0.990042 0.017720	0.005506 0.988805 0.976880 -0.000862	0.037008 0.982965 0.970981 0.022529	-0.040239 0.984346 0.990264 -0.036662	0.047369 0.985534 0.984760 0.047221	0.027313 0.974711 0.988326 0.021416	-0.007190 0.981052 0.992087 -0.008540	0 0.000000 9999
8 40	19 16	8 40	0.175912 0.825738 0.878071 -0.009032	0.046235 0.976568 0.963380 0.043482	0.003909 0.983912 0.985829 0.008605	0.001809 0.978733 0.985448 0.006316	-0.008018 0.989122 0.962835 -0.009505	0.014062 0.985331 0.967554 0.013516	-0.029591 0.981772 0.946954 -0.019847	0.032642 0.988805 0.975791 0.035426	-0.007755 0.982965 0.948219 -0.007055	0.004665 0.984346 0.977702 0.001103	-0.025855 0.985534 0.914942 -0.016847	-0.029051 0.974711 0.986044 -0.024191	0.000579 0.981052 0.990475 0.000307	0 0.000000 9999
8 41	19 20	8 41	0.224779 0.825738 0.857973 0.011348	-0.020440 0.976568 0.977557 -0.013544	-0.024327 0.983912 0.969939 -0.021178	-0.025159 0.978733 0.967995 -0.022485	-0.005174 0.989122 0.982309 -0.000626	0.011598 0.985331 0.985139 0.005140	-0.024645 0.981772 0.968871 -0.021869	0.006320 0.988805 0.982617 0.006579	0.008251 0.982965 0.984100 0.007344	0.006628 0.984346 0.987619 0.005012	0.002346 0.985534 0.970193 0.006613	0.004820 0.974711 0.975800 0.011682	-0.008118 0.981052 0.979665 -0.007544	3 -0.015974 9999
8 42	19 8	8 42	0.068411 0.825738 0.970164 0.005502	0.017350 0.976568 0.980511 0.021621	-0.001315 0.983912 0.994228 0.000346	0.012778 0.978733 0.993529 0.013605	0.018235 0.989122 0.974886 0.017933	-0.022341 0.985331 0.980769 -0.020029	-0.015511 0.981772 0.970772 -0.015092	0.012796 0.988805 0.981820 0.010397	-0.002444 0.982965 0.953018 -0.005560	0.000912 0.984346 0.985542 -0.005442	0.002324 0.985534 0.993483 0.002419	-0.002314 0.974711 0.992673 -0.005649	-0.000673 0.981052 0.985854 0.000917	4 0.009933 9999
8 43	19 20	8 43	0.260166 0.825738 0.839216 -0.025466	0.011137 0.976568 0.986319 0.004916	-0.001827 0.983912 0.975075 -0.013170	-0.000506 0.978733 0.972054 -0.006895	0.033279 0.989122 0.983469 0.038557	-0.015523 0.985331 0.971538 0.000847	0.028797 0.981772 0.975537 0.035851	0.045474 0.988805 0.980366 0.042217	0.038778 0.982965 0.986081 0.032698	0.032133 0.984346 0.980565 0.030366	-0.030424 0.985534 0.988747 -0.030071	-0.005809 0.974711 0.982166 0.001724	-0.011744 0.981052 0.991103 -0.011483	0 0.000000 9999
8 44	19 19	8 44	0.224018 0.825738 0.904314 0.029413	-0.029309 0.976568 0.978368 -0.051019	0.014021 0.983912 0.983637 0.016373	0.021981 0.978733 0.987610 0.026535	-0.012909 0.989122 0.978075 -0.012550	-0.032485 0.985331 0.984698 -0.037506	-0.038242 0.981772 0.982027 -0.041923	-0.054286 0.988805 0.983604 -0.058279	0.045250 0.982965 0.979155 0.034302	-0.015481 0.984346 0.978322 -0.012629	0.009980 0.985534 0.974023 -0.001852	0.032531 0.974711 0.976416 0.019933	0.003496 0.981052 0.983754 -0.003054	7 -0.041402 9999
8 45	19 20	8 45	0.275089 0.825738 0.865442 0.024861	0.034032 0.976568 0.985004 0.028833	0.012819 0.983912 0.966573 0.014214	0.006023 0.978733 0.966965 0.007540	0.004899 0.989122 0.984966 0.007094	0.006850 0.985331 0.980726 0.009062	0.009831 0.981772 0.984584 0.007868	0.011527 0.988805 0.979527 0.011326	0.035097 0.982965 0.976098 0.023765	0.011694 0.984346 0.974641 0.002484	-0.002171 0.985534 0.989172 -0.007274	-0.035332 0.974711 0.985854 -0.042242	-0.008640 0.981052 0.984676 -0.008405	0 0.024861 9999
8 46	19 19	8 46	0.278038 0.825738 0.850051 0.006901	0.013615 0.976568 0.988844 0.018811	0.038063 0.983912 0.958866 0.030226	0.044706 0.978733 0.956619 0.037497	0.013761 0.989122 0.973217 0.015022	-0.049625 0.985331 0.963391 -0.042655	-0.044922 0.981772 0.948292 -0.019742	0.021334 0.988805 0.985047 0.022253	0.035344 0.982965 0.988350 0.029061	-0.009523 0.984346 0.985151 -0.006726	-0.020683 0.985534 0.982645 -0.009681	-0.069552 0.974711 0.968344 -0.051055	0.056131 0.981052 0.990780 0.054221	8 0.014162 9999
8 47	19 18	8 47	0.248064 0.825738 0.873920 -0.000854	-0.017861 0.976568 0.986594 -0.026618	-0.026131 0.983912 0.971348 -0.033403	-0.026403 0.978733 0.971666 -0.036863	0.019515 0.989122 0.988274 0.017922	0.011669 0.985331 0.972358 0.026952	-0.011887 0.981772 0.962214 0.005948	0.034651 0.988805 0.986940 0.030707	-0.006261 0.982965 0.972260 -0.009320	-0.009689 0.984346 0.986046 -0.010710	-0.025477 0.985534 0.983033 -0.015007	-0.014281 0.974711 0.982431 0.003040	0.025350 0.981052 0.985995 0.023652	0 0.000000 9999
8 48	19 3	8 48	0.079791 0.825738 0.963458 -0.013383	0.001161 0.976568 0.996054 0.006379	-0.000367 0.983912 0.999452 -0.001445	-0.000457 0.978733 0.999435 -0.001706	-0.021175 0.989122 0.994077 -0.019597	0.010668 0.985331 0.989354 0.013814	-0.011651 0.981772 0.994854 -0.009528	-0.007749 0.988805 0.997199 -0.007147	0.001775 0.982965 0.933383 -0.008580	0.026330 0.984346 0.927297 0.032904	0.009170 0.985534 0.940328 0.001159	-0.003992 0.974711 0.998099 -0.001441	0.072378 0.981052 0.878921 0.086272	0 0.000000 9999
8 49	19 19	8 49	0.290551 0.825738 0.850365 0.031231	0.031117 0.976568 0.985004 0.026462	-0.010035 0.983912 0.963796 -0.016204	-0.006628 0.978733 0.962889 -0.015297	-0.033974 0.989122 0.985272 -0.031827	-0.001427 0.985331 0.976840 0.020032	-0.074255 0.981772 0.983383 -0.065228	-0.022725 0.988805 0.988473 -0.023064	0.051870 0.982965 0.971232 0.037472	-0.062903 0.984346 0.982236 -0.056296	-0.027688 0.985534 0.983123 -0.024137	-0.026203 0.974711 0.987304 -0.014216	-0.019828 0.981052 0.990553 -0.013707	6 -0.045135 153
8 50	19 20	8 50	0.317399 0.825738 0.821741 0.038330	-0.049193 0.976568 0.983263 -0.042662	-0.018974 0.983912 0.966635 -0.016751	-0.013623 0.978733 0.965513 -0.013900	-0.016623 0.989122 0.978547 -0.012774	0.022026 0.985331 0.987153 0.024533	0.057638 0.981772 0.983977 0.048825	-0.010742 0.988805 0.988104 -0.007695	-0.004344 0.982965 0.987274 -0.008880	-0.037660 0.984346 0.988341 -0.040232	0.037954 0.985534 0.982663 0.029848	0.025452 0.974711 0.984995 0.025153	-0.010238 0.981052 0.992342 -0.015121	6 0.043260 9999
8 51	19 19	8 51	0.284903 0.825738 0.838321 0.011498	0.041402 0.976568 0.973661 0.024995	0.006676 0.983912 0.982107 0.006091	-0.002448 0.978733 0.981707 -0.002886	-0.031654 0.989122 0.987798 -0.030591	0.059986 0.985331 0.983584 0.051476	0.010516 0.981772 0.989365 0.002317	-0.009126 0.988805 0.988432 -0.006531	0.043279 0.982965 0.971817 0.025216	-0.035443 0.984346 0.987397 -0.030994	0.001333 0.985534 0.977107 -0.019209	0.032892 0.974711 0.974330 0.009416	-0.004257 0.981052 0.980127 -0.006291	9 -0.018878 9999
8 53	19 8	8 53	0.353058 0.825738 0.767437 0.039668	-0.020460 0.976568 0.976992 -0.011937	0.007453 0.983912 0.984052 0.010663	0.000650 0.978733 0.978625 0.003612	0.005156 0.989122 0.982371 -0.000164	-0.019734 0.985331 0.977186 -0.008027	0.001669 0.981772 0.986243 -0.003160	0.019712 0.988805 0.976704 0.016141	0.048088 0.982965 0.950394 0.037419	0.042071 0.984346 0.983255 0.041394	-0.028673 0.985534 0.985285 -0.018925	-0.000934 0.974711 0.986593 0.001579	0.041744 0.981052 0.981243 0.046309	0 0.039668 9999
9 10	19 19	9 10	0.191144 0.841962 0.838370 -0.001925	0.009176 0.958034 0.978259 -0.000045	0.032229 0.975486 0.987412 0.027049	0.032028 0.977592 0.985283 0.027059	-0.054707 0.981714 0.982714 -0.047477	0.029343 0.974456 0.970970 0.014795	-0.007973 0.981252 0.978753 -0.009489	0.022903 0.976585 0.980602 0.009803	-0.008017 0.990235 0.989853 -0.007003	-0.002743 0.981548 0.986352 -0.005362	0.008200 0.977117 0.987395 0.013518	0.012060 0.982937 0.982264 0.004899	0.054042 0.990269 0.987078 0.060434	0 0.000000 9999
9 11	19 17	9 11	0.185445 0.841962 0.892081 0.075369	-0.000411 0.958034 0.981819 -0.028313	-0.001846 0.975486 0.988829 0.001048	-0.017482 0.977592 0.990535 -0.008208	0.022235 0.981714 0.959747 0.024082	0.016929 0.974456 0.988282 0.016791	0.024086 0.981252 0.984041 0.030873	-0.003878 0.976585 0.988638 0.003208	0.000707 0.990235 0.972747 -0.006913	-0.001941 0.981548 0.984921 -0.008464	0.027090 0.977117 0.979909 0.024496	-0.003261 0.982937 0.988011 -0.004250	-0.002629 0.990269 0.966609 -0.005640	0 0.075369 -9
9 12	19 19	9 12	0.190096 0.841962 0.821745 0.008422	0.007321 0.958034 0.983609 0.017638	0.012415 0.975486 0.979249 0.019913	0.012602 0.977592 0.978036 0.018868	-0.033788 0.981714 0.984009 -0.029903	0.001076 0.974456 0.984823 0.000039	-0.010636 0.981252 0.987785 -0.004677	-0.018763 0.976585 0.986258 -0.029558	0.008680 0.990235 0.984154 0.012866	-0.001755 0.981548 0.988774 -0.003212	-0.037775 0.977117 0.977826 -0.028469	0.031316 0.982937 0.981355 0.027607	-0.057728 0.990269 0.982118 -0.064602	4 -0.015870 9999
9 13	19 18	9 13	0.207908 0.841962 0.838177 0.026696	0.037028 0.958034 0.973641 0.013786	0.005525 0.975486 0.982956 0.003081	0.005500 0.977592 0.983019 -0.004471	-0.024871 0.981714 0.985640 -0.018021	-0.017957 0.974456 0.980829 -0.002440	-0.007014 0.981252 0.990990 -0.012880	-0.014417 0.976585 0.974485 -0.003953	0.003895 0.990235 0.984239 0.008351	-0.019885 0.981548 0.981892 -0.023521	-0.027786 0.977117 0.977758 -0.028582	-0.001877 0.982937 0.985607 -0.005381	-0.002162 0.990269 0.985325 0.002785	0 0.026696 9999
9 14	19 19	9 14	0.185848 0.841962 0.831830 0.014437	0.014602 0.958034 0.975554 0.006689	-0.004902 0.975486 0.982592 0.000986	0.003904 0.977592 0.982025 0.014344	0.010792 0.981714 0.984928 0.016796	0.016158 0.974456 0.983629 -0.000504	0.003124 0.981252 0.992128 0.005437	0.008499 0.976585 0.986373 0.000178	-0.001122 0.990235 0.989396 -0.002555	-0.001763 0.981548 0.978810 -0.006283	-0.001965 0.977117 0.968014 0.012863	0.025907 0.982937 0.975653 0.032898	-0.000729 0.990269 0.986810 -0.004505	11 0.021793 9999
9 15	19 19	9 15	0.193930 0.841962 0.847342 0.009826	-0.009960 0.958034 0.981851 -0.003130	-0.001139 0.975486 0.986766 0.003258	-0.000836 0.977592 0.986472 0.001511	0.038457 0.981714 0.974764 0.042006	-0.008727 0.974456 0.983670 -0.000499	-0.018255 0.981252 0.979568 -0.006667	-0.024584 0.976585 0.965318 -0.008932	-0.001549 0.990235 0.988409 -0.002754	0.007844 0.981548 0.980659 0.005834	-0.029430 0.977117 0.973967 -0.024363	0.023004 0.982937 0.980421 0.020453	-0.003145 0.990269 0.988746 -0.000797	4 0.020316 9999
9 16	19 20	9 16	0.179383 0.841962 0.839554 0.014690	0.030534 0.958034 0.974327 -0.005384	0.037121 0.975486 0.976964 0.040366	0.036861 0.977592 0.975366 0.040105	0.028713 0.981714 0.982842 0.035184	0.018351 0.974456 0.959127 0.000124	0.016991 0.981252 0.984091 0.016542	0.046826 0.976585 0.973903 0.044304	-0.018942 0.990235 0.974485 -0.018943	0.032406 0.981548 0.984793 0.034361	0.011342 0.977117 0.976373 0.018413	-0.018256 0.982937 0.973943 -0.020148	0.038204 0.990269 0.980397 0.044345	7 0.025511 9999
9 17	19 19	9 17	0.188447 0.841962 0.901515 0.038724	-0.014720 0.958034 0.963798 0.019349	-0.017308 0.975486 0.957973 -0.015249	-0.020014 0.977592 0.962246 -0.019740	0.011656 0.981714 0.984851 0.017690	-0.038598 0.974456 0.981482 -0.030754	0.043723 0.981252 0.982887 0.040071	-0.011809 0.976585 0.985764 -0.012090	-0.002138 0.990235 0.984399 -0.008188	-0.007569 0.981548 0.987975 -0.011256	0.015738 0.977117 0.981898 0.015351	0.032502 0.982937 0.956487 0.036982	-0.002001 0.990269 0.985159 -0.007454	6 0.039392 9999
9 18	19 12	9 18	0.107140 0.841962 0.915766 -0.005848	-0.080770 0.958034 0.965215 -0.049297	0.004464 0.975486 0.998288 0.006534	0.038325 0.977592 0.964047 0.045749	0.015724 0.981714 0.987374 0.017210	-0.001756 0.974456 0.982303 0.002666	-0.045122 0.981252 0.976289 -0.043179	0.008379 0.976585 0.979511 0.013519	-0.012195 0.990235 0.982929 -0.009022	-0.042700 0.981548 0.979817 -0.044669	0.079687 0.977117 0.982520 0.075905	0.010704 0.982937 0.991467 0.009369	0.000612 0.990269 0.983561 -0.002847	0 0.000000 9999
9 19	19 17	9 19	0.118986 0.841962 0.907228 -0.016663	-0.053747 0.958034 0.985467 -0.054174	0.010388 0.975486 0.976267 0.010351	-0.003094 0.977592 0.972875 0.001716	-0.018574 0.981714 0.985157 -0.018759	-0.028066 0.974456 0.960235 -0.042630	-0.014995 0.981252 0.977307 -0.005947	-0.035422 0.976585 0.977750 -0.052460	-0.028934 0.990235 0.980306 -0.031432	-0.011262 0.981548 0.969170 -0.011333	-0.020359 0.977117 0.989062 -0.017388	0.026474 0.982937 0.981851 0.025631	-0.000503 0.990269 0.981825 -0.001175	0 0.000000 9999
9 20	19 9	9 20	0.110898 0.841962 0.918458 -0.000201	-0.011594 0.958034 0.987499 -0.006134	-0.000037 0.975486 0.988039 0.000093	-0.017469 0.977592 0.975607 -0.018914	-0.021445 0.981714 0.985391 -0.030295	-0.019305 0.974456 0.977554 -0.021659	-0.024518 0.981252 0.983960 -0.017147	-0.031052 0.976585 0.976304 -0.043637	-0.010438 0.990235 0.973641 -0.007986	-0.014332 0.981548 0.972360 -0.002330	-0.002613 0.977117 0.987191 -0.004927	-0.009990 0.982937 0.983109 -0.007294	-0.001480 0.990269 0.975089 0.004725	0 0.000000 9999
9 21	19 16	9 21	0.125628 0.841962 0.893996 -0.002473	0.046175 0.958034 0.982713 0.034717	0.024970 0.975486 0.915351 0.034458	0.023589 0.977592 0.909409 0.036371	-0.006662 0.981714 0.972862 0.005306	-0.007189 0.974456 0.951783 -0.004254	-0.008564 0.981252 0.939172 -0.012540	0.041733 0.976585 0.972825 0.030832	0.003681 0.990235 0.983770 0.000288	-0.000476 0.981548 0.970371 0.007139	0.012829 0.977117 0.967937 0.009223	-0.022976 0.982937 0.969189 -0.021203	0.000675 0.990269 0.984826 0.005886	0 0.000000 9999
9 22	19 20	9 22	0.136869 0.841962 0.831007 0.007911	0.029347 0.958034 0.958825 -0.013696	-0.019178 0.975486 0.974925 -0.014194	-0.022568 0.977592 0.974026 -0.015097	0.045981 0.981714 0.982312 0.046840	0.078374 0.974456 0.971085 0.070170	0.021939 0.981252 0.981565 0.019294	0.070132 0.976585 0.962769 0.058813	-0.029056 0.990235 0.976451 -0.025514	0.001950 0.981548 0.987098 0.003823	-0.005268 0.977117 0.955727 0.006121	0.049346 0.982937 0.975604 0.046873	0.002529 0.990269 0.988931 -0.002559	7 0.021570 9999
9 23	19 20	9 23	0.142160 0.841962 0.820755 -0.018722	0.011704 0.958034 0.980954 0.000012	0.010028 0.975486 0.981949 -0.000845	0.010136 0.977592 0.980980 -0.001718	0.022385 0.981714 0.980063 0.016829	-0.004730 0.974456 0.979423 0.000824	-0.013042 0.981252 0.979777 -0.022390	-0.014366 0.976585 0.985381 -0.017011	0.001527 0.990235 0.975478 -0.000233	-0.013738 0.981548 0.982201 -0.009775	0.010234 0.977117 0.987183 0.013747	0.018957 0.982937 0.983990 0.020945	-0.000306 0.990269 0.965892 0.006161	0 0.000000 9999
9 24	19 20	9 24	0.141032 0.841962 0.848307 0.020620	0.016290 0.958034 0.987857 0.009566	0.007083 0.975486 0.979386 0.014776	0.005681 0.977592 0.978333 0.014269	-0.002340 0.981714 0.989156 -0.004916	0.038153 0.974456 0.973467 0.022138	-0.026142 0.981252 0.984325 -0.024812	0.026817 0.976585 0.990471 0.017256	-0.000178 0.990235 0.985707 0.000454	0.033550 0.981548 0.980921 0.031774	-0.038392 0.977117 0.957149 -0.023416	-0.019498 0.982937 0.976349 -0.023733	-0.001160 0.990269 0.987515 -0.003226	9 0.025596 9999
9 25	19 19	9 25	0.115351 0.841962 0.860965 -0.038741	0.038684 0.958034 0.979712 0.031131	-0.012110 0.975486 0.983575 -0.010774	-0.014030 0.977592 0.979010 -0.016025	0.053533 0.981714 0.983137 0.048549	0.020529 0.974456 0.981270 0.012522	0.022192 0.981252 0.981509 0.017936	0.021209 0.976585 0.975266 0.019057	-0.002554 0.990235 0.981133 0.000526	-0.007196 0.981548 0.989499 -0.010800	0.006550 0.977117 0.986253 0.002854	0.025868 0.982937 0.981730 0.025759	0.001091 0.990269 0.973019 -0.002437	0 0.000000 9999
9 26	19 18	9 26	0.124619 0.841962 0.830320 -0.018892	-0.024752 0.958034 0.985931 -0.012238	-0.016506 0.975486 0.979054 -0.005340	-0.015283 0.977592 0.978327 -0.007617	-0.024329 0.981714 0.978074 -0.020613	-0.007834 0.974456 0.983041 -0.005345	-0.007392 0.981252 0.986626 -0.010585	0.028562 0.976585 0.984183 0.024024	-0.003228 0.990235 0.984902 -0.006438	-0.005657 0.981548 0.981242 -0.003378	-0.002332 0.977117 0.980740 0.005135	-0.035536 0.982937 0.981987 -0.027627	-0.001962 0.990269 0.988405 -0.005159	0 0.000000 9999
9 27	19 7	9 27	0.078688 0.841962 0.974247 -0.001905	-0.006628 0.958034 0.997513 -0.003615	0.000333 0.975486 0.999968 -0.000288	0.000479 0.977592 0.999967 -0.000096	0.008529 0.981714 0.979143 0.004177	0.000128 0.974456 0.991642 -0.000819	-0.000799 0.981252 0.988594 0.001666	-0.006585 0.976585 0.978202 -0.001852	0.004604 0.990235 0.985720 0.002908	-0.069907 0.981548 0.929513 -0.048463	0.010037 0.977117 0.944348 0.019191	0.000632 0.982937 0.999359 -0.000493	-0.003881 0.990269 0.878014 -0.003775	0 0.000000 9999
9 28	19 17	9 28	0.120560 0.841962 0.850723 -0.020268	0.009954 0.958034 0.982391 -0.001696	0.019587 0.975486 0.915750 0.037348	0.020297 0.977592 0.915329 0.039556	0.020663 0.981714 0.983309 0.021388	-0.030482 0.974456 0.968122 -0.017644	-0.003968 0.981252 0.950646 -0.008519	-0.015219 0.976585 0.984993 -0.016973	-0.015418 0.990235 0.976763 -0.010053	0.019845 0.981548 0.982054 0.019178	0.009248 0.977117 0.986594 0.005845	0.009708 0.982937 0.976404 0.007482	-0.002104 0.990269 0.985979 -0.002706	0 0.000000 9999
9 29	19 20	9 29	0.177409 0.841962 0.840783 0.022354	-0.021347 0.958034 0.983955 -0.023809	-0.002189 0.975486 0.980712 0.000473	-0.002265 0.977592 0.982644 0.000548	-0.036112 0.981714 0.976347 -0.034737	-0.035026 0.974456 0.979391 -0.038824	-0.029790 0.981252 0.981354 -0.034199	-0.049395 0.976585 0.974348 -0.058965	0.062318 0.990235 0.983495 0.059787	-0.008368 0.981548 0.985031 -0.004251	-0.045219 0.977117 0.973302 -0.032886	-0.045026 0.982937 0.978452 -0.049715	0.042776 0.990269 0.984767 0.045445	8 0.036558 9999
9 30	19 19	9 30	0.360009 0.841962 0.847200 0.148793	-0.145271 0.958034 0.965458 -0.129747	0.004107 0.975486 0.971840 0.012909	-0.000424 0.977592 0.976397 0.007056	-0.004049 0.981714 0.966445 -0.006994	-0.078500 0.974456 0.971327 -0.058149	0.001672 0.981252 0.977998 0.017437	-0.039308 0.976585 0.969380 -0.032432	-0.035898 0.990235 0.966360 -0.041037	0.012135 0.981548 0.979697 0.002792	0.021137 0.977117 0.982055 0.012871	-0.022514 0.982937 0.979623 -0.024587	-0.002660 0.990269 0.970740 -0.004368	0 0.148793 5
9 31	19 19	9 31	0.143625 0.841962 0.843069 -0.037786	0.047035 0.958034 0.990381 0.053800	0.016831 0.975486 0.977031 0.029415	0.015993 0.977592 0.979910 0.023464	0.000321 0.981714 0.972031 -0.002763	-0.006909 0.974456 0.983190 0.005438	-0.018720 0.981252 0.966810 -0.016289	-0.032929 0.976585 0.956758 -0.013710	-0.020692 0.990235 0.979949 -0.025343	-0.026189 0.981548 0.974608 -0.022275	0.030564 0.977117 0.988180 0.030150	0.006589 0.982937 0.979209 -0.001054	-0.017975 0.990269 0.976080 -0.015438	0 0.000000 9999
9 32	19 19	9 32	0.283795 0.841962 0.848651 0.044554	-0.084146 0.958034 0.963471 -0.057018	0.094493 0.975486 0.972903 0.097447	0.057154 0.977592 0.981104 0.057991	0.026116 0.981714 0.972345 0.020169	0.076798 0.974456 0.967905 0.059835	-0.011844 0.981252 0.968682 -0.011866	0.073132 0.976585 0.969754 0.063082	-0.011557 0.990235 0.964019 -0.001358	0.064039 0.981548 0.983337 0.056161	0.056477 0.977117 0.968340 0.053745	0.075243 0.982937 0.980146 0.079039	-0.000971 0.990269 0.987616 -0.001052	11 0.059342 74
9 33	19 20	9 33	0.249947 0.841962 0.849175 0.044821	0.055108 0.958034 0.966541 0.029084	0.018728 0.975486 0.989382 0.030408	0.015913 0.977592 0.987821 0.026795	-0.024923 0.981714 0.980991 -0.028322	0.014092 0.974456 0.979261 0.011917	0.016999 0.981252 0.979699 0.016963	0.013393 0.976585 0.977360 0.005784	-0.016090 0.990235 0.986586 -0.016572	-0.001497 0.981548 0.973872 -0.005800	-0.021992 0.977117 0.971539 -0.015407	-0.008990 0.982937 0.980014 -0.014133	-0.016936 0.990269 0.993339 -0.015989	0 0.044821 159
9 34	19 18	9 34	0.312271 0.841962 0.853829 0.081288	0.152410 0.958034 0.960535 0.131174	0.071039 0.975486 0.978927 0.073961	0.070390 0.977592 0.982846 0.072800	0.013882 0.981714 0.983428 0.012939	0.100747 0.974456 0.967519 0.073870	0.110091 0.981252 0.976974 0.113687	0.080481 0.976585 0.965283 0.052331	0.015902 0.990235 0.976892 0.017036	0.040416 0.981548 0.980881 0.019618	-0.017706 0.977117 0.962971 -0.029561	0.024971 0.982937 0.980824 0.015539	0.003509 0.990269 0.977832 0.002621	6 0.096132 15
9 35	19 19	9 35	0.096528 0.841962 0.884331 -0.052180	0.027950 0.958034 0.981537 0.028755	-0.041702 0.975486 0.984920 -0.046597	-0.037611 0.977592 0.986259 -0.041043	0.011741 0.981714 0.954797 0.001294	0.028921 0.974456 0.981910 0.014396	0.001135 0.981252 0.985672 0.004955	-0.008371 0.976585 0.984864 -0.011558	0.032266 0.990235 0.984764 0.029078	-0.002811 0.981548 0.976923 -0.005534	0.003103 0.977117 0.960170 -0.001833	0.026814 0.982937 0.983215 0.023169	-0.033672 0.990269 0.991666 -0.036074	0 0.000000 9999
9 36	19 20	9 36	0.216188 0.841962 0.864353 0.012967	0.086204 0.958034 0.963428 0.054060	0.013473 0.975486 0.985252 0.011397	0.011538 0.977592 0.985066 0.006148	-0.029354 0.981714 0.988594 -0.023384	0.051364 0.974456 0.970346 0.024693	0.006024 0.981252 0.985913 0.007874	0.054539 0.976585 0.974428 0.040695	-0.016364 0.990235 0.987194 -0.015355	0.027393 0.981548 0.977172 0.026321	-0.024399 0.977117 0.981802 -0.028210	-0.034370 0.982937 0.978775 -0.041102	-0.000110 0.990269 0.979322 -0.001908	7 0.022972 9999
9 37	19 19	9 37	0.410658 0.841962 0.796573 0.183403	0.103622 0.958034 0.971685 0.071352	-0.067022 0.975486 0.981639 -0.072582	-0.065935 0.977592 0.984016 -0.070003	0.048087 0.981714 0.987292 0.045082	0.044317 0.974456 0.979351 0.016411	-0.027308 0.981252 0.984090 -0.025298	0.009763 0.976585 0.972236 -0.019935	-0.010358 0.990235 0.970757 -0.007960	0.045107 0.981548 0.962877 0.035902	0.068107 0.977117 0.978146 0.064569	0.007593 0.982937 0.983163 0.009074	-0.003940 0.990269 0.972703 -0.005177	0 0.183403 3
9 38	19 19	9 38	0.369562 0.841962 0.814484 0.133693	-0.050620 0.958034 0.982518 -0.067643	-0.058822 0.975486 0.980711 -0.064312	-0.058243 0.977592 0.979772 -0.065861	0.033117 0.981714 0.972574 0.020913	0.026924 0.974456 0.982330 0.005124	0.038854 0.981252 0.980039 0.027293	0.013450 0.976585 0.973242 0.008824	-0.008771 0.990235 0.971978 -0.014600	-0.035336 0.981548 0.962733 -0.040339	-0.105888 0.977117 0.965649 -0.116560	-0.002289 0.982937 0.975059 -0.002584	0.000823 0.990269 0.972420 0.001413	0 0.133693 7
9 39	19 20	9 39	0.177649 0.841962 0.823597 0.002412	-0.003474 0.958034 0.980267 -0.009623	-0.003768 0.975486 0.984784 -0.001190	-0.004220 0.977592 0.984769 -0.003946	0.017278 0.981714 0.989139 0.010617	-0.026782 0.974456 0.967754 0.000430	0.023702 0.981252 0.990042 0.022465	-0.003511 0.976585 0.976880 0.015155	0.013085 0.990235 0.970981 0.013056	-0.029669 0.981548 0.990264 -0.030647	-0.007454 0.977117 0.984760 -0.012050	0.016607 0.982937 0.988326 0.015479	-0.002214 0.990269 0.992087 -0.001969	9 -0.008598 9999
9 40	19 16	9 40	0.211453 0.841962 0.878071 0.002980	0.058421 0.958034 0.963380 0.037368	-0.086706 0.975486 0.985829 -0.089023	-0.086666 0.977592 0.985448 -0.089405	0.048154 0.981714 0.962835 0.050716	0.082263 0.974456 0.967554 0.068006	0.016189 0.981252 0.946954 0.021881	0.038648 0.976585 0.975791 0.030910	-0.013898 0.990235 0.948219 -0.011029	-0.009895 0.981548 0.977702 -0.005725	0.034270 0.977117 0.914942 0.058835	0.024905 0.982937 0.986044 0.026543	0.001629 0.990269 0.990475 0.002507	3 -0.016323 9999
9 41	19 20	9 41	0.251505 0.841962 0.857973 0.042431	0.016526 0.958034 0.977557 0.021776	0.020417 0.975486 0.969939 0.020573	0.021979 0.977592 0.967995 0.028261	-0.028643 0.981714 0.982309 -0.025996	0.050276 0.974456 0.985139 0.040632	-0.045960 0.981252 0.968871 -0.045054	0.056303 0.976585 0.982617 0.054721	0.000935 0.990235 0.984100 0.005551	-0.017185 0.981548 0.987619 -0.015591	-0.005944 0.977117 0.970193 -0.000812	-0.016958 0.982937 0.975800 -0.004744	-0.003820 0.990269 0.979665 -0.001311	7 0.048186 127
9 42	19 8	9 42	0.029375 0.841962 0.970164 -0.017189	0.004050 0.958034 0.980511 0.015706	-0.000244 0.975486 0.994228 0.001787	-0.002695 0.977592 0.993529 -0.007374	0.005778 0.981714 0.974886 0.012182	-0.009859 0.974456 0.980769 -0.004282	0.004440 0.981252 0.970772 0.006807	-0.007875 0.976585 0.981820 0.004046	-0.004156 0.990235 0.953018 -0.003993	-0.002862 0.981548 0.985542 -0.002059	0.000526 0.977117 0.993483 0.001061	-0.000305 0.982937 0.992673 -0.003728	0.000276 0.990269 0.985854 -0.000759	0 0.000000 9999
9 43	19 20	9 43	0.165578 0.841962 0.839216 -0.013318	0.012217 0.958034 0.986319 0.002874	-0.003691 0.975486 0.975075 -0.002835	-0.011098 0.977592 0.972054 -0.011468	0.012963 0.981714 0.983469 0.018439	-0.054910 0.974456 0.971538 -0.032639	0.049545 0.981252 0.975537 0.042436	0.003260 0.976585 0.980366 0.012145	0.002182 0.990235 0.986081 -0.004885	0.040945 0.981548 0.980565 0.037776	-0.009012 0.977117 0.988747 -0.009610	-0.008213 0.982937 0.982166 -0.005461	-0.000318 0.990269 0.991103 -0.000761	0 0.000000 9999
9 44	19 19	9 44	0.114126 0.841962 0.904314 -0.008486	0.005949 0.958034 0.978368 -0.005003	0.020994 0.975486 0.983637 0.023265	0.020972 0.977592 0.987610 0.020949	-0.007565 0.981714 0.978075 -0.002153	-0.030341 0.974456 0.984698 -0.039272	0.016167 0.981252 0.982027 0.022864	-0.006773 0.976585 0.983604 -0.003638	0.017862 0.990235 0.979155 0.019288	-0.005078 0.981548 0.978322 -0.006020	-0.013540 0.977117 0.974023 -0.010545	0.020016 0.982937 0.976416 0.022746	0.001479 0.990269 0.983754 0.006064	0 0.000000 9999
9 45	19 20	9 45	0.147653 0.841962 0.865442 0.012880	0.007789 0.958034 0.985004 0.005739	0.025357 0.975486 0.966573 0.025586	0.025837 0.977592 0.966965 0.025187	-0.010769 0.981714 0.984966 -0.009877	-0.054621 0.974456 0.980726 -0.048030	0.004030 0.981252 0.984584 0.003004	-0.043533 0.976585 0.979527 -0.038312	-0.036382 0.990235 0.976098 -0.038192	-0.018523 0.981548 0.974641 -0.001518	-0.002501 0.977117 0.989172 -0.005675	-0.016590 0.982937 0.985854 -0.013632	0.003172 0.990269 0.984676 -0.000593	7 -0.022214 9999
9 46	19 19	9 46	0.154269 0.841962 0.850051 0.007275	-0.028621 0.958034 0.988844 -0.018682	-0.006874 0.975486 0.958866 -0.008134	-0.007179 0.977592 0.956619 -0.006886	0.014690 0.981714 0.973217 0.011404	-0.013445 0.974456 0.963391 0.002165	0.003614 0.981252 0.948292 -0.003835	0.041575 0.976585 0.985047 0.044780	0.007072 0.990235 0.988350 0.006618	0.052933 0.981548 0.985151 0.051944	0.001915 0.977117 0.982645 0.001522	-0.058912 0.982937 0.968344 -0.058252	0.001526 0.990269 0.990780 -0.003516	9 0.019439 9999
9 47	19 18	9 47	0.140222 0.841962 0.873920 0.013583	0.009618 0.958034 0.986594 0.011648	-0.010963 0.975486 0.971348 -0.009838	-0.010928 0.977592 0.971666 -0.012637	-0.000109 0.981714 0.988274 -0.000809	-0.003626 0.974456 0.972358 0.017867	0.020239 0.981252 0.962214 0.012766	0.046461 0.976585 0.986940 0.051962	-0.045829 0.990235 0.972260 -0.053131	0.069191 0.981548 0.986046 0.066591	0.028016 0.977117 0.983033 0.024930	-0.001437 0.982937 0.982431 0.003409	0.016921 0.990269 0.985995 0.015352	9 0.030075 9999
9 48	19 3	9 48	0.106940 0.841962 0.963458 0.003726	-0.007742 0.958034 0.996054 -0.011088	0.000358 0.975486 0.999452 0.000338	0.000540 0.977592 0.999435 0.000689	0.005765 0.981714 0.994077 0.003175	-0.011363 0.974456 0.989354 -0.023306	0.005817 0.981252 0.994854 0.007223	0.011029 0.976585 0.997199 0.014451	0.012319 0.990235 0.933383 0.003936	-0.053755 0.981548 0.927297 -0.033768	0.001004 0.977117 0.940328 -0.003320	-0.000064 0.982937 0.998099 -0.004204	-0.003843 0.990269 0.878921 -0.004897	7 0.007338 9999
9 49	19 19	9 49	0.131705 0.841962 0.850365 -0.034239	0.013651 0.958034 0.985004 0.008342	0.026718 0.975486 0.963796 0.031737	0.025782 0.977592 0.962889 0.030184	0.006873 0.981714 0.985272 0.012752	-0.029970 0.974456 0.976840 -0.020950	-0.003332 0.981252 0.983383 -0.009404	-0.029780 0.976585 0.988473 -0.033165	-0.010913 0.990235 0.971232 -0.016815	-0.017649 0.981548 0.982236 -0.017900	-0.018709 0.977117 0.983123 -0.022747	-0.023623 0.982937 0.987304 -0.018996	-0.002259 0.990269 0.990553 0.002633	0 0.000000 9999
9 50	19 20	9 50	0.143293 0.841962 0.821741 -0.017804	-0.020531 0.958034 0.983263 -0.021053	-0.004610 0.975486 0.966635 -0.005207	-0.002318 0.977592 0.965513 -0.002557	0.003862 0.981714 0.978547 0.002213	-0.003865 0.974456 0.987153 -0.000320	0.008365 0.981252 0.983977 0.001585	-0.005292 0.976585 0.988104 -0.009059	-0.007383 0.990235 0.987274 -0.002456	-0.017172 0.981548 0.988341 -0.016405	-0.023475 0.977117 0.982663 -0.015220	-0.007513 0.982937 0.984995 -0.013191	-0.000323 0.990269 0.992342 -0.001551	0 0.000000 9999
9 51	19 19	9 51	0.130318 0.841962 0.838321 -0.022059	0.028060 0.958034 0.973661 0.011647	0.021794 0.975486 0.982107 0.019966	0.021547 0.977592 0.981707 0.015611	0.038758 0.981714 0.987798 0.034716	0.008280 0.974456 0.983584 -0.001843	0.009609 0.981252 0.989365 0.007533	0.026632 0.976585 0.988432 0.022589	0.010330 0.990235 0.971817 0.009247	0.009073 0.981548 0.987397 0.006061	0.007500 0.977117 0.977107 0.005518	0.005995 0.982937 0.974330 -0.002342	-0.064833 0.990269 0.980127 -0.066857	0 0.000000 9999
9 53	19 8	9 53	0.172969 0.841962 0.767437 0.012403	-0.041555 0.958034 0.976992 -0.020928	-0.036090 0.975486 0.984052 -0.039755	-0.035477 0.977592 0.978625 -0.041277	0.022130 0.981714 0.982371 0.022739	-0.037761 0.974456 0.977186 -0.019724	0.014866 0.981252 0.986243 0.021455	-0.021970 0.976585 0.976704 -0.012303	-0.005362 0.990235 0.950394 -0.007992	-0.003728 0.981548 0.983255 -0.006290	0.010743 0.977117 0.985285 0.006615	-0.017772 0.982937 0.986593 -0.013958	-0.000864 0.990269 0.981243 0.005718	0 0.012403 9999
10 11	19 17	10 11	0.173776 0.838370 0.892081 0.047259	0.002769 0.978259 0.981819 0.008106	-0.042104 0.987412 0.988829 -0.043282	-0.042920 0.985283 0.990535 -0.043621	-0.037505 0.982714 0.959747 -0.031523	0.002234 0.970970 0.988282 -0.003439	-0.056065 0.978753 0.984041 -0.047495	-0.002252 0.980602 0.988638 0.002131	-0.003341 0.989853 0.972747 -0.006199	-0.011251 0.986352 0.984921 -0.009610	-0.045014 0.987395 0.979909 -0.045260	-0.060990 0.982264 0.988011 -0.064442	0.000624 0.987078 0.966609 0.000072	6 -0.047377 -9
10 12	19 19	10 12	0.341474 0.838370 0.821745 0.065150	0.015835 0.978259 0.983609 0.012291	0.005408 0.987412 0.979249 0.010858	0.007038 0.985283 0.978036 0.012024	-0.007178 0.982714 0.984009 -0.015228	-0.007848 0.970970 0.984823 -0.013738	0.026413 0.978753 0.987785 0.026774	-0.029738 0.980602 0.986258 -0.036622	-0.018951 0.989853 0.984154 -0.025357	-0.027756 0.986352 0.988774 -0.029050	0.030487 0.987395 0.977826 0.020527	0.016187 0.982264 0.981355 0.022104	0.031655 0.987078 0.982118 0.036240	0 0.065150 -9
10 13	19 18	10 13	0.319853 0.838370 0.838177 0.064991	0.031482 0.978259 0.973641 0.019045	0.026376 0.987412 0.982956 0.018023	0.026081 0.985283 0.983019 0.017147	0.031624 0.982714 0.985640 0.032354	-0.059050 0.970970 0.980829 -0.039052	0.021082 0.978753 0.990990 0.019955	-0.013425 0.980602 0.974485 0.000611	0.001143 0.989853 0.984239 -0.004339	0.017319 0.986352 0.981892 0.022176	-0.019964 0.987395 0.977758 -0.024703	0.007808 0.982264 0.985607 -0.009034	-0.005421 0.987078 0.985325 -0.010223	0 0.064991 -9
10 14	19 19	10 14	0.307524 0.838370 0.831830 0.047055	0.048704 0.978259 0.975554 0.032804	0.033729 0.987412 0.982592 0.032171	0.032335 0.985283 0.982025 0.028040	0.001301 0.982714 0.984928 0.000969	-0.015325 0.970970 0.983629 -0.039460	0.028366 0.978753 0.992128 0.021245	0.014470 0.980602 0.986373 -0.002300	0.012563 0.989853 0.989396 0.006727	0.044160 0.986352 0.978810 0.041225	0.015867 0.987395 0.968014 0.009748	0.019483 0.982264 0.975653 0.008513	-0.023370 0.987078 0.986810 -0.023739	0 0.047055 -9
10 15	19 19	10 15	0.295470 0.838370 0.847342 0.052292	0.014074 0.978259 0.981851 0.008019	-0.012402 0.987412 0.986766 -0.013027	-0.010451 0.985283 0.986472 -0.010547	-0.008235 0.982714 0.974764 -0.000199	-0.013033 0.970970 0.983670 -0.015188	-0.026205 0.978753 0.979568 -0.007750	-0.053858 0.980602 0.965318 -0.042164	0.014066 0.989853 0.988409 0.012080	-0.021639 0.986352 0.980659 -0.014097	0.016519 0.987395 0.973967 0.004878	0.022094 0.982264 0.980421 0.004488	0.030627 0.987078 0.988746 0.030092	0 0.052292 -9
10 16	19 20	10 16	0.273188 0.838370 0.839554 0.002745	0.062611 0.978259 0.974327 0.041181	0.028563 0.987412 0.976964 0.028764	0.026766 0.985283 0.975366 0.026532	0.023294 0.982714 0.982842 0.014888	0.099338 0.970970 0.959127 0.069596	0.047289 0.978753 0.984091 0.039216	0.067465 0.980602 0.973903 0.057748	0.037963 0.989853 0.974485 0.037279	-0.004258 0.986352 0.984793 -0.006851	0.036667 0.987395 0.976373 0.022891	0.058100 0.982264 0.973943 0.035817	-0.010882 0.987078 0.980397 -0.016202	7 0.012590 9999
10 17	19 19	10 17	0.165223 0.838370 0.901515 -0.016451	-0.063801 0.978259 0.963798 -0.053632	-0.025247 0.987412 0.957973 -0.020775	-0.024105 0.985283 0.962246 -0.019869	0.006322 0.982714 0.984851 0.006688	0.037289 0.970970 0.981482 0.035489	-0.004201 0.978753 0.982887 -0.006837	0.001213 0.980602 0.985764 -0.005184	0.002410 0.989853 0.984399 -0.001029	-0.008969 0.986352 0.987975 -0.009344	-0.000019 0.987395 0.981898 -0.001380	-0.055705 0.982264 0.956487 -0.041644	0.036231 0.987078 0.985159 0.038678	0 0.000000 9999
10 18	19 12	10 18	0.191837 0.838370 0.915766 -0.003634	-0.077374 0.978259 0.965215 -0.064720	0.009716 0.987412 0.998288 0.012034	0.001910 0.985283 0.964047 0.009039	0.032533 0.982714 0.987374 0.031698	-0.010759 0.970970 0.982303 -0.004923	-0.001398 0.978753 0.976289 -0.002707	0.010590 0.980602 0.979511 0.025088	-0.012732 0.989853 0.982929 -0.020107	0.057133 0.986352 0.979817 0.046265	0.037908 0.987395 0.982520 0.034605	-0.011047 0.982264 0.991467 -0.006195	-0.001766 0.987078 0.983561 0.002720	0 0.000000 9999
10 19	19 17	10 19	0.181758 0.838370 0.907228 -0.021541	0.013159 0.978259 0.985467 0.026003	-0.014770 0.987412 0.976267 -0.008240	-0.025626 0.985283 0.972875 -0.027633	0.007489 0.982714 0.985157 0.002975	0.049184 0.970970 0.960235 0.016456	-0.010825 0.978753 0.977307 0.005796	0.026055 0.980602 0.977750 0.009107	0.024244 0.989853 0.980306 0.026054	0.010977 0.986352 0.969170 0.003271	-0.003573 0.987395 0.989062 -0.002576	0.024718 0.982264 0.981851 0.018709	-0.012563 0.987078 0.981825 -0.016146	0 0.000000 9999
10 20	19 9	10 20	0.195645 0.838370 0.918458 0.021226	0.036495 0.978259 0.987499 0.037352	-0.007918 0.987412 0.988039 -0.007201	0.027493 0.985283 0.975607 0.025834	0.012228 0.982714 0.985391 0.007481	0.051316 0.970970 0.977554 0.036095	-0.016832 0.978753 0.983960 -0.007230	0.029410 0.980602 0.976304 0.007916	0.020446 0.989853 0.973641 0.017892	-0.001105 0.986352 0.972360 0.004424	0.003854 0.987395 0.987191 0.001518	-0.002625 0.982264 0.983109 0.002985	-0.010707 0.987078 0.975089 -0.015561	0 0.021226 9999
10 21	19 16	10 21	0.224093 0.838370 0.893996 0.024171	0.028765 0.978259 0.982713 0.016256	0.018218 0.987412 0.915351 0.011193	0.016954 0.985283 0.909409 0.010337	0.031767 0.982714 0.972862 0.028063	-0.012686 0.970970 0.951783 0.003141	0.016698 0.978753 0.939172 0.004208	0.049802 0.980602 0.972825 0.036229	0.057058 0.989853 0.983770 0.055394	0.063498 0.986352 0.970371 0.056903	-0.002869 0.987395 0.967937 -0.000389	-0.064883 0.982264 0.969189 -0.041796	-0.038299 0.987078 0.984826 -0.038883	9 0.037086 9999
10 22	19 20	10 22	0.278659 0.838370 0.831007 0.014486	0.038247 0.978259 0.958825 0.007229	0.020182 0.987412 0.974925 0.020372	0.014814 0.985283 0.974026 0.014256	0.000549 0.982714 0.982312 -0.004164	0.029245 0.970970 0.971085 -0.000197	0.034589 0.978753 0.981565 0.027775	0.005948 0.980602 0.962769 -0.015825	-0.004307 0.989853 0.976451 -0.010730	-0.010151 0.986352 0.987098 -0.015483	-0.005169 0.987395 0.955727 -0.016018	0.033839 0.982264 0.975604 0.019034	0.026708 0.987078 0.988931 0.021328	6 0.020059 9999
10 23	19 20	10 23	0.294387 0.838370 0.820755 0.019415	-0.018286 0.978259 0.980954 -0.036279	0.000267 0.987412 0.981949 -0.001956	-0.004699 0.985283 0.980980 -0.008014	-0.003302 0.982714 0.980063 -0.008122	-0.056739 0.970970 0.979423 -0.037810	0.006729 0.978753 0.979777 -0.009849	-0.042966 0.980602 0.985381 -0.044430	-0.034629 0.989853 0.975478 -0.038104	-0.016278 0.986352 0.982201 -0.019715	0.003967 0.987395 0.987183 0.000395	-0.009804 0.982264 0.983990 -0.018565	-0.024873 0.987078 0.965892 -0.026305	7 -0.029370 9999
10 24	19 20	10 24	0.281509 0.838370 0.848307 0.037222	0.035355 0.978259 0.987857 0.020735	-0.007170 0.987412 0.979386 -0.012817	-0.005973 0.985283 0.978333 -0.012154	0.004134 0.982714 0.989156 0.005429	0.073796 0.970970 0.973467 0.055183	-0.046060 0.978753 0.984325 -0.029967	0.017586 0.980602 0.990471 0.015650	0.030073 0.989853 0.985707 0.025233	0.003491 0.986352 0.980921 -0.003250	0.029830 0.987395 0.957149 0.030819	0.029623 0.982264 0.976349 0.009774	-0.008476 0.987078 0.987515 -0.005069	0 0.037222 9999
10 25	19 19	10 25	0.258611 0.838370 0.860965 0.017197	-0.012880 0.978259 0.979712 -0.011766	-0.023191 0.987412 0.983575 -0.026027	-0.025280 0.985283 0.979010 -0.025762	-0.022173 0.982714 0.983137 -0.018100	0.061903 0.970970 0.981270 0.041892	0.000046 0.978753 0.981509 -0.004137	0.019552 0.980602 0.975266 0.003932	-0.017616 0.989853 0.981133 -0.010547	-0.036868 0.986352 0.989499 -0.038765	0.017561 0.987395 0.986253 0.024757	0.016679 0.982264 0.981730 0.023325	0.005344 0.987078 0.973019 0.010893	9 -0.025819 9999
10 26	19 18	10 26	0.262625 0.838370 0.830320 -0.007795	-0.032038 0.978259 0.985931 -0.027442	-0.009846 0.987412 0.979054 -0.004448	-0.012693 0.985283 0.978327 -0.006924	0.016659 0.982714 0.978074 0.010619	-0.008766 0.970970 0.983041 -0.021491	-0.010801 0.978753 0.986626 -0.004143	-0.027370 0.980602 0.984183 -0.039200	-0.006756 0.989853 0.984902 -0.013917	-0.016664 0.986352 0.981242 -0.019700	-0.024151 0.987395 0.980740 -0.028435	-0.019098 0.982264 0.981987 -0.020629	0.017459 0.987078 0.988405 0.015345	0 0.000000 9999
10 27	19 7	10 27	0.063578 0.838370 0.974247 -0.004928	-0.008077 0.978259 0.997513 -0.004417	0.000262 0.987412 0.999968 0.000305	0.000429 0.985283 0.999967 0.000486	-0.010960 0.982714 0.979143 -0.004957	-0.001533 0.970970 0.991642 0.002967	-0.007693 0.978753 0.988594 -0.010971	-0.004281 0.980602 0.978202 0.000020	-0.010526 0.989853 0.985720 -0.002230	-0.009290 0.986352 0.929513 -0.010967	0.005107 0.987395 0.944348 -0.002544	-0.004417 0.982264 0.999359 -0.002483	-0.000848 0.987078 0.878014 0.001451	0 0.000000 9999
10 28	19 17	10 28	0.283828 0.838370 0.850723 0.049616	-0.004456 0.978259 0.982391 -0.015019	-0.004117 0.987412 0.915750 -0.000117	-0.005471 0.985283 0.915329 -0.003297	0.028019 0.982714 0.983309 0.027772	-0.030784 0.970970 0.968122 -0.014133	0.025778 0.978753 0.950646 0.025716	0.023002 0.980602 0.984993 0.017720	0.019889 0.989853 0.976763 0.019922	-0.001152 0.986352 0.982054 0.002956	-0.005958 0.987395 0.986594 -0.004718	0.025350 0.982264 0.976404 0.013058	-0.022727 0.987078 0.985979 -0.019336	0 0.049616 117
10 29	19 20	10 29	0.296755 0.838370 0.840783 0.042402	0.029242 0.978259 0.983955 0.020041	0.035229 0.987412 0.980712 0.038516	0.039172 0.985283 0.982644 0.041757	0.057529 0.982714 0.976347 0.047966	0.047508 0.970970 0.979391 0.036009	0.018197 0.978753 0.981354 0.022660	0.028949 0.980602 0.974348 0.020553	-0.001155 0.989853 0.983495 -0.003308	0.015556 0.986352 0.985031 0.008665	-0.026668 0.987395 0.973302 -0.028205	0.043292 0.982264 0.978452 0.025233	-0.010036 0.987078 0.984767 -0.014006	4 0.045098 154
10 30	19 19	10 30	0.203499 0.838370 0.847200 0.015936	0.006354 0.978259 0.965458 0.030216	-0.027937 0.987412 0.971840 -0.032270	-0.045897 0.985283 0.976397 -0.050948	0.047958 0.982714 0.966445 0.052112	-0.032641 0.970970 0.971327 -0.026281	0.043556 0.978753 0.977998 0.053101	-0.007561 0.980602 0.969380 -0.008836	0.002448 0.989853 0.966360 0.008222	0.043894 0.986352 0.979697 0.043001	-0.043017 0.987395 0.982055 -0.034716	0.019478 0.982264 0.979623 0.015851	-0.007403 0.987078 0.970740 -0.008168	6 0.029090 9999
10 31	19 19	10 31	0.247647 0.838370 0.843069 -0.031554	-0.029532 0.978259 0.990381 -0.020444	-0.009161 0.987412 0.977031 0.003363	-0.005802 0.985283 0.979910 0.003710	-0.051721 0.982714 0.972031 -0.044103	-0.038022 0.970970 0.983190 -0.029852	-0.009044 0.978753 0.966810 0.019999	-0.076964 0.980602 0.956758 -0.052962	0.022856 0.989853 0.979949 0.022824	-0.016581 0.986352 0.974608 -0.004238	-0.026309 0.987395 0.988180 -0.026606	0.034053 0.982264 0.979209 0.017539	-0.037561 0.987078 0.976080 -0.033734	0 0.000000 9999
10 32	19 19	10 32	0.237331 0.838370 0.848651 0.030356	0.014504 0.978259 0.963471 0.007880	0.016739 0.987412 0.972903 0.014300	0.021482 0.985283 0.981104 0.012583	0.003328 0.982714 0.972345 -0.001223	0.075180 0.970970 0.967905 0.058386	-0.013129 0.978753 0.968682 -0.003704	0.032634 0.980602 0.969754 0.020105	-0.004912 0.989853 0.964019 -0.012672	-0.007871 0.986352 0.983337 -0.010497	0.003899 0.987395 0.968340 -0.000923	0.017357 0.982264 0.980146 0.023479	-0.001982 0.987078 0.987616 -0.004734	0 0.030356 9999
10 33	19 20	10 33	0.308133 0.838370 0.849175 0.075589	-0.012565 0.978259 0.966541 -0.027192	-0.037230 0.987412 0.989382 -0.037207	-0.033274 0.985283 0.987821 -0.034549	-0.000491 0.982714 0.980991 -0.002562	0.055096 0.970970 0.979261 0.035689	0.017366 0.978753 0.979699 0.010491	0.012851 0.980602 0.977360 -0.007060	0.008155 0.989853 0.986586 0.002352	-0.017102 0.986352 0.973872 -0.014335	0.071374 0.987395 0.971539 0.067010	-0.002618 0.982264 0.980014 -0.013755	0.020766 0.987078 0.993339 0.020884	0 0.075589 34
10 34	19 18	10 34	0.167491 0.838370 0.853829 -0.015628	0.036420 0.978259 0.960535 0.020747	-0.021659 0.987412 0.978927 -0.017517	-0.021141 0.985283 0.982846 -0.016975	0.022770 0.982714 0.983428 0.029350	0.001560 0.970970 0.967519 -0.019041	-0.001493 0.978753 0.976974 -0.000892	0.008011 0.980602 0.965283 -0.012609	0.029953 0.989853 0.976892 0.031133	0.049734 0.986352 0.980881 0.042692	-0.017839 0.987395 0.962971 -0.018660	0.009401 0.982264 0.980824 -0.000208	0.000636 0.987078 0.977832 -0.000154	0 0.000000 9999
10 35	19 19	10 35	0.202979 0.838370 0.884331 0.040260	0.020891 0.978259 0.981537 0.027477	-0.007494 0.987412 0.984920 -0.006428	-0.005054 0.985283 0.986259 -0.003400	-0.020409 0.982714 0.954797 -0.013716	0.016731 0.970970 0.981910 0.016577	-0.042463 0.978753 0.985672 -0.039596	-0.007834 0.980602 0.984864 -0.010951	0.001931 0.989853 0.984764 0.002529	-0.028499 0.986352 0.976923 -0.036501	0.010066 0.987395 0.960170 0.015560	0.021933 0.982264 0.983215 0.015357	0.042838 0.987078 0.991666 0.044154	0 0.040260 9999
10 36	19 20	10 36	0.245016 0.838370 0.864353 0.003682	0.041996 0.978259 0.963428 0.018320	-0.017391 0.987412 0.985252 -0.018456	-0.018090 0.985283 0.985066 -0.019824	0.036062 0.982714 0.988594 0.033226	0.012618 0.970970 0.970346 -0.017933	-0.000873 0.978753 0.985913 -0.013477	0.026469 0.980602 0.974428 0.014281	0.013089 0.989853 0.987194 0.006662	0.021131 0.986352 0.977172 0.021334	-0.018935 0.987395 0.981802 -0.014752	-0.008873 0.982264 0.978775 -0.019901	-0.012217 0.987078 0.979322 -0.008130	4 0.011061 9999
10 37	19 19	10 37	0.209624 0.838370 0.796573 0.009060	0.008319 0.978259 0.971685 -0.007702	-0.050523 0.987412 0.981639 -0.052790	-0.053228 0.985283 0.984016 -0.056040	-0.009506 0.982714 0.987292 -0.007090	0.023022 0.970970 0.979351 0.006305	-0.003137 0.978753 0.984090 -0.010244	0.016479 0.980602 0.972236 0.004490	-0.024844 0.989853 0.970757 -0.021952	-0.012671 0.986352 0.962877 -0.012278	0.000308 0.987395 0.978146 -0.005518	0.017007 0.982264 0.983163 0.004698	0.000009 0.987078 0.972703 -0.010270	3 -0.022533 9999
10 38	19 19	10 38	0.257588 0.838370 0.814484 0.048954	0.043008 0.978259 0.982518 0.032461	0.001900 0.987412 0.980711 -0.002338	0.001817 0.985283 0.979772 -0.000108	0.009193 0.982714 0.972574 0.019446	0.000572 0.970970 0.982330 -0.016475	0.008339 0.978753 0.980039 0.005117	0.004099 0.980602 0.973242 0.000908	-0.009525 0.989853 0.971978 -0.003138	-0.006806 0.986352 0.962733 -0.002963	0.028893 0.987395 0.965649 0.030662	0.017312 0.982264 0.975059 0.010346	0.055830 0.987078 0.972420 0.051610	0 0.048954 122
10 39	19 20	10 39	0.290040 0.838370 0.823597 0.027992	0.035354 0.978259 0.980267 0.031820	0.006407 0.987412 0.984784 0.009478	0.010108 0.985283 0.984769 0.014370	-0.011411 0.982714 0.989139 -0.013200	-0.035659 0.970970 0.967754 0.000530	-0.019596 0.978753 0.990042 -0.019375	-0.006976 0.980602 0.976880 0.013003	-0.009330 0.989853 0.970981 -0.008389	0.002564 0.986352 0.990264 0.002312	0.044649 0.987395 0.984760 0.039273	0.033349 0.982264 0.988326 0.029170	-0.027976 0.987078 0.992087 -0.027750	10 0.033156 9999
10 40	19 16	10 40	0.176445 0.838370 0.878071 -0.002391	-0.003705 0.978259 0.963380 -0.014478	-0.022850 0.987412 0.985829 -0.023970	-0.022788 0.985283 0.985448 -0.023949	-0.051509 0.982714 0.962835 -0.042641	0.007450 0.970970 0.967554 -0.002073	0.018406 0.978753 0.946954 0.009784	-0.007347 0.980602 0.975791 -0.016171	-0.008507 0.989853 0.948219 -0.002819	-0.000664 0.986352 0.977702 0.000215	-0.038867 0.987395 0.914942 -0.036930	-0.012969 0.982264 0.986044 -0.002802	-0.003235 0.987078 0.990475 -0.004063	0 0.000000 9999
10 41	19 20	10 41	0.193872 0.838370 0.857973 -0.026812	0.023522 0.978259 0.977557 0.009624	0.003600 0.987412 0.969939 -0.009202	0.002523 0.985283 0.967995 -0.010366	0.033776 0.982714 0.982309 0.030225	0.045607 0.970970 0.985139 0.045003	0.033253 0.978753 0.968871 0.028654	0.052990 0.980602 0.982617 0.049282	-0.014148 0.989853 0.984100 -0.010422	0.001485 0.986352 0.987619 -0.006902	-0.024341 0.987395 0.970193 -0.021187	-0.019877 0.982264 0.975800 -0.020940	-0.017645 0.987078 0.979665 -0.016208	0 0.000000 9999
10 42	19 8	10 42	0.054896 0.838370 0.970164 -0.006735	0.016971 0.978259 0.980511 0.015149	0.000294 0.987412 0.994228 0.006657	0.017896 0.985283 0.993529 0.020695	-0.010663 0.982714 0.974886 -0.013358	-0.030829 0.970970 0.980769 -0.020207	0.008245 0.978753 0.970772 0.014027	-0.009017 0.980602 0.981820 -0.001257	0.005893 0.989853 0.953018 0.002338	0.000012 0.986352 0.985542 0.004623	0.001315 0.987395 0.993483 0.001968	-0.001098 0.982264 0.992673 -0.006491	-0.000001 0.987078 0.985854 -0.001333	0 0.000000 9999
10 43	19 20	10 43	0.263614 0.838370 0.839216 0.002028	0.049876 0.978259 0.986319 0.038844	0.024380 0.987412 0.975075 0.012855	0.030413 0.985283 0.972054 0.021018	0.048227 0.982714 0.983469 0.038219	-0.047231 0.970970 0.971538 -0.014724	0.089578 0.978753 0.975537 0.075410	0.016886 0.980602 0.980366 0.021441	0.012972 0.989853 0.986081 0.004113	0.051814 0.986352 0.980565 0.052317	0.027175 0.987395 0.988747 0.022853	-0.017851 0.982264 0.982166 -0.001301	0.004407 0.987078 0.991103 0.003647	6 0.012367 9999
10 44	19 19	10 44	0.203946 0.838370 0.904314 0.004335	0.006835 0.978259 0.978368 -0.004791	0.057333 0.987412 0.983637 0.058421	0.059229 0.985283 0.987610 0.061398	0.023512 0.982714 0.978075 0.018545	-0.000052 0.970970 0.984698 -0.004983	-0.016927 0.978753 0.982027 -0.011577	-0.018745 0.980602 0.983604 -0.022227	-0.002540 0.989853 0.979155 0.000574	-0.008686 0.986352 0.978322 -0.015443	0.002222 0.987395 0.974023 0.006638	0.052262 0.982264 0.976416 0.040684	-0.000855 0.987078 0.983754 -0.003718	11 0.013280 9999
10 45	19 20	10 45	0.255174 0.838370 0.865442 0.016978	-0.012994 0.978259 0.985004 -0.019246	0.025251 0.987412 0.966573 0.024810	0.031047 0.985283 0.966965 0.028474	-0.015423 0.982714 0.984966 -0.010988	-0.036301 0.970970 0.980726 -0.017646	0.015141 0.978753 0.984584 0.023006	-0.049842 0.980602 0.979527 -0.030376	0.009386 0.989853 0.976098 0.004644	-0.001319 0.986352 0.974641 0.010365	0.001537 0.987395 0.989172 0.000201	0.026822 0.982264 0.985854 0.020001	0.014814 0.987078 0.984676 0.016294	7 -0.022710 9999
10 46	19 19	10 46	0.285601 0.838370 0.850051 0.031428	0.016975 0.978259 0.988844 0.017435	0.035202 0.987412 0.958866 0.035071	0.036944 0.985283 0.956619 0.038185	-0.021736 0.982714 0.973217 -0.029670	-0.070665 0.970970 0.963391 -0.029605	0.083799 0.978753 0.948292 0.054619	-0.030589 0.980602 0.985047 -0.022055	0.030753 0.989853 0.988350 0.035387	-0.014970 0.986352 0.985151 -0.018193	-0.027874 0.987395 0.982645 -0.025314	-0.058604 0.982264 0.968344 -0.037171	0.025071 0.987078 0.990780 0.018407	6 0.041431 9999
10 47	19 18	10 47	0.272690 0.838370 0.873920 0.055292	0.014884 0.978259 0.986594 0.011400	0.024243 0.987412 0.971348 0.013824	0.025405 0.985283 0.971666 0.013495	-0.019003 0.982714 0.988274 -0.028110	-0.073407 0.970970 0.972358 -0.043602	0.037491 0.978753 0.962214 0.008864	-0.020126 0.980602 0.986940 -0.016124	-0.001666 0.989853 0.972260 -0.001974	-0.012875 0.986352 0.986046 -0.017623	0.006326 0.987395 0.983033 0.009737	-0.056441 0.982264 0.982431 -0.040050	-0.001413 0.987078 0.985995 -0.005144	0 0.055292 84
10 48	19 3	10 48	0.080046 0.838370 0.963458 -0.012415	-0.009649 0.978259 0.996054 -0.006479	0.001075 0.987412 0.999452 0.001481	0.001347 0.985283 0.999435 0.001740	0.007728 0.982714 0.994077 0.007150	-0.001928 0.970970 0.989354 -0.003860	-0.002073 0.978753 0.994854 -0.001137	0.003346 0.980602 0.997199 0.003553	-0.043484 0.989853 0.933383 -0.034704	-0.002080 0.986352 0.927297 -0.002179	0.008899 0.987395 0.940328 0.001373	-0.002345 0.982264 0.998099 -0.001062	-0.002687 0.987078 0.878921 -0.003783	0 0.000000 9999
10 49	19 19	10 49	0.260864 0.838370 0.850365 0.016668	-0.006367 0.978259 0.985004 -0.016413	-0.001688 0.987412 0.963796 -0.008067	-0.003095 0.985283 0.962889 -0.009270	0.018874 0.982714 0.985272 0.014925	-0.045213 0.970970 0.976840 -0.020358	0.020038 0.978753 0.983383 0.007514	0.003753 0.980602 0.988473 0.003647	-0.015262 0.989853 0.971232 -0.018809	0.019165 0.986352 0.982236 0.014664	-0.019398 0.987395 0.983123 -0.019080	-0.000815 0.982264 0.987304 0.008954	-0.029251 0.987078 0.990553 -0.032887	8 -0.017706 9999
10 50	19 20	10 50	0.294195 0.838370 0.821741 0.021952	-0.030822 0.978259 0.983263 -0.018704	-0.029154 0.987412 0.966635 -0.020181	-0.028431 0.985283 0.965513 -0.021041	0.041581 0.982714 0.978547 0.032732	0.033053 0.970970 0.987153 0.027687	-0.019216 0.978753 0.983977 -0.006343	0.051049 0.980602 0.988104 0.047813	-0.009599 0.989853 0.987274 -0.014389	0.007953 0.986352 0.988341 0.006865	-0.020009 0.987395 0.982663 -0.018662	-0.014822 0.982264 0.984995 -0.012347	0.009420 0.987078 0.992342 0.007728	7 0.032397 9999
10 51	19 19	10 51	0.256884 0.838370 0.838321 -0.005689	0.039741 0.978259 0.973661 0.021797	-0.001570 0.987412 0.982107 -0.004430	-0.000687 0.985283 0.981707 -0.005475	-0.012324 0.982714 0.987798 -0.013571	0.048483 0.970970 0.983584 0.035466	-0.013369 0.978753 0.989365 -0.011423	0.019692 0.980602 0.988432 0.024383	0.031174 0.989853 0.971817 0.030256	0.002250 0.986352 0.987397 -0.004492	-0.018521 0.987395 0.977107 -0.019593	0.022145 0.982264 0.974330 0.003953	0.020117 0.987078 0.980127 0.029622	0 0.000000 9999
10 53	19 8	10 53	0.307077 0.838370 0.767437 -0.000610	-0.045340 0.978259 0.976992 -0.032654	-0.011325 0.987412 0.984052 -0.001962	-0.012156 0.985283 0.978625 -0.000567	0.002229 0.982714 0.982371 -0.003529	-0.038886 0.970970 0.977186 -0.020221	-0.016142 0.978753 0.986243 -0.015167	-0.033334 0.980602 0.976704 -0.026781	-0.004025 0.989853 0.950394 -0.009999	0.003249 0.986352 0.983255 0.001603	0.012689 0.987395 0.985285 0.014253	0.019779 0.982264 0.986593 0.011346	-0.018536 0.987078 0.981243 -0.018437	0 0.000000 9999
11 12	17 19	11 12	0.170264 0.892081 0.821745 0.052747	-0.019703 0.981819 0.983609 -0.014661	-0.067127 0.988829 0.979249 -0.069267	-0.064158 0.990535 0.978036 -0.066380	-0.025489 0.959747 0.984009 -0.029160	0.023384 0.988282 0.984823 0.030212	-0.031088 0.984041 0.987785 -0.030412	0.005846 0.988638 0.986258 0.008016	-0.037883 0.972747 0.984154 -0.034684	-0.004254 0.984921 0.988774 -0.008248	-0.061860 0.979909 0.977826 -0.060327	0.008593 0.988011 0.981355 0.009990	-0.000577 0.966609 0.982118 -0.013622	2 -0.060445 -9
11 13	17 18	11 13	0.141401 0.892081 0.838177 0.004851	-0.020380 0.981819 0.973641 -0.024238	-0.009150 0.988829 0.982956 -0.002871	-0.005870 0.990535 0.983019 -0.005521	0.028083 0.959747 0.985640 0.014300	0.010545 0.988282 0.980829 0.015578	-0.009284 0.984041 0.990990 -0.007910	0.031238 0.988638 0.974485 0.030089	0.075837 0.972747 0.984239 0.078608	0.018948 0.984921 0.981892 0.016691	0.002784 0.979909 0.977758 -0.002185	-0.033778 0.988011 0.985607 -0.038414	-0.009106 0.966609 0.985325 -0.003830	8 0.019528 9999
11 14	17 19	11 14	0.110665 0.892081 0.831830 -0.006877	-0.042092 0.981819 0.975554 -0.040756	0.016291 0.988829 0.982592 0.024120	0.018031 0.990535 0.982025 0.020701	-0.018514 0.959747 0.984928 -0.019487	0.025304 0.988282 0.983629 0.026354	-0.022998 0.984041 0.992128 -0.018073	0.011981 0.988638 0.986373 0.013998	-0.057839 0.972747 0.989396 -0.052923	-0.026707 0.984921 0.978810 -0.032498	0.004772 0.979909 0.968014 0.012401	-0.023777 0.988011 0.975653 -0.021350	0.000487 0.966609 0.986810 -0.003372	0 0.000000 9999
11 15	17 19	11 15	0.131167 0.892081 0.847342 0.043178	0.012305 0.981819 0.981851 0.013754	0.000830 0.988829 0.986766 0.001319	-0.000466 0.990535 0.986472 -0.005311	0.030360 0.959747 0.974764 0.032600	-0.002887 0.988282 0.983670 -0.003240	0.025522 0.984041 0.979568 0.024604	0.036159 0.988638 0.965318 0.027706	-0.005933 0.972747 0.988409 -0.008172	-0.005458 0.984921 0.980659 -0.002160	0.016752 0.979909 0.973967 0.018333	-0.000551 0.988011 0.980421 -0.006578	-0.003884 0.966609 0.988746 0.005729	0 0.043178 9999
11 16	17 20	11 16	0.127031 0.892081 0.839554 0.017048	-0.005294 0.981819 0.974327 -0.011190	-0.028061 0.988829 0.976964 -0.024941	-0.006117 0.990535 0.975366 -0.006955	-0.005395 0.959747 0.982842 0.000589	0.015488 0.988282 0.959127 0.012642	-0.007560 0.984041 0.984091 -0.005777	0.005757 0.988638 0.973903 0.009212	-0.002724 0.972747 0.974485 -0.003598	-0.006164 0.984921 0.984793 -0.002144	-0.029179 0.979909 0.976373 -0.023458	-0.013969 0.988011 0.973943 -0.009172	0.000674 0.966609 0.980397 0.009290	2 -0.020620 9999
11 17	17 19	11 17	0.078698 0.892081 0.901515 0.015036	0.001604 0.981819 0.963798 0.010766	-0.013278 0.988829 0.957973 -0.016955	-0.012924 0.990535 0.962246 -0.017768	-0.016074 0.959747 0.984851 -0.011994	0.018641 0.988282 0.981482 0.017330	-0.002023 0.984041 0.982887 -0.007356	0.027838 0.988638 0.985764 0.037669	-0.006851 0.972747 0.984399 -0.006839	-0.000604 0.984921 0.987975 -0.004901	0.008038 0.979909 0.981898 0.000288	-0.014136 0.988011 0.956487 -0.014727	-0.005136 0.966609 0.985159 -0.015437	7 0.023799 9999
11 18	17 12	11 18	0.059338 0.892081 0.915766 -0.019240	0.005540 0.981819 0.965215 0.020465	0.006462 0.988829 0.998288 0.006460	-0.000617 0.990535 0.964047 -0.008063	0.006974 0.959747 0.987374 0.006978	-0.025182 0.988282 0.982303 -0.028260	0.022622 0.984041 0.976289 0.028012	-0.016150 0.988638 0.979511 -0.017800	-0.012225 0.972747 0.982929 -0.005514	0.000149 0.984921 0.979817 0.003105	0.026031 0.979909 0.982520 0.019256	0.019448 0.988011 0.991467 0.016906	-0.000603 0.966609 0.983561 0.006085	0 0.000000 9999
11 19	17 17	11 19	0.091905 0.892081 0.907228 0.036214	-0.037921 0.981819 0.985467 -0.038087	0.008808 0.988829 0.976267 0.011429	0.001926 0.990535 0.972875 -0.001371	-0.032970 0.959747 0.985157 -0.029923	-0.007252 0.988282 0.960235 -0.004340	-0.022104 0.984041 0.977307 -0.028969	-0.011782 0.988638 0.977750 -0.005926	0.000973 0.972747 0.980306 -0.000461	-0.015840 0.984921 0.969170 -0.017521	-0.000443 0.979909 0.989062 0.004681	-0.027702 0.988011 0.981851 -0.025681	0.000546 0.966609 0.981825 0.006808	1 -0.037139 9999
11 20	17 9	11 20	0.051666 0.892081 0.918458 -0.011576	-0.023580 0.981819 0.987499 -0.022526	0.001391 0.988829 0.988039 0.000015	-0.001736 0.990535 0.975607 -0.004390	0.006309 0.959747 0.985391 0.012394	0.000359 0.988282 0.977554 -0.004434	0.004471 0.984041 0.983960 -0.003523	0.001377 0.988638 0.976304 0.012072	-0.027391 0.972747 0.973641 -0.018241	0.008273 0.984921 0.972360 0.010009	0.015386 0.979909 0.987191 0.002653	0.018987 0.988011 0.983109 0.019717	0.000594 0.966609 0.975089 0.005611	0 0.000000 9999
11 21	17 16	11 21	0.096673 0.892081 0.893996 0.005609	0.064112 0.981819 0.982713 0.063778	-0.036305 0.988829 0.915351 -0.036681	-0.035115 0.990535 0.909409 -0.036570	0.018268 0.959747 0.972862 0.029674	0.023323 0.988282 0.951783 0.028459	0.021251 0.984041 0.939172 0.025526	0.013797 0.988638 0.972825 0.011029	-0.005373 0.972747 0.983770 -0.008393	-0.004044 0.984921 0.970371 -0.000694	0.023855 0.979909 0.967937 0.014225	0.010489 0.988011 0.969189 0.009960	0.001199 0.966609 0.984826 -0.009277	2 -0.014344 9999
11 22	17 20	11 22	0.087999 0.892081 0.831007 -0.016289	-0.010021 0.981819 0.958825 -0.015663	-0.003117 0.988829 0.974925 0.003734	-0.000323 0.990535 0.974026 0.003712	-0.035756 0.959747 0.982312 -0.037706	-0.040846 0.988282 0.971085 -0.049876	0.011174 0.984041 0.981565 0.011051	-0.040293 0.988638 0.962769 -0.045892	-0.003863 0.972747 0.976451 -0.005093	0.019944 0.984921 0.987098 0.014977	-0.001593 0.979909 0.955727 0.009416	-0.005153 0.988011 0.975604 0.002033	-0.000581 0.966609 0.988931 0.000210	0 0.000000 9999
11 23	17 20	11 23	0.087511 0.892081 0.820755 -0.024216	0.009778 0.981819 0.980954 0.017011	-0.000659 0.988829 0.981949 0.003341	-0.007429 0.990535 0.980980 -0.004220	-0.004122 0.959747 0.980063 0.003743	-0.011071 0.988282 0.979423 -0.008466	0.019130 0.984041 0.979777 0.024132	-0.001965 0.988638 0.985381 -0.001022	0.062934 0.972747 0.975478 0.061741	0.000377 0.984921 0.982201 -0.002802	0.012183 0.979909 0.987183 0.017020	-0.000572 0.988011 0.983990 -0.002229	0.155467 0.966609 0.965892 0.165304	0 0.000000 9999
11 24	17 20	11 24	0.059833 0.892081 0.848307 -0.034810	0.000458 0.981819 0.987857 0.002500	0.004402 0.988829 0.979386 -0.003836	0.004079 0.990535 0.978333 -0.001719	-0.013554 0.959747 0.989156 -0.011623	0.015307 0.988282 0.973467 0.013676	-0.012987 0.984041 0.984325 -0.022575	0.034776 0.988638 0.990471 0.035525	-0.005393 0.972747 0.985707 0.003006	0.007096 0.984921 0.980921 0.006189	-0.019722 0.979909 0.957149 -0.012680	-0.015466 0.988011 0.976349 -0.010277	0.001842 0.966609 0.987515 0.001713	0 0.000000 9999
11 25	17 19	11 25	0.090584 0.892081 0.860965 0.002524	0.003714 0.981819 0.979712 0.003894	0.004687 0.988829 0.983575 0.006301	0.004256 0.990535 0.979010 0.007118	-0.028973 0.959747 0.983137 -0.028482	0.012987 0.988282 0.981270 0.003843	-0.001982 0.984041 0.981509 -0.006577	0.001226 0.988638 0.975266 0.001456	-0.005111 0.972747 0.981133 -0.013209	-0.000668 0.984921 0.989499 -0.003559	0.005143 0.979909 0.986253 -0.002449	0.010342 0.988011 0.981730 0.003513	0.004151 0.966609 0.973019 -0.016011	4 -0.008479 9999
11 26	17 18	11 26	0.083690 0.892081 0.830320 -0.000071	0.010756 0.981819 0.985931 0.011963	-0.010563 0.988829 0.979054 -0.012064	0.005900 0.990535 0.978327 0.003757	0.010184 0.959747 0.978074 0.027058	-0.015713 0.988282 0.983041 -0.022325	-0.002924 0.984041 0.986626 0.001577	-0.001358 0.988638 0.984183 0.005960	0.002513 0.972747 0.984902 -0.015971	0.086810 0.984921 0.981242 0.079475	-0.017095 0.979909 0.980740 -0.015095	-0.008556 0.988011 0.981987 -0.013219	-0.000321 0.966609 0.988405 -0.008550	0 0.000000 9999
11 27	17 7	11 27	0.059069 0.892081 0.974247 0.009536	0.010776 0.981819 0.997513 0.008490	0.000590 0.988829 0.999968 0.000427	0.000464 0.990535 0.999967 0.000349	0.031784 0.959747 0.979143 0.030236	0.011787 0.988282 0.991642 0.013601	0.013924 0.984041 0.988594 0.016680	0.006596 0.988638 0.978202 0.008416	0.018705 0.972747 0.985720 0.009312	0.002505 0.984921 0.929513 0.010206	0.028624 0.979909 0.944348 0.022288	0.003502 0.988011 0.999359 0.002513	0.021960 0.966609 0.878014 0.009647	4 0.016980 9999
11 28	17 17	11 28	0.084308 0.892081 0.850723 -0.020706	0.014392 0.981819 0.982391 0.015195	0.001496 0.988829 0.915750 -0.009756	0.000605 0.990535 0.915329 -0.009781	0.003995 0.959747 0.983309 0.000374	0.004621 0.988282 0.968122 0.011290	0.003754 0.984041 0.950646 0.013541	-0.010424 0.988638 0.984993 -0.013634	0.049093 0.972747 0.976763 0.050313	-0.031929 0.984921 0.982054 -0.025883	-0.016889 0.979909 0.986594 -0.023238	-0.005084 0.988011 0.976404 -0.003392	0.000946 0.966609 0.985979 0.008468	0 0.000000 9999
11 29	17 20	11 29	0.117881 0.892081 0.840783 0.004329	-0.003093 0.981819 0.983955 -0.007027	0.045384 0.988829 0.980712 0.039785	0.035696 0.990535 0.982644 0.031462	0.042585 0.959747 0.976347 0.052492	0.034744 0.988282 0.979391 0.040601	0.050618 0.984041 0.981354 0.060038	0.038721 0.988638 0.974348 0.043590	-0.011642 0.972747 0.983495 -0.015516	-0.009058 0.984921 0.985031 -0.010461	0.011070 0.979909 0.973302 0.019140	0.041479 0.988011 0.978452 0.047123	-0.000691 0.966609 0.984767 -0.000402	6 0.016122 9999
11 30	17 19	11 30	0.156000 0.892081 0.847200 0.019210	-0.050859 0.981819 0.965458 -0.048852	0.018138 0.988829 0.971840 0.022494	0.009546 0.990535 0.976397 0.007393	0.012333 0.959747 0.966445 0.004791	-0.008664 0.988282 0.971327 -0.006778	-0.008434 0.984041 0.977998 -0.008341	-0.028002 0.988638 0.969380 -0.024502	-0.017067 0.972747 0.966360 -0.015790	0.015813 0.984921 0.979697 0.016798	0.008418 0.979909 0.982055 0.004785	0.037287 0.988011 0.979623 0.037045	0.005775 0.966609 0.970740 0.009716	1 -0.030634 9999
11 31	17 19	11 31	0.091632 0.892081 0.843069 -0.028049	-0.011565 0.981819 0.990381 -0.008031	-0.006420 0.988829 0.977031 -0.006535	-0.007292 0.990535 0.979910 -0.007994	0.017073 0.959747 0.972031 0.004908	-0.014400 0.988282 0.983190 -0.006266	0.007493 0.984041 0.966810 0.005228	0.013456 0.988638 0.956758 0.007055	0.008505 0.972747 0.979949 0.002353	0.001830 0.984921 0.974608 0.004839	0.022146 0.979909 0.988180 0.012695	-0.017259 0.988011 0.979209 -0.016409	-0.122172 0.966609 0.976080 -0.126136	0 0.000000 9999
11 32	17 19	11 32	0.176705 0.892081 0.848651 0.052944	-0.109741 0.981819 0.963471 -0.098327	0.039637 0.988829 0.972903 0.037886	-0.012952 0.990535 0.981104 -0.016277	-0.018418 0.959747 0.972345 -0.012990	-0.001178 0.988282 0.967905 -0.008595	-0.030379 0.984041 0.968682 -0.022454	-0.073351 0.988638 0.969754 -0.074892	-0.035065 0.972747 0.964019 -0.026190	0.003346 0.984921 0.983337 -0.002442	0.022965 0.979909 0.968340 0.029994	0.064736 0.988011 0.980146 0.060611	0.002686 0.966609 0.987616 0.002410	1 -0.072151 40
11 33	17 20	11 33	0.219262 0.892081 0.849175 0.078995	0.013856 0.981819 0.966541 0.007991	-0.019551 0.988829 0.989382 -0.021711	-0.027519 0.990535 0.987821 -0.028588	0.007299 0.959747 0.980991 0.021385	0.006496 0.988282 0.979261 0.002696	-0.021818 0.984041 0.979699 -0.017358	-0.030690 0.988638 0.977360 -0.029792	0.065727 0.972747 0.986586 0.067738	0.000158 0.984921 0.973872 -0.007555	-0.025205 0.979909 0.971539 -0.013496	-0.012532 0.988011 0.980014 -0.012257	-0.010252 0.966609 0.993339 -0.018809	0 0.078995 30
11 34	17 18	11 34	0.214769 0.892081 0.853829 0.091468	0.062674 0.981819 0.960535 0.053853	0.014942 0.988829 0.978927 0.007775	0.011733 0.990535 0.982846 0.008006	0.008016 0.959747 0.983428 0.016760	-0.002432 0.988282 0.967519 -0.004765	-0.011895 0.984041 0.976974 -0.011666	0.007145 0.988638 0.965283 0.013680	0.031906 0.972747 0.976892 0.024960	-0.008977 0.984921 0.980881 -0.016087	-0.004267 0.979909 0.962971 -0.011910	0.027873 0.988011 0.980824 0.030626	0.008124 0.966609 0.977832 0.009259	0 0.091468 17
11 35	17 19	11 35	0.371188 0.892081 0.884331 0.322739	-0.015179 0.981819 0.981537 -0.020470	0.025413 0.988829 0.984920 0.027979	0.023198 0.990535 0.986259 0.025222	0.231338 0.959747 0.954797 0.231574	0.074128 0.988282 0.981910 0.072819	0.063049 0.984041 0.985672 0.059029	0.004245 0.988638 0.984864 0.004128	0.107154 0.972747 0.984764 0.111493	0.014489 0.984921 0.976923 0.011648	0.127041 0.979909 0.960170 0.124602	-0.011542 0.988011 0.983215 -0.006296	-0.001926 0.966609 0.991666 -0.003380	0 0.322739 1
11 36	17 20	11 36	0.126218 0.892081 0.864353 0.019047	0.030863 0.981819 0.963428 0.033942	-0.019090 0.988829 0.985252 -0.024307	-0.018527 0.990535 0.985066 -0.023471	-0.076034 0.959747 0.988594 -0.084932	0.011185 0.988282 0.970346 0.013583	-0.042517 0.984041 0.985913 -0.040334	-0.010639 0.988638 0.974428 -0.004037	-0.008538 0.972747 0.987194 -0.006724	0.020476 0.984921 0.977172 0.015633	-0.014531 0.979909 0.981802 -0.015157	-0.015332 0.988011 0.978775 -0.017456	-0.141579 0.966609 0.979322 -0.143432	4 -0.040221 9999
11 37	17 19	11 37	0.152240 0.892081 0.796573 -0.016984	0.008273 0.981819 0.971685 -0.005614	-0.002643 0.988829 0.981639 -0.003210	-0.002117 0.990535 0.984016 -0.004794	-0.008994 0.959747 0.987292 -0.015025	0.010615 0.988282 0.979351 0.008347	-0.056233 0.984041 0.984090 -0.050003	0.025373 0.988638 0.972236 0.035079	-0.008969 0.972747 0.970757 -0.000251	0.075335 0.984921 0.962877 0.076776	0.015564 0.979909 0.978146 0.003062	-0.020525 0.988011 0.983163 -0.022670	-0.002425 0.966609 0.972703 0.005216	0 0.000000 9999
11 38	17 19	11 38	0.175863 0.892081 0.814484 0.022178	-0.022376 0.981819 0.982518 -0.024268	-0.015931 0.988829 0.980711 -0.012132	0.033607 0.990535 0.979772 0.034204	-0.010724 0.959747 0.972574 -0.024038	-0.006903 0.988282 0.982330 -0.008030	0.006830 0.984041 0.980039 0.004992	-0.014377 0.988638 0.973242 -0.019414	0.003962 0.972747 0.971978 -0.000648	-0.007793 0.984921 0.962733 -0.025307	0.027781 0.979909 0.965649 0.036125	-0.032300 0.988011 0.975059 -0.026117	0.003957 0.966609 0.972420 -0.002113	10 0.028305 9999
11 39	17 20	11 39	0.092216 0.892081 0.823597 -0.025734	-0.014066 0.981819 0.980267 -0.010135	0.022518 0.988829 0.984784 0.021933	0.021269 0.990535 0.984769 0.021522	-0.009188 0.959747 0.989139 -0.006248	-0.024902 0.988282 0.967754 -0.019921	0.004223 0.984041 0.990042 -0.002571	-0.003256 0.988638 0.976880 -0.005488	0.010319 0.972747 0.970981 0.001344	-0.005608 0.984921 0.990264 -0.008821	0.014384 0.979909 0.984760 0.016646	0.000516 0.988011 0.988326 0.003161	-0.000650 0.966609 0.992087 0.001203	0 0.000000 9999
11 40	17 16	11 40	0.093674 0.892081 0.878071 -0.023764	-0.034116 0.981819 0.963380 -0.035788	-0.001636 0.988829 0.985829 -0.008650	-0.001034 0.990535 0.985448 -0.005334	-0.023680 0.959747 0.962835 -0.029870	0.000863 0.988282 0.967554 -0.004497	-0.046429 0.984041 0.946954 -0.035982	-0.022198 0.988638 0.975791 -0.018786	-0.006048 0.972747 0.948219 -0.003878	-0.001618 0.984921 0.977702 0.002821	-0.009367 0.979909 0.914942 -0.001524	0.009756 0.988011 0.986044 0.010081	0.001576 0.966609 0.990475 0.000674	0 0.000000 9999
11 41	17 20	11 41	0.098249 0.892081 0.857973 -0.017846	-0.002100 0.981819 0.977557 0.001843	-0.001295 0.988829 0.969939 -0.006412	-0.001604 0.990535 0.967995 -0.006009	-0.016392 0.959747 0.982309 -0.010186	0.015559 0.988282 0.985139 0.015214	0.024839 0.984041 0.968871 0.022684	0.008606 0.988638 0.982617 0.008681	-0.004286 0.972747 0.984100 -0.010043	-0.012925 0.984921 0.987619 -0.007842	-0.045705 0.979909 0.970193 -0.041447	0.007818 0.988011 0.975800 0.000938	-0.000569 0.966609 0.979665 -0.007172	0 0.000000 9999
11 42	17 8	11 42	-0.010598 0.892081 0.970164 -0.026872	-0.006603 0.981819 0.980511 -0.003775	-0.000039 0.988829 0.994228 0.000373	-0.000333 0.990535 0.993529 0.004294	0.004467 0.959747 0.974886 -0.015165	-0.002150 0.988282 0.980769 -0.001585	0.000040 0.984041 0.970772 -0.005160	0.000838 0.988638 0.981820 -0.003200	-0.008343 0.972747 0.953018 0.006959	-0.000578 0.984921 0.985542 0.002329	0.002461 0.979909 0.993483 0.002726	0.001198 0.988011 0.992673 -0.000106	-0.000026 0.966609 0.985854 -0.000071	0 0.000000 9999
11 43	17 20	11 43	0.091000 0.892081 0.839216 -0.016757	-0.006587 0.981819 0.986319 -0.006509	-0.018483 0.988829 0.975075 -0.020364	0.001444 0.990535 0.972054 0.000814	-0.013490 0.959747 0.983469 -0.015862	-0.005418 0.988282 0.971538 -0.009288	-0.011519 0.984041 0.975537 -0.003944	-0.013135 0.988638 0.980366 -0.018880	-0.003764 0.972747 0.986081 -0.004094	-0.004734 0.984921 0.980565 -0.000115	0.006037 0.979909 0.988747 0.002344	0.015308 0.988011 0.982166 0.020128	0.000350 0.966609 0.991103 -0.002870	0 0.000000 9999
11 44	17 19	11 44	0.057665 0.892081 0.904314 -0.029117	0.026179 0.981819 0.978368 0.030356	-0.002174 0.988829 0.983637 -0.001361	-0.002261 0.990535 0.987610 0.001816	-0.012240 0.959747 0.978075 -0.004495	0.019333 0.988282 0.984698 0.018788	0.001425 0.984041 0.982027 -0.003055	0.024170 0.988638 0.983604 0.027448	0.008103 0.972747 0.979155 0.004537	0.000573 0.984921 0.978322 -0.003783	-0.032825 0.979909 0.974023 -0.026451	-0.003364 0.988011 0.976416 0.004261	0.008670 0.966609 0.983754 0.003186	0 0.000000 9999
11 45	17 20	11 45	0.108812 0.892081 0.865442 0.023574	0.003030 0.981819 0.985004 0.007562	-0.017215 0.988829 0.966573 -0.020786	-0.016923 0.990535 0.966965 -0.016463	0.003874 0.959747 0.984966 -0.006178	-0.061187 0.988282 0.980726 -0.057748	0.003973 0.984041 0.984584 -0.000077	-0.005211 0.988638 0.979527 -0.012538	-0.003564 0.972747 0.976098 -0.011718	0.013302 0.984921 0.974641 0.023881	0.020681 0.979909 0.989172 0.025834	-0.010743 0.988011 0.985854 -0.014543	0.006221 0.966609 0.984676 0.016198	10 0.024678 9999
11 46	17 19	11 46	0.114029 0.892081 0.850051 0.003520	-0.011150 0.981819 0.988844 -0.007326	-0.005227 0.988829 0.958866 0.000437	-0.003700 0.990535 0.956619 0.002024	-0.024810 0.959747 0.973217 -0.017735	-0.004698 0.988282 0.963391 -0.002488	-0.017944 0.984041 0.948292 -0.006691	0.030531 0.988638 0.985047 0.030306	-0.013587 0.972747 0.988350 -0.010365	0.080768 0.984921 0.985151 0.077701	0.016482 0.979909 0.982645 0.014377	-0.034159 0.988011 0.968344 -0.037429	-0.004887 0.966609 0.990780 -0.006657	9 0.016538 9999
11 47	17 18	11 47	0.085494 0.892081 0.873920 -0.006991	0.026213 0.981819 0.986594 0.025865	0.008989 0.988829 0.971348 0.014988	0.007449 0.990535 0.971666 0.011761	-0.014915 0.959747 0.988274 -0.010911	0.011809 0.988282 0.972358 0.017964	-0.001791 0.984041 0.962214 0.003723	0.020008 0.988638 0.986940 0.020737	-0.052656 0.972747 0.972260 -0.057318	-0.002604 0.984921 0.986046 -0.003289	0.020877 0.979909 0.983033 0.017287	0.007514 0.988011 0.982431 0.000167	-0.000210 0.966609 0.985995 -0.000034	0 0.000000 9999
11 48	17 3	11 48	0.054181 0.892081 0.963458 -0.007570	0.012540 0.981819 0.996054 0.008574	0.000571 0.988829 0.999452 0.000975	0.000426 0.990535 0.999435 0.000954	0.008053 0.959747 0.994077 0.002067	0.003228 0.988282 0.989354 0.003695	0.001556 0.984041 0.994854 0.003720	0.003147 0.988638 0.997199 0.003042	0.063913 0.972747 0.933383 0.062462	-0.011988 0.984921 0.927297 -0.008581	0.013217 0.979909 0.940328 -0.006825	0.002484 0.988011 0.998099 0.001815	0.015409 0.966609 0.878921 -0.008168	0 0.000000 9999
11 49	17 19	11 49	0.097636 0.892081 0.850365 -0.001172	0.035421 0.981819 0.985004 0.037103	-0.033310 0.988829 0.963796 -0.035778	-0.010331 0.990535 0.962889 -0.009522	-0.024980 0.959747 0.985272 -0.015328	0.006685 0.988282 0.976840 0.009595	-0.008062 0.984041 0.983383 -0.003999	-0.010805 0.988638 0.988473 -0.010008	-0.000926 0.972747 0.971232 -0.007718	0.049597 0.984921 0.982236 0.039714	-0.000810 0.979909 0.983123 -0.000562	0.024621 0.988011 0.987304 0.024533	-0.001730 0.966609 0.990553 -0.008347	0 0.000000 9999
11 50	17 20	11 50	0.087068 0.892081 0.821741 -0.013474	0.005413 0.981819 0.983263 0.009765	0.037990 0.988829 0.966635 0.038897	0.045203 0.990535 0.965513 0.048409	-0.004570 0.959747 0.978547 0.006905	0.005617 0.988282 0.987153 0.003135	0.038622 0.984041 0.983977 0.037902	-0.003168 0.988638 0.988104 -0.011197	-0.009563 0.972747 0.987274 -0.015213	-0.006644 0.984921 0.988341 -0.005570	0.006567 0.979909 0.982663 0.015744	0.032617 0.988011 0.984995 0.031953	-0.000916 0.966609 0.992342 0.006562	0 0.000000 9999
11 51	17 19	11 51	0.093815 0.892081 0.838321 -0.006628	0.019424 0.981819 0.973661 0.013839	0.005896 0.988829 0.982107 0.004204	0.004160 0.990535 0.981707 0.003991	0.000910 0.959747 0.987798 0.005869	0.010947 0.988282 0.983584 0.010628	0.003488 0.984041 0.989365 0.001929	-0.004027 0.988638 0.988432 -0.006085	0.015481 0.972747 0.971817 0.015214	-0.017680 0.984921 0.987397 -0.015403	0.011258 0.979909 0.977107 0.020928	0.026549 0.988011 0.974330 0.027831	0.004518 0.966609 0.980127 0.003824	0 0.000000 9999
11 53	17 8	11 53	0.106730 0.892081 0.767437 0.003735	-0.026358 0.981819 0.976992 -0.026590	0.018591 0.988829 0.984052 0.016298	0.016888 0.990535 0.978625 0.019998	0.003764 0.959747 0.982371 -0.002929	0.015563 0.988282 0.977186 0.012830	-0.007491 0.984041 0.986243 -0.010205	0.022462 0.988638 0.976704 0.014858	0.009763 0.972747 0.950394 -0.008335	-0.008203 0.984921 0.983255 -0.007864	0.007785 0.979909 0.985285 0.006004	-0.003150 0.988011 0.986593 -0.001766	0.007797 0.966609 0.981243 0.014650	0 0.003735 9999
12 13	19 18	12 13	0.371131 0.821745 0.838177 0.125633	-0.036709 0.983609 0.973641 -0.020971	-0.013614 0.979249 0.982956 -0.015535	-0.007715 0.978036 0.983019 -0.011541	0.001589 0.984009 0.985640 0.006279	-0.035443 0.984823 0.980829 -0.041311	-0.041625 0.987785 0.990990 -0.041389	-0.011818 0.986258 0.974485 -0.007630	-0.005082 0.984154 0.984239 -0.008717	-0.003594 0.988774 0.981892 -0.000182	0.105755 0.977826 0.977758 0.097937	-0.018226 0.981355 0.985607 -0.010449	-0.005246 0.982118 0.985325 -0.004445	0 0.125633 -9
12 14	19 19	12 14	0.335210 0.821745 0.831830 0.062138	-0.006655 0.983609 0.975554 -0.005512	-0.009304 0.979249 0.982592 -0.004894	-0.009764 0.978036 0.982025 -0.005925	0.009150 0.984009 0.984928 0.001188	-0.047765 0.984823 0.983629 -0.053825	-0.010701 0.987785 0.992128 -0.016431	-0.000854 0.986258 0.986373 -0.006367	0.022182 0.984154 0.989396 0.024869	-0.004844 0.988774 0.978810 -0.009231	0.047925 0.977826 0.968014 0.025076	-0.052416 0.981355 0.975653 -0.052505	-0.014290 0.982118 0.986810 -0.013923	0 0.062138 -9
12 15	19 19	12 15	0.322344 0.821745 0.847342 0.059737	0.065660 0.983609 0.981851 0.059172	0.020792 0.979249 0.986766 0.021564	0.013502 0.978036 0.986472 0.011300	-0.021939 0.984009 0.974764 -0.013443	0.022520 0.984823 0.983670 0.014152	0.016248 0.987785 0.979568 0.013846	-0.004289 0.986258 0.965318 0.000743	0.048278 0.984154 0.988409 0.049823	-0.012085 0.988774 0.980659 -0.010667	0.041438 0.977826 0.973967 0.014966	-0.028695 0.981355 0.980421 -0.024527	0.019578 0.982118 0.988746 0.021730	0 0.059737 -9
12 16	19 20	12 16	0.301321 0.821745 0.839554 0.020122	0.042055 0.983609 0.974327 0.048996	-0.011501 0.979249 0.976964 -0.027931	-0.010975 0.978036 0.975366 -0.026270	0.015152 0.984009 0.982842 0.018514	0.017814 0.984823 0.959127 0.015466	0.022195 0.987785 0.984091 0.024092	-0.006715 0.986258 0.973903 -0.004288	0.078304 0.984154 0.974485 0.064933	0.024265 0.988774 0.984793 0.021688	0.050266 0.977826 0.976373 0.031582	0.004666 0.981355 0.973943 0.018791	0.085967 0.982118 0.980397 0.090645	8 0.036147 9999
12 17	19 19	12 17	0.185437 0.821745 0.901515 -0.001703	0.004682 0.983609 0.963798 0.004066	0.012478 0.979249 0.957973 0.002669	0.005953 0.978036 0.962246 -0.004705	-0.003653 0.984009 0.984851 -0.009204	0.019048 0.984823 0.981482 0.008281	-0.048996 0.987785 0.982887 -0.043327	-0.012605 0.986258 0.985764 -0.011377	0.021552 0.984154 0.984399 0.011673	0.010739 0.988774 0.987975 0.011881	-0.009780 0.977826 0.981898 -0.002330	0.040386 0.981355 0.956487 0.029464	0.013434 0.982118 0.985159 0.002702	0 0.000000 9999
12 18	19 12	12 18	0.212042 0.821745 0.915766 0.010621	-0.011486 0.983609 0.965215 -0.017077	-0.006277 0.979249 0.998288 -0.004904	0.052851 0.978036 0.964047 0.030418	-0.003495 0.984009 0.987374 -0.003273	0.026704 0.984823 0.982303 0.022290	0.024213 0.987785 0.976289 0.013218	-0.021106 0.986258 0.979511 -0.014526	-0.024910 0.984154 0.982929 -0.030378	0.000337 0.988774 0.979817 -0.004032	-0.002005 0.977826 0.982520 -0.004151	-0.019437 0.981355 0.991467 -0.016694	-0.028667 0.982118 0.983561 -0.031908	8 -0.017962 9999
12 19	19 17	12 19	0.206489 0.821745 0.907228 -0.004693	-0.018225 0.983609 0.985467 -0.016524	-0.008511 0.979249 0.976267 -0.011525	-0.049356 0.978036 0.972875 -0.048446	0.029123 0.984009 0.985157 0.029963	0.030182 0.984823 0.960235 0.028564	0.034098 0.987785 0.977307 0.032850	0.014090 0.986258 0.977750 0.010153	-0.014656 0.984154 0.980306 -0.000127	0.031886 0.988774 0.969170 0.034669	0.003044 0.977826 0.989062 0.000119	-0.006141 0.981355 0.981851 -0.003100	0.022294 0.982118 0.981825 0.024353	0 0.000000 9999
12 20	19 9	12 20	0.173075 0.821745 0.918458 -0.028296	-0.019126 0.983609 0.987499 -0.018091	-0.035708 0.979249 0.988039 -0.031231	-0.025062 0.978036 0.975607 -0.011798	-0.025005 0.984009 0.985391 -0.029508	-0.036969 0.984823 0.977554 -0.024983	0.004445 0.987785 0.983960 0.008369	-0.035040 0.986258 0.976304 -0.040675	0.008736 0.984154 0.973641 0.006580	0.073831 0.988774 0.972360 0.068280	0.011710 0.977826 0.987191 0.008874	-0.020067 0.981355 0.983109 -0.018331	0.047825 0.982118 0.975089 0.046402	0 0.000000 9999
12 21	19 16	12 21	0.235160 0.821745 0.893996 0.032083	-0.014908 0.983609 0.982713 -0.008648	-0.060351 0.979249 0.915351 -0.058936	-0.061943 0.978036 0.909409 -0.056134	0.027658 0.984009 0.972862 0.027695	-0.035467 0.984823 0.951783 -0.030906	-0.005639 0.987785 0.939172 -0.011109	-0.021817 0.986258 0.972825 -0.019684	0.019144 0.984154 0.983770 0.014492	-0.001537 0.988774 0.970371 0.006246	-0.049841 0.977826 0.967937 -0.032764	0.013724 0.981355 0.969189 -0.004712	-0.005263 0.982118 0.984826 -0.003251	2 -0.043484 9999
12 22	19 20	12 22	0.302946 0.821745 0.831007 0.027190	-0.005630 0.983609 0.958825 0.002905	-0.013276 0.979249 0.974925 -0.014965	-0.012999 0.978036 0.974026 -0.014428	0.010001 0.984009 0.982312 0.004018	0.044925 0.984823 0.971085 0.044236	-0.004560 0.987785 0.981565 -0.007458	0.019006 0.986258 0.962769 0.012194	0.000758 0.984154 0.976451 -0.004403	-0.009346 0.988774 0.987098 -0.011156	0.073277 0.977826 0.955727 0.049766	0.022374 0.981355 0.975604 0.028794	0.008901 0.982118 0.988931 0.001980	10 0.036785 9999
12 23	19 20	12 23	0.317060 0.821745 0.820755 0.029037	0.013077 0.983609 0.980954 0.017077	-0.013193 0.979249 0.981949 -0.001282	-0.009958 0.978036 0.980980 0.001630	0.013901 0.984009 0.980063 0.015233	0.010410 0.984823 0.979423 0.012017	0.021367 0.987785 0.979777 0.021321	0.002166 0.986258 0.985381 0.004121	0.024666 0.984154 0.975478 0.024060	0.015362 0.988774 0.982201 0.005702	0.033194 0.977826 0.987183 0.026906	0.005748 0.981355 0.983990 0.001811	0.056905 0.982118 0.965892 0.062798	0 0.029037 9999
12 24	19 20	12 24	0.285607 0.821745 0.848307 0.028859	-0.014497 0.983609 0.987857 -0.014984	-0.008135 0.979249 0.979386 -0.011997	-0.007692 0.978036 0.978333 -0.009849	-0.024872 0.984009 0.989156 -0.021861	0.037428 0.984823 0.973467 0.033340	0.016161 0.987785 0.984325 0.018634	0.019271 0.986258 0.990471 0.020972	0.016418 0.984154 0.985707 0.006690	-0.021709 0.988774 0.980921 -0.030016	0.048198 0.977826 0.957149 0.029561	-0.056717 0.981355 0.976349 -0.045955	-0.012487 0.982118 0.987515 -0.011411	9 -0.029432 9999
12 25	19 19	12 25	0.280370 0.821745 0.860965 0.027414	0.031112 0.983609 0.979712 0.033215	0.081240 0.979249 0.983575 0.076877	0.082626 0.978036 0.979010 0.077588	0.002659 0.984009 0.983137 0.003921	0.033553 0.984823 0.981270 0.031543	0.000343 0.987785 0.981509 0.003674	0.026436 0.986258 0.975266 0.020205	-0.004114 0.984154 0.981133 -0.010003	0.012807 0.988774 0.989499 0.010442	0.002054 0.977826 0.986253 0.012196	0.045195 0.981355 0.981730 0.046196	0.018482 0.982118 0.973019 0.004446	11 0.035587 9999
12 26	19 18	12 26	0.293037 0.821745 0.830320 0.012364	-0.011328 0.983609 0.985931 -0.012343	0.023330 0.979249 0.979054 0.011555	0.023489 0.978036 0.978327 0.008131	0.022256 0.984009 0.978074 0.014601	0.036379 0.984823 0.983041 0.033586	0.002391 0.987785 0.986626 0.005334	0.006956 0.986258 0.984183 0.004152	0.009427 0.984154 0.984902 0.013068	0.018615 0.988774 0.981242 0.008111	-0.022578 0.977826 0.980740 -0.027021	-0.028201 0.981355 0.981987 -0.028150	0.017128 0.982118 0.988405 0.011464	4 0.013436 9999
12 27	19 7	12 27	0.083414 0.821745 0.974247 0.013764	-0.007391 0.983609 0.997513 -0.007710	-0.000872 0.979249 0.999968 -0.001095	-0.000798 0.978036 0.999967 -0.001184	-0.000465 0.984009 0.979143 0.001181	-0.027833 0.984823 0.991642 -0.024354	0.000812 0.987785 0.988594 -0.001840	-0.005184 0.986258 0.978202 -0.010122	-0.011340 0.984154 0.985720 -0.005425	-0.021738 0.988774 0.929513 -0.009245	0.044159 0.977826 0.944348 0.033465	0.000380 0.981355 0.999359 0.000895	-0.043126 0.982118 0.878014 -0.019062	10 0.021462 9999
12 28	19 17	12 28	0.269129 0.821745 0.850723 0.005642	-0.068856 0.983609 0.982391 -0.066416	-0.012380 0.979249 0.915750 -0.028164	-0.010416 0.978036 0.915329 -0.029625	-0.021186 0.984009 0.983309 -0.015224	-0.006178 0.984823 0.968122 -0.011891	-0.045812 0.987785 0.950646 -0.045730	-0.028195 0.986258 0.984993 -0.025038	-0.015266 0.984154 0.976763 -0.026871	-0.019117 0.988774 0.982054 -0.014929	-0.015812 0.977826 0.986594 -0.009410	-0.040145 0.981355 0.976404 -0.042633	-0.007526 0.982118 0.985979 -0.011555	1 -0.019358 9999
12 29	19 20	12 29	0.295815 0.821745 0.840783 0.020639	-0.007240 0.983609 0.983955 -0.009553	-0.056159 0.979249 0.980712 -0.054913	-0.054045 0.978036 0.982644 -0.054360	0.039947 0.984009 0.976347 0.034656	0.006944 0.984823 0.979391 -0.000264	-0.007104 0.987785 0.981354 -0.013147	0.030890 0.986258 0.974348 0.028457	-0.009773 0.984154 0.983495 -0.018261	0.002365 0.988774 0.985031 -0.004599	0.028194 0.977826 0.973302 0.006156	-0.017731 0.981355 0.978452 -0.008513	0.018446 0.982118 0.984767 0.019651	2 -0.033665 9999
12 30	19 19	12 30	0.206874 0.821745 0.847200 0.027375	0.018983 0.983609 0.965458 0.017879	-0.015569 0.979249 0.971840 -0.010308	-0.023084 0.978036 0.976397 -0.024193	-0.034214 0.984009 0.966445 -0.032458	0.022223 0.984823 0.971327 0.017682	-0.010483 0.987785 0.977998 -0.016708	-0.051836 0.986258 0.969380 -0.055963	-0.008976 0.984154 0.966360 0.005513	0.000364 0.988774 0.979697 -0.002652	-0.024187 0.977826 0.982055 -0.016611	-0.045410 0.981355 0.979623 -0.052391	-0.005965 0.982118 0.970740 -0.006863	7 -0.039141 9999
12 31	19 19	12 31	0.279243 0.821745 0.843069 -0.004958	-0.010588 0.983609 0.990381 -0.013178	-0.050025 0.979249 0.977031 -0.055147	-0.041859 0.978036 0.979910 -0.048384	-0.028274 0.984009 0.972031 -0.015706	-0.008711 0.984823 0.983190 -0.015687	-0.020673 0.987785 0.966810 -0.022564	-0.016910 0.986258 0.956758 -0.013103	-0.001702 0.984154 0.979949 -0.009944	0.000212 0.988774 0.974608 0.000387	0.001694 0.977826 0.988180 0.005890	-0.017610 0.981355 0.979209 -0.014605	0.016239 0.982118 0.976080 0.015391	0 0.000000 9999
12 32	19 19	12 32	0.204229 0.821745 0.848651 -0.028219	0.032335 0.983609 0.963471 0.024162	0.014921 0.979249 0.972903 0.006103	-0.033818 0.978036 0.981104 -0.031349	0.012510 0.984009 0.972345 0.021869	-0.030209 0.984823 0.967905 -0.023994	0.033699 0.987785 0.968682 0.028631	0.019245 0.986258 0.969754 0.021052	0.025161 0.984154 0.964019 0.011760	-0.002624 0.988774 0.983337 -0.002222	0.020323 0.977826 0.968340 0.017654	-0.018434 0.981355 0.980146 -0.018582	-0.003781 0.982118 0.987616 -0.009326	0 0.000000 9999
12 33	19 20	12 33	0.294587 0.821745 0.849175 0.044229	-0.056661 0.983609 0.966541 -0.045393	-0.033630 0.979249 0.989382 -0.039140	-0.028283 0.978036 0.987821 -0.034297	0.003898 0.984009 0.980991 0.002376	-0.012032 0.984823 0.979261 -0.010447	-0.021554 0.987785 0.979699 -0.027363	0.014247 0.986258 0.977360 0.009069	-0.004787 0.984154 0.986586 -0.008080	0.016208 0.988774 0.973872 0.008663	0.087076 0.977826 0.971539 0.060892	-0.019630 0.981355 0.980014 -0.008512	-0.003563 0.982118 0.993339 -0.007074	10 0.051896 98
12 34	19 18	12 34	0.185564 0.821745 0.853829 0.020964	-0.037039 0.983609 0.960535 -0.022806	-0.025124 0.979249 0.978927 -0.020746	-0.026164 0.978036 0.982846 -0.015305	-0.003874 0.984009 0.983428 -0.005493	-0.016189 0.984823 0.967519 -0.012900	0.001334 0.987785 0.976974 -0.006003	-0.005565 0.986258 0.965283 -0.017563	-0.035938 0.984154 0.976892 -0.039679	-0.018653 0.988774 0.980881 -0.019581	-0.017724 0.977826 0.962971 -0.023210	0.036584 0.981355 0.980824 0.049851	-0.003046 0.982118 0.977832 -0.010850	11 0.032328 9999
12 35	19 19	12 35	0.181235 0.821745 0.884331 0.014883	-0.021215 0.983609 0.981537 -0.017768	-0.004043 0.979249 0.984920 0.003360	-0.004758 0.978036 0.986259 0.002634	0.026556 0.984009 0.954797 0.044448	-0.015418 0.984823 0.981910 -0.015611	0.004234 0.987785 0.985672 0.012025	-0.007854 0.986258 0.984864 -0.004630	0.021542 0.984154 0.984764 0.030674	-0.014104 0.988774 0.976923 -0.018102	-0.000879 0.977826 0.960170 0.008731	0.046952 0.981355 0.983215 0.054895	-0.000895 0.982118 0.991666 -0.005820	11 0.028583 9999
12 36	19 20	12 36	0.267673 0.821745 0.864353 0.033853	-0.051554 0.983609 0.963428 -0.041351	-0.008618 0.979249 0.985252 -0.008696	-0.009481 0.978036 0.985066 -0.010714	0.028892 0.984009 0.988594 0.025818	-0.038194 0.984823 0.970346 -0.039134	0.027007 0.987785 0.985913 0.027668	0.056186 0.986258 0.974428 0.054847	0.006609 0.984154 0.987194 0.000099	0.056003 0.988774 0.977172 0.060351	-0.003298 0.977826 0.981802 -0.004098	-0.059682 0.981355 0.978775 -0.053836	-0.021088 0.982118 0.979322 -0.031178	9 0.045200 152
12 37	19 19	12 37	0.196188 0.821745 0.796573 -0.002403	-0.009112 0.983609 0.971685 -0.001694	0.000784 0.979249 0.981639 0.010413	0.001496 0.978036 0.984016 0.008506	-0.022647 0.984009 0.987292 -0.021545	0.033490 0.984823 0.979351 0.035795	-0.002553 0.987785 0.984090 -0.008922	0.005579 0.986258 0.972236 -0.004299	0.027838 0.984154 0.970757 0.027454	0.013014 0.988774 0.962877 0.003995	0.002835 0.977826 0.978146 -0.003676	0.028246 0.981355 0.983163 0.032728	0.053857 0.982118 0.972703 0.052872	0 0.000000 9999
12 38	19 19	12 38	0.223471 0.821745 0.814484 -0.007644	-0.023545 0.983609 0.982518 -0.010286	-0.009067 0.979249 0.980711 -0.006819	-0.008264 0.978036 0.979772 -0.001116	0.004608 0.984009 0.972574 0.006229	-0.001317 0.984823 0.982330 0.005395	0.019364 0.987785 0.980039 0.015720	-0.006490 0.986258 0.973242 -0.014008	-0.000704 0.984154 0.971978 0.001240	0.036085 0.988774 0.962733 0.017023	0.008368 0.977826 0.965649 0.016061	0.006055 0.981355 0.975059 0.006443	0.023804 0.982118 0.972420 0.017158	0 0.000000 9999
12 39	19 20	12 39	0.299914 0.821745 0.823597 0.017723	0.020845 0.983609 0.980267 0.017361	0.012651 0.979249 0.984784 0.007542	0.004718 0.978036 0.984769 0.000045	0.017641 0.984009 0.989139 0.017979	0.038464 0.984823 0.967754 0.036657	-0.035867 0.987785 0.990042 -0.034147	0.028729 0.986258 0.976880 0.038453	0.020422 0.984154 0.970981 0.007634	-0.003820 0.988774 0.990264 -0.003719	-0.001761 0.977826 0.984760 -0.010905	0.031776 0.981355 0.988326 0.031043	-0.008939 0.982118 0.992087 -0.007789	7 0.026106 9999
12 40	19 16	12 40	0.183698 0.821745 0.878071 0.001772	-0.020318 0.983609 0.963380 -0.013017	-0.009144 0.979249 0.985829 -0.007100	-0.009480 0.978036 0.985448 -0.010010	0.008926 0.984009 0.962835 -0.004687	0.007287 0.984823 0.967554 0.012689	0.007196 0.987785 0.946954 0.004615	-0.000400 0.986258 0.975791 -0.003721	-0.013982 0.984154 0.948219 -0.012406	-0.005490 0.988774 0.977702 -0.010159	-0.051585 0.977826 0.914942 -0.033515	-0.019115 0.981355 0.986044 -0.024320	-0.004455 0.982118 0.990475 -0.001606	1 -0.004803 9999
12 41	19 20	12 41	0.202355 0.821745 0.857973 -0.017007	0.027634 0.983609 0.977557 0.029417	0.011763 0.979249 0.969939 0.017803	0.011805 0.978036 0.967995 0.015430	0.032995 0.984009 0.982309 0.029816	0.040554 0.984823 0.985139 0.036383	-0.005700 0.987785 0.968871 0.001127	0.007409 0.986258 0.982617 0.011621	0.000714 0.984154 0.984100 -0.006145	0.001491 0.988774 0.987619 0.001001	0.005481 0.977826 0.970193 0.003388	0.009204 0.981355 0.975800 0.020526	-0.001479 0.982118 0.979665 -0.007808	0 0.000000 9999
12 42	19 8	12 42	0.082307 0.821745 0.970164 0.016790	0.020535 0.983609 0.980511 0.014839	0.000896 0.979249 0.994228 0.000181	0.003594 0.978036 0.993529 0.005845	-0.067384 0.984009 0.974886 -0.062031	-0.016496 0.984823 0.980769 -0.016474	0.004618 0.987785 0.970772 0.001890	-0.053248 0.986258 0.981820 -0.050863	0.010596 0.984154 0.953018 0.004161	-0.003485 0.988774 0.985542 0.002454	0.003531 0.977826 0.993483 0.002841	0.001537 0.981355 0.992673 0.008696	-0.000816 0.982118 0.985854 -0.002137	4 -0.032272 9999
12 43	19 20	12 43	0.254769 0.821745 0.839216 -0.030592	-0.001219 0.983609 0.986319 0.002945	-0.026842 0.979249 0.975075 -0.012911	-0.027081 0.978036 0.972054 -0.008944	0.018450 0.984009 0.983469 0.015261	-0.018658 0.984823 0.971538 -0.022203	-0.013359 0.987785 0.975537 -0.013142	0.009822 0.986258 0.980366 0.015676	0.015298 0.984154 0.986081 0.007089	-0.013666 0.988774 0.980565 -0.011519	-0.016977 0.977826 0.988747 -0.018667	0.002214 0.981355 0.982166 -0.001783	-0.025107 0.982118 0.991103 -0.022395	0 0.000000 9999
12 44	19 19	12 44	0.230808 0.821745 0.904314 0.029246	-0.048793 0.983609 0.978368 -0.046275	-0.001183 0.979249 0.983637 -0.009672	-0.001356 0.978036 0.987610 -0.009865	0.005991 0.984009 0.978075 0.006257	-0.010995 0.984823 0.984698 -0.006600	0.004385 0.987785 0.982027 0.005223	-0.045262 0.986258 0.983604 -0.045405	-0.007297 0.984154 0.979155 -0.013643	-0.044845 0.988774 0.978322 -0.045314	-0.034525 0.977826 0.974023 -0.041014	-0.059360 0.981355 0.976416 -0.054442	0.057092 0.982118 0.983754 0.057983	1 -0.036788 9999
12 45	19 20	12 45	0.259258 0.821745 0.865442 0.008820	-0.009148 0.983609 0.985004 -0.003459	-0.004681 0.979249 0.966573 -0.007446	-0.011762 0.978036 0.966965 -0.011945	-0.033104 0.984009 0.984966 -0.032039	0.002300 0.984823 0.980726 0.000881	-0.036825 0.987785 0.984584 -0.026935	-0.041155 0.986258 0.979527 -0.039491	0.055256 0.984154 0.976098 0.040076	-0.038716 0.988774 0.974641 -0.034784	0.013494 0.977826 0.989172 0.013199	-0.008349 0.981355 0.985854 -0.009090	0.017427 0.982118 0.984676 0.021917	8 0.018801 9999
12 46	19 19	12 46	0.300155 0.821745 0.850051 0.037988	-0.001842 0.983609 0.988844 -0.009010	-0.066784 0.979249 0.958866 -0.043685	-0.067095 0.978036 0.956619 -0.038229	0.047001 0.984009 0.973217 0.037702	0.017205 0.984823 0.963391 0.019138	0.010585 0.987785 0.948292 0.009628	0.016135 0.986258 0.985047 0.010118	0.019158 0.984154 0.988350 0.008929	-0.004149 0.988774 0.985151 -0.004805	-0.002172 0.977826 0.982645 0.007355	0.041457 0.981355 0.968344 0.035053	0.019915 0.982118 0.990780 0.017350	2 -0.040737 9999
12 47	19 18	12 47	0.264362 0.821745 0.873920 0.028522	0.012493 0.983609 0.986594 0.010399	-0.043471 0.979249 0.971348 -0.021965	-0.043863 0.978036 0.971666 -0.024144	0.015171 0.984009 0.988274 0.007805	-0.001441 0.984823 0.972358 -0.002378	-0.003169 0.987785 0.962214 -0.001705	0.014620 0.986258 0.986940 0.016502	0.015300 0.984154 0.972260 0.009072	-0.000218 0.988774 0.986046 0.000102	-0.001849 0.977826 0.983033 0.011175	0.008083 0.981355 0.982431 -0.005515	0.008312 0.982118 0.985995 0.003279	0 0.028522 9999
12 48	19 3	12 48	0.084340 0.821745 0.963458 -0.007548	0.000247 0.983609 0.996054 0.000521	0.000095 0.979249 0.999452 0.000240	0.000217 0.978036 0.999435 0.000391	0.008523 0.984009 0.994077 0.009954	-0.023164 0.984823 0.989354 -0.021935	-0.005637 0.987785 0.994854 -0.008554	0.012145 0.986258 0.997199 0.012319	-0.026268 0.984154 0.933383 -0.028251	-0.042629 0.988774 0.927297 -0.039531	0.017933 0.977826 0.940328 -0.003975	0.000589 0.981355 0.998099 -0.000631	-0.042306 0.982118 0.878921 -0.031237	0 0.000000 9999
12 49	19 19	12 49	0.279469 0.821745 0.850365 0.025276	-0.001115 0.983609 0.985004 -0.003530	0.001901 0.979249 0.963796 0.008438	0.002248 0.978036 0.962889 0.010882	0.014469 0.984009 0.985272 0.005909	-0.017466 0.984823 0.976840 -0.015109	0.019088 0.987785 0.983383 0.014862	-0.011173 0.986258 0.988473 -0.014889	0.032021 0.984154 0.971232 0.025345	0.023718 0.988774 0.982236 0.021261	-0.004335 0.977826 0.983123 -0.001223	0.005727 0.981355 0.987304 0.003082	0.030596 0.982118 0.990553 0.031772	8 0.025310 9999
12 50	19 20	12 50	0.290837 0.821745 0.821741 -0.003335	0.010202 0.983609 0.983263 0.009088	0.057088 0.979249 0.966635 0.041294	0.057650 0.978036 0.965513 0.039711	0.055174 0.984009 0.978547 0.045150	-0.020030 0.984823 0.987153 -0.020952	0.057041 0.987785 0.983977 0.059996	-0.022092 0.986258 0.988104 -0.019891	0.039304 0.984154 0.987274 0.031941	0.019445 0.988774 0.988341 0.023634	0.029991 0.977826 0.982663 0.025387	0.038298 0.981355 0.984995 0.045312	0.002745 0.982118 0.992342 0.005021	0 0.000000 9999
12 51	19 19	12 51	0.281163 0.821745 0.838321 0.003865	-0.021576 0.983609 0.973661 -0.019246	-0.068775 0.979249 0.982107 -0.059718	-0.067032 0.978036 0.981707 -0.058979	0.000059 0.984009 0.987798 -0.000488	0.037789 0.984823 0.983584 0.033443	0.023935 0.987785 0.989365 0.028219	0.020362 0.986258 0.988432 0.020190	0.029827 0.984154 0.971817 0.021689	0.002046 0.988774 0.987397 -0.000993	-0.007709 0.977826 0.977107 -0.014127	-0.010873 0.981355 0.974330 -0.007573	-0.004413 0.982118 0.980127 -0.010645	2 -0.015192 9999
12 53	19 8	12 53	0.364422 0.821745 0.767437 0.061163	-0.021988 0.983609 0.976992 -0.023643	-0.013490 0.979249 0.984052 -0.009875	-0.014445 0.978036 0.978625 -0.009056	-0.026488 0.984009 0.982371 -0.016627	0.017366 0.984823 0.977186 0.018445	-0.017045 0.987785 0.986243 -0.013636	-0.002927 0.986258 0.976704 0.005472	0.063860 0.984154 0.950394 0.062077	-0.009690 0.988774 0.983255 -0.007043	-0.012564 0.977826 0.985285 -0.001855	0.006587 0.981355 0.986593 0.005290	0.015100 0.982118 0.981243 0.022064	0 0.061163 71
13 14	18 19	13 14	0.308065 0.838177 0.831830 0.040781	0.013225 0.973641 0.975554 -0.001726	0.023889 0.982956 0.982592 0.018669	0.018736 0.983019 0.982025 0.016774	-0.050011 0.985640 0.984928 -0.051824	-0.042507 0.980829 0.983629 -0.027719	-0.001370 0.990990 0.992128 -0.005322	-0.073194 0.974485 0.986373 -0.058721	0.017827 0.984239 0.989396 0.020191	-0.041198 0.981892 0.978810 -0.050513	0.002393 0.977758 0.968014 -0.006166	0.032816 0.985607 0.975653 0.024797	0.008986 0.985325 0.986810 0.015728	7 -0.048936 -9
13 15	18 19	13 15	0.354627 0.838177 0.847342 0.130017	-0.060852 0.973641 0.981851 -0.054254	-0.045076 0.982956 0.986766 -0.051205	-0.036877 0.983019 0.986472 -0.043588	0.048516 0.985640 0.974764 0.036704	0.024238 0.980829 0.983670 0.025605	-0.014413 0.990990 0.979568 -0.012612	0.123907 0.974485 0.965318 0.112747	-0.007158 0.984239 0.988409 -0.006214	0.017279 0.981892 0.980659 0.019028	0.079950 0.977758 0.973967 0.061987	0.025317 0.985607 0.980421 0.019175	0.029598 0.985325 0.988746 0.023957	0 0.130017 -9
13 16	18 20	13 16	0.284655 0.838177 0.839554 0.022259	-0.010301 0.973641 0.974327 -0.037930	0.058319 0.982956 0.976964 0.055816	0.055216 0.983019 0.975366 0.058215	-0.034221 0.985640 0.982842 -0.031145	-0.081340 0.980829 0.959127 -0.060860	-0.007903 0.990990 0.984091 -0.005627	-0.063898 0.974485 0.973903 -0.053567	0.018866 0.984239 0.974485 0.015281	-0.049257 0.981892 0.984793 -0.054638	0.011526 0.977758 0.976373 -0.005341	0.025305 0.985607 0.973943 0.005993	-0.018755 0.985325 0.980397 -0.019783	9 -0.034874 9999
13 17	18 19	13 17	0.193827 0.838177 0.901515 0.014727	-0.017421 0.973641 0.963798 -0.005498	-0.006546 0.982956 0.957973 -0.008647	-0.017179 0.983019 0.962246 -0.017554	-0.015294 0.985640 0.984851 -0.010810	0.000258 0.980829 0.981482 0.000759	0.015978 0.990990 0.982887 0.010969	-0.028451 0.974485 0.985764 -0.027497	0.021300 0.984239 0.984399 0.015852	-0.024846 0.981892 0.987975 -0.030147	-0.022527 0.977758 0.981898 -0.012170	-0.002122 0.985607 0.956487 0.012540	0.007191 0.985325 0.985159 0.007357	9 -0.021071 9999
13 18	18 12	13 18	0.197123 0.838177 0.915766 0.011180	-0.052795 0.973641 0.965215 -0.025511	-0.001581 0.982956 0.998288 -0.000656	0.012347 0.983019 0.964047 0.020961	-0.017422 0.985640 0.987374 -0.027357	0.032069 0.980829 0.982303 0.029398	-0.032726 0.990990 0.976289 -0.035115	0.000886 0.974485 0.979511 -0.003553	0.007726 0.984239 0.982929 0.006625	-0.013306 0.981892 0.979817 -0.014533	0.031507 0.977758 0.982520 0.030484	0.001283 0.985607 0.991467 0.002899	-0.004474 0.985325 0.983561 0.002934	6 -0.019814 9999
13 19	18 17	13 19	0.202169 0.838177 0.907228 0.016887	-0.030217 0.973641 0.985467 -0.029650	0.034824 0.982956 0.976267 0.034911	0.011008 0.983019 0.972875 0.010652	0.004079 0.985640 0.985157 0.010208	-0.052063 0.980829 0.960235 -0.040344	0.003706 0.990990 0.977307 0.007988	-0.022911 0.974485 0.977750 -0.010816	0.010772 0.984239 0.980306 0.013139	-0.008751 0.981892 0.969170 -0.005034	0.018143 0.977758 0.989062 0.022962	0.002143 0.985607 0.981851 0.003163	0.028474 0.985325 0.981825 0.021261	1 -0.022376 9999
13 20	18 9	13 20	0.200412 0.838177 0.918458 0.037038	-0.000213 0.973641 0.987499 0.000412	-0.012866 0.982956 0.988039 -0.006707	-0.045468 0.983019 0.975607 -0.045778	-0.000371 0.985640 0.985391 0.005951	-0.014712 0.980829 0.977554 -0.002572	-0.009282 0.990990 0.983960 -0.006482	-0.027872 0.974485 0.976304 -0.016385	0.024671 0.984239 0.973641 0.019214	-0.006423 0.981892 0.972360 -0.013800	0.009165 0.977758 0.987191 0.004747	-0.008975 0.985607 0.983109 -0.005229	-0.035638 0.985325 0.975089 -0.040735	3 -0.041177 9999
13 21	18 16	13 21	0.206094 0.838177 0.893996 0.018524	0.050836 0.973641 0.982713 0.034917	0.031566 0.982956 0.915351 0.030901	0.030598 0.983019 0.909409 0.032015	-0.008064 0.985640 0.972862 -0.008162	-0.017526 0.980829 0.951783 -0.039242	0.018212 0.990990 0.939172 0.012818	0.005143 0.974485 0.972825 0.015513	-0.000117 0.984239 0.983770 0.006666	-0.008890 0.981892 0.970371 -0.013807	-0.001545 0.977758 0.967937 0.005548	-0.047736 0.985607 0.969189 -0.030768	0.018029 0.985325 0.984826 0.017501	0 0.018524 9999
13 22	18 20	13 22	0.259929 0.838177 0.831007 0.008860	0.074369 0.973641 0.958825 0.049400	0.044168 0.982956 0.974925 0.037129	0.039006 0.983019 0.974026 0.035210	0.015593 0.985640 0.982312 0.021934	0.001875 0.980829 0.971085 0.021791	0.019934 0.990990 0.981565 0.014927	-0.003047 0.974485 0.962769 0.019390	0.004559 0.984239 0.976451 -0.001250	0.057207 0.981892 0.987098 0.058381	0.000995 0.977758 0.955727 -0.007436	0.018959 0.985607 0.975604 0.005748	0.007395 0.985325 0.988931 0.009440	9 0.022743 9999
13 23	18 20	13 23	0.284244 0.838177 0.820755 0.016247	0.002752 0.973641 0.980954 -0.016636	-0.043302 0.982956 0.981949 -0.051029	-0.041772 0.983019 0.980980 -0.049058	-0.012430 0.985640 0.980063 -0.007556	-0.013653 0.980829 0.979423 -0.031335	-0.049869 0.990990 0.979777 -0.051931	-0.031201 0.974485 0.985381 -0.033549	-0.015756 0.984239 0.975478 -0.019965	0.000024 0.981892 0.982201 -0.001850	0.011646 0.977758 0.987183 0.004964	0.011339 0.985607 0.983990 0.007684	-0.009741 0.985325 0.965892 -0.006456	6 -0.029047 9999
13 24	18 20	13 24	0.250098 0.838177 0.848307 0.002322	-0.004432 0.973641 0.987857 -0.017937	0.000851 0.982956 0.979386 0.003688	0.002952 0.983019 0.978333 0.007703	0.016792 0.985640 0.989156 0.014966	-0.043414 0.980829 0.973467 -0.029367	-0.002117 0.990990 0.984325 0.004379	-0.012686 0.974485 0.990471 -0.015608	-0.026356 0.984239 0.985707 -0.031164	0.073706 0.981892 0.980921 0.072399	0.016051 0.977758 0.957149 0.013886	0.044210 0.985607 0.976349 0.027284	-0.009415 0.985325 0.987515 -0.009263	9 0.012966 9999
13 25	18 19	13 25	0.258737 0.838177 0.860965 0.024034	-0.010168 0.973641 0.979712 -0.022946	0.033869 0.982956 0.983575 0.038108	0.034735 0.983019 0.979010 0.034390	-0.025921 0.985640 0.983137 -0.020946	0.000005 0.980829 0.981270 0.011785	0.016651 0.990990 0.981509 0.018527	-0.008344 0.974485 0.975266 -0.000808	-0.013651 0.984239 0.981133 -0.013485	-0.019259 0.981892 0.989499 -0.020227	0.018438 0.977758 0.986253 0.017286	-0.029601 0.985607 0.981730 -0.027133	-0.015490 0.985325 0.973019 -0.011821	0 0.024034 9999
13 26	18 18	13 26	0.263013 0.838177 0.830320 0.010122	-0.020701 0.973641 0.985931 -0.018748	0.033219 0.982956 0.979054 0.033941	0.032095 0.983019 0.978327 0.031694	-0.049939 0.985640 0.978074 -0.049590	-0.011135 0.980829 0.983041 -0.004629	-0.013636 0.990990 0.986626 -0.016711	-0.052728 0.974485 0.984183 -0.042318	-0.004431 0.984239 0.984902 -0.006189	0.006986 0.981892 0.981242 0.001061	-0.025872 0.977758 0.980740 -0.020332	-0.026174 0.985607 0.981987 -0.019685	-0.009134 0.985325 0.988405 -0.008838	4 -0.022404 9999
13 27	18 7	13 27	0.078073 0.838177 0.974247 0.006276	-0.001411 0.973641 0.997513 0.001691	0.001251 0.982956 0.999968 0.001133	0.001573 0.983019 0.999967 0.001334	-0.004856 0.985640 0.979143 -0.010020	-0.001917 0.980829 0.991642 -0.001865	0.001015 0.990990 0.988594 0.002109	0.008030 0.974485 0.978202 0.011535	-0.015126 0.984239 0.985720 -0.009881	0.002903 0.981892 0.929513 0.014950	0.008604 0.977758 0.944348 0.007206	-0.004147 0.985607 0.999359 -0.002879	-0.033825 0.985325 0.878014 -0.017059	7 0.008508 9999
13 28	18 17	13 28	0.259115 0.838177 0.850723 0.033955	-0.009501 0.973641 0.982391 -0.016431	-0.014067 0.982956 0.915750 0.006580	-0.013112 0.983019 0.915329 0.006839	-0.011501 0.985640 0.983309 -0.015304	0.005129 0.980829 0.968122 -0.014168	-0.017631 0.990990 0.950646 -0.018163	0.008724 0.974485 0.984993 0.006973	0.073080 0.984239 0.976763 0.067548	0.000411 0.981892 0.982054 -0.002708	-0.036628 0.977758 0.986594 -0.037175	-0.026494 0.985607 0.976404 -0.039077	0.022565 0.985325 0.985979 0.022015	8 0.047891 131
13 29	18 20	13 29	0.258329 0.838177 0.840783 -0.008272	0.044955 0.973641 0.983955 0.035981	0.008427 0.982956 0.980712 0.014078	0.013187 0.983019 0.982644 0.018755	0.012076 0.985640 0.976347 0.008162	-0.006406 0.980829 0.979391 0.002355	-0.006072 0.990990 0.981354 -0.009503	-0.003016 0.974485 0.974348 0.012474	-0.008825 0.984239 0.983495 -0.005324	0.026886 0.981892 0.985031 0.027440	0.047139 0.977758 0.973302 0.042272	0.046727 0.985607 0.978452 0.032611	-0.034176 0.985325 0.984767 -0.038279	0 0.000000 9999
13 30	18 19	13 30	0.215684 0.838177 0.847200 0.018470	-0.025577 0.973641 0.965458 -0.011237	-0.055079 0.982956 0.971840 -0.064411	-0.058910 0.983019 0.976397 -0.054076	-0.014508 0.985640 0.966445 -0.024263	0.051147 0.980829 0.971327 0.044139	0.007729 0.990990 0.977998 0.007203	0.016063 0.974485 0.969380 0.012225	-0.016314 0.984239 0.966360 -0.005487	-0.026378 0.981892 0.979697 -0.031331	0.023893 0.977758 0.982055 0.026329	0.028091 0.985607 0.979623 0.030427	-0.019941 0.985325 0.970740 -0.021038	2 -0.034492 9999
13 31	18 19	13 31	0.289146 0.838177 0.843069 0.041133	0.001876 0.973641 0.990381 0.008487	-0.062717 0.982956 0.977031 -0.053195	-0.066366 0.983019 0.979910 -0.053980	0.034108 0.985640 0.972031 0.031501	-0.002581 0.980829 0.983190 -0.022098	-0.003247 0.990990 0.966810 -0.004805	0.076305 0.974485 0.956758 0.057057	0.017174 0.984239 0.979949 0.017618	-0.040044 0.981892 0.974608 -0.043563	0.046508 0.977758 0.988180 0.044569	0.048544 0.985607 0.979209 0.040483	0.081293 0.985325 0.976080 0.079565	7 0.048445 123
13 32	18 19	13 32	0.236950 0.838177 0.848651 0.018117	0.025657 0.973641 0.963471 0.040595	-0.042996 0.982956 0.972903 -0.051935	0.005472 0.983019 0.981104 -0.001640	0.026151 0.985640 0.972345 0.028219	-0.028983 0.980829 0.967905 -0.009792	0.004643 0.990990 0.968682 0.009091	0.002274 0.974485 0.969754 0.020433	0.008117 0.984239 0.964019 0.004463	0.010272 0.981892 0.983337 0.012764	0.030569 0.977758 0.968340 0.024633	0.000967 0.985607 0.980146 -0.001711	-0.005470 0.985325 0.987616 -0.010706	2 -0.030674 9999
13 33	18 20	13 33	0.319220 0.838177 0.849175 0.098269	0.088307 0.973641 0.966541 0.071786	0.019296 0.982956 0.989382 0.025752	0.024444 0.983019 0.987821 0.030355	0.001433 0.985640 0.980991 0.009534	-0.025449 0.980829 0.979261 -0.014736	-0.031813 0.990990 0.979699 -0.033285	-0.023736 0.974485 0.977360 -0.005774	0.004285 0.984239 0.986586 -0.005275	0.009555 0.981892 0.973872 0.003484	0.057571 0.977758 0.971539 0.050124	0.023284 0.985607 0.980014 0.009571	0.002760 0.985325 0.993339 0.002093	0 0.098269 12
13 34	18 18	13 34	0.228407 0.838177 0.853829 0.067763	0.047133 0.973641 0.960535 0.028722	0.024926 0.982956 0.978927 0.030999	0.023434 0.983019 0.982846 0.032517	-0.015148 0.985640 0.983428 -0.012730	-0.037540 0.980829 0.967519 -0.021950	-0.000854 0.990990 0.976974 0.003596	0.006166 0.974485 0.965283 0.010997	-0.028140 0.984239 0.976892 -0.029082	-0.005813 0.981892 0.980881 -0.011362	-0.007784 0.977758 0.962971 -0.009303	-0.015645 0.985607 0.980824 -0.015085	-0.019829 0.985325 0.977832 -0.012873	0 0.067763 53
13 35	18 19	13 35	0.151149 0.838177 0.884331 0.000377	0.020355 0.973641 0.981537 0.029852	-0.018729 0.982956 0.984920 -0.015646	-0.032647 0.983019 0.986259 -0.032978	0.058250 0.985640 0.954797 0.056541	0.006595 0.980829 0.981910 0.005328	0.038015 0.990990 0.985672 0.041170	0.030225 0.974485 0.984864 0.037907	-0.012941 0.984239 0.984764 -0.020222	-0.010849 0.981892 0.976923 0.000624	0.028263 0.977758 0.960170 0.026973	0.034447 0.985607 0.983215 0.024943	0.028441 0.985325 0.991666 0.026336	4 0.004617 9999
13 36	18 20	13 36	0.250048 0.838177 0.864353 0.026491	0.048465 0.973641 0.963428 0.020138	-0.011457 0.982956 0.985252 -0.012684	-0.012922 0.983019 0.985066 -0.013114	-0.000745 0.985640 0.988594 0.002813	-0.026088 0.980829 0.970346 -0.007689	-0.024524 0.990990 0.985913 -0.021536	0.006140 0.974485 0.974428 0.016256	-0.041231 0.984239 0.987194 -0.046623	-0.017407 0.981892 0.977172 -0.016280	-0.026411 0.977758 0.981802 -0.034285	-0.004941 0.985607 0.978775 -0.018361	-0.056980 0.985325 0.979322 -0.054375	8 -0.035144 9999
13 37	18 19	13 37	0.193842 0.838177 0.796573 -0.034505	0.070046 0.973641 0.971685 0.050080	-0.038293 0.982956 0.981639 -0.040796	-0.037874 0.983019 0.984016 -0.034767	0.001130 0.985640 0.987292 -0.005415	0.022567 0.980829 0.979351 0.040247	0.009317 0.990990 0.984090 0.007293	0.033717 0.974485 0.972236 0.040445	-0.007606 0.984239 0.970757 0.000385	0.029449 0.981892 0.962877 0.018307	0.005200 0.977758 0.978146 -0.000264	0.027683 0.985607 0.983163 0.016553	-0.009513 0.985325 0.972703 -0.000323	0 0.000000 9999
13 38	18 19	13 38	0.236883 0.838177 0.814484 0.011512	0.039917 0.973641 0.982518 0.029507	0.021642 0.982956 0.980711 0.015481	0.020852 0.983019 0.979772 0.018047	-0.032978 0.985640 0.972574 -0.033815	-0.002518 0.980829 0.982330 0.012380	-0.006072 0.990990 0.980039 -0.006455	0.001125 0.974485 0.973242 0.009296	-0.011357 0.984239 0.971978 -0.004045	0.015233 0.981892 0.962733 0.011270	-0.029293 0.977758 0.965649 -0.035245	-0.011467 0.985607 0.975059 -0.017712	-0.004052 0.985325 0.972420 -0.001036	4 -0.019730 9999
13 39	18 20	13 39	0.263222 0.838177 0.823597 -0.008607	0.010914 0.973641 0.980267 0.000133	-0.017153 0.982956 0.984784 -0.018240	-0.012788 0.983019 0.984769 -0.011362	-0.001206 0.985640 0.989139 0.000022	0.032946 0.980829 0.967754 0.012950	-0.006304 0.990990 0.990042 -0.012083	0.009094 0.974485 0.976880 -0.003477	-0.005708 0.984239 0.970981 -0.010429	0.008577 0.981892 0.990264 0.004011	0.027123 0.977758 0.984760 0.026009	0.019880 0.985607 0.988326 0.014552	-0.004287 0.985325 0.992087 -0.007717	0 0.000000 9999
13 40	18 16	13 40	0.184672 0.838177 0.878071 0.002272	0.020192 0.973641 0.963380 -0.002768	-0.002479 0.982956 0.985829 -0.003140	-0.002655 0.983019 0.985448 -0.004962	-0.006880 0.985640 0.962835 0.001522	-0.015013 0.980829 0.967554 -0.008801	0.009272 0.990990 0.946954 0.018516	0.016857 0.974485 0.975791 0.021934	-0.011400 0.984239 0.948219 -0.014510	-0.004807 0.981892 0.977702 -0.004460	-0.004860 0.977758 0.914942 0.011250	0.026517 0.985607 0.986044 0.035383	-0.005396 0.985325 0.990475 -0.001893	11 0.008966 9999
13 41	18 20	13 41	0.216296 0.838177 0.857973 0.009531	-0.018005 0.973641 0.977557 -0.017843	0.003616 0.982956 0.969939 0.004543	0.005663 0.983019 0.967995 0.005496	-0.013569 0.985640 0.982309 -0.015034	-0.023069 0.980829 0.985139 -0.015301	0.006585 0.990990 0.968871 0.004428	-0.018731 0.974485 0.982617 -0.019104	0.029537 0.984239 0.984100 0.020276	-0.012295 0.981892 0.987619 -0.004404	0.020920 0.977758 0.970193 0.024091	0.003191 0.985607 0.975800 0.002662	-0.007964 0.985325 0.979665 -0.006239	10 0.015153 9999
13 42	18 8	13 42	0.072570 0.838177 0.970164 0.017890	0.016826 0.973641 0.980511 0.017434	0.000169 0.982956 0.994228 0.004544	0.036269 0.983019 0.993529 0.038604	0.015127 0.985640 0.974886 0.015853	0.012083 0.980829 0.980769 0.005073	0.013901 0.990990 0.970772 0.015830	0.010874 0.974485 0.981820 0.002493	-0.001742 0.984239 0.953018 -0.009382	-0.000842 0.981892 0.985542 -0.001659	0.002632 0.977758 0.993483 0.001200	-0.002306 0.985607 0.992673 -0.008326	-0.000127 0.985325 0.985854 -0.002401	0 0.017890 9999
13 43	18 20	13 43	0.267396 0.838177 0.839216 0.011918	-0.023611 0.973641 0.986319 -0.035675	0.025288 0.982956 0.975075 0.023448	0.024494 0.983019 0.972054 0.023578	0.003809 0.985640 0.983469 0.008087	0.028901 0.980829 0.971538 0.007653	0.027940 0.990990 0.975537 0.028579	-0.003902 0.974485 0.980366 0.002834	-0.017896 0.984239 0.986081 -0.027458	0.011374 0.981892 0.980565 0.014501	-0.009291 0.977758 0.988747 -0.006350	0.010664 0.985607 0.982166 0.013289	-0.012730 0.985325 0.991103 -0.019810	1 -0.020620 9999
13 44	18 19	13 44	0.222606 0.838177 0.904314 0.035635	0.074930 0.973641 0.978368 0.064291	0.039054 0.982956 0.983637 0.041657	0.038793 0.983019 0.987610 0.038723	0.007047 0.985640 0.978075 0.006235	-0.007629 0.980829 0.984698 0.003938	0.034249 0.990990 0.982027 0.038520	-0.010354 0.974485 0.983604 -0.010959	0.043787 0.984239 0.979155 0.034469	-0.009702 0.981892 0.978322 -0.014796	-0.019267 0.977758 0.974023 -0.016214	0.049091 0.985607 0.976416 0.045685	-0.001714 0.985325 0.983754 0.001846	11 0.040348 9999
13 45	18 20	13 45	0.237704 0.838177 0.865442 0.017399	0.026208 0.973641 0.985004 0.008528	-0.014337 0.982956 0.966573 -0.012259	-0.013156 0.983019 0.966965 -0.009940	0.026808 0.985640 0.984966 0.025418	0.036943 0.980829 0.980726 0.033873	0.021586 0.990990 0.984584 0.021853	0.051579 0.974485 0.979527 0.041884	0.019036 0.984239 0.976098 0.013963	-0.043968 0.981892 0.974641 -0.040480	-0.012523 0.977758 0.989172 -0.019183	0.001698 0.985607 0.985854 0.001120	0.003137 0.985325 0.984676 0.001314	7 0.026995 9999
13 46	18 19	13 46	0.283229 0.838177 0.850051 0.034836	-0.049439 0.973641 0.988844 -0.047847	0.005527 0.982956 0.958866 0.001890	0.005441 0.983019 0.956619 0.003767	-0.041808 0.985640 0.973217 -0.036813	0.045001 0.980829 0.963391 0.020383	0.027081 0.990990 0.948292 0.025982	-0.048811 0.974485 0.985047 -0.062392	0.015423 0.984239 0.988350 0.012813	-0.019307 0.981892 0.985151 -0.023209	0.014963 0.977758 0.982645 0.020449	-0.048002 0.985607 0.968344 -0.029361	0.008874 0.985325 0.990780 0.006908	7 -0.046621 142
13 47	18 18	13 47	0.239051 0.838177 0.873920 0.009934	0.006543 0.973641 0.986594 0.011503	0.012733 0.982956 0.971348 0.011462	0.010691 0.983019 0.971666 0.012570	0.003346 0.985640 0.988274 0.005096	0.070613 0.980829 0.972358 0.049493	-0.001011 0.990990 0.962214 -0.003403	0.033877 0.974485 0.986940 0.025779	0.058118 0.984239 0.972260 0.058987	0.051861 0.981892 0.986046 0.047086	-0.010526 0.977758 0.983033 -0.015932	0.000535 0.985607 0.982431 0.015180	0.054163 0.985325 0.985995 0.053554	8 0.024207 9999
13 48	18 3	13 48	0.079572 0.838177 0.963458 -0.010580	-0.005648 0.973641 0.996054 -0.002393	0.000682 0.982956 0.999452 0.001168	0.000966 0.983019 0.999435 0.001437	0.000226 0.985640 0.994077 -0.004858	0.000616 0.980829 0.989354 0.005155	-0.008739 0.990990 0.994854 -0.011114	-0.001537 0.974485 0.997199 -0.002086	-0.024774 0.984239 0.933383 -0.023975	-0.018658 0.981892 0.927297 -0.012633	0.032123 0.977758 0.940328 0.022926	-0.004206 0.985607 0.998099 -0.003874	-0.027678 0.985325 0.878921 -0.015056	0 0.000000 9999
13 49	18 19	13 49	0.204583 0.838177 0.850365 -0.049506	0.004396 0.973641 0.985004 0.004307	0.016878 0.982956 0.963796 0.018529	0.015183 0.983019 0.962889 0.018611	0.003928 0.985640 0.985272 0.009600	0.065652 0.980829 0.976840 0.049421	0.016466 0.990990 0.983383 0.015254	0.026918 0.974485 0.988473 0.032445	0.018984 0.984239 0.971232 0.004140	0.042118 0.981892 0.982236 0.036202	0.035988 0.977758 0.983123 0.028454	-0.022180 0.985607 0.987304 -0.014246	-0.040234 0.985325 0.990553 -0.036746	0 0.000000 9999
13 50	18 20	13 50	0.278294 0.838177 0.821741 0.017862	0.004921 0.973641 0.983263 0.020688	0.000115 0.982956 0.966635 -0.001535	0.001707 0.983019 0.965513 0.000737	0.010191 0.985640 0.978547 0.024191	0.001191 0.980829 0.987153 0.000012	0.000291 0.990990 0.983977 0.005453	0.028516 0.974485 0.988104 0.026221	-0.005472 0.984239 0.987274 -0.014573	0.008357 0.981892 0.988341 0.007861	0.021838 0.977758 0.982663 0.019906	0.037682 0.985607 0.984995 0.040126	0.014561 0.985325 0.992342 0.011758	11 0.026772 9999
13 51	18 19	13 51	0.269300 0.838177 0.838321 0.026696	0.075737 0.973641 0.973661 0.055970	-0.028189 0.982956 0.982107 -0.022790	-0.027497 0.983019 0.981707 -0.024988	-0.023349 0.985640 0.987798 -0.018836	-0.000936 0.980829 0.983584 0.006236	0.009634 0.990990 0.989365 0.011508	-0.000048 0.974485 0.988432 -0.001911	0.038098 0.984239 0.971817 0.031045	0.012137 0.981892 0.987397 0.007427	-0.039939 0.977758 0.977107 -0.044302	0.056078 0.985607 0.974330 0.044889	0.017036 0.985325 0.980127 0.023124	11 0.034617 9999
13 53	18 8	13 53	0.318201 0.838177 0.767437 0.022383	0.000891 0.973641 0.976992 0.010384	-0.026726 0.982956 0.984052 -0.018510	-0.026554 0.983019 0.978625 -0.019146	0.010806 0.985640 0.982371 0.014424	0.047255 0.980829 0.977186 0.030091	0.029443 0.990990 0.986243 0.027574	0.045529 0.974485 0.976704 0.042947	0.047226 0.984239 0.950394 0.040583	0.023288 0.981892 0.983255 0.031474	-0.006388 0.977758 0.985285 -0.006520	-0.007321 0.985607 0.986593 -0.005677	-0.039195 0.985325 0.981243 -0.043958	0 0.022383 9999
14 15	19 19	14 15	0.332348 0.831830 0.847342 0.090199	0.001478 0.975554 0.981851 -0.004223	-0.013967 0.982592 0.986766 -0.016157	-0.020151 0.982025 0.986472 -0.021731	-0.087864 0.984928 0.974764 -0.087620	0.023014 0.983629 0.983670 0.023538	-0.045704 0.992128 0.979568 -0.045688	-0.039130 0.986373 0.965318 -0.023228	-0.032754 0.989396 0.988409 -0.031934	-0.064866 0.978810 0.980659 -0.051588	0.045887 0.968014 0.973967 0.016687	0.007113 0.975653 0.980421 -0.006995	0.007406 0.986810 0.988746 0.013651	0 0.090199 -9
14 16	19 20	14 16	0.329413 0.831830 0.839554 0.064941	0.015932 0.975554 0.974327 -0.006868	0.037856 0.982592 0.976964 0.032988	0.022043 0.982025 0.975366 0.012911	0.006579 0.984928 0.982842 -0.000982	0.050508 0.983629 0.959127 0.029912	0.009544 0.992128 0.984091 0.012242	0.025631 0.986373 0.973903 0.009700	-0.042781 0.989396 0.974485 -0.049176	0.010370 0.978810 0.984793 0.006817	0.080027 0.968014 0.976373 0.054848	0.078590 0.975653 0.973943 0.058692	-0.001131 0.986810 0.980397 0.003750	0 0.064941 -9
14 17	19 19	14 17	0.184555 0.831830 0.901515 -0.003790	-0.058135 0.975554 0.963798 -0.057440	0.023991 0.982592 0.957973 0.029935	0.014627 0.982025 0.962246 0.022144	-0.017516 0.984928 0.984851 -0.022649	-0.001236 0.983629 0.981482 0.000658	-0.040268 0.992128 0.982887 -0.046325	0.009433 0.986373 0.985764 0.009894	0.013922 0.989396 0.984399 0.016703	-0.011698 0.978810 0.987975 -0.016800	-0.046216 0.968014 0.981898 -0.043243	-0.056340 0.975653 0.956487 -0.042364	0.035512 0.986810 0.985159 0.037313	0 0.000000 9999
14 18	19 12	14 18	0.216802 0.831830 0.915766 0.023834	0.011299 0.975554 0.965215 0.031455	-0.004316 0.982592 0.998288 -0.004072	-0.019173 0.982025 0.964047 -0.006889	-0.016102 0.984928 0.987374 -0.026272	0.015991 0.983629 0.982303 0.027471	-0.016405 0.992128 0.976289 -0.020822	0.004726 0.986373 0.979511 0.020570	-0.000319 0.989396 0.982929 -0.002223	-0.002919 0.978810 0.979817 -0.010578	-0.032077 0.968014 0.982520 -0.033698	0.000798 0.975653 0.991467 0.003452	-0.040081 0.986810 0.983561 -0.043011	4 -0.025023 9999
14 19	19 17	14 19	0.202899 0.831830 0.907228 0.000143	-0.008493 0.975554 0.985467 -0.001761	0.000715 0.982592 0.976267 -0.004261	-0.019709 0.982025 0.972875 -0.031936	-0.005764 0.984928 0.985157 -0.007286	0.044010 0.983629 0.960235 0.022015	-0.001997 0.992128 0.977307 -0.000692	0.021774 0.986373 0.977750 0.005473	0.011486 0.989396 0.980306 0.003154	-0.003130 0.978810 0.969170 -0.000317	-0.008021 0.968014 0.989062 -0.006104	0.024027 0.975653 0.981851 0.016694	-0.015956 0.986810 0.981825 -0.017833	3 -0.002137 9999
14 20	19 9	14 20	0.172364 0.831830 0.918458 -0.015647	0.007655 0.975554 0.987499 0.001828	-0.034891 0.982592 0.988039 -0.034818	0.051596 0.982025 0.975607 0.045691	0.049035 0.984928 0.985391 0.042756	0.005410 0.983629 0.977554 -0.001550	-0.004736 0.992128 0.983960 -0.001468	0.034529 0.986373 0.976304 0.021045	0.007809 0.989396 0.973641 0.002184	0.006092 0.978810 0.972360 0.007766	0.008177 0.968014 0.987191 0.001873	0.004102 0.975653 0.983109 0.002546	-0.010201 0.986810 0.975089 -0.005239	0 0.000000 9999
14 21	19 16	14 21	0.215287 0.831830 0.893996 0.021164	0.020845 0.975554 0.982713 0.016178	0.037458 0.982592 0.915351 0.041701	0.045913 0.982025 0.909409 0.044386	0.011536 0.984928 0.972862 0.009640	-0.000648 0.983629 0.951783 0.009492	0.011596 0.992128 0.939172 0.010001	0.030466 0.986373 0.972825 0.021590	0.022142 0.989396 0.983770 0.025455	0.021867 0.978810 0.970371 0.013875	-0.077175 0.968014 0.967937 -0.036289	-0.038678 0.975653 0.969189 -0.020456	0.005219 0.986810 0.984826 0.005693	8 0.023211 9999
14 22	19 20	14 22	0.281897 0.831830 0.831007 0.019874	0.059747 0.975554 0.958825 0.033441	-0.009864 0.982592 0.974925 -0.009044	-0.002377 0.982025 0.974026 -0.003398	0.011198 0.984928 0.982312 0.001897	0.010968 0.983629 0.971085 -0.003066	0.018937 0.992128 0.981565 0.015949	0.022789 0.986373 0.962769 0.002399	-0.027812 0.989396 0.976451 -0.024738	0.002666 0.978810 0.987098 -0.005271	0.110162 0.968014 0.955727 0.059560	0.031362 0.975653 0.975604 0.011752	-0.036421 0.986810 0.988931 -0.039526	10 0.034405 9999
14 23	19 20	14 23	0.312972 0.831830 0.820755 0.041509	0.010254 0.975554 0.980954 -0.005569	0.045217 0.982592 0.981949 0.046649	0.048174 0.982025 0.980980 0.050082	0.009482 0.984928 0.980063 0.006151	-0.044210 0.983629 0.979423 -0.029376	-0.004917 0.992128 0.979777 -0.008026	-0.021856 0.986373 0.985381 -0.022739	-0.057098 0.989396 0.975478 -0.055982	-0.019059 0.978810 0.982201 -0.034653	0.044182 0.968014 0.987183 0.033221	0.048453 0.975653 0.983990 0.039888	0.012106 0.986810 0.965892 0.009686	8 -0.048205 126
14 24	19 20	14 24	0.278025 0.831830 0.848307 0.030165	0.030079 0.975554 0.987857 0.011881	0.014731 0.982592 0.979386 0.017917	0.003825 0.982025 0.978333 0.006350	-0.018604 0.984928 0.989156 -0.017761	0.032929 0.983629 0.973467 0.015147	0.002180 0.992128 0.984325 0.007962	0.000480 0.986373 0.990471 -0.004089	0.032311 0.989396 0.985707 0.028701	0.004219 0.978810 0.980921 0.001600	0.110824 0.968014 0.957149 0.072025	0.048163 0.975653 0.976349 0.026441	-0.002649 0.986810 0.987515 -0.004121	10 0.046612 143
14 25	19 19	14 25	0.256374 0.831830 0.860965 0.010377	0.047920 0.975554 0.979712 0.049040	-0.011941 0.982592 0.983575 -0.007528	-0.015106 0.982025 0.979010 -0.002199	-0.028628 0.984928 0.983137 -0.037667	0.013282 0.983629 0.981270 0.011075	-0.016586 0.992128 0.981509 -0.018367	0.046818 0.986373 0.975266 0.034872	-0.000562 0.989396 0.981133 0.010701	-0.000053 0.978810 0.989499 -0.004717	-0.036695 0.968014 0.986253 -0.019948	-0.011962 0.975653 0.981730 -0.010803	-0.007258 0.986810 0.973019 -0.005619	4 -0.019770 9999
14 26	19 18	14 26	0.273383 0.831830 0.830320 -0.000825	-0.001462 0.975554 0.985931 0.001285	-0.005014 0.982592 0.979054 0.003873	-0.009562 0.982025 0.978327 -0.001037	-0.018001 0.984928 0.978074 -0.029982	0.034423 0.983629 0.983041 0.031243	0.008713 0.992128 0.986626 0.013563	0.028688 0.986373 0.984183 0.019179	0.013960 0.989396 0.984902 0.011942	0.033707 0.978810 0.981242 0.024838	0.022519 0.968014 0.980740 0.003847	-0.005402 0.975653 0.981987 -0.004457	-0.027948 0.986810 0.988405 -0.032450	0 0.000000 9999
14 27	19 7	14 27	0.070274 0.831830 0.974247 0.005559	-0.011350 0.975554 0.997513 -0.006415	0.000219 0.982592 0.999968 0.000525	0.000296 0.982025 0.999967 0.000606	0.018686 0.984928 0.979143 0.020780	-0.011818 0.983629 0.991642 -0.010900	0.003246 0.992128 0.988594 0.002060	0.012642 0.986373 0.978202 0.018094	-0.004882 0.989396 0.985720 -0.000332	-0.017920 0.978810 0.929513 -0.018828	0.047762 0.968014 0.944348 0.047876	-0.002021 0.975653 0.999359 -0.000560	-0.000715 0.986810 0.878014 -0.003061	10 0.016314 9999
14 28	19 17	14 28	0.244325 0.831830 0.850723 -0.015646	0.004032 0.975554 0.982391 -0.004409	0.009548 0.982592 0.915750 0.021034	0.004411 0.982025 0.915329 0.012049	0.000277 0.984928 0.983309 0.002872	-0.006084 0.983629 0.968122 0.003528	-0.007903 0.992128 0.950646 -0.004447	-0.003400 0.986373 0.984993 0.001723	0.005932 0.989396 0.976763 0.007546	-0.023613 0.978810 0.982054 -0.027514	0.017327 0.968014 0.986594 0.017705	0.017527 0.975653 0.976404 0.017265	-0.035220 0.986810 0.985979 -0.030960	0 0.000000 9999
14 29	19 20	14 29	0.314944 0.831830 0.840783 0.045567	-0.000295 0.975554 0.983955 -0.010719	0.002625 0.982592 0.980712 0.006530	0.001499 0.982025 0.982644 0.001595	0.008474 0.984928 0.976347 0.005373	-0.007202 0.983629 0.979391 -0.011608	0.008278 0.992128 0.981354 0.007898	0.037893 0.986373 0.974348 0.023175	-0.001364 0.989396 0.983495 0.001699	0.029233 0.978810 0.985031 0.015302	0.090074 0.968014 0.973302 0.064699	0.019902 0.975653 0.978452 0.009007	0.005299 0.986810 0.984767 0.015766	10 0.054297 89
14 30	19 19	14 30	0.171051 0.831830 0.847200 -0.029737	0.010967 0.975554 0.965458 0.025571	-0.014440 0.982592 0.971840 -0.013933	-0.030374 0.982025 0.976397 -0.034241	-0.026529 0.984928 0.966445 -0.031916	-0.059436 0.983629 0.971327 -0.050736	0.010326 0.992128 0.977998 0.004838	-0.065303 0.986373 0.969380 -0.060149	0.027883 0.989396 0.966360 0.013354	0.019544 0.978810 0.979697 0.009539	-0.029646 0.968014 0.982055 -0.013040	0.023931 0.975653 0.979623 0.002146	-0.018546 0.986810 0.970740 -0.024709	0 0.000000 9999
14 31	19 19	14 31	0.359677 0.831830 0.843069 0.124010	0.014056 0.975554 0.990381 0.021943	-0.058016 0.982592 0.977031 -0.060619	-0.052264 0.982025 0.979910 -0.059245	0.018799 0.984928 0.972031 0.022844	-0.054975 0.983629 0.983190 -0.045140	-0.008545 0.992128 0.966810 -0.003383	-0.068931 0.986373 0.956758 -0.044355	-0.026747 0.989396 0.979949 -0.023184	-0.083143 0.978810 0.974608 -0.073288	-0.002525 0.968014 0.988180 0.005364	-0.001410 0.975653 0.979209 -0.015107	-0.027505 0.986810 0.976080 -0.029631	0 0.124010 8
14 32	19 19	14 32	0.214282 0.831830 0.848651 0.005532	0.048175 0.975554 0.963471 0.044082	-0.013884 0.982592 0.972903 -0.007000	-0.014016 0.982025 0.981104 -0.020448	0.010474 0.984928 0.972345 0.016715	0.045901 0.983629 0.967905 0.027886	0.020322 0.992128 0.968682 0.021305	0.032721 0.986373 0.969754 0.024273	0.043534 0.989396 0.964019 0.039889	-0.027940 0.978810 0.983337 -0.030189	0.017567 0.968014 0.968340 0.005078	-0.000301 0.975653 0.980146 0.003594	-0.007936 0.986810 0.987616 -0.004798	8 0.014855 9999
14 33	19 20	14 33	0.297308 0.831830 0.849175 0.078960	-0.005478 0.975554 0.966541 -0.014947	-0.018904 0.982592 0.989382 -0.023591	-0.022089 0.982025 0.987821 -0.026901	-0.021140 0.984928 0.980991 -0.016788	0.016778 0.983629 0.979261 0.010096	-0.029440 0.992128 0.979699 -0.031824	0.019392 0.986373 0.977360 0.000015	-0.008846 0.989396 0.986586 -0.000563	0.016976 0.978810 0.973872 0.010839	0.041958 0.968014 0.971539 0.022463	0.033770 0.975653 0.980014 0.032077	-0.004860 0.986810 0.993339 -0.004913	0 0.078960 31
14 34	19 18	14 34	0.151129 0.831830 0.853829 -0.021098	0.043676 0.975554 0.960535 0.038394	-0.013833 0.982592 0.978927 -0.024963	-0.023593 0.982025 0.982846 -0.030944	0.002469 0.984928 0.983428 0.000254	0.035695 0.983629 0.967519 0.013780	-0.009314 0.992128 0.976974 -0.011229	-0.008219 0.986373 0.965283 -0.024562	-0.001683 0.989396 0.976892 0.004495	-0.006355 0.978810 0.980881 -0.020605	-0.067122 0.968014 0.962971 -0.066393	0.043452 0.975653 0.980824 0.041610	0.042519 0.986810 0.977832 0.048367	0 0.000000 9999
14 35	19 19	14 35	0.144973 0.831830 0.884331 -0.013249	-0.039364 0.975554 0.981537 -0.044217	-0.037307 0.982592 0.984920 -0.038621	-0.032126 0.982025 0.986259 -0.031662	0.012357 0.984928 0.954797 0.017122	-0.001415 0.983629 0.981910 -0.007096	-0.005903 0.992128 0.985672 -0.005539	-0.017828 0.986373 0.984864 -0.016687	-0.026361 0.989396 0.984764 -0.022065	0.005294 0.978810 0.976923 0.006502	-0.024386 0.968014 0.960170 -0.016027	-0.001785 0.975653 0.983215 -0.009192	0.004819 0.986810 0.991666 0.007045	0 0.000000 9999
14 36	19 20	14 36	0.281885 0.831830 0.864353 0.060917	0.095083 0.975554 0.963428 0.079446	0.047462 0.982592 0.985252 0.051707	0.040563 0.982025 0.985066 0.044842	0.012518 0.984928 0.988594 0.012147	0.019738 0.983629 0.970346 0.001329	0.020925 0.992128 0.985913 0.017251	0.007338 0.986373 0.974428 -0.004326	0.006304 0.989396 0.987194 0.007284	0.069721 0.978810 0.977172 0.061346	0.011020 0.968014 0.981802 0.014392	0.051041 0.975653 0.978775 0.044898	0.000773 0.986810 0.979322 0.000702	9 0.061131 72
14 37	19 19	14 37	0.210129 0.831830 0.796573 0.016528	-0.009908 0.975554 0.971685 -0.025316	0.017796 0.982592 0.981639 0.024324	0.025305 0.982025 0.984016 0.028609	0.009707 0.984928 0.987292 0.006250	0.012658 0.983629 0.979351 0.000881	-0.003506 0.992128 0.984090 -0.008465	0.016373 0.986373 0.972236 0.008382	-0.008392 0.989396 0.970757 -0.003307	0.021015 0.978810 0.962877 0.017071	0.003198 0.968014 0.978146 -0.009584	-0.000396 0.975653 0.983163 -0.001081	-0.014828 0.986810 0.972703 -0.021509	1 -0.020455 9999
14 38	19 19	14 38	0.244651 0.831830 0.814484 0.031292	0.066795 0.975554 0.982518 0.058235	0.077489 0.982592 0.980711 0.075146	0.077471 0.982025 0.979772 0.076281	0.011185 0.984928 0.972574 0.010768	0.012392 0.983629 0.982330 0.001456	0.002540 0.992128 0.980039 0.000979	0.018400 0.986373 0.973242 0.009349	-0.019305 0.989396 0.971978 -0.012844	-0.011770 0.978810 0.962733 -0.017877	0.005863 0.968014 0.965649 0.012909	0.048091 0.975653 0.975059 0.040722	-0.001485 0.986810 0.972420 -0.001030	11 0.035697 9999
14 39	19 20	14 39	0.288378 0.831830 0.823597 0.012806	0.017809 0.975554 0.980267 0.015790	0.014601 0.982592 0.984784 0.019355	0.021714 0.982025 0.984769 0.027700	0.011840 0.984928 0.989139 0.012172	-0.041348 0.983629 0.967754 -0.019713	-0.009511 0.992128 0.990042 -0.010026	-0.033977 0.986373 0.976880 -0.016575	-0.018583 0.989396 0.970981 -0.019344	0.024106 0.978810 0.990264 0.016321	0.010895 0.968014 0.984760 0.000954	0.056504 0.975653 0.988326 0.051851	-0.058040 0.986810 0.992087 -0.053551	11 0.025768 9999
14 40	19 16	14 40	0.170325 0.831830 0.878071 -0.016558	0.018234 0.975554 0.963380 -0.004032	0.001333 0.982592 0.985829 0.012845	0.002311 0.982025 0.985448 0.009928	-0.022259 0.984928 0.962835 -0.029663	0.002220 0.983629 0.967554 -0.002140	0.018600 0.992128 0.946954 0.014809	-0.007179 0.986373 0.975791 -0.013734	-0.003789 0.989396 0.948219 0.000222	-0.007271 0.978810 0.977702 -0.010913	-0.091377 0.968014 0.914942 -0.075907	-0.035657 0.975653 0.986044 -0.036551	0.001395 0.986810 0.990475 0.002180	0 0.000000 9999
14 41	19 20	14 41	0.226784 0.831830 0.857973 0.018060	-0.006435 0.975554 0.977557 -0.016192	0.016297 0.982592 0.969939 0.031042	0.015335 0.982025 0.967995 0.026100	0.006716 0.984928 0.982309 0.004937	0.018763 0.983629 0.985139 0.016895	-0.010635 0.992128 0.968871 -0.011011	-0.009599 0.986373 0.982617 -0.007779	-0.013971 0.989396 0.984100 -0.008495	0.032438 0.978810 0.987619 0.032075	0.008887 0.968014 0.970193 0.003086	0.022546 0.975653 0.975800 0.018520	-0.009688 0.986810 0.979665 -0.005559	9 0.024068 9999
14 42	19 8	14 42	0.039094 0.831830 0.970164 -0.029847	0.003581 0.975554 0.980511 0.001363	0.000147 0.982592 0.994228 -0.001833	-0.009647 0.982025 0.993529 -0.018041	-0.015929 0.984928 0.974886 -0.015900	0.003481 0.983629 0.980769 0.010256	0.008011 0.992128 0.970772 0.006309	-0.013460 0.986373 0.981820 -0.006432	0.005931 0.989396 0.953018 0.000308	-0.001346 0.978810 0.985542 -0.003561	-0.000456 0.968014 0.993483 -0.004385	-0.000018 0.975653 0.992673 0.003788	0.000011 0.986810 0.985854 -0.006169	0 0.000000 9999
14 43	19 20	14 43	0.266490 0.831830 0.839216 -0.006161	0.065796 0.975554 0.986319 0.061147	0.019100 0.982592 0.975075 0.015281	0.031272 0.982025 0.972054 0.026466	-0.024561 0.984928 0.983469 -0.025034	-0.034206 0.983629 0.971538 -0.012509	-0.008434 0.992128 0.975537 -0.013772	-0.020814 0.986373 0.980366 -0.009044	-0.007044 0.989396 0.986081 -0.007851	-0.012530 0.978810 0.980565 -0.013998	0.028043 0.968014 0.988747 0.035360	0.001910 0.975653 0.982166 0.006882	-0.004511 0.986810 0.991103 -0.003091	0 0.000000 9999
14 44	19 19	14 44	0.210594 0.831830 0.904314 0.010973	-0.001835 0.975554 0.978368 -0.004106	-0.018702 0.982592 0.983637 -0.021935	-0.024916 0.982025 0.987610 -0.027416	0.019196 0.984928 0.978075 0.019513	0.000575 0.983629 0.984698 -0.007485	0.018866 0.992128 0.982027 0.025236	0.005271 0.986373 0.983604 0.007500	-0.003740 0.989396 0.979155 0.000306	0.056234 0.978810 0.978322 0.043742	0.040068 0.968014 0.974023 0.029447	-0.008646 0.975653 0.976416 -0.026011	-0.000370 0.986810 0.983754 0.001552	9 0.021908 9999
14 45	19 20	14 45	0.267241 0.831830 0.865442 0.038714	-0.021855 0.975554 0.985004 -0.025860	0.029468 0.982592 0.966573 0.019340	0.027628 0.982025 0.966965 0.020367	-0.004219 0.984928 0.984966 -0.000953	-0.021152 0.983629 0.980726 -0.015135	-0.010591 0.992128 0.984584 -0.006537	-0.016562 0.986373 0.979527 -0.004513	-0.009550 0.989396 0.976098 -0.005095	-0.060456 0.978810 0.974641 -0.052282	-0.015438 0.968014 0.989172 -0.021956	-0.006682 0.975653 0.985854 -0.002698	-0.007580 0.986810 0.984676 -0.008843	9 -0.044989 155
14 46	19 19	14 46	0.274128 0.831830 0.850051 0.003628	-0.029503 0.975554 0.988844 -0.032221	0.006604 0.982592 0.958866 -0.007957	0.007408 0.982025 0.956619 -0.007670	0.032168 0.984928 0.973217 0.027059	-0.016988 0.983629 0.963391 0.004574	0.047377 0.992128 0.948292 0.036727	0.010724 0.986373 0.985047 0.009284	0.004562 0.989396 0.988350 0.007889	0.020665 0.978810 0.985151 0.011648	0.000437 0.968014 0.982645 0.027336	0.022335 0.975653 0.968344 0.041195	-0.021954 0.986810 0.990780 -0.026993	11 0.012225 9999
14 47	19 18	14 47	0.229883 0.831830 0.873920 -0.012029	0.016957 0.975554 0.986594 0.012519	0.033398 0.982592 0.971348 0.027037	0.037272 0.982025 0.971666 0.028086	0.000724 0.984928 0.988274 -0.005458	-0.035088 0.983629 0.972358 -0.017639	0.027608 0.992128 0.962214 0.019433	-0.029338 0.986373 0.986940 -0.020480	-0.013335 0.989396 0.972260 -0.017910	0.022094 0.978810 0.986046 0.019182	-0.049895 0.968014 0.983033 -0.027290	-0.070960 0.975653 0.982431 -0.062138	-0.027030 0.986810 0.985995 -0.026248	0 0.000000 9999
14 48	19 3	14 48	0.095477 0.831830 0.963458 0.011301	-0.019136 0.975554 0.996054 -0.016152	0.000251 0.982592 0.999452 -0.001157	-0.000080 0.982025 0.999435 -0.001305	0.005059 0.984928 0.994077 0.002771	-0.003821 0.983629 0.989354 -0.006529	-0.006206 0.992128 0.994854 -0.008726	0.002552 0.986373 0.997199 0.000178	-0.027837 0.989396 0.933383 -0.017645	0.010528 0.978810 0.927297 0.013369	0.019974 0.968014 0.940328 -0.000468	-0.003535 0.975653 0.998099 0.000285	-0.010802 0.986810 0.878921 -0.014386	8 -0.014121 9999
14 49	19 19	14 49	0.272649 0.831830 0.850365 0.025577	0.022844 0.975554 0.985004 0.018879	-0.027556 0.982592 0.963796 -0.022317	-0.015502 0.982025 0.962889 -0.012272	-0.018718 0.984928 0.985272 -0.022073	-0.079061 0.983629 0.976840 -0.066023	-0.018808 0.992128 0.983383 -0.026545	-0.024855 0.986373 0.988473 -0.026054	-0.002269 0.989396 0.971232 -0.001262	-0.013004 0.978810 0.982236 -0.020467	-0.020368 0.968014 0.983123 -0.016689	-0.025378 0.975653 0.987304 -0.012610	-0.010616 0.986810 0.990553 -0.013197	6 -0.026057 9999
14 50	19 20	14 50	0.290572 0.831830 0.821741 0.014824	-0.020330 0.975554 0.983263 -0.003093	-0.030427 0.982592 0.966635 -0.018890	-0.027240 0.982025 0.965513 -0.016556	0.039871 0.984928 0.978547 0.034399	-0.000844 0.983629 0.987153 -0.002144	-0.029213 0.992128 0.983977 -0.022846	0.012946 0.986373 0.988104 0.012432	-0.012806 0.989396 0.987274 -0.010109	0.029483 0.978810 0.988341 0.019570	0.039805 0.968014 0.982663 0.016587	0.054123 0.975653 0.984995 0.060799	0.010731 0.986810 0.992342 0.012544	11 0.030021 9999
14 51	19 19	14 51	0.304817 0.831830 0.838321 0.060457	0.052713 0.975554 0.973661 0.041320	-0.010515 0.982592 0.982107 -0.009435	-0.009477 0.982025 0.981707 -0.007290	0.001651 0.984928 0.987798 0.001276	0.033119 0.983629 0.983584 0.026682	-0.002794 0.992128 0.989365 0.003489	0.008446 0.986373 0.988432 0.012514	0.010170 0.989396 0.971817 0.015844	0.007040 0.978810 0.987397 -0.004293	0.052641 0.968014 0.977107 0.027530	0.054103 0.975653 0.974330 0.044986	-0.022952 0.986810 0.980127 -0.025086	0 0.060457 73
14 53	19 8	14 53	0.334350 0.831830 0.767437 0.019018	-0.033966 0.975554 0.976992 -0.029245	0.035822 0.982592 0.984052 0.039575	0.031161 0.982025 0.978625 0.038580	0.009256 0.984928 0.982371 0.007869	-0.040798 0.983629 0.977186 -0.023382	0.008000 0.992128 0.986243 0.011069	-0.032737 0.986373 0.976704 -0.017130	-0.014394 0.989396 0.950394 -0.012202	-0.003394 0.978810 0.983255 0.009249	-0.022004 0.968014 0.985285 -0.008362	0.020382 0.975653 0.986593 0.016636	0.014602 0.986810 0.981243 0.013991	0 0.019018 9999
15 16	19 20	15 16	0.307997 0.847342 0.839554 0.062416	0.012268 0.981851 0.974327 0.002113	0.007694 0.986766 0.976964 0.007552	0.009491 0.986472 0.975366 0.006992	-0.048281 0.974764 0.982842 -0.042218	0.046993 0.983670 0.959127 0.040082	-0.003559 0.979568 0.984091 0.000599	-0.069247 0.965318 0.973903 -0.039961	0.039186 0.988409 0.974485 0.031701	-0.030201 0.980659 0.984793 -0.022881	0.095526 0.973967 0.976373 0.071245	0.023481 0.980421 0.973943 0.005812	-0.005819 0.988746 0.980397 -0.004967	10 0.066685 -9
15 17	19 19	15 17	0.239943 0.847342 0.901515 0.062191	-0.013457 0.981851 0.963798 -0.016869	-0.068682 0.986766 0.957973 -0.069268	-0.063704 0.986472 0.962246 -0.063931	-0.089097 0.974764 0.984851 -0.090596	-0.011806 0.983670 0.981482 -0.016210	-0.077120 0.979568 0.982887 -0.080379	-0.053618 0.965318 0.985764 -0.051127	-0.031894 0.988409 0.984399 -0.032444	-0.019841 0.980659 0.987975 -0.017224	-0.068083 0.973967 0.981898 -0.065778	-0.097123 0.980421 0.956487 -0.093848	-0.003136 0.988746 0.985159 -0.001003	4 -0.075062 -9
15 18	19 12	15 18	0.213594 0.847342 0.915766 0.035373	0.005938 0.981851 0.965215 0.001968	0.007053 0.986766 0.998288 0.005931	-0.006941 0.986472 0.964047 -0.004947	-0.026660 0.974764 0.987374 -0.026359	-0.028605 0.983670 0.982303 -0.027427	-0.023944 0.979568 0.976289 -0.026435	0.004361 0.965318 0.979511 -0.009050	0.018545 0.988409 0.982929 0.019369	-0.036203 0.980659 0.979817 -0.031283	0.046417 0.973967 0.982520 0.042657	0.002471 0.980421 0.991467 0.005564	-0.001509 0.988746 0.983561 -0.005406	10 0.038845 9999
15 19	19 17	15 19	0.212971 0.847342 0.907228 0.029280	0.003575 0.981851 0.985467 0.003041	0.017505 0.986766 0.976267 0.021067	-0.022415 0.986472 0.972875 -0.023319	-0.007861 0.974764 0.985157 -0.011734	0.071501 0.983670 0.960235 0.063623	0.039312 0.979568 0.977307 0.022803	-0.002920 0.965318 0.977750 0.018775	-0.038998 0.988409 0.980306 -0.034856	-0.006161 0.980659 0.969170 -0.001322	0.003190 0.973967 0.989062 0.001790	-0.026241 0.980421 0.981851 -0.033365	0.000418 0.988746 0.981825 0.002043	8 -0.031947 9999
15 20	19 9	15 20	0.173969 0.847342 0.918458 -0.001568	0.019044 0.981851 0.987499 0.018726	-0.027506 0.986766 0.988039 -0.027407	-0.021063 0.986472 0.975607 -0.027447	-0.056616 0.974764 0.985391 -0.050423	-0.001539 0.983670 0.977554 -0.005050	0.022408 0.979568 0.983960 0.013641	-0.042072 0.965318 0.976304 -0.021261	-0.022463 0.988409 0.973641 -0.021168	-0.016997 0.980659 0.972360 -0.009950	0.003445 0.973967 0.987191 -0.003823	-0.037610 0.980421 0.983109 -0.040364	0.029990 0.988746 0.975089 0.032431	0 0.000000 9999
15 21	19 16	15 21	0.188706 0.847342 0.893996 -0.003170	-0.023712 0.981851 0.982713 -0.021491	-0.016443 0.986766 0.915351 -0.014769	-0.016514 0.986472 0.909409 -0.015115	-0.052410 0.974764 0.972862 -0.036370	-0.064832 0.983670 0.951783 -0.049233	-0.049992 0.979568 0.939172 -0.023270	-0.048812 0.965318 0.972825 -0.032373	0.036537 0.988409 0.983770 0.032222	-0.017586 0.980659 0.970371 0.000910	-0.039011 0.973967 0.967937 -0.017161	-0.058608 0.980421 0.969189 -0.041684	0.001590 0.988746 0.984826 0.004108	0 0.000000 9999
15 22	19 20	15 22	0.264766 0.847342 0.831007 0.020789	0.026187 0.981851 0.958825 0.034835	0.001350 0.986766 0.974925 -0.000007	0.001401 0.986472 0.974026 0.000309	-0.059402 0.974764 0.982312 -0.047832	0.057955 0.983670 0.971085 0.042902	-0.066647 0.979568 0.981565 -0.054962	-0.044120 0.965318 0.962769 -0.015563	0.017751 0.988409 0.976451 0.017548	-0.037713 0.980659 0.987098 -0.031769	0.062275 0.973967 0.955727 0.039741	0.024641 0.980421 0.975604 0.015808	0.006632 0.988746 0.988931 0.005942	6 -0.033802 9999
15 23	19 20	15 23	0.305335 0.847342 0.820755 0.054579	-0.032180 0.981851 0.980954 -0.041124	-0.056748 0.986766 0.981949 -0.057844	-0.064056 0.986472 0.980980 -0.062780	-0.059864 0.974764 0.980063 -0.053056	-0.015104 0.983670 0.979423 -0.010563	-0.059590 0.979568 0.979777 -0.049286	-0.038911 0.965318 0.985381 -0.047401	-0.008828 0.988409 0.975478 -0.012453	-0.075145 0.980659 0.982201 -0.063976	0.005523 0.973967 0.987183 -0.008097	-0.023921 0.980421 0.983990 -0.034848	-0.024434 0.988746 0.965892 -0.026325	9 -0.059091 75
15 24	19 20	15 24	0.243592 0.847342 0.848307 0.007777	0.015186 0.981851 0.987857 0.013054	-0.005853 0.986766 0.979386 -0.007747	-0.004699 0.986472 0.978333 -0.004934	0.010210 0.974764 0.989156 0.002766	0.009768 0.983670 0.973467 0.005179	0.042273 0.979568 0.984325 0.025863	0.022538 0.965318 0.990471 0.030690	0.030552 0.988409 0.985707 0.025380	-0.007994 0.980659 0.980921 -0.013266	0.036087 0.973967 0.957149 0.013386	0.029717 0.980421 0.976349 0.012681	-0.007912 0.988746 0.987515 -0.010536	7 0.015449 9999
15 25	19 19	15 25	0.235330 0.847342 0.860965 -0.002824	0.050818 0.981851 0.979712 0.054272	0.006688 0.986766 0.983575 0.003115	0.009498 0.986472 0.979010 0.006051	-0.013003 0.974764 0.983137 -0.008848	0.008210 0.983670 0.981270 0.002721	-0.003483 0.979568 0.981509 -0.001738	0.013728 0.965318 0.975266 0.030503	-0.018272 0.988409 0.981133 -0.013141	0.011573 0.980659 0.989499 0.015263	-0.011690 0.973967 0.986253 0.001823	0.004902 0.980421 0.981730 0.009034	0.004472 0.988746 0.973019 0.003826	0 0.000000 9999
15 26	19 18	15 26	0.272665 0.847342 0.830320 0.030655	-0.065196 0.981851 0.985931 -0.065515	-0.001404 0.986766 0.979054 0.003076	-0.001675 0.986472 0.978327 0.000722	-0.070996 0.974764 0.978074 -0.061877	0.000600 0.983670 0.983041 -0.004450	0.002227 0.979568 0.986626 -0.003917	-0.060745 0.965318 0.984183 -0.053995	0.015729 0.988409 0.984902 0.009864	-0.045063 0.980659 0.981242 -0.041507	-0.039389 0.973967 0.980740 -0.041282	-0.042985 0.980421 0.981987 -0.048944	0.029621 0.988746 0.988405 0.033192	1 -0.044815 9999
15 27	19 7	15 27	0.053966 0.847342 0.974247 -0.018432	-0.006523 0.981851 0.997513 -0.005553	0.000522 0.986766 0.999968 0.000621	0.000500 0.986472 0.999967 0.000544	0.007685 0.974764 0.979143 0.007468	-0.010315 0.983670 0.991642 -0.000552	-0.001281 0.979568 0.988594 -0.005090	0.010496 0.965318 0.978202 0.006169	-0.008319 0.988409 0.985720 -0.010475	-0.001745 0.980659 0.929513 0.014304	0.008425 0.973967 0.944348 0.004272	-0.005026 0.980421 0.999359 -0.003719	-0.020792 0.988746 0.878014 -0.020004	0 0.000000 9999
15 28	19 17	15 28	0.221999 0.847342 0.850723 -0.014061	0.014911 0.981851 0.982391 0.012293	0.016894 0.986766 0.915750 0.009587	0.018787 0.986472 0.915329 0.011476	0.002357 0.974764 0.983309 0.002317	0.007744 0.983670 0.968122 -0.001583	0.019571 0.979568 0.950646 0.017765	0.008536 0.965318 0.984993 0.002077	0.035832 0.988409 0.976763 0.041539	0.027577 0.980659 0.982054 0.021759	-0.031049 0.973967 0.986594 -0.022813	0.031317 0.980421 0.976404 0.027596	0.049702 0.988746 0.985979 0.047004	0 0.000000 9999
15 29	19 20	15 29	0.271515 0.847342 0.840783 0.016545	-0.013007 0.981851 0.983955 -0.014329	0.012669 0.986766 0.980712 0.021881	0.016069 0.986472 0.982644 0.022337	-0.033033 0.974764 0.976347 -0.018085	0.033725 0.983670 0.979391 0.028290	0.023371 0.979568 0.981354 0.026232	-0.021858 0.965318 0.974348 -0.016223	-0.010785 0.988409 0.983495 -0.004931	-0.060464 0.980659 0.985031 -0.047474	0.081124 0.973967 0.973302 0.060202	0.024756 0.980421 0.978452 0.014663	-0.049004 0.988746 0.984767 -0.046747	10 0.031560 9999
15 30	19 19	15 30	0.194589 0.847342 0.847200 0.010006	-0.013388 0.981851 0.965458 -0.014052	0.021490 0.986766 0.971840 0.017560	0.031746 0.986472 0.976397 0.031316	0.009679 0.974764 0.966445 0.003249	0.011772 0.983670 0.971327 0.008451	-0.010427 0.979568 0.977998 -0.022862	0.009255 0.965318 0.969380 -0.000700	-0.043534 0.988409 0.966360 -0.040048	-0.021456 0.980659 0.979697 -0.013482	0.000588 0.973967 0.982055 0.009547	-0.000367 0.980421 0.979623 -0.011211	-0.040753 0.988746 0.970740 -0.040409	8 -0.020018 9999
15 31	19 19	15 31	0.274195 0.847342 0.843069 0.022551	-0.031163 0.981851 0.990381 -0.034917	-0.009316 0.986766 0.977031 -0.016672	-0.025460 0.986472 0.979910 -0.033241	0.045256 0.974764 0.972031 0.029491	0.026173 0.983670 0.983190 0.026197	0.044823 0.979568 0.966810 0.013558	0.078582 0.965318 0.956758 0.041610	0.000087 0.988409 0.979949 0.000485	0.034158 0.980659 0.974608 0.012008	0.014254 0.973967 0.988180 0.015031	0.028242 0.980421 0.979209 0.011323	0.027743 0.988746 0.976080 0.027254	7 0.030632 9999
15 32	19 19	15 32	0.205037 0.847342 0.848651 -0.018381	0.023053 0.981851 0.963471 0.023095	-0.035571 0.986766 0.972903 -0.034165	-0.031607 0.986472 0.981104 -0.031316	0.055236 0.974764 0.972345 0.046652	-0.040498 0.983670 0.967905 -0.041763	0.045906 0.979568 0.968682 0.033621	-0.034764 0.965318 0.969754 -0.017213	0.004928 0.988409 0.964019 0.011725	0.028718 0.980659 0.983337 0.021279	0.032560 0.973967 0.968340 0.017091	0.049753 0.980421 0.980146 0.044918	-0.011868 0.988746 0.987616 -0.013463	0 0.000000 9999
15 33	19 20	15 33	0.248882 0.847342 0.849175 0.008932	-0.053311 0.981851 0.966541 -0.052734	0.014466 0.986766 0.989382 0.019581	0.006443 0.986472 0.987821 0.011718	-0.010642 0.974764 0.980991 -0.004232	-0.002457 0.983670 0.979261 -0.007549	-0.015078 0.979568 0.979699 -0.002580	-0.085223 0.965318 0.977360 -0.070522	0.006351 0.988409 0.986586 0.003188	-0.013905 0.980659 0.973872 -0.015458	0.107899 0.973967 0.971539 0.088190	0.050042 0.980421 0.980014 0.050104	-0.001922 0.988746 0.993339 -0.001278	10 0.028066 9999
15 34	19 18	15 34	0.196108 0.847342 0.853829 0.039839	0.003438 0.981851 0.960535 0.011406	-0.012258 0.986766 0.978927 -0.013709	-0.010394 0.986472 0.982846 -0.007998	0.007740 0.974764 0.983428 0.005618	-0.011073 0.983670 0.967519 0.000075	-0.012638 0.979568 0.976974 -0.015448	-0.021959 0.965318 0.965283 -0.007726	0.024399 0.988409 0.976892 0.025513	-0.013769 0.980659 0.980881 -0.012174	-0.019205 0.973967 0.962971 -0.013017	0.065043 0.980421 0.980824 0.063374	-0.000969 0.988746 0.977832 0.006810	11 0.050247 113
15 35	19 19	15 35	0.092063 0.847342 0.884331 -0.065828	-0.010551 0.981851 0.981537 -0.010879	-0.000370 0.986766 0.984920 -0.002220	-0.001449 0.986472 0.986259 -0.006110	-0.014461 0.974764 0.954797 -0.031285	0.013777 0.983670 0.981910 0.016347	-0.018471 0.979568 0.985672 -0.023912	-0.032197 0.965318 0.984864 -0.042505	-0.010652 0.988409 0.984764 -0.015288	-0.019919 0.980659 0.976923 -0.022385	-0.013561 0.973967 0.960170 -0.010329	0.006151 0.980421 0.983215 0.004217	-0.002801 0.988746 0.991666 -0.000647	0 0.000000 9999
15 36	19 20	15 36	0.234166 0.847342 0.864353 0.000582	-0.030988 0.981851 0.963428 -0.029594	-0.021689 0.986766 0.985252 -0.021371	-0.027441 0.986472 0.985066 -0.026966	-0.007902 0.974764 0.988594 -0.006712	-0.019473 0.983670 0.970346 -0.029261	-0.020887 0.979568 0.985913 -0.025399	-0.092576 0.965318 0.974428 -0.079262	0.010563 0.988409 0.987194 0.001679	-0.024963 0.980659 0.977172 -0.021279	0.009730 0.973967 0.981802 0.010525	0.019374 0.980421 0.978775 0.005334	0.000483 0.988746 0.979322 0.006195	7 -0.006792 9999
15 37	19 19	15 37	0.220723 0.847342 0.796573 0.037437	-0.008171 0.981851 0.971685 -0.005302	0.011555 0.986766 0.981639 0.010582	0.011128 0.986472 0.984016 0.008151	0.019119 0.974764 0.987292 0.009119	-0.009542 0.983670 0.979351 -0.013896	0.012431 0.979568 0.984090 0.009063	-0.035489 0.965318 0.972236 -0.025949	0.011843 0.988409 0.970757 0.005586	0.016652 0.980659 0.962877 0.019612	0.035643 0.973967 0.978146 0.023552	-0.012919 0.980421 0.983163 -0.023487	-0.020348 0.988746 0.972703 -0.024973	0 0.037437 9999
15 38	19 19	15 38	0.213730 0.847342 0.814484 -0.020226	0.018556 0.981851 0.982518 0.018427	0.062740 0.986766 0.980711 0.060838	0.062158 0.986472 0.979772 0.062753	-0.009460 0.974764 0.972574 -0.003468	0.035536 0.983670 0.982330 0.041359	-0.010623 0.979568 0.980039 -0.001079	-0.011366 0.965318 0.973242 0.013150	0.010358 0.988409 0.971978 0.003774	0.013422 0.980659 0.962733 0.018203	0.030873 0.973967 0.965649 0.037250	0.020131 0.980421 0.975059 0.020716	-0.003758 0.988746 0.972420 0.002959	0 0.000000 9999
15 39	19 20	15 39	0.292160 0.847342 0.823597 0.040957	-0.008597 0.981851 0.980267 -0.007930	-0.003736 0.986766 0.984784 -0.002509	0.002167 0.986472 0.984769 0.003931	0.011465 0.974764 0.989139 0.018038	-0.013899 0.983670 0.967754 -0.010077	-0.005650 0.979568 0.990042 -0.008091	0.028056 0.965318 0.976880 0.006990	0.023742 0.988409 0.970981 0.023939	0.012867 0.980659 0.990264 0.015201	0.043942 0.973967 0.984760 0.034252	-0.000830 0.980421 0.988326 0.002851	-0.005886 0.988746 0.992087 -0.004814	0 0.040957 9999
15 40	19 16	15 40	0.176936 0.847342 0.878071 0.004309	-0.014684 0.981851 0.963380 -0.018417	-0.008334 0.986766 0.985829 -0.011202	-0.007832 0.986472 0.985448 -0.011909	0.001662 0.974764 0.962835 0.000576	-0.054372 0.983670 0.967554 -0.047786	-0.031394 0.979568 0.946954 -0.021649	-0.045730 0.965318 0.975791 -0.037528	-0.004963 0.988409 0.948219 -0.005894	-0.009997 0.980659 0.977702 -0.008362	-0.033977 0.973967 0.914942 -0.021882	-0.007650 0.980421 0.986044 -0.014481	-0.001630 0.988746 0.990475 -0.001078	7 -0.012716 9999
15 41	19 20	15 41	0.232704 0.847342 0.857973 0.025748	-0.025250 0.981851 0.977557 -0.034015	0.034666 0.986766 0.969939 0.021672	0.036525 0.986472 0.967995 0.024605	-0.004317 0.974764 0.982309 -0.001660	0.010637 0.983670 0.985139 0.012762	0.005434 0.979568 0.968871 0.001337	0.001624 0.965318 0.982617 0.007847	0.001622 0.988409 0.984100 -0.002089	0.004772 0.980659 0.987619 0.015034	-0.019883 0.973967 0.970193 -0.030372	-0.000298 0.980421 0.975800 -0.010818	-0.013186 0.988746 0.979665 -0.012270	1 -0.029594 9999
15 42	19 8	15 42	0.068542 0.847342 0.970164 0.007561	-0.026869 0.981851 0.980511 -0.029547	-0.000151 0.986766 0.994228 -0.001093	-0.007124 0.986472 0.993529 -0.005891	0.026034 0.974764 0.974886 0.014924	-0.029954 0.983670 0.980769 -0.026602	-0.017395 0.979568 0.970772 -0.022583	0.035644 0.965318 0.981820 0.026732	-0.005405 0.988409 0.953018 -0.003273	-0.001682 0.980659 0.985542 0.004125	0.003349 0.973967 0.993483 0.003904	-0.001276 0.980421 0.992673 -0.000292	-0.003556 0.988746 0.985854 -0.008903	1 -0.014947 9999
15 43	19 20	15 43	0.290434 0.847342 0.839216 0.053305	0.004320 0.981851 0.986319 0.003954	-0.024684 0.986766 0.975075 -0.030694	-0.021633 0.986472 0.972054 -0.026918	-0.018060 0.974764 0.983469 -0.009643	-0.021264 0.983670 0.971538 -0.017598	-0.064771 0.979568 0.975537 -0.042516	-0.028787 0.965318 0.980366 -0.028936	0.022797 0.988409 0.986081 0.018215	-0.006250 0.980659 0.980565 -0.007068	-0.015618 0.973967 0.988747 -0.016244	0.017192 0.980421 0.982166 0.029902	0.020420 0.988746 0.991103 0.016960	0 0.053305 91
15 44	19 19	15 44	0.180494 0.847342 0.904314 -0.015750	-0.002391 0.981851 0.978368 0.003696	-0.012128 0.986766 0.983637 -0.009820	-0.011417 0.986472 0.987610 -0.013326	0.008568 0.974764 0.978075 0.002125	-0.008861 0.983670 0.984698 -0.008788	0.044873 0.979568 0.982027 0.031896	-0.006534 0.965318 0.983604 -0.017584	0.002818 0.988409 0.979155 0.004766	-0.023070 0.980659 0.978322 -0.013398	0.005833 0.973967 0.974023 0.000498	0.005378 0.980421 0.976416 -0.012108	-0.019686 0.988746 0.983754 -0.018271	0 0.000000 9999
15 45	19 20	15 45	0.219412 0.847342 0.865442 -0.016346	-0.041005 0.981851 0.985004 -0.039010	0.035860 0.986766 0.966573 0.037851	0.032274 0.986472 0.966965 0.037609	-0.012673 0.974764 0.984966 -0.007166	0.045956 0.983670 0.980726 0.035043	0.007507 0.979568 0.984584 0.009861	0.020557 0.965318 0.979527 0.003565	0.020774 0.988409 0.976098 0.010895	0.027420 0.980659 0.974641 0.015515	0.000421 0.973967 0.989172 -0.006413	-0.002670 0.980421 0.985854 -0.004730	0.047092 0.988746 0.984676 0.042445	0 0.000000 9999
15 46	19 19	15 46	0.269189 0.847342 0.850051 0.026931	0.035133 0.981851 0.988844 0.028946	0.024505 0.986766 0.958866 0.027852	0.021904 0.986472 0.956619 0.024167	-0.032177 0.974764 0.973217 -0.009235	0.023935 0.983670 0.963391 0.031687	-0.062845 0.979568 0.948292 -0.025521	0.038609 0.965318 0.985047 0.037464	0.002641 0.988409 0.988350 0.004031	0.002647 0.980659 0.985151 0.009940	-0.001794 0.973967 0.982645 0.010929	-0.064159 0.980421 0.968344 -0.045050	-0.019861 0.988746 0.990780 -0.019800	7 0.031764 9999
15 47	19 18	15 47	0.227990 0.847342 0.873920 0.009579	0.046105 0.981851 0.986594 0.038488	0.022742 0.986766 0.971348 0.013203	0.020041 0.986472 0.971666 0.012641	-0.022840 0.974764 0.988274 -0.012344	0.004502 0.983670 0.972358 0.005186	-0.086309 0.979568 0.962214 -0.058780	0.004319 0.965318 0.986940 -0.009458	0.023601 0.988409 0.972260 0.018505	-0.004437 0.980659 0.986046 -0.003205	-0.009005 0.973967 0.983033 -0.003295	-0.032950 0.980421 0.982431 -0.026250	0.028131 0.988746 0.985995 0.029667	6 -0.023729 9999
15 48	19 3	15 48	0.087106 0.847342 0.963458 0.004058	0.000439 0.981851 0.996054 0.002036	0.000921 0.986766 0.999452 0.001905	0.000964 0.986472 0.999435 0.002155	-0.001972 0.974764 0.994077 -0.005184	-0.017556 0.983670 0.989354 -0.007124	-0.002552 0.979568 0.994854 -0.004724	0.006438 0.965318 0.997199 0.006078	0.017918 0.988409 0.933383 0.031624	-0.055069 0.980659 0.927297 -0.060406	0.024713 0.973967 0.940328 0.010567	-0.003802 0.980421 0.998099 -0.001707	-0.001371 0.988746 0.878921 0.017599	8 0.011328 9999
15 49	19 19	15 49	0.236379 0.847342 0.850365 0.004443	0.056533 0.981851 0.985004 0.049392	-0.001852 0.986766 0.963796 0.009410	0.002493 0.986472 0.962889 0.014054	-0.012646 0.974764 0.985272 -0.011681	-0.006424 0.983670 0.976840 0.010660	-0.029258 0.979568 0.983383 -0.016857	-0.031935 0.965318 0.988473 -0.035184	-0.001958 0.988409 0.971232 -0.011329	-0.019403 0.980659 0.982236 -0.012389	0.013996 0.973967 0.983123 0.013613	-0.010373 0.980421 0.987304 -0.003874	0.001431 0.988746 0.990553 -0.002507	7 -0.012503 9999
15 50	19 20	15 50	0.270681 0.847342 0.821741 0.010435	0.023968 0.981851 0.983263 0.029101	-0.020032 0.986766 0.966635 -0.011190	-0.018804 0.986472 0.965513 -0.010321	-0.035762 0.974764 0.978547 -0.017587	0.005688 0.983670 0.987153 0.006351	0.010258 0.979568 0.983977 -0.001955	0.038928 0.965318 0.988104 0.039979	-0.003039 0.988409 0.987274 -0.009750	-0.030685 0.980659 0.988341 -0.023996	-0.008811 0.973967 0.982663 -0.016652	-0.005697 0.980421 0.984995 -0.003831	-0.029712 0.988746 0.992342 -0.032916	7 0.020425 9999
15 51	19 19	15 51	0.256044 0.847342 0.838321 0.009980	0.016794 0.981851 0.973661 0.022313	-0.018557 0.986766 0.982107 -0.020721	-0.015392 0.986472 0.981707 -0.018025	0.013198 0.974764 0.987798 0.012306	0.034103 0.983670 0.983584 0.032124	0.002803 0.979568 0.989365 -0.005053	0.011946 0.965318 0.988432 0.007596	-0.005509 0.988409 0.971817 -0.010474	-0.037810 0.980659 0.987397 -0.033989	0.028488 0.973967 0.977107 0.016299	0.004325 0.980421 0.974330 -0.013070	-0.011777 0.988746 0.980127 -0.009869	9 -0.018418 9999
15 53	19 8	15 53	0.315708 0.847342 0.767437 0.021524	-0.019384 0.981851 0.976992 -0.011329	-0.010015 0.986766 0.984052 -0.002124	-0.013298 0.986472 0.978625 -0.003189	-0.019332 0.974764 0.982371 -0.014348	-0.033215 0.983670 0.977186 -0.025610	0.012610 0.979568 0.986243 0.001878	-0.000942 0.965318 0.976704 -0.026405	-0.011902 0.988409 0.950394 -0.031284	-0.017131 0.980659 0.983255 -0.020815	-0.010635 0.973967 0.985285 -0.007036	-0.034976 0.980421 0.986593 -0.029946	-0.013404 0.988746 0.981243 -0.018848	0 0.021524 9999
16 17	20 19	16 17	0.216922 0.839554 0.901515 0.043347	-0.061110 0.974327 0.963798 -0.035203	-0.017341 0.976964 0.957973 -0.014456	-0.021350 0.975366 0.962246 -0.018905	-0.002849 0.982842 0.984851 -0.008819	0.042801 0.959127 0.981482 0.040824	-0.005919 0.984091 0.982887 -0.004788	-0.009652 0.973903 0.985764 -0.013650	0.060339 0.974485 0.984399 0.051437	0.003858 0.984793 0.987975 0.002846	-0.036657 0.976373 0.981898 -0.023428	-0.040295 0.973943 0.956487 -0.021329	0.013714 0.980397 0.985159 0.016545	8 0.047219 -9
16 18	20 12	16 18	0.206484 0.839554 0.915766 0.012975	-0.067479 0.974327 0.965215 -0.034035	0.003425 0.976964 0.998288 0.003891	-0.029233 0.975366 0.964047 -0.033547	-0.032054 0.982842 0.987374 -0.035963	-0.028310 0.959127 0.982303 -0.010690	0.024865 0.984091 0.976289 0.028846	-0.053538 0.973903 0.979511 -0.045608	0.014389 0.974485 0.982929 0.019067	0.051572 0.984793 0.979817 0.048437	0.012689 0.976373 0.982520 0.013047	-0.004850 0.973943 0.991467 0.000493	-0.002951 0.980397 0.983561 0.001093	9 0.025069 9999
16 19	20 17	16 19	0.220266 0.839554 0.907228 0.027714	-0.052976 0.974327 0.985467 -0.047726	-0.025805 0.976964 0.976267 -0.036576	-0.063702 0.975366 0.972875 -0.064753	-0.019906 0.982842 0.985157 -0.023711	0.080071 0.959127 0.960235 0.027662	-0.052130 0.984091 0.977307 -0.057113	0.040645 0.973903 0.977750 0.024178	-0.058994 0.974485 0.980306 -0.049010	0.003198 0.984793 0.969170 0.002657	0.016125 0.976373 0.989062 0.018971	0.004469 0.973943 0.981851 -0.008377	-0.015042 0.980397 0.981825 -0.015947	3 -0.042362 9999
16 20	20 9	16 20	0.190338 0.839554 0.918458 0.002497	0.035090 0.974327 0.987499 0.031313	0.003921 0.976964 0.988039 0.002120	0.040450 0.975366 0.975607 0.045362	0.012260 0.982842 0.985391 0.008970	0.064912 0.959127 0.977554 0.038830	-0.023587 0.984091 0.983960 -0.030691	0.056601 0.973903 0.976304 0.040377	-0.001351 0.974485 0.973641 -0.011671	-0.008199 0.984793 0.972360 -0.012824	0.021709 0.976373 0.987191 0.020849	0.005670 0.973943 0.983109 0.005521	-0.004961 0.980397 0.975089 -0.009269	7 0.010041 9999
16 21	20 16	16 21	0.219706 0.839554 0.893996 0.015962	0.017758 0.974327 0.982713 0.004132	-0.031461 0.976964 0.915351 -0.041986	-0.035641 0.975366 0.909409 -0.047474	-0.016603 0.982842 0.972862 -0.028038	-0.061014 0.959127 0.951783 -0.042140	-0.021869 0.984091 0.939172 -0.025361	0.011182 0.973903 0.972825 -0.000886	0.012676 0.974485 0.983770 0.004671	-0.004717 0.984793 0.970371 -0.013880	-0.074272 0.976373 0.967937 -0.055374	-0.066112 0.973943 0.969189 -0.040901	-0.016652 0.980397 0.984826 -0.013926	3 -0.027528 9999
16 22	20 20	16 22	0.298322 0.839554 0.831007 0.051430	0.072873 0.974327 0.958825 0.033637	0.029801 0.976964 0.974925 0.024946	0.028604 0.975366 0.974026 0.023401	0.041599 0.982842 0.982312 0.038465	0.083604 0.959127 0.971085 0.047583	0.012077 0.984091 0.981565 0.007953	0.104127 0.973903 0.962769 0.079327	0.001067 0.974485 0.976451 -0.005706	0.021299 0.984793 0.987098 0.025094	0.031788 0.976373 0.955727 -0.001431	0.006419 0.973943 0.975604 -0.023714	-0.007409 0.980397 0.988931 -0.007639	7 0.063873 61
16 23	20 20	16 23	0.294018 0.839554 0.820755 0.003429	0.013300 0.974327 0.980954 -0.013374	0.038915 0.976964 0.981949 0.045800	0.038156 0.975366 0.980980 0.047189	0.026963 0.982842 0.980063 0.023406	-0.063132 0.959127 0.979423 -0.036063	0.033832 0.984091 0.979777 0.031345	0.021889 0.973903 0.985381 0.029909	-0.005324 0.974485 0.975478 -0.006385	0.056888 0.984793 0.982201 0.052633	0.034965 0.976373 0.987183 0.019859	0.000077 0.973943 0.983990 -0.008959	-0.013912 0.980397 0.965892 -0.021439	9 0.013434 9999
16 24	20 20	16 24	0.263889 0.839554 0.848307 0.004539	0.046060 0.974327 0.987857 0.027643	-0.021707 0.976964 0.979386 -0.019116	-0.024179 0.975366 0.978333 -0.021999	-0.004538 0.982842 0.989156 -0.002194	0.051877 0.959127 0.973467 0.016102	-0.007706 0.984091 0.984325 -0.009545	-0.000109 0.973903 0.990471 -0.004017	0.013214 0.974485 0.985707 0.008025	-0.010778 0.984793 0.980921 -0.007876	0.045235 0.976373 0.957149 0.022947	0.038132 0.973943 0.976349 0.005850	-0.004364 0.980397 0.987515 -0.000899	10 0.010206 9999
16 25	20 19	16 25	0.274698 0.839554 0.860965 0.032444	0.015006 0.974327 0.979712 0.007488	0.006748 0.976964 0.983575 0.012410	0.003398 0.975366 0.979010 0.015901	-0.023245 0.982842 0.983137 -0.028114	0.030065 0.959127 0.981270 0.004400	-0.013499 0.984091 0.981509 -0.017254	0.025423 0.973903 0.975266 0.010932	-0.033787 0.974485 0.981133 -0.028256	-0.002728 0.984793 0.989499 -0.003062	-0.022009 0.976373 0.986253 -0.010643	-0.038128 0.973943 0.981730 -0.033245	-0.024434 0.980397 0.973019 -0.018972	0 0.032444 9999
16 26	20 18	16 26	0.297782 0.839554 0.830320 0.034155	-0.016515 0.974327 0.985931 -0.000176	0.012352 0.976964 0.979054 0.004901	0.010821 0.975366 0.978327 0.005894	0.018934 0.982842 0.978074 0.011089	0.009015 0.959127 0.983041 -0.000696	-0.039465 0.984091 0.986626 -0.036777	0.019489 0.973903 0.984183 0.010251	-0.017840 0.974485 0.984902 -0.013791	-0.000738 0.984793 0.981242 -0.005790	-0.029400 0.976373 0.980740 -0.036166	-0.034042 0.973943 0.981987 -0.029611	0.032329 0.980397 0.988405 0.031446	6 -0.035442 9999
16 27	20 7	16 27	0.049372 0.839554 0.974247 -0.024981	-0.008318 0.974327 0.997513 -0.002888	0.001355 0.976964 0.999968 0.001231	0.001608 0.975366 0.999967 0.001419	0.008167 0.982842 0.979143 0.011309	-0.007769 0.959127 0.991642 -0.001971	0.000755 0.984091 0.988594 0.006402	0.015271 0.973903 0.978202 0.015848	-0.018245 0.974485 0.985720 -0.008952	-0.013592 0.984793 0.929513 -0.010335	0.005224 0.976373 0.944348 -0.003675	-0.003851 0.973943 0.999359 -0.001691	-0.040794 0.980397 0.878014 -0.040149	0 0.000000 9999
16 28	20 17	16 28	0.279803 0.839554 0.850723 0.037584	0.015377 0.974327 0.982391 0.005522	-0.006390 0.976964 0.915750 -0.023372	-0.009007 0.975366 0.915329 -0.030089	0.012436 0.982842 0.983309 0.005865	-0.039762 0.959127 0.968122 -0.037647	0.004791 0.984091 0.950646 -0.001591	0.010734 0.973903 0.984993 0.011881	0.014741 0.974485 0.976763 0.002810	0.001104 0.984793 0.982054 0.000257	-0.001529 0.976373 0.986594 0.000969	-0.030611 0.973943 0.976404 -0.040841	-0.012249 0.980397 0.985979 -0.018534	0 0.037584 9999
16 29	20 20	16 29	0.339918 0.839554 0.840783 0.089402	0.049641 0.974327 0.983955 0.048591	-0.100787 0.976964 0.980712 -0.103032	-0.102092 0.975366 0.982644 -0.107066	0.034665 0.982842 0.976347 0.030821	0.034361 0.959127 0.979391 0.025184	0.034605 0.984091 0.981354 0.039058	0.052266 0.973903 0.974348 0.034646	0.018840 0.974485 0.983495 0.020711	-0.014140 0.984793 0.985031 -0.018838	0.064725 0.976373 0.973302 0.043347	0.040722 0.973943 0.978452 0.016190	-0.015960 0.980397 0.984767 -0.023465	3 -0.097836 13
16 30	20 19	16 30	0.164644 0.839554 0.847200 -0.027525	-0.076862 0.974327 0.965458 -0.058112	0.034526 0.976964 0.971840 0.037260	0.029975 0.975366 0.976397 0.034302	0.040290 0.982842 0.966445 0.034914	-0.020082 0.959127 0.971327 -0.008820	0.030392 0.984091 0.977998 0.024094	-0.008619 0.973903 0.969380 -0.002282	-0.047994 0.974485 0.966360 -0.045762	-0.017424 0.984793 0.979697 -0.025889	-0.076366 0.976373 0.982055 -0.074086	0.022316 0.973943 0.979623 0.017376	-0.003294 0.980397 0.970740 -0.010716	0 0.000000 9999
16 31	20 19	16 31	0.334561 0.839554 0.843069 0.087453	-0.018931 0.974327 0.990381 -0.006483	-0.079130 0.976964 0.977031 -0.079684	-0.061550 0.975366 0.979910 -0.068149	-0.004504 0.982842 0.972031 0.007814	-0.050871 0.959127 0.983190 -0.046409	0.033036 0.984091 0.966810 0.037024	-0.066008 0.973903 0.956758 -0.029497	-0.016085 0.974485 0.979949 -0.031005	-0.042034 0.984793 0.974608 -0.045477	0.008197 0.976373 0.988180 0.013335	0.049486 0.973943 0.979209 0.038530	-0.017091 0.980397 0.976080 -0.013381	0 0.087453 21
16 32	20 19	16 32	0.222328 0.839554 0.848651 0.019495	0.009401 0.974327 0.963471 0.016549	-0.026027 0.976964 0.972903 -0.024491	-0.030000 0.975366 0.981104 -0.032233	-0.005896 0.982842 0.972345 -0.006763	0.026585 0.959127 0.967905 -0.017918	0.004377 0.984091 0.968682 0.004749	0.001915 0.973903 0.969754 -0.015479	0.054791 0.974485 0.964019 0.049883	0.001030 0.984793 0.983337 0.004233	0.026312 0.976373 0.968340 0.023725	-0.017892 0.973943 0.980146 -0.012176	-0.005018 0.980397 0.987616 -0.001086	8 0.031184 9999
16 33	20 20	16 33	0.243943 0.839554 0.849175 0.007632	0.058011 0.974327 0.966541 0.043053	-0.005397 0.976964 0.989382 -0.008347	-0.009623 0.975366 0.987821 -0.014907	0.046252 0.982842 0.980991 0.051876	0.049072 0.959127 0.979261 0.020687	0.013190 0.984091 0.979699 0.013902	0.040456 0.973903 0.977360 0.022825	0.065377 0.974485 0.986586 0.061348	-0.000508 0.984793 0.973872 0.000689	0.075370 0.976373 0.971539 0.050757	0.040021 0.973943 0.980014 0.021418	-0.004254 0.980397 0.993339 0.000406	8 0.021638 9999
16 34	20 18	16 34	0.166693 0.839554 0.853829 0.007727	0.053849 0.974327 0.960535 0.033034	-0.012560 0.976964 0.978927 -0.013183	-0.013301 0.975366 0.982846 -0.011343	0.007397 0.982842 0.983428 0.007061	0.024315 0.959127 0.967519 -0.003590	0.000824 0.984091 0.976974 -0.008818	0.010777 0.973903 0.965283 -0.004534	-0.052676 0.974485 0.976892 -0.052869	0.003748 0.984793 0.980881 -0.000044	-0.032289 0.976373 0.962971 -0.019006	0.025215 0.973943 0.980824 0.012353	-0.003340 0.980397 0.977832 -0.002815	8 -0.020212 9999
16 35	20 19	16 35	0.166484 0.839554 0.884331 0.024555	0.001031 0.974327 0.981537 0.008600	0.005842 0.976964 0.984920 0.011976	0.005799 0.975366 0.986259 0.011082	-0.028085 0.982842 0.954797 -0.027908	0.019379 0.959127 0.981910 0.011862	-0.044675 0.984091 0.985672 -0.044622	0.009718 0.973903 0.984864 0.016105	-0.007385 0.974485 0.984764 -0.006813	-0.008003 0.984793 0.976923 0.000773	-0.013077 0.976373 0.960170 -0.002796	-0.017993 0.973943 0.983215 -0.032166	-0.004610 0.980397 0.991666 -0.004693	6 -0.033101 9999
16 36	20 20	16 36	0.260309 0.839554 0.864353 0.029028	0.071349 0.974327 0.963428 0.042314	-0.003415 0.976964 0.985252 -0.002828	0.003751 0.975366 0.985066 0.004824	-0.005094 0.982842 0.988594 -0.004688	0.082817 0.959127 0.970346 0.053274	-0.003923 0.984091 0.985913 -0.005066	0.034431 0.973903 0.974428 0.010054	0.042528 0.974485 0.987194 0.039733	-0.014729 0.984793 0.977172 -0.008626	0.031036 0.976373 0.981802 0.025038	0.046564 0.973943 0.978775 0.031962	0.028365 0.980397 0.979322 0.032884	8 0.033961 9999
16 37	20 19	16 37	0.189588 0.839554 0.796573 -0.009160	0.065404 0.974327 0.971685 0.042225	-0.009075 0.976964 0.981639 0.010644	-0.009472 0.975366 0.984016 0.000523	-0.024810 0.982842 0.987292 -0.024854	0.054114 0.959127 0.979351 0.036789	0.014073 0.984091 0.984090 0.024339	0.044193 0.973903 0.972236 0.039160	0.020512 0.974485 0.970757 0.018335	-0.020371 0.984793 0.962877 -0.020987	0.016545 0.976373 0.978146 0.007184	0.016157 0.973943 0.983163 0.003691	0.010038 0.980397 0.972703 0.006789	0 0.000000 9999
16 38	20 19	16 38	0.237794 0.839554 0.814484 0.027433	0.029920 0.974327 0.982518 0.013186	0.050503 0.976964 0.980711 0.049814	0.048939 0.975366 0.979772 0.052117	0.009618 0.982842 0.972574 0.015639	0.077439 0.959127 0.982330 0.060769	0.020856 0.984091 0.980039 0.020353	0.015202 0.973903 0.973242 0.004787	-0.017348 0.974485 0.971978 -0.018852	-0.007589 0.984793 0.962733 -0.002192	0.000128 0.976373 0.965649 -0.002738	0.064238 0.973943 0.975059 0.059576	-0.003524 0.980397 0.972420 -0.003322	11 0.040427 9999
16 39	20 20	16 39	0.292849 0.839554 0.823597 0.017952	0.022812 0.974327 0.980267 0.012204	0.011332 0.976964 0.984784 0.011724	0.009407 0.975366 0.984769 0.010202	-0.016333 0.982842 0.989139 -0.022739	-0.080225 0.959127 0.967754 -0.032794	-0.018705 0.984091 0.990042 -0.020569	-0.049305 0.973903 0.976880 -0.028215	-0.025678 0.974485 0.970981 -0.035038	-0.028658 0.984793 0.990264 -0.026408	0.049421 0.976373 0.984760 0.045266	0.013066 0.973943 0.988326 0.000558	0.022925 0.980397 0.992087 0.016909	10 0.028506 9999
16 40	20 16	16 40	0.186953 0.839554 0.878071 0.012584	0.050266 0.974327 0.963380 0.030909	-0.031513 0.976964 0.985829 -0.025050	-0.030442 0.975366 0.985448 -0.027625	-0.060808 0.982842 0.962835 -0.054773	0.021660 0.959127 0.967554 0.012249	-0.054703 0.984091 0.946954 -0.059386	-0.022261 0.973903 0.975791 -0.024872	-0.013967 0.974485 0.948219 -0.002057	-0.001256 0.984793 0.977702 -0.001230	-0.004241 0.976373 0.914942 0.007011	-0.046825 0.973943 0.986044 -0.037923	-0.002667 0.980397 0.990475 0.001424	6 -0.027337 9999
16 41	20 20	16 41	0.231868 0.839554 0.857973 0.020264	0.007394 0.974327 0.977557 0.001529	0.034107 0.976964 0.969939 0.036191	0.038877 0.975366 0.967995 0.036450	0.052672 0.982842 0.982309 0.052172	0.015150 0.959127 0.985139 0.000568	0.031082 0.984091 0.968871 0.023000	0.011832 0.973903 0.982617 0.005181	0.017282 0.974485 0.984100 0.010270	0.024867 0.984793 0.987619 0.023194	0.033617 0.976373 0.970193 0.028331	-0.009432 0.973943 0.975800 -0.003085	0.129539 0.980397 0.979665 0.132369	4 0.032515 9999
16 42	20 8	16 42	0.043007 0.839554 0.970164 -0.018820	0.005900 0.974327 0.980511 0.011467	-0.000537 0.976964 0.994228 -0.000670	-0.001048 0.975366 0.993529 -0.004999	0.013703 0.982842 0.974886 0.013917	-0.035296 0.959127 0.980769 -0.012512	-0.014097 0.984091 0.970772 -0.020684	-0.019843 0.973903 0.981820 -0.008621	0.017878 0.974485 0.953018 0.007320	-0.001386 0.984793 0.985542 0.004380	-0.000171 0.976373 0.993483 -0.000034	0.003042 0.973943 0.992673 0.001950	-0.000866 0.980397 0.985854 -0.001145	0 0.000000 9999
16 43	20 20	16 43	0.277796 0.839554 0.839216 0.004731	0.043454 0.974327 0.986319 0.024632	0.001426 0.976964 0.975075 0.000046	0.000706 0.975366 0.972054 -0.000254	0.026197 0.982842 0.983469 0.019592	-0.059635 0.959127 0.971538 -0.021935	0.056227 0.984091 0.975537 0.050861	-0.007290 0.973903 0.980366 -0.005672	0.037147 0.974485 0.986081 0.022776	0.012190 0.984793 0.980565 0.012985	0.016502 0.976373 0.988747 0.018471	0.011645 0.973943 0.982166 0.025699	-0.030705 0.980397 0.991103 -0.028656	6 0.015512 9999
16 44	20 19	16 44	0.220526 0.839554 0.904314 0.022426	0.022896 0.974327 0.978368 0.013102	0.008938 0.976964 0.983637 0.001554	0.015368 0.975366 0.987610 0.008965	-0.011991 0.982842 0.978075 -0.015261	0.019862 0.959127 0.984698 0.004608	-0.004244 0.984091 0.982027 -0.001110	-0.001593 0.973903 0.983604 0.002770	-0.009336 0.974485 0.979155 -0.008644	-0.069106 0.984793 0.978322 -0.071400	0.003609 0.976373 0.974023 -0.006207	0.029604 0.973943 0.976416 0.007543	-0.003613 0.980397 0.983754 -0.009593	9 -0.040015 9999
16 45	20 20	16 45	0.243735 0.839554 0.865442 -0.003683	0.001263 0.974327 0.985004 -0.002619	0.019284 0.976964 0.966573 0.018067	0.021782 0.975366 0.966965 0.021548	-0.021472 0.982842 0.984966 -0.025766	0.014486 0.959127 0.980726 0.036751	0.001917 0.984091 0.984584 -0.003795	-0.039011 0.973903 0.979527 -0.032334	0.090343 0.974485 0.976098 0.078828	-0.043750 0.984793 0.974641 -0.045507	0.007061 0.976373 0.989172 0.003069	-0.013751 0.973943 0.985854 -0.011733	-0.026762 0.980397 0.984676 -0.029685	0 0.000000 9999
16 46	20 19	16 46	0.308383 0.839554 0.850051 0.055510	0.016312 0.974327 0.988844 0.017246	-0.018860 0.976964 0.958866 -0.011706	-0.013120 0.975366 0.956619 -0.003844	-0.005590 0.982842 0.973217 -0.015912	-0.118808 0.959127 0.963391 -0.077016	-0.011123 0.984091 0.948292 -0.018055	-0.054433 0.973903 0.985047 -0.054817	0.026788 0.974485 0.988350 0.015144	0.002256 0.984793 0.985151 -0.001706	-0.037314 0.976373 0.982645 -0.024925	-0.059598 0.973943 0.968344 -0.032186	0.008341 0.980397 0.990780 0.005092	0 0.055510 83
16 47	20 18	16 47	0.261252 0.839554 0.873920 0.036641	0.019779 0.974327 0.986594 0.015434	0.008316 0.976964 0.971348 0.013244	0.005482 0.975366 0.971666 0.007858	0.002910 0.982842 0.988274 -0.000615	-0.084643 0.959127 0.972358 -0.049436	0.021617 0.984091 0.962214 0.025005	-0.041781 0.973903 0.986940 -0.033257	-0.005883 0.974485 0.972260 -0.018717	-0.030081 0.984793 0.986046 -0.034259	-0.025180 0.976373 0.983033 -0.018287	-0.052122 0.973943 0.982431 -0.030884	0.026628 0.980397 0.985995 0.032521	0 0.036641 9999
16 48	20 3	16 48	0.086082 0.839554 0.963458 -0.005976	-0.007594 0.974327 0.996054 -0.005053	0.000924 0.976964 0.999452 0.001024	0.001009 0.975366 0.999435 0.000868	-0.003527 0.982842 0.994077 -0.003454	0.012455 0.959127 0.989354 0.012976	-0.012282 0.984091 0.994854 -0.013117	-0.003063 0.973903 0.997199 -0.007090	-0.046245 0.974485 0.933383 -0.024556	0.007227 0.984793 0.927297 0.017423	0.020696 0.976373 0.940328 0.006852	0.000770 0.973943 0.998099 0.004433	-0.003912 0.980397 0.878921 0.016038	0 0.000000 9999
16 49	20 19	16 49	0.269053 0.839554 0.850365 0.014049	0.050279 0.974327 0.985004 0.044293	0.020310 0.976964 0.963796 0.024850	0.024487 0.975366 0.962889 0.027482	-0.002548 0.982842 0.985272 -0.002091	-0.082251 0.959127 0.976840 -0.047760	0.010793 0.984091 0.983383 0.009118	0.010802 0.973903 0.988473 0.016147	0.030240 0.974485 0.971232 0.019868	0.029781 0.984793 0.982236 0.025664	0.000682 0.976373 0.983123 0.002197	-0.030206 0.973943 0.987304 -0.022369	0.002715 0.980397 0.990553 0.002590	9 0.018988 9999
16 50	20 20	16 50	0.294322 0.839554 0.821741 0.015141	-0.012678 0.974327 0.983263 0.001782	0.016297 0.976964 0.966635 0.020154	0.015419 0.975366 0.965513 0.016341	0.024990 0.982842 0.978547 0.021531	-0.034459 0.959127 0.987153 -0.029249	0.013926 0.984091 0.983977 0.012957	-0.003390 0.973903 0.988104 -0.002497	0.057742 0.974485 0.987274 0.053424	-0.023030 0.984793 0.988341 -0.025595	-0.018261 0.976373 0.982663 -0.022388	-0.008054 0.973943 0.984995 -0.001007	0.016923 0.980397 0.992342 0.017031	8 0.028441 9999
16 51	20 19	16 51	0.260577 0.839554 0.838321 -0.016122	0.048730 0.974327 0.973661 0.027261	-0.021261 0.976964 0.982107 -0.015423	-0.009731 0.975366 0.981707 -0.003267	0.012975 0.982842 0.987798 0.007853	-0.002917 0.959127 0.983584 -0.017585	0.037678 0.984091 0.989365 0.035368	-0.024617 0.973903 0.988432 -0.026170	0.024080 0.974485 0.971817 0.016303	0.004191 0.984793 0.987397 -0.001589	0.023856 0.976373 0.977107 0.010571	0.055091 0.973943 0.974330 0.031580	-0.006308 0.980397 0.980127 -0.015351	0 0.000000 9999
16 53	20 8	16 53	0.365283 0.839554 0.767437 0.079296	-0.050447 0.974327 0.976992 -0.025872	-0.039751 0.976964 0.984052 -0.037816	-0.041923 0.975366 0.978625 -0.032503	0.081529 0.982842 0.982371 0.075418	-0.027107 0.959127 0.977186 0.014881	0.019219 0.984091 0.986243 0.018058	0.028362 0.973903 0.976704 0.050727	0.023054 0.974485 0.950394 0.001494	0.032394 0.984793 0.983255 0.037732	-0.003896 0.976373 0.985285 0.005795	0.015424 0.973943 0.986593 0.012627	-0.005387 0.980397 0.981243 -0.001844	0 0.079296 29
17 18	19 12	17 18	0.169041 0.901515 0.915766 0.038745	0.015463 0.963798 0.965215 -0.020570	-0.003748 0.957973 0.998288 -0.000556	0.034743 0.962246 0.964047 0.009527	0.015173 0.984851 0.987374 0.015772	0.055797 0.981482 0.982303 0.055878	-0.016870 0.982887 0.976289 -0.016933	0.026543 0.985764 0.979511 0.022818	-0.044942 0.984399 0.982929 -0.040520	-0.005718 0.987975 0.979817 -0.010245	-0.001997 0.981898 0.982520 -0.007077	-0.000683 0.956487 0.991467 0.000839	-0.005128 0.985159 0.983561 -0.015250	8 -0.039623 9999
17 19	19 17	17 19	0.149416 0.901515 0.907228 0.004778	0.015149 0.963798 0.985467 0.014656	-0.003964 0.957973 0.976267 -0.002966	-0.026359 0.962246 0.972875 -0.033274	-0.005150 0.984851 0.985157 -0.005761	0.036233 0.981482 0.960235 0.026423	-0.005262 0.982887 0.977307 -0.002950	0.015386 0.985764 0.977750 0.015221	-0.030859 0.984399 0.980306 -0.019081	-0.037483 0.987975 0.969170 -0.044416	0.003718 0.981898 0.989062 0.000228	-0.000378 0.956487 0.981851 0.003890	0.000853 0.985159 0.981825 -0.003812	9 -0.014568 9999
17 20	19 9	17 20	0.145054 0.901515 0.918458 0.013529	0.023757 0.963798 0.987499 0.028831	-0.053677 0.957973 0.988039 -0.048833	-0.009397 0.962246 0.975607 -0.005976	-0.040259 0.984851 0.985391 -0.045731	-0.014486 0.981482 0.977554 -0.019238	0.002467 0.982887 0.983960 0.007466	-0.017095 0.985764 0.976304 -0.025544	0.009161 0.984399 0.973641 -0.003284	-0.001701 0.987975 0.972360 -0.001852	0.000222 0.981898 0.987191 -0.007050	-0.054391 0.956487 0.983109 -0.057616	0.078554 0.985159 0.975089 0.079020	2 -0.025703 9999
17 21	19 16	17 21	0.126524 0.901515 0.893996 -0.009064	0.006500 0.963798 0.982713 0.007771	-0.014180 0.957973 0.915351 -0.001646	-0.008943 0.962246 0.909409 0.004351	0.031076 0.984851 0.972862 0.027501	-0.033370 0.981482 0.951783 -0.022847	0.036197 0.982887 0.939172 0.030245	0.041637 0.985764 0.972825 0.050028	0.023463 0.984399 0.983770 0.022756	0.055660 0.987975 0.970371 0.049488	-0.005978 0.981898 0.967937 -0.006868	0.033005 0.956487 0.969189 0.004721	0.029524 0.985159 0.984826 0.022547	0 0.000000 9999
17 22	19 20	17 22	0.175153 0.901515 0.831007 -0.017877	-0.060838 0.963798 0.958825 -0.028136	-0.014089 0.957973 0.974925 0.003565	-0.013050 0.962246 0.974026 0.006597	-0.002142 0.984851 0.982312 -0.007190	0.008839 0.981482 0.971085 0.009510	-0.010972 0.982887 0.981565 -0.014996	0.010702 0.985764 0.962769 0.023188	0.028855 0.984399 0.976451 0.026215	-0.018976 0.987975 0.987098 -0.018470	-0.010249 0.981898 0.955727 -0.003246	-0.042461 0.956487 0.975604 -0.028456	0.015607 0.985159 0.988931 0.017491	0 0.000000 9999
17 23	19 20	17 23	0.226000 0.901515 0.820755 0.046217	-0.052232 0.963798 0.980954 -0.039678	-0.009617 0.957973 0.981949 -0.015368	-0.014086 0.962246 0.980980 -0.021214	0.000955 0.984851 0.980063 -0.004966	-0.002069 0.981482 0.979423 0.005103	-0.036283 0.982887 0.979777 -0.040962	-0.022089 0.985764 0.985381 -0.021649	0.019474 0.984399 0.975478 0.018840	0.022075 0.987975 0.982201 0.018308	-0.001241 0.981898 0.987183 0.011244	0.001969 0.956487 0.983990 0.003527	0.041133 0.985159 0.965892 0.047202	0 0.046217 145
17 24	19 20	17 24	0.157256 0.901515 0.848307 -0.021625	-0.005644 0.963798 0.987857 0.011637	0.002022 0.957973 0.979386 -0.001462	0.001406 0.962246 0.978333 0.000572	-0.005820 0.984851 0.989156 -0.005522	-0.004861 0.981482 0.973467 -0.007559	-0.011313 0.982887 0.984325 -0.010148	-0.005234 0.985764 0.990471 -0.001745	0.005007 0.984399 0.985707 0.004179	0.033045 0.987975 0.980921 0.029396	-0.028314 0.981898 0.957149 -0.013679	-0.052581 0.956487 0.976349 -0.029737	0.012441 0.985159 0.987515 0.012736	0 0.000000 9999
17 25	19 19	17 25	0.185778 0.901515 0.860965 0.018326	-0.013473 0.963798 0.979712 -0.014638	0.022171 0.957973 0.983575 0.009686	0.018423 0.962246 0.979010 0.007714	-0.022501 0.984851 0.983137 -0.023950	0.022003 0.981482 0.981270 0.016196	-0.045143 0.982887 0.981509 -0.052190	-0.003250 0.985764 0.975266 0.000401	-0.016290 0.984399 0.981133 -0.018832	0.015799 0.987975 0.989499 0.014238	0.003152 0.981898 0.986253 0.001059	-0.005441 0.956487 0.981730 -0.008491	-0.030647 0.985159 0.973019 -0.040614	6 -0.030926 9999
17 26	19 18	17 26	0.199893 0.901515 0.830320 0.020316	-0.008296 0.963798 0.985931 -0.030073	0.050322 0.957973 0.979054 0.032731	0.048685 0.962246 0.978327 0.030932	0.011100 0.984851 0.978074 0.006977	0.028963 0.981482 0.983041 0.026080	0.011579 0.982887 0.986626 0.018792	0.000846 0.985764 0.984183 -0.002570	-0.000836 0.984399 0.984902 0.005919	-0.012984 0.987975 0.981242 -0.015504	-0.017980 0.981898 0.980740 -0.018724	-0.049179 0.956487 0.981987 -0.061178	-0.013022 0.985159 0.988405 -0.009102	1 -0.024718 9999
17 27	19 7	17 27	0.080185 0.901515 0.974247 0.033626	-0.006936 0.963798 0.997513 -0.011281	-0.000318 0.957973 0.999968 -0.001115	-0.000582 0.962246 0.999967 -0.001323	-0.003011 0.984851 0.979143 0.002168	-0.024961 0.981482 0.991642 -0.024616	-0.003073 0.982887 0.988594 -0.001414	0.004329 0.985764 0.978202 0.013261	-0.008745 0.984399 0.985720 -0.004442	0.056693 0.987975 0.929513 0.049442	0.072465 0.981898 0.944348 0.078079	0.001663 0.956487 0.999359 0.001078	-0.026705 0.985159 0.878014 -0.014804	10 0.051239 105
17 28	19 17	17 28	0.170202 0.901515 0.850723 0.003878	-0.035047 0.963798 0.982391 -0.025329	-0.002613 0.957973 0.915750 0.003846	-0.003530 0.962246 0.915329 0.002723	-0.032442 0.984851 0.983309 -0.033433	0.024574 0.981482 0.968122 0.018830	0.008271 0.982887 0.950646 0.017647	-0.014913 0.985764 0.984993 -0.019557	-0.013777 0.984399 0.976763 -0.015392	-0.028557 0.987975 0.982054 -0.024578	-0.003649 0.981898 0.986594 -0.004474	-0.020300 0.956487 0.976404 -0.008169	-0.012779 0.985159 0.985979 -0.014172	4 -0.011387 9999
17 29	19 20	17 29	0.182292 0.901515 0.840783 -0.008253	-0.024990 0.963798 0.983955 -0.029879	-0.018731 0.957973 0.980712 -0.015678	-0.020431 0.962246 0.982644 -0.016409	-0.011592 0.984851 0.976347 -0.020265	0.014184 0.981482 0.979391 0.007178	0.012273 0.982887 0.981354 0.013709	-0.011058 0.985764 0.974348 -0.011570	0.078578 0.984399 0.983495 0.071592	0.005295 0.987975 0.985031 0.003314	0.000779 0.981898 0.973302 0.010623	-0.062847 0.956487 0.978452 -0.040287	0.017821 0.985159 0.984767 0.011892	0 0.000000 9999
17 30	19 19	17 30	0.203868 0.901515 0.847200 0.068834	0.125597 0.963798 0.965458 0.116529	-0.029973 0.957973 0.971840 -0.034253	-0.017726 0.962246 0.976397 -0.016627	-0.027888 0.984851 0.966445 -0.028179	0.072580 0.981482 0.971327 0.056258	-0.041710 0.982887 0.977998 -0.038674	0.069174 0.985764 0.969380 0.056979	-0.061545 0.984399 0.966360 -0.053802	0.013651 0.987975 0.979697 0.008959	0.014858 0.981898 0.982055 0.015818	-0.051726 0.956487 0.979623 -0.036244	0.032425 0.985159 0.970740 0.029628	0 0.068834 50
17 31	19 19	17 31	0.183704 0.901515 0.843069 0.002627	0.019921 0.963798 0.990381 0.008905	-0.020229 0.957973 0.977031 -0.017365	-0.014935 0.962246 0.979910 -0.016942	-0.046719 0.984851 0.972031 -0.041777	0.007605 0.981482 0.983190 0.007761	-0.012949 0.982887 0.966810 -0.009667	0.005335 0.985764 0.956758 0.001778	0.015455 0.984399 0.979949 0.001718	-0.024848 0.987975 0.974608 -0.021476	-0.029355 0.981898 0.988180 -0.031284	-0.035735 0.956487 0.979209 -0.029986	0.000952 0.985159 0.976080 -0.004994	4 -0.010476 9999
17 32	19 19	17 32	0.171925 0.901515 0.848651 -0.020809	0.014253 0.963798 0.963471 0.020311	-0.015314 0.957973 0.972903 -0.026457	-0.007247 0.962246 0.981104 -0.008035	-0.002634 0.984851 0.972345 0.001860	0.003533 0.981482 0.967905 0.010840	-0.016700 0.982887 0.968682 -0.008641	0.019874 0.985764 0.969754 0.028909	0.000352 0.984399 0.964019 -0.003641	0.044468 0.987975 0.983337 0.042176	-0.007078 0.981898 0.968340 -0.002033	-0.020159 0.956487 0.980146 -0.018288	-0.007201 0.985159 0.987616 -0.004528	0 0.000000 9999
17 33	19 20	17 33	0.145226 0.901515 0.849175 -0.038004	-0.016588 0.963798 0.966541 0.002782	-0.003511 0.957973 0.989382 -0.008715	-0.007472 0.962246 0.987821 -0.013559	0.030353 0.984851 0.980991 0.023078	0.020400 0.981482 0.979261 0.017404	0.010838 0.982887 0.979699 0.009759	0.006341 0.985764 0.977360 0.005155	0.025205 0.984399 0.986586 0.016609	-0.003292 0.987975 0.973872 -0.006615	-0.020017 0.981898 0.971539 -0.004855	-0.015536 0.956487 0.980014 -0.003564	-0.031299 0.985159 0.993339 -0.036773	0 0.000000 9999
17 34	19 18	17 34	0.162817 0.901515 0.853829 0.030900	-0.058029 0.963798 0.960535 -0.036165	0.036612 0.957973 0.978927 0.030298	0.018293 0.962246 0.982846 0.015092	-0.011516 0.984851 0.983428 -0.011851	-0.043018 0.981482 0.967519 -0.032839	0.004464 0.982887 0.976974 -0.004527	-0.048897 0.985764 0.965283 -0.045887	-0.041492 0.984399 0.976892 -0.039830	-0.023011 0.987975 0.980881 -0.025009	0.008085 0.981898 0.962971 -0.009215	-0.017490 0.956487 0.980824 -0.007882	-0.001086 0.985159 0.977832 -0.004674	7 -0.037655 9999
17 35	19 19	17 35	0.047570 0.901515 0.884331 -0.054143	-0.014877 0.963798 0.981537 -0.012774	0.000066 0.957973 0.984920 0.010813	-0.000112 0.962246 0.986259 0.006879	-0.020814 0.984851 0.954797 -0.012020	-0.010940 0.981482 0.981910 -0.016890	-0.037426 0.982887 0.985672 -0.037418	0.016983 0.985764 0.984864 0.014692	0.025220 0.984399 0.984764 0.024951	-0.001282 0.987975 0.976923 -0.000712	0.006320 0.981898 0.960170 -0.000359	-0.002494 0.956487 0.983215 0.007882	0.030573 0.985159 0.991666 0.024967	0 0.000000 9999
17 36	19 20	17 36	0.150149 0.901515 0.864353 -0.033200	-0.019832 0.963798 0.963428 0.012848	0.029878 0.957973 0.985252 0.027279	0.026483 0.962246 0.985066 0.025106	-0.033104 0.984851 0.988594 -0.030997	-0.062494 0.981482 0.970346 -0.055549	-0.029740 0.982887 0.985913 -0.034867	-0.033914 0.985764 0.974428 -0.031687	-0.024236 0.984399 0.987194 -0.030212	-0.010737 0.987975 0.977172 -0.014576	0.010970 0.981898 0.981802 0.010549	-0.014706 0.956487 0.978775 0.005470	-0.002291 0.985159 0.979322 -0.008105	0 0.000000 9999
17 37	19 19	17 37	0.194401 0.901515 0.796573 0.013576	-0.026945 0.963798 0.971685 -0.017099	0.032343 0.957973 0.981639 0.031421	0.021110 0.962246 0.984016 0.018196	-0.015996 0.984851 0.987292 -0.008160	0.009516 0.981482 0.979351 0.013188	-0.052045 0.982887 0.984090 -0.047445	-0.017781 0.985764 0.972236 -0.016884	-0.007555 0.984399 0.970757 -0.004338	0.022796 0.987975 0.962877 0.030809	0.018620 0.981898 0.978146 0.008000	-0.023817 0.956487 0.983163 -0.020985	-0.005162 0.985159 0.972703 -0.005333	6 -0.025379 9999
17 38	19 19	17 38	0.197885 0.901515 0.814484 0.007546	-0.038232 0.963798 0.982518 -0.024790	-0.004666 0.957973 0.980711 -0.008403	0.013153 0.962246 0.979772 0.014943	-0.023233 0.984851 0.972574 -0.021889	-0.004206 0.981482 0.982330 0.007367	-0.043582 0.982887 0.980039 -0.039245	0.022055 0.985764 0.973242 0.036818	-0.017346 0.984399 0.971978 -0.017293	-0.006315 0.987975 0.962733 -0.012130	0.012698 0.981898 0.965649 0.015130	-0.010914 0.956487 0.975059 -0.011873	-0.003800 0.985159 0.972420 -0.008880	6 -0.017209 9999
17 39	19 20	17 39	0.239142 0.901515 0.823597 0.047266	-0.000498 0.963798 0.980267 0.017466	0.022217 0.957973 0.984784 0.012206	0.019495 0.962246 0.984769 0.014160	0.024064 0.984851 0.989139 0.022725	-0.007332 0.981482 0.967754 -0.011535	0.012845 0.982887 0.990042 0.003547	0.012287 0.985764 0.976880 0.009778	-0.014761 0.984399 0.970981 -0.015662	0.004623 0.987975 0.990264 0.003417	0.003244 0.981898 0.984760 0.005155	0.011632 0.956487 0.988326 0.018023	-0.012025 0.985159 0.992087 -0.012467	0 0.047266 136
17 40	19 16	17 40	0.150547 0.901515 0.878071 -0.007548	-0.049945 0.963798 0.963380 -0.050083	-0.071036 0.957973 0.985829 -0.070571	-0.069352 0.962246 0.985448 -0.063750	-0.015580 0.984851 0.962835 -0.018242	-0.035532 0.981482 0.967554 -0.029187	-0.020446 0.982887 0.946954 -0.017012	-0.008954 0.985764 0.975791 -0.007720	-0.027842 0.984399 0.948219 -0.033739	-0.000921 0.987975 0.977702 0.004847	0.006184 0.981898 0.914942 0.025358	-0.019544 0.956487 0.986044 -0.031258	-0.003652 0.985159 0.990475 0.003154	0 0.000000 9999
17 41	19 20	17 41	0.290835 0.901515 0.857973 0.146213	-0.134223 0.963798 0.977557 -0.135743	-0.179734 0.957973 0.969939 -0.176488	-0.174752 0.962246 0.967995 -0.167982	0.011315 0.984851 0.982309 0.010190	0.013959 0.981482 0.985139 0.014231	0.001833 0.982887 0.968871 -0.005127	0.025230 0.985764 0.982617 0.024438	0.003244 0.984399 0.984100 -0.000766	0.025920 0.987975 0.987619 0.028506	-0.121798 0.981898 0.970193 -0.123558	-0.158667 0.956487 0.975800 -0.166697	-0.028051 0.985159 0.979665 -0.028501	2 -0.160639 4
17 42	19 8	17 42	0.045097 0.901515 0.970164 -0.018907	-0.006977 0.963798 0.980511 -0.017585	0.000000 0.957973 0.994228 -0.001076	0.001673 0.962246 0.993529 0.012625	-0.017497 0.984851 0.974886 -0.013898	-0.021761 0.981482 0.980769 -0.022262	-0.012113 0.982887 0.970772 -0.019659	-0.010426 0.985764 0.981820 -0.006136	-0.001189 0.984399 0.953018 -0.014003	0.003935 0.987975 0.985542 0.000713	0.001332 0.981898 0.993483 -0.000110	0.000225 0.956487 0.992673 0.002151	-0.000606 0.985159 0.985854 0.003842	0 0.000000 9999
17 43	19 20	17 43	0.263850 0.901515 0.839216 0.099260	0.012097 0.963798 0.986319 0.034617	-0.124377 0.957973 0.975075 -0.125894	-0.121117 0.962246 0.972054 -0.121304	0.057141 0.984851 0.983469 0.054686	0.047653 0.981482 0.971538 0.047495	0.040496 0.982887 0.975537 0.032291	0.058295 0.985764 0.980366 0.057674	0.010853 0.984399 0.986081 0.000426	-0.004691 0.987975 0.980565 0.000161	0.016434 0.981898 0.988747 0.009700	0.105280 0.956487 0.982166 0.094091	-0.006097 0.985159 0.991103 -0.007611	2 -0.111787 9
17 44	19 19	17 44	0.114949 0.901515 0.904314 -0.028882	-0.043429 0.963798 0.978368 -0.031325	-0.013838 0.957973 0.983637 -0.007752	-0.011426 0.962246 0.987610 -0.006725	-0.007790 0.984851 0.978075 -0.011758	0.005036 0.981482 0.984698 0.002578	0.029597 0.982887 0.982027 0.033339	0.002418 0.985764 0.983604 -0.004282	-0.019964 0.984399 0.979155 -0.025128	0.000237 0.987975 0.978322 -0.004484	-0.011768 0.981898 0.974023 0.007604	-0.025914 0.956487 0.976416 -0.013247	-0.021992 0.985159 0.983754 -0.019952	0 0.000000 9999
17 45	19 20	17 45	0.198133 0.901515 0.865442 0.035004	-0.033792 0.963798 0.985004 -0.024652	0.006025 0.957973 0.966573 0.011842	0.000799 0.962246 0.966965 0.008511	0.030655 0.984851 0.984966 0.033112	-0.053247 0.981482 0.980726 -0.052354	0.010112 0.982887 0.984584 0.008261	0.005236 0.985764 0.979527 0.013356	-0.008173 0.984399 0.976098 -0.014942	0.001882 0.987975 0.974641 0.009639	-0.026606 0.981898 0.989172 -0.028669	-0.021949 0.956487 0.985854 -0.010218	-0.007037 0.985159 0.984676 -0.008526	0 0.035004 9999
17 46	19 19	17 46	0.181635 0.901515 0.850051 0.001326	-0.006711 0.963798 0.988844 -0.010325	0.005205 0.957973 0.958866 0.033602	0.010919 0.962246 0.956619 0.037827	-0.001328 0.984851 0.973217 -0.004257	-0.041374 0.981482 0.963391 -0.039045	-0.006234 0.982887 0.948292 -0.010882	-0.041714 0.985764 0.985047 -0.041658	0.036071 0.984399 0.988350 0.024452	-0.001159 0.987975 0.985151 -0.002456	0.014095 0.981898 0.982645 0.010072	0.038797 0.956487 0.968344 0.013477	0.015071 0.985159 0.990780 0.008514	7 -0.007432 9999
17 47	19 18	17 47	0.176696 0.901515 0.873920 0.023977	-0.004689 0.963798 0.986594 0.008055	-0.087531 0.957973 0.971348 -0.082646	-0.087527 0.962246 0.971666 -0.083795	0.026700 0.984851 0.988274 0.023027	0.019528 0.981482 0.972358 0.023797	0.014697 0.982887 0.962214 0.004594	0.020084 0.985764 0.986940 0.020500	0.024957 0.984399 0.972260 0.021213	0.018649 0.987975 0.986046 0.023330	0.007699 0.981898 0.983033 0.004134	0.067254 0.956487 0.982431 0.056732	0.010345 0.985159 0.985995 0.012790	3 -0.044824 158
17 48	19 3	17 48	0.085640 0.901515 0.963458 0.012904	0.005776 0.963798 0.996054 0.004390	-0.000671 0.957973 0.999452 -0.001947	-0.000919 0.962246 0.999435 -0.001752	-0.005406 0.984851 0.994077 -0.006825	-0.017862 0.981482 0.989354 -0.013228	-0.012719 0.982887 0.994854 -0.011536	0.002760 0.985764 0.997199 0.002883	-0.029010 0.984399 0.933383 -0.024022	0.033085 0.987975 0.927297 0.006930	0.018608 0.981898 0.940328 0.022898	0.001276 0.956487 0.998099 0.002017	-0.026360 0.985159 0.878921 -0.016488	8 -0.017606 9999
17 49	19 19	17 49	0.191610 0.901515 0.850365 0.015996	0.000461 0.963798 0.985004 0.004733	0.018318 0.957973 0.963796 0.021851	0.022022 0.962246 0.962889 0.026431	-0.022631 0.984851 0.985272 -0.032152	-0.016552 0.981482 0.976840 -0.011862	-0.016234 0.982887 0.983383 -0.020179	0.001103 0.985764 0.988473 -0.000046	0.017809 0.984399 0.971232 0.017378	0.007284 0.987975 0.982236 0.006459	-0.026372 0.981898 0.983123 -0.023343	0.003008 0.956487 0.987304 -0.004569	0.037211 0.985159 0.990553 0.038429	4 -0.022678 9999
17 50	19 20	17 50	0.202196 0.901515 0.821741 0.016598	0.058835 0.963798 0.983263 0.051825	0.024965 0.957973 0.966635 0.010708	0.027401 0.962246 0.965513 0.016044	-0.036684 0.984851 0.978547 -0.043024	-0.012182 0.981482 0.987153 -0.008021	-0.009780 0.982887 0.983977 -0.004196	-0.016110 0.985764 0.988104 -0.011087	-0.018149 0.984399 0.987274 -0.023820	0.015366 0.987975 0.988341 0.013092	-0.015803 0.981898 0.982663 -0.013928	-0.026266 0.956487 0.984995 -0.027038	0.035416 0.985159 0.992342 0.035349	4 -0.026723 9999
17 51	19 19	17 51	0.185919 0.901515 0.838321 -0.000520	-0.061898 0.963798 0.973661 -0.030032	-0.031637 0.957973 0.982107 -0.024075	-0.030187 0.962246 0.981707 -0.021384	0.013387 0.984851 0.987798 0.016094	0.010648 0.981482 0.983584 0.015059	0.009168 0.982887 0.989365 0.011924	-0.001891 0.985764 0.988432 -0.001156	0.016546 0.984399 0.971817 0.020256	-0.021881 0.987975 0.987397 -0.025772	-0.013663 0.981898 0.977107 -0.002317	-0.052288 0.956487 0.974330 -0.031233	-0.013707 0.985159 0.980127 -0.013058	0 0.000000 9999
17 53	19 8	17 53	0.213974 0.901515 0.767437 -0.022482	0.045718 0.963798 0.976992 0.032436	0.041866 0.957973 0.984052 0.038386	0.038517 0.962246 0.978625 0.036705	0.017024 0.984851 0.982371 0.020550	0.045420 0.981482 0.977186 0.042013	0.020971 0.982887 0.986243 0.024062	0.034007 0.985764 0.976704 0.028014	0.030582 0.984399 0.950394 0.024102	0.025954 0.987975 0.983255 0.028473	0.016483 0.981898 0.985285 0.011683	0.032796 0.956487 0.986593 0.033083	-0.026359 0.985159 0.981243 -0.019357	0 0.000000 9999
18 19	12 17	18 19	0.156898 0.915766 0.907228 0.012651	0.045806 0.965215 0.985467 0.031492	-0.004946 0.998288 0.976267 -0.004037	-0.031005 0.964047 0.972875 -0.025431	0.027605 0.987374 0.985157 0.030084	0.001518 0.982303 0.960235 0.020893	0.005719 0.976289 0.977307 0.014489	0.001665 0.979511 0.977750 0.019164	0.041704 0.982929 0.980306 0.031764	0.071275 0.979817 0.969170 0.069449	-0.003194 0.982520 0.989062 -0.000091	0.014416 0.991467 0.981851 0.016484	-0.021784 0.983561 0.981825 -0.021013	9 0.029641 9999
18 20	12 9	18 20	0.127382 0.915766 0.918458 -0.012449	0.013037 0.965215 0.987499 0.023924	0.036427 0.998288 0.988039 0.036819	-0.046240 0.964047 0.975607 -0.032556	0.042761 0.987374 0.985391 0.040734	-0.026766 0.982303 0.977554 -0.013776	0.078610 0.976289 0.983960 0.084943	-0.034358 0.979511 0.976304 -0.024702	0.042748 0.982929 0.973641 0.038820	-0.000885 0.979817 0.972360 -0.003423	0.026487 0.982520 0.987191 0.019643	0.088552 0.991467 0.983109 0.085171	0.129787 0.983561 0.975089 0.130843	0 0.000000 9999
18 21	12 16	18 21	0.170429 0.915766 0.893996 0.029351	-0.051506 0.965215 0.982713 -0.032928	-0.008166 0.998288 0.915351 -0.007479	-0.127196 0.964047 0.909409 -0.106364	-0.009599 0.987374 0.972862 -0.006163	0.032412 0.982303 0.951783 0.026287	0.028423 0.976289 0.939172 0.027548	-0.019819 0.979511 0.972825 -0.012191	0.002119 0.982929 0.983770 0.002594	0.076727 0.979817 0.970371 0.074448	-0.002362 0.982520 0.967937 -0.004233	0.007670 0.991467 0.969189 0.001578	0.076374 0.983561 0.984826 0.074260	3 -0.055874 -9
18 22	12 20	18 22	0.200281 0.915766 0.831007 -0.004243	-0.109611 0.965215 0.958825 -0.069095	-0.006051 0.998288 0.974925 -0.005802	-0.063017 0.964047 0.974026 -0.049386	0.020308 0.987374 0.982312 0.016475	-0.005974 0.982303 0.971085 0.005934	0.012739 0.976289 0.981565 0.006542	-0.036331 0.979511 0.962769 -0.011448	-0.007518 0.982929 0.976451 -0.018561	0.030369 0.979817 0.987098 0.027075	-0.002681 0.982520 0.955727 -0.004097	-0.018171 0.991467 0.975604 -0.015577	-0.004017 0.983561 0.988931 -0.002084	0 0.000000 9999
18 23	12 20	18 23	0.219229 0.915766 0.820755 0.008647	-0.042061 0.965215 0.980954 -0.031536	-0.007048 0.998288 0.981949 -0.007005	-0.010164 0.964047 0.980980 -0.004508	0.020694 0.987374 0.980063 0.017706	0.004472 0.982303 0.979423 0.000214	0.032127 0.976289 0.979777 0.024704	0.001912 0.979511 0.985381 0.003742	0.000163 0.982929 0.975478 -0.001450	-0.001315 0.979817 0.982201 -0.010804	-0.023671 0.982520 0.987183 -0.024707	-0.002509 0.991467 0.983990 -0.000161	-0.048315 0.983561 0.965892 -0.050041	1 -0.016513 9999
18 24	12 20	18 24	0.197261 0.915766 0.848307 0.009660	-0.005665 0.965215 0.987857 0.012421	0.002932 0.998288 0.979386 0.003565	-0.018631 0.964047 0.978333 -0.028358	-0.016926 0.987374 0.989156 -0.017889	0.025991 0.982303 0.973467 0.039890	0.004941 0.976289 0.984325 0.007462	0.007709 0.979511 0.990471 0.011298	0.011706 0.982929 0.985707 0.008501	-0.001711 0.979817 0.980921 -0.006899	0.014136 0.982520 0.957149 0.021163	-0.012779 0.991467 0.976349 -0.008033	-0.001973 0.983561 0.987515 -0.011023	3 -0.016551 9999
18 25	12 19	18 25	0.174072 0.915766 0.860965 -0.012071	-0.018900 0.965215 0.979712 -0.012470	0.000216 0.998288 0.983575 0.000438	0.074566 0.964047 0.979010 0.055542	-0.002824 0.987374 0.983137 -0.008963	-0.020893 0.982303 0.981270 -0.016540	0.023023 0.976289 0.981509 0.024655	-0.020666 0.979511 0.975266 -0.004097	0.007652 0.982929 0.981133 0.005780	-0.022421 0.979817 0.989499 -0.019439	-0.010263 0.982520 0.986253 -0.009537	0.008514 0.991467 0.981730 0.010347	-0.000873 0.983561 0.973019 -0.002915	0 0.000000 9999
18 26	12 18	18 26	0.225708 0.915766 0.830320 0.035096	0.032045 0.965215 0.985931 0.014387	0.001146 0.998288 0.979054 0.001401	0.054740 0.964047 0.978327 0.040824	-0.010917 0.987374 0.978074 -0.015447	-0.002644 0.982303 0.983041 -0.010951	-0.024395 0.976289 0.986626 -0.019516	-0.015371 0.979511 0.984183 -0.007072	-0.028149 0.982929 0.984902 -0.027930	-0.003947 0.979817 0.981242 -0.004177	-0.008215 0.982520 0.980740 -0.006107	-0.004915 0.991467 0.981987 0.002721	-0.001012 0.983561 0.988405 0.002133	0 0.035096 9999
18 27	12 7	18 27	0.049895 0.915766 0.974247 0.006661	0.000601 0.965215 0.997513 -0.004895	0.001104 0.998288 0.999968 0.001108	0.000986 0.964047 0.999967 0.000369	0.038357 0.987374 0.979143 0.036916	-0.002304 0.982303 0.991642 0.000020	0.042174 0.976289 0.988594 0.038211	0.002073 0.979511 0.978202 0.002794	-0.026921 0.982929 0.985720 -0.013113	-0.013069 0.979817 0.929513 -0.015384	0.039890 0.982520 0.944348 0.028401	0.017612 0.991467 0.999359 0.014208	-0.013793 0.983561 0.878014 -0.011081	6 0.015954 9999
18 28	12 17	18 28	0.181392 0.915766 0.850723 -0.002958	-0.012150 0.965215 0.982391 -0.004728	0.005657 0.998288 0.915750 0.001945	0.014407 0.964047 0.915329 -0.011998	0.005259 0.987374 0.983309 0.008035	-0.032858 0.982303 0.968122 -0.028167	-0.035485 0.976289 0.950646 -0.031700	0.018008 0.979511 0.984993 0.009183	-0.006226 0.982929 0.976763 -0.015337	-0.010319 0.979817 0.982054 -0.008866	-0.007610 0.982520 0.986594 -0.008109	-0.014623 0.991467 0.976404 -0.008752	-0.012230 0.983561 0.985979 -0.014994	0 0.000000 9999
18 29	12 20	18 29	0.253963 0.915766 0.840783 0.079993	-0.013620 0.965215 0.983955 -0.005517	0.002089 0.998288 0.980712 0.001519	0.018733 0.964047 0.982644 0.025097	-0.013656 0.987374 0.976347 -0.020626	-0.044540 0.982303 0.979391 -0.044444	-0.013677 0.976289 0.981354 -0.026440	-0.051565 0.979511 0.974348 -0.039599	-0.022819 0.982929 0.983495 -0.019537	0.022782 0.979817 0.985031 0.014411	-0.042798 0.982520 0.973302 -0.043770	0.004059 0.991467 0.978452 0.006710	-0.000499 0.983561 0.984767 0.002824	0 0.079993 28
18 30	12 19	18 30	0.121225 0.915766 0.847200 -0.001195	0.055354 0.965215 0.965458 0.029230	0.006018 0.998288 0.971840 0.004224	0.018616 0.964047 0.976397 0.028677	0.018722 0.987374 0.966445 0.015003	0.040055 0.982303 0.971327 0.037500	0.030066 0.976289 0.977998 0.031022	0.028067 0.979511 0.969380 0.023092	0.016373 0.982929 0.966360 0.009285	-0.014808 0.979817 0.979697 -0.025527	0.010736 0.982520 0.982055 0.011773	-0.021945 0.991467 0.979623 -0.023652	0.000285 0.983561 0.970740 -0.005072	0 0.000000 9999
18 31	12 19	18 31	0.203331 0.915766 0.843069 0.010749	0.003981 0.965215 0.990381 -0.010371	0.015499 0.998288 0.977031 0.011462	-0.023397 0.964047 0.979910 -0.027199	0.003688 0.987374 0.972031 0.016781	0.012346 0.982303 0.983190 0.017013	-0.032750 0.976289 0.966810 -0.039454	0.053369 0.979511 0.956758 0.037809	-0.063185 0.982929 0.979949 -0.062808	-0.046950 0.979817 0.974608 -0.050203	0.023037 0.982520 0.988180 0.018535	-0.000092 0.991467 0.979209 -0.002014	-0.009704 0.983561 0.976080 -0.011396	8 -0.025983 9999
18 32	12 19	18 32	0.147905 0.915766 0.848651 0.012592	0.050152 0.965215 0.963471 0.052830	-0.020962 0.998288 0.972903 -0.019885	-0.005020 0.964047 0.981104 0.002473	0.054668 0.987374 0.972345 0.051938	-0.022106 0.982303 0.967905 -0.016955	0.063828 0.976289 0.968682 0.061584	-0.021003 0.979511 0.969754 -0.012788	0.023835 0.982929 0.964019 0.012574	-0.023167 0.979817 0.983337 -0.016943	0.025556 0.982520 0.968340 0.007635	0.026201 0.991467 0.980146 0.023813	-0.001489 0.983561 0.987616 -0.000909	6 0.027847 9999
18 33	12 20	18 33	0.192279 0.915766 0.849175 0.041185	-0.076181 0.965215 0.966541 -0.043262	-0.002053 0.998288 0.989382 -0.002100	-0.048867 0.964047 0.987821 -0.053402	0.038289 0.987374 0.980991 0.042206	-0.017556 0.982303 0.979261 -0.013009	0.012237 0.976289 0.979699 0.016778	0.002605 0.979511 0.977360 0.015942	-0.026479 0.982929 0.986586 -0.028086	-0.013232 0.979817 0.973872 -0.017656	-0.009933 0.982520 0.971539 -0.014791	0.022326 0.991467 0.980014 0.020619	-0.006769 0.983561 0.993339 -0.006316	3 -0.046897 140
18 34	12 18	18 34	0.083407 0.915766 0.853829 -0.020309	-0.047462 0.965215 0.960535 -0.007233	0.003721 0.998288 0.978927 0.002920	-0.018072 0.964047 0.982846 -0.025096	-0.012928 0.987374 0.983428 -0.012037	0.004477 0.982303 0.967519 0.023007	-0.020059 0.976289 0.976974 -0.015006	-0.006886 0.979511 0.965283 0.010072	0.007419 0.982929 0.976892 0.011624	-0.001494 0.979817 0.980881 -0.002146	0.014059 0.982520 0.962971 0.004299	-0.004507 0.991467 0.980824 -0.004705	-0.000853 0.983561 0.977832 0.002885	0 0.000000 9999
18 35	12 19	18 35	0.110476 0.915766 0.884331 0.019418	0.046316 0.965215 0.981537 0.048810	0.003814 0.998288 0.984920 0.004666	-0.020363 0.964047 0.986259 -0.008125	0.024631 0.987374 0.954797 0.025264	0.016185 0.982303 0.981910 0.022836	-0.027956 0.976289 0.985672 -0.025739	0.058499 0.979511 0.984864 0.057302	0.002956 0.982929 0.984764 0.003594	-0.047568 0.979817 0.976923 -0.049525	0.014470 0.982520 0.960170 0.001302	-0.012433 0.991467 0.983215 -0.006361	-0.003385 0.983561 0.991666 0.000526	7 0.033357 9999
18 36	12 20	18 36	0.163213 0.915766 0.864353 -0.007051	-0.054660 0.965215 0.963428 -0.016294	0.003461 0.998288 0.985252 0.002939	0.019558 0.964047 0.985066 0.015286	0.003371 0.987374 0.988594 0.009294	-0.081350 0.982303 0.970346 -0.072472	-0.005820 0.976289 0.985913 -0.001703	-0.085527 0.979511 0.974428 -0.075270	-0.002491 0.982929 0.987194 0.000369	-0.003512 0.979817 0.977172 -0.001272	-0.037229 0.982520 0.981802 -0.035719	-0.001959 0.991467 0.978775 -0.002170	-0.001052 0.983561 0.979322 -0.004634	0 0.000000 9999
18 37	12 19	18 37	0.119311 0.915766 0.796573 -0.007472	-0.059268 0.965215 0.971685 -0.021949	0.008044 0.998288 0.981639 0.006948	-0.015246 0.964047 0.984016 -0.002828	0.017191 0.987374 0.987292 0.008990	-0.013936 0.982303 0.979351 -0.006525	-0.004027 0.976289 0.984090 -0.006519	-0.015551 0.979511 0.972236 -0.005259	-0.075364 0.982929 0.970757 -0.079118	-0.024909 0.979817 0.962877 -0.015921	0.096554 0.982520 0.978146 0.084315	0.004597 0.991467 0.983163 0.000297	-0.000510 0.983561 0.972703 -0.002423	0 0.000000 9999
18 38	12 19	18 38	0.137324 0.915766 0.814484 -0.009586	-0.037414 0.965215 0.982518 -0.032608	0.001351 0.998288 0.980711 0.000500	-0.048234 0.964047 0.979772 -0.041025	0.013459 0.987374 0.972574 0.012892	-0.031352 0.982303 0.982330 -0.025901	0.000349 0.976289 0.980039 0.004842	-0.024524 0.979511 0.973242 -0.014736	0.004832 0.982929 0.971978 0.020920	-0.009985 0.979817 0.962733 -0.006255	0.014252 0.982520 0.965649 0.028530	-0.006206 0.991467 0.975059 -0.004465	-0.001464 0.983561 0.972420 -0.000819	0 0.000000 9999
18 39	12 20	18 39	0.230835 0.915766 0.823597 0.027905	-0.023068 0.965215 0.980267 -0.008449	0.005623 0.998288 0.984784 0.004221	0.004605 0.964047 0.984769 -0.002879	-0.008186 0.987374 0.989139 -0.003681	0.063760 0.982303 0.967754 0.054457	-0.010949 0.976289 0.990042 -0.011632	0.052568 0.979511 0.976880 0.037720	0.040813 0.982929 0.970981 0.043164	-0.004888 0.979817 0.990264 -0.001867	0.009263 0.982520 0.984760 0.001268	-0.009720 0.991467 0.988326 -0.004746	-0.005135 0.983561 0.992087 -0.006146	8 0.034706 9999
18 40	12 16	18 40	0.124525 0.915766 0.878071 -0.000092	-0.049149 0.965215 0.963380 -0.027313	0.003392 0.998288 0.985829 0.004380	-0.003353 0.964047 0.985448 0.006062	0.010579 0.987374 0.962835 0.011759	0.019164 0.982303 0.967554 0.024980	0.019634 0.976289 0.946954 0.018339	0.019986 0.979511 0.975791 0.025317	0.013221 0.982929 0.948219 0.018052	-0.009543 0.979817 0.977702 -0.018339	-0.045186 0.982520 0.914942 -0.023409	0.063808 0.991467 0.986044 0.059848	-0.001752 0.983561 0.990475 -0.000192	0 0.000000 9999
18 41	12 20	18 41	0.162279 0.915766 0.857973 0.010032	-0.043507 0.965215 0.977557 -0.049950	0.005006 0.998288 0.969939 0.003108	-0.043222 0.964047 0.967995 -0.044713	-0.021186 0.987374 0.982309 -0.020891	0.000541 0.982303 0.985139 -0.000738	-0.019776 0.976289 0.968871 -0.015974	-0.007578 0.979511 0.982617 -0.005884	0.001233 0.982929 0.984100 0.013001	0.053116 0.979817 0.987619 0.047193	-0.041470 0.982520 0.970193 -0.027872	-0.012082 0.991467 0.975800 -0.011039	-0.000153 0.983561 0.979665 0.001672	1 -0.022385 9999
18 42	12 8	18 42	0.091672 0.915766 0.970164 0.046378	-0.013151 0.965215 0.980511 -0.014528	0.000169 0.998288 0.994228 -0.000819	0.025786 0.964047 0.993529 0.032046	0.007498 0.987374 0.974886 0.013468	0.040456 0.982303 0.980769 0.036582	0.013886 0.976289 0.970772 0.014287	0.047923 0.979511 0.981820 0.038001	0.014534 0.982929 0.953018 0.005859	-0.000528 0.979817 0.985542 0.007374	-0.007896 0.982520 0.993483 -0.012906	0.008996 0.991467 0.992673 0.009257	-0.000323 0.983561 0.985854 -0.002469	0 0.046378 144
18 43	12 20	18 43	0.233890 0.915766 0.839216 0.048803	-0.023660 0.965215 0.986319 -0.005705	-0.002988 0.998288 0.975075 -0.002424	-0.078728 0.964047 0.972054 -0.062481	0.008742 0.987374 0.983469 0.003876	-0.017071 0.982303 0.971538 -0.037826	0.008396 0.976289 0.975537 0.010957	0.001987 0.979511 0.980366 -0.018247	-0.008488 0.982929 0.986081 -0.010902	-0.016011 0.979817 0.980565 -0.012024	0.006183 0.982520 0.988747 0.002310	-0.002618 0.991467 0.982166 -0.000920	-0.002122 0.983561 0.991103 -0.000630	3 -0.055220 86
18 44	12 19	18 44	0.150190 0.915766 0.904314 0.005683	-0.060060 0.965215 0.978368 -0.053216	-0.008981 0.998288 0.983637 -0.009868	0.011919 0.964047 0.987610 0.001030	0.024661 0.987374 0.978075 0.035821	-0.018381 0.982303 0.984698 -0.009473	0.006976 0.976289 0.982027 0.010890	-0.008524 0.979511 0.983604 -0.011421	0.002112 0.982929 0.979155 0.008544	0.000669 0.979817 0.978322 -0.001178	-0.001911 0.982520 0.974023 0.011073	-0.011683 0.991467 0.976416 -0.010307	0.001698 0.983561 0.983754 0.001987	1 -0.017390 9999
18 45	12 20	18 45	0.203331 0.915766 0.865442 0.034146	-0.019780 0.965215 0.985004 -0.014654	0.000153 0.998288 0.966573 -0.001033	0.011799 0.964047 0.966965 0.005055	-0.006313 0.987374 0.984966 -0.005943	-0.033920 0.982303 0.980726 -0.034363	0.013030 0.976289 0.984584 0.028018	-0.064227 0.979511 0.979527 -0.074174	0.038000 0.982929 0.976098 0.036454	0.040738 0.979817 0.974641 0.044709	-0.006104 0.982520 0.989172 -0.007498	-0.012987 0.991467 0.985854 -0.008074	-0.006217 0.983561 0.984676 -0.008629	7 -0.050326 112
18 46	12 19	18 46	0.161947 0.915766 0.850051 -0.040730	0.015476 0.965215 0.988844 0.009388	-0.001030 0.998288 0.958866 -0.002455	-0.095792 0.964047 0.956619 -0.065082	0.009126 0.987374 0.973217 -0.001805	0.014270 0.982303 0.963391 0.009316	0.014804 0.976289 0.948292 0.010644	0.010016 0.979511 0.985047 0.006655	-0.019755 0.982929 0.988350 -0.017130	-0.005378 0.979817 0.985151 0.001474	-0.015930 0.982520 0.982645 -0.016242	-0.000565 0.991467 0.968344 0.000505	-0.000838 0.983561 0.990780 -0.002956	0 0.000000 9999
18 47	12 18	18 47	0.186454 0.915766 0.873920 0.012942	0.049583 0.965215 0.986594 0.055828	0.012812 0.998288 0.971348 0.011139	-0.035511 0.964047 0.971666 -0.003171	0.027659 0.987374 0.988274 0.024184	-0.013774 0.982303 0.972358 -0.017594	-0.040242 0.976289 0.962214 -0.050900	0.016558 0.979511 0.986940 0.010464	0.014698 0.982929 0.972260 0.009534	-0.001157 0.979817 0.986046 0.008869	0.004625 0.982520 0.983033 0.003289	-0.001779 0.991467 0.982431 -0.004577	-0.003351 0.983561 0.985995 -0.004846	6 -0.025666 9999
18 48	12 3	18 48	0.057354 0.915766 0.963458 -0.008490	0.001887 0.965215 0.996054 -0.000733	0.000983 0.998288 0.999452 0.000863	0.001035 0.964047 0.999435 -0.000169	0.035528 0.987374 0.994077 0.030677	-0.010441 0.982303 0.989354 -0.015056	0.019248 0.976289 0.994854 0.014812	0.006436 0.979511 0.997199 0.009108	-0.080877 0.982929 0.933383 -0.076346	-0.015095 0.979817 0.927297 -0.021278	0.046674 0.982520 0.940328 0.036681	0.015374 0.991467 0.998099 0.011766	-0.012906 0.983561 0.878921 0.001972	0 0.000000 9999
18 49	12 19	18 49	0.169827 0.915766 0.850365 -0.027020	-0.050444 0.965215 0.985004 -0.045117	-0.005684 0.998288 0.963796 -0.004951	-0.059810 0.964047 0.962889 -0.044104	0.015335 0.987374 0.985272 0.017600	0.015562 0.982303 0.976840 0.010061	-0.011659 0.976289 0.983383 -0.013409	0.002380 0.979511 0.988473 0.000427	-0.005119 0.982929 0.971232 -0.009938	0.039239 0.979817 0.982236 0.033014	0.037416 0.982520 0.983123 0.040000	-0.007492 0.991467 0.987304 -0.004108	0.003378 0.983561 0.990553 0.003334	0 0.000000 9999
18 50	12 20	18 50	0.215924 0.915766 0.821741 0.008332	0.020665 0.965215 0.983263 -0.000268	0.002322 0.998288 0.966635 0.003905	0.048184 0.964047 0.965513 0.023450	0.028015 0.987374 0.978547 0.024958	0.000396 0.982303 0.987153 -0.001643	0.013267 0.976289 0.983977 0.008282	-0.032688 0.979511 0.988104 -0.031477	0.002553 0.982929 0.987274 0.001734	0.003142 0.979817 0.988341 0.004859	-0.003523 0.982520 0.982663 -0.002172	-0.005553 0.991467 0.984995 -0.004496	-0.002518 0.983561 0.992342 0.000845	7 -0.016195 9999
18 51	12 19	18 51	0.222921 0.915766 0.838321 0.029345	-0.046379 0.965215 0.973661 -0.012988	-0.006040 0.998288 0.982107 -0.006365	-0.004022 0.964047 0.981707 0.002841	-0.011346 0.987374 0.987798 -0.011813	-0.013846 0.982303 0.983584 -0.015755	0.016585 0.976289 0.989365 0.018497	-0.023225 0.979511 0.988432 -0.029079	0.021124 0.982929 0.971817 0.010714	0.006454 0.979817 0.987397 -0.004782	0.000078 0.982520 0.977107 0.006881	-0.015048 0.991467 0.974330 -0.010647	-0.003035 0.983561 0.980127 -0.013710	0 0.029345 9999
18 53	12 8	18 53	0.256519 0.915766 0.767437 0.036711	0.078435 0.965215 0.976992 0.064848	-0.003944 0.998288 0.984052 -0.003241	0.072060 0.964047 0.978625 0.076646	-0.000481 0.987374 0.982371 0.001455	0.005821 0.982303 0.977186 -0.004531	0.007602 0.976289 0.986243 0.006911	0.011974 0.979511 0.976704 0.003498	-0.005067 0.982929 0.950394 0.004559	0.026630 0.979817 0.983255 0.026051	0.009694 0.982520 0.985285 0.001484	-0.001442 0.991467 0.986593 -0.001356	-0.011021 0.983561 0.981243 -0.006992	0 0.036711 9999
19 20	17 9	19 20	0.164801 0.907228 0.918458 0.028360	-0.021853 0.985467 0.987499 -0.024101	-0.020237 0.976267 0.988039 -0.022616	-0.001967 0.972875 0.975607 -0.007181	-0.026649 0.985157 0.985391 -0.030368	0.037940 0.960235 0.977554 0.014319	-0.011051 0.977307 0.983960 -0.024994	0.025491 0.977750 0.976304 0.010154	0.016645 0.980306 0.973641 0.016199	-0.001060 0.969170 0.972360 0.006289	0.010547 0.989062 0.987191 0.010916	-0.013375 0.981851 0.983109 -0.015657	-0.028153 0.981825 0.975089 -0.035227	4 -0.029347 9999
19 21	17 16	19 21	0.237454 0.907228 0.893996 0.100450	-0.052509 0.985467 0.982713 -0.044727	-0.013805 0.976267 0.915351 -0.028343	0.031027 0.972875 0.909409 0.003562	-0.004556 0.985157 0.972862 0.000820	-0.139280 0.960235 0.951783 -0.109181	-0.056759 0.977307 0.939172 -0.050293	-0.003977 0.977750 0.972825 -0.013950	-0.066456 0.980306 0.983770 -0.069798	0.058374 0.969170 0.970371 0.053102	-0.014166 0.989062 0.967937 -0.007771	0.036039 0.981851 0.969189 0.035291	0.022442 0.981825 0.984826 0.027337	0 0.100450 -9
19 22	17 20	19 22	0.218104 0.907228 0.831007 0.010694	-0.050280 0.985467 0.958825 -0.033575	0.027433 0.976267 0.974925 0.019772	0.000848 0.972875 0.974026 0.000912	0.003410 0.985157 0.982312 0.000773	0.081230 0.960235 0.971085 0.050787	-0.024234 0.977307 0.981565 -0.010535	0.081875 0.977750 0.962769 0.053652	0.021128 0.980306 0.976451 0.030170	-0.003325 0.969170 0.987098 -0.002054	0.016363 0.989062 0.955727 0.018485	0.038532 0.981851 0.975604 0.027686	0.042297 0.981825 0.988931 0.039851	7 0.023953 9999
19 23	17 20	19 23	0.245868 0.907228 0.820755 0.041455	-0.020188 0.985467 0.980954 -0.014435	0.036646 0.976267 0.981949 0.033336	0.057799 0.972875 0.980980 0.049198	0.009412 0.985157 0.980063 0.009021	-0.077753 0.960235 0.979423 -0.059812	-0.038333 0.977307 0.979777 -0.018280	-0.043821 0.977750 0.985381 -0.039201	-0.006906 0.980306 0.975478 -0.000622	-0.009746 0.969170 0.982201 -0.007076	0.001495 0.989062 0.987183 0.004077	-0.016076 0.981851 0.983990 -0.028073	-0.027433 0.981825 0.965892 -0.031068	0 0.041455 9999
19 24	17 20	19 24	0.206526 0.907228 0.848307 0.014932	-0.007297 0.985467 0.987857 -0.001419	0.005021 0.976267 0.979386 0.001889	0.012630 0.972875 0.978333 0.006047	-0.053899 0.985157 0.989156 -0.056211	0.019805 0.960235 0.973467 -0.012167	-0.007347 0.977307 0.984325 -0.031477	-0.033677 0.977750 0.990471 -0.038127	-0.003158 0.980306 0.985707 0.003590	-0.000775 0.969170 0.980921 0.000024	-0.009339 0.989062 0.957149 -0.007591	0.001114 0.981851 0.976349 -0.006034	-0.025654 0.981825 0.987515 -0.028413	4 -0.028971 9999
19 25	17 19	19 25	0.205158 0.907228 0.860965 0.016115	-0.023320 0.985467 0.979712 -0.018117	0.016668 0.976267 0.983575 0.027610	0.027942 0.972875 0.979010 0.039280	-0.020743 0.985157 0.983137 -0.025351	0.052451 0.960235 0.981270 0.033853	-0.078052 0.977307 0.981509 -0.079085	0.038384 0.977750 0.975266 0.016785	-0.002969 0.980306 0.981133 -0.007295	-0.007707 0.969170 0.989499 -0.007000	-0.007975 0.989062 0.986253 -0.005929	-0.031300 0.981851 0.981730 -0.030678	-0.015643 0.981825 0.973019 -0.010553	6 -0.035700 9999
19 26	17 18	19 26	0.205398 0.907228 0.830320 -0.006976	-0.005288 0.985467 0.985931 -0.011251	-0.048514 0.976267 0.979054 -0.049980	-0.049046 0.972875 0.978327 -0.043346	-0.009240 0.985157 0.978074 -0.005554	0.026563 0.960235 0.983041 0.015294	0.021372 0.977307 0.986626 0.024854	0.038549 0.977750 0.984183 0.034343	0.005810 0.980306 0.984902 0.002327	-0.021983 0.969170 0.981242 -0.018781	0.000226 0.989062 0.980740 0.008090	-0.041237 0.981851 0.981987 -0.033741	0.011774 0.981825 0.988405 0.006731	0 0.000000 9999
19 27	17 7	19 27	0.058742 0.907228 0.974247 0.008525	-0.002784 0.985467 0.997513 -0.005758	-0.002394 0.976267 0.999968 -0.002265	-0.002277 0.972875 0.999967 -0.001842	0.023216 0.985157 0.979143 0.023996	-0.022999 0.960235 0.991642 -0.014994	0.046710 0.977307 0.988594 0.046768	-0.000516 0.977750 0.978202 -0.002403	-0.014021 0.980306 0.985720 -0.008665	0.018225 0.969170 0.929513 0.013757	0.002919 0.989062 0.944348 -0.002029	0.002361 0.981851 0.999359 0.002320	-0.097856 0.981825 0.878014 -0.095521	6 0.019967 9999
19 28	17 17	19 28	0.202675 0.907228 0.850723 0.007446	-0.029337 0.985467 0.982391 -0.029453	0.002800 0.976267 0.915750 -0.021529	-0.027968 0.972875 0.915329 -0.035693	-0.014987 0.985157 0.983309 -0.005235	0.029707 0.960235 0.968122 0.019537	-0.053554 0.977307 0.950646 -0.056851	-0.005989 0.977750 0.984993 0.002608	0.001761 0.980306 0.976763 0.006693	0.025218 0.969170 0.982054 0.027995	0.033282 0.989062 0.986594 0.034554	-0.020551 0.981851 0.976404 -0.012663	0.045214 0.981825 0.985979 0.043323	6 -0.020575 9999
19 29	17 20	19 29	0.222322 0.907228 0.840783 0.023326	-0.014419 0.985467 0.983955 -0.009350	-0.055275 0.976267 0.980712 -0.064070	-0.008440 0.972875 0.982644 -0.019353	0.031766 0.985157 0.976347 0.039579	0.007443 0.960235 0.979391 -0.012289	0.065665 0.977307 0.981354 0.072553	0.049035 0.977750 0.974348 0.033341	-0.025501 0.980306 0.983495 -0.022195	0.014230 0.969170 0.985031 0.009794	-0.005448 0.989062 0.973302 -0.009168	0.006225 0.981851 0.978452 0.003950	0.075890 0.981825 0.984767 0.078744	6 0.041138 9999
19 30	17 19	19 30	0.146200 0.907228 0.847200 0.021093	-0.012083 0.985467 0.965458 -0.033940	-0.005330 0.976267 0.971840 -0.019920	-0.010439 0.972875 0.976397 -0.022665	0.073015 0.985157 0.966445 0.075320	0.022193 0.960235 0.971327 0.018291	-0.004305 0.977307 0.977998 -0.014572	0.036715 0.977750 0.969380 0.041376	0.054609 0.980306 0.966360 0.030011	0.060891 0.969170 0.979697 0.061634	-0.004301 0.989062 0.982055 -0.000584	0.034876 0.981851 0.979623 0.030692	0.027269 0.981825 0.970740 0.021784	4 0.039859 9999
19 31	17 19	19 31	0.205870 0.907228 0.843069 0.009768	0.011531 0.985467 0.990381 0.009641	-0.019633 0.976267 0.977031 -0.025925	-0.055919 0.972875 0.979910 -0.058496	0.017859 0.985157 0.972031 0.016389	-0.051993 0.960235 0.983190 -0.048924	0.051885 0.977307 0.966810 0.029143	-0.073539 0.977750 0.956758 -0.045819	-0.019044 0.980306 0.979949 -0.009192	0.014643 0.969170 0.974608 0.028539	-0.002733 0.989062 0.988180 -0.005366	-0.019750 0.981851 0.979209 -0.020049	0.003889 0.981825 0.976080 -0.001978	3 -0.023904 9999
19 32	17 19	19 32	0.156231 0.907228 0.848651 -0.007094	0.011092 0.985467 0.963471 0.012160	-0.044286 0.976267 0.972903 -0.052094	-0.002478 0.972875 0.981104 -0.027187	0.005951 0.985157 0.972345 -0.008525	0.090202 0.960235 0.967905 0.067075	0.029288 0.977307 0.968682 0.008869	0.054390 0.977750 0.969754 0.035618	0.033851 0.980306 0.964019 0.025062	0.004172 0.969170 0.983337 0.004316	-0.032138 0.989062 0.968340 -0.033283	0.021937 0.981851 0.980146 0.026919	-0.002816 0.981825 0.987616 -0.001207	0 0.000000 9999
19 33	17 20	19 33	0.148771 0.907228 0.849175 -0.017702	-0.000124 0.985467 0.966541 0.013007	-0.013005 0.976267 0.989382 -0.019213	-0.017624 0.972875 0.987821 -0.027924	-0.010098 0.985157 0.980991 -0.007272	0.044230 0.960235 0.979261 0.032491	-0.032594 0.977307 0.979699 -0.018303	0.002700 0.977750 0.977360 -0.014972	-0.030478 0.980306 0.986586 -0.025085	0.047348 0.969170 0.973872 0.031749	0.030749 0.989062 0.971539 0.029553	0.028718 0.981851 0.980014 0.021463	0.021575 0.981825 0.993339 0.020751	0 0.000000 9999
19 34	17 18	19 34	0.127483 0.907228 0.853829 0.016004	0.033745 0.985467 0.960535 0.051929	0.115904 0.976267 0.978927 0.117347	0.071563 0.972875 0.982846 0.065855	0.030375 0.985157 0.983428 0.035516	0.012103 0.960235 0.967519 -0.007994	-0.019026 0.977307 0.976974 -0.020485	0.029779 0.977750 0.965283 0.017036	0.028260 0.980306 0.976892 0.032617	-0.013911 0.969170 0.980881 -0.017171	0.019326 0.989062 0.962971 0.017405	0.035148 0.981851 0.980824 0.029762	0.008390 0.981825 0.977832 0.006593	4 0.023841 9999
19 35	17 19	19 35	0.064467 0.907228 0.884331 -0.054719	0.021974 0.985467 0.981537 0.015910	0.009603 0.976267 0.984920 0.009375	0.007887 0.972875 0.986259 -0.001083	-0.046055 0.985157 0.954797 -0.049606	-0.018157 0.960235 0.981910 -0.025830	0.005237 0.977307 0.985672 0.000919	-0.041545 0.977750 0.984864 -0.037835	-0.001261 0.980306 0.984764 -0.001825	-0.000908 0.969170 0.976923 0.000182	-0.023730 0.989062 0.960170 -0.036219	-0.007759 0.981851 0.983215 -0.011080	0.035197 0.981825 0.991666 0.033896	0 0.000000 9999
19 36	17 20	19 36	0.208656 0.907228 0.864353 0.043920	-0.038896 0.985467 0.963428 -0.025315	0.020984 0.976267 0.985252 0.020925	-0.014250 0.972875 0.985066 -0.013664	-0.027040 0.985157 0.988594 -0.033460	0.071681 0.960235 0.970346 0.044506	0.016738 0.977307 0.985913 0.011576	0.017762 0.977750 0.974428 0.002448	-0.049129 0.980306 0.987194 -0.040082	-0.029917 0.969170 0.977172 -0.036735	0.060947 0.989062 0.981802 0.059758	0.021907 0.981851 0.978775 0.017507	0.001260 0.981825 0.979322 -0.003031	10 0.051231 106
19 37	17 19	19 37	0.154952 0.907228 0.796573 0.012315	0.003077 0.985467 0.971685 0.019987	0.021199 0.976267 0.981639 0.027367	-0.040818 0.972875 0.984016 -0.034465	0.000613 0.985157 0.987292 0.003964	0.030473 0.960235 0.979351 0.012389	0.025539 0.977307 0.984090 0.024925	0.048302 0.977750 0.972236 0.036340	-0.053516 0.980306 0.970757 -0.039971	0.047657 0.969170 0.962877 0.062991	0.003835 0.989062 0.978146 0.005120	-0.042217 0.981851 0.983163 -0.047365	0.008998 0.981825 0.972703 0.008936	9 0.027852 9999
19 38	17 19	19 38	0.169613 0.907228 0.814484 0.004337	0.004687 0.985467 0.982518 0.004298	-0.016115 0.976267 0.980711 -0.030191	0.010922 0.972875 0.979772 0.008653	-0.011120 0.985157 0.972574 -0.013568	0.009216 0.960235 0.982330 -0.000911	-0.024038 0.977307 0.980039 -0.014478	0.011573 0.977750 0.973242 0.001333	-0.047457 0.980306 0.971978 -0.048186	-0.010320 0.969170 0.962733 -0.017078	0.012880 0.989062 0.965649 0.008367	0.050079 0.981851 0.975059 0.045808	-0.003109 0.981825 0.972420 -0.013053	8 -0.014456 9999
19 39	17 20	19 39	0.249578 0.907228 0.823597 0.046011	-0.007689 0.985467 0.980267 0.000321	-0.008298 0.976267 0.984784 -0.010291	0.000097 0.972875 0.984769 0.010780	0.015035 0.985157 0.989139 0.013200	-0.064682 0.960235 0.967754 -0.024623	0.022623 0.977307 0.990042 0.025457	-0.036129 0.977750 0.976880 -0.016765	0.018998 0.980306 0.970981 0.026682	-0.021751 0.969170 0.990264 -0.022276	-0.043793 0.989062 0.984760 -0.049890	0.013168 0.981851 0.988326 0.014104	0.004223 0.981825 0.992087 -0.002026	0 0.046011 148
19 40	17 16	19 40	0.137189 0.907228 0.878071 0.001526	-0.012187 0.985467 0.963380 -0.010404	0.001967 0.976267 0.985829 0.007803	-0.015683 0.972875 0.985448 -0.016607	0.006023 0.985157 0.962835 0.008078	-0.002423 0.960235 0.967554 -0.001979	-0.020491 0.977307 0.946954 -0.010841	0.026436 0.977750 0.975791 0.023248	0.002733 0.980306 0.948219 0.004739	0.170011 0.969170 0.977702 0.168123	0.032042 0.989062 0.914942 0.029138	-0.005440 0.981851 0.986044 -0.002955	-0.006272 0.981825 0.990475 -0.000163	9 0.016017 9999
19 41	17 20	19 41	0.159773 0.907228 0.857973 0.002970	0.015977 0.985467 0.977557 0.021901	0.009212 0.976267 0.969939 0.012621	-0.022642 0.972875 0.967995 -0.019413	0.013166 0.985157 0.982309 0.006429	-0.010554 0.960235 0.985139 -0.014377	0.000133 0.977307 0.968871 0.005176	0.034739 0.977750 0.982617 0.026229	-0.054012 0.980306 0.984100 -0.050951	0.048528 0.969170 0.987619 0.044676	-0.008769 0.989062 0.970193 -0.020076	-0.001751 0.981851 0.975800 0.001470	-0.024166 0.981825 0.979665 -0.027089	8 -0.012301 9999
19 42	17 8	19 42	0.066787 0.907228 0.970164 0.004678	-0.015212 0.985467 0.980511 -0.011655	-0.000071 0.976267 0.994228 -0.000987	0.000210 0.972875 0.993529 -0.001062	-0.018182 0.985157 0.974886 -0.021276	-0.028696 0.960235 0.980769 -0.006621	0.006198 0.977307 0.970772 0.001046	-0.038972 0.977750 0.981820 -0.026475	0.002685 0.980306 0.953018 -0.005162	0.001678 0.969170 0.985542 -0.002777	-0.000929 0.989062 0.993483 -0.002962	0.000776 0.981851 0.992673 0.000952	-0.000492 0.981825 0.985854 0.002026	7 -0.011129 9999
19 43	17 20	19 43	0.203415 0.907228 0.839216 -0.001862	0.002712 0.985467 0.986319 0.003888	0.008508 0.976267 0.975075 0.011626	0.013744 0.972875 0.972054 0.005161	-0.019823 0.985157 0.983469 -0.023738	-0.025383 0.960235 0.971538 0.016361	-0.044264 0.977307 0.975537 -0.023311	0.002810 0.977750 0.980366 0.008920	-0.024455 0.980306 0.986081 -0.018572	-0.002633 0.969170 0.980565 0.000708	-0.013028 0.989062 0.988747 -0.013624	-0.029021 0.981851 0.982166 -0.025855	0.012052 0.981825 0.991103 0.007555	0 0.000000 9999
19 44	17 19	19 44	0.162931 0.907228 0.904314 0.017917	0.028297 0.985467 0.978368 0.032446	-0.012315 0.976267 0.983637 -0.008454	-0.021775 0.972875 0.987610 -0.019472	-0.011313 0.985157 0.978075 -0.014602	0.034727 0.960235 0.984698 0.027693	0.026701 0.977307 0.982027 0.009525	0.017930 0.977750 0.983604 0.024027	-0.005018 0.980306 0.979155 0.004995	0.000760 0.969170 0.978322 0.006667	0.014632 0.989062 0.974023 0.018347	0.006902 0.981851 0.976416 -0.000213	-0.029171 0.981825 0.983754 -0.033828	7 0.020748 9999
19 45	17 20	19 45	0.204656 0.907228 0.865442 0.027821	-0.008478 0.985467 0.985004 -0.008698	0.030516 0.976267 0.966573 0.023777	0.012144 0.972875 0.966965 0.012509	-0.020382 0.985157 0.984966 -0.022295	-0.014538 0.960235 0.980726 -0.002366	-0.017070 0.977307 0.984584 -0.018925	-0.061414 0.977750 0.979527 -0.050171	-0.008192 0.980306 0.976098 -0.003463	-0.008153 0.969170 0.974641 -0.006708	0.016674 0.989062 0.989172 0.018048	-0.009156 0.981851 0.985854 -0.008779	-0.009041 0.981825 0.984676 -0.014314	7 -0.037361 9999
19 46	17 19	19 46	0.198640 0.907228 0.850051 0.007708	0.003847 0.985467 0.988844 -0.004609	-0.006880 0.976267 0.958866 -0.010804	0.047801 0.972875 0.956619 0.033246	-0.006112 0.985157 0.973217 -0.004302	-0.080449 0.960235 0.963391 -0.037862	-0.061816 0.977307 0.948292 -0.034877	-0.003565 0.977750 0.985047 0.002564	-0.046191 0.980306 0.988350 -0.039829	-0.013013 0.969170 0.985151 -0.009055	-0.012986 0.989062 0.982645 -0.020301	0.013938 0.981851 0.968344 0.015651	-0.016338 0.981825 0.990780 -0.024589	8 -0.017521 9999
19 47	17 18	19 47	0.180778 0.907228 0.873920 0.011517	0.014223 0.985467 0.986594 0.017641	0.014974 0.976267 0.971348 0.010062	-0.006670 0.972875 0.971666 -0.018776	-0.028334 0.985157 0.988274 -0.027690	-0.061761 0.960235 0.972358 -0.030682	-0.051027 0.977307 0.962214 -0.023332	-0.029424 0.977750 0.986940 -0.013871	-0.029850 0.980306 0.972260 -0.027108	-0.007069 0.969170 0.986046 -0.008578	0.031226 0.989062 0.983033 0.030285	-0.009490 0.981851 0.982431 -0.011888	0.021728 0.981825 0.985995 0.015439	10 0.018676 9999
19 48	17 3	19 48	0.068208 0.907228 0.963458 -0.002707	-0.000115 0.985467 0.996054 -0.002035	-0.002137 0.976267 0.999452 -0.002648	-0.002318 0.972875 0.999435 -0.001054	0.007232 0.985157 0.994077 0.005525	-0.016013 0.960235 0.989354 -0.009800	-0.005614 0.977307 0.994854 -0.008449	0.013297 0.977750 0.997199 0.012972	-0.037724 0.980306 0.933383 -0.028473	0.008423 0.969170 0.927297 -0.004603	0.018116 0.989062 0.940328 0.024371	0.001740 0.981851 0.998099 0.002382	-0.033153 0.981825 0.878921 0.017241	0 0.000000 9999
19 49	17 19	19 49	0.208259 0.907228 0.850365 0.017824	-0.016427 0.985467 0.985004 -0.010711	-0.004581 0.976267 0.963796 -0.003208	-0.000764 0.972875 0.962889 -0.006197	-0.024691 0.985157 0.985272 -0.026822	-0.065334 0.960235 0.976840 -0.030693	-0.030337 0.977307 0.983383 -0.016056	-0.010200 0.977750 0.988473 -0.009118	-0.034958 0.980306 0.971232 -0.036910	0.022021 0.969170 0.982236 0.019003	-0.029869 0.989062 0.983123 -0.035411	0.014474 0.981851 0.987304 0.019720	-0.005905 0.981825 0.990553 -0.004289	8 -0.025649 9999
19 50	17 20	19 50	0.233357 0.907228 0.821741 0.026023	0.044700 0.985467 0.983263 0.034923	-0.041484 0.976267 0.966635 -0.038324	-0.068531 0.972875 0.965513 -0.053823	-0.017486 0.985157 0.978547 -0.015027	0.006021 0.960235 0.987153 0.012219	0.022970 0.977307 0.983977 0.015459	0.008056 0.977750 0.988104 0.008598	-0.011998 0.980306 0.987274 -0.006072	-0.012747 0.969170 0.988341 -0.010375	-0.007703 0.989062 0.982663 -0.002720	-0.045902 0.981851 0.984995 -0.035408	0.031939 0.981825 0.992342 0.027618	3 -0.037425 9999
19 51	17 19	19 51	0.210397 0.907228 0.838321 0.015207	-0.049556 0.985467 0.973661 -0.037555	-0.028695 0.976267 0.982107 -0.027910	-0.023993 0.972875 0.981707 -0.032937	-0.007210 0.985157 0.987798 -0.008038	0.015396 0.960235 0.983584 0.000342	0.033613 0.977307 0.989365 0.028578	-0.000698 0.977750 0.988432 -0.001325	0.020744 0.980306 0.971817 0.022130	0.046779 0.969170 0.987397 0.042481	-0.036372 0.989062 0.977107 -0.038507	-0.015361 0.981851 0.974330 -0.015991	0.017451 0.981825 0.980127 0.020031	9 0.025417 9999
19 53	17 8	19 53	0.245957 0.907228 0.767437 0.003751	0.044145 0.985467 0.976992 0.039587	0.035926 0.976267 0.984052 0.020475	0.101128 0.972875 0.978625 0.089671	0.011975 0.985157 0.982371 0.007229	-0.060301 0.960235 0.977186 -0.033564	0.024031 0.977307 0.986243 0.021114	-0.045191 0.977750 0.976704 -0.033850	-0.066583 0.980306 0.950394 -0.054221	-0.033258 0.969170 0.983255 -0.036521	0.025234 0.989062 0.985285 0.022375	0.029798 0.981851 0.986593 0.023463	-0.014297 0.981825 0.981243 -0.014304	0 0.003751 9999
20 21	9 16	20 21	0.144013 0.918458 0.893996 0.000456	-0.012117 0.987499 0.982713 -0.017818	-0.005947 0.988039 0.915351 -0.014170	0.023966 0.975607 0.909409 0.002823	0.008434 0.985391 0.972862 0.006772	-0.000487 0.977554 0.951783 0.014463	-0.008210 0.983960 0.939172 0.004893	0.027110 0.976304 0.972825 0.019807	0.010336 0.973641 0.983770 0.008261	-0.009308 0.972360 0.970371 -0.011940	-0.016300 0.987191 0.967937 -0.011572	0.015450 0.983109 0.969189 0.011757	0.044693 0.975089 0.984826 0.036503	7 0.003005 9999
20 22	9 20	20 22	0.244972 0.918458 0.831007 0.065279	-0.009123 0.987499 0.958825 -0.018852	0.001879 0.988039 0.974925 0.001386	0.015858 0.975607 0.974026 -0.003850	0.036962 0.985391 0.982312 0.025891	0.016418 0.977554 0.971085 -0.001176	0.013071 0.983960 0.981565 0.020690	0.061405 0.976304 0.962769 0.044466	0.008461 0.973641 0.976451 0.006592	0.050450 0.972360 0.987098 0.050684	0.030085 0.987191 0.955727 0.028008	0.005324 0.983109 0.975604 0.005232	-0.010299 0.975089 0.988931 -0.009876	0 0.065279 -9
20 23	9 20	20 23	0.218568 0.918458 0.820755 0.011268	0.024198 0.987499 0.980954 0.027994	0.046494 0.988039 0.981949 0.042092	0.025515 0.975607 0.980980 0.013091	-0.000134 0.985391 0.980063 -0.009216	-0.042850 0.977554 0.979423 -0.025266	-0.017304 0.983960 0.979777 -0.010366	-0.023656 0.976304 0.985381 -0.019290	0.004020 0.973641 0.975478 0.005478	0.052958 0.972360 0.982201 0.038583	0.013470 0.987191 0.987183 0.010858	-0.008826 0.983109 0.983990 -0.003341	0.018581 0.975089 0.965892 0.006183	9 0.020851 9999
20 24	9 20	20 24	0.182439 0.918458 0.848307 -0.003344	0.002121 0.987499 0.987857 -0.006555	-0.020465 0.988039 0.979386 -0.017823	0.017468 0.975607 0.978333 0.014329	0.002724 0.985391 0.989156 0.002841	0.002048 0.977554 0.973467 -0.013707	0.003123 0.983960 0.984325 -0.009617	0.002152 0.976304 0.990471 0.000071	0.007698 0.973641 0.985707 0.003135	-0.003645 0.972360 0.980921 0.004490	0.011202 0.987191 0.957149 0.010680	-0.017225 0.983109 0.976349 -0.020876	-0.004161 0.975089 0.987515 -0.008442	0 0.000000 9999
20 25	9 19	20 25	0.246329 0.918458 0.860965 0.086529	-0.011901 0.987499 0.979712 -0.008474	-0.018934 0.988039 0.983575 -0.011330	-0.086388 0.975607 0.979010 -0.072917	0.045544 0.985391 0.983137 0.039312	-0.020470 0.977554 0.981270 -0.034125	0.000493 0.983960 0.981509 0.002569	0.024757 0.976304 0.975266 0.007570	0.002745 0.973641 0.981133 0.008208	-0.002123 0.972360 0.989499 0.007959	-0.002923 0.987191 0.986253 -0.004586	-0.029481 0.983109 0.981730 -0.036492	0.073481 0.975089 0.973019 0.074533	0 0.086529 -9
20 26	9 18	20 26	0.198701 0.918458 0.830320 0.001489	-0.002021 0.987499 0.985931 0.002659	-0.013926 0.988039 0.979054 -0.010432	-0.025968 0.975607 0.978327 -0.025132	-0.004259 0.985391 0.978074 -0.011683	0.022922 0.977554 0.983041 0.019831	-0.011949 0.983960 0.986626 -0.020291	0.012404 0.976304 0.984183 -0.000400	0.008631 0.973641 0.984902 0.019173	0.054895 0.972360 0.981242 0.048907	0.007039 0.987191 0.980740 0.003131	-0.036203 0.983109 0.981987 -0.040540	-0.003750 0.975089 0.988405 -0.005848	9 0.008534 9999
20 27	9 7	20 27	0.031925 0.918458 0.974247 -0.022005	-0.019095 0.987499 0.997513 -0.016705	-0.001562 0.988039 0.999968 -0.001565	-0.000505 0.975607 0.999967 -0.000534	0.004706 0.985391 0.979143 0.001164	-0.005638 0.977554 0.991642 -0.009977	0.008044 0.983960 0.988594 0.003425	-0.000517 0.976304 0.978202 0.001588	-0.038771 0.973641 0.985720 -0.019305	0.016527 0.972360 0.929513 0.016311	0.013613 0.987191 0.944348 0.006872	0.019276 0.983109 0.999359 0.016500	-0.051241 0.975089 0.878014 -0.027089	0 0.000000 9999
20 28	9 17	20 28	0.182727 0.918458 0.850723 0.006015	0.004341 0.987499 0.982391 0.003326	0.004883 0.988039 0.915750 -0.006367	-0.007753 0.975607 0.915329 -0.006379	0.025449 0.985391 0.983309 0.025127	0.022119 0.977554 0.968122 0.032841	0.016158 0.983960 0.950646 0.021754	0.013846 0.976304 0.984993 0.018221	0.015026 0.973641 0.976763 0.004132	-0.042533 0.972360 0.982054 -0.028811	0.051776 0.987191 0.986594 0.048140	-0.016622 0.983109 0.976404 -0.009970	0.017123 0.975089 0.985979 0.018522	10 0.017017 9999
20 29	9 20	20 29	0.216814 0.918458 0.840783 0.043470	-0.006747 0.987499 0.983955 -0.007283	0.012793 0.988039 0.980712 0.008049	0.016773 0.975607 0.982644 0.021443	0.010455 0.985391 0.976347 0.004740	0.011201 0.977554 0.979391 0.011832	0.042821 0.983960 0.981354 0.049375	0.006701 0.976304 0.974348 -0.016626	0.006857 0.973641 0.983495 0.008352	0.059510 0.972360 0.985031 0.060536	0.006913 0.987191 0.973302 0.001115	0.025233 0.983109 0.978452 0.022607	0.018057 0.975089 0.984767 0.017271	9 0.051298 103
20 30	9 19	20 30	0.129190 0.918458 0.847200 0.013205	0.006716 0.987499 0.965458 0.005368	-0.002434 0.988039 0.971840 -0.003579	0.012594 0.975607 0.976397 0.019198	0.024811 0.985391 0.966445 0.030887	-0.000626 0.977554 0.971327 -0.002711	0.029383 0.983960 0.977998 0.024079	0.004699 0.976304 0.969380 0.018560	-0.016705 0.973641 0.966360 -0.016073	-0.024395 0.972360 0.979697 -0.029354	0.015922 0.987191 0.982055 0.017881	-0.004274 0.983109 0.979623 -0.004196	0.046286 0.975089 0.970740 0.040150	4 0.020196 9999
20 31	9 19	20 31	0.191138 0.918458 0.843069 0.015312	-0.000836 0.987499 0.990381 -0.000760	0.029001 0.988039 0.977031 0.021114	0.018485 0.975607 0.979910 0.023278	0.001309 0.985391 0.972031 0.012434	0.025614 0.977554 0.983190 0.032223	0.049117 0.983960 0.966810 0.035113	-0.040976 0.976304 0.956758 -0.010884	0.013543 0.973641 0.979949 0.006619	-0.014712 0.972360 0.974608 -0.013001	0.006603 0.987191 0.988180 0.005200	0.009441 0.983109 0.979209 0.009343	0.027703 0.975089 0.976080 0.028901	6 0.023187 9999
20 32	9 19	20 32	0.148744 0.918458 0.848651 0.004925	0.028606 0.987499 0.963471 0.012739	0.010569 0.988039 0.972903 0.009385	-0.001003 0.975607 0.981104 -0.011854	-0.023591 0.985391 0.972345 -0.024373	0.006809 0.977554 0.967905 -0.015076	0.020499 0.983960 0.968682 0.003224	-0.010502 0.976304 0.969754 -0.020068	0.019155 0.973641 0.964019 -0.002638	-0.006561 0.972360 0.983337 0.005184	0.016365 0.987191 0.968340 0.015136	-0.014692 0.983109 0.980146 -0.018879	0.000539 0.975089 0.987616 0.001326	4 -0.010956 9999
20 33	9 20	20 33	0.161834 0.918458 0.849175 0.012799	-0.010414 0.987499 0.966541 -0.011931	-0.005783 0.988039 0.989382 -0.010147	-0.007041 0.975607 0.987821 -0.001985	0.011297 0.985391 0.980991 0.007981	0.082861 0.977554 0.979261 0.070901	-0.033491 0.983960 0.979699 -0.025163	0.071308 0.976304 0.977360 0.050454	0.020033 0.973641 0.986586 0.016117	-0.001941 0.972360 0.973872 -0.019698	-0.011034 0.987191 0.971539 -0.012225	0.017918 0.983109 0.980014 0.022452	0.000072 0.975089 0.993339 0.003135	7 0.025412 9999
20 34	9 18	20 34	0.089808 0.918458 0.853829 -0.014192	-0.015661 0.987499 0.960535 -0.017301	-0.002655 0.988039 0.978927 -0.003127	-0.000009 0.975607 0.982846 -0.001055	-0.027521 0.985391 0.983428 -0.021456	0.002073 0.977554 0.967519 -0.006996	0.012121 0.983960 0.976974 0.016778	-0.013253 0.976304 0.965283 -0.024138	-0.082399 0.973641 0.976892 -0.083483	-0.006360 0.972360 0.980881 0.000534	-0.009059 0.987191 0.962971 -0.016846	0.000988 0.983109 0.980824 0.000942	-0.001146 0.975089 0.977832 -0.006703	0 0.000000 9999
20 35	9 19	20 35	0.075213 0.918458 0.884331 -0.017414	-0.031785 0.987499 0.981537 -0.028879	-0.004363 0.988039 0.984920 -0.011617	-0.021431 0.975607 0.986259 -0.026236	-0.009160 0.985391 0.954797 -0.019929	0.008628 0.977554 0.981910 0.000362	-0.012629 0.983960 0.985672 -0.011146	0.013149 0.976304 0.984864 0.011671	0.002293 0.973641 0.984764 0.004787	0.000242 0.972360 0.976923 0.007721	0.089136 0.987191 0.960170 0.083398	-0.035230 0.983109 0.983215 -0.036270	-0.003027 0.975089 0.991666 0.001603	0 0.000000 9999
20 36	9 20	20 36	0.142084 0.918458 0.864353 -0.026649	0.034834 0.987499 0.963428 0.033192	-0.011813 0.988039 0.985252 -0.011340	-0.005629 0.975607 0.985066 -0.009239	-0.015766 0.985391 0.988594 -0.015967	0.054070 0.977554 0.970346 0.038386	0.036086 0.983960 0.985913 0.032041	0.031675 0.976304 0.974428 0.018947	0.011937 0.973641 0.987194 0.012800	-0.003972 0.972360 0.977172 -0.012091	0.013482 0.987191 0.981802 0.014258	-0.004158 0.983109 0.978775 -0.008478	0.016793 0.975089 0.979322 0.012736	0 0.000000 9999
[truncated: 263,409 more chars]
