# Supplementary material for: Prediction of Contact Residue Pairs Based on Co-Substitution between Sites in Protein Structures
Source: PLoS One. 2013 Jan 16;8(1):e54252. doi: 10.1371/journal.pone.0054252 (PMC3546969; doi:10.1371/journal.pone.0054252)
Supplement: Data S1 — Coevolution scores, overall coevolution score and rank of each site pair in each protein. (BZ2) [file pone.0054252.s008.bz2 › ./ces_rank/Lectin_C.CD209_HUMAN_273-379.4479.bl0_01.ces_rank]

# Lectin_C.CD209_HUMAN_273-379.4479.bl0_01.ces_rank
# Neighboring residue pairs (|i - j| <= 5) are excluded.
# #residues = 103  #residue_pairs = 4765  #predicted = 309  #contacts = 246
# 4479 OTUs are used.
# 106 patterns are found.
# 1..107,1..107 : invariant sites are removed; 105
#
# standard deviation of each characteristics at each site; the max. of | delta | is normalized to one.
#sd 1 0.344910 0.107304 0.136099 0.139218 0.153222 0.159456 0.141033 0.157909 0.142722 0.193780 0.265790 0.231209 0.113521
#sd 2 0.253254 0.070696 0.122266 0.122125 0.083653 0.108874 0.077366 0.076207 0.061514 0.060654 0.161850 0.180163 0.068973
#sd 3 0.280077 0.066024 0.104397 0.104425 0.127804 0.090118 0.080773 0.108198 0.071906 0.160248 0.147103 0.181544 0.169717
#sd 4 0.284438 0.054523 0.068567 0.068578 0.054769 0.088547 0.082564 0.090879 0.048011 0.065714 0.189394 0.134173 0.044019
#sd 5 0.183604 0.046177 0.016424 0.063511 0.051132 0.062166 0.027841 0.063776 0.088035 0.045682 0.059199 0.033594 0.068939
#sd 6 0.317635 0.092316 0.114272 0.116026 0.109388 0.135734 0.115259 0.124869 0.135995 0.125947 0.225648 0.203429 0.113758
#sd 7 0.311123 0.078961 0.143976 0.144329 0.090739 0.148092 0.137613 0.113795 0.072121 0.089235 0.201353 0.234913 0.061577
#sd 8 0.148390 0.027332 0.006620 0.006497 0.032156 0.087761 0.022952 0.069640 0.025925 0.039607 0.117817 0.016727 0.028266
#sd 9 0.289405 0.079194 0.133125 0.134181 0.100473 0.099997 0.103929 0.096116 0.084780 0.130839 0.194576 0.196680 0.083107
#sd 10 0.324187 0.096195 0.129247 0.129474 0.115498 0.124671 0.111359 0.120730 0.098530 0.140195 0.243496 0.220886 0.099665
#sd 11 0.315388 0.091302 0.090981 0.093258 0.118052 0.119772 0.099342 0.119801 0.175028 0.158572 0.207023 0.158241 0.131077
#sd 12 0.062439 0.015549 0.009153 0.009199 0.026561 0.032186 0.012964 0.011582 0.016723 0.010730 0.017411 0.018837 0.001657
#sd 13 0.314412 0.091525 0.126663 0.127615 0.118274 0.106891 0.106984 0.112106 0.109221 0.150991 0.231031 0.218112 0.117560
#sd 14 0.321400 0.095286 0.139123 0.139543 0.104336 0.134339 0.114200 0.118210 0.085438 0.117042 0.240234 0.218953 0.083031
#sd 15 0.315741 0.075898 0.109574 0.111305 0.130954 0.108435 0.102298 0.126106 0.166667 0.183966 0.199674 0.192488 0.161217
#sd 16 0.268649 0.110037 0.087377 0.088178 0.073253 0.141471 0.068942 0.086941 0.100208 0.047352 0.170570 0.168097 0.081694
#sd 17 0.257539 0.070926 0.052423 0.052836 0.064844 0.171832 0.048470 0.126900 0.051478 0.079690 0.166468 0.098068 0.072293
#sd 18 0.294314 0.081942 0.094799 0.094338 0.084193 0.109375 0.085489 0.096944 0.167731 0.104902 0.196901 0.164290 0.174199
#sd 19 0.132576 0.020919 0.005305 0.007517 0.034546 0.033006 0.026878 0.042241 0.038176 0.089455 0.030514 0.010901 0.065836
#sd 20 0.244947 0.066233 0.005305 0.010887 0.069766 0.089611 0.087924 0.074786 0.054558 0.191236 0.097480 0.012416 0.055073
#sd 21 0.249519 0.060494 0.055200 0.056221 0.079093 0.080187 0.072553 0.094381 0.080544 0.129344 0.162632 0.100508 0.098499
#sd 22 0.239003 0.046096 0.019035 0.020406 0.062777 0.065509 0.065139 0.090271 0.091733 0.140489 0.058183 0.034310 0.046793
#sd 23 0.290747 0.068229 0.110994 0.111289 0.087557 0.108129 0.090933 0.093656 0.144006 0.098214 0.195857 0.180402 0.142887
#sd 24 0.253675 0.050303 0.081654 0.081617 0.046759 0.072274 0.070367 0.067987 0.052184 0.042812 0.161426 0.154395 0.041676
#sd 25 0.323912 0.090763 0.129621 0.129751 0.117814 0.151613 0.126692 0.129880 0.100610 0.141659 0.225141 0.211377 0.083770
#sd 26 0.322273 0.087363 0.151434 0.152409 0.110159 0.159437 0.151312 0.120641 0.097101 0.118071 0.203245 0.240475 0.079419
#sd 27 0.226589 0.040489 0.099611 0.099513 0.071986 0.082625 0.105708 0.076455 0.052377 0.108244 0.140557 0.134200 0.049011
#sd 28 0.272372 0.062548 0.068892 0.071831 0.092098 0.105019 0.073840 0.100893 0.123932 0.131250 0.184887 0.129408 0.132849
#sd 29 0.324577 0.086155 0.144776 0.145418 0.112508 0.135636 0.115283 0.131431 0.099084 0.124927 0.235648 0.234653 0.085545
#sd 30 0.284254 0.090602 0.061924 0.070209 0.106791 0.096596 0.075850 0.104267 0.192516 0.176736 0.117885 0.106979 0.082955
#sd 31 0.269657 0.048843 0.017443 0.020905 0.055929 0.049577 0.055062 0.065972 0.078268 0.145457 0.053901 0.034942 0.080847
#sd 32 0.325044 0.091732 0.103503 0.105553 0.130041 0.123801 0.103319 0.132787 0.126395 0.177472 0.236471 0.185889 0.109940
#sd 33 0.329330 0.103410 0.137504 0.137951 0.106137 0.142022 0.103205 0.121123 0.114743 0.103603 0.257450 0.223377 0.091140
#sd 34 0.315916 0.079103 0.070188 0.072469 0.129495 0.104545 0.084622 0.135976 0.170858 0.227270 0.181853 0.130805 0.154464
#sd 35 0.311244 0.090245 0.051612 0.055975 0.117548 0.112409 0.092811 0.141437 0.134154 0.223365 0.166621 0.099962 0.126148
#sd 36 0.332306 0.112777 0.135232 0.135474 0.121876 0.148858 0.097537 0.129540 0.123729 0.133668 0.244413 0.232030 0.096933
#sd 37 0.296872 0.085346 0.113814 0.114164 0.101592 0.127540 0.091390 0.111831 0.088918 0.109192 0.221519 0.192126 0.075428
#sd 38 0.320581 0.102899 0.112229 0.115223 0.115387 0.141000 0.105128 0.133051 0.135173 0.140997 0.240462 0.192125 0.097155
#sd 39 0.332358 0.110436 0.113573 0.115701 0.121630 0.147829 0.109630 0.140119 0.146347 0.153002 0.259303 0.201346 0.096609
#sd 40 0.336609 0.111237 0.131446 0.133478 0.119593 0.155194 0.121079 0.133065 0.145655 0.138988 0.243036 0.223519 0.104774
#sd 41 0.332413 0.102698 0.109662 0.111956 0.113211 0.143530 0.106259 0.130287 0.174162 0.132034 0.226441 0.196131 0.145870
#sd 42 0.292713 0.080781 0.032287 0.039955 0.092135 0.100879 0.080637 0.110126 0.169243 0.196348 0.117644 0.061816 0.097745
#sd 43 0.158715 0.045869 0.024749 0.061858 0.043282 0.054537 0.022979 0.064866 0.090752 0.066975 0.041109 0.049536 0.041634
#sd 44 0.240806 0.039685 0.009092 0.009079 0.062635 0.047468 0.043335 0.077921 0.093786 0.163190 0.103979 0.018457 0.086159
#sd 45 0.127502 0.053639 0.032586 0.036078 0.031361 0.082648 0.028214 0.060811 0.040847 0.035112 0.072762 0.065298 0.027199
#sd 46 0.227177 0.066774 0.016063 0.017709 0.063266 0.109742 0.051315 0.105764 0.088729 0.168258 0.051556 0.031880 0.099266
#sd 47 0.295040 0.084558 0.093290 0.094820 0.093516 0.090972 0.079197 0.099541 0.158560 0.107990 0.197317 0.165433 0.144625
#sd 48 0.254061 0.070775 0.113868 0.114092 0.082981 0.082716 0.077899 0.086246 0.107051 0.084576 0.138720 0.163265 0.065070
#sd 49 0.317614 0.087880 0.115950 0.117144 0.124592 0.119648 0.112121 0.127411 0.107002 0.175421 0.222687 0.200184 0.097315
#sd 50 0.322661 0.097311 0.125135 0.126527 0.110562 0.151016 0.113227 0.123387 0.121447 0.136803 0.224142 0.209682 0.086738
#sd 51 0.330396 0.093560 0.134579 0.135433 0.112557 0.134560 0.117001 0.125712 0.109810 0.147876 0.254329 0.209780 0.095156
#sd 52 0.313541 0.086927 0.137835 0.138350 0.097096 0.149467 0.123299 0.112358 0.096561 0.110902 0.210714 0.208667 0.081807
#sd 53 0.306280 0.128243 0.107956 0.112173 0.098396 0.144776 0.084213 0.114637 0.123239 0.084630 0.210552 0.194751 0.085565
#sd 54 0.330703 0.092650 0.119496 0.119852 0.117634 0.129517 0.119155 0.127490 0.121709 0.161447 0.256754 0.208316 0.105850
#sd 55 0.243383 0.078514 0.030076 0.085993 0.075870 0.083774 0.052536 0.094098 0.144822 0.109860 0.078238 0.059947 0.061741
#sd 56 0.323952 0.082597 0.127513 0.127866 0.134223 0.109191 0.121743 0.118361 0.139321 0.192086 0.204957 0.211411 0.125325
#sd 57 0.194349 0.092384 0.044688 0.086734 0.077135 0.065462 0.060505 0.092398 0.136888 0.072070 0.102897 0.087098 0.046597
#sd 58 0.307252 0.082110 0.070185 0.073861 0.106539 0.118809 0.106806 0.132489 0.086883 0.180244 0.206573 0.128590 0.089177
#sd 59 0.239761 0.050491 0.094744 0.095008 0.064932 0.082864 0.075560 0.077485 0.068649 0.066162 0.169127 0.168307 0.051096
#sd 60 0.260750 0.104897 0.086677 0.087462 0.071338 0.134698 0.063995 0.087238 0.074184 0.062811 0.175273 0.165928 0.060135
#sd 61 0.302982 0.084247 0.108938 0.110056 0.090455 0.113288 0.102486 0.107970 0.085672 0.103934 0.215606 0.177103 0.071827
#sd 62 0.332163 0.087561 0.111589 0.111800 0.112902 0.189673 0.123522 0.155323 0.087411 0.151692 0.215906 0.194909 0.080882
#sd 63 0.297839 0.077813 0.037346 0.048917 0.096697 0.104417 0.086183 0.121987 0.145663 0.210769 0.144699 0.072975 0.105827
#sd 64 0.320414 0.092249 0.110943 0.111869 0.102853 0.134118 0.104030 0.127993 0.090473 0.145767 0.242484 0.195246 0.074808
#sd 65 0.298331 0.088714 0.074745 0.077941 0.107287 0.134576 0.092746 0.123275 0.165892 0.110745 0.177795 0.132294 0.076982
#sd 66 0.313253 0.090655 0.094684 0.096439 0.110232 0.120683 0.099991 0.118733 0.139959 0.139290 0.229165 0.172474 0.075573
#sd 67 0.189817 0.038981 0.035439 0.036854 0.044151 0.062021 0.041911 0.055031 0.055841 0.060361 0.086127 0.066319 0.033986
#sd 68 0.160078 0.037043 0.018950 0.020675 0.036813 0.047597 0.032126 0.038012 0.083355 0.030682 0.046820 0.036750 0.028082
#sd 69 0.218859 0.047517 0.051186 0.052128 0.054292 0.063387 0.052042 0.062463 0.068096 0.078384 0.136992 0.094783 0.048268
#sd 70 0.288751 0.081493 0.089136 0.089866 0.105170 0.119813 0.076137 0.112741 0.135823 0.107202 0.214568 0.159524 0.096400
#sd 71 0.182146 0.060044 0.020334 0.071114 0.052804 0.050313 0.035952 0.064894 0.114844 0.101066 0.058255 0.038083 0.048238
#sd 72 0.331172 0.113610 0.109446 0.110695 0.115990 0.171313 0.101182 0.143476 0.142165 0.140457 0.211372 0.194868 0.111738
#sd 73 0.340650 0.096050 0.124320 0.125482 0.116531 0.188077 0.129837 0.154111 0.109423 0.148779 0.230492 0.209241 0.073217
#sd 74 0.315332 0.127775 0.104112 0.106350 0.101196 0.164578 0.091231 0.125138 0.117652 0.109729 0.215393 0.194299 0.087847
#sd 75 0.304406 0.074769 0.129393 0.130398 0.106928 0.134094 0.151336 0.105661 0.119909 0.113254 0.232664 0.219735 0.082338
#sd 76 0.239136 0.055848 0.066418 0.067185 0.075004 0.124383 0.084190 0.101306 0.073933 0.093226 0.143373 0.128240 0.055485
#sd 77 0.295056 0.074646 0.107583 0.107399 0.088688 0.123817 0.089934 0.110324 0.090265 0.113503 0.225600 0.200761 0.072601
#sd 78 0.301851 0.084788 0.098177 0.099008 0.098071 0.128105 0.090988 0.117579 0.114322 0.119054 0.233501 0.176929 0.089718
#sd 79 0.322466 0.121391 0.099072 0.106552 0.119307 0.150290 0.107776 0.138496 0.175925 0.153099 0.213959 0.181339 0.117975
#sd 80 0.310450 0.123567 0.104337 0.105909 0.111688 0.153711 0.095316 0.134226 0.140516 0.125610 0.214810 0.190504 0.100576
#sd 81 0.296966 0.092901 0.111812 0.113019 0.098160 0.140645 0.095964 0.125350 0.089908 0.128077 0.224815 0.196366 0.078583
#sd 82 0.269694 0.073646 0.120263 0.120815 0.083639 0.134042 0.119270 0.085106 0.095089 0.071028 0.170714 0.192530 0.077403
#sd 83 0.295968 0.081142 0.116407 0.115748 0.098175 0.117941 0.091649 0.111299 0.159097 0.099088 0.208565 0.201586 0.141561
#sd 84 0.107338 0.033123 0.015022 0.017265 0.041289 0.039948 0.024089 0.031542 0.049472 0.042897 0.045147 0.030336 0.030702
#sd 85 0.266747 0.076646 0.022770 0.025095 0.076610 0.118351 0.094083 0.106453 0.055449 0.206292 0.106526 0.039938 0.075643
#sd 86 0.308430 0.088710 0.081888 0.082031 0.110088 0.126932 0.117094 0.116900 0.152974 0.186196 0.189784 0.148801 0.128585
#sd 87 0.282829 0.059094 0.024076 0.029279 0.072943 0.089379 0.064020 0.095344 0.133519 0.214832 0.098906 0.047011 0.192238
#sd 88 0.320405 0.105823 0.100694 0.109933 0.116914 0.121856 0.097519 0.130454 0.184339 0.149658 0.210339 0.179091 0.141434
#sd 89 0.322724 0.106989 0.094317 0.098440 0.113810 0.144041 0.101096 0.133779 0.149270 0.149732 0.230265 0.175883 0.107807
#sd 90 0.327191 0.104897 0.116689 0.119264 0.114644 0.143986 0.105424 0.134351 0.142194 0.136741 0.248821 0.209364 0.120146
#sd 91 0.316235 0.095597 0.132946 0.133683 0.137931 0.117119 0.098649 0.117430 0.139042 0.146080 0.216210 0.219778 0.116831
#sd 92 0.162139 0.048544 0.007960 0.054287 0.031712 0.043402 0.029254 0.046530 0.104452 0.111481 0.034702 0.017266 0.062897
#sd 93 0.294001 0.080445 0.082759 0.083492 0.105524 0.117230 0.085778 0.118056 0.148674 0.138260 0.199626 0.151767 0.101076
#sd 94 0.242090 0.053681 0.083477 0.084070 0.074136 0.088892 0.079696 0.097691 0.065823 0.102992 0.159133 0.157681 0.045617
#sd 95 0.320979 0.097116 0.104532 0.108533 0.124399 0.132684 0.121019 0.138789 0.145037 0.194630 0.197884 0.186909 0.103101
#sd 96 0.322958 0.092563 0.119605 0.120803 0.102949 0.161179 0.112178 0.131091 0.123898 0.120540 0.237063 0.210820 0.088595
#sd 97 0.111850 0.029798 0.023174 0.023793 0.044195 0.038227 0.027654 0.033257 0.032744 0.034820 0.054720 0.044610 0.019142
#sd 98 0.319567 0.098569 0.116082 0.118091 0.101942 0.137765 0.108117 0.123918 0.131456 0.101253 0.249267 0.205724 0.098994
#sd 99 0.326381 0.099404 0.124822 0.127788 0.127262 0.132235 0.119277 0.132908 0.154928 0.157733 0.245634 0.208725 0.128676
#sd 100 0.325847 0.090027 0.149922 0.150282 0.139256 0.134623 0.117487 0.128584 0.114969 0.153004 0.231975 0.232486 0.100311
#sd 101 0.311388 0.088544 0.094652 0.096377 0.133132 0.111421 0.078392 0.128085 0.201062 0.176057 0.176979 0.176854 0.168786
#sd 102 0.295842 0.093742 0.078789 0.080330 0.101055 0.140913 0.085992 0.116750 0.157487 0.105960 0.174611 0.153859 0.122602
#sd 103 0.227277 0.073339 0.020199 0.036905 0.076235 0.095959 0.050726 0.095199 0.137462 0.090210 0.093259 0.040770 0.035625
#sd 104 0.240584 0.042340 0.007127 0.007050 0.046798 0.039060 0.046004 0.062743 0.065640 0.130866 0.053184 0.015912 0.078366
#sd 105 0.000000 0.000000 0.000000 0.000000 0.000000 0.000000 0.000000 0.000000 0.000000 0.000000 0.000000 0.000000 0.000000
#sd 106 0.205911 0.041785 0.114921 0.114932 0.056238 0.068622 0.098033 0.041229 0.061908 0.018846 0.143627 0.145333 0.063020
#sd 107 0.176401 0.028765 0.061898 0.061578 0.074411 0.040033 0.029252 0.042983 0.065644 0.025506 0.079287 0.104106 0.087099
#
# #branches= 8955, sd > 1.056738e-04, residual ratio > 0.100000, threshold |r| from t-test (E-value=0.000100): 0.059172 0.057893
# serial# #var.res. residue# #replacements 	corr. coeff., the lowest residual ratios for i, j, and partial corr. coeff. for each category
#	#replacements	delta_volume	delta_charge	delta_HB	delta_deir	delta-helix delta-beta delta-turn delta-aromatic delta_branch delta-cross	delta-ion delta-lone-pair max p.c.
# Correlations used: [1, -1, -1, -1, 0, 9, 0, 0, 0, 0, 1, 1, 9]
# r_x is set to 0 for sites which have too many contacts (> 15) for E-value=0.000100;
# r_s is set to 0 for sites which have too many contacts (> 15) for E-value=0.000100;
# Only r_s > threshold is used for both 1 terminal sites.
# method = 11
# residual ratio > 1.056738e-03 for ranking
# residue serial#,  corr. coeff., minimum residual ratios, and partial corr. coeff. for each category, target category no., score, rank
#	rank= -9 and 9999 are assigned to pairs excluded, and to pairs whose correlations are insignificant, respectively.
#	Pairs with rank= 9998 or 9997 are regarded as anomalous sites.
1 2	20 16	1 2	0.346623 0.800151 0.796607 0.016708	0.008701 0.988793 0.951710 0.011658	0.019272 0.984922 0.927282 0.003878	0.016739 0.984930 0.925533 0.002617	0.085736 0.965804 0.897002 0.001703	0.035368 0.986174 0.977638 0.029595	-0.014229 0.985800 0.984142 -0.006221	0.015478 0.985697 0.970801 0.005779	0.026296 0.978700 0.973659 0.008022	0.020345 0.980223 0.983396 -0.002404	-0.064691 0.928607 0.975924 -0.020558	-0.020112 0.982706 0.926745 0.004504	-0.009045 0.979833 0.986185 -0.014227	0 0.016708 9999
1 3	20 18	1 3	0.387982 0.800151 0.811487 0.086507	0.004774 0.988793 0.967109 0.003552	-0.046574 0.984922 0.973175 -0.054915	-0.044129 0.984930 0.970450 -0.051457	-0.031507 0.965804 0.983084 -0.029673	0.028275 0.986174 0.945061 0.018120	-0.009757 0.985800 0.988270 -0.009434	-0.036059 0.985697 0.973046 -0.032687	0.009873 0.978700 0.975900 -0.006194	-0.002349 0.980223 0.977805 -0.022794	-0.047934 0.928607 0.977878 0.004210	0.029231 0.982706 0.981162 0.028546	-0.018308 0.979833 0.952735 -0.004421	0 0.086507 -9
1 4	20 19	1 4	0.364252 0.800151 0.837992 0.083466	-0.011628 0.988793 0.983591 -0.009274	0.000798 0.984922 0.978531 0.002548	0.001805 0.984930 0.979787 0.003602	-0.003517 0.965804 0.984512 0.000909	0.007123 0.986174 0.983315 0.009887	0.002648 0.985800 0.958526 -0.012780	-0.013068 0.985697 0.980013 -0.012489	0.026744 0.978700 0.985486 0.018086	0.051490 0.980223 0.979403 0.034767	0.163880 0.928607 0.941476 0.084465	0.016860 0.982706 0.973876 0.009091	-0.001652 0.979833 0.984742 -0.007693	0 0.083466 -9
1 5	20 17	1 5	0.222582 0.800151 0.906627 0.010039	0.005855 0.988793 0.951537 0.001461	-0.005683 0.984922 0.988133 0.000794	-0.008501 0.984930 0.955948 -0.025289	-0.022405 0.965804 0.981049 -0.003063	-0.004987 0.986174 0.976401 -0.006761	0.014203 0.985800 0.973852 0.007882	-0.001870 0.985697 0.972191 0.003068	-0.035850 0.978700 0.960669 -0.012249	0.017623 0.980223 0.972389 -0.000250	-0.039257 0.928607 0.982289 -0.004620	0.012524 0.982706 0.982447 0.006218	0.007251 0.979833 0.981958 0.005755	0 0.010039 9999
1 6	20 20	1 6	0.348295 0.800151 0.811179 0.023345	0.010972 0.988793 0.980411 0.007343	0.012813 0.984922 0.972533 0.016636	0.011166 0.984930 0.972992 0.014678	0.035460 0.965804 0.969149 0.007690	-0.008226 0.986174 0.986517 -0.002603	-0.003300 0.985800 0.978871 0.004171	-0.013739 0.985697 0.975189 -0.017103	0.017555 0.978700 0.983630 0.018847	0.018300 0.980223 0.982120 0.002357	0.059152 0.928607 0.980592 0.016443	0.004870 0.982706 0.984511 0.009437	0.034288 0.979833 0.986881 0.033512	0 0.023345 9999
1 7	20 19	1 7	0.326946 0.800151 0.849619 0.036606	0.022647 0.988793 0.983028 0.020656	0.001518 0.984922 0.935225 0.009674	0.003388 0.984930 0.935936 0.012374	0.054014 0.965804 0.955811 0.002013	0.021796 0.986174 0.948007 0.016521	-0.041620 0.985800 0.919534 -0.015938	0.018365 0.985697 0.982550 0.018552	-0.010468 0.978700 0.986567 -0.019725	0.000883 0.980223 0.982456 -0.013689	-0.055216 0.928607 0.975619 -0.002518	-0.006077 0.982706 0.942014 0.020262	-0.012323 0.979833 0.976472 -0.012384	0 0.036606 -9
1 8	20 17	1 8	0.176932 0.800151 0.934047 0.026221	-0.013744 0.988793 0.948524 -0.011672	0.012813 0.984922 0.993100 0.011345	0.011933 0.984930 0.994508 0.010360	-0.044014 0.965804 0.980185 -0.039529	0.012886 0.986174 0.967613 0.005456	-0.011611 0.985800 0.976542 -0.007405	-0.028709 0.985697 0.973887 -0.020608	0.053261 0.978700 0.976177 0.042859	0.003605 0.980223 0.972964 -0.011009	-0.060717 0.928607 0.974717 -0.026411	-0.007564 0.982706 0.940171 -0.009969	0.086031 0.979833 0.970777 0.079018	0 0.026221 9999
1 9	20 19	1 9	0.300272 0.800151 0.831395 0.004597	0.006250 0.988793 0.968738 0.005531	-0.010006 0.984922 0.957309 -0.009165	-0.013111 0.984930 0.960303 -0.013191	0.039775 0.965804 0.972862 0.003720	-0.014392 0.986174 0.979247 -0.013033	-0.030639 0.985800 0.975063 -0.023492	0.002543 0.985697 0.985139 -0.001801	-0.000327 0.978700 0.985863 -0.004528	-0.002343 0.980223 0.976752 -0.024875	-0.027918 0.928607 0.983612 -0.013745	-0.026776 0.982706 0.971583 -0.009768	0.015107 0.979833 0.979491 0.005974	0 0.004597 9999
1 10	20 20	1 10	0.348747 0.800151 0.807223 0.023215	0.029789 0.988793 0.980700 0.023002	0.008733 0.984922 0.976345 0.009248	0.005814 0.984930 0.976138 0.005682	0.056394 0.965804 0.977212 0.033160	-0.000420 0.986174 0.981239 -0.004195	0.010464 0.985800 0.979254 0.001973	0.033614 0.985697 0.985064 0.031627	-0.001773 0.978700 0.979378 -0.013776	0.019657 0.980223 0.978819 0.004090	0.054511 0.928607 0.972707 0.000934	0.041704 0.982706 0.976476 0.032635	-0.017730 0.979833 0.984798 -0.018285	0 0.023215 9999
1 11	20 20	1 11	0.375784 0.800151 0.794782 0.050143	0.017721 0.988793 0.983416 0.014935	-0.034162 0.984922 0.972737 -0.038267	-0.034200 0.984930 0.974042 -0.039009	-0.041755 0.965804 0.979529 -0.039708	-0.013658 0.986174 0.970878 -0.005770	-0.024242 0.985800 0.975619 -0.023114	-0.018605 0.985697 0.974122 -0.018018	-0.037030 0.978700 0.955135 -0.013350	0.014617 0.980223 0.980583 -0.001125	0.057813 0.928607 0.978142 0.028394	0.012511 0.982706 0.977511 0.001477	-0.022702 0.979833 0.960802 -0.016030	0 0.050143 -9
1 12	20 8	1 12	0.126472 0.800151 0.946844 0.021746	0.020236 0.988793 0.968777 0.016214	0.012249 0.984922 0.991555 0.011448	0.011848 0.984930 0.989621 0.010798	-0.061327 0.965804 0.957970 -0.030805	-0.021796 0.986174 0.973730 -0.015543	0.001118 0.985800 0.973865 -0.003694	0.016849 0.985697 0.984929 0.015871	0.047104 0.978700 0.972844 0.038068	0.007869 0.980223 0.983294 -0.002981	-0.058214 0.928607 0.963938 -0.014115	0.010771 0.982706 0.980640 0.008165	0.049023 0.979833 0.968239 0.038792	0 0.021746 9999
1 13	20 20	1 13	0.317886 0.800151 0.830388 0.008957	-0.008079 0.988793 0.981721 -0.010379	0.017397 0.984922 0.973961 0.021487	0.010411 0.984930 0.976538 0.015373	0.023032 0.965804 0.972096 -0.012443	0.019701 0.986174 0.980569 0.018274	0.029509 0.985800 0.979488 0.024486	0.005121 0.985697 0.986646 0.003650	-0.005171 0.978700 0.980507 -0.010248	0.020592 0.980223 0.983744 0.002426	0.085133 0.928607 0.961334 0.015941	0.027185 0.982706 0.981392 0.018987	-0.013973 0.979833 0.987290 -0.019190	0 0.008957 9999
1 14	20 20	1 14	0.357145 0.800151 0.801292 0.025475	-0.012670 0.988793 0.982960 -0.013009	-0.002833 0.984922 0.976675 -0.010143	-0.007115 0.984930 0.974556 -0.013710	0.043585 0.965804 0.977305 0.015994	-0.000472 0.986174 0.985581 -0.000334	0.007309 0.985800 0.985457 0.010822	0.013030 0.985697 0.978828 0.010128	0.027468 0.978700 0.986807 0.015291	0.027138 0.980223 0.976694 0.009378	0.080138 0.928607 0.969583 0.031332	0.003461 0.982706 0.979475 -0.006849	-0.006273 0.979833 0.988648 -0.007144	0 0.025475 9999
1 15	20 20	1 15	0.350896 0.800151 0.812694 0.039110	-0.001939 0.988793 0.980750 0.000708	-0.017324 0.984922 0.982034 -0.015502	-0.030334 0.984930 0.980273 -0.025987	-0.012321 0.965804 0.978158 -0.005978	-0.004017 0.986174 0.981263 -0.003514	0.022119 0.985800 0.975013 0.012648	-0.013419 0.985697 0.972252 -0.012409	0.007945 0.978700 0.981776 0.006057	-0.025625 0.980223 0.981828 -0.012856	0.058967 0.928607 0.979802 0.033846	0.044004 0.982706 0.974317 0.038588	-0.015159 0.979833 0.982890 -0.011371	0 0.039110 -9
1 16	20 20	1 16	0.231374 0.800151 0.894658 0.009144	0.014270 0.988793 0.933079 0.013658	-0.012808 0.984922 0.988848 -0.010775	-0.006889 0.984930 0.987945 -0.004581	-0.044781 0.965804 0.977022 -0.020898	0.008780 0.986174 0.952398 0.021855	-0.031833 0.985800 0.981006 -0.027840	0.030348 0.985697 0.963402 0.019960	0.026961 0.978700 0.983727 0.015771	0.025617 0.980223 0.988115 0.019438	-0.070292 0.928607 0.977566 -0.028684	-0.001149 0.982706 0.970921 -0.011540	-0.009811 0.979833 0.986493 -0.016982	0 0.009144 9999
1 17	20 20	1 17	0.244518 0.800151 0.887008 0.018049	0.000682 0.988793 0.938414 -0.003572	-0.007733 0.984922 0.982492 -0.006542	-0.009644 0.984930 0.983983 -0.009449	-0.018113 0.965804 0.979175 -0.003636	0.011060 0.986174 0.982193 0.013884	0.001765 0.985800 0.982619 0.002540	-0.000761 0.985697 0.980453 -0.004444	0.023873 0.978700 0.980326 0.013646	-0.005329 0.980223 0.987980 -0.013548	-0.044492 0.928607 0.978669 -0.010756	-0.005979 0.982706 0.978813 -0.012380	0.038185 0.979833 0.984952 0.034555	0 0.018049 9999
1 18	20 20	1 18	0.314167 0.800151 0.801231 0.001250	-0.022851 0.988793 0.964875 -0.020491	0.013220 0.984922 0.970558 0.015631	0.005571 0.984930 0.971709 0.008200	-0.012798 0.965804 0.983796 -0.019572	-0.009762 0.986174 0.983811 -0.010503	-0.008495 0.985800 0.979917 -0.010819	0.002981 0.985697 0.980900 -0.000840	-0.045608 0.978700 0.950718 -0.018403	0.013354 0.980223 0.982155 0.000961	-0.036319 0.928607 0.982159 -0.027099	0.003836 0.982706 0.983089 0.000153	-0.027382 0.979833 0.943029 -0.012529	0 0.001250 9999
1 19	20 14	1 19	0.134625 0.800151 0.958545 0.017682	0.006353 0.988793 0.983689 0.004197	-0.000482 0.984922 0.948789 -0.006553	0.000255 0.984930 0.980351 -0.001403	-0.041344 0.965804 0.971278 -0.014363	0.016018 0.986174 0.982783 0.015727	0.020267 0.985800 0.984048 0.017212	-0.000596 0.985697 0.979745 0.007845	0.026042 0.978700 0.978721 0.009348	-0.026509 0.980223 0.978568 -0.010421	-0.020221 0.928607 0.987329 -0.004928	-0.010598 0.982706 0.937702 -0.001939	0.007788 0.979833 0.984995 0.003089	0 0.017682 9999
1 20	20 16	1 20	0.218525 0.800151 0.894770 -0.015564	-0.004591 0.988793 0.978786 -0.002917	-0.006908 0.984922 0.986723 -0.004053	-0.003351 0.984930 0.991060 0.000261	0.005947 0.965804 0.978693 0.016634	0.018122 0.986174 0.980016 0.020358	0.014376 0.985800 0.967092 0.000267	0.006830 0.985697 0.975225 0.013360	0.046433 0.978700 0.978593 0.036841	-0.009521 0.980223 0.974120 0.011861	-0.042847 0.928607 0.981201 -0.001031	-0.024962 0.982706 0.959068 -0.021426	-0.016188 0.979833 0.987009 -0.019642	0 0.000000 9999
1 21	20 20	1 21	0.261079 0.800151 0.843657 -0.003790	-0.040276 0.988793 0.965124 -0.039558	-0.008023 0.984922 0.978320 -0.007293	-0.006332 0.984930 0.979575 -0.007424	0.013823 0.965804 0.973353 -0.003514	-0.018120 0.986174 0.963248 -0.009047	0.001717 0.985800 0.973457 0.009229	-0.005209 0.985697 0.965414 -0.008038	0.002973 0.978700 0.971235 -0.011660	0.014873 0.980223 0.984752 0.006959	0.050858 0.928607 0.952898 -0.017661	0.021868 0.982706 0.982678 0.015229	0.010046 0.979833 0.986528 0.012545	0 0.000000 9999
1 22	20 18	1 22	0.245818 0.800151 0.876835 0.014414	0.000948 0.988793 0.972343 0.001890	0.017632 0.984922 0.982270 0.019628	0.011614 0.984930 0.981333 0.012364	-0.031347 0.965804 0.973091 -0.001773	0.008577 0.986174 0.978946 0.004148	0.005819 0.985800 0.973131 -0.002424	-0.017617 0.985697 0.960695 -0.007085	-0.004354 0.978700 0.977100 -0.014714	-0.042728 0.980223 0.966013 -0.014823	-0.031631 0.928607 0.976815 -0.016422	-0.001307 0.982706 0.987632 -0.004764	0.052885 0.979833 0.975804 0.041004	0 0.014414 9999
1 23	20 20	1 23	0.291747 0.800151 0.818691 0.003383	-0.014249 0.988793 0.976366 -0.014949	0.010874 0.984922 0.970553 0.015152	0.005677 0.984930 0.970191 0.008752	0.033025 0.965804 0.976427 0.011000	0.005780 0.986174 0.978404 0.002381	-0.001192 0.985800 0.973835 0.000539	0.007659 0.985697 0.979526 0.002845	-0.032286 0.978700 0.955506 -0.011529	0.000257 0.980223 0.984204 -0.017223	-0.023344 0.928607 0.981375 -0.009163	-0.002970 0.982706 0.979412 0.000053	-0.022834 0.979833 0.953698 -0.016940	0 0.003383 9999
1 24	20 20	1 24	0.246537 0.800151 0.855029 -0.023543	0.023600 0.988793 0.961228 0.027720	-0.005562 0.984922 0.979963 -0.006551	-0.002598 0.984930 0.982610 -0.006024	0.026215 0.965804 0.974866 0.008578	0.006287 0.986174 0.978541 0.009601	-0.006445 0.985800 0.976522 -0.003312	0.031873 0.985697 0.964424 0.026362	0.037456 0.978700 0.986824 0.028428	0.025550 0.980223 0.976979 0.014467	0.044911 0.928607 0.971101 0.007076	0.009500 0.982706 0.974822 0.002675	-0.001807 0.979833 0.987549 -0.004815	0 0.000000 9999
1 25	20 20	1 25	0.309522 0.800151 0.812710 -0.007375	0.016754 0.988793 0.984035 0.013008	0.002616 0.984922 0.977649 0.006104	0.002627 0.984930 0.976667 0.005879	0.045939 0.965804 0.975534 0.019871	0.012662 0.986174 0.970327 0.006926	0.021356 0.985800 0.986527 0.021850	0.012600 0.985697 0.983852 0.016281	0.007619 0.978700 0.980343 -0.000428	0.024958 0.980223 0.981560 0.009752	0.069058 0.928607 0.966536 0.010780	-0.014224 0.982706 0.978735 -0.025855	0.026179 0.979833 0.988065 0.024465	0 0.000000 9999
1 26	20 20	1 26	0.298560 0.800151 0.839193 0.005094	-0.004913 0.988793 0.986121 -0.004261	-0.033354 0.984922 0.945691 -0.023818	-0.032257 0.984930 0.945303 -0.023318	0.037455 0.965804 0.962305 -0.004944	0.010168 0.986174 0.942517 -0.004826	-0.045978 0.985800 0.934263 -0.024513	-0.017562 0.985697 0.981127 -0.013104	0.024839 0.978700 0.977983 0.010280	0.006234 0.980223 0.983447 -0.005253	-0.068608 0.928607 0.975010 -0.025610	-0.059015 0.982706 0.952506 -0.041597	0.010193 0.979833 0.987986 0.006730	0 0.005094 9999
1 27	20 18	1 27	0.209841 0.800151 0.893257 0.002449	0.009097 0.988793 0.980108 0.008229	-0.051572 0.984922 0.949404 -0.043965	-0.050434 0.984930 0.951559 -0.045719	0.038290 0.965804 0.970402 0.005019	0.022503 0.986174 0.956682 0.017244	-0.042772 0.985800 0.946673 -0.021453	0.037910 0.985697 0.981006 0.039731	0.017214 0.978700 0.978220 0.009874	0.034425 0.980223 0.982397 0.024981	-0.027070 0.928607 0.972246 -0.015642	-0.040959 0.982706 0.957695 -0.023754	-0.007089 0.979833 0.989458 -0.009624	0 0.002449 9999
1 28	20 20	1 28	0.274365 0.800151 0.836449 -0.014743	-0.013577 0.988793 0.980287 -0.009066	0.003362 0.984922 0.981034 -0.002100	0.000453 0.984930 0.980107 -0.002895	0.039332 0.965804 0.973020 0.013789	0.040416 0.986174 0.983637 0.041450	0.010816 0.985800 0.986601 0.003630	0.039184 0.985697 0.977851 0.036021	0.006735 0.978700 0.983688 0.005556	0.022541 0.980223 0.983121 0.018685	0.080943 0.928607 0.963215 0.017023	0.035093 0.982706 0.981951 0.026639	-0.026038 0.979833 0.981134 -0.022613	0 0.000000 9999
1 29	20 20	1 29	0.314974 0.800151 0.808014 0.007856	-0.009612 0.988793 0.979326 -0.008803	0.008727 0.984922 0.959245 0.020876	0.010191 0.984930 0.959860 0.022215	0.017462 0.965804 0.967179 -0.017988	0.017881 0.986174 0.985677 0.016214	-0.019781 0.985800 0.972332 -0.011867	-0.006557 0.985697 0.968547 -0.013949	0.029711 0.978700 0.974581 0.021407	0.016753 0.980223 0.982555 0.002721	0.028007 0.928607 0.985063 0.008962	0.014798 0.982706 0.982517 0.019270	-0.023947 0.979833 0.987992 -0.025205	0 0.007856 9999
1 30	20 20	1 30	0.260451 0.800151 0.847132 0.009647	0.015931 0.988793 0.970060 0.017360	-0.007095 0.984922 0.987505 -0.007501	-0.016014 0.984930 0.985238 -0.013730	-0.053260 0.965804 0.957655 -0.013331	0.032915 0.986174 0.982628 0.032291	-0.014211 0.985800 0.981572 -0.025383	0.010022 0.985697 0.982549 0.018994	-0.025233 0.978700 0.940202 0.009858	0.024552 0.980223 0.972928 0.006187	-0.020376 0.928607 0.981265 0.000619	0.000579 0.982706 0.981541 -0.013259	0.038393 0.979833 0.987611 0.031836	0 0.009647 9999
1 31	20 20	1 31	0.272530 0.800151 0.853693 0.021059	0.001642 0.988793 0.971855 0.000682	-0.004346 0.984922 0.990778 -0.005294	-0.006065 0.984930 0.987457 -0.007058	-0.042233 0.965804 0.961067 -0.001894	0.007879 0.986174 0.983755 0.009958	0.005500 0.985800 0.965037 -0.005855	-0.026921 0.985697 0.945067 -0.010823	0.038636 0.978700 0.982008 0.035455	-0.012746 0.980223 0.968182 0.006811	-0.041375 0.928607 0.984694 -0.025318	0.009513 0.982706 0.991475 0.013274	0.016457 0.979833 0.979742 0.013536	0 0.021059 9999
1 32	20 20	1 32	0.319746 0.800151 0.779541 -0.015548	-0.001342 0.988793 0.980623 -0.003045	0.012973 0.984922 0.978701 0.011924	0.014382 0.984930 0.980069 0.014119	0.013538 0.965804 0.972121 -0.002175	-0.008217 0.986174 0.981259 0.000189	0.016788 0.985800 0.972261 0.008375	-0.017099 0.985697 0.976712 -0.018112	0.003333 0.978700 0.977906 -0.011266	-0.002452 0.980223 0.984064 -0.006704	0.086235 0.928607 0.960222 0.019990	0.030906 0.982706 0.979858 0.021517	-0.022124 0.979833 0.990061 -0.024179	0 0.000000 9999
1 33	20 20	1 33	0.349112 0.800151 0.777636 0.030136	0.026684 0.988793 0.971112 0.023510	0.004904 0.984922 0.977263 0.000740	0.003993 0.984930 0.975742 0.002552	0.043674 0.965804 0.977244 0.016271	0.021819 0.986174 0.975819 0.025551	0.012888 0.985800 0.985449 0.017317	0.033741 0.985697 0.960414 0.024438	0.010015 0.978700 0.978762 0.004672	0.010837 0.980223 0.984235 -0.000181	0.116156 0.928607 0.951479 0.041256	0.031073 0.982706 0.981437 0.024329	0.004516 0.979833 0.985918 -0.002652	0 0.030136 9999
1 34	20 20	1 34	0.290921 0.800151 0.810616 -0.012845	0.013505 0.988793 0.977306 0.014096	-0.011279 0.984922 0.977719 -0.010365	-0.011670 0.984930 0.981570 -0.010026	-0.058238 0.965804 0.957358 -0.015021	0.004310 0.986174 0.974128 -0.002850	0.000847 0.985800 0.977918 -0.009108	-0.008666 0.985697 0.951702 0.002390	0.028220 0.978700 0.975767 0.019755	-0.049178 0.980223 0.955811 -0.014307	-0.082741 0.928607 0.979430 -0.056023	-0.006146 0.982706 0.978351 -0.018839	0.031720 0.979833 0.988138 0.032968	0 0.000000 9999
1 35	20 20	1 35	0.279918 0.800151 0.814367 -0.023720	0.003373 0.988793 0.970802 -0.001304	0.019304 0.984922 0.985712 0.019000	0.023920 0.984930 0.985533 0.022755	-0.062563 0.965804 0.953267 -0.014515	0.005802 0.986174 0.985008 -0.000665	-0.006107 0.985800 0.952782 -0.025404	-0.002086 0.985697 0.955797 0.011907	0.020406 0.978700 0.977043 0.011579	-0.025948 0.980223 0.951864 0.012452	-0.037976 0.928607 0.980306 -0.003472	-0.001465 0.982706 0.983914 -0.009059	-0.002983 0.979833 0.982195 -0.007239	0 0.000000 9999
1 36	20 20	1 36	0.326389 0.800151 0.775379 -0.002259	-0.007923 0.988793 0.980169 -0.010624	0.023043 0.984922 0.966760 0.014594	0.023079 0.984930 0.968156 0.014777	0.070052 0.965804 0.953678 0.020278	0.001734 0.986174 0.986606 0.003586	-0.006455 0.985800 0.981681 -0.003260	0.012547 0.985697 0.971244 0.006535	0.026419 0.978700 0.981745 0.018892	0.041571 0.980223 0.972696 0.024273	0.053341 0.928607 0.977647 0.011806	-0.007920 0.982706 0.983045 0.004036	0.021689 0.979833 0.979830 0.016281	0 0.000000 9999
1 37	20 20	1 37	0.393566 0.800151 0.732465 0.031891	0.020712 0.988793 0.985523 0.022676	0.025359 0.984922 0.963247 0.018192	0.025375 0.984930 0.965660 0.019162	0.077001 0.965804 0.954409 0.031663	0.007953 0.986174 0.983789 0.008692	-0.003792 0.985800 0.983670 0.004942	0.030205 0.985697 0.969425 0.025588	0.020116 0.978700 0.976882 0.007776	0.037570 0.980223 0.983264 0.019248	0.107558 0.928607 0.961014 0.040970	0.019847 0.982706 0.983961 0.024541	0.019425 0.979833 0.981520 0.014094	0 0.031891 9999
1 38	20 19	1 38	0.377521 0.800151 0.760936 0.020753	-0.002334 0.988793 0.973975 -0.001666	-0.001181 0.984922 0.985816 -0.003343	-0.001122 0.984930 0.985252 0.001000	0.043113 0.965804 0.966506 0.009084	0.027796 0.986174 0.979219 0.031624	-0.012777 0.985800 0.987562 -0.009488	0.026087 0.985697 0.973826 0.022267	0.018682 0.978700 0.986137 0.015913	0.019192 0.980223 0.971047 -0.006382	0.127935 0.928607 0.936654 0.037128	0.013674 0.982706 0.979837 0.005746	-0.009712 0.979833 0.983361 -0.004067	0 0.020753 9999
1 39	20 20	1 39	0.372428 0.800151 0.772358 0.044546	0.007195 0.988793 0.966741 0.001008	0.000607 0.984922 0.987904 0.002017	-0.002006 0.984930 0.986449 0.001440	0.022068 0.965804 0.969721 -0.012859	-0.008076 0.986174 0.975653 -0.003248	-0.028268 0.985800 0.983587 -0.022610	0.005421 0.985697 0.963483 0.000393	0.009676 0.978700 0.983494 0.003293	0.030757 0.980223 0.975532 0.011019	0.172721 0.928607 0.920879 0.066869	0.005461 0.982706 0.979538 0.000760	-0.005446 0.979833 0.986239 -0.002085	0 0.044546 -9
1 40	20 20	1 40	0.346136 0.800151 0.782643 0.003799	-0.001534 0.988793 0.985163 -0.004473	-0.009632 0.984922 0.980254 -0.017890	-0.007327 0.984930 0.979824 -0.013840	0.067585 0.965804 0.970338 0.033469	0.020789 0.986174 0.987157 0.020592	0.003229 0.985800 0.986718 0.005970	0.037979 0.985697 0.979465 0.028614	0.041148 0.978700 0.985371 0.036629	0.034848 0.980223 0.983517 0.020200	0.066357 0.928607 0.963761 -0.002165	0.022362 0.982706 0.985952 0.019629	0.016116 0.979833 0.971299 0.016829	0 0.003799 9999
1 41	20 20	1 41	0.319529 0.800151 0.777458 -0.018745	0.009013 0.988793 0.980010 0.007672	-0.008230 0.984922 0.973769 -0.011755	-0.015341 0.984930 0.976023 -0.017193	0.019693 0.965804 0.984125 0.010402	-0.022068 0.986174 0.985420 -0.020397	0.005325 0.985800 0.986385 0.008362	-0.003945 0.985697 0.985238 -0.005327	-0.025710 0.978700 0.968205 -0.004268	0.025200 0.980223 0.985002 0.013569	0.064619 0.928607 0.977000 0.025736	-0.012221 0.982706 0.985258 -0.017417	0.002442 0.979833 0.939028 0.013974	0 0.000000 9999
1 42	20 20	1 42	0.294758 0.800151 0.834292 -0.000934	-0.019448 0.988793 0.965296 -0.020092	-0.042758 0.984922 0.981481 -0.043269	-0.041407 0.984930 0.978110 -0.043249	-0.066266 0.965804 0.954868 -0.020916	0.003934 0.986174 0.979872 0.000375	0.007578 0.985800 0.958171 -0.006500	-0.017984 0.985697 0.974729 -0.008832	-0.021814 0.978700 0.966509 -0.005851	-0.001042 0.980223 0.980430 0.008492	-0.045570 0.928607 0.976370 -0.012259	0.013020 0.982706 0.986439 0.010526	0.011878 0.979833 0.984976 0.003930	0 0.000000 9999
1 43	20 18	1 43	0.123866 0.800151 0.945382 -0.021831	0.032561 0.988793 0.951240 0.031389	0.008204 0.984922 0.980112 0.011386	0.012300 0.984930 0.957962 0.009175	-0.014702 0.965804 0.985776 0.005226	0.038061 0.986174 0.981509 0.035694	0.007054 0.985800 0.979194 0.001273	0.018034 0.985697 0.974291 0.017279	0.006278 0.978700 0.974005 0.022840	0.011489 0.980223 0.984197 -0.000395	-0.005617 0.928607 0.985464 0.010633	0.016867 0.982706 0.978946 0.017685	-0.008746 0.979833 0.978088 -0.012534	0 0.000000 9999
1 44	20 16	1 44	0.222908 0.800151 0.902526 0.010991	-0.003571 0.988793 0.961837 -0.006708	0.006478 0.984922 0.968819 0.006193	0.007328 0.984930 0.976736 0.007213	-0.006554 0.965804 0.971634 0.020937	0.001492 0.986174 0.983249 0.000971	0.027385 0.985800 0.958334 0.006782	-0.007091 0.985697 0.948018 0.002347	0.005915 0.978700 0.982895 -0.004494	-0.003464 0.980223 0.972127 0.021999	-0.063196 0.928607 0.978733 -0.025839	0.018855 0.982706 0.970281 0.015189	0.034433 0.979833 0.988236 0.030478	0 0.010991 9999
1 45	20 18	1 45	0.106240 0.800151 0.955111 0.005984	0.006783 0.988793 0.954986 0.011666	0.001081 0.984922 0.984373 0.002125	0.005487 0.984930 0.985200 0.006123	0.007149 0.965804 0.983646 0.003831	0.014745 0.986174 0.972891 0.018852	-0.004747 0.985800 0.978032 -0.001229	0.028415 0.985697 0.966702 0.019524	0.032652 0.978700 0.972280 0.025482	-0.000451 0.980223 0.979591 -0.001332	-0.039308 0.928607 0.976310 -0.029738	0.010788 0.982706 0.983174 0.002876	-0.005972 0.979833 0.960372 -0.004545	0 0.005984 9999
1 46	20 20	1 46	0.222534 0.800151 0.886492 0.004113	0.000517 0.988793 0.963679 -0.000462	-0.013039 0.984922 0.982051 -0.006718	-0.009724 0.984930 0.987516 -0.005336	-0.023111 0.965804 0.957445 0.006005	-0.012260 0.986174 0.979362 -0.016559	0.000311 0.985800 0.974964 -0.006780	-0.000923 0.985697 0.969177 0.003366	-0.010410 0.978700 0.976145 -0.022181	-0.037040 0.980223 0.964203 -0.011846	0.004560 0.928607 0.983125 0.013512	0.011061 0.982706 0.976452 0.007588	0.028834 0.979833 0.982435 0.020422	0 0.004113 9999
1 47	20 20	1 47	0.332086 0.800151 0.810127 0.027126	0.006470 0.988793 0.974504 0.001474	0.014588 0.984922 0.972614 0.006827	0.016790 0.984930 0.974128 0.009678	0.002696 0.965804 0.978872 -0.018430	0.000523 0.986174 0.981852 -0.002793	-0.016634 0.985800 0.983446 -0.016515	-0.021492 0.985697 0.980295 -0.021071	0.004941 0.978700 0.975227 0.024185	0.000954 0.980223 0.983632 -0.009865	-0.028035 0.928607 0.984036 -0.015912	-0.016154 0.982706 0.977656 -0.006703	0.003418 0.979833 0.962782 0.013329	0 0.027126 9999
1 48	20 20	1 48	0.297101 0.800151 0.780898 -0.009209	-0.003181 0.988793 0.974746 -0.002452	-0.023121 0.984922 0.952685 -0.021513	-0.023289 0.984930 0.948642 -0.023667	0.055859 0.965804 0.958751 0.015261	-0.005349 0.986174 0.985813 -0.009415	-0.021881 0.985800 0.949452 0.003264	0.000246 0.985697 0.948530 -0.012142	0.000494 0.978700 0.985506 -0.004329	0.018283 0.980223 0.976682 0.000612	-0.034720 0.928607 0.979965 -0.012270	-0.023305 0.982706 0.951170 -0.006494	-0.007817 0.979833 0.956246 0.003361	0 0.000000 9999
1 49	20 20	1 49	0.327528 0.800151 0.800668 0.004631	-0.016441 0.988793 0.982485 -0.016806	0.016602 0.984922 0.981447 0.016859	0.016048 0.984930 0.978992 0.012530	0.021572 0.965804 0.979759 0.004131	0.029549 0.986174 0.981238 0.028133	0.020662 0.985800 0.977596 0.012674	0.033920 0.985697 0.983507 0.029088	0.012610 0.978700 0.982091 0.008935	-0.000277 0.980223 0.984831 -0.013353	0.087092 0.928607 0.963871 0.015806	0.014181 0.982706 0.980077 0.006876	0.042697 0.979833 0.981534 0.037337	0 0.004631 9999
1 50	20 20	1 50	0.329425 0.800151 0.781401 -0.012960	0.007347 0.988793 0.983218 0.005402	-0.023466 0.984922 0.982892 -0.022118	-0.023918 0.984930 0.982339 -0.022857	0.046737 0.965804 0.973070 0.021647	-0.004520 0.986174 0.985661 -0.006032	0.006369 0.985800 0.983949 0.010952	0.010807 0.985697 0.979587 0.000761	0.001790 0.978700 0.980990 -0.002763	0.025585 0.980223 0.981261 0.010688	0.064694 0.928607 0.963666 0.003650	0.021081 0.982706 0.986287 0.021235	0.020868 0.979833 0.984052 0.022191	0 0.000000 9999
1 51	20 20	1 51	0.324735 0.800151 0.797316 -0.005736	0.030316 0.988793 0.973081 0.028090	-0.012377 0.984922 0.984193 -0.017871	-0.014261 0.984930 0.984705 -0.019181	0.032594 0.965804 0.973928 0.002120	0.019028 0.986174 0.980187 0.020403	-0.002608 0.985800 0.985213 -0.003891	0.007684 0.985697 0.975787 -0.001890	-0.015851 0.978700 0.977780 -0.028263	0.029146 0.980223 0.976862 0.010566	0.114335 0.928607 0.942217 0.018038	0.024318 0.982706 0.980487 0.018351	-0.018318 0.979833 0.986357 -0.021487	0 0.000000 9999
1 52	20 20	1 52	0.288389 0.800151 0.798325 -0.010960	0.004537 0.988793 0.984601 0.003324	-0.012821 0.984922 0.958726 -0.003838	-0.007518 0.984930 0.956826 -0.000260	0.027485 0.965804 0.964261 -0.018001	0.016958 0.986174 0.962465 0.006307	-0.051251 0.985800 0.937926 -0.031469	-0.004166 0.985697 0.983386 -0.012365	0.016436 0.978700 0.984411 0.006620	0.031182 0.980223 0.983259 0.017373	0.029097 0.928607 0.982739 0.010796	-0.053482 0.982706 0.968191 -0.047172	-0.017324 0.979833 0.990242 -0.014347	0 0.000000 9999
1 53	20 20	1 53	0.301326 0.800151 0.815722 0.032234	-0.015571 0.988793 0.926168 -0.009246	0.007291 0.984922 0.986169 0.007088	0.012607 0.984930 0.983104 0.017712	0.002975 0.965804 0.969179 0.004548	-0.021685 0.986174 0.938257 -0.006427	0.002344 0.985800 0.973455 0.009933	0.008114 0.985697 0.935607 -0.002585	-0.005231 0.978700 0.972874 -0.015939	0.008733 0.980223 0.976144 -0.010239	-0.005589 0.928607 0.980435 -0.005895	0.017330 0.982706 0.974961 0.004758	-0.012577 0.979833 0.990874 -0.010485	0 0.032234 9999
1 54	20 20	1 54	0.333914 0.800151 0.793356 -0.002112	0.000719 0.988793 0.974974 0.000107	0.001332 0.984922 0.978675 -0.000734	-0.000580 0.984930 0.980314 -0.003903	0.026978 0.965804 0.973556 0.002986	-0.017665 0.986174 0.980177 -0.015127	-0.010952 0.985800 0.979416 -0.015833	-0.018563 0.985697 0.980875 -0.018941	-0.017659 0.978700 0.981865 -0.025911	0.024221 0.980223 0.972580 0.005509	0.093763 0.928607 0.936900 -0.011467	-0.000494 0.982706 0.974995 -0.019008	-0.009930 0.979833 0.988044 -0.009255	0 0.000000 9999
1 55	20 20	1 55	0.231153 0.800151 0.881824 0.003942	-0.006410 0.988793 0.958528 -0.011190	-0.001645 0.984922 0.985474 0.002774	-0.023851 0.984930 0.979945 -0.020138	-0.033490 0.965804 0.963344 0.006844	0.043459 0.986174 0.973341 0.037356	0.015459 0.985800 0.971044 0.010814	0.021530 0.985697 0.976009 0.024429	-0.025400 0.978700 0.939731 -0.001667	0.028752 0.980223 0.978773 0.013708	-0.039554 0.928607 0.984256 -0.015183	0.007248 0.982706 0.985856 0.001047	0.011175 0.979833 0.983652 0.008355	0 0.003942 9999
1 56	20 20	1 56	0.317741 0.800151 0.815522 0.011083	-0.011319 0.988793 0.978923 -0.015542	-0.021985 0.984922 0.964514 -0.031611	-0.020221 0.984930 0.963690 -0.027964	0.041818 0.965804 0.963767 0.013626	0.019715 0.986174 0.981338 0.014020	-0.015631 0.985800 0.983085 -0.009822	0.020786 0.985697 0.979275 0.019358	0.010430 0.978700 0.977648 0.004135	-0.000643 0.980223 0.982719 0.004707	-0.003716 0.928607 0.987968 0.011000	-0.005392 0.982706 0.977294 0.010091	-0.021257 0.979833 0.980978 -0.019490	0 0.011083 9999
1 57	20 20	1 57	0.162526 0.800151 0.891192 -0.004670	0.021281 0.988793 0.934219 0.018578	0.031265 0.984922 0.985381 0.031937	0.021843 0.984930 0.950221 0.019315	-0.036021 0.965804 0.950446 -0.006864	0.005766 0.986174 0.985486 0.001753	0.009464 0.985800 0.952984 -0.004118	0.011528 0.985697 0.954567 0.011111	-0.006460 0.978700 0.930539 0.012871	0.023995 0.980223 0.980355 0.008312	0.001525 0.928607 0.984245 0.015776	-0.017094 0.982706 0.975379 -0.033326	0.023037 0.979833 0.981960 0.022248	0 0.000000 9999
1 58	20 20	1 58	0.302561 0.800151 0.813901 -0.001297	-0.001173 0.988793 0.970297 -0.000972	0.028239 0.984922 0.979466 0.024221	0.026692 0.984930 0.976904 0.023650	0.044804 0.965804 0.978825 0.032071	-0.022832 0.986174 0.981202 -0.021239	0.044703 0.985800 0.975886 0.034965	-0.000317 0.985697 0.980810 0.000508	0.004402 0.978700 0.973820 -0.003916	0.009932 0.980223 0.982912 0.004281	0.058241 0.928607 0.961762 -0.006295	0.022713 0.982706 0.972973 0.017819	0.030035 0.979833 0.984813 0.028584	0 0.000000 9999
1 59	20 20	1 59	0.220080 0.800151 0.832396 -0.011501	-0.024973 0.988793 0.974039 -0.019612	-0.002479 0.984922 0.942748 0.014921	-0.002245 0.984930 0.934652 0.012787	0.014725 0.965804 0.967149 -0.013526	-0.007919 0.986174 0.977297 -0.007609	-0.042900 0.985800 0.953459 -0.031319	-0.002679 0.985697 0.958792 -0.007952	-0.004317 0.978700 0.975721 -0.010842	0.004101 0.980223 0.982458 -0.008939	-0.062992 0.928607 0.964956 -0.035602	-0.050536 0.982706 0.953885 -0.037741	-0.001345 0.979833 0.989146 0.002277	0 0.000000 9999
1 60	20 20	1 60	0.236132 0.800151 0.876592 0.032080	0.011759 0.988793 0.929220 0.015854	0.007494 0.984922 0.981104 0.004541	0.005581 0.984930 0.981895 0.001521	-0.030552 0.965804 0.973684 -0.004181	-0.020733 0.986174 0.943783 -0.013616	0.000606 0.985800 0.987641 0.005972	0.011336 0.985697 0.951280 0.002419	-0.002637 0.978700 0.987301 -0.005692	0.022404 0.980223 0.983061 0.009780	-0.035846 0.928607 0.974815 0.007551	0.026256 0.982706 0.973519 0.011865	0.002276 0.979833 0.989887 -0.001691	0 0.032080 9999
1 61	20 20	1 61	0.294654 0.800151 0.822827 0.013164	0.018340 0.988793 0.976481 0.021605	0.007737 0.984922 0.969838 -0.002453	0.010293 0.984930 0.971572 0.002915	0.051912 0.965804 0.969161 0.020568	0.008830 0.986174 0.977908 0.007241	-0.017137 0.985800 0.976201 -0.016323	0.001288 0.985697 0.977814 -0.004376	0.034109 0.978700 0.982896 0.021475	0.005319 0.980223 0.983337 -0.005690	0.070294 0.928607 0.951824 0.009156	0.004329 0.982706 0.980358 -0.003686	0.029102 0.979833 0.981397 0.027735	0 0.013164 9999
1 62	20 20	1 62	0.295534 0.800151 0.847423 0.016487	0.012416 0.988793 0.980088 0.012277	0.000384 0.984922 0.984081 0.000683	-0.000340 0.984930 0.983326 0.001608	0.044754 0.965804 0.972189 0.014760	-0.017086 0.986174 0.936242 -0.003062	-0.021968 0.985800 0.953144 -0.004956	0.011479 0.985697 0.948131 -0.000009	0.024791 0.978700 0.981808 0.018887	0.047185 0.980223 0.975602 0.030897	-0.047922 0.928607 0.983282 -0.022526	0.012483 0.982706 0.963691 -0.001957	-0.025946 0.979833 0.972567 -0.031657	0 0.016487 9999
1 63	20 20	1 63	0.306842 0.800151 0.809372 0.006553	0.004674 0.988793 0.973783 0.001196	0.018182 0.984922 0.986346 0.015518	0.019670 0.984930 0.989324 0.016511	-0.041461 0.965804 0.956908 -0.002269	-0.023853 0.986174 0.975031 -0.025074	0.025451 0.985800 0.950111 0.008578	-0.032762 0.985697 0.944913 -0.019057	0.037388 0.978700 0.975222 0.025388	-0.047187 0.980223 0.950892 -0.010189	-0.038623 0.928607 0.981982 -0.008519	0.004438 0.982706 0.984689 0.001267	-0.017033 0.979833 0.985029 -0.015138	0 0.006553 9999
1 64	20 20	1 64	0.330202 0.800151 0.803830 0.009690	-0.010825 0.988793 0.968381 -0.009283	0.005503 0.984922 0.982446 0.005579	0.001455 0.984930 0.982620 0.002071	0.049954 0.965804 0.980375 0.036716	0.011794 0.986174 0.979747 0.016956	0.016048 0.985800 0.980696 0.021118	0.015317 0.985697 0.979914 0.014797	0.019719 0.978700 0.983956 0.012444	0.065496 0.980223 0.977047 0.050348	0.099632 0.928607 0.962180 0.032762	0.044834 0.982706 0.981295 0.037605	0.016748 0.979833 0.985633 0.012927	0 0.009690 9999
1 65	20 20	1 65	0.293669 0.800151 0.835412 0.020044	0.018348 0.988793 0.962906 0.011334	0.000090 0.984922 0.981870 0.001961	0.002074 0.984930 0.980277 0.004062	-0.018846 0.965804 0.970096 -0.000273	0.004424 0.986174 0.958268 0.016085	0.055678 0.985800 0.968477 0.044444	0.011180 0.985697 0.969860 0.006210	-0.022926 0.978700 0.933948 0.001312	0.012763 0.980223 0.981398 -0.002827	0.042541 0.928607 0.973143 0.020787	0.028909 0.982706 0.976896 0.019855	0.001353 0.979833 0.988512 0.003075	0 0.020044 9999
1 66	20 20	1 66	0.307196 0.800151 0.808622 -0.003130	-0.004528 0.988793 0.966041 -0.006756	0.013248 0.984922 0.985074 0.014155	0.005022 0.984930 0.982870 0.006692	0.006047 0.965804 0.969388 0.000908	0.001587 0.986174 0.975533 0.000558	-0.006581 0.985800 0.973943 -0.009862	0.018653 0.985697 0.982231 0.013392	0.000202 0.978700 0.959609 -0.009265	0.015458 0.980223 0.982958 0.005133	0.114840 0.928607 0.940438 0.024540	0.011930 0.982706 0.973477 0.001407	0.025026 0.979833 0.989063 0.021980	0 0.000000 9999
1 67	20 20	1 67	0.484838 0.800151 0.526273 0.010135	0.005260 0.988793 0.960227 0.007169	-0.007759 0.984922 0.984290 -0.008692	-0.008120 0.984930 0.985755 -0.005778	0.044439 0.965804 0.972582 0.025802	-0.020632 0.986174 0.973119 -0.017259	0.020591 0.985800 0.983646 0.016463	0.010707 0.985697 0.971280 0.005725	-0.005449 0.978700 0.969700 -0.004935	0.016795 0.980223 0.983445 0.008780	0.107200 0.928607 0.945120 0.010443	0.024865 0.982706 0.947301 0.000184	-0.006365 0.979833 0.934129 -0.011517	0 0.010135 9999
1 68	20 20	1 68	0.517164 0.800151 0.449865 0.032909	0.010739 0.988793 0.732124 0.015444	0.009849 0.984922 0.989223 0.006582	0.005467 0.984930 0.984392 0.006258	-0.139360 0.965804 0.815121 -0.036500	-0.028492 0.986174 0.849667 -0.012721	0.043707 0.985800 0.786496 0.008032	0.014824 0.985697 0.921630 -0.002988	-0.101499 0.978700 0.720215 -0.041329	0.092395 0.980223 0.878152 0.030833	-0.147771 0.928607 0.901201 -0.021663	0.036911 0.982706 0.927577 0.010378	0.003670 0.979833 0.983119 -0.002182	0 0.032909 9999
1 69	20 20	1 69	0.456426 0.800151 0.620058 0.025506	-0.005146 0.988793 0.972832 -0.007943	-0.003879 0.984922 0.982233 -0.001703	-0.011103 0.984930 0.983409 -0.008018	0.020861 0.965804 0.961926 -0.013254	0.014340 0.986174 0.965490 0.024333	0.035140 0.985800 0.954649 0.014856	0.004142 0.985697 0.980957 -0.001159	0.014668 0.978700 0.970747 0.000787	0.015529 0.980223 0.964840 -0.003100	0.200007 0.928607 0.860828 0.063019	0.048213 0.982706 0.965293 0.033687	0.007304 0.979833 0.986653 0.005243	0 0.025506 9999
1 70	20 20	1 70	0.286303 0.800151 0.820148 -0.007465	0.003549 0.988793 0.978386 0.004544	-0.000517 0.984922 0.979464 0.005228	-0.001104 0.984930 0.983120 0.005883	0.040961 0.965804 0.967413 0.008981	-0.020625 0.986174 0.960598 -0.016232	-0.000345 0.985800 0.980555 -0.002403	-0.012359 0.985697 0.961627 -0.023781	-0.000148 0.978700 0.982399 -0.009495	0.010273 0.980223 0.978872 -0.004386	0.110105 0.928607 0.939511 0.018104	0.048633 0.982706 0.974681 0.036295	-0.005019 0.979833 0.968567 -0.007989	0 0.000000 9999
1 71	20 20	1 71	0.123215 0.800151 0.909800 -0.019211	0.022040 0.988793 0.956224 0.023738	0.005137 0.984922 0.984988 0.004802	0.011981 0.984930 0.961133 0.005564	-0.023810 0.965804 0.976322 -0.013596	-0.011055 0.986174 0.981637 -0.010951	-0.000344 0.985800 0.977567 -0.011184	-0.033633 0.985697 0.967701 -0.029666	-0.016666 0.978700 0.967904 0.001352	0.007661 0.980223 0.983423 -0.002526	-0.022593 0.928607 0.981457 0.001008	-0.018029 0.982706 0.981814 -0.019427	-0.001322 0.979833 0.982816 0.000745	0 0.000000 9999
1 72	20 20	1 72	0.290898 0.800151 0.812125 -0.023192	0.013658 0.988793 0.953558 0.014877	-0.018438 0.984922 0.982678 -0.014989	-0.019749 0.984930 0.981393 -0.014503	0.042194 0.965804 0.982508 0.028318	-0.006676 0.986174 0.968223 -0.013305	0.009044 0.985800 0.984407 0.011458	0.006609 0.985697 0.981356 0.008703	0.046613 0.978700 0.978667 0.032811	0.041013 0.980223 0.978858 0.022594	0.023109 0.928607 0.984863 0.022796	0.026886 0.982706 0.980243 0.015564	0.004120 0.979833 0.985665 0.004924	0 0.000000 9999
1 73	20 20	1 73	0.322121 0.800151 0.819537 0.026948	0.012560 0.988793 0.980584 0.011847	-0.011496 0.984922 0.984882 -0.016861	-0.010329 0.984930 0.985788 -0.015200	0.037842 0.965804 0.975908 0.001031	-0.034606 0.986174 0.930268 -0.028844	-0.031397 0.985800 0.960511 -0.012180	0.008560 0.985697 0.953767 -0.009422	0.010196 0.978700 0.979664 -0.003534	0.015981 0.980223 0.978633 -0.002503	-0.008994 0.928607 0.984635 0.015993	0.003269 0.982706 0.964125 -0.011339	-0.005392 0.979833 0.990538 -0.001626	0 0.026948 9999
1 74	20 20	1 74	0.241130 0.800151 0.853348 0.001688	0.013318 0.988793 0.931253 0.012661	-0.026568 0.984922 0.988686 -0.030509	-0.026060 0.984930 0.989100 -0.028749	-0.033134 0.965804 0.984476 -0.025102	0.013347 0.986174 0.933952 0.025345	-0.026302 0.985800 0.984963 -0.020673	0.028271 0.985697 0.953480 0.014095	0.030399 0.978700 0.983636 0.024663	-0.004804 0.980223 0.980237 -0.017348	-0.021984 0.928607 0.978936 0.015860	0.006373 0.982706 0.977344 -0.009963	0.026734 0.979833 0.984227 0.022331	0 0.001688 9999
1 75	20 20	1 75	0.262580 0.800151 0.795328 -0.003469	-0.017695 0.988793 0.981075 -0.017724	-0.006022 0.984922 0.943009 0.005873	-0.002506 0.984930 0.941749 0.007519	0.034669 0.965804 0.958567 -0.008129	0.046503 0.986174 0.934454 0.031648	-0.024858 0.985800 0.947457 -0.003864	-0.014419 0.985697 0.979962 -0.017520	0.024809 0.978700 0.983987 0.014605	0.004540 0.980223 0.979956 -0.009918	0.011499 0.928607 0.969684 0.024962	-0.027067 0.982706 0.942828 -0.011910	0.013045 0.979833 0.989294 0.012159	0 0.000000 9999
1 76	20 20	1 76	0.179856 0.800151 0.843111 -0.005106	-0.007418 0.988793 0.982233 -0.009920	-0.009136 0.984922 0.977300 -0.010901	-0.011397 0.984930 0.976394 -0.015873	0.019070 0.965804 0.975926 -0.005610	-0.018056 0.986174 0.933014 -0.003242	-0.027176 0.985800 0.966104 -0.013801	-0.000693 0.985697 0.956632 -0.017957	0.003406 0.978700 0.985960 -0.007286	0.006623 0.980223 0.983910 -0.004994	-0.040953 0.928607 0.979474 -0.006075	0.011741 0.982706 0.974453 -0.003107	-0.006084 0.979833 0.990226 -0.006431	0 0.000000 9999
1 77	20 20	1 77	0.324174 0.800151 0.753526 0.008896	0.016429 0.988793 0.982815 0.011611	0.037865 0.984922 0.972227 0.038773	0.032495 0.984930 0.972518 0.032028	0.070832 0.965804 0.973419 0.040156	-0.010578 0.986174 0.965949 -0.007808	0.011060 0.985800 0.977324 0.012014	0.016705 0.985697 0.959260 0.003775	-0.001081 0.978700 0.987091 -0.004745	0.033749 0.980223 0.978394 0.014433	0.083774 0.928607 0.950895 0.019424	0.006095 0.982706 0.969751 0.002423	0.004387 0.979833 0.986373 0.004827	0 0.008896 9999
1 78	20 20	1 78	0.327607 0.800151 0.773088 0.008516	-0.004244 0.988793 0.983780 -0.006368	-0.000184 0.984922 0.984131 0.004462	-0.005055 0.984930 0.983958 -0.001468	0.035169 0.965804 0.964725 0.000006	-0.029068 0.986174 0.959484 -0.023061	-0.010526 0.985800 0.987117 -0.016165	-0.010370 0.985697 0.954852 -0.020735	-0.013068 0.978700 0.981432 -0.025136	0.026172 0.980223 0.981870 0.009819	0.110719 0.928607 0.942124 0.020202	-0.012725 0.982706 0.982141 -0.016197	-0.016192 0.979833 0.985602 -0.015024	0 0.008516 9999
1 79	20 20	1 79	0.377328 0.800151 0.759917 0.035906	0.005448 0.988793 0.973488 0.007196	0.023154 0.984922 0.987799 0.023073	0.017868 0.984930 0.986835 0.021278	0.031526 0.965804 0.983725 0.021334	0.021329 0.986174 0.978297 0.017351	0.017678 0.985800 0.986970 0.016923	0.017356 0.985697 0.987790 0.016944	-0.020698 0.978700 0.986280 -0.022191	0.027854 0.980223 0.982491 0.012301	0.042794 0.928607 0.972999 0.009071	0.019097 0.982706 0.979636 0.009608	-0.025606 0.979833 0.982542 -0.024845	0 0.035906 -9
1 80	20 20	1 80	0.364833 0.800151 0.769680 0.022395	-0.001356 0.988793 0.948221 -0.002346	-0.020520 0.984922 0.982274 -0.014442	-0.016028 0.984930 0.983078 -0.010130	0.061294 0.965804 0.981063 0.038095	-0.003310 0.986174 0.956123 0.004241	0.015240 0.985800 0.984324 0.019389	0.018498 0.985697 0.954174 0.007614	0.036069 0.978700 0.983311 0.030191	0.021442 0.980223 0.977221 0.005873	0.086123 0.928607 0.966024 0.026487	0.027142 0.982706 0.974650 0.016651	-0.001124 0.979833 0.985004 0.000330	0 0.022395 9999
1 81	20 20	1 81	0.378697 0.800151 0.746271 0.011213	0.014826 0.988793 0.968797 0.013774	0.032684 0.984922 0.981241 0.033176	0.033400 0.984930 0.981361 0.033356	0.037000 0.965804 0.972089 0.006149	-0.021149 0.986174 0.961130 -0.015736	-0.010067 0.985800 0.984086 -0.006199	0.010824 0.985697 0.946916 -0.004566	0.037023 0.978700 0.980092 0.027707	0.037468 0.980223 0.974338 0.016168	0.149982 0.928607 0.930614 0.044540	0.003207 0.982706 0.981564 -0.001807	0.038691 0.979833 0.978824 0.031389	0 0.011213 9999
1 82	20 20	1 82	0.267659 0.800151 0.808398 -0.003370	0.005894 0.988793 0.975717 0.003737	-0.012418 0.984922 0.928440 -0.008477	-0.010154 0.984930 0.929611 -0.006308	0.051369 0.965804 0.942012 -0.008302	0.010958 0.986174 0.944652 -0.001530	-0.034988 0.985800 0.920117 -0.013614	0.003499 0.985697 0.980569 0.010170	-0.004697 0.978700 0.973676 -0.017107	0.039384 0.980223 0.984110 0.025505	-0.039602 0.928607 0.973454 -0.003934	-0.025714 0.982706 0.936737 -0.003607	-0.001915 0.979833 0.984614 -0.003479	0 0.000000 9999
1 83	20 20	1 83	0.317569 0.800151 0.795893 -0.003345	0.030447 0.988793 0.973025 0.027410	0.013660 0.984922 0.968465 0.020586	0.015181 0.984930 0.966419 0.023167	0.032033 0.965804 0.966379 -0.001139	-0.013450 0.986174 0.971437 -0.007414	-0.005498 0.985800 0.974265 0.004176	0.005124 0.985697 0.949399 -0.000747	-0.014925 0.978700 0.980488 -0.020192	0.017017 0.980223 0.972011 -0.000906	0.057900 0.928607 0.974781 0.029796	-0.009958 0.982706 0.980223 -0.005082	0.000827 0.979833 0.980924 0.000068	0 0.000000 9999
1 84	20 19	1 84	0.129532 0.800151 0.782070 0.012905	-0.020188 0.988793 0.979080 -0.017130	-0.005052 0.984922 0.982079 0.001695	-0.010638 0.984930 0.983174 -0.006402	-0.052563 0.965804 0.883526 -0.015892	-0.014601 0.986174 0.952609 -0.005996	-0.015193 0.985800 0.974846 -0.024306	-0.026925 0.985697 0.982748 -0.024826	-0.004513 0.978700 0.974417 -0.004855	-0.000673 0.980223 0.978174 -0.006891	-0.045005 0.928607 0.959793 -0.015582	-0.004586 0.982706 0.986216 -0.010934	-0.013808 0.979833 0.966217 -0.012631	0 0.012905 9999
1 85	20 20	1 85	0.242163 0.800151 0.888045 0.013747	0.007993 0.988793 0.974652 0.011465	0.007930 0.984922 0.983403 0.008657	0.006438 0.984930 0.985368 0.006557	-0.055973 0.965804 0.974780 -0.031388	-0.003185 0.986174 0.975528 -0.003867	0.020765 0.985800 0.970214 0.004974	-0.021583 0.985697 0.963416 -0.011250	0.011372 0.978700 0.977949 0.003647	-0.051132 0.980223 0.971788 -0.025810	-0.073973 0.928607 0.975602 -0.034297	-0.013323 0.982706 0.984337 -0.018242	-0.014796 0.979833 0.984978 -0.016092	0 0.013747 9999
1 86	20 20	1 86	0.289660 0.800151 0.816078 -0.009307	-0.025968 0.988793 0.973709 -0.024943	-0.013369 0.984922 0.976193 -0.014176	-0.014637 0.984930 0.974946 -0.017122	0.018140 0.965804 0.981385 0.008980	0.007869 0.986174 0.958564 -0.001987	-0.004286 0.985800 0.980285 -0.003160	-0.007222 0.985697 0.980499 -0.000487	0.006651 0.978700 0.985459 -0.004383	-0.012225 0.980223 0.985434 -0.015952	0.007932 0.928607 0.985990 0.015724	0.016802 0.982706 0.986055 0.016615	0.004938 0.979833 0.986975 -0.002217	0 0.000000 9999
1 87	20 20	1 87	0.294112 0.800151 0.831232 0.000176	0.025176 0.988793 0.971249 0.024952	0.012216 0.984922 0.982852 0.017964	0.009797 0.984930 0.982446 0.016206	-0.036393 0.965804 0.973007 -0.006975	-0.001850 0.986174 0.968131 -0.012561	-0.009433 0.985800 0.980667 -0.004057	-0.008671 0.985697 0.973120 -0.001576	0.009594 0.978700 0.970637 -0.004503	0.009997 0.980223 0.978777 0.001886	-0.030683 0.928607 0.979704 0.011999	0.014286 0.982706 0.979229 0.006635	-0.009608 0.979833 0.949034 0.003231	0 0.000176 9999
1 88	20 20	1 88	0.324676 0.800151 0.768960 -0.019307	-0.011146 0.988793 0.983591 -0.010605	-0.003605 0.984922 0.980422 -0.003044	-0.014913 0.984930 0.979757 -0.013689	0.023045 0.965804 0.985075 0.014461	0.013217 0.986174 0.975259 0.021433	-0.005532 0.985800 0.982666 -0.003168	0.016841 0.985697 0.975418 0.012201	-0.036352 0.978700 0.939017 -0.003312	0.033273 0.980223 0.979363 0.016147	0.042842 0.928607 0.976535 0.003590	0.018928 0.982706 0.978233 0.011356	-0.032857 0.979833 0.918251 -0.015617	0 0.000000 9999
1 89	20 20	1 89	0.322339 0.800151 0.785931 -0.009758	0.005816 0.988793 0.980355 0.006519	-0.000704 0.984922 0.981300 0.003686	-0.004359 0.984930 0.979492 0.000745	0.025523 0.965804 0.976193 0.011527	-0.018451 0.986174 0.980422 -0.006623	0.010973 0.985800 0.984782 0.009458	-0.001594 0.985697 0.983622 -0.001025	-0.006841 0.978700 0.976436 0.006661	0.000522 0.980223 0.977221 -0.017560	0.080649 0.928607 0.957656 0.012445	0.001907 0.982706 0.972277 -0.012582	0.004415 0.979833 0.959766 0.007705	0 0.000000 9999
1 90	20 20	1 90	0.354373 0.800151 0.758900 0.011386	0.030817 0.988793 0.963786 0.027272	0.048175 0.984922 0.976603 0.047658	0.051632 0.984930 0.974476 0.051389	0.033828 0.965804 0.971126 0.001682	0.009155 0.986174 0.972218 0.015052	-0.005768 0.985800 0.983758 -0.000921	0.022249 0.985697 0.957965 0.011130	0.004865 0.978700 0.977564 0.000577	0.052443 0.980223 0.972297 0.027974	0.142888 0.928607 0.931264 0.046860	0.023109 0.982706 0.980701 0.009672	0.011458 0.979833 0.973268 0.009968	0 0.011386 9999
1 91	20 20	1 91	0.333553 0.800151 0.799566 0.009780	-0.002430 0.988793 0.980250 -0.006732	0.008318 0.984922 0.948793 0.001592	0.008820 0.984930 0.948714 0.000519	0.077812 0.965804 0.939666 0.019505	-0.016155 0.986174 0.980231 -0.026017	0.014701 0.985800 0.983478 0.015637	-0.004083 0.985697 0.979607 -0.006520	0.050933 0.978700 0.978389 0.037277	0.028334 0.980223 0.979930 0.011013	0.010039 0.928607 0.987671 -0.002806	-0.020180 0.982706 0.973944 -0.000831	0.017522 0.979833 0.986080 0.011819	0 0.009780 9999
1 92	20 17	1 92	0.152124 0.800151 0.910037 -0.023727	0.019341 0.988793 0.947036 0.020188	-0.002824 0.984922 0.984597 -0.002887	0.023240 0.984930 0.952419 0.013803	-0.025244 0.965804 0.968825 -0.007496	0.012748 0.986174 0.982502 0.008625	0.020855 0.985800 0.975253 0.024158	-0.016876 0.985697 0.974637 -0.008441	-0.005530 0.978700 0.969177 0.010668	0.004645 0.980223 0.974443 -0.010267	-0.022557 0.928607 0.981022 0.001611	0.000542 0.982706 0.977391 -0.003403	-0.043962 0.979833 0.987472 -0.041725	0 0.000000 9999
1 93	20 19	1 93	0.311441 0.800151 0.791709 0.005432	-0.004000 0.988793 0.983182 -0.002753	-0.017143 0.984922 0.982912 -0.015996	-0.017493 0.984930 0.980267 -0.016981	0.048802 0.965804 0.972795 0.026836	0.017560 0.986174 0.953114 0.028020	0.010357 0.985800 0.982579 0.016042	0.025163 0.985697 0.963226 0.019496	0.020251 0.978700 0.984345 0.017745	0.031961 0.980223 0.978983 0.022472	0.132689 0.928607 0.947054 0.057119	0.020209 0.982706 0.971422 0.009396	-0.004197 0.979833 0.986683 -0.003159	0 0.005432 9999
1 94	20 20	1 94	0.254968 0.800151 0.817280 0.010254	-0.008574 0.988793 0.975095 -0.005395	-0.012777 0.984922 0.925968 -0.000946	-0.009280 0.984930 0.922000 0.001212	0.084983 0.965804 0.958102 0.048416	0.003022 0.986174 0.984354 -0.000217	-0.007113 0.985800 0.958252 0.012328	0.033240 0.985697 0.961988 0.031773	0.033472 0.978700 0.983044 0.019627	0.046994 0.980223 0.980233 0.034890	-0.022598 0.928607 0.981337 -0.017290	-0.012773 0.982706 0.948174 0.001746	0.025550 0.979833 0.989559 0.025015	0 0.010254 9999
1 95	20 20	1 95	0.344846 0.800151 0.775377 0.013026	0.008838 0.988793 0.981198 0.006073	-0.008172 0.984922 0.976360 -0.014418	-0.004608 0.984930 0.981128 -0.007575	-0.019122 0.965804 0.985325 -0.012169	0.003312 0.986174 0.984059 0.001987	0.015273 0.985800 0.970570 0.005494	-0.006226 0.985697 0.973093 -0.003652	0.005583 0.978700 0.972189 -0.011632	-0.035716 0.980223 0.981256 -0.024751	0.048507 0.928607 0.977516 0.003919	0.044309 0.982706 0.977026 0.033715	-0.009557 0.979833 0.988881 -0.008676	0 0.013026 9999
1 96	20 20	1 96	0.334398 0.800151 0.798709 0.004111	-0.033898 0.988793 0.979622 -0.035694	0.000167 0.984922 0.982851 0.005551	-0.004949 0.984930 0.982620 0.002040	0.046462 0.965804 0.974018 0.017551	-0.004334 0.986174 0.948924 0.003978	-0.043946 0.985800 0.965047 -0.029505	0.001687 0.985697 0.959790 -0.009101	0.011981 0.978700 0.981542 -0.000709	0.018490 0.980223 0.983950 0.000212	-0.005522 0.928607 0.985789 0.001289	0.010474 0.982706 0.978650 -0.000677	0.016258 0.979833 0.989129 0.015797	0 0.004111 9999
1 97	20 19	1 97	0.143345 0.800151 0.787731 -0.004350	0.005751 0.988793 0.969490 0.006150	0.010889 0.984922 0.988953 0.013499	0.010156 0.984930 0.985130 0.013197	-0.056135 0.965804 0.868377 0.004487	-0.004772 0.986174 0.956080 0.005830	0.024781 0.985800 0.977125 0.011897	0.001107 0.985697 0.988074 0.000288	0.026905 0.978700 0.968489 0.017954	0.006036 0.980223 0.988562 -0.003947	-0.022971 0.928607 0.954135 0.026145	0.024447 0.982706 0.981913 0.022374	-0.006821 0.979833 0.958995 -0.004202	0 0.000000 9999
1 98	20 20	1 98	0.355281 0.800151 0.789678 0.015914	0.008218 0.988793 0.958282 0.004456	-0.016633 0.984922 0.984440 -0.016989	-0.019502 0.984930 0.982387 -0.019183	0.058373 0.965804 0.974289 0.025958	-0.012622 0.986174 0.972532 -0.007475	-0.023582 0.985800 0.984184 -0.019599	0.036827 0.985697 0.957944 0.023023	0.043645 0.978700 0.980931 0.033205	0.023408 0.980223 0.983549 0.005296	0.104062 0.928607 0.932195 -0.001463	-0.016751 0.982706 0.978139 -0.030335	0.013749 0.979833 0.987291 0.014104	0 0.015914 9999
1 99	20 20	1 99	0.369018 0.800151 0.762470 0.026730	0.030319 0.988793 0.984830 0.026950	-0.007902 0.984922 0.974876 -0.011126	-0.002458 0.984930 0.980801 -0.003481	0.075965 0.965804 0.962481 0.032492	0.014806 0.986174 0.982964 0.012712	0.020121 0.985800 0.980084 0.022848	0.034682 0.985697 0.979929 0.029589	0.001979 0.978700 0.984272 -0.004687	0.042904 0.980223 0.975045 0.020233	0.077225 0.928607 0.961860 0.002401	0.005867 0.982706 0.985387 0.000117	-0.011296 0.979833 0.970601 -0.010477	0 0.026730 9999
1 100	20 20	1 100	0.347543 0.800151 0.805430 0.029729	-0.004323 0.988793 0.976987 -0.005444	0.013374 0.984922 0.929966 -0.001869	0.015047 0.984930 0.928926 0.000035	0.080836 0.965804 0.937270 0.021157	-0.010796 0.986174 0.976721 -0.013312	-0.011970 0.985800 0.987239 -0.003772	-0.005326 0.985697 0.979928 -0.005842	0.004310 0.978700 0.982276 -0.008656	0.016825 0.980223 0.981975 0.001743	0.001050 0.928607 0.981975 0.007234	-0.027575 0.982706 0.956741 -0.003197	0.004244 0.979833 0.983502 0.000978	0 0.029729 9999
1 101	20 20	1 101	0.338198 0.800151 0.786028 0.011115	-0.002156 0.988793 0.973225 0.001128	0.003665 0.984922 0.976082 -0.004645	0.002996 0.984930 0.976724 -0.004102	0.010850 0.965804 0.982387 0.010103	-0.015003 0.986174 0.987803 -0.012255	-0.009270 0.985800 0.984939 -0.007907	0.016220 0.985697 0.984964 0.018031	-0.042383 0.978700 0.948049 -0.011652	0.024583 0.980223 0.981595 0.016298	-0.036398 0.928607 0.982244 -0.002680	-0.003835 0.982706 0.983694 -0.004654	-0.005511 0.979833 0.930296 0.014784	0 0.011115 9999
1 102	20 20	1 102	0.311060 0.800151 0.833512 0.016027	0.013097 0.988793 0.982137 0.012138	-0.001806 0.984922 0.985799 -0.005873	-0.000451 0.984930 0.985475 -0.002754	0.022492 0.965804 0.976669 0.002181	-0.024382 0.986174 0.973862 -0.023185	-0.024084 0.985800 0.968004 -0.010115	0.007398 0.985697 0.971589 0.006005	-0.024431 0.978700 0.978098 -0.009421	0.041684 0.980223 0.981703 0.028164	-0.047792 0.928607 0.976919 -0.007142	0.010943 0.982706 0.978759 0.006155	-0.021200 0.979833 0.959534 -0.014561	0 0.016027 9999
1 103	20 18	1 103	0.291428 0.800151 0.860880 0.023112	-0.007254 0.988793 0.956032 -0.009012	-0.021524 0.984922 0.952217 -0.024634	-0.022878 0.984930 0.976036 -0.019936	-0.079048 0.965804 0.942003 -0.023453	-0.008901 0.986174 0.982830 -0.007366	0.019792 0.985800 0.967523 0.005154	-0.031659 0.985697 0.974076 -0.024476	-0.068994 0.978700 0.936985 -0.035824	0.024092 0.980223 0.974596 0.001550	-0.036228 0.928607 0.980480 0.004026	0.003902 0.982706 0.951947 -0.003286	-0.005567 0.979833 0.990498 -0.008287	0 0.023112 9999
1 104	20 13	1 104	0.282203 0.800151 0.859530 0.007893	0.002877 0.988793 0.958037 0.004361	0.001619 0.984922 0.994726 0.000107	-0.001558 0.984930 0.994090 -0.002092	-0.085378 0.965804 0.942418 -0.037118	0.001778 0.986174 0.982701 0.000037	-0.003021 0.985800 0.939711 -0.024168	-0.015857 0.985697 0.914041 0.004017	0.003179 0.978700 0.981830 -0.012353	-0.048631 0.980223 0.943814 -0.009615	-0.030803 0.928607 0.974761 0.012495	0.005556 0.982706 0.967841 -0.004207	0.022284 0.979833 0.979926 0.016017	0 0.007893 9999
1 106	20 14	1 106	0.249956 0.800151 0.856777 -0.019053	0.001799 0.988793 0.977242 0.001324	-0.008576 0.984922 0.975702 -0.004331	-0.006267 0.984930 0.972808 -0.003270	0.047922 0.965804 0.938304 -0.005738	0.017559 0.986174 0.960363 0.009145	0.009940 0.985800 0.959082 0.027353	-0.011151 0.985697 0.981818 -0.010153	0.014574 0.978700 0.980122 0.009899	0.023724 0.980223 0.963379 0.000056	-0.004289 0.928607 0.974416 0.029397	-0.008232 0.982706 0.957838 0.011983	0.008448 0.979833 0.981519 0.002478	0 0.000000 9999
1 107	20 5	1 107	0.452316 0.800151 0.622859 0.022396	-0.012201 0.988793 0.887831 -0.014871	0.048099 0.984922 0.840784 0.036571	0.046455 0.984930 0.834087 0.031689	0.069159 0.965804 0.890271 -0.011087	0.019814 0.986174 0.908388 0.007927	-0.023656 0.985800 0.947839 -0.008391	-0.012823 0.985697 0.956553 -0.021427	0.000808 0.978700 0.965992 -0.022084	0.098734 0.980223 0.870291 0.045757	-0.037678 0.928607 0.946828 0.037460	-0.046939 0.982706 0.874640 -0.009220	-0.010060 0.979833 0.978406 -0.005504	0 0.022396 9999
2 3	16 18	2 3	0.317291 0.796607 0.811487 -0.012494	0.052937 0.951710 0.967109 0.005802	0.050865 0.927282 0.973175 0.008747	0.047140 0.925533 0.970450 0.001781	-0.025098 0.897002 0.983084 -0.019608	0.029003 0.977638 0.945061 0.005123	0.016201 0.984142 0.988270 0.013402	-0.022107 0.970801 0.973046 -0.004074	0.021858 0.973659 0.975900 0.006157	0.026267 0.983396 0.977805 0.006135	0.042107 0.975924 0.977878 0.016236	0.014565 0.926745 0.981162 0.011600	-0.016873 0.986185 0.952735 -0.002164	0 0.000000 9999
2 4	16 19	2 4	0.321163 0.796607 0.837992 0.026106	-0.025633 0.951710 0.983591 -0.007454	0.009829 0.927282 0.978531 -0.000242	0.008843 0.925533 0.979787 -0.000904	-0.021908 0.897002 0.984512 -0.016234	0.000469 0.977638 0.983315 0.005516	-0.033383 0.984142 0.958526 -0.010939	-0.049429 0.970801 0.980013 -0.027527	0.015203 0.973659 0.985486 0.002856	0.029823 0.983396 0.979403 0.012248	-0.038883 0.975924 0.941476 0.003847	-0.048462 0.926745 0.973876 0.005836	0.004596 0.986185 0.984742 0.000439	7 -0.026807 9999
2 5	16 17	2 5	0.208726 0.796607 0.906627 -0.004596	0.095041 0.951710 0.951537 0.036915	-0.005741 0.927282 0.988133 0.013508	0.106474 0.925533 0.955948 0.043108	-0.042490 0.897002 0.981049 -0.009795	-0.005867 0.977638 0.976401 0.002806	-0.012937 0.984142 0.973852 -0.000786	-0.013048 0.970801 0.972191 0.003817	-0.047359 0.973659 0.960669 -0.020424	0.028492 0.983396 0.972389 0.013709	0.017785 0.975924 0.982289 0.002187	-0.031242 0.926745 0.982447 -0.005427	0.001464 0.986185 0.981958 -0.003063	0 0.000000 9999
2 6	16 20	2 6	0.352976 0.796607 0.811179 0.042474	-0.027013 0.951710 0.980411 0.005294	-0.044424 0.927282 0.972533 -0.007273	-0.042615 0.925533 0.972992 -0.002516	0.066468 0.897002 0.969149 0.001443	-0.024589 0.977638 0.986517 -0.026193	0.020031 0.984142 0.978871 0.008633	-0.013356 0.970801 0.975189 -0.036583	0.018855 0.973659 0.983630 0.009962	0.039969 0.983396 0.982120 0.024544	-0.041454 0.975924 0.980592 -0.024333	0.010542 0.926745 0.984511 -0.003278	-0.004275 0.986185 0.986881 -0.001530	0 0.042474 -9
2 7	16 19	2 7	0.297338 0.796607 0.849619 0.009080	0.029239 0.951710 0.983028 0.008449	-0.147990 0.927282 0.935225 -0.059534	-0.145331 0.925533 0.935936 -0.056287	0.148424 0.897002 0.955811 0.049613	0.027282 0.977638 0.948007 -0.003617	0.045106 0.984142 0.919534 0.003166	-0.024237 0.970801 0.982550 -0.017373	-0.001922 0.973659 0.986567 -0.010592	0.023044 0.983396 0.982456 0.008174	0.023807 0.975924 0.975619 -0.000878	0.121176 0.926745 0.942014 0.031498	-0.000929 0.986185 0.976472 -0.007191	2 -0.023250 9999
2 8	16 17	2 8	0.159919 0.796607 0.934047 0.008483	-0.047127 0.951710 0.948524 -0.002153	-0.012870 0.927282 0.993100 -0.024878	-0.013836 0.925533 0.994508 -0.025270	-0.004053 0.897002 0.980185 0.004592	0.006581 0.977638 0.967613 -0.013409	0.021995 0.984142 0.976542 0.018909	-0.051473 0.970801 0.973887 -0.022006	0.016422 0.973659 0.976177 0.002208	0.026630 0.983396 0.972964 0.013123	0.009233 0.975924 0.974717 -0.013582	-0.028336 0.926745 0.940171 0.013848	0.005012 0.986185 0.970777 0.005187	3 -0.014641 9999
2 9	16 19	2 9	0.281020 0.796607 0.831395 -0.016232	0.045741 0.951710 0.968738 0.001242	0.065376 0.927282 0.957309 0.014114	0.062469 0.925533 0.960303 0.011763	0.082818 0.897002 0.972862 0.021909	-0.005624 0.977638 0.979247 -0.005057	0.023219 0.984142 0.975063 0.017329	0.021399 0.970801 0.985139 0.015782	-0.007497 0.973659 0.985863 -0.012067	0.025142 0.983396 0.976752 0.003752	0.012544 0.975924 0.983612 0.006535	0.071909 0.926745 0.971583 0.021765	0.031267 0.986185 0.979491 0.032329	0 0.000000 9999
2 10	16 20	2 10	0.328652 0.796607 0.807223 0.008507	-0.022278 0.951710 0.980700 -0.005749	0.054115 0.927282 0.976345 0.032212	0.051243 0.925533 0.976138 0.029729	0.077791 0.897002 0.977212 0.034741	0.005528 0.977638 0.981239 -0.003212	-0.006418 0.984142 0.979254 0.002228	-0.004441 0.970801 0.985064 0.001452	0.008714 0.973659 0.979378 -0.005240	0.035989 0.983396 0.978819 0.021563	-0.028588 0.975924 0.972707 -0.009781	-0.026977 0.926745 0.976476 0.011326	0.048975 0.986185 0.984798 0.043881	4 0.017191 9999
2 11	16 20	2 11	0.328736 0.796607 0.794782 -0.007922	-0.015764 0.951710 0.983416 -0.020899	0.013367 0.927282 0.972737 -0.002607	0.001929 0.925533 0.974042 -0.002635	0.029758 0.897002 0.979529 0.036972	-0.014924 0.977638 0.970878 0.000616	-0.011926 0.984142 0.975619 0.000063	0.005872 0.970801 0.974122 -0.009190	-0.014276 0.973659 0.955135 0.015385	0.021472 0.983396 0.980583 0.006601	-0.007846 0.975924 0.978142 0.003178	-0.037578 0.926745 0.977511 0.001379	-0.016222 0.986185 0.960802 -0.002189	0 0.000000 9999
2 12	16 8	2 12	0.115167 0.796607 0.946844 0.011981	-0.011235 0.951710 0.968777 0.010598	0.003735 0.927282 0.991555 0.004355	-0.001751 0.925533 0.989621 0.003341	-0.091676 0.897002 0.957970 -0.038817	-0.022758 0.977638 0.973730 -0.017672	-0.028844 0.984142 0.973865 -0.015714	0.004984 0.970801 0.984929 0.005063	0.019418 0.973659 0.972844 -0.000631	0.024373 0.983396 0.983294 0.013681	0.023633 0.975924 0.963938 0.008061	-0.032143 0.926745 0.980640 -0.023913	0.014932 0.986185 0.968239 -0.000211	4 -0.021565 9999
2 13	16 20	2 13	0.303978 0.796607 0.830388 0.004541	0.016534 0.951710 0.981721 0.002228	0.010511 0.927282 0.973961 -0.011553	0.010824 0.925533 0.976538 -0.010239	0.104686 0.897002 0.972096 0.035162	0.058991 0.977638 0.980569 0.044499	-0.006252 0.984142 0.979488 0.003128	0.034162 0.970801 0.986646 0.027499	0.009034 0.973659 0.980507 -0.003236	0.015502 0.983396 0.983744 -0.003129	-0.066351 0.975924 0.961334 -0.034115	-0.027495 0.926745 0.981392 -0.003810	0.023233 0.986185 0.987290 0.021529	4 0.012636 9999
2 14	16 20	2 14	0.337034 0.796607 0.801292 0.010909	-0.045840 0.951710 0.982960 -0.028071	-0.007226 0.927282 0.976675 -0.019185	-0.005740 0.925533 0.974556 -0.017068	0.065653 0.897002 0.977305 0.014396	0.011550 0.977638 0.985581 0.002913	-0.000533 0.984142 0.985457 -0.005870	0.028000 0.970801 0.978828 0.017414	0.001035 0.973659 0.986807 -0.012203	0.030800 0.983396 0.976694 0.009875	-0.023691 0.975924 0.969583 -0.002194	-0.029738 0.926745 0.979475 -0.002776	0.001258 0.986185 0.988648 0.000913	1 -0.017499 9999
2 15	16 20	2 15	0.316768 0.796607 0.812694 0.013400	-0.018982 0.951710 0.980750 -0.016010	-0.016475 0.927282 0.982034 0.002549	-0.023559 0.925533 0.980273 -0.004365	-0.005729 0.897002 0.978158 0.001970	0.028679 0.977638 0.981263 0.016668	0.005164 0.984142 0.975013 0.014145	-0.021043 0.970801 0.972252 -0.002334	0.019067 0.973659 0.981776 0.018910	-0.019725 0.983396 0.981828 -0.007431	-0.006659 0.975924 0.979802 0.006789	-0.018379 0.926745 0.974317 0.015525	-0.002728 0.986185 0.982890 -0.002472	8 0.015918 9999
2 16	16 20	2 16	0.214847 0.796607 0.894658 0.001684	-0.097708 0.951710 0.933079 -0.022923	0.017374 0.927282 0.988848 0.009545	0.019421 0.925533 0.987945 0.011062	-0.073099 0.897002 0.977022 -0.020848	-0.043196 0.977638 0.952398 -0.018596	0.002735 0.984142 0.981006 -0.001697	0.040934 0.970801 0.963402 0.003519	0.030489 0.973659 0.983727 0.014142	0.013615 0.983396 0.988115 0.004310	0.036430 0.975924 0.977566 0.012000	-0.086556 0.926745 0.970921 -0.037998	-0.018750 0.986185 0.986493 -0.018358	1 -0.006213 9999
2 17	16 20	2 17	0.218313 0.796607 0.887008 -0.011954	-0.065050 0.951710 0.938414 -0.000864	-0.011014 0.927282 0.982492 0.001995	-0.011648 0.925533 0.983983 0.004058	-0.035403 0.897002 0.979175 -0.009267	-0.013822 0.977638 0.982193 -0.010970	0.021756 0.984142 0.982619 0.019022	0.017548 0.970801 0.980453 0.003757	0.008802 0.973659 0.980326 -0.001033	0.008224 0.983396 0.987980 -0.001267	0.025895 0.975924 0.978669 0.004321	-0.051136 0.926745 0.978813 -0.024196	-0.001600 0.986185 0.984952 0.000309	0 0.000000 9999
2 18	16 20	2 18	0.304622 0.796607 0.801231 0.000164	0.030791 0.951710 0.964875 0.010072	0.019571 0.927282 0.970558 0.009199	0.005772 0.925533 0.971709 0.009936	0.003550 0.897002 0.983796 -0.012377	0.003206 0.977638 0.983811 0.000968	-0.013241 0.984142 0.979917 -0.012604	0.013110 0.970801 0.980900 0.012551	-0.020695 0.973659 0.950718 0.011424	0.006241 0.983396 0.982155 -0.002762	0.021846 0.975924 0.982159 0.011103	-0.036634 0.926745 0.983089 -0.022228	-0.036439 0.986185 0.943029 -0.022657	6 -0.001438 9999
2 19	16 14	2 19	0.114470 0.796607 0.958545 0.001319	0.030671 0.951710 0.983689 0.012096	-0.016085 0.927282 0.948789 -0.001093	-0.020258 0.925533 0.980351 -0.004814	-0.089416 0.897002 0.971278 -0.035211	0.014438 0.977638 0.982783 0.005067	0.020122 0.984142 0.984048 0.021311	-0.044611 0.970801 0.979745 -0.025105	0.014707 0.973659 0.978721 0.000380	-0.028470 0.983396 0.978568 -0.007282	0.021226 0.975924 0.987329 0.011869	-0.021588 0.926745 0.937702 -0.006485	0.004467 0.986185 0.984995 -0.000703	4 -0.006815 9999
2 20	16 16	2 20	0.222050 0.796607 0.894770 -0.003049	-0.017436 0.951710 0.978786 -0.015654	0.008814 0.927282 0.986723 0.007865	-0.003861 0.925533 0.991060 -0.001404	-0.033233 0.897002 0.978693 -0.005249	0.019311 0.977638 0.980016 0.013029	-0.021725 0.984142 0.967092 -0.007621	-0.033845 0.970801 0.975225 -0.006825	0.010403 0.973659 0.978593 -0.005570	-0.020377 0.983396 0.974120 -0.005763	0.013393 0.975924 0.981201 -0.002888	-0.025449 0.926745 0.959068 -0.009624	-0.002527 0.986185 0.987009 -0.002799	0 0.000000 9999
2 21	16 20	2 21	0.266430 0.796607 0.843657 0.003826	-0.044162 0.951710 0.965124 -0.003463	0.024409 0.927282 0.978320 0.015930	0.021891 0.925533 0.979575 0.021115	0.035512 0.897002 0.973353 -0.006029	-0.005596 0.977638 0.963248 0.000194	-0.018290 0.984142 0.973457 -0.017942	0.020571 0.970801 0.965414 -0.001067	0.060618 0.973659 0.971235 0.038928	-0.002934 0.983396 0.984752 -0.014226	-0.021962 0.975924 0.952898 0.011901	-0.043340 0.926745 0.982678 -0.005232	-0.034203 0.986185 0.986528 -0.027694	8 0.012204 9999
2 22	16 18	2 22	0.253518 0.796607 0.876835 0.025964	0.043205 0.951710 0.972343 0.005518	0.012674 0.927282 0.982270 -0.004341	0.008229 0.925533 0.981333 -0.007380	-0.048189 0.897002 0.973091 0.014412	-0.029345 0.977638 0.978946 -0.027815	0.000644 0.984142 0.973131 0.018230	-0.030050 0.970801 0.960695 0.007953	0.026887 0.973659 0.977100 0.007502	-0.031256 0.983396 0.966013 -0.001733	0.012476 0.975924 0.976815 -0.001874	-0.025731 0.926745 0.987632 -0.002929	0.002907 0.986185 0.975804 0.001099	0 0.025964 9999
2 23	16 20	2 23	0.279019 0.796607 0.818691 -0.019137	0.039186 0.951710 0.976366 0.000456	0.008988 0.927282 0.970553 -0.003780	0.003685 0.925533 0.970191 0.001203	0.048875 0.897002 0.976427 0.009827	0.008016 0.977638 0.978404 0.003857	0.005320 0.984142 0.973835 0.003167	-0.004834 0.970801 0.979526 -0.005473	-0.037840 0.973659 0.955506 -0.002008	0.014434 0.983396 0.984204 0.000804	0.025732 0.975924 0.981375 0.019428	0.052529 0.926745 0.979412 0.040648	-0.012241 0.986185 0.953698 0.002034	0 0.000000 9999
2 24	16 20	2 24	0.268571 0.796607 0.855029 0.012335	-0.075631 0.951710 0.961228 -0.022766	-0.014021 0.927282 0.979963 -0.020681	-0.012919 0.925533 0.982610 -0.021955	0.037200 0.897002 0.974866 -0.000156	0.009499 0.977638 0.978541 0.015508	0.018304 0.984142 0.976522 0.006042	0.050680 0.970801 0.964424 0.018972	0.034399 0.973659 0.986824 0.028581	0.013925 0.983396 0.976979 0.000482	-0.011935 0.975924 0.971101 0.003694	0.011317 0.926745 0.974822 0.039369	0.037105 0.986185 0.987549 0.038370	11 0.022037 9999
2 25	16 20	2 25	0.328479 0.796607 0.812710 0.012583	-0.010251 0.951710 0.984035 0.007277	-0.017052 0.927282 0.977649 -0.008938	-0.015528 0.925533 0.976667 -0.009198	0.070241 0.897002 0.975534 0.013176	0.005098 0.977638 0.970327 -0.009620	0.028589 0.984142 0.986527 0.028500	-0.013686 0.970801 0.983852 0.001681	0.017476 0.973659 0.980343 0.008178	0.030059 0.983396 0.981560 0.010088	0.002020 0.975924 0.966536 0.029934	-0.033838 0.926745 0.978735 -0.000245	0.007481 0.986185 0.988065 0.004753	10 0.019408 9999
2 26	16 20	2 26	0.309897 0.796607 0.839193 0.019504	0.021404 0.951710 0.986121 0.013583	-0.142673 0.927282 0.945691 -0.059002	-0.139402 0.925533 0.945303 -0.056562	0.133015 0.897002 0.962305 0.042193	0.049113 0.977638 0.942517 0.025795	0.035977 0.984142 0.934263 0.004527	-0.019433 0.970801 0.981127 -0.000228	0.026243 0.973659 0.977983 0.012339	0.010253 0.983396 0.983447 -0.001241	0.024420 0.975924 0.975010 -0.002080	0.096339 0.926745 0.952506 0.021897	-0.003713 0.986185 0.987986 -0.009362	2 -0.033923 9999
2 27	16 18	2 27	0.220535 0.796607 0.893257 0.009951	-0.013917 0.951710 0.980108 -0.001294	-0.104857 0.927282 0.949404 -0.030486	-0.104065 0.925533 0.951559 -0.025213	0.103561 0.897002 0.970402 0.029006	0.002301 0.977638 0.956682 -0.019071	0.019310 0.984142 0.946673 -0.004340	-0.011323 0.970801 0.981006 -0.003459	0.055592 0.973659 0.978220 0.046987	0.030414 0.983396 0.982397 0.017824	0.015188 0.975924 0.972246 0.003119	0.062832 0.926745 0.957695 -0.000548	-0.001151 0.986185 0.989458 -0.004177	8 0.021623 9999
2 28	16 20	2 28	0.309877 0.796607 0.836449 0.019079	0.020434 0.951710 0.980287 0.015284	0.043223 0.927282 0.981034 0.030762	0.027823 0.925533 0.980107 0.032756	0.039458 0.897002 0.973020 -0.016450	0.011953 0.977638 0.983637 0.015299	0.009797 0.984142 0.986601 0.014746	0.011208 0.970801 0.977851 -0.012858	0.010630 0.973659 0.983688 0.011883	0.007606 0.983396 0.983121 0.000211	-0.046146 0.975924 0.963215 -0.015147	-0.053770 0.926745 0.981951 -0.021703	-0.024709 0.986185 0.981134 -0.026166	0 0.019079 9999
2 29	16 20	2 29	0.314218 0.796607 0.808014 -0.002693	-0.056860 0.951710 0.979326 -0.031323	-0.089766 0.927282 0.959245 -0.043367	-0.086828 0.925533 0.959860 -0.036080	0.102317 0.897002 0.967179 0.041063	-0.008248 0.977638 0.985677 -0.007077	0.021276 0.984142 0.972332 0.008142	0.046549 0.970801 0.968547 0.017386	0.017926 0.973659 0.974581 0.010772	0.020587 0.983396 0.982555 0.005712	0.001497 0.975924 0.985063 0.006703	0.040560 0.926745 0.982517 0.016654	-0.007668 0.986185 0.987992 -0.010531	0 0.000000 9999
2 30	16 20	2 30	0.242735 0.796607 0.847132 -0.017658	0.062966 0.951710 0.970060 0.025858	-0.000458 0.927282 0.987505 -0.001031	-0.027862 0.925533 0.985238 -0.019420	-0.109825 0.897002 0.957655 -0.022044	0.011245 0.977638 0.982628 0.004700	-0.010369 0.984142 0.981572 0.005635	-0.021106 0.970801 0.982549 -0.011327	-0.044319 0.973659 0.940202 -0.001648	0.005298 0.983396 0.972928 -0.016452	0.017161 0.975924 0.981265 0.012136	-0.062376 0.926745 0.981541 -0.034414	0.005524 0.986185 0.987611 0.004019	0 0.000000 9999
2 31	16 20	2 31	0.252742 0.796607 0.853693 -0.004211	0.051197 0.951710 0.971855 0.009051	-0.029883 0.927282 0.990778 -0.029559	-0.033724 0.925533 0.987457 -0.029555	-0.093184 0.897002 0.961067 -0.022262	-0.020834 0.977638 0.983755 -0.018815	-0.021950 0.984142 0.965037 -0.001852	-0.069668 0.970801 0.945067 -0.019863	0.036089 0.973659 0.982008 0.024429	-0.024263 0.983396 0.968182 -0.002246	-0.011753 0.975924 0.984694 -0.017739	-0.027150 0.926745 0.991475 -0.018785	0.016782 0.986185 0.979742 0.014168	0 0.000000 9999
2 32	16 20	2 32	0.337167 0.796607 0.779541 -0.006601	-0.017947 0.951710 0.980623 0.006102	-0.000164 0.927282 0.978701 -0.007207	-0.002247 0.925533 0.980069 -0.005483	0.046762 0.897002 0.972121 0.016447	-0.025593 0.977638 0.981259 -0.020910	-0.007351 0.984142 0.972261 0.007814	-0.006753 0.970801 0.976712 -0.008730	0.017467 0.973659 0.977906 0.001907	-0.007059 0.983396 0.984064 -0.016529	-0.045188 0.975924 0.960222 -0.015899	-0.040743 0.926745 0.979858 -0.004239	-0.002200 0.986185 0.990061 -0.001684	0 0.000000 9999
2 33	16 20	2 33	0.341612 0.796607 0.777636 0.010953	-0.058997 0.951710 0.971112 -0.020278	0.027616 0.927282 0.977263 0.005301	0.024915 0.925533 0.975742 -0.000722	0.075397 0.897002 0.977244 0.017738	-0.020272 0.977638 0.975819 -0.012553	-0.000630 0.984142 0.985449 -0.004456	0.032393 0.970801 0.960414 -0.004643	0.021281 0.973659 0.978762 0.007816	0.009854 0.983396 0.984235 -0.004836	-0.052428 0.975924 0.951479 -0.017345	-0.063580 0.926745 0.981437 -0.033731	0.000258 0.986185 0.985918 -0.004169	1 -0.014903 9999
2 34	16 20	2 34	0.288565 0.796607 0.810616 -0.015374	0.010727 0.951710 0.977306 -0.018664	0.016112 0.927282 0.977719 0.030801	0.007531 0.925533 0.981570 0.025859	-0.106932 0.897002 0.957358 -0.013585	0.042736 0.977638 0.974128 0.032555	0.012739 0.984142 0.977918 0.021220	-0.071782 0.970801 0.951702 -0.030144	0.029382 0.973659 0.975767 0.020732	-0.050249 0.983396 0.955811 -0.020987	-0.005894 0.975924 0.979430 -0.023120	-0.027206 0.926745 0.978351 0.002544	-0.006579 0.986185 0.988138 -0.008617	0 0.000000 9999
2 35	16 20	2 35	0.323125 0.796607 0.814367 0.025056	0.062879 0.951710 0.970802 0.030536	-0.028778 0.927282 0.985712 -0.018275	-0.036482 0.925533 0.985533 -0.025314	-0.145754 0.897002 0.953267 -0.059891	0.013880 0.977638 0.985008 0.009426	-0.036853 0.984142 0.952782 -0.014164	-0.060326 0.970801 0.955797 -0.018244	-0.026343 0.973659 0.977043 -0.032932	-0.057969 0.983396 0.951864 -0.022943	0.020451 0.975924 0.980306 0.000851	-0.077041 0.926745 0.983914 -0.062882	0.009671 0.986185 0.982195 0.013569	4 -0.038738 225
2 36	16 20	2 36	0.364940 0.796607 0.775379 0.037105	0.063019 0.951710 0.980169 0.051470	0.108624 0.927282 0.966760 0.047302	0.104375 0.925533 0.968156 0.042061	0.112520 0.897002 0.953678 0.019417	0.008938 0.977638 0.986606 0.012446	0.006489 0.984142 0.981681 -0.002147	0.073757 0.970801 0.971244 0.049488	0.042261 0.973659 0.981745 0.032742	0.045724 0.983396 0.972696 0.021058	-0.025816 0.975924 0.977647 -0.011868	0.039387 0.926745 0.983045 0.004678	0.032903 0.986185 0.979830 0.025432	7 0.042852 147
2 37	16 20	2 37	0.390365 0.796607 0.732465 0.011341	-0.033701 0.951710 0.985523 -0.015387	0.094973 0.927282 0.963247 0.035902	0.087488 0.925533 0.965660 0.030278	0.126362 0.897002 0.954409 0.023602	-0.006039 0.977638 0.983789 -0.007961	0.012486 0.984142 0.983670 0.003474	0.039895 0.970801 0.969425 0.005410	0.056668 0.973659 0.976882 0.036673	0.019768 0.983396 0.983264 0.001778	-0.040613 0.975924 0.961014 -0.007636	-0.016710 0.926745 0.983961 -0.022526	0.018659 0.986185 0.981520 0.016382	8 0.020394 9999
2 38	16 19	2 38	0.368677 0.796607 0.760936 -0.007111	-0.053890 0.951710 0.973975 -0.015077	0.011105 0.927282 0.985816 -0.002806	0.001053 0.925533 0.985252 -0.004504	0.106689 0.897002 0.966506 0.039900	0.038751 0.977638 0.979219 0.047464	-0.002697 0.984142 0.987562 -0.012701	0.075870 0.970801 0.973826 0.049816	-0.021109 0.973659 0.986137 -0.036578	0.026121 0.983396 0.971047 0.001116	-0.076105 0.975924 0.936654 -0.034471	-0.016954 0.926745 0.979837 0.024407	-0.007521 0.986185 0.983361 -0.007055	0 0.000000 9999
2 39	16 20	2 39	0.381661 0.796607 0.772358 0.025910	-0.094164 0.951710 0.966741 -0.051952	-0.022480 0.927282 0.987904 -0.022024	-0.033488 0.925533 0.986449 -0.029060	0.099956 0.897002 0.969721 0.021474	-0.028486 0.977638 0.975653 -0.015126	-0.022703 0.984142 0.983587 -0.032120	0.032511 0.970801 0.963483 -0.007059	0.021026 0.973659 0.983494 0.011293	0.020938 0.983396 0.975532 -0.000303	-0.092981 0.975924 0.920879 -0.045787	-0.095207 0.926745 0.979538 -0.059127	-0.004837 0.986185 0.986239 -0.005753	1 -0.036689 277
2 40	16 20	2 40	0.368048 0.796607 0.782643 0.013401	-0.007680 0.951710 0.985163 0.010251	0.000140 0.927282 0.980254 -0.023839	-0.002588 0.925533 0.979824 -0.025659	0.093954 0.897002 0.970338 0.028033	0.011364 0.977638 0.987157 0.009014	0.009065 0.984142 0.986718 0.002699	0.017680 0.970801 0.979465 -0.010323	0.009126 0.973659 0.985371 0.006816	0.019723 0.983396 0.983517 0.004557	-0.018282 0.975924 0.963761 0.013627	0.031291 0.926745 0.985952 0.046237	-0.010202 0.986185 0.971299 -0.006788	11 0.024892 9999
2 41	16 20	2 41	0.378157 0.796607 0.777458 0.032280	0.013502 0.951710 0.980010 0.017342	0.041253 0.927282 0.973769 0.025476	0.025550 0.925533 0.976023 0.016372	0.048713 0.897002 0.984125 0.032323	0.011089 0.977638 0.985420 0.016269	0.028068 0.984142 0.986385 0.024492	0.025304 0.970801 0.985238 0.011159	-0.055709 0.973659 0.968205 -0.030777	0.030223 0.983396 0.985002 0.017761	-0.022223 0.975924 0.977000 -0.006099	-0.004451 0.926745 0.985258 0.021140	-0.056636 0.986185 0.939028 -0.043630	4 0.032301 9999
2 42	16 20	2 42	0.327057 0.796607 0.834292 0.036487	0.061741 0.951710 0.965296 0.018872	-0.001164 0.927282 0.981481 0.004126	-0.019315 0.925533 0.978110 -0.007920	-0.142046 0.897002 0.954868 -0.049228	0.019588 0.977638 0.979872 0.012053	-0.046852 0.984142 0.958171 -0.030603	-0.047194 0.970801 0.974729 -0.021574	-0.044590 0.973659 0.966509 -0.019369	-0.022250 0.983396 0.980430 -0.014421	0.049318 0.975924 0.976370 0.030774	0.017845 0.926745 0.986439 0.023578	0.003063 0.986185 0.984976 -0.003459	4 -0.042381 154
2 43	16 18	2 43	0.149245 0.796607 0.945382 0.015251	0.072612 0.951710 0.951240 0.022058	-0.016108 0.927282 0.980112 -0.005177	0.116261 0.925533 0.957962 0.057380	-0.039069 0.897002 0.985776 -0.010768	-0.024425 0.977638 0.981509 -0.033169	-0.021824 0.984142 0.979194 -0.013047	-0.047876 0.970801 0.974291 -0.026298	-0.030498 0.973659 0.974005 -0.012067	0.013298 0.983396 0.984197 0.006489	0.006702 0.975924 0.985464 -0.002858	-0.023672 0.926745 0.978946 -0.008121	-0.000854 0.986185 0.978088 -0.005023	7 -0.020027 9999
2 44	16 16	2 44	0.207617 0.796607 0.902526 -0.015685	0.034718 0.951710 0.961837 -0.009059	-0.013882 0.927282 0.968819 -0.009791	-0.015056 0.925533 0.976736 -0.006483	-0.058870 0.897002 0.971634 0.006979	0.001795 0.977638 0.983249 0.003807	-0.065616 0.984142 0.958334 -0.042522	-0.053456 0.970801 0.948018 -0.006228	0.009744 0.973659 0.982895 0.002093	-0.045056 0.983396 0.972127 -0.021235	0.027731 0.975924 0.978733 0.010845	-0.018387 0.926745 0.970281 -0.003290	-0.001458 0.986185 0.988236 -0.003931	0 0.000000 9999
2 45	16 18	2 45	0.085515 0.796607 0.955111 -0.008456	-0.023238 0.951710 0.954986 0.019172	0.003587 0.927282 0.984373 -0.008207	-0.005812 0.925533 0.985200 -0.008241	0.000687 0.897002 0.983646 -0.003048	-0.015057 0.977638 0.972891 -0.009739	0.018641 0.984142 0.978032 0.004630	0.037464 0.970801 0.966702 0.014810	0.014437 0.973659 0.972280 0.001137	0.008960 0.983396 0.979591 0.001805	0.003699 0.975924 0.976310 -0.007306	-0.027235 0.926745 0.983174 -0.004732	0.002111 0.986185 0.960372 0.000622	0 0.000000 9999
2 46	16 20	2 46	0.204538 0.796607 0.886492 -0.025664	0.021178 0.951710 0.963679 -0.002559	0.005615 0.927282 0.982051 0.014460	-0.005448 0.925533 0.987516 0.006090	-0.087270 0.897002 0.957445 -0.018694	0.008331 0.977638 0.979362 -0.000132	-0.015857 0.984142 0.974964 -0.003985	-0.033327 0.970801 0.969177 -0.004845	0.028494 0.973659 0.976145 0.010473	-0.027179 0.983396 0.964203 0.002609	0.008145 0.975924 0.983125 0.003987	-0.024204 0.926745 0.976452 -0.010008	-0.010555 0.986185 0.982435 -0.014981	0 0.000000 9999
2 47	16 20	2 47	0.323506 0.796607 0.810127 0.006874	0.015502 0.951710 0.974504 -0.005973	0.067288 0.927282 0.972614 0.027711	0.057979 0.925533 0.974128 0.020135	0.064036 0.897002 0.978872 0.032099	-0.022812 0.977638 0.981852 -0.018518	-0.019179 0.984142 0.983446 -0.021281	-0.006336 0.970801 0.980295 -0.016031	-0.034421 0.973659 0.975227 -0.019645	-0.001852 0.983396 0.983632 -0.014278	0.000848 0.975924 0.984036 -0.003447	0.015100 0.926745 0.977656 0.004968	-0.032510 0.986185 0.962782 -0.021076	4 0.014854 9999
2 48	16 20	2 48	0.297709 0.796607 0.780898 -0.006489	-0.038829 0.951710 0.974746 -0.011558	-0.075497 0.927282 0.952685 0.003417	-0.082095 0.925533 0.948642 -0.000242	0.109609 0.897002 0.958751 0.026059	0.006269 0.977638 0.985813 0.002783	0.039900 0.984142 0.949452 0.014566	0.036413 0.970801 0.948530 -0.012553	0.031185 0.973659 0.985506 0.028683	0.022045 0.983396 0.976682 0.004824	0.034264 0.975924 0.979965 0.022695	0.107584 0.926745 0.951170 0.045141	0.004462 0.986185 0.956246 0.019284	0 0.000000 9999
2 49	16 20	2 49	0.328765 0.796607 0.800668 0.003058	0.034408 0.951710 0.982485 0.020728	0.052419 0.927282 0.981447 0.028894	0.045975 0.925533 0.978992 0.018848	0.029403 0.897002 0.979759 -0.006010	0.027620 0.977638 0.981238 0.017480	-0.036300 0.984142 0.977596 -0.024350	-0.003846 0.970801 0.983507 0.000664	0.006087 0.973659 0.982091 -0.007812	-0.002261 0.983396 0.984831 -0.011143	-0.030532 0.975924 0.963871 0.006741	-0.019405 0.926745 0.980077 0.005864	0.021268 0.986185 0.981534 0.012636	6 -0.008629 9999
2 50	16 20	2 50	0.338869 0.796607 0.781401 0.004690	-0.035984 0.951710 0.983218 -0.019693	-0.001852 0.927282 0.982892 -0.000746	-0.003351 0.925533 0.982339 0.001275	0.083492 0.897002 0.973070 0.030526	0.037710 0.977638 0.985661 0.034761	0.014899 0.984142 0.983949 0.009763	0.030636 0.970801 0.979587 0.011782	0.012022 0.973659 0.980990 0.002162	0.014139 0.983396 0.981261 -0.003409	-0.010098 0.975924 0.963666 0.017037	0.021126 0.926745 0.986287 0.023876	-0.002338 0.986185 0.984052 -0.008715	4 0.011965 9999
2 51	16 20	2 51	0.335998 0.796607 0.797316 0.008747	-0.029856 0.951710 0.973081 0.005200	0.002771 0.927282 0.984193 -0.012526	0.001600 0.925533 0.984705 -0.014827	0.071892 0.897002 0.973928 0.014118	0.004072 0.977638 0.980187 0.008475	-0.017710 0.984142 0.985213 -0.013577	0.034141 0.970801 0.975787 0.011095	0.008740 0.973659 0.977780 -0.009637	0.018424 0.983396 0.976862 -0.005432	-0.042915 0.975924 0.942217 -0.002738	-0.042027 0.926745 0.980487 -0.012036	0.002341 0.986185 0.986357 0.005602	3 -0.011388 9999
2 52	16 20	2 52	0.298767 0.796607 0.798325 0.021922	0.006850 0.951710 0.984601 0.014128	-0.101133 0.927282 0.958726 -0.038636	-0.099984 0.925533 0.956826 -0.033130	0.122250 0.897002 0.964261 0.037387	0.043801 0.977638 0.962465 0.025697	0.049254 0.984142 0.937926 0.021245	0.000875 0.970801 0.983386 -0.004622	0.048843 0.973659 0.984411 0.031516	0.022462 0.983396 0.983259 0.008084	0.011476 0.975924 0.982739 0.013229	0.069626 0.926745 0.968191 0.014269	-0.010731 0.986185 0.990242 -0.013982	2 -0.029103 9999
2 53	16 20	2 53	0.267027 0.796607 0.815722 -0.010440	-0.095874 0.951710 0.926168 -0.016536	0.017820 0.927282 0.986169 0.015105	0.008790 0.925533 0.983104 0.017535	0.020508 0.897002 0.969179 0.015884	-0.025140 0.977638 0.938257 0.007215	0.013683 0.984142 0.973455 -0.000422	0.065956 0.970801 0.935607 0.021508	0.051118 0.973659 0.972874 0.028622	0.021361 0.983396 0.976144 0.007517	0.019334 0.975924 0.980435 0.010182	-0.037973 0.926745 0.974961 0.011175	0.007509 0.986185 0.990874 0.007221	0 0.000000 9999
2 54	16 20	2 54	0.342014 0.796607 0.793356 0.013070	-0.052301 0.951710 0.974974 -0.016882	-0.004181 0.927282 0.978675 -0.002931	-0.008674 0.925533 0.980314 -0.007901	0.051398 0.897002 0.973556 0.000207	-0.016107 0.977638 0.980177 -0.012104	0.010592 0.984142 0.979416 0.013014	0.027323 0.970801 0.980875 0.011907	0.010770 0.973659 0.981865 -0.005072	0.015545 0.983396 0.972580 -0.007002	-0.052442 0.975924 0.936900 -0.007962	-0.063283 0.926745 0.974995 -0.025222	0.004574 0.986185 0.988044 0.000681	1 -0.014854 9999
2 55	16 20	2 55	0.210003 0.796607 0.881824 -0.020139	0.052219 0.951710 0.958528 0.009901	0.003316 0.927282 0.985474 0.004240	0.050024 0.925533 0.979945 0.018973	-0.091415 0.897002 0.963344 -0.014258	0.028252 0.977638 0.973341 0.017432	-0.023653 0.984142 0.971044 -0.007046	-0.037814 0.970801 0.976009 -0.009542	-0.035749 0.973659 0.939731 -0.001821	0.015252 0.983396 0.978773 -0.000071	0.015059 0.975924 0.984256 0.009644	-0.012617 0.926745 0.985856 0.004940	0.002020 0.986185 0.983652 -0.002884	0 0.000000 9999
2 56	16 20	2 56	0.288690 0.796607 0.815522 -0.030258	0.006304 0.951710 0.978923 -0.011893	0.058512 0.927282 0.964514 0.006789	0.058181 0.925533 0.963690 -0.002808	0.076752 0.897002 0.963767 0.002624	0.000467 0.977638 0.981338 -0.009453	0.023756 0.984142 0.983085 0.021150	-0.005456 0.970801 0.979275 -0.014576	0.010745 0.973659 0.977648 -0.001207	-0.014324 0.983396 0.982719 -0.012186	0.019663 0.975924 0.987968 0.010785	0.051010 0.926745 0.977294 0.014428	0.004160 0.986185 0.980978 0.002976	0 0.000000 9999
2 57	16 20	2 57	0.158342 0.796607 0.891192 0.005151	0.068529 0.951710 0.934219 0.013299	0.027436 0.927282 0.985381 0.013300	0.104600 0.925533 0.950221 0.035946	-0.074480 0.897002 0.950446 -0.007648	0.008946 0.977638 0.985486 0.004349	-0.020596 0.984142 0.952984 -0.003310	-0.031446 0.970801 0.954567 0.001048	-0.038693 0.973659 0.930539 0.003713	0.014937 0.983396 0.980355 -0.002194	0.016230 0.975924 0.984245 0.012120	-0.056642 0.926745 0.975379 -0.021943	0.000345 0.986185 0.981960 0.000217	10 0.007901 9999
2 58	16 20	2 58	0.307041 0.796607 0.813901 0.013678	-0.039176 0.951710 0.970297 -0.004374	0.006141 0.927282 0.979466 0.000239	-0.003922 0.925533 0.976904 0.000629	0.029036 0.897002 0.978825 -0.002926	0.007217 0.977638 0.981202 0.011528	-0.027910 0.984142 0.975886 -0.013452	0.001894 0.970801 0.980810 -0.003051	0.022239 0.973659 0.973820 0.007497	0.008069 0.983396 0.982912 0.005379	-0.041402 0.975924 0.961762 -0.010964	-0.061995 0.926745 0.972973 -0.034731	0.038974 0.986185 0.984813 0.036666	0 0.013678 9999
2 59	16 20	2 59	0.208030 0.796607 0.832396 -0.014926	-0.042768 0.951710 0.974039 -0.020512	-0.113954 0.927282 0.942748 -0.032158	-0.113667 0.925533 0.934652 -0.024663	0.102015 0.897002 0.967149 0.041929	0.014152 0.977638 0.977297 0.007569	0.038687 0.984142 0.953459 0.017668	0.032979 0.970801 0.958792 0.001941	0.069250 0.973659 0.975721 0.054973	0.014895 0.983396 0.982458 0.002326	0.003684 0.975924 0.964956 -0.006874	0.091068 0.926745 0.953885 0.033945	0.029127 0.986185 0.989146 0.029027	0 0.000000 9999
2 60	16 20	2 60	0.205932 0.796607 0.876592 0.000202	-0.089511 0.951710 0.929220 -0.009649	0.031739 0.927282 0.981104 0.029684	0.029459 0.925533 0.981895 0.028318	-0.072722 0.897002 0.973684 -0.016759	-0.034716 0.977638 0.943783 -0.011833	0.002546 0.984142 0.987641 -0.001112	0.062336 0.970801 0.951280 0.017523	0.003437 0.973659 0.987301 -0.005616	0.043155 0.983396 0.983061 0.032149	0.043458 0.975924 0.974815 0.024659	-0.077318 0.926745 0.973519 -0.029147	0.021430 0.986185 0.989887 0.019625	9 0.002548 9999
2 61	16 20	2 61	0.277461 0.796607 0.822827 -0.007286	-0.003098 0.951710 0.976481 0.014749	0.054787 0.927282 0.969838 0.018224	0.053406 0.925533 0.971572 0.020229	0.094965 0.897002 0.969161 0.032552	0.029687 0.977638 0.977908 0.036041	0.016571 0.984142 0.976201 0.021670	0.063073 0.970801 0.977814 0.037831	0.008727 0.973659 0.982896 -0.006365	0.042421 0.983396 0.983337 0.028675	-0.006195 0.975924 0.951824 0.016966	-0.000285 0.926745 0.980358 0.014699	0.001042 0.986185 0.981397 -0.000607	0 0.000000 9999
2 62	16 20	2 62	0.287623 0.796607 0.847423 0.009602	-0.028934 0.951710 0.980088 0.002766	0.011266 0.927282 0.984081 0.004180	0.010916 0.925533 0.983326 0.004845	0.093858 0.897002 0.972189 0.026785	-0.075614 0.977638 0.936242 -0.051208	0.022704 0.984142 0.953144 0.005383	0.052316 0.970801 0.948131 0.005117	0.008109 0.973659 0.981808 -0.005581	0.016141 0.983396 0.975602 -0.003689	0.024742 0.975924 0.983282 0.004891	-0.077549 0.926745 0.963691 -0.016890	-0.009446 0.986185 0.972567 -0.014482	4 0.016037 9999
2 63	16 20	2 63	0.312634 0.796607 0.809372 0.023927	0.017693 0.951710 0.973783 0.006028	0.014902 0.927282 0.986346 0.003113	-0.007115 0.925533 0.989324 -0.007624	-0.101999 0.897002 0.956908 -0.021038	0.017042 0.977638 0.975031 0.003240	-0.019954 0.984142 0.950111 0.013171	-0.042516 0.970801 0.944913 0.004428	0.025795 0.973659 0.975222 0.004515	-0.043357 0.983396 0.950892 -0.005786	0.038023 0.975924 0.981982 0.025276	-0.034000 0.926745 0.984689 -0.013285	0.030384 0.986185 0.985029 0.026653	10 0.024592 9999
2 64	16 20	2 64	0.319700 0.796607 0.803830 0.001864	-0.063233 0.951710 0.968381 -0.016627	0.000346 0.927282 0.982446 -0.002917	0.000426 0.925533 0.982620 -0.001114	0.047361 0.897002 0.980375 0.012564	-0.036258 0.977638 0.979747 -0.026625	-0.004381 0.984142 0.980696 -0.000772	0.033688 0.970801 0.979914 0.013189	0.028107 0.973659 0.983956 0.017416	0.041169 0.983396 0.977047 0.025161	-0.042226 0.975924 0.962180 -0.005202	-0.050569 0.926745 0.981295 -0.008944	0.002188 0.986185 0.985633 0.002330	9 0.006848 9999
2 65	16 20	2 65	0.306490 0.796607 0.835412 0.021352	0.035032 0.951710 0.962906 -0.001101	0.007119 0.927282 0.981870 0.001172	-0.003828 0.925533 0.980277 -0.006125	-0.032063 0.897002 0.970096 -0.007875	-0.033001 0.977638 0.958268 -0.019089	-0.007893 0.984142 0.968477 0.011465	0.032602 0.970801 0.969860 0.005335	-0.061624 0.973659 0.933948 -0.023558	0.020044 0.983396 0.981398 0.002628	0.006989 0.975924 0.973143 0.012093	-0.035504 0.926745 0.976896 0.010593	-0.000500 0.986185 0.988512 -0.000921	8 -0.022428 9999
2 66	16 20	2 66	0.315345 0.796607 0.808622 0.002154	-0.061298 0.951710 0.966041 -0.029688	-0.006718 0.927282 0.985074 0.000422	-0.013212 0.925533 0.982870 -0.005895	0.028461 0.897002 0.969388 0.000110	-0.007229 0.977638 0.975533 0.006558	-0.002455 0.984142 0.973943 0.007642	0.026364 0.970801 0.982231 0.023633	0.016058 0.973659 0.959609 -0.003373	0.018706 0.983396 0.982958 0.008750	-0.047114 0.975924 0.940438 -0.004629	-0.064444 0.926745 0.973477 -0.018449	0.000849 0.986185 0.989063 -0.000964	1 -0.007997 9999
2 67	16 20	2 67	0.509926 0.796607 0.526273 0.047085	-0.079282 0.951710 0.960227 -0.034689	0.014428 0.927282 0.984290 -0.001834	-0.008494 0.925533 0.985755 -0.008561	0.039645 0.897002 0.972582 -0.001217	-0.007332 0.977638 0.973119 0.011902	-0.026678 0.984142 0.983646 -0.021598	0.011186 0.970801 0.971280 -0.003878	-0.020167 0.973659 0.969700 -0.010193	0.008907 0.983396 0.983445 0.000723	-0.069524 0.975924 0.945120 -0.032492	-0.127339 0.926745 0.947301 -0.046026	-0.032762 0.986185 0.934129 -0.021470	0 0.047085 -9
2 68	16 20	2 68	0.517747 0.796607 0.449865 0.009079	0.208441 0.951710 0.732124 0.047847	0.024738 0.927282 0.989223 0.013009	-0.042842 0.925533 0.984392 -0.014029	-0.285527 0.897002 0.815121 -0.077675	-0.052917 0.977638 0.849667 -0.012570	-0.084100 0.984142 0.786496 -0.026628	0.097672 0.970801 0.921630 0.034969	-0.138988 0.973659 0.720215 -0.059767	0.086810 0.983396 0.878152 0.020655	0.083234 0.975924 0.901201 0.020699	-0.160290 0.926745 0.927577 -0.058289	0.008411 0.986185 0.983119 -0.001411	4 -0.026556 9999
2 69	16 20	2 69	0.463210 0.796607 0.620058 0.007901	-0.047171 0.951710 0.972832 -0.009542	0.004260 0.927282 0.982233 -0.002525	-0.004613 0.925533 0.983409 -0.009109	0.070159 0.897002 0.961926 0.006963	-0.017899 0.977638 0.965490 -0.007797	-0.028524 0.984142 0.954649 -0.005983	-0.000715 0.970801 0.980957 -0.003578	0.024379 0.973659 0.970747 -0.006299	0.025784 0.983396 0.964840 0.004017	-0.106959 0.975924 0.860828 -0.037007	-0.095657 0.926745 0.965293 -0.041978	0.003709 0.986185 0.986653 -0.002149	1 -0.008683 9999
2 70	16 20	2 70	0.308634 0.796607 0.820148 0.007647	-0.035886 0.951710 0.978386 -0.012455	-0.003014 0.927282 0.979464 -0.004085	-0.005382 0.925533 0.983120 -0.002137	0.066971 0.897002 0.967413 0.001912	-0.004905 0.977638 0.960598 0.016000	0.015763 0.984142 0.980555 0.013096	0.061767 0.970801 0.961627 0.026071	0.027889 0.973659 0.982399 0.010872	0.037229 0.983396 0.978872 0.024370	-0.052095 0.975924 0.939511 -0.003399	-0.061121 0.926745 0.974681 -0.030981	0.014188 0.986185 0.968567 0.013471	7 0.014120 9999
2 71	16 20	2 71	0.138117 0.796607 0.909800 -0.014008	0.057075 0.951710 0.956224 0.005663	-0.012704 0.927282 0.984988 -0.006390	0.099745 0.925533 0.961133 0.031191	-0.007986 0.897002 0.976322 0.022306	-0.003554 0.977638 0.981637 -0.004178	-0.013182 0.984142 0.977567 0.001543	-0.036357 0.970801 0.967701 -0.006919	-0.032974 0.973659 0.967904 -0.010434	0.029239 0.983396 0.983423 0.022276	-0.024493 0.975924 0.981457 -0.031379	-0.024692 0.926745 0.981814 -0.007287	0.001385 0.986185 0.982816 0.003541	0 0.000000 9999
2 72	16 20	2 72	0.336976 0.796607 0.812125 0.017009	-0.075796 0.951710 0.953558 -0.009087	0.007847 0.927282 0.982678 0.014927	0.003460 0.925533 0.981393 0.012039	0.028410 0.897002 0.982508 0.001539	0.023389 0.977638 0.968223 0.007227	0.024531 0.984142 0.984407 0.016391	-0.022354 0.970801 0.981356 -0.005272	0.040653 0.973659 0.978667 0.022192	0.025108 0.983396 0.978858 0.005962	0.017575 0.975924 0.984863 0.020672	-0.055745 0.926745 0.980243 -0.013231	-0.003069 0.986185 0.985665 -0.002326	8 0.019428 9999
2 73	16 20	2 73	0.312197 0.796607 0.819537 -0.005319	-0.024303 0.951710 0.980584 -0.007394	0.041291 0.927282 0.984882 0.038199	0.038468 0.925533 0.985788 0.036489	0.069513 0.897002 0.975908 0.004699	-0.019968 0.977638 0.930268 0.010774	0.048881 0.984142 0.960511 0.024009	0.065852 0.970801 0.953767 0.016656	0.048611 0.973659 0.979664 0.035262	0.019833 0.983396 0.978633 0.001351	0.025840 0.975924 0.984635 0.007025	-0.070041 0.926745 0.964125 -0.006035	0.003638 0.986185 0.990538 0.000280	0 0.000000 9999
2 74	16 20	2 74	0.247862 0.796607 0.853348 -0.008004	-0.115292 0.951710 0.931253 -0.033617	0.024597 0.927282 0.988686 0.018908	0.014035 0.925533 0.989100 0.012621	-0.043561 0.897002 0.984476 -0.021654	-0.038308 0.977638 0.933952 -0.014660	0.014685 0.984142 0.984963 0.006155	0.040684 0.970801 0.953480 -0.003455	0.017729 0.973659 0.983636 0.006094	0.034757 0.983396 0.980237 0.023738	0.023752 0.975924 0.978936 0.007058	-0.049923 0.926745 0.977344 0.003367	-0.000451 0.986185 0.984227 -0.005673	0 0.000000 9999
2 75	16 20	2 75	0.284379 0.796607 0.795328 -0.003579	0.020964 0.951710 0.981075 0.023280	-0.113928 0.927282 0.943009 -0.029541	-0.112854 0.925533 0.941749 -0.028197	0.114027 0.897002 0.958567 0.019889	0.069792 0.977638 0.934454 0.048250	0.022930 0.984142 0.947457 0.003518	0.013319 0.970801 0.979962 0.021399	-0.019828 0.973659 0.983987 -0.030227	0.022246 0.983396 0.979956 0.008814	0.010104 0.975924 0.969684 0.006096	0.069707 0.926745 0.942828 -0.003922	-0.006555 0.986185 0.989294 -0.003984	0 0.000000 9999
2 76	16 20	2 76	0.198280 0.796607 0.843111 0.008230	-0.010464 0.951710 0.982233 0.001361	0.033375 0.927282 0.977300 0.007960	0.031178 0.925533 0.976394 0.007540	0.042996 0.897002 0.975926 -0.003641	-0.000218 0.977638 0.933014 0.028281	0.037711 0.984142 0.966104 0.015308	0.071359 0.970801 0.956632 0.035115	0.007786 0.973659 0.985960 0.000211	0.014626 0.983396 0.983910 0.001617	0.039799 0.975924 0.979474 0.026486	-0.046900 0.926745 0.974453 0.003105	-0.003750 0.986185 0.990226 -0.003957	7 0.017000 9999
2 77	16 20	2 77	0.354439 0.796607 0.753526 0.036886	-0.051254 0.951710 0.982815 -0.036504	-0.019983 0.927282 0.972227 0.000247	-0.019750 0.925533 0.972518 -0.001070	0.078359 0.897002 0.973419 0.013821	0.008860 0.977638 0.965949 0.027954	0.030931 0.984142 0.977324 0.029634	0.069162 0.970801 0.959260 0.026017	-0.000702 0.973659 0.987091 -0.012479	0.046261 0.983396 0.978394 0.031052	-0.010335 0.975924 0.950895 0.021897	-0.009160 0.926745 0.969751 0.002243	0.016726 0.986185 0.986373 0.015025	0 0.036886 272
2 78	16 20	2 78	0.344473 0.796607 0.773088 0.007679	-0.015714 0.951710 0.983780 0.003103	-0.003376 0.927282 0.984131 0.012953	-0.007477 0.925533 0.983958 0.013361	0.088528 0.897002 0.964725 0.002677	-0.009436 0.977638 0.959484 0.011114	-0.004801 0.984142 0.987117 -0.003317	0.052255 0.970801 0.954852 0.009320	0.014103 0.973659 0.981432 0.004951	0.020002 0.983396 0.981870 0.003375	-0.034691 0.975924 0.942124 0.009807	-0.050148 0.926745 0.982141 -0.027317	-0.008014 0.986185 0.985602 -0.008013	10 0.008678 9999
2 79	16 20	2 79	0.397154 0.796607 0.759917 0.039501	-0.053954 0.951710 0.973488 -0.008354	0.014382 0.927282 0.987799 0.007847	-0.005685 0.925533 0.986835 -0.007801	0.032949 0.897002 0.983725 0.008643	0.015228 0.977638 0.978297 0.000391	-0.002099 0.984142 0.986970 -0.003154	0.010792 0.970801 0.987790 0.009785	0.020857 0.973659 0.986280 0.025859	0.019597 0.983396 0.982491 0.003159	-0.010498 0.975924 0.972999 -0.002905	-0.055999 0.926745 0.979636 -0.013573	-0.036376 0.986185 0.982542 -0.033022	0 0.039501 209
2 80	16 20	2 80	0.389058 0.796607 0.769680 0.031275	-0.108918 0.951710 0.948221 -0.043711	-0.007297 0.927282 0.982274 -0.020315	-0.012626 0.925533 0.983078 -0.017720	0.053383 0.897002 0.981063 0.006139	-0.025794 0.977638 0.956123 -0.000621	0.001130 0.984142 0.984324 -0.006060	0.040076 0.970801 0.954174 -0.002168	0.012896 0.973659 0.983311 0.000508	0.012679 0.983396 0.977221 -0.003113	-0.079486 0.975924 0.966024 -0.057326	-0.071854 0.926745 0.974650 -0.012411	-0.009810 0.986185 0.985004 -0.005702	1 -0.036974 268
2 81	16 20	2 81	0.412209 0.796607 0.746271 0.041088	-0.071490 0.951710 0.968797 -0.026307	-0.004591 0.927282 0.981241 0.002592	-0.007841 0.925533 0.981361 0.001898	0.092943 0.897002 0.972089 0.027844	-0.027047 0.977638 0.961130 -0.006931	0.000220 0.984142 0.984086 -0.002943	0.048284 0.970801 0.946916 -0.001698	0.011193 0.973659 0.980092 -0.002937	0.036123 0.983396 0.974338 0.016146	-0.042996 0.975924 0.930614 0.008675	-0.067547 0.926745 0.981564 -0.032158	-0.013097 0.986185 0.978824 -0.018305	0 0.041088 175
2 82	16 20	2 82	0.290306 0.796607 0.808398 0.002294	0.002823 0.951710 0.975717 0.010675	-0.123395 0.927282 0.928440 -0.034398	-0.124085 0.925533 0.929611 -0.037179	0.133205 0.897002 0.942012 0.024500	0.062649 0.977638 0.944652 0.041139	0.031175 0.984142 0.920117 -0.007555	-0.006521 0.970801 0.980569 -0.002933	0.027256 0.973659 0.973676 0.001799	0.016589 0.983396 0.984110 0.002246	0.014718 0.975924 0.973454 -0.006186	0.130236 0.926745 0.936737 0.048877	0.019612 0.986185 0.984614 0.022364	11 0.010589 9999
2 83	16 20	2 83	0.322986 0.796607 0.795893 -0.004133	-0.076448 0.951710 0.973025 -0.051496	-0.088446 0.927282 0.968465 -0.037310	-0.090495 0.925533 0.966419 -0.037406	0.097874 0.897002 0.966379 0.022818	-0.020555 0.977638 0.971437 -0.012664	0.003833 0.984142 0.974265 -0.008553	0.052932 0.970801 0.949399 0.011500	0.005072 0.973659 0.980488 0.007001	0.017664 0.983396 0.972011 0.000150	0.007643 0.975924 0.974781 0.020140	0.057196 0.926745 0.980223 0.044726	-0.002858 0.986185 0.980924 -0.004212	0 0.000000 9999
2 84	16 19	2 84	0.125368 0.796607 0.782070 -0.011331	-0.031917 0.951710 0.979080 -0.000269	-0.011465 0.927282 0.982079 0.001291	-0.016194 0.925533 0.983174 0.000315	-0.087604 0.897002 0.883526 -0.002354	-0.019319 0.977638 0.952609 0.000567	-0.004164 0.984142 0.974846 0.011083	0.003890 0.970801 0.982748 -0.002195	0.005703 0.973659 0.974417 -0.007847	0.010620 0.983396 0.978174 -0.000228	0.030639 0.975924 0.959793 0.011271	-0.028406 0.926745 0.986216 -0.003044	0.004416 0.986185 0.966217 0.003345	0 0.000000 9999
2 85	16 20	2 85	0.254354 0.796607 0.888045 0.015055	0.014456 0.951710 0.974652 -0.002907	0.001351 0.927282 0.983403 0.002696	-0.001051 0.925533 0.985368 0.003492	-0.074110 0.897002 0.974780 -0.022724	0.015480 0.977638 0.975528 0.006360	-0.035228 0.984142 0.970214 -0.018766	-0.041098 0.970801 0.963416 -0.000988	0.012639 0.973659 0.977949 0.002064	-0.025008 0.983396 0.971788 0.001995	-0.006133 0.975924 0.975602 -0.027104	-0.022609 0.926745 0.984337 0.006250	-0.001550 0.986185 0.984978 -0.003838	4 -0.018496 9999
2 86	16 20	2 86	0.325262 0.796607 0.816078 0.005566	-0.012012 0.951710 0.973709 0.021760	-0.042306 0.927282 0.976193 -0.008517	-0.052316 0.925533 0.974946 -0.021121	0.044989 0.897002 0.981385 0.023285	0.019206 0.977638 0.958564 -0.006353	0.007203 0.984142 0.980285 0.005062	-0.021920 0.970801 0.980499 0.001220	-0.007634 0.973659 0.985459 -0.015311	0.011086 0.983396 0.985434 0.005968	0.020362 0.975924 0.985990 0.013457	-0.015960 0.926745 0.986055 -0.001660	-0.035679 0.986185 0.986975 -0.034834	4 0.011384 9999
2 87	16 20	2 87	0.300206 0.796607 0.831232 -0.022166	0.047149 0.951710 0.971249 0.013902	0.020612 0.927282 0.982852 0.025242	0.007620 0.925533 0.982446 0.024730	-0.050207 0.897002 0.973007 0.011242	0.056652 0.977638 0.968131 0.039122	0.009398 0.984142 0.980667 0.006091	-0.012498 0.970801 0.973120 0.014578	0.027577 0.973659 0.970637 0.014540	-0.005969 0.983396 0.978777 -0.014367	0.024731 0.975924 0.979704 0.007663	-0.016821 0.926745 0.979229 0.012025	-0.031022 0.986185 0.949034 -0.016761	0 0.000000 9999
2 88	16 20	2 88	0.392980 0.796607 0.768960 0.046808	0.026510 0.951710 0.983591 0.013287	0.030562 0.927282 0.980422 0.028283	-0.004668 0.925533 0.979757 0.012917	0.022828 0.897002 0.985075 0.004884	0.023990 0.977638 0.975259 0.039992	0.006160 0.984142 0.982666 0.000796	0.060843 0.970801 0.975418 0.036216	-0.015368 0.973659 0.939017 0.020656	0.024673 0.983396 0.979363 0.005616	-0.006039 0.975924 0.976535 0.006799	-0.049467 0.926745 0.978233 -0.023789	-0.026758 0.986185 0.918251 -0.006590	0 0.046808 110
2 89	16 20	2 89	0.363613 0.796607 0.785931 0.015513	-0.035912 0.951710 0.980355 -0.015148	0.032727 0.927282 0.981300 0.032357	0.014630 0.925533 0.979492 0.017976	0.071418 0.897002 0.976193 0.036690	-0.033396 0.977638 0.980422 -0.023787	-0.002989 0.984142 0.984782 -0.003765	0.011483 0.970801 0.983622 -0.001438	-0.016076 0.973659 0.976436 -0.011819	0.020091 0.983396 0.977221 -0.000849	-0.024295 0.975924 0.957656 0.004281	-0.065543 0.926745 0.972277 -0.022057	-0.008728 0.986185 0.959766 0.000178	4 0.023857 9999
2 90	16 20	2 90	0.395475 0.796607 0.758900 0.034632	-0.035903 0.951710 0.963786 0.012872	0.050468 0.927282 0.976603 0.042135	0.034343 0.925533 0.974476 0.026940	0.087988 0.897002 0.971126 0.023160	-0.002012 0.977638 0.972218 0.013192	0.026096 0.984142 0.983758 0.020101	0.095876 0.970801 0.957965 0.054726	0.003966 0.973659 0.977564 0.002777	0.052372 0.983396 0.972297 0.029526	-0.046250 0.975924 0.931264 0.004337	-0.033658 0.926745 0.980701 0.003278	-0.002293 0.986185 0.973268 0.004840	7 0.043535 137
2 91	16 20	2 91	0.358405 0.796607 0.799566 0.021227	0.050726 0.951710 0.980250 0.022876	0.163427 0.927282 0.948793 0.100131	0.159239 0.925533 0.948714 0.092318	0.153247 0.897002 0.939666 0.037240	0.013187 0.977638 0.980231 0.006818	0.003024 0.984142 0.983478 0.000178	0.021470 0.970801 0.979607 0.000361	0.023164 0.973659 0.978389 0.004499	0.049513 0.983396 0.979930 0.032333	-0.026874 0.975924 0.987671 -0.016995	0.077837 0.926745 0.973944 0.020171	0.017713 0.986185 0.986080 0.011517	4 0.028116 9999
2 92	16 17	2 92	0.182316 0.796607 0.910037 0.003338	0.076596 0.951710 0.947036 0.012986	-0.003735 0.927282 0.984597 -0.003582	0.123190 0.925533 0.952419 0.052676	-0.032364 0.897002 0.968825 0.006712	0.000375 0.977638 0.982502 -0.006668	0.003987 0.984142 0.975253 0.013078	-0.021808 0.970801 0.974637 -0.001232	-0.033043 0.973659 0.969177 -0.005475	0.025758 0.983396 0.974443 0.012810	0.023524 0.975924 0.981022 0.013379	-0.041967 0.926745 0.977391 -0.014118	-0.025826 0.986185 0.987472 -0.029000	10 0.006683 9999
2 93	16 19	2 93	0.340148 0.796607 0.791709 0.012465	0.007461 0.951710 0.983182 0.028643	0.014636 0.927282 0.982912 0.015365	0.008730 0.925533 0.980267 0.011140	0.058325 0.897002 0.972795 -0.001091	-0.013676 0.977638 0.953114 0.013521	-0.007343 0.984142 0.982579 -0.009550	0.048779 0.970801 0.963226 0.009801	-0.004002 0.973659 0.984345 -0.006143	0.016805 0.983396 0.978983 0.005248	-0.053348 0.975924 0.947054 -0.016970	-0.042766 0.926745 0.971422 -0.002606	0.003251 0.986185 0.986683 0.003210	0 0.012465 9999
2 94	16 20	2 94	0.260830 0.796607 0.817280 -0.002527	-0.036080 0.951710 0.975095 -0.000179	-0.130511 0.927282 0.925968 -0.040012	-0.129291 0.925533 0.922000 -0.031874	0.115508 0.897002 0.958102 0.028351	0.036666 0.977638 0.984354 0.029704	0.029402 0.984142 0.958252 0.006060	0.067234 0.970801 0.961988 0.028220	0.035053 0.973659 0.983044 0.026824	0.017134 0.983396 0.980233 0.000714	0.010396 0.975924 0.981337 0.006447	0.116659 0.926745 0.948174 0.041711	0.000216 0.986185 0.989559 -0.003960	0 0.000000 9999
2 95	16 20	2 95	0.372998 0.796607 0.775377 0.017097	-0.001296 0.951710 0.981198 0.026543	0.039567 0.927282 0.976360 0.033668	0.038156 0.925533 0.981128 0.033638	-0.014017 0.897002 0.985325 -0.004383	0.007327 0.977638 0.984059 0.003199	0.013165 0.984142 0.970570 0.027718	-0.028089 0.970801 0.973093 -0.011266	-0.004182 0.973659 0.972189 -0.023390	-0.016066 0.983396 0.981256 -0.002096	-0.040392 0.975924 0.977516 -0.024827	-0.072813 0.926745 0.977026 -0.032528	-0.013353 0.986185 0.988881 -0.015323	6 0.021769 9999
2 96	16 20	2 96	0.361559 0.796607 0.798709 0.021055	-0.028593 0.951710 0.979622 0.003315	-0.008408 0.927282 0.982851 -0.010708	-0.009990 0.925533 0.982620 -0.008319	0.060514 0.897002 0.974018 -0.000742	-0.047586 0.977638 0.948924 -0.022033	0.042390 0.984142 0.965047 0.025383	0.050419 0.970801 0.959790 0.006762	0.012548 0.973659 0.981542 -0.003463	0.022274 0.983396 0.983950 0.003714	0.036202 0.975924 0.985789 0.026858	-0.095674 0.926745 0.978650 -0.060409	0.005926 0.986185 0.989129 0.002959	10 0.023780 9999
2 97	16 19	2 97	0.154455 0.796607 0.787731 0.020712	-0.041916 0.951710 0.969490 -0.004413	0.005644 0.927282 0.988953 0.012056	0.000481 0.925533 0.985130 0.010872	-0.126389 0.897002 0.868377 -0.025169	-0.022728 0.977638 0.956080 -0.011329	-0.019084 0.984142 0.977125 0.001892	-0.021693 0.970801 0.988074 -0.017992	0.025861 0.973659 0.968489 0.006276	0.006513 0.983396 0.988562 -0.003591	0.034974 0.975924 0.954135 0.014695	-0.026367 0.926745 0.981913 -0.002655	0.003615 0.986185 0.958995 -0.005886	4 -0.022832 9999
2 98	16 20	2 98	0.366598 0.796607 0.789678 0.016559	-0.101389 0.951710 0.958282 -0.040151	0.012536 0.927282 0.984440 0.006238	0.010307 0.925533 0.982387 0.009197	0.081027 0.897002 0.974289 0.014728	-0.028201 0.977638 0.972532 -0.010642	-0.004050 0.984142 0.984184 -0.015849	0.046659 0.970801 0.957944 -0.000237	0.034701 0.973659 0.980931 0.019794	0.009232 0.983396 0.983549 -0.005392	-0.071912 0.975924 0.932195 -0.024140	-0.087088 0.926745 0.978139 -0.046463	0.002470 0.986185 0.987291 0.003747	1 -0.025785 9999
2 99	16 20	2 99	0.385188 0.796607 0.762470 0.019915	-0.010246 0.951710 0.984830 0.003401	-0.013669 0.927282 0.974876 -0.027061	-0.019774 0.925533 0.980801 -0.024939	0.118279 0.897002 0.962481 0.030887	-0.021242 0.977638 0.982964 -0.017480	0.000094 0.984142 0.980084 -0.007623	0.006230 0.970801 0.979929 -0.015915	0.002762 0.973659 0.984272 0.003992	0.035204 0.983396 0.975045 0.015322	-0.040518 0.975924 0.961860 -0.006442	-0.014354 0.926745 0.985387 -0.004703	-0.030913 0.986185 0.970601 -0.023074	4 0.024802 9999
2 100	16 20	2 100	0.358634 0.796607 0.805430 0.030341	0.066087 0.951710 0.976987 0.025597	0.129418 0.927282 0.929966 0.025505	0.125271 0.925533 0.928926 0.020337	0.175409 0.897002 0.937270 0.047145	0.018628 0.977638 0.976721 0.009026	-0.001464 0.984142 0.987239 -0.007265	0.039576 0.970801 0.979928 0.013897	0.040852 0.973659 0.982276 0.023690	0.033528 0.983396 0.981975 0.016317	0.011161 0.975924 0.981975 0.012129	0.102133 0.926745 0.956741 0.032547	0.024487 0.986185 0.983502 0.015075	4 0.037821 246
2 101	16 20	2 101	0.371482 0.796607 0.786028 0.030371	0.040034 0.951710 0.973225 0.001759	0.007104 0.927282 0.976082 -0.021792	-0.010160 0.925533 0.976724 -0.025503	0.019111 0.897002 0.982387 0.024246	-0.025757 0.977638 0.987803 -0.020651	0.033888 0.984142 0.984939 0.029098	0.009688 0.970801 0.984964 0.013749	-0.070434 0.973659 0.948049 -0.031120	0.010038 0.983396 0.981595 0.004134	0.006130 0.975924 0.982244 -0.010927	-0.019557 0.926745 0.983694 -0.020052	-0.031523 0.986185 0.930296 -0.010376	8 -0.030743 9999
2 102	16 20	2 102	0.329521 0.796607 0.833512 0.017661	0.033546 0.951710 0.982137 0.021739	0.016399 0.927282 0.985799 0.000795	0.006472 0.925533 0.985475 -0.000333	0.044699 0.897002 0.976669 -0.003172	0.019609 0.977638 0.973862 0.028543	0.040582 0.984142 0.968004 0.023375	0.050924 0.970801 0.971589 0.021072	-0.008285 0.973659 0.978098 0.008660	0.037353 0.983396 0.981703 0.022505	0.012405 0.975924 0.976919 -0.008872	-0.008457 0.926745 0.978759 0.000141	0.027333 0.986185 0.959534 0.033806	6 0.020318 9999
2 103	16 18	2 103	0.273800 0.796607 0.860880 0.005666	0.087302 0.951710 0.956032 0.033540	-0.006086 0.927282 0.952217 -0.004400	0.005300 0.925533 0.976036 0.016891	-0.120682 0.897002 0.942003 -0.010677	-0.020590 0.977638 0.982830 -0.024650	-0.020929 0.984142 0.967523 0.001272	-0.027941 0.970801 0.974076 -0.011016	-0.045708 0.973659 0.936985 -0.000769	0.037598 0.983396 0.974596 0.017266	0.012704 0.975924 0.980480 -0.007471	-0.039443 0.926745 0.951947 -0.011828	0.003832 0.986185 0.990498 0.000601	9 0.009891 9999
2 104	16 13	2 104	0.291899 0.796607 0.859530 0.014151	0.084878 0.951710 0.958037 0.023917	0.000156 0.927282 0.994726 0.005696	-0.009298 0.925533 0.994090 0.002293	-0.140137 0.897002 0.942418 -0.032164	0.005451 0.977638 0.982701 0.013074	-0.050284 0.984142 0.939711 -0.019075	-0.081259 0.970801 0.914041 -0.016698	-0.013554 0.973659 0.981830 -0.033589	-0.034739 0.983396 0.943814 0.004214	0.020028 0.975924 0.974761 -0.000397	-0.060197 0.926745 0.967841 -0.011900	0.028153 0.986185 0.979926 0.027966	8 -0.021802 9999
2 106	16 14	2 106	0.278695 0.796607 0.856777 0.021607	0.052383 0.951710 0.977242 0.040273	-0.008618 0.927282 0.975702 0.016297	-0.009102 0.925533 0.972808 0.021857	0.134726 0.897002 0.938304 0.019628	0.026838 0.977638 0.960363 0.009854	0.024252 0.984142 0.959082 0.006154	0.009289 0.970801 0.981818 -0.001590	0.021078 0.973659 0.980122 0.016208	0.030404 0.983396 0.963379 0.002781	0.010927 0.975924 0.974416 -0.009287	0.066110 0.926745 0.957838 0.001230	-0.005204 0.986185 0.981519 -0.008828	0 0.021607 9999
2 107	16 5	2 107	0.460516 0.796607 0.622859 0.018534	0.122862 0.951710 0.887831 0.019212	0.271734 0.927282 0.840784 0.136061	0.264554 0.925533 0.834087 0.111754	0.226297 0.897002 0.890271 0.070379	0.035978 0.977638 0.908388 0.006365	0.041477 0.984142 0.947839 0.020470	0.020388 0.970801 0.956553 -0.018428	0.031573 0.973659 0.965992 0.004108	0.097048 0.983396 0.870291 0.035119	0.060097 0.975924 0.946828 0.023624	0.229337 0.926745 0.874640 0.110986	-0.012261 0.986185 0.978406 -0.005954	0 0.018534 9999
3 4	18 19	3 4	0.322226 0.811487 0.837992 0.031929	-0.041362 0.967109 0.983591 -0.026746	0.019213 0.973175 0.978531 0.014015	0.017801 0.970450 0.979787 0.011709	-0.012086 0.983084 0.984512 -0.014877	-0.031558 0.945061 0.983315 -0.015808	-0.028830 0.988270 0.958526 -0.024658	-0.022053 0.973046 0.980013 -0.031139	0.012516 0.975900 0.985486 -0.001333	0.016851 0.977805 0.979403 0.002923	-0.052723 0.977878 0.941476 -0.006411	-0.031113 0.981162 0.973876 -0.026255	-0.020367 0.952735 0.984742 -0.018477	0 0.031929 9999
3 5	18 17	3 5	0.215550 0.811487 0.906627 0.004533	0.041650 0.967109 0.951537 -0.012160	0.003576 0.973175 0.988133 0.012049	0.008182 0.970450 0.955948 -0.010060	0.016406 0.983084 0.981049 0.012542	0.057821 0.945061 0.976401 0.059755	0.015762 0.988270 0.973852 0.016918	0.046167 0.973046 0.972191 0.025965	-0.049235 0.975900 0.960669 -0.025139	-0.014965 0.977805 0.972389 -0.022627	0.003430 0.977878 0.982289 -0.012066	-0.000483 0.981162 0.982447 0.002773	0.030216 0.952735 0.981958 0.033332	7 0.010849 9999
3 6	18 20	3 6	0.340204 0.811487 0.811179 0.025561	-0.039819 0.967109 0.980411 -0.018695	-0.029176 0.973175 0.972533 -0.018983	-0.029875 0.970450 0.972992 -0.017402	0.016921 0.983084 0.969149 0.018521	-0.023983 0.945061 0.986517 -0.017780	-0.028409 0.988270 0.978871 -0.031378	-0.028426 0.973046 0.975189 -0.021376	-0.001073 0.975900 0.983630 -0.001909	0.014144 0.977805 0.982120 -0.002709	-0.044405 0.977878 0.980592 -0.025903	0.020423 0.981162 0.984511 0.021080	0.010833 0.952735 0.986881 0.017798	6 -0.028321 9999
3 7	18 19	3 7	0.333277 0.811487 0.849619 0.066891	0.053232 0.967109 0.983028 0.038332	-0.137281 0.973175 0.935225 -0.110410	-0.136120 0.970450 0.935936 -0.108091	-0.010719 0.983084 0.955811 -0.004580	0.084170 0.945061 0.948007 0.006651	0.029334 0.988270 0.919534 0.027667	-0.004290 0.973046 0.982550 -0.010756	0.026284 0.975900 0.986567 0.017951	0.020456 0.977805 0.982456 0.010060	0.056547 0.977878 0.975619 0.033331	0.065894 0.981162 0.942014 0.060593	-0.005597 0.952735 0.976472 0.002011	2 -0.085939 -9
3 8	18 17	3 8	0.149536 0.811487 0.934047 -0.002415	-0.055856 0.967109 0.948524 -0.029552	0.014181 0.973175 0.993100 0.011318	0.014715 0.970450 0.994508 0.011446	0.010708 0.983084 0.980185 0.012302	0.078136 0.945061 0.967613 0.016711	0.016565 0.988270 0.976542 0.015471	0.042271 0.973046 0.973887 0.026319	0.004942 0.975900 0.976177 -0.009190	0.012298 0.977805 0.972964 0.004367	0.052991 0.977878 0.974717 0.032351	-0.045389 0.981162 0.940171 -0.038888	-0.048981 0.952735 0.970777 -0.037853	0 0.000000 9999
3 9	18 19	3 9	0.320103 0.811487 0.831395 0.039824	0.055194 0.967109 0.968738 0.025678	0.025051 0.973175 0.957309 0.006304	0.028038 0.970450 0.960303 0.007765	-0.004893 0.983084 0.972862 0.003525	0.053282 0.945061 0.979247 0.035146	-0.004645 0.988270 0.975063 -0.006260	-0.019674 0.973046 0.985139 -0.010230	0.003760 0.975900 0.985863 0.002087	0.030030 0.977805 0.976752 0.010585	0.017097 0.977878 0.983612 0.014839	0.016418 0.981162 0.971583 0.010368	-0.018395 0.952735 0.979491 -0.005386	0 0.039824 199
3 10	18 20	3 10	0.343742 0.811487 0.807223 0.027912	-0.005542 0.967109 0.980700 0.007581	0.025206 0.973175 0.976345 0.004612	0.024357 0.970450 0.976138 0.006640	-0.020182 0.983084 0.977212 -0.010867	0.048746 0.945061 0.981239 0.026997	0.011055 0.988270 0.979254 0.015930	-0.012535 0.973046 0.985064 -0.009464	0.009992 0.975900 0.979378 -0.005252	0.010730 0.977805 0.978819 -0.001999	-0.017023 0.977878 0.972707 0.006733	-0.024328 0.981162 0.976476 -0.021551	0.005965 0.952735 0.984798 0.011912	0 0.027912 9999
3 11	18 20	3 11	0.362801 0.811487 0.794782 0.040464	-0.016571 0.967109 0.983416 -0.025857	-0.034718 0.973175 0.972737 -0.046047	-0.043049 0.970450 0.974042 -0.048970	0.028860 0.983084 0.979529 0.028023	-0.084942 0.945061 0.970878 -0.044596	0.016292 0.988270 0.975619 0.019482	0.001547 0.973046 0.974122 0.010190	-0.028885 0.975900 0.955135 0.005306	0.028681 0.977805 0.980583 0.012028	0.023080 0.977878 0.978142 0.033679	0.013409 0.981162 0.977511 0.010613	0.080789 0.952735 0.960802 0.029724	3 -0.044514 127
3 12	18 8	3 12	0.093625 0.811487 0.946844 -0.018111	-0.029492 0.967109 0.968777 -0.007314	-0.003670 0.973175 0.991555 -0.003579	-0.009493 0.970450 0.989621 -0.006715	-0.018182 0.983084 0.957970 -0.026655	-0.060625 0.945061 0.973730 -0.033156	-0.015280 0.988270 0.973865 -0.014810	-0.011370 0.973046 0.984929 -0.011983	0.025170 0.975900 0.972844 0.011397	-0.007543 0.977805 0.983294 -0.021795	0.045201 0.977878 0.963938 0.024890	-0.013216 0.981162 0.980640 -0.008777	-0.033928 0.952735 0.968239 0.009510	0 0.000000 9999
3 13	18 20	3 13	0.306995 0.811487 0.830388 0.002799	-0.002506 0.967109 0.981721 -0.014298	0.015089 0.973175 0.973961 0.014205	0.013853 0.970450 0.976538 0.013763	0.003528 0.983084 0.972096 0.010273	0.019807 0.945061 0.980569 -0.003266	-0.003694 0.988270 0.979488 -0.004955	-0.002301 0.973046 0.986646 0.002568	0.032033 0.975900 0.980507 0.020849	0.021539 0.977805 0.983744 0.003888	-0.049782 0.977878 0.961334 -0.021322	0.005057 0.981162 0.981392 0.002099	-0.036702 0.952735 0.987290 -0.033532	8 0.007639 9999
3 14	18 20	3 14	0.356209 0.811487 0.801292 0.037378	-0.017484 0.967109 0.982960 -0.002615	-0.025771 0.973175 0.976675 -0.031402	-0.027562 0.970450 0.974556 -0.033410	-0.021406 0.983084 0.977305 -0.016194	0.008563 0.945061 0.985581 0.010064	0.005094 0.988270 0.985457 0.005931	-0.044666 0.973046 0.978828 -0.026968	0.022784 0.975900 0.986807 0.012597	0.050830 0.977805 0.976694 0.030969	-0.014151 0.977878 0.969583 0.009109	0.009398 0.981162 0.979475 0.005394	-0.004843 0.952735 0.988648 0.000509	0 0.037378 257
3 15	18 20	3 15	0.343647 0.811487 0.812694 0.038935	0.031869 0.967109 0.980750 0.031187	-0.042153 0.973175 0.982034 -0.036316	-0.039581 0.970450 0.980273 -0.035954	0.061887 0.983084 0.978158 0.056644	0.018419 0.945061 0.981263 -0.004542	0.026220 0.988270 0.975013 0.027196	0.054062 0.973046 0.972252 0.043153	0.020927 0.975900 0.981776 0.012714	-0.021538 0.977805 0.981828 -0.005814	-0.008273 0.977878 0.979802 0.003952	0.033179 0.981162 0.974317 0.028677	0.006754 0.952735 0.982890 -0.000405	4 0.046962 109
3 16	18 20	3 16	0.225495 0.811487 0.894658 0.006068	-0.073280 0.967109 0.933079 -0.017451	0.014111 0.973175 0.988848 0.013225	0.013791 0.970450 0.987945 0.010603	0.004816 0.983084 0.977022 0.008588	-0.093232 0.945061 0.952398 -0.018082	-0.006474 0.988270 0.981006 -0.000603	-0.006074 0.973046 0.963402 0.020297	0.023474 0.975900 0.983727 0.003475	0.005401 0.977805 0.988115 -0.006177	0.040794 0.977878 0.977566 0.014738	-0.019879 0.981162 0.970921 -0.018580	-0.018909 0.952735 0.986493 -0.008660	7 0.011098 9999
3 17	18 20	3 17	0.233064 0.811487 0.887008 0.002039	-0.048726 0.967109 0.938414 -0.004497	0.002903 0.973175 0.982492 0.006737	0.001942 0.970450 0.983983 0.005575	0.023708 0.983084 0.979175 0.020502	-0.031472 0.945061 0.982193 -0.009163	0.003356 0.988270 0.982619 -0.001552	0.002472 0.973046 0.980453 0.010153	0.106249 0.975900 0.980326 0.099165	0.032261 0.977805 0.987980 0.022530	-0.001714 0.977878 0.978669 -0.021227	-0.014729 0.981162 0.978813 -0.012476	-0.003580 0.952735 0.984952 -0.003869	8 0.014220 9999
3 18	18 20	3 18	0.324348 0.811487 0.801231 0.011291	0.019010 0.967109 0.964875 0.012830	-0.006892 0.973175 0.970558 -0.008540	-0.015920 0.970450 0.971709 -0.012711	-0.001384 0.983084 0.983796 0.003610	-0.016269 0.945061 0.983811 -0.020198	0.013670 0.988270 0.979917 0.011670	-0.022707 0.973046 0.980900 -0.019762	-0.046092 0.975900 0.950718 -0.006715	0.008347 0.977805 0.982155 -0.002590	0.015456 0.977878 0.982159 0.011067	0.026403 0.981162 0.983089 0.029314	0.146854 0.952735 0.943029 0.090746	11 0.018193 9999
3 19	18 14	3 19	0.101362 0.811487 0.958545 -0.018884	-0.006323 0.967109 0.983689 -0.017591	-0.004796 0.973175 0.948789 -0.005053	-0.009212 0.970450 0.980351 -0.004084	0.006714 0.983084 0.971278 0.006863	0.055674 0.945061 0.982783 0.034582	0.017902 0.988270 0.984048 0.023126	0.028338 0.973046 0.979745 0.016499	0.009025 0.975900 0.978721 -0.001428	-0.017437 0.977805 0.978568 -0.004927	0.010344 0.977878 0.987329 -0.000830	-0.007493 0.981162 0.937702 0.004176	-0.027500 0.952735 0.984995 -0.012390	0 0.000000 9999
3 20	18 16	3 20	0.246313 0.811487 0.894770 0.031086	-0.017391 0.967109 0.978786 -0.011140	0.007778 0.973175 0.986723 0.008546	0.027279 0.970450 0.991060 0.028361	0.011880 0.983084 0.978693 0.008699	0.024220 0.945061 0.980016 0.012511	0.001226 0.988270 0.967092 -0.002560	0.036502 0.973046 0.975225 0.020774	0.001339 0.975900 0.978593 -0.005456	-0.014673 0.977805 0.974120 0.008012	0.030877 0.977878 0.981201 0.013505	-0.026060 0.981162 0.959068 -0.014736	-0.021817 0.952735 0.987009 -0.021311	0 0.031086 9999
3 21	18 20	3 21	0.262815 0.811487 0.843657 -0.006361	-0.044398 0.967109 0.965124 -0.018753	0.007274 0.973175 0.978320 0.007819	0.007637 0.970450 0.979575 0.010312	-0.018040 0.983084 0.973353 -0.008195	-0.055699 0.945061 0.963248 -0.012790	0.005124 0.988270 0.973457 0.004145	-0.044265 0.973046 0.965414 -0.023976	0.008188 0.975900 0.971235 -0.003154	-0.000247 0.977805 0.984752 -0.009303	-0.028582 0.977878 0.952898 0.005682	0.021317 0.981162 0.982678 0.019980	-0.042733 0.952735 0.986528 -0.047854	0 0.000000 9999
3 22	18 18	3 22	0.257141 0.811487 0.876835 0.029219	0.036111 0.967109 0.972343 0.005002	0.014036 0.973175 0.982270 0.004090	0.007309 0.970450 0.981333 -0.005622	0.027355 0.983084 0.973091 0.024075	0.000700 0.945061 0.978946 0.003800	0.024166 0.988270 0.973131 0.025507	0.063120 0.973046 0.960695 0.038547	-0.002059 0.975900 0.977100 -0.017082	-0.027948 0.977805 0.966013 -0.004774	0.027389 0.977878 0.976815 0.015419	0.002847 0.981162 0.987632 0.011541	-0.030221 0.952735 0.975804 -0.020274	7 0.033560 9999
3 23	18 20	3 23	0.304739 0.811487 0.818691 0.014493	0.046955 0.967109 0.976366 0.023163	0.006998 0.973175 0.970553 0.003422	0.005666 0.970450 0.970191 0.004407	0.017630 0.983084 0.976427 0.017297	0.043939 0.945061 0.978404 0.021379	0.005389 0.988270 0.973835 0.007060	0.037854 0.973046 0.979526 0.041038	-0.042325 0.975900 0.955506 -0.016895	0.031852 0.977805 0.984204 0.019104	0.032396 0.977878 0.981375 0.025155	0.009402 0.981162 0.979412 0.004944	0.095226 0.952735 0.953698 0.046621	7 0.024388 9999
3 24	18 20	3 24	0.258799 0.811487 0.855029 -0.006676	-0.035802 0.967109 0.961228 0.005687	0.009003 0.973175 0.979963 0.008841	0.009517 0.970450 0.982610 0.009274	-0.014021 0.983084 0.974866 -0.017011	-0.016644 0.945061 0.978541 0.006680	-0.011514 0.988270 0.976522 -0.011706	-0.023553 0.973046 0.964424 -0.000409	0.003543 0.975900 0.986824 -0.000032	-0.014208 0.977805 0.976979 -0.024257	-0.019079 0.977878 0.971101 0.002419	-0.010220 0.981162 0.974822 -0.010394	-0.007784 0.952735 0.987549 -0.005835	0 0.000000 9999
3 25	18 20	3 25	0.314289 0.811487 0.812710 0.002468	-0.019710 0.967109 0.984035 -0.000193	0.011826 0.973175 0.977649 0.017800	0.013234 0.970450 0.976667 0.012890	0.009204 0.983084 0.975534 0.010011	0.089548 0.945061 0.970327 0.043337	-0.006475 0.988270 0.986527 -0.004964	0.023862 0.973046 0.983852 0.012046	0.047357 0.975900 0.980343 0.035362	0.022179 0.977805 0.981560 0.003241	-0.006792 0.977878 0.966536 0.021851	0.003489 0.981162 0.978735 0.006429	-0.006678 0.952735 0.988065 -0.003854	8 0.009342 9999
3 26	18 20	3 26	0.294532 0.811487 0.839193 0.006580	-0.014662 0.967109 0.986121 -0.023685	-0.049386 0.973175 0.945691 -0.028566	-0.048575 0.970450 0.945303 -0.028078	-0.026716 0.983084 0.962305 -0.017944	0.108050 0.945061 0.942517 0.025141	-0.014065 0.988270 0.934263 -0.016273	0.026680 0.973046 0.981127 0.017148	0.009648 0.975900 0.977983 -0.001374	0.046362 0.977805 0.983447 0.033546	0.036686 0.977878 0.975010 0.010950	-0.013942 0.981162 0.952506 -0.005109	-0.006278 0.952735 0.987986 0.006068	9 0.014857 9999
3 27	18 18	3 27	0.231343 0.811487 0.893257 0.032169	-0.028156 0.967109 0.980108 -0.018912	-0.040694 0.973175 0.949404 -0.022815	-0.040371 0.970450 0.951559 -0.020458	0.008367 0.983084 0.970402 0.010613	0.094675 0.945061 0.956682 0.034110	0.003422 0.988270 0.946673 0.003129	0.019232 0.973046 0.981006 0.013669	0.000001 0.975900 0.978220 -0.011287	0.032204 0.977805 0.982397 0.020182	0.003265 0.977878 0.972246 -0.006515	0.005073 0.981162 0.957695 0.007380	-0.037541 0.952735 0.989458 -0.035495	0 0.032169 9999
3 28	18 20	3 28	0.281064 0.811487 0.836449 -0.001878	-0.015867 0.967109 0.980287 -0.011456	0.001304 0.973175 0.981034 0.000381	-0.010763 0.970450 0.980107 -0.004255	-0.009504 0.983084 0.973020 -0.009300	-0.019443 0.945061 0.983637 -0.004850	0.011467 0.988270 0.986601 0.008661	-0.030055 0.973046 0.977851 -0.022703	-0.012801 0.975900 0.983688 -0.013808	-0.018265 0.977805 0.983121 -0.029647	-0.040986 0.977878 0.963215 -0.015552	0.004483 0.981162 0.981951 0.005919	0.025502 0.952735 0.981134 0.009469	0 0.000000 9999
3 29	18 20	3 29	0.299670 0.811487 0.808014 -0.007748	-0.029488 0.967109 0.979326 -0.012137	-0.006862 0.973175 0.959245 0.007873	-0.005687 0.970450 0.959860 0.007644	0.004381 0.983084 0.967179 0.014835	-0.011059 0.945061 0.985677 -0.006819	0.017271 0.988270 0.972332 0.018569	-0.037389 0.973046 0.968547 -0.018031	0.001933 0.975900 0.974581 -0.005123	0.000085 0.977805 0.982555 -0.012244	-0.021498 0.977878 0.985063 -0.013284	0.019575 0.981162 0.982517 0.016036	-0.028564 0.952735 0.987992 -0.016760	0 0.000000 9999
3 30	18 20	3 30	0.264823 0.811487 0.847132 0.014760	0.040371 0.967109 0.970060 0.009094	0.001745 0.973175 0.987505 -0.004697	0.001043 0.970450 0.985238 -0.001689	0.024597 0.983084 0.957655 0.017442	0.023061 0.945061 0.982628 0.007559	-0.009136 0.988270 0.981572 -0.009473	0.011596 0.973046 0.982549 0.002741	-0.021820 0.975900 0.940202 0.018411	0.018007 0.977805 0.972928 -0.006529	0.019754 0.977878 0.981265 0.009511	0.029437 0.981162 0.981541 0.031159	0.004379 0.952735 0.987611 0.017541	11 0.021445 9999
3 31	18 20	3 31	0.255423 0.811487 0.853693 -0.005894	0.033741 0.967109 0.971855 0.002946	-0.005034 0.973175 0.990778 -0.005118	-0.014880 0.970450 0.987457 -0.014024	-0.002815 0.983084 0.961067 -0.005927	-0.023306 0.945061 0.983755 -0.006413	0.007981 0.988270 0.965037 0.002810	0.049447 0.973046 0.945067 0.017278	0.022236 0.975900 0.982008 0.013892	-0.040645 0.977805 0.968182 -0.024246	0.006024 0.977878 0.984694 -0.003441	-0.022717 0.981162 0.991475 -0.019374	-0.021433 0.952735 0.979742 -0.008203	0 0.000000 9999
3 32	18 20	3 32	0.330891 0.811487 0.779541 0.017167	-0.041853 0.967109 0.980623 -0.017592	0.000160 0.973175 0.978701 -0.002688	-0.003076 0.970450 0.980069 -0.009359	-0.010833 0.983084 0.972121 -0.001623	-0.049108 0.945061 0.981259 -0.030250	-0.014829 0.988270 0.972261 -0.011423	-0.036906 0.973046 0.976712 -0.033069	0.037980 0.975900 0.977906 0.017404	0.007915 0.977805 0.984064 0.005185	-0.030275 0.977878 0.960222 0.002705	0.013644 0.981162 0.979858 0.016671	0.005424 0.952735 0.990061 0.008168	7 -0.023826 9999
3 33	18 20	3 33	0.346838 0.811487 0.777636 0.031126	-0.043749 0.967109 0.971112 -0.011729	-0.015613 0.973175 0.977263 -0.013844	-0.019312 0.970450 0.975742 -0.020686	0.004705 0.983084 0.977244 0.008131	-0.060079 0.945061 0.975819 -0.023738	0.015478 0.988270 0.985449 0.016102	-0.032954 0.973046 0.960414 -0.014166	0.018941 0.975900 0.978762 0.009298	-0.005857 0.977805 0.984235 -0.015690	-0.059525 0.977878 0.951479 -0.024271	-0.003924 0.981162 0.981437 -0.007047	-0.028837 0.952735 0.985918 -0.010950	0 0.031126 9999
3 34	18 20	3 34	0.310167 0.811487 0.810616 0.027401	0.025427 0.967109 0.977306 -0.002362	-0.002948 0.973175 0.977719 0.000043	-0.000622 0.970450 0.981570 0.003858	0.016873 0.983084 0.957358 0.009891	0.057149 0.945061 0.974128 0.011714	0.002859 0.988270 0.977918 -0.001373	0.020480 0.973046 0.951702 -0.007116	0.012997 0.975900 0.975767 0.010485	-0.066980 0.977805 0.955811 -0.035366	0.019019 0.977878 0.979430 0.004307	0.003995 0.981162 0.978351 0.007517	0.009702 0.952735 0.988138 0.010107	9 -0.031130 9999
3 35	18 20	3 35	0.283693 0.811487 0.814367 -0.009104	0.072037 0.967109 0.970802 0.044780	-0.029213 0.973175 0.985712 -0.022040	-0.027695 0.970450 0.985533 -0.019939	0.010712 0.983084 0.953267 0.007040	0.031724 0.945061 0.985008 0.015535	-0.011227 0.988270 0.952782 -0.009675	0.057678 0.973046 0.955797 0.035398	0.034264 0.975900 0.977043 0.023920	-0.046453 0.977805 0.951864 -0.010308	0.035206 0.977878 0.980306 0.019882	-0.006157 0.981162 0.983914 -0.005009	-0.014363 0.952735 0.982195 -0.002608	0 0.000000 9999
3 36	18 20	3 36	0.316510 0.811487 0.775379 -0.016094	0.011145 0.967109 0.980169 0.003283	0.041386 0.973175 0.966760 0.016884	0.039763 0.970450 0.968156 0.018333	0.016684 0.983084 0.953678 0.019540	-0.007707 0.945061 0.986606 -0.004339	0.005496 0.988270 0.981681 0.004761	0.001570 0.973046 0.971244 0.007322	0.000625 0.975900 0.981745 -0.010643	0.036631 0.977805 0.972696 0.011436	-0.038548 0.977878 0.977647 -0.021327	-0.002541 0.981162 0.983045 -0.002629	-0.023024 0.952735 0.979830 -0.021821	0 0.000000 9999
3 37	18 20	3 37	0.362860 0.811487 0.732465 -0.006274	-0.032614 0.967109 0.985523 -0.021734	0.043138 0.973175 0.963247 0.018284	0.043969 0.970450 0.965660 0.017484	-0.012735 0.983084 0.954409 -0.000590	-0.009682 0.945061 0.983789 0.001132	0.005040 0.988270 0.983670 0.006309	-0.030248 0.973046 0.969425 -0.005297	0.013759 0.975900 0.976882 0.002233	0.019372 0.977805 0.983264 0.004861	-0.035524 0.977878 0.961014 -0.007733	-0.002002 0.981162 0.983961 0.001000	-0.010398 0.952735 0.981520 0.004143	0 0.000000 9999
3 38	18 19	3 38	0.372347 0.811487 0.760936 0.034863	-0.030189 0.967109 0.973975 -0.002453	-0.012074 0.973175 0.985816 -0.013214	-0.015581 0.970450 0.985252 -0.014896	-0.004434 0.983084 0.966506 0.002298	-0.037387 0.945061 0.979219 -0.011421	0.005018 0.988270 0.987562 0.005881	0.007917 0.973046 0.973826 0.024264	0.000695 0.975900 0.986137 -0.005890	0.028650 0.977805 0.971047 0.008510	-0.045992 0.977878 0.936654 -0.001397	-0.042885 0.981162 0.979837 -0.040337	-0.002837 0.952735 0.983361 -0.010980	0 0.034863 9999
3 39	18 20	3 39	0.335847 0.811487 0.772358 -0.007731	-0.043098 0.967109 0.966741 -0.010788	0.003027 0.973175 0.987904 -0.000741	0.005139 0.970450 0.986449 0.005681	0.018215 0.983084 0.969721 0.022748	-0.048414 0.945061 0.975653 -0.016604	0.023678 0.988270 0.983587 0.021943	-0.008088 0.973046 0.963483 0.010801	-0.012998 0.975900 0.983494 -0.028742	0.042155 0.977805 0.975532 0.025986	-0.059523 0.977878 0.920879 -0.007047	0.017297 0.981162 0.979538 0.018725	0.005322 0.952735 0.986239 0.005543	0 0.000000 9999
3 40	18 20	3 40	0.343854 0.811487 0.782643 0.022962	-0.017068 0.967109 0.985163 -0.007421	0.008297 0.973175 0.980254 -0.002246	0.006048 0.970450 0.979824 -0.002751	-0.027359 0.983084 0.970338 -0.016466	-0.005275 0.945061 0.987157 0.009745	-0.011827 0.988270 0.986718 -0.006968	-0.033531 0.973046 0.979465 -0.016408	0.008868 0.975900 0.985371 0.001812	0.032282 0.977805 0.983517 0.019867	-0.039046 0.977878 0.963761 -0.004553	-0.008751 0.981162 0.985952 -0.005153	-0.051021 0.952735 0.971299 -0.043213	0 0.022962 9999
3 41	18 20	3 41	0.325374 0.811487 0.777458 0.006191	-0.016278 0.967109 0.980010 -0.016754	0.002305 0.973175 0.973769 -0.005233	-0.004635 0.970450 0.976023 -0.008923	0.024731 0.983084 0.984125 0.030267	-0.012544 0.945061 0.985420 -0.010188	0.039640 0.988270 0.986385 0.038639	-0.004572 0.973046 0.985238 0.003609	-0.040153 0.975900 0.968205 -0.018399	0.031300 0.977805 0.985002 0.022995	-0.013580 0.977878 0.977000 0.004893	0.019585 0.981162 0.985258 0.018945	0.101347 0.952735 0.939028 0.042227	6 0.015467 9999
3 42	18 20	3 42	0.302382 0.811487 0.834292 0.021368	0.036371 0.967109 0.965296 0.002135	0.013702 0.973175 0.981481 0.013294	0.019468 0.970450 0.978110 0.022407	0.025163 0.983084 0.954868 0.019522	0.045178 0.945061 0.979872 0.025930	-0.012860 0.988270 0.958171 -0.012913	0.054541 0.973046 0.974729 0.037324	-0.011557 0.975900 0.966509 0.013107	-0.021431 0.977805 0.980430 -0.014794	0.027450 0.977878 0.976370 0.014809	0.008334 0.981162 0.986439 0.007990	-0.043893 0.952735 0.984976 -0.036486	7 0.028241 9999
3 43	18 18	3 43	0.151107 0.811487 0.945382 0.027334	0.046324 0.967109 0.951240 -0.002017	-0.017840 0.973175 0.980112 -0.012089	0.052408 0.970450 0.957962 0.039031	0.005045 0.983084 0.985776 0.002991	0.016579 0.945061 0.981509 -0.006306	0.007121 0.988270 0.979194 0.006770	0.017424 0.973046 0.974291 0.002831	-0.054837 0.975900 0.974005 -0.040167	-0.004696 0.977805 0.984197 -0.013355	0.000278 0.977878 0.985464 -0.009450	-0.017062 0.981162 0.978946 -0.019164	-0.027142 0.952735 0.978088 -0.015182	8 -0.033135 9999
3 44	18 16	3 44	0.211963 0.811487 0.902526 0.000036	0.042109 0.967109 0.961837 0.012697	0.000112 0.973175 0.968819 0.001116	-0.000272 0.970450 0.976736 0.004752	0.033341 0.983084 0.971634 0.029165	-0.010459 0.945061 0.983249 -0.006209	0.017934 0.988270 0.958334 0.020176	0.053711 0.973046 0.948018 0.029884	0.006995 0.975900 0.982895 -0.000454	0.006878 0.977805 0.972127 0.029982	0.023689 0.977878 0.978733 0.006298	-0.003970 0.981162 0.970281 -0.003982	-0.037343 0.952735 0.988236 -0.022537	9 0.001039 9999
3 45	18 18	3 45	0.103659 0.811487 0.955111 0.004528	-0.059121 0.967109 0.954986 -0.029528	0.005992 0.973175 0.984373 0.005449	0.007787 0.970450 0.985200 0.012921	-0.013209 0.983084 0.983646 -0.006829	-0.051611 0.945061 0.972891 -0.016774	-0.017546 0.988270 0.978032 -0.019016	-0.038993 0.973046 0.966702 -0.018802	0.003808 0.975900 0.972280 -0.016986	-0.002840 0.977805 0.979591 -0.005327	0.012211 0.977878 0.976310 0.003193	0.008749 0.981162 0.983174 0.009105	-0.008072 0.952735 0.960372 -0.012063	1 -0.011563 9999
3 46	18 20	3 46	0.210847 0.811487 0.886492 -0.011600	0.006435 0.967109 0.963679 -0.007173	-0.010663 0.973175 0.982051 -0.000663	-0.010515 0.970450 0.987516 0.000072	-0.017401 0.983084 0.957445 -0.018269	0.027266 0.945061 0.979362 0.007113	-0.007517 0.988270 0.974964 -0.006993	0.003600 0.973046 0.969177 -0.011386	0.008371 0.975900 0.976145 -0.006138	-0.049752 0.977805 0.964203 -0.027886	0.008138 0.977878 0.983125 0.001063	0.005780 0.981162 0.976452 0.011324	-0.031135 0.952735 0.982435 -0.004621	0 0.000000 9999
3 47	18 20	3 47	0.315340 0.811487 0.810127 0.001866	0.022931 0.967109 0.974504 -0.002648	-0.002157 0.973175 0.972614 -0.006937	-0.011102 0.970450 0.974128 -0.015806	0.000151 0.983084 0.978872 -0.005639	-0.019627 0.945061 0.981852 -0.013192	-0.003656 0.988270 0.983446 -0.003522	0.003587 0.973046 0.980295 -0.001518	-0.000142 0.975900 0.975227 0.016422	0.031370 0.977805 0.983632 0.016092	0.008888 0.977878 0.984036 -0.000450	-0.039685 0.981162 0.977656 -0.033142	0.039085 0.952735 0.962782 -0.002912	8 0.005536 9999
3 48	18 20	3 48	0.303493 0.811487 0.780898 -0.002598	-0.028314 0.967109 0.974746 -0.018837	-0.066111 0.973175 0.952685 -0.046398	-0.065706 0.970450 0.948642 -0.044811	0.014712 0.983084 0.958751 0.018708	-0.019013 0.945061 0.985813 -0.025821	0.008865 0.988270 0.949452 0.008462	0.009629 0.973046 0.948530 0.030704	-0.020332 0.975900 0.985506 -0.023135	0.027294 0.977805 0.976682 0.016673	0.022784 0.977878 0.979965 0.017482	0.046261 0.981162 0.951170 0.041977	0.094594 0.952735 0.956246 0.055380	0 0.000000 9999
3 49	18 20	3 49	0.314605 0.811487 0.800668 -0.004986	0.017303 0.967109 0.982485 0.011217	0.042994 0.973175 0.981447 0.032096	0.044297 0.970450 0.978992 0.030379	0.000219 0.983084 0.979759 0.000626	0.022462 0.945061 0.981238 0.000398	0.006940 0.988270 0.977596 0.013064	-0.007687 0.973046 0.983507 -0.004424	0.003959 0.975900 0.982091 -0.007576	0.012840 0.977805 0.984831 0.004048	-0.038958 0.977878 0.963871 -0.004460	0.006622 0.981162 0.980077 0.002768	-0.003928 0.952735 0.981534 0.007957	0 0.000000 9999
3 50	18 20	3 50	0.331952 0.811487 0.781401 0.002444	-0.021566 0.967109 0.983218 -0.010385	0.020248 0.973175 0.982892 0.018191	0.016466 0.970450 0.982339 0.012989	0.028241 0.983084 0.973070 0.026461	-0.016388 0.945061 0.985661 -0.008505	0.007530 0.988270 0.983949 0.003641	0.004818 0.973046 0.979587 0.009587	0.033245 0.975900 0.980990 0.020083	0.029507 0.977805 0.981261 0.020462	-0.044611 0.977878 0.963666 -0.017885	0.005826 0.981162 0.986287 0.000831	-0.005799 0.952735 0.984052 -0.000120	4 0.008042 9999
3 51	18 20	3 51	0.329017 0.811487 0.797316 0.017363	-0.032802 0.967109 0.973081 -0.004000	0.012766 0.973175 0.984193 0.002037	0.011438 0.970450 0.984705 0.000475	0.003353 0.983084 0.973928 0.006423	-0.031478 0.945061 0.980187 -0.009160	-0.030268 0.988270 0.985213 -0.027571	-0.042730 0.973046 0.975787 -0.032517	0.015683 0.975900 0.977780 0.004462	0.019540 0.977805 0.976862 0.004841	-0.045450 0.977878 0.942217 -0.002381	-0.040361 0.981162 0.980487 -0.037114	-0.003118 0.952735 0.986357 0.010656	7 -0.023761 9999
3 52	18 20	3 52	0.294519 0.811487 0.798325 0.007903	-0.046909 0.967109 0.984601 -0.038460	-0.017669 0.973175 0.958726 0.006202	-0.019384 0.970450 0.956826 0.004989	-0.019349 0.983084 0.964261 -0.010352	0.040769 0.945061 0.962465 -0.002746	-0.000339 0.988270 0.937926 -0.002963	-0.030786 0.973046 0.983386 -0.024776	0.011004 0.975900 0.984411 0.000543	0.003744 0.977805 0.983259 -0.002744	-0.008976 0.977878 0.982739 -0.004888	0.010968 0.981162 0.968191 0.005000	-0.000235 0.952735 0.990242 -0.000741	1 -0.017434 9999
3 53	18 20	3 53	0.295785 0.811487 0.815722 0.020549	-0.049143 0.967109 0.926168 0.009894	0.008938 0.973175 0.986169 0.001049	0.011568 0.970450 0.983104 0.011041	-0.018100 0.983084 0.969179 -0.019497	-0.100942 0.945061 0.938257 -0.019928	-0.002946 0.988270 0.973455 -0.002019	-0.045755 0.973046 0.935607 -0.021822	0.012858 0.975900 0.972874 -0.003940	-0.004795 0.977805 0.976144 -0.020875	-0.019529 0.977878 0.980435 -0.019567	-0.011038 0.981162 0.974961 -0.011202	-0.017978 0.952735 0.990874 -0.011397	7 -0.021176 9999
3 54	18 20	3 54	0.331356 0.811487 0.793356 0.001990	-0.015801 0.967109 0.974974 0.014629	-0.014721 0.973175 0.978675 -0.018392	-0.012946 0.970450 0.980314 -0.015257	-0.001472 0.983084 0.973556 0.001827	-0.017510 0.945061 0.980177 0.005724	0.021166 0.988270 0.979416 0.022228	-0.021592 0.973046 0.980875 -0.014041	0.031561 0.975900 0.981865 0.018286	0.037726 0.977805 0.972580 0.015401	-0.059687 0.977878 0.936900 -0.015822	0.000340 0.981162 0.974995 0.007269	-0.006819 0.952735 0.988044 0.001619	6 0.006651 9999
3 55	18 20	3 55	0.246497 0.811487 0.881824 0.028611	0.064926 0.967109 0.958528 0.030986	0.022161 0.973175 0.985474 0.018863	0.043463 0.970450 0.979945 0.030629	0.017810 0.983084 0.963344 0.014393	0.037968 0.945061 0.973341 0.006102	-0.005012 0.988270 0.971044 -0.001983	0.023040 0.973046 0.976009 0.015708	-0.047121 0.975900 0.939731 -0.015904	0.010496 0.977805 0.978773 -0.004063	0.033236 0.977878 0.984256 0.022140	0.001024 0.981162 0.985856 0.004327	-0.017861 0.952735 0.983652 -0.010200	0 0.028611 9999
3 56	18 20	3 56	0.320755 0.811487 0.815522 0.012745	0.030256 0.967109 0.978923 0.020403	-0.013590 0.973175 0.964514 -0.027490	-0.012124 0.970450 0.963690 -0.031035	-0.006029 0.983084 0.963767 0.001697	0.022817 0.945061 0.981338 -0.003795	0.003336 0.988270 0.983085 0.009617	-0.003794 0.973046 0.979275 0.005758	0.031920 0.975900 0.977648 0.023979	0.010234 0.977805 0.982719 0.011488	0.023229 0.977878 0.987968 0.018191	0.013465 0.981162 0.977294 0.017071	-0.023185 0.952735 0.980978 -0.018612	3 -0.019888 9999
3 57	18 20	3 57	0.175114 0.811487 0.891192 0.001856	0.056271 0.967109 0.934219 0.009041	0.010519 0.973175 0.985381 0.011488	0.025126 0.970450 0.950221 0.009507	0.004630 0.983084 0.950446 -0.010838	0.031564 0.945061 0.985486 0.009144	0.001864 0.988270 0.952984 0.002919	0.017956 0.973046 0.954567 -0.009798	-0.033840 0.975900 0.930539 -0.009312	0.017278 0.977805 0.980355 0.005634	0.006305 0.977878 0.984245 -0.001082	0.020772 0.981162 0.975379 0.024057	-0.004065 0.952735 0.981960 -0.003880	11 0.006682 9999
3 58	18 20	3 58	0.296373 0.811487 0.813901 -0.009067	-0.008911 0.967109 0.970297 0.008687	-0.011426 0.973175 0.979466 -0.010586	-0.007532 0.970450 0.976904 -0.005483	-0.017564 0.983084 0.978825 -0.012570	-0.026131 0.945061 0.981202 -0.008016	0.000318 0.988270 0.975886 0.002597	-0.023067 0.973046 0.980810 -0.021810	0.008165 0.975900 0.973820 -0.006245	-0.030119 0.977805 0.982912 -0.034854	-0.039146 0.977878 0.961762 -0.007731	0.024311 0.981162 0.972973 0.023323	-0.034597 0.952735 0.984813 -0.030186	0 0.000000 9999
3 59	18 20	3 59	0.242969 0.811487 0.832396 0.026645	-0.034499 0.967109 0.974039 -0.006991	-0.000474 0.973175 0.942748 0.030853	-0.002847 0.970450 0.934652 0.029771	-0.035520 0.983084 0.967149 -0.034674	0.021199 0.945061 0.977297 0.010474	0.012932 0.988270 0.953459 0.007919	-0.065192 0.973046 0.958792 -0.044212	-0.006707 0.975900 0.975721 -0.015168	-0.004138 0.977805 0.982458 -0.014652	0.026831 0.977878 0.964956 0.006801	0.005783 0.981162 0.953885 -0.000352	-0.011272 0.952735 0.989146 -0.010953	7 -0.034322 9999
3 60	18 20	3 60	0.220749 0.811487 0.876592 0.007833	-0.089660 0.967109 0.929220 -0.028707	0.004500 0.973175 0.981104 0.002625	0.004232 0.970450 0.981895 0.002713	-0.011402 0.983084 0.973684 -0.018081	-0.105015 0.945061 0.943783 -0.027394	0.009144 0.988270 0.987641 0.009474	-0.032020 0.973046 0.951280 -0.005385	-0.002408 0.975900 0.987301 -0.006783	-0.002898 0.977805 0.983061 -0.013720	0.050409 0.977878 0.974815 0.029014	0.002828 0.981162 0.973519 0.004765	-0.015955 0.952735 0.989887 -0.004770	10 0.015075 9999
3 61	18 20	3 61	0.288876 0.811487 0.822827 0.001833	-0.031466 0.967109 0.976481 -0.013977	0.019537 0.973175 0.969838 0.014714	0.019230 0.970450 0.971572 0.016522	-0.023703 0.983084 0.969161 -0.013781	-0.017198 0.945061 0.977908 0.002943	-0.024142 0.988270 0.976201 -0.025653	-0.042478 0.973046 0.977814 -0.022219	0.004171 0.975900 0.982896 -0.010509	-0.000599 0.977805 0.983337 -0.015197	-0.053043 0.977878 0.951824 -0.024315	-0.031423 0.981162 0.980358 -0.027785	-0.011429 0.952735 0.981397 0.010674	6 -0.006857 9999
3 62	18 20	3 62	0.289739 0.811487 0.847423 0.017568	-0.015870 0.967109 0.980088 0.003465	0.005151 0.973175 0.984081 0.000833	0.004635 0.970450 0.983326 -0.001382	0.002798 0.983084 0.972189 0.008321	-0.104878 0.945061 0.936242 -0.020412	0.006259 0.988270 0.953144 0.001395	-0.025603 0.973046 0.948131 0.000210	0.007597 0.975900 0.981808 -0.003874	0.047368 0.977805 0.975602 0.029844	0.046749 0.977878 0.983282 0.032879	-0.010269 0.981162 0.963691 -0.001986	-0.031466 0.952735 0.972567 -0.018538	10 0.024034 9999
3 63	18 20	3 63	0.299128 0.811487 0.809372 -0.005453	0.034465 0.967109 0.973783 0.021258	0.006493 0.973175 0.986346 0.001691	-0.000480 0.970450 0.989324 -0.000970	0.024700 0.983084 0.956908 0.014238	0.047327 0.945061 0.975031 0.015043	0.024687 0.988270 0.950111 0.021358	0.057991 0.973046 0.944913 0.027917	0.037408 0.975900 0.975222 0.019319	-0.030866 0.977805 0.950892 0.002268	0.039434 0.977878 0.981982 0.018721	-0.016810 0.981162 0.984689 -0.015792	-0.024035 0.952735 0.985029 -0.009780	0 0.000000 9999
3 64	18 20	3 64	0.334458 0.811487 0.803830 0.023265	-0.031862 0.967109 0.968381 0.004090	0.000348 0.973175 0.982446 0.005246	-0.000227 0.970450 0.982620 0.006470	0.006380 0.983084 0.980375 0.014526	-0.036427 0.945061 0.979747 -0.002937	-0.004151 0.988270 0.980696 -0.005139	-0.014027 0.973046 0.979914 0.002344	0.033293 0.975900 0.983956 0.025768	0.005443 0.977805 0.977047 -0.005491	-0.032709 0.977878 0.962180 0.005964	0.001180 0.981162 0.981295 0.005694	-0.007538 0.952735 0.985633 0.002409	8 0.024485 9999
3 65	18 20	3 65	0.276946 0.811487 0.835412 -0.005659	-0.000114 0.967109 0.962906 -0.023254	0.000078 0.973175 0.981870 -0.004259	0.003973 0.970450 0.980277 0.000068	0.034690 0.983084 0.970096 0.029185	-0.080840 0.945061 0.958268 -0.021300	0.008412 0.988270 0.968477 0.010758	-0.004131 0.973046 0.969860 0.016186	-0.048692 0.975900 0.933948 -0.014939	0.036117 0.977805 0.981398 0.017147	-0.015108 0.977878 0.973143 -0.007712	-0.004511 0.981162 0.976896 -0.003800	0.002638 0.952735 0.988512 0.006818	0 0.000000 9999
3 66	18 20	3 66	0.318250 0.811487 0.808622 0.023760	-0.010228 0.967109 0.966041 0.013632	-0.016709 0.973175 0.985074 -0.017182	-0.020657 0.970450 0.982870 -0.022062	-0.020448 0.983084 0.969388 -0.015636	-0.075939 0.945061 0.975533 -0.041637	0.010017 0.988270 0.973943 0.012825	-0.002579 0.973046 0.982231 0.002345	0.026450 0.975900 0.959609 0.008173	0.020651 0.977805 0.982958 0.016748	-0.053779 0.977878 0.940438 -0.010319	0.008726 0.981162 0.973477 0.014179	-0.017634 0.952735 0.989063 -0.007427	0 0.023760 9999
3 67	18 20	3 67	0.490853 0.811487 0.526273 0.039582	-0.048841 0.967109 0.960227 -0.013693	0.029563 0.973175 0.984290 0.025261	0.023177 0.970450 0.985755 0.022470	-0.022552 0.983084 0.972582 -0.014031	-0.050456 0.945061 0.973119 -0.009173	-0.018364 0.988270 0.983646 -0.018740	-0.024838 0.973046 0.971280 -0.011470	-0.006212 0.975900 0.969700 -0.003117	-0.026780 0.977805 0.983445 -0.026972	-0.046486 0.977878 0.945120 -0.005553	-0.030072 0.981162 0.947301 -0.029769	0.075279 0.952735 0.934129 0.028318	0 0.039582 -9
3 68	18 20	3 68	0.500368 0.811487 0.449865 0.000451	0.164948 0.967109 0.732124 0.057149	0.021038 0.973175 0.989223 0.011221	0.001505 0.970450 0.984392 0.002406	0.020602 0.983084 0.815121 0.006421	-0.172564 0.945061 0.849667 -0.031603	0.001153 0.988270 0.786496 0.007269	-0.052549 0.973046 0.921630 -0.013939	-0.130645 0.975900 0.720215 -0.065296	0.081524 0.977805 0.878152 0.026490	0.059123 0.977878 0.901201 -0.004801	0.017314 0.981162 0.927577 0.022638	-0.044595 0.952735 0.983119 -0.028586	8 -0.005427 9999
3 69	18 20	3 69	0.437608 0.811487 0.620058 0.001324	-0.052332 0.967109 0.972832 -0.025718	0.024752 0.973175 0.982233 0.027655	0.022970 0.970450 0.983409 0.022960	0.002515 0.983084 0.961926 0.006975	-0.066689 0.945061 0.965490 -0.018875	-0.021662 0.988270 0.954649 -0.023970	-0.003195 0.973046 0.980957 -0.002165	0.025213 0.975900 0.970747 0.002224	0.038008 0.977805 0.964840 0.020022	-0.093637 0.977878 0.860828 -0.021836	-0.008617 0.981162 0.965293 -0.004881	-0.009128 0.952735 0.986653 0.005294	1 -0.005835 9999
3 70	18 20	3 70	0.290653 0.811487 0.820148 0.009309	-0.022830 0.967109 0.978386 -0.004947	0.026846 0.973175 0.979464 0.027194	0.026508 0.970450 0.983120 0.025019	0.007617 0.983084 0.967413 0.009272	-0.068053 0.945061 0.960598 -0.014083	0.004944 0.988270 0.980555 0.001743	-0.015417 0.973046 0.961627 -0.000634	-0.006163 0.975900 0.982399 -0.019986	0.037299 0.977805 0.978872 0.029677	-0.051129 0.977878 0.939511 -0.004840	0.004252 0.981162 0.974681 0.004680	0.018383 0.952735 0.968567 0.029014	9 0.016621 9999
3 71	18 20	3 71	0.141738 0.811487 0.909800 0.002163	0.070780 0.967109 0.956224 0.027613	-0.001447 0.973175 0.984988 0.005611	0.045485 0.970450 0.961133 0.028140	-0.004590 0.983084 0.976322 -0.003035	0.012574 0.945061 0.981637 -0.007447	-0.011990 0.988270 0.977567 -0.009237	-0.007959 0.973046 0.967701 -0.019384	-0.007641 0.975900 0.967904 0.016192	0.015585 0.977805 0.983423 0.007332	0.025265 0.977878 0.981457 0.015311	0.002872 0.981162 0.981814 0.001157	-0.035421 0.952735 0.982816 -0.029271	7 -0.006475 9999
3 72	18 20	3 72	0.288623 0.811487 0.812125 -0.006479	-0.035718 0.967109 0.953558 0.015910	0.007832 0.973175 0.982678 0.007768	0.005678 0.970450 0.981393 0.005888	0.023185 0.983084 0.982508 0.025252	0.059377 0.945061 0.968223 0.001357	0.008727 0.988270 0.984407 0.011945	0.021114 0.973046 0.981356 0.011755	-0.024141 0.975900 0.978667 -0.036960	0.044968 0.977805 0.978858 0.028151	-0.013090 0.977878 0.984863 -0.010834	0.009498 0.981162 0.980243 0.011539	-0.012864 0.952735 0.985665 -0.007684	0 0.000000 9999
3 73	18 20	3 73	0.297514 0.811487 0.819537 -0.002035	-0.008203 0.967109 0.980584 0.005970	0.028183 0.973175 0.984882 0.029398	0.026456 0.970450 0.985788 0.024876	-0.017113 0.983084 0.975908 -0.019006	-0.132273 0.945061 0.930268 -0.039417	0.001119 0.988270 0.960511 -0.002426	-0.055308 0.973046 0.953767 -0.035256	0.007360 0.975900 0.979664 -0.007916	0.018091 0.977805 0.978633 -0.000124	0.019353 0.977878 0.984635 0.002235	-0.004756 0.981162 0.964125 -0.004975	-0.006891 0.952735 0.990538 -0.007760	0 0.000000 9999
3 74	18 20	3 74	0.234649 0.811487 0.853348 0.007112	-0.089753 0.967109 0.931253 -0.029183	-0.013382 0.973175 0.988686 -0.018488	-0.019153 0.970450 0.989100 -0.022272	0.012293 0.983084 0.984476 0.010218	-0.098919 0.945061 0.933952 -0.010899	0.000874 0.988270 0.984963 -0.002119	-0.035412 0.973046 0.953480 -0.009479	0.012001 0.975900 0.983636 0.006776	0.032879 0.977805 0.980237 0.023467	0.023632 0.977878 0.978936 0.008473	0.004547 0.981162 0.977344 0.011537	-0.012582 0.952735 0.984227 0.000060	1 -0.014407 9999
3 75	18 20	3 75	0.255124 0.811487 0.795328 -0.002085	0.008920 0.967109 0.981075 0.002296	-0.038842 0.973175 0.943009 -0.015949	-0.039233 0.970450 0.941749 -0.016865	0.006941 0.983084 0.958567 0.005606	0.106218 0.945061 0.934454 0.037443	0.020278 0.988270 0.947457 0.019238	0.025423 0.973046 0.979962 0.013779	0.026202 0.975900 0.983987 0.025607	0.021393 0.977805 0.979956 0.002228	0.013860 0.977878 0.969684 0.005981	0.006882 0.981162 0.942828 0.011087	0.007817 0.952735 0.989294 0.012706	0 0.000000 9999
3 76	18 20	3 76	0.182698 0.811487 0.843111 0.003219	-0.024079 0.967109 0.982233 -0.008930	0.008117 0.973175 0.977300 -0.001542	0.005319 0.970450 0.976394 -0.002368	0.004789 0.983084 0.975926 0.008331	-0.106351 0.945061 0.933014 -0.030905	0.014455 0.988270 0.966104 0.010171	-0.024456 0.973046 0.956632 -0.001841	0.003240 0.975900 0.985960 -0.008886	0.000905 0.977805 0.983910 -0.010336	0.048142 0.977878 0.979474 0.029130	-0.003147 0.981162 0.974453 0.004031	-0.012467 0.952735 0.990226 -0.003239	10 0.009683 9999
3 77	18 20	3 77	0.312111 0.811487 0.753526 0.007860	-0.022020 0.967109 0.982815 -0.002147	-0.020929 0.973175 0.972227 -0.015651	-0.021694 0.970450 0.972518 -0.017473	0.010433 0.983084 0.973419 0.015726	-0.058481 0.945061 0.965949 -0.007297	0.015598 0.988270 0.977324 0.018904	-0.023059 0.973046 0.959260 -0.002540	-0.005157 0.975900 0.987091 -0.012336	0.030350 0.977805 0.978394 0.017178	-0.046446 0.977878 0.950895 -0.013630	0.034139 0.981162 0.969751 0.035508	0.004719 0.952735 0.986373 0.004340	11 0.016706 9999
3 78	18 20	3 78	0.305015 0.811487 0.773088 -0.012245	-0.019372 0.967109 0.983780 -0.007516	0.022006 0.973175 0.984131 0.023198	0.018758 0.970450 0.983958 0.020283	0.021758 0.983084 0.964725 0.026898	-0.052340 0.945061 0.959484 0.003239	0.016276 0.988270 0.987117 0.018208	-0.006665 0.973046 0.954852 0.019806	0.034971 0.975900 0.981432 0.018629	0.026725 0.977805 0.981870 0.014475	-0.059378 0.977878 0.942124 -0.016020	-0.018025 0.981162 0.982141 -0.019328	-0.004728 0.952735 0.985602 -0.001089	0 0.000000 9999
3 79	18 20	3 79	0.348594 0.811487 0.759917 0.012311	-0.046171 0.967109 0.973488 -0.012540	0.021787 0.973175 0.987799 0.019299	0.016903 0.970450 0.986835 0.015865	-0.018964 0.983084 0.983725 -0.014330	0.036221 0.945061 0.978297 0.010866	0.004376 0.988270 0.986970 0.001380	-0.018326 0.973046 0.987790 -0.013413	0.020670 0.975900 0.986280 0.021853	-0.000698 0.977805 0.982491 -0.016408	-0.022297 0.977878 0.972999 -0.007684	0.009518 0.981162 0.979636 0.012287	0.001389 0.952735 0.982542 -0.016905	8 0.016402 9999
3 80	18 20	3 80	0.337613 0.811487 0.769680 0.004414	-0.049797 0.967109 0.948221 -0.009494	-0.007729 0.973175 0.982274 -0.009350	-0.012584 0.970450 0.983078 -0.010796	0.037006 0.983084 0.981063 0.039386	-0.091155 0.945061 0.956123 -0.038317	0.002450 0.988270 0.984324 0.000914	-0.017751 0.973046 0.954174 0.002091	0.039962 0.975900 0.983311 0.034215	0.021303 0.977805 0.977221 0.006949	-0.038400 0.977878 0.966024 -0.015263	0.019710 0.981162 0.974650 0.019756	0.010976 0.952735 0.985004 0.005815	4 0.013185 9999
3 81	18 20	3 81	0.363007 0.811487 0.746271 0.003928	-0.059196 0.967109 0.968797 -0.022564	0.008793 0.973175 0.981241 0.012020	0.008059 0.970450 0.981361 0.012521	0.003243 0.983084 0.972089 0.002958	-0.066685 0.945061 0.961130 0.002387	-0.001819 0.988270 0.984086 -0.002183	-0.031877 0.973046 0.946916 -0.006125	0.024632 0.975900 0.980092 0.010224	0.007992 0.977805 0.974338 -0.014425	-0.053443 0.977878 0.930614 -0.006806	-0.001563 0.981162 0.981564 0.002568	-0.011019 0.952735 0.978824 -0.002967	1 -0.009414 9999
3 82	18 20	3 82	0.258426 0.811487 0.808398 -0.009673	-0.040200 0.967109 0.975717 -0.030106	-0.022807 0.973175 0.928440 0.005818	-0.023553 0.970450 0.929611 0.005588	-0.010310 0.983084 0.942012 -0.005208	0.064153 0.945061 0.944652 0.003904	-0.011253 0.988270 0.920117 -0.016155	0.002729 0.973046 0.980569 0.006496	0.024486 0.975900 0.973676 0.010763	0.014893 0.977805 0.984110 -0.003489	0.021865 0.977878 0.973454 0.003264	-0.000069 0.981162 0.936737 -0.011803	0.009856 0.952735 0.984614 0.015375	0 0.000000 9999
3 83	18 20	3 83	0.329041 0.811487 0.795893 0.025809	0.008128 0.967109 0.973025 0.026002	-0.020299 0.973175 0.968465 0.004219	-0.020054 0.970450 0.966419 0.005593	0.019443 0.983084 0.966379 0.024061	-0.038125 0.945061 0.971437 -0.001729	0.014838 0.988270 0.974265 0.012663	0.000604 0.973046 0.949399 0.019886	-0.012312 0.975900 0.980488 -0.007169	0.036166 0.977805 0.972011 0.017847	0.002729 0.977878 0.974781 0.018419	0.033038 0.981162 0.980223 0.025046	0.023976 0.952735 0.980924 0.020880	0 0.025809 9999
3 84	18 19	3 84	0.124989 0.811487 0.782070 0.003093	-0.046148 0.967109 0.979080 -0.022288	-0.006561 0.973175 0.982079 -0.001505	-0.009366 0.970450 0.983174 -0.002114	0.022853 0.983084 0.883526 0.014350	-0.057769 0.945061 0.952609 -0.005005	0.018964 0.988270 0.974846 0.018222	0.016861 0.973046 0.982748 0.019829	0.006864 0.975900 0.974417 -0.005323	0.046936 0.977805 0.978174 0.037516	0.025781 0.977878 0.959793 0.006716	-0.000123 0.981162 0.986216 -0.004555	-0.028112 0.952735 0.966217 -0.010954	9 0.010772 9999
3 85	18 20	3 85	0.228989 0.811487 0.888045 0.006176	-0.005758 0.967109 0.974652 -0.011412	0.012141 0.973175 0.983403 0.015772	0.002562 0.970450 0.985368 0.007041	0.004159 0.983084 0.974780 -0.000307	0.025916 0.945061 0.975528 -0.001888	-0.027220 0.988270 0.970214 -0.025097	0.028409 0.973046 0.963416 0.009314	0.019718 0.975900 0.977949 0.013195	-0.031988 0.977805 0.971788 -0.009928	0.013940 0.977878 0.975602 -0.006616	-0.016994 0.981162 0.984337 -0.019205	-0.023077 0.952735 0.984978 -0.016667	6 -0.012450 9999
3 86	18 20	3 86	0.300173 0.811487 0.816078 0.023658	-0.021547 0.967109 0.973709 0.000708	-0.019135 0.973175 0.976193 -0.014083	-0.019915 0.970450 0.974946 -0.014424	0.027485 0.983084 0.981385 0.025905	0.059393 0.945061 0.958564 0.005496	-0.005120 0.988270 0.980285 -0.004287	0.032675 0.973046 0.980499 0.026496	0.020453 0.975900 0.985459 0.009058	0.022561 0.977805 0.985434 0.023559	-0.008395 0.977878 0.985990 -0.015283	-0.004153 0.981162 0.986055 -0.006042	-0.028008 0.952735 0.986975 -0.022620	7 0.025037 9999
3 87	18 20	3 87	0.297322 0.811487 0.831232 0.012220	0.047245 0.967109 0.971249 0.020521	0.022301 0.973175 0.982852 0.028021	0.034526 0.970450 0.982446 0.042866	-0.012540 0.983084 0.973007 -0.013511	0.059996 0.945061 0.968131 0.011639	0.007066 0.988270 0.980667 0.001919	0.025742 0.973046 0.973120 0.011160	0.020069 0.975900 0.970637 0.005970	0.007768 0.977805 0.978777 -0.000646	0.043555 0.977878 0.979704 0.021205	0.013925 0.981162 0.979229 0.013149	0.092086 0.952735 0.949034 0.038750	10 0.016097 9999
3 88	18 20	3 88	0.333364 0.811487 0.768960 0.010720	0.006071 0.967109 0.983591 0.000842	-0.023792 0.973175 0.980422 -0.020659	-0.023802 0.970450 0.979757 -0.016923	-0.012043 0.983084 0.985075 -0.008790	-0.078740 0.945061 0.975259 -0.040792	0.012531 0.988270 0.982666 0.011962	-0.034346 0.973046 0.975418 -0.015476	-0.044156 0.975900 0.939017 -0.007145	0.041637 0.977805 0.979363 0.024731	-0.032605 0.977878 0.976535 -0.021728	-0.032678 0.981162 0.978233 -0.031554	0.127976 0.952735 0.918251 0.055677	9 0.016282 9999
3 89	18 20	3 89	0.330525 0.811487 0.785931 0.025908	-0.016311 0.967109 0.980355 -0.003107	0.040299 0.973175 0.981300 0.034087	0.039369 0.970450 0.979492 0.032995	0.017944 0.983084 0.976193 0.018755	-0.033726 0.945061 0.980422 -0.006603	0.016562 0.988270 0.984782 0.017802	0.006614 0.973046 0.983622 0.015478	-0.016259 0.975900 0.976436 -0.009186	0.004874 0.977805 0.977221 -0.015883	-0.037804 0.977878 0.957656 -0.010320	0.014735 0.981162 0.972277 0.020656	0.043533 0.952735 0.959766 -0.005797	0 0.025908 9999
3 90	18 20	3 90	0.324263 0.811487 0.758900 -0.023816	-0.020453 0.967109 0.963786 0.012167	0.005929 0.973175 0.976603 0.008757	-0.003776 0.970450 0.974476 0.004182	0.019154 0.983084 0.971126 0.022818	-0.082457 0.945061 0.972218 -0.033124	0.009909 0.988270 0.983758 0.012789	-0.007844 0.973046 0.957965 0.018949	-0.007390 0.975900 0.977564 -0.007902	0.039757 0.977805 0.972297 0.017074	-0.084109 0.977878 0.931264 -0.039054	0.005012 0.981162 0.980701 0.006941	-0.025430 0.952735 0.973268 -0.027458	0 0.000000 9999
3 91	18 20	3 91	0.326957 0.811487 0.799566 0.010670	0.046024 0.967109 0.980250 0.024948	0.053420 0.973175 0.948793 0.032502	0.047600 0.970450 0.948714 0.023934	0.009936 0.983084 0.939666 0.014848	0.028025 0.945061 0.980231 -0.001471	0.016841 0.988270 0.983478 0.015518	0.008612 0.973046 0.979607 0.019851	0.031135 0.975900 0.978389 0.014664	0.038730 0.977805 0.979930 0.024923	-0.031465 0.977878 0.987671 -0.021497	0.008745 0.981162 0.973944 0.001262	-0.012410 0.952735 0.986080 -0.000792	9 0.016307 9999
3 92	18 17	3 92	0.171326 0.811487 0.910037 -0.007115	0.042239 0.967109 0.947036 -0.005374	-0.004214 0.973175 0.984597 -0.000857	0.030606 0.970450 0.952419 0.016091	0.004427 0.983084 0.968825 0.006285	0.021349 0.945061 0.982502 0.005655	-0.012295 0.988270 0.975253 -0.010248	0.014337 0.973046 0.974637 -0.000094	-0.022395 0.975900 0.969177 -0.002595	0.024238 0.977805 0.974443 0.008150	0.023205 0.977878 0.981022 0.010636	-0.001091 0.981162 0.977391 0.000861	0.031495 0.952735 0.987472 0.029623	0 0.000000 9999
3 93	18 19	3 93	0.301481 0.811487 0.791709 -0.001727	0.016098 0.967109 0.983182 0.027832	0.016435 0.973175 0.982912 0.011617	0.008591 0.970450 0.980267 0.002756	0.013053 0.983084 0.972795 0.012617	-0.067470 0.945061 0.953114 -0.003990	0.014490 0.988270 0.982579 0.012548	-0.012424 0.973046 0.963226 0.008363	0.001470 0.975900 0.984345 0.001301	0.009982 0.977805 0.978983 -0.002442	-0.059958 0.977878 0.947054 -0.021874	-0.008550 0.981162 0.971422 -0.007045	0.008889 0.952735 0.986683 0.007519	0 0.000000 9999
3 94	18 20	3 94	0.250923 0.811487 0.817280 0.005188	-0.045743 0.967109 0.975095 -0.015327	-0.036018 0.973175 0.925968 -0.002247	-0.043257 0.970450 0.922000 -0.008514	0.018056 0.983084 0.958102 0.020778	0.022256 0.945061 0.984354 0.019098	0.008009 0.988270 0.958252 0.004538	0.009744 0.973046 0.961988 0.031474	0.011095 0.975900 0.983044 -0.002330	0.024342 0.977805 0.980233 0.011411	0.025016 0.977878 0.981337 0.023838	0.023475 0.981162 0.948174 0.017065	-0.019886 0.952735 0.989559 -0.008637	7 0.012778 9999
3 95	18 20	3 95	0.325971 0.811487 0.775377 0.000360	-0.011067 0.967109 0.981198 0.009725	0.005877 0.973175 0.976360 0.004074	0.001606 0.970450 0.981128 -0.000941	0.009456 0.983084 0.985325 0.008069	-0.009311 0.945061 0.984059 -0.008473	-0.005321 0.988270 0.970570 -0.003346	0.019353 0.973046 0.973093 0.013053	0.007497 0.975900 0.972189 -0.009226	-0.023869 0.977805 0.981256 -0.014318	-0.021392 0.977878 0.977516 0.000909	-0.015160 0.981162 0.977026 -0.014456	-0.023129 0.952735 0.988881 -0.014059	9 -0.002270 9999
3 96	18 20	3 96	0.303041 0.811487 0.798709 -0.020913	-0.034530 0.967109 0.979622 -0.010678	0.007652 0.973175 0.982851 0.012403	0.006899 0.970450 0.982620 0.011435	-0.019435 0.983084 0.974018 -0.014172	-0.071387 0.945061 0.948924 -0.008441	-0.007990 0.988270 0.965047 -0.005163	-0.023315 0.973046 0.959790 -0.004961	0.000541 0.975900 0.981542 -0.008846	0.019549 0.977805 0.983950 0.004178	0.002009 0.977878 0.985789 -0.004955	-0.000362 0.981162 0.978650 -0.003369	-0.003950 0.952735 0.989129 0.001394	0 0.000000 9999
3 97	18 19	3 97	0.138982 0.811487 0.787731 0.001408	-0.039336 0.967109 0.969490 -0.012662	0.013210 0.973175 0.988953 0.020073	0.011829 0.970450 0.985130 0.021310	0.020625 0.983084 0.868377 0.009900	-0.060267 0.945061 0.956080 -0.014463	-0.003160 0.988270 0.977125 -0.001529	0.001659 0.973046 0.988074 -0.002929	0.014337 0.975900 0.968489 -0.004835	-0.001791 0.977805 0.988562 -0.012530	0.028773 0.977878 0.954135 0.004057	-0.013103 0.981162 0.981913 -0.009377	-0.018382 0.952735 0.958995 -0.010735	1 -0.004222 9999
3 98	18 20	3 98	0.323347 0.811487 0.789678 -0.013257	-0.045056 0.967109 0.958282 -0.006470	-0.001300 0.973175 0.984440 0.000636	-0.002674 0.970450 0.982387 0.001385	-0.009529 0.983084 0.974289 -0.008609	-0.030614 0.945061 0.972532 0.017860	0.033159 0.988270 0.984184 0.028566	-0.031079 0.973046 0.957944 -0.010133	0.009763 0.975900 0.980931 -0.010681	-0.015655 0.977805 0.983549 -0.026893	-0.033714 0.977878 0.932195 0.016029	0.000811 0.981162 0.978139 0.003477	-0.024014 0.952735 0.987291 -0.019213	0 0.000000 9999
3 99	18 20	3 99	0.348400 0.811487 0.762470 0.024726	-0.005714 0.967109 0.984830 0.006947	0.027755 0.973175 0.974876 0.021109	0.020796 0.970450 0.980801 0.016919	0.028977 0.983084 0.962481 0.034417	0.050979 0.945061 0.982964 0.049732	0.019771 0.988270 0.980084 0.017395	0.044054 0.973046 0.979929 0.053575	0.006077 0.975900 0.984272 -0.001459	0.048755 0.977805 0.975045 0.025167	-0.016864 0.977878 0.961860 0.018105	0.001127 0.981162 0.985387 -0.000163	0.019657 0.952735 0.970601 0.026489	7 0.036396 283
3 100	18 20	3 100	0.317141 0.811487 0.805430 0.004825	0.041996 0.967109 0.976987 0.013978	0.028241 0.973175 0.929966 -0.013191	0.023154 0.970450 0.928926 -0.014639	-0.023466 0.983084 0.937270 -0.014582	0.038545 0.945061 0.976721 -0.002431	0.002685 0.988270 0.987239 0.001748	-0.026768 0.973046 0.979928 -0.010969	0.020459 0.975900 0.982276 0.008323	0.022806 0.977805 0.981975 0.006300	0.004500 0.977878 0.981975 0.001358	-0.003469 0.981162 0.956741 -0.005642	-0.013192 0.952735 0.983502 0.006884	3 -0.008404 9999
3 101	18 20	3 101	0.327168 0.811487 0.786028 0.013705	0.054146 0.967109 0.973225 0.023309	0.017859 0.973175 0.976082 0.004826	0.011670 0.970450 0.976724 0.002218	0.034885 0.983084 0.982387 0.035038	-0.001033 0.945061 0.987803 -0.000600	0.016719 0.988270 0.984939 0.010949	0.038951 0.973046 0.984964 0.036802	-0.031512 0.975900 0.948049 0.007740	0.029415 0.977805 0.981595 0.025791	0.031185 0.977878 0.982244 0.012531	0.037091 0.981162 0.983694 0.032657	0.169679 0.952735 0.930296 0.106254	7 0.022458 9999
3 102	18 20	3 102	0.295250 0.811487 0.833512 0.003867	-0.027508 0.967109 0.982137 -0.034276	-0.000135 0.973175 0.985799 -0.013001	0.001053 0.970450 0.985475 -0.008404	-0.003603 0.983084 0.976669 0.002955	-0.024271 0.945061 0.973862 0.025466	-0.004301 0.988270 0.968004 -0.005071	-0.007152 0.973046 0.971589 0.009350	-0.025263 0.975900 0.978098 -0.010090	0.026011 0.977805 0.981703 0.007891	0.014815 0.977878 0.976919 -0.009521	0.028836 0.981162 0.978759 0.023013	0.049976 0.952735 0.959534 0.014080	1 -0.011513 9999
3 103	18 18	3 103	0.281067 0.811487 0.860880 0.017874	0.010090 0.967109 0.956032 -0.038466	-0.002206 0.973175 0.952217 -0.007441	0.041063 0.970450 0.976036 0.041460	0.023896 0.983084 0.942003 0.013907	0.033275 0.945061 0.982830 0.016750	-0.028906 0.988270 0.967523 -0.027254	0.038933 0.973046 0.974076 0.023643	-0.064348 0.975900 0.936985 -0.022216	0.023037 0.977805 0.974596 0.002781	0.031783 0.977878 0.980480 0.008349	-0.003709 0.981162 0.951947 -0.004097	-0.001072 0.952735 0.990498 0.012847	1 -0.026221 9999
3 104	18 13	3 104	0.276122 0.811487 0.859530 0.003549	0.048414 0.967109 0.958037 0.011951	0.001051 0.973175 0.994726 0.001274	-0.001604 0.970450 0.994090 0.001001	0.025550 0.983084 0.942418 0.015841	-0.022757 0.945061 0.982701 -0.006652	-0.002643 0.988270 0.939711 0.003089	0.050701 0.973046 0.914041 0.015465	0.016309 0.975900 0.981830 -0.000765	-0.024199 0.977805 0.943814 0.009509	0.018309 0.977878 0.974761 -0.000445	-0.004288 0.981162 0.967841 -0.004664	-0.028679 0.952735 0.979926 -0.015091	4 0.007498 9999
3 106	18 14	3 106	0.270275 0.811487 0.856777 0.011416	0.027133 0.967109 0.977242 0.012369	0.059627 0.973175 0.975702 0.059960	0.059771 0.970450 0.972808 0.064901	-0.007559 0.983084 0.938304 0.002705	0.109302 0.945061 0.960363 0.051276	-0.029791 0.988270 0.959082 -0.027785	0.034045 0.973046 0.981818 0.042117	-0.000330 0.975900 0.980122 -0.010394	0.020294 0.977805 0.963379 -0.007978	0.006284 0.977878 0.974416 -0.011697	-0.046480 0.981162 0.957838 -0.045537	-0.000326 0.952735 0.981519 0.015077	7 0.021927 9999
3 107	18 5	3 107	0.441704 0.811487 0.622859 0.012971	0.098711 0.967109 0.887831 0.020653	0.064417 0.973175 0.840784 0.018336	0.062692 0.970450 0.834087 0.009610	-0.033111 0.983084 0.890271 -0.026565	0.157812 0.945061 0.908388 0.061880	-0.032655 0.988270 0.947839 -0.033379	-0.030415 0.973046 0.956553 -0.013006	0.048446 0.975900 0.965992 0.020945	0.088242 0.977805 0.870291 0.036322	0.056681 0.977878 0.946828 0.020060	-0.017521 0.981162 0.874640 -0.027422	0.053441 0.952735 0.978406 0.052728	0 0.012971 9999
4 5	19 17	4 5	0.203984 0.837992 0.906627 0.017556	-0.081458 0.983591 0.951537 -0.073018	0.002509 0.978531 0.988133 0.004942	-0.007919 0.979787 0.955948 -0.005786	-0.034133 0.984512 0.981049 -0.035651	-0.031101 0.983315 0.976401 -0.032007	0.014410 0.958526 0.973852 -0.014561	-0.033604 0.980013 0.972191 -0.041776	-0.050241 0.985486 0.960669 -0.028905	0.021744 0.979403 0.972389 0.003620	-0.040300 0.941476 0.982289 -0.011077	0.013222 0.973876 0.982447 -0.000531	0.027646 0.984742 0.981958 0.022151	1 -0.035804 -9
4 6	19 20	4 6	0.353911 0.837992 0.811179 0.080256	0.016664 0.983591 0.980411 0.009528	0.016863 0.978531 0.972533 0.016691	0.017273 0.979787 0.972992 0.017992	-0.040486 0.984512 0.969149 -0.036315	0.016294 0.983315 0.986517 0.014744	-0.090392 0.958526 0.978871 -0.068176	-0.025558 0.980013 0.975189 -0.011992	-0.014069 0.985486 0.983630 -0.014414	-0.004714 0.979403 0.982120 -0.017063	0.054562 0.941476 0.980592 0.020586	-0.020921 0.973876 0.984511 -0.013945	-0.001649 0.984742 0.986881 -0.002454	0 0.080256 -9
4 7	19 19	4 7	0.309225 0.837992 0.849619 0.054747	-0.006432 0.983591 0.983028 0.002887	-0.085082 0.978531 0.935225 -0.083971	-0.083744 0.979787 0.935936 -0.081777	-0.021129 0.984512 0.955811 -0.010346	-0.033845 0.983315 0.948007 -0.025360	-0.138987 0.958526 0.919534 -0.068405	0.013461 0.980013 0.982550 0.003118	0.009859 0.985486 0.986567 0.007951	0.022341 0.979403 0.982456 0.008151	-0.092088 0.941476 0.975619 -0.058374	-0.108917 0.973876 0.942014 -0.072712	0.000910 0.984742 0.976472 -0.002839	2 -0.067802 -9
4 8	19 17	4 8	0.161831 0.837992 0.934047 0.027751	0.032149 0.983591 0.948524 0.015698	-0.000272 0.978531 0.993100 0.000174	-0.001046 0.979787 0.994508 -0.000058	0.015950 0.984512 0.980185 0.021169	-0.017660 0.983315 0.967613 -0.006496	-0.018408 0.958526 0.976542 -0.007167	0.034040 0.980013 0.973887 0.014359	0.005545 0.985486 0.976177 -0.002010	0.061821 0.979403 0.972964 0.055568	-0.036427 0.941476 0.974717 0.003512	0.039482 0.973876 0.940171 0.019370	0.001735 0.984742 0.970777 0.000928	9 0.039269 -9
4 9	19 19	4 9	0.272920 0.837992 0.831395 0.004679	0.009687 0.983591 0.968738 0.018772	0.016570 0.978531 0.957309 0.011133	0.015792 0.979787 0.960303 0.009644	-0.004795 0.984512 0.972862 -0.003704	-0.001511 0.983315 0.979247 -0.003519	-0.005562 0.958526 0.975063 -0.003312	0.007519 0.980013 0.985139 0.012498	-0.004219 0.985486 0.985863 -0.010313	0.015426 0.979403 0.976752 0.000535	-0.011417 0.941476 0.983612 -0.004578	-0.038675 0.973876 0.971583 -0.010768	-0.002745 0.984742 0.979491 -0.001930	7 0.007647 9999
4 10	19 20	4 10	0.344082 0.837992 0.807223 0.059281	-0.009145 0.983591 0.980700 -0.007783	-0.022569 0.978531 0.976345 -0.028136	-0.022465 0.979787 0.976138 -0.029831	-0.000050 0.984512 0.977212 -0.002661	-0.028583 0.983315 0.981239 -0.024712	0.023574 0.958526 0.979254 0.003157	0.018925 0.980013 0.985064 0.015194	-0.005658 0.985486 0.979378 -0.013144	0.037474 0.979403 0.978819 0.022395	0.072460 0.941476 0.972707 0.029795	0.013661 0.973876 0.976476 -0.004218	-0.010867 0.984742 0.984798 -0.007155	0 0.059281 45
4 11	19 20	4 11	0.313910 0.837992 0.794782 0.007260	-0.005564 0.983591 0.983416 -0.002230	0.025240 0.978531 0.972737 0.019092	0.019107 0.979787 0.974042 0.012072	0.019663 0.984512 0.979529 0.015597	0.010712 0.983315 0.970878 0.000328	0.040597 0.958526 0.975619 0.014834	0.003656 0.980013 0.974122 0.023081	0.006559 0.985486 0.955135 0.024683	0.021928 0.979403 0.980583 0.005233	0.051769 0.941476 0.978142 0.030659	0.003968 0.973876 0.977511 -0.023997	0.004253 0.984742 0.960802 0.011715	10 0.014919 9999
4 12	19 8	4 12	0.107516 0.837992 0.946844 0.014489	0.003044 0.983591 0.968777 -0.008139	0.001655 0.978531 0.991555 -0.000364	0.001895 0.979787 0.989621 0.000423	-0.073609 0.984512 0.957970 -0.072832	0.027743 0.983315 0.973730 0.030582	0.023615 0.958526 0.973865 0.004395	-0.000648 0.980013 0.984929 -0.004940	0.032333 0.985486 0.972844 0.024434	0.028214 0.979403 0.983294 0.019510	-0.112557 0.941476 0.963938 -0.080350	0.010280 0.973876 0.980640 -0.002098	0.042738 0.984742 0.968239 0.038370	4 -0.032485 9999
4 13	19 20	4 13	0.284801 0.837992 0.830388 0.004408	-0.020416 0.983591 0.981721 -0.013251	0.003095 0.978531 0.973961 0.003124	0.002685 0.979787 0.976538 0.003419	-0.004993 0.984512 0.972096 0.003828	-0.022949 0.983315 0.980569 -0.025149	0.040416 0.958526 0.979488 0.017679	0.018163 0.980013 0.986646 0.024352	-0.015809 0.985486 0.980507 -0.025010	0.024860 0.979403 0.983744 0.011426	0.071124 0.941476 0.961334 0.008950	-0.001520 0.973876 0.981392 -0.008626	0.012660 0.984742 0.987290 0.013544	8 -0.010500 9999
4 14	19 20	4 14	0.316934 0.837992 0.801292 0.017340	-0.020782 0.983591 0.982960 -0.024440	-0.003799 0.978531 0.976675 -0.001794	-0.005853 0.979787 0.974556 -0.004797	0.018671 0.984512 0.977305 0.021971	0.036496 0.983315 0.985581 0.041585	-0.025655 0.958526 0.985457 -0.017752	0.019435 0.980013 0.978828 0.026870	-0.003241 0.985486 0.986807 -0.007039	0.014537 0.979403 0.976694 -0.007792	0.048408 0.941476 0.969583 -0.005582	0.020800 0.973876 0.979475 0.010503	-0.000455 0.984742 0.988648 -0.004699	7 0.021585 9999
4 15	19 20	4 15	0.305211 0.837992 0.812694 0.022124	-0.000255 0.983591 0.980750 0.002038	-0.011514 0.978531 0.982034 -0.005051	-0.013464 0.979787 0.980273 -0.007016	0.000259 0.984512 0.978158 -0.002666	-0.011746 0.983315 0.981263 -0.005034	0.018170 0.958526 0.975013 0.000821	0.022965 0.980013 0.972252 0.017676	-0.004239 0.985486 0.981776 -0.010152	-0.006346 0.979403 0.981828 0.000334	0.028701 0.941476 0.979802 -0.004882	0.006772 0.973876 0.974317 -0.011434	0.030051 0.984742 0.982890 0.032608	0 0.022124 9999
4 16	19 20	4 16	0.207589 0.837992 0.894658 0.009783	0.021691 0.983591 0.933079 -0.000622	-0.001678 0.978531 0.988848 -0.002930	-0.001968 0.979787 0.987945 -0.003237	0.011043 0.984512 0.977022 0.003841	0.019198 0.983315 0.952398 0.006606	-0.006707 0.958526 0.981006 0.002458	-0.044173 0.980013 0.963402 -0.018400	0.011676 0.985486 0.983727 0.002803	-0.001524 0.979403 0.988115 -0.011438	-0.051108 0.941476 0.977566 -0.005663	0.039386 0.973876 0.970921 0.004599	-0.008941 0.984742 0.986493 -0.008609	7 -0.013417 9999
4 17	19 20	4 17	0.218254 0.837992 0.887008 0.011440	0.021603 0.983591 0.938414 -0.000266	0.004266 0.978531 0.982492 0.004482	0.004144 0.979787 0.983983 0.002913	-0.002201 0.984512 0.979175 -0.003917	0.015588 0.983315 0.982193 0.012636	-0.041122 0.958526 0.982619 -0.031504	-0.027975 0.980013 0.980453 -0.016547	-0.002184 0.985486 0.980326 -0.008423	0.006674 0.979403 0.987980 0.003483	-0.038178 0.941476 0.978669 -0.002224	0.005173 0.973876 0.978813 -0.014377	-0.002707 0.984742 0.984952 -0.005383	6 -0.018984 9999
4 18	19 20	4 18	0.272686 0.837992 0.801231 -0.014177	-0.022244 0.983591 0.964875 -0.019005	-0.005670 0.978531 0.970558 -0.004127	-0.009102 0.979787 0.971709 -0.005621	-0.005959 0.984512 0.983796 -0.001033	0.010471 0.983315 0.983811 0.013562	-0.010982 0.958526 0.979917 -0.002587	0.009513 0.980013 0.980900 0.008521	-0.029373 0.985486 0.950718 -0.007802	0.004774 0.979403 0.982155 -0.000901	-0.010523 0.941476 0.982159 0.000645	-0.005156 0.973876 0.983089 -0.012929	-0.025389 0.984742 0.943029 -0.017901	0 0.000000 9999
4 19	19 14	4 19	0.125459 0.837992 0.958545 0.021758	-0.023879 0.983591 0.983689 -0.016717	0.010315 0.978531 0.948789 0.004261	0.007715 0.979787 0.980351 0.005497	-0.002940 0.984512 0.971278 -0.003666	-0.000356 0.983315 0.982783 0.000444	-0.000625 0.958526 0.984048 -0.002800	0.018643 0.980013 0.979745 0.002907	0.009403 0.985486 0.978721 0.004614	-0.014813 0.979403 0.978568 0.003224	-0.031910 0.941476 0.987329 -0.012581	0.009066 0.973876 0.937702 -0.009573	-0.012993 0.984742 0.984995 -0.018514	0 0.021758 9999
4 20	19 16	4 20	0.201180 0.837992 0.894770 -0.000936	0.054043 0.983591 0.978786 0.049540	-0.000385 0.978531 0.986723 -0.005827	0.004319 0.979787 0.991060 -0.001412	-0.002653 0.984512 0.978693 -0.003170	-0.037811 0.983315 0.980016 -0.038698	0.035212 0.958526 0.967092 -0.003288	0.028634 0.980013 0.975225 0.019380	0.009052 0.985486 0.978593 -0.000885	-0.010570 0.979403 0.974120 0.003751	-0.045124 0.941476 0.981201 -0.018600	0.018673 0.973876 0.959068 0.005654	0.000827 0.984742 0.987009 0.000194	0 0.000000 9999
4 21	19 20	4 21	0.251039 0.837992 0.843657 0.024815	0.013473 0.983591 0.965124 0.002071	-0.009518 0.978531 0.978320 -0.011232	-0.008593 0.979787 0.979575 -0.009629	0.002217 0.984512 0.973353 0.004235	0.020248 0.983315 0.963248 0.018281	0.005480 0.958526 0.973457 0.010531	0.002514 0.980013 0.965414 0.014592	0.003318 0.985486 0.971235 0.000366	-0.007358 0.979403 0.984752 -0.014224	0.093097 0.941476 0.952898 0.035635	0.035702 0.973876 0.982678 0.020782	-0.008354 0.984742 0.986528 -0.008727	10 0.029737 9999
4 22	19 18	4 22	0.206876 0.837992 0.876835 -0.010525	0.015686 0.983591 0.972343 0.022108	0.014522 0.978531 0.982270 0.018725	0.013707 0.979787 0.981333 0.018529	0.000476 0.984512 0.973091 0.004601	0.027985 0.983315 0.978946 0.033888	0.037976 0.958526 0.973131 0.005527	0.033273 0.980013 0.960695 0.010504	-0.016643 0.985486 0.977100 -0.020120	-0.052223 0.979403 0.966013 -0.031440	-0.031413 0.941476 0.976815 -0.007663	0.021790 0.973876 0.987632 0.011004	0.051909 0.984742 0.975804 0.050439	0 0.000000 9999
4 23	19 20	4 23	0.264233 0.837992 0.818691 0.009085	-0.010595 0.983591 0.976366 -0.001783	0.033388 0.978531 0.970553 0.034415	0.032961 0.979787 0.970191 0.035062	0.010804 0.984512 0.976427 0.010645	-0.025674 0.983315 0.978404 -0.025762	-0.012672 0.958526 0.973835 -0.000342	-0.004873 0.980013 0.979526 -0.004908	-0.035806 0.985486 0.955506 -0.016621	0.055025 0.979403 0.984204 0.042361	-0.021451 0.941476 0.981375 -0.003482	-0.027622 0.973876 0.979412 -0.025980	0.004823 0.984742 0.953698 0.007305	9 0.019618 9999
4 24	19 20	4 24	0.234540 0.837992 0.855029 -0.002393	0.018584 0.983591 0.961228 0.005674	-0.030138 0.978531 0.979963 -0.027588	-0.030475 0.979787 0.982610 -0.027634	0.005189 0.984512 0.974866 0.004650	-0.002664 0.983315 0.978541 -0.008727	-0.031132 0.958526 0.976522 -0.000845	-0.016837 0.980013 0.964424 0.006274	0.009239 0.985486 0.986824 0.004549	0.005018 0.979403 0.976979 -0.009081	0.046061 0.941476 0.971101 0.010275	0.005496 0.973876 0.974822 -0.004871	0.000400 0.984742 0.987549 -0.002587	0 0.000000 9999
4 25	19 20	4 25	0.280499 0.837992 0.812710 -0.001338	0.035901 0.983591 0.984035 0.031991	-0.002103 0.978531 0.977649 -0.003583	-0.003615 0.979787 0.976667 -0.004878	0.013650 0.984512 0.975534 0.022186	-0.044382 0.983315 0.970327 -0.036345	0.009557 0.958526 0.986527 0.010240	0.015658 0.980013 0.983852 0.008301	-0.002660 0.985486 0.980343 -0.012702	0.047569 0.979403 0.981560 0.031329	0.041515 0.941476 0.966536 -0.007476	0.012152 0.973876 0.978735 -0.006840	-0.006679 0.984742 0.988065 -0.005643	0 0.000000 9999
4 26	19 20	4 26	0.268183 0.837992 0.839193 0.008192	0.007314 0.983591 0.986121 0.006133	-0.040876 0.978531 0.945691 -0.034229	-0.040321 0.979787 0.945303 -0.034479	0.008464 0.984512 0.962305 0.015547	-0.009775 0.983315 0.942517 0.008532	-0.095395 0.958526 0.934263 -0.025327	0.028568 0.980013 0.981127 0.015448	0.006668 0.985486 0.977983 -0.000493	0.002068 0.979403 0.983447 -0.002790	-0.041872 0.941476 0.975010 0.004097	-0.039877 0.973876 0.952506 0.002243	0.001063 0.984742 0.987986 0.000318	3 -0.016806 9999
4 27	19 18	4 27	0.181000 0.837992 0.893257 -0.010644	0.005112 0.983591 0.980108 0.003465	0.034624 0.978531 0.949404 0.041150	0.035049 0.979787 0.951559 0.041444	0.019383 0.984512 0.970402 0.020749	-0.027899 0.983315 0.956682 -0.017660	-0.073973 0.958526 0.946673 -0.017819	0.004197 0.980013 0.981006 0.004517	0.004609 0.985486 0.978220 -0.003171	0.040974 0.979403 0.982397 0.032638	-0.010223 0.941476 0.972246 0.016607	-0.046870 0.973876 0.957695 -0.015191	-0.001130 0.984742 0.989458 -0.005445	0 0.000000 9999
4 28	19 20	4 28	0.258475 0.837992 0.836449 0.003219	0.001506 0.983591 0.980287 -0.001841	-0.020430 0.978531 0.981034 -0.017065	-0.021341 0.979787 0.980107 -0.019016	-0.021503 0.984512 0.973020 -0.023178	0.020516 0.983315 0.983637 0.021306	0.033897 0.958526 0.986601 0.023918	-0.002944 0.980013 0.977851 0.009398	-0.014175 0.985486 0.983688 -0.014249	-0.014524 0.979403 0.983121 -0.022760	0.075581 0.941476 0.963215 0.030918	0.032627 0.973876 0.981951 0.020492	-0.011584 0.984742 0.981134 -0.006679	10 0.009976 9999
4 29	19 20	4 29	0.279991 0.837992 0.808014 0.008077	0.047128 0.983591 0.979326 0.037107	-0.006617 0.978531 0.959245 -0.006601	-0.007022 0.979787 0.959860 -0.006770	-0.017776 0.984512 0.967179 -0.014463	0.011221 0.983315 0.985677 0.009105	-0.063947 0.958526 0.972332 -0.029662	-0.034978 0.980013 0.968547 -0.012093	-0.007245 0.985486 0.974581 -0.016654	0.003699 0.979403 0.982555 -0.009400	0.014792 0.941476 0.985063 -0.004359	-0.001356 0.973876 0.982517 0.013836	-0.017623 0.984742 0.987992 -0.017323	6 -0.015478 9999
4 30	19 20	4 30	0.223640 0.837992 0.847132 -0.003243	-0.027730 0.983591 0.970060 -0.012731	0.009406 0.978531 0.987505 0.013260	-0.000042 0.979787 0.985238 0.005126	0.023756 0.984512 0.957655 0.009902	-0.002965 0.983315 0.982628 -0.001022	0.049915 0.958526 0.981572 0.019353	0.034867 0.980013 0.982549 0.025861	-0.038724 0.985486 0.940202 -0.015274	0.022783 0.979403 0.972928 0.010354	-0.007979 0.941476 0.981265 0.012917	0.016415 0.973876 0.981541 0.000382	-0.003955 0.984742 0.987611 -0.009524	0 0.000000 9999
4 31	19 20	4 31	0.230336 0.837992 0.853693 -0.009521	-0.034594 0.983591 0.971855 -0.019694	0.004910 0.978531 0.990778 0.011507	-0.000124 0.979787 0.987457 0.005825	0.008876 0.984512 0.961067 0.006955	0.001534 0.983315 0.983755 -0.000284	0.020153 0.958526 0.965037 -0.022236	0.034787 0.980013 0.945067 0.006758	0.003900 0.985486 0.982008 -0.003666	0.003211 0.979403 0.968182 0.028273	-0.017863 0.941476 0.984694 0.007134	0.010958 0.973876 0.991475 0.006673	-0.004559 0.984742 0.979742 -0.009835	0 0.000000 9999
4 32	19 20	4 32	0.299192 0.837992 0.779541 0.005491	0.009042 0.983591 0.980623 -0.000397	0.025017 0.978531 0.978701 0.016463	0.022981 0.979787 0.980069 0.015274	0.007059 0.984512 0.972121 0.008839	-0.020636 0.983315 0.981259 -0.023116	0.036570 0.958526 0.972261 0.000415	-0.011100 0.980013 0.976712 -0.012429	0.016826 0.985486 0.977906 0.004987	0.003220 0.979403 0.984064 -0.001926	0.081741 0.941476 0.960222 0.020562	0.018152 0.973876 0.979858 0.002018	0.018738 0.984742 0.990061 0.014090	10 0.010626 9999
4 33	19 20	4 33	0.310313 0.837992 0.777636 0.015352	0.009891 0.983591 0.971112 0.001894	-0.014459 0.978531 0.977263 -0.010220	-0.012167 0.979787 0.975742 -0.009835	-0.018902 0.984512 0.977244 -0.018280	0.022676 0.983315 0.975819 0.017934	-0.036982 0.958526 0.985449 -0.029552	-0.022009 0.980013 0.960414 0.000518	-0.001016 0.985486 0.978762 -0.011846	0.034282 0.979403 0.984235 0.026168	0.088184 0.941476 0.951479 0.020530	0.031279 0.973876 0.981437 0.018099	-0.002419 0.984742 0.985918 -0.009306	6 -0.021300 9999
4 34	19 20	4 34	0.277752 0.837992 0.810616 0.018708	0.000625 0.983591 0.977306 0.007161	0.015528 0.978531 0.977719 0.016158	0.004652 0.979787 0.981570 0.004568	0.024490 0.984512 0.957358 0.018026	-0.002850 0.983315 0.974128 0.007495	0.047001 0.958526 0.977918 0.018602	0.043164 0.980013 0.951702 0.011271	0.014122 0.985486 0.975767 0.003626	-0.034430 0.979403 0.955811 -0.009193	-0.014635 0.941476 0.979430 0.022256	0.032774 0.973876 0.978351 0.019149	-0.011328 0.984742 0.988138 -0.012944	10 0.020405 9999
4 35	19 20	4 35	0.275779 0.837992 0.814367 0.020394	-0.018996 0.983591 0.970802 -0.010352	0.011730 0.978531 0.985712 0.010855	0.012913 0.979787 0.985533 0.011490	-0.021119 0.984512 0.953267 -0.029142	-0.029035 0.983315 0.985008 -0.026246	0.066345 0.958526 0.952782 0.005164	0.027305 0.980013 0.955797 -0.000991	0.007786 0.985486 0.977043 -0.001182	-0.048111 0.979403 0.951864 -0.013709	-0.032157 0.941476 0.980306 0.007847	0.004311 0.973876 0.983914 -0.010894	-0.002302 0.984742 0.982195 -0.003392	4 -0.024379 9999
4 36	19 20	4 36	0.295617 0.837992 0.775379 -0.004940	-0.002100 0.983591 0.980169 0.001102	0.015020 0.978531 0.966760 0.007811	0.015275 0.979787 0.968156 0.008768	0.001395 0.984512 0.953678 0.005380	0.008005 0.983315 0.986606 0.012603	-0.024264 0.958526 0.981681 -0.017585	-0.012925 0.980013 0.971244 0.009592	-0.013290 0.985486 0.981745 -0.017801	0.000986 0.979403 0.972696 -0.015599	0.047038 0.941476 0.977647 0.012832	-0.019570 0.973876 0.983045 -0.004073	-0.005581 0.984742 0.979830 -0.011538	0 0.000000 9999
4 37	19 20	4 37	0.330295 0.837992 0.732465 -0.013521	-0.013787 0.983591 0.985523 -0.018996	-0.020858 0.978531 0.963247 -0.030662	-0.020803 0.979787 0.965660 -0.031305	-0.022200 0.984512 0.954409 -0.015047	0.016461 0.983315 0.983789 0.020319	-0.023962 0.958526 0.983670 -0.001262	-0.022860 0.980013 0.969425 0.001935	0.008018 0.985486 0.976882 -0.003194	0.047710 0.979403 0.983264 0.034538	0.078934 0.941476 0.961014 0.009332	-0.010947 0.973876 0.983961 -0.011248	-0.001115 0.984742 0.981520 -0.002978	0 0.000000 9999
4 38	19 19	4 38	0.332933 0.837992 0.760936 0.018246	-0.005484 0.983591 0.973975 -0.015210	0.052240 0.978531 0.985816 0.051540	0.050542 0.979787 0.985252 0.048594	-0.015173 0.984512 0.966506 -0.010373	0.022759 0.983315 0.979219 0.017219	-0.045486 0.958526 0.987562 -0.038742	-0.032645 0.980013 0.973826 -0.009132	0.002631 0.985486 0.986137 -0.005671	0.010623 0.979403 0.971047 -0.001804	0.117459 0.941476 0.936654 0.034110	0.043811 0.973876 0.979837 0.022899	-0.015083 0.984742 0.983361 -0.017770	6 -0.026587 9999
4 39	19 20	4 39	0.306057 0.837992 0.772358 -0.013476	0.009934 0.983591 0.966741 0.000140	0.019519 0.978531 0.987904 0.024564	0.020262 0.979787 0.986449 0.024223	-0.017658 0.984512 0.969721 -0.006591	0.004680 0.983315 0.975653 -0.008828	-0.016930 0.958526 0.983587 0.005908	-0.061641 0.980013 0.963483 -0.036512	0.015577 0.985486 0.983494 0.008598	0.025073 0.979403 0.975532 0.003881	0.098127 0.941476 0.920879 -0.006275	0.024247 0.973876 0.979538 0.007452	-0.005784 0.984742 0.986239 -0.008396	0 0.000000 9999
4 40	19 20	4 40	0.304714 0.837992 0.782643 -0.004143	0.025973 0.983591 0.985163 0.021756	0.018941 0.978531 0.980254 0.014965	0.019736 0.979787 0.979824 0.016653	-0.001364 0.984512 0.970338 0.003572	0.009843 0.983315 0.987157 0.008381	-0.014912 0.958526 0.986718 -0.005285	-0.032020 0.980013 0.979465 -0.012804	-0.006989 0.985486 0.985371 -0.013397	0.026425 0.979403 0.983517 0.011279	0.071622 0.941476 0.963761 0.008754	0.023901 0.973876 0.985952 0.019406	-0.004006 0.984742 0.971299 -0.006811	0 0.000000 9999
4 41	19 20	4 41	0.298076 0.837992 0.777458 -0.003947	0.012415 0.983591 0.980010 0.013339	-0.021841 0.978531 0.973769 -0.023053	-0.019575 0.979787 0.976023 -0.018907	0.001550 0.984512 0.984125 0.007068	0.003517 0.983315 0.985420 0.001886	-0.034562 0.958526 0.986385 -0.026609	-0.014433 0.980013 0.985238 -0.002669	-0.017957 0.985486 0.968205 -0.006272	0.028897 0.979403 0.985002 0.019682	0.029404 0.941476 0.977000 0.002301	0.003244 0.973876 0.985258 -0.007550	-0.019713 0.984742 0.939028 -0.012664	0 0.000000 9999
4 42	19 20	4 42	0.278757 0.837992 0.834292 0.021700	-0.021476 0.983591 0.965296 -0.013359	-0.023239 0.978531 0.981481 -0.025335	-0.010027 0.979787 0.978110 -0.011367	0.010921 0.984512 0.954868 0.002962	0.005404 0.983315 0.979872 0.015493	0.062630 0.958526 0.958171 0.011498	0.022076 0.980013 0.974729 0.009585	0.009836 0.985486 0.966509 0.021199	-0.021625 0.979403 0.980430 -0.017291	-0.031460 0.941476 0.976370 0.000763	0.020399 0.973876 0.986439 0.019177	-0.008531 0.984742 0.984976 -0.012742	2 -0.023447 9999
4 43	19 18	4 43	0.122604 0.837992 0.945382 -0.004475	-0.040628 0.983591 0.951240 -0.025046	-0.001716 0.978531 0.980112 0.004160	0.001244 0.979787 0.957962 -0.003090	-0.013333 0.984512 0.985776 -0.012772	-0.011898 0.983315 0.981509 -0.008404	0.020056 0.958526 0.979194 0.007088	0.019243 0.980013 0.974291 0.002288	-0.014440 0.985486 0.974005 -0.008245	0.034094 0.979403 0.984197 0.027804	-0.010383 0.941476 0.985464 0.005316	0.001673 0.973876 0.978946 -0.007337	0.013686 0.984742 0.978088 0.013053	0 0.000000 9999
4 44	19 16	4 44	0.201583 0.837992 0.902526 0.012711	-0.004309 0.983591 0.961837 0.003179	-0.003109 0.978531 0.968819 -0.007442	-0.002724 0.979787 0.976736 -0.006808	0.039458 0.984512 0.971634 0.039019	-0.018490 0.983315 0.983249 -0.014337	0.058785 0.958526 0.958334 0.006730	0.048240 0.980013 0.948018 0.019328	0.008478 0.985486 0.982895 0.003724	-0.013985 0.979403 0.972127 0.007455	-0.030900 0.941476 0.978733 0.001178	0.000104 0.973876 0.970281 -0.015209	0.000503 0.984742 0.988236 0.001659	4 0.022270 9999
4 45	19 18	4 45	0.094926 0.837992 0.955111 0.005317	-0.002720 0.983591 0.954986 -0.018696	0.011069 0.978531 0.984373 0.007953	0.011086 0.979787 0.985200 0.007809	0.024713 0.984512 0.983646 0.023207	0.030034 0.983315 0.972891 0.024492	-0.008757 0.958526 0.978032 0.003742	0.008654 0.980013 0.966702 0.019272	0.008858 0.985486 0.972280 0.000548	0.021528 0.979403 0.979591 0.012119	-0.025528 0.941476 0.976310 -0.003803	0.015887 0.973876 0.983174 -0.001256	-0.000578 0.984742 0.960372 -0.003265	4 0.011108 9999
4 46	19 20	4 46	0.197378 0.837992 0.886492 0.000130	0.005443 0.983591 0.963679 0.006989	-0.017202 0.978531 0.982051 -0.016168	-0.015364 0.979787 0.987516 -0.015134	-0.030303 0.984512 0.957445 -0.031129	0.007097 0.983315 0.979362 0.013756	-0.006958 0.958526 0.974964 -0.025228	0.008118 0.980013 0.969177 -0.012926	0.003426 0.985486 0.976145 -0.005351	-0.047325 0.979403 0.964203 -0.028711	-0.032679 0.941476 0.983125 -0.023022	0.019668 0.973876 0.976452 0.015060	-0.001127 0.984742 0.982435 -0.001629	4 -0.002012 9999
4 47	19 20	4 47	0.281729 0.837992 0.810127 -0.007326	-0.019135 0.983591 0.974504 -0.012326	0.000874 0.978531 0.972614 -0.002515	0.001980 0.979787 0.974128 0.001764	-0.020106 0.984512 0.978872 -0.020485	0.008738 0.983315 0.981852 0.007668	0.003247 0.958526 0.983446 0.000588	-0.016420 0.980013 0.980295 -0.015670	-0.010391 0.985486 0.975227 -0.001196	-0.007453 0.979403 0.983632 -0.016586	-0.007513 0.941476 0.984036 0.002237	-0.007121 0.973876 0.977656 0.002663	0.008947 0.984742 0.962782 0.010594	0 0.000000 9999
4 48	19 20	4 48	0.265741 0.837992 0.780898 -0.013383	0.007789 0.983591 0.974746 -0.002144	0.015781 0.978531 0.952685 0.023581	0.012934 0.979787 0.948642 0.021318	-0.011946 0.984512 0.958751 0.002364	-0.026746 0.983315 0.985813 -0.027789	-0.047208 0.958526 0.949452 0.012857	-0.057253 0.980013 0.948530 -0.026826	-0.012801 0.985486 0.985506 -0.015784	-0.003118 0.979403 0.976682 -0.020219	-0.034254 0.941476 0.979965 -0.014896	-0.033627 0.973876 0.951170 -0.003723	-0.009506 0.984742 0.956246 -0.003750	0 0.000000 9999
4 49	19 20	4 49	0.300401 0.837992 0.800668 0.011350	0.001166 0.983591 0.982485 0.007958	0.001660 0.978531 0.981447 0.000470	0.000189 0.979787 0.978992 0.000228	0.008524 0.984512 0.979759 0.011372	-0.013880 0.983315 0.981238 -0.008200	0.028240 0.958526 0.977596 0.009916	-0.005738 0.980013 0.983507 -0.012533	-0.006482 0.985486 0.982091 -0.009747	0.007220 0.979403 0.984831 0.000028	0.056389 0.941476 0.963871 -0.008063	0.004967 0.973876 0.980077 -0.010123	-0.022882 0.984742 0.981534 -0.023275	7 -0.011927 9999
4 50	19 20	4 50	0.318685 0.837992 0.781401 0.021241	0.006089 0.983591 0.983218 -0.002164	0.027537 0.978531 0.982892 0.026159	0.027294 0.979787 0.982339 0.028040	0.011858 0.984512 0.973070 0.017499	0.005356 0.983315 0.985661 0.005421	0.005701 0.958526 0.983949 0.020703	0.000347 0.980013 0.979587 0.006919	0.013559 0.985486 0.980990 0.006443	0.007161 0.979403 0.981261 -0.003868	0.057369 0.941476 0.963666 -0.000687	0.016674 0.973876 0.986287 0.015687	0.001486 0.984742 0.984052 0.009130	0 0.021241 9999
4 51	19 20	4 51	0.290487 0.837992 0.797316 -0.008687	-0.001155 0.983591 0.973081 -0.008518	0.000403 0.978531 0.984193 0.002043	0.001031 0.979787 0.984705 0.003839	-0.004510 0.984512 0.973928 0.002128	0.001958 0.983315 0.980187 -0.004056	0.005851 0.958526 0.985213 0.000695	-0.015872 0.980013 0.975787 -0.006460	0.004421 0.985486 0.977780 -0.002433	0.045157 0.979403 0.976862 0.026907	0.121873 0.941476 0.942217 0.045736	0.021858 0.973876 0.980487 0.000700	0.000421 0.984742 0.986357 -0.001317	0 0.000000 9999
4 52	19 20	4 52	0.270769 0.837992 0.798325 0.015833	0.034994 0.983591 0.984601 0.028647	-0.004081 0.978531 0.958726 -0.002588	-0.007833 0.979787 0.956826 -0.006352	-0.010772 0.984512 0.964261 -0.004402	0.001893 0.983315 0.962465 0.014056	-0.064912 0.958526 0.937926 -0.002558	0.022616 0.980013 0.983386 0.021295	-0.000981 0.985486 0.984411 -0.006188	0.004864 0.979403 0.983259 -0.008325	0.021402 0.941476 0.982739 0.012562	-0.007156 0.973876 0.968191 0.020585	-0.018421 0.984742 0.990242 -0.019203	7 0.018362 9999
4 53	19 20	4 53	0.268004 0.837992 0.815722 0.021976	0.024698 0.983591 0.926168 0.009012	0.001557 0.978531 0.986169 0.001255	0.006098 0.979787 0.983104 0.004752	0.001224 0.984512 0.969179 0.001010	0.018237 0.983315 0.938257 0.002056	-0.016829 0.958526 0.973455 0.005410	-0.049584 0.980013 0.935607 -0.016949	-0.009914 0.985486 0.972874 -0.019548	0.030048 0.979403 0.976144 0.019025	0.014158 0.941476 0.980435 0.017090	0.046459 0.973876 0.974961 0.023121	0.016102 0.984742 0.990874 0.015910	11 0.022541 9999
4 54	19 20	4 54	0.304936 0.837992 0.793356 0.006290	0.006614 0.983591 0.974974 -0.003861	0.005565 0.978531 0.978675 0.004381	0.005686 0.979787 0.980314 0.004832	-0.011353 0.984512 0.973556 -0.003853	0.005952 0.983315 0.980177 0.003749	-0.001335 0.958526 0.979416 -0.015081	-0.031127 0.980013 0.980875 -0.020631	0.027275 0.985486 0.981865 0.014202	0.037524 0.979403 0.972580 0.028242	0.118695 0.941476 0.936900 0.035241	0.045364 0.973876 0.974995 0.027688	-0.010855 0.984742 0.988044 -0.010939	10 0.014888 9999
4 55	19 20	4 55	0.200043 0.837992 0.881824 -0.000950	-0.029645 0.983591 0.958528 -0.020768	-0.004168 0.978531 0.985474 -0.002640	0.010645 0.979787 0.979945 0.007582	-0.006138 0.984512 0.963344 -0.015028	-0.031771 0.983315 0.973341 -0.026498	0.048913 0.958526 0.971044 0.015487	0.019973 0.980013 0.976009 -0.000939	-0.049357 0.985486 0.939731 -0.031295	0.022103 0.979403 0.978773 0.011931	-0.040536 0.941476 0.984256 -0.024013	0.013356 0.973876 0.985856 0.003332	-0.001645 0.984742 0.983652 -0.008998	0 0.000000 9999
4 56	19 20	4 56	0.281495 0.837992 0.815522 0.005603	-0.009286 0.983591 0.978923 -0.005028	-0.004639 0.978531 0.964514 -0.006695	-0.004041 0.979787 0.963690 -0.004309	0.010487 0.984512 0.963767 0.016490	-0.000664 0.983315 0.981338 0.005153	-0.003244 0.958526 0.983085 -0.006414	0.000199 0.980013 0.979275 0.001272	0.013034 0.985486 0.977648 0.009185	0.014774 0.979403 0.982719 0.018564	-0.020797 0.941476 0.987968 -0.012789	-0.035350 0.973876 0.977294 -0.016678	-0.006538 0.984742 0.980978 -0.007813	9 0.010199 9999
4 57	19 20	4 57	0.139084 0.837992 0.891192 -0.014857	-0.008060 0.983591 0.934219 0.015468	-0.025632 0.978531 0.985381 -0.028593	-0.003196 0.979787 0.950221 -0.014476	0.019158 0.984512 0.950446 0.016655	0.016633 0.983315 0.985486 0.022095	0.029899 0.958526 0.952984 0.001139	0.035952 0.980013 0.954567 0.017172	-0.019645 0.985486 0.930539 0.001433	0.023159 0.979403 0.980355 0.013263	-0.030805 0.941476 0.984245 -0.016492	0.024336 0.973876 0.975379 0.006959	0.041324 0.984742 0.981960 0.036101	0 0.000000 9999
4 58	19 20	4 58	0.256287 0.837992 0.813901 -0.017054	0.025354 0.983591 0.970297 0.016424	-0.009018 0.978531 0.979466 -0.005553	-0.012737 0.979787 0.976904 -0.011746	-0.011721 0.984512 0.978825 -0.006893	-0.006280 0.983315 0.981202 -0.010748	0.021733 0.958526 0.975886 -0.006292	-0.013057 0.980013 0.980810 -0.011188	0.006478 0.985486 0.973820 -0.006796	-0.003551 0.979403 0.982912 0.000054	0.082534 0.941476 0.961762 0.025994	0.028677 0.973876 0.972973 0.015745	0.018958 0.984742 0.984813 0.014343	0 0.000000 9999
4 59	19 20	4 59	0.196235 0.837992 0.832396 0.000658	0.011019 0.983591 0.974039 0.005343	-0.003496 0.978531 0.942748 -0.001926	-0.003117 0.979787 0.934652 -0.000722	-0.010561 0.984512 0.967149 -0.001584	-0.013366 0.983315 0.977297 -0.014155	-0.034640 0.958526 0.953459 0.007790	-0.010651 0.980013 0.958792 0.008014	-0.000919 0.985486 0.975721 -0.004218	0.009742 0.979403 0.982458 0.000701	-0.008686 0.941476 0.964956 0.028601	-0.044922 0.973876 0.953885 -0.010586	-0.001389 0.984742 0.989146 0.000479	10 0.004338 9999
4 60	19 20	4 60	0.201500 0.837992 0.876592 0.018825	0.041355 0.983591 0.929220 0.025191	-0.025115 0.978531 0.981104 -0.029970	-0.028908 0.979787 0.981895 -0.034766	-0.007815 0.984512 0.973684 -0.015202	0.010212 0.983315 0.943783 -0.003321	-0.007635 0.958526 0.987641 0.001663	-0.052232 0.980013 0.951280 -0.021163	0.002872 0.985486 0.987301 0.000416	0.005254 0.979403 0.983061 -0.002193	-0.026777 0.941476 0.974815 0.012332	0.054750 0.973876 0.973519 0.027397	0.028919 0.984742 0.989887 0.030004	3 -0.025583 9999
4 61	19 20	4 61	0.236397 0.837992 0.822827 -0.027067	0.020818 0.983591 0.976481 0.015595	-0.018983 0.978531 0.969838 -0.017854	-0.016970 0.979787 0.971572 -0.013666	-0.018771 0.984512 0.969161 -0.008653	0.002945 0.983315 0.977908 0.001298	0.002197 0.958526 0.976201 0.004437	-0.011384 0.980013 0.977814 0.002117	0.029614 0.985486 0.982896 0.023544	0.004425 0.979403 0.983337 -0.005933	0.060571 0.941476 0.951824 0.008289	0.015328 0.973876 0.980358 0.008868	0.050055 0.984742 0.981397 0.052106	0 0.000000 9999
4 62	19 20	4 62	0.256975 0.837992 0.847423 0.011472	-0.000985 0.983591 0.980088 -0.008317	-0.018324 0.978531 0.984081 -0.018318	-0.019946 0.979787 0.983326 -0.019347	-0.014501 0.984512 0.972189 -0.006350	0.024721 0.983315 0.936242 0.013482	-0.101274 0.958526 0.953144 -0.045282	-0.058700 0.980013 0.948131 -0.026127	0.001757 0.985486 0.981808 -0.002050	0.011322 0.979403 0.975602 -0.007441	-0.039822 0.941476 0.983282 -0.015419	0.049241 0.973876 0.963691 0.018445	0.014470 0.984742 0.972567 0.010552	6 -0.022792 9999
4 63	19 20	4 63	0.267639 0.837992 0.809372 0.001370	-0.012715 0.983591 0.973783 -0.009449	-0.001647 0.978531 0.986346 -0.001095	0.001629 0.979787 0.989324 0.003108	0.003433 0.984512 0.956908 -0.005796	-0.003917 0.983315 0.975031 0.002044	0.049196 0.958526 0.950111 -0.007165	0.023158 0.980013 0.944913 -0.007353	0.024515 0.985486 0.975222 0.019369	-0.046118 0.979403 0.950892 -0.011959	-0.032392 0.941476 0.981982 0.003481	0.024884 0.973876 0.984689 0.014179	0.010388 0.984742 0.985029 0.014871	8 0.005151 9999
4 64	19 20	4 64	0.289113 0.837992 0.803830 0.000169	0.027354 0.983591 0.968381 0.016423	0.014375 0.978531 0.982446 0.008779	0.009898 0.979787 0.982620 0.006162	0.010219 0.984512 0.980375 0.012567	0.013611 0.983315 0.979747 0.005895	0.004151 0.958526 0.980696 0.000319	-0.011842 0.980013 0.979914 0.005157	0.001195 0.985486 0.983956 -0.009043	0.049116 0.979403 0.977047 0.033707	0.077546 0.941476 0.962180 0.015433	0.006168 0.973876 0.981295 -0.018253	-0.002132 0.984742 0.985633 -0.004797	9 0.002387 9999
4 65	19 20	4 65	0.251897 0.837992 0.835412 0.002696	-0.015638 0.983591 0.962906 -0.007824	0.003535 0.978531 0.981870 0.006199	0.011807 0.979787 0.980277 0.015127	0.021944 0.984512 0.970096 0.027699	-0.000268 0.983315 0.958268 -0.016856	0.045730 0.958526 0.968477 0.013539	-0.038806 0.980013 0.969860 -0.022001	-0.016999 0.985486 0.933948 0.009735	0.024620 0.979403 0.981398 0.016806	0.018711 0.941476 0.973143 0.005521	0.041988 0.973876 0.976896 0.021010	-0.009709 0.984742 0.988512 -0.003326	4 0.008642 9999
4 66	19 20	4 66	0.269865 0.837992 0.808622 -0.002536	0.005442 0.983591 0.966041 -0.001545	-0.012385 0.978531 0.985074 -0.009710	-0.015515 0.979787 0.982870 -0.013414	0.014424 0.984512 0.969388 0.020820	-0.006706 0.983315 0.975533 -0.017895	0.039797 0.958526 0.973943 0.013178	0.006598 0.980013 0.982231 0.014724	0.034737 0.985486 0.959609 0.028569	0.013678 0.979403 0.982958 0.006746	0.095438 0.941476 0.940438 0.013118	0.034652 0.973876 0.973477 0.014132	-0.001247 0.984742 0.989063 0.002176	0 0.000000 9999
4 67	19 20	4 67	0.435220 0.837992 0.526273 0.011093	0.003046 0.983591 0.960227 -0.010726	-0.027677 0.978531 0.984290 -0.029800	-0.026802 0.979787 0.985755 -0.028560	0.002014 0.984512 0.972582 0.004508	0.013401 0.983315 0.973119 0.005887	0.016572 0.958526 0.983646 0.017971	-0.013443 0.980013 0.971280 -0.000226	-0.005578 0.985486 0.969700 -0.001678	0.017270 0.979403 0.983445 0.013548	0.099963 0.941476 0.945120 0.019605	0.055660 0.973876 0.947301 0.009974	-0.011233 0.984742 0.934129 -0.013171	2 -0.018182 9999
4 68	19 20	4 68	0.466475 0.837992 0.449865 0.030752	-0.048925 0.983591 0.732124 -0.001883	0.042080 0.978531 0.989223 0.041642	0.031615 0.979787 0.984392 0.034437	0.033604 0.984512 0.815121 0.018822	0.032627 0.983315 0.849667 0.011168	0.198175 0.958526 0.786496 0.091307	-0.061470 0.980013 0.921630 -0.022925	-0.084941 0.985486 0.720215 -0.045013	0.068549 0.979403 0.878152 0.012769	-0.121000 0.941476 0.901201 -0.007980	0.110381 0.973876 0.927577 0.060344	0.009041 0.984742 0.983119 0.004663	6 0.052989 -9
4 69	19 20	4 69	0.413897 0.837992 0.620058 0.025231	-0.002278 0.983591 0.972832 -0.013923	-0.049709 0.978531 0.982233 -0.046282	-0.049335 0.979787 0.983409 -0.046068	-0.027907 0.984512 0.961926 -0.020351	-0.022270 0.983315 0.965490 -0.032711	0.065689 0.958526 0.954649 0.020492	-0.008070 0.980013 0.980957 -0.004128	0.000408 0.985486 0.970747 -0.010914	0.009065 0.979403 0.964840 -0.004115	0.147828 0.941476 0.860828 0.009272	0.020902 0.973876 0.965293 -0.009195	-0.001994 0.984742 0.986653 -0.004249	2 -0.034172 9999
4 70	19 20	4 70	0.234125 0.837992 0.820148 -0.041572	0.004548 0.983591 0.978386 -0.005057	-0.019923 0.978531 0.979464 -0.026091	-0.018625 0.979787 0.983120 -0.024707	-0.007267 0.984512 0.967413 0.005604	-0.008436 0.983315 0.960598 -0.016488	-0.009154 0.958526 0.980555 -0.003311	-0.043367 0.980013 0.961627 -0.011195	0.014254 0.985486 0.982399 0.006363	-0.000232 0.979403 0.978872 -0.008300	0.073548 0.941476 0.939511 -0.012014	0.009725 0.973876 0.974681 -0.014934	-0.003436 0.984742 0.968567 0.006410	0 0.000000 9999
4 71	19 20	4 71	0.129738 0.837992 0.909800 0.004655	-0.013448 0.983591 0.956224 0.005502	0.007562 0.978531 0.984988 0.009322	0.044473 0.979787 0.961133 0.037597	0.024942 0.984512 0.976322 0.026582	-0.023977 0.983315 0.981637 -0.025653	0.046246 0.958526 0.977567 0.029598	0.021717 0.980013 0.967701 0.011415	-0.018122 0.985486 0.967904 -0.006925	0.008618 0.979403 0.983423 0.001842	-0.031376 0.941476 0.981457 -0.013394	-0.005165 0.973876 0.981814 -0.015475	-0.002293 0.984742 0.982816 -0.006279	6 0.011738 9999
4 72	19 20	4 72	0.286739 0.837992 0.812125 0.014199	0.014973 0.983591 0.953558 -0.002564	-0.015437 0.978531 0.982678 -0.009975	-0.015283 0.979787 0.981393 -0.008133	0.011746 0.984512 0.982508 0.016535	0.011957 0.983315 0.968223 0.024924	-0.000672 0.958526 0.984407 0.021220	0.029599 0.980013 0.981356 0.021892	0.017255 0.985486 0.978667 0.003236	0.039091 0.979403 0.978858 0.016259	0.016944 0.941476 0.984863 0.012395	0.034272 0.973876 0.980243 0.012553	-0.000055 0.984742 0.985665 0.000942	7 0.017631 9999
4 73	19 20	4 73	0.270949 0.837992 0.819537 -0.012031	0.007063 0.983591 0.980584 -0.002120	-0.007171 0.978531 0.984882 -0.006413	-0.007772 0.979787 0.985788 -0.005767	-0.007173 0.984512 0.975908 -0.001016	0.013116 0.983315 0.930268 -0.007800	-0.057566 0.958526 0.960511 -0.001571	-0.057496 0.980013 0.953767 -0.027021	0.014803 0.985486 0.979664 0.001842	-0.002413 0.979403 0.978633 -0.017268	0.000423 0.941476 0.984635 0.020143	0.057052 0.973876 0.964125 0.030414	-0.001096 0.984742 0.990538 -0.000774	0 0.000000 9999
4 74	19 20	4 74	0.239200 0.837992 0.853348 0.029827	0.041349 0.983591 0.931253 0.022884	0.015565 0.978531 0.988686 0.019418	0.013586 0.979787 0.989100 0.016121	0.018862 0.984512 0.984476 0.020906	0.041309 0.983315 0.933952 0.025212	0.009376 0.958526 0.984963 0.031224	-0.005820 0.980013 0.953480 0.027222	0.000485 0.985486 0.983636 -0.005974	0.038454 0.979403 0.980237 0.028280	-0.051543 0.941476 0.978936 -0.031042	0.035058 0.973876 0.977344 0.012606	0.000296 0.984742 0.984227 -0.002815	6 0.030518 9999
4 75	19 20	4 75	0.253778 0.837992 0.795328 0.016173	0.012465 0.983591 0.981075 0.018249	-0.009716 0.978531 0.943009 -0.000843	-0.008811 0.979787 0.941749 0.000917	-0.024575 0.984512 0.958567 -0.017103	-0.029200 0.983315 0.934454 -0.016307	-0.054431 0.958526 0.947457 -0.000676	-0.008324 0.980013 0.979962 -0.011600	-0.019198 0.985486 0.983987 -0.023093	-0.003324 0.979403 0.979956 -0.016547	-0.010919 0.941476 0.969684 -0.000186	-0.043358 0.973876 0.942828 0.000564	0.019581 0.984742 0.989294 0.015456	8 -0.019326 9999
4 76	19 20	4 76	0.177849 0.837992 0.843111 0.007372	0.013036 0.983591 0.982233 0.011731	0.044870 0.978531 0.977300 0.044407	0.044998 0.979787 0.976394 0.043105	-0.014306 0.984512 0.975926 -0.007796	0.027776 0.983315 0.933014 0.007880	-0.040963 0.958526 0.966104 0.003278	-0.040036 0.980013 0.956632 -0.021469	0.040578 0.985486 0.985960 0.035704	0.008296 0.979403 0.983910 -0.008387	-0.021784 0.941476 0.979474 0.010493	0.051326 0.973876 0.974453 0.030887	-0.003560 0.984742 0.990226 -0.005911	8 0.016224 9999
4 77	19 20	4 77	0.283314 0.837992 0.753526 -0.012843	-0.002409 0.983591 0.982815 -0.009059	-0.012450 0.978531 0.972227 -0.011792	-0.014083 0.979787 0.972518 -0.011717	-0.018624 0.984512 0.973419 -0.015348	0.012935 0.983315 0.965949 -0.000111	-0.003551 0.958526 0.977324 0.000121	-0.043628 0.980013 0.959260 -0.015420	-0.004745 0.985486 0.987091 -0.005842	0.031744 0.979403 0.978394 0.020102	0.088983 0.941476 0.950895 0.030754	0.019010 0.973876 0.969751 0.015522	-0.003462 0.984742 0.986373 -0.004050	0 0.000000 9999
4 78	19 20	4 78	0.305405 0.837992 0.773088 0.022972	0.007901 0.983591 0.983780 0.003556	-0.000925 0.978531 0.984131 -0.008222	0.003201 0.979787 0.983958 -0.002293	0.005721 0.984512 0.964725 0.009657	0.032199 0.983315 0.959484 0.017774	-0.006301 0.958526 0.987117 -0.005973	-0.010700 0.980013 0.954852 0.021617	0.038505 0.985486 0.981432 0.028806	0.021914 0.979403 0.981870 0.007997	0.120360 0.941476 0.942124 0.037890	-0.004740 0.973876 0.982141 -0.021621	0.061789 0.984742 0.985602 0.062847	10 0.029503 9999
4 79	19 20	4 79	0.311635 0.837992 0.759917 -0.009170	0.020644 0.983591 0.973488 0.009688	0.012554 0.978531 0.987799 0.008606	0.010404 0.979787 0.986835 0.007368	-0.017713 0.984512 0.983725 -0.014673	-0.024136 0.983315 0.978297 -0.019403	-0.010236 0.958526 0.986970 -0.003156	-0.018650 0.980013 0.987790 -0.018175	-0.007590 0.985486 0.986280 -0.006614	0.001861 0.979403 0.982491 -0.010337	0.023185 0.941476 0.972999 -0.009777	0.014343 0.973876 0.979636 -0.010533	-0.008449 0.984742 0.982542 -0.010387	0 0.000000 9999
4 80	19 20	4 80	0.300795 0.837992 0.769680 -0.025889	0.001263 0.983591 0.948221 -0.014331	-0.021580 0.978531 0.982274 -0.018007	-0.024952 0.979787 0.983078 -0.021024	-0.002177 0.984512 0.981063 0.005223	0.014401 0.983315 0.956123 -0.000855	-0.035658 0.958526 0.984324 -0.014430	-0.039326 0.980013 0.954174 -0.005467	0.013182 0.985486 0.983311 0.004131	0.011213 0.979403 0.977221 -0.008143	0.073355 0.941476 0.966024 0.025825	0.046343 0.973876 0.974650 0.015369	0.004530 0.984742 0.985004 0.004530	0 0.000000 9999
4 81	19 20	4 81	0.347098 0.837992 0.746271 0.022609	0.024119 0.983591 0.968797 0.013354	-0.023066 0.978531 0.981241 -0.021844	-0.023927 0.979787 0.981361 -0.022189	0.006576 0.984512 0.972089 0.011630	0.007845 0.983315 0.961130 -0.008251	-0.008229 0.958526 0.984086 0.000475	-0.051692 0.980013 0.946916 -0.017433	0.022008 0.985486 0.980092 0.015616	0.040308 0.979403 0.974338 0.022855	0.144894 0.941476 0.930614 0.059072	0.033603 0.973876 0.981564 0.012706	-0.007138 0.984742 0.978824 -0.011347	10 0.036545 281
4 82	19 20	4 82	0.247493 0.837992 0.808398 0.004386	0.024166 0.983591 0.975717 0.018593	-0.003319 0.978531 0.928440 0.000847	-0.003881 0.979787 0.929611 0.001869	-0.008588 0.984512 0.942012 0.002957	-0.026563 0.983315 0.944652 -0.013846	-0.075381 0.958526 0.920117 -0.007070	0.017864 0.980013 0.980569 0.010545	0.001989 0.985486 0.973676 -0.001193	0.030004 0.979403 0.984110 0.018848	-0.039530 0.941476 0.973454 -0.014082	-0.052794 0.973876 0.936737 -0.015344	-0.001525 0.984742 0.984614 0.002302	9 0.009092 9999
4 83	19 20	4 83	0.288505 0.837992 0.795893 0.001510	-0.017059 0.983591 0.973025 -0.025324	-0.007787 0.978531 0.968465 0.000053	-0.007401 0.979787 0.966419 0.001220	-0.014014 0.984512 0.966379 -0.005428	0.043391 0.983315 0.971437 0.041146	-0.036111 0.958526 0.974265 -0.007578	-0.045941 0.980013 0.949399 -0.013423	-0.016502 0.985486 0.980488 -0.017131	0.014038 0.979403 0.972011 0.004336	0.034139 0.941476 0.974781 -0.002155	0.011329 0.973876 0.980223 0.025297	-0.000328 0.984742 0.980924 0.001243	1 -0.006184 9999
4 84	19 19	4 84	0.101144 0.837992 0.782070 -0.020494	0.014163 0.983591 0.979080 0.002066	-0.008141 0.978531 0.982079 -0.011473	-0.007822 0.979787 0.983174 -0.008237	-0.018141 0.984512 0.883526 -0.004577	-0.000383 0.983315 0.952609 -0.002775	0.024734 0.958526 0.974846 0.000757	-0.002465 0.980013 0.982748 0.000857	-0.001000 0.985486 0.974417 -0.008564	-0.010105 0.979403 0.978174 -0.017826	-0.038597 0.941476 0.959793 -0.002568	0.008254 0.973876 0.986216 -0.004907	-0.000864 0.984742 0.966217 -0.000811	0 0.000000 9999
4 85	19 20	4 85	0.206907 0.837992 0.888045 -0.009023	-0.021978 0.983591 0.974652 -0.016059	-0.005063 0.978531 0.983403 -0.005177	-0.005945 0.979787 0.985368 -0.005306	-0.005391 0.984512 0.974780 -0.008574	-0.005843 0.983315 0.975528 0.005191	0.048510 0.958526 0.970214 0.004355	0.014444 0.980013 0.963416 -0.012758	0.001118 0.985486 0.977949 -0.005860	-0.030222 0.979403 0.971788 -0.015277	-0.054721 0.941476 0.975602 -0.019953	0.011022 0.973876 0.984337 -0.003615	-0.008569 0.984742 0.984978 -0.011382	0 0.000000 9999
4 86	19 20	4 86	0.258451 0.837992 0.816078 -0.017746	0.031570 0.983591 0.973709 0.023584	0.014744 0.978531 0.976193 0.013406	0.013474 0.979787 0.974946 0.014162	-0.018607 0.984512 0.981385 -0.013879	0.004095 0.983315 0.958564 0.015274	-0.002768 0.958526 0.980285 0.007374	0.014202 0.980013 0.980499 0.001787	0.013170 0.985486 0.985459 0.007137	0.002657 0.979403 0.985434 0.002054	-0.001220 0.941476 0.985990 0.004445	0.005659 0.973876 0.986055 -0.002912	-0.008976 0.984742 0.986975 -0.007796	0 0.000000 9999
4 87	19 20	4 87	0.294044 0.837992 0.831232 0.040660	-0.018673 0.983591 0.971249 -0.011109	0.000123 0.978531 0.982852 -0.002350	-0.011783 0.979787 0.982446 -0.010950	-0.002862 0.984512 0.973007 -0.007966	-0.004205 0.983315 0.968131 0.002251	-0.014995 0.958526 0.980667 -0.016057	0.030885 0.980013 0.973120 0.009375	0.012021 0.985486 0.970637 -0.000461	0.021613 0.979403 0.978777 0.019036	-0.064677 0.941476 0.979704 -0.033360	0.001693 0.973876 0.979229 -0.011976	0.000571 0.984742 0.949034 0.006809	0 0.040660 182
4 88	19 20	4 88	0.309760 0.837992 0.768960 0.007950	0.007901 0.983591 0.983591 0.014911	-0.015203 0.978531 0.980422 -0.019033	-0.000642 0.979787 0.979757 -0.005263	-0.008895 0.984512 0.985075 -0.009862	0.027359 0.983315 0.975259 0.015649	-0.003366 0.958526 0.982666 -0.001298	-0.013106 0.980013 0.975418 0.005095	-0.026263 0.985486 0.939017 -0.004266	0.010408 0.979403 0.979363 -0.005466	0.045394 0.941476 0.976535 0.016643	0.015576 0.973876 0.978233 -0.005768	-0.024203 0.984742 0.918251 -0.014129	2 -0.012301 9999
4 89	19 20	4 89	0.297089 0.837992 0.785931 0.003723	0.016303 0.983591 0.980355 0.010194	-0.011280 0.978531 0.981300 -0.018828	-0.017058 0.979787 0.979492 -0.023115	0.000081 0.984512 0.976193 0.003631	0.012609 0.983315 0.980422 0.006861	0.022212 0.958526 0.984782 0.019993	-0.008964 0.980013 0.983622 0.002475	-0.025781 0.985486 0.976436 -0.026479	0.040578 0.979403 0.977221 0.025183	0.085542 0.941476 0.957656 0.027174	0.023789 0.973876 0.972277 0.003105	-0.007699 0.984742 0.959766 -0.009709	10 0.010058 9999
4 90	19 20	4 90	0.322502 0.837992 0.758900 0.012065	0.012148 0.983591 0.963786 0.003315	0.010501 0.978531 0.976603 0.004968	0.008927 0.979787 0.974476 0.006274	-0.008147 0.984512 0.971126 -0.002847	0.010052 0.983315 0.972218 -0.003172	-0.013938 0.958526 0.983758 0.003059	-0.047938 0.980013 0.957965 -0.014821	0.033557 0.985486 0.977564 0.030889	0.015630 0.979403 0.972297 -0.000707	0.099393 0.941476 0.931264 0.009951	0.012605 0.973876 0.980701 -0.006371	0.009739 0.984742 0.973268 0.003534	8 0.019305 9999
4 91	19 20	4 91	0.295033 0.837992 0.799566 -0.002799	-0.017165 0.983591 0.980250 -0.007638	0.022238 0.978531 0.948793 0.007638	0.022052 0.979787 0.948714 0.007249	-0.004333 0.984512 0.939666 0.004904	0.006935 0.983315 0.980231 0.017162	-0.027744 0.958526 0.983478 -0.017163	-0.017934 0.980013 0.979607 -0.001515	0.006258 0.985486 0.978389 -0.009978	0.010286 0.979403 0.979930 -0.005614	0.018092 0.941476 0.987671 -0.004313	-0.031858 0.973876 0.973944 -0.009164	0.013269 0.984742 0.986080 0.008607	0 0.000000 9999
4 92	19 17	4 92	0.142610 0.837992 0.910037 -0.012511	-0.032787 0.983591 0.947036 -0.024755	-0.022450 0.978531 0.984597 -0.025131	0.020784 0.979787 0.952419 0.004788	0.028615 0.984512 0.968825 0.034703	0.025011 0.983315 0.982502 0.030309	0.035019 0.958526 0.975253 0.019968	0.008091 0.980013 0.974637 -0.003569	-0.023699 0.985486 0.969177 -0.013511	0.003580 0.979403 0.974443 -0.007603	-0.051450 0.941476 0.981022 -0.029828	0.029890 0.973876 0.977391 0.015811	0.000128 0.984742 0.987472 -0.003902	0 0.000000 9999
4 93	19 19	4 93	0.277624 0.837992 0.791709 -0.004823	-0.012413 0.983591 0.983182 -0.017216	-0.009079 0.978531 0.982912 -0.008173	-0.014362 0.979787 0.980267 -0.012857	-0.039099 0.984512 0.972795 -0.039480	0.025869 0.983315 0.953114 0.010245	-0.021275 0.958526 0.982579 -0.021942	-0.037859 0.980013 0.963226 -0.011633	-0.011715 0.985486 0.984345 -0.013596	-0.002594 0.979403 0.978983 -0.015111	0.074211 0.941476 0.947054 0.002030	-0.011804 0.973876 0.971422 -0.033557	0.003921 0.984742 0.986683 0.002486	0 0.000000 9999
4 94	19 20	4 94	0.226053 0.837992 0.817280 -0.002730	-0.017175 0.983591 0.975095 -0.028964	-0.027300 0.978531 0.925968 -0.016685	-0.022323 0.979787 0.922000 -0.008152	-0.003878 0.984512 0.958102 0.005709	0.006779 0.983315 0.984354 0.008208	-0.043831 0.958526 0.958252 0.006751	-0.027691 0.980013 0.961988 0.005067	-0.000706 0.985486 0.983044 -0.008827	0.024381 0.979403 0.980233 0.011600	-0.026938 0.941476 0.981337 -0.019005	-0.052774 0.973876 0.948174 -0.017108	-0.003892 0.984742 0.989559 -0.003140	0 0.000000 9999
4 95	19 20	4 95	0.318173 0.837992 0.775377 0.020637	0.000072 0.983591 0.981198 -0.006229	-0.012825 0.978531 0.976360 -0.015267	-0.012183 0.979787 0.981128 -0.014338	0.011609 0.984512 0.985325 0.004302	-0.006494 0.983315 0.984059 0.000780	0.084253 0.958526 0.970570 0.040773	0.045539 0.980013 0.973093 0.022524	0.009557 0.985486 0.972189 -0.007618	0.017302 0.979403 0.981256 0.028515	0.045607 0.941476 0.977516 0.011247	0.019366 0.973876 0.977026 -0.002578	0.014246 0.984742 0.988881 0.011536	6 0.029007 9999
4 96	19 20	4 96	0.321901 0.837992 0.798709 0.034948	-0.021019 0.983591 0.979622 -0.029484	-0.007702 0.978531 0.982851 -0.016027	-0.007701 0.979787 0.982620 -0.015587	-0.007924 0.984512 0.974018 -0.002860	0.030262 0.983315 0.948924 0.022533	-0.068320 0.958526 0.965047 -0.021282	-0.058067 0.980013 0.959790 -0.027656	0.046241 0.985486 0.981542 0.041706	0.030209 0.979403 0.983950 0.019431	0.021060 0.941476 0.985789 0.029715	0.033932 0.973876 0.978650 0.015850	-0.004826 0.984742 0.989129 -0.003227	8 0.038178 237
4 97	19 19	4 97	0.134899 0.837992 0.787731 0.016460	0.002649 0.983591 0.969490 -0.007582	-0.030414 0.978531 0.988953 -0.027865	-0.031434 0.979787 0.985130 -0.029280	-0.020998 0.984512 0.868377 -0.024883	-0.030205 0.983315 0.956080 -0.033112	0.025013 0.958526 0.977125 -0.004872	-0.022854 0.980013 0.988074 -0.025224	0.007404 0.985486 0.968489 -0.004584	0.009546 0.979403 0.988562 -0.003391	-0.055473 0.941476 0.954135 -0.024927	-0.002872 0.973876 0.981913 -0.021612	-0.002013 0.984742 0.958995 -0.005744	3 -0.021953 9999
4 98	19 20	4 98	0.321840 0.837992 0.789678 0.013478	0.023596 0.983591 0.958282 0.013015	-0.015198 0.978531 0.984440 -0.013804	-0.013396 0.979787 0.982387 -0.012355	-0.003813 0.984512 0.974289 0.003757	-0.002850 0.983315 0.972532 -0.015424	-0.044439 0.958526 0.984184 -0.021482	-0.049538 0.980013 0.957944 -0.021112	0.017167 0.985486 0.980931 0.005807	0.010926 0.979403 0.983549 -0.006484	0.116552 0.941476 0.932195 0.024233	0.034940 0.973876 0.978139 0.011741	-0.004807 0.984742 0.987291 -0.010491	10 0.018072 9999
4 99	19 20	4 99	0.328227 0.837992 0.762470 0.014385	-0.005901 0.983591 0.984830 -0.006769	0.007740 0.978531 0.974876 0.004930	0.009189 0.979787 0.980801 0.007682	-0.041059 0.984512 0.962481 -0.039365	0.000180 0.983315 0.982964 0.000745	-0.044978 0.958526 0.980084 -0.021328	-0.030755 0.980013 0.979929 -0.013319	0.008968 0.985486 0.984272 0.006222	0.039208 0.979403 0.975045 0.020700	0.101043 0.941476 0.961860 0.047458	-0.017687 0.973876 0.985387 -0.019532	0.017122 0.984742 0.970601 0.026149	10 0.026128 9999
4 100	19 20	4 100	0.316643 0.837992 0.805430 0.027539	-0.001738 0.983591 0.976987 0.008049	-0.033374 0.978531 0.929966 -0.053375	-0.034936 0.979787 0.928926 -0.052407	-0.020207 0.984512 0.937270 -0.010148	-0.010948 0.983315 0.976721 -0.002405	0.003771 0.958526 0.987239 0.016339	-0.036756 0.980013 0.979928 -0.021457	0.060479 0.985486 0.982276 0.051217	0.026924 0.979403 0.981975 0.015372	-0.006941 0.941476 0.981975 -0.007846	-0.066007 0.973876 0.956741 -0.024092	0.037584 0.984742 0.983502 0.037767	2 -0.038339 231
4 101	19 20	4 101	0.300404 0.837992 0.786028 0.001380	-0.002873 0.983591 0.973225 0.004526	0.016812 0.978531 0.976082 0.011659	0.014290 0.979787 0.976724 0.010562	-0.007574 0.984512 0.982387 -0.010760	-0.008599 0.983315 0.987803 -0.011345	-0.011958 0.958526 0.984939 -0.004318	0.006818 0.980013 0.984964 0.006717	-0.014514 0.985486 0.948049 0.010560	0.006380 0.979403 0.981595 -0.005074	-0.047581 0.941476 0.982244 -0.016999	-0.026110 0.973876 0.983694 -0.027666	0.034356 0.984742 0.930296 0.049335	4 -0.003853 9999
4 102	19 20	4 102	0.266773 0.837992 0.833512 -0.002976	-0.002532 0.983591 0.982137 0.000186	-0.004017 0.978531 0.985799 -0.011947	-0.007990 0.979787 0.985475 -0.015612	-0.016120 0.984512 0.976669 -0.016125	0.001140 0.983315 0.973862 -0.001221	-0.038710 0.958526 0.968004 0.006846	-0.036550 0.980013 0.971589 -0.019601	0.006413 0.985486 0.978098 0.012626	0.003942 0.979403 0.981703 -0.007197	-0.041363 0.941476 0.976919 -0.005317	0.000060 0.973876 0.978759 -0.006482	-0.020925 0.984742 0.959534 -0.019381	0 0.000000 9999
4 103	19 18	4 103	0.248021 0.837992 0.860880 0.006824	-0.018820 0.983591 0.956032 -0.005397	-0.028343 0.978531 0.952217 -0.025533	-0.008405 0.979787 0.976036 -0.004833	0.001189 0.984512 0.942003 -0.001567	-0.023859 0.983315 0.982830 -0.023332	0.050388 0.958526 0.967523 0.011470	-0.022132 0.980013 0.974076 -0.033728	-0.038329 0.985486 0.936985 -0.012003	0.027167 0.979403 0.974596 0.016507	-0.049506 0.941476 0.980480 -0.018301	0.041706 0.973876 0.951947 0.035627	-0.003955 0.984742 0.990498 -0.003921	11 0.015592 9999
4 104	19 13	4 104	0.249277 0.837992 0.859530 -0.005084	0.009756 0.983591 0.958037 0.024590	-0.000432 0.978531 0.994726 -0.000957	-0.002081 0.979787 0.994090 -0.002647	-0.012515 0.984512 0.942418 -0.019619	0.002113 0.983315 0.982701 -0.001933	0.094928 0.958526 0.939711 0.037817	0.038298 0.980013 0.914041 -0.005536	0.005584 0.985486 0.981830 -0.005890	-0.059035 0.979403 0.943814 -0.031940	-0.043907 0.941476 0.974761 -0.003467	0.040570 0.973876 0.967841 0.012406	0.058858 0.984742 0.979926 0.061153	0 0.000000 9999
4 106	19 14	4 106	0.227929 0.837992 0.856777 -0.008516	-0.029466 0.983591 0.977242 -0.022580	-0.017212 0.978531 0.975702 -0.016353	-0.017146 0.979787 0.972808 -0.011532	-0.006396 0.984512 0.938304 -0.004760	-0.025783 0.983315 0.960363 -0.021520	-0.057047 0.958526 0.959082 -0.011735	-0.007124 0.980013 0.981818 0.000423	0.003703 0.985486 0.980122 -0.003330	0.024638 0.979403 0.963379 0.005244	-0.023083 0.941476 0.974416 0.002156	-0.043160 0.973876 0.957838 -0.009493	0.000983 0.984742 0.981519 -0.000389	0 0.000000 9999
4 107	19 5	4 107	0.406774 0.837992 0.622859 0.025893	-0.022013 0.983591 0.887831 0.006649	0.033630 0.978531 0.840784 0.026349	0.031356 0.979787 0.834087 0.024531	-0.018111 0.984512 0.890271 -0.006504	0.023499 0.983315 0.908388 0.048435	-0.071241 0.958526 0.947839 -0.018237	-0.020102 0.980013 0.956553 0.000813	0.014422 0.985486 0.965992 -0.003482	0.058681 0.979403 0.870291 -0.003224	-0.084102 0.941476 0.946828 -0.028931	-0.105071 0.973876 0.874640 -0.035312	-0.017389 0.984742 0.978406 -0.023975	0 0.025893 9999
5 6	17 20	5 6	0.208887 0.906627 0.811179 -0.003081	-0.029725 0.951537 0.980411 -0.002660	-0.010777 0.988133 0.972533 -0.023400	-0.008624 0.955948 0.972992 0.012905	-0.029384 0.981049 0.969149 -0.014577	0.000074 0.976401 0.986517 0.001944	-0.043877 0.973852 0.978871 -0.029534	0.002425 0.972191 0.975189 0.002841	-0.009468 0.960669 0.983630 -0.003265	-0.007738 0.972389 0.982120 -0.014688	-0.016160 0.982289 0.980592 -0.003472	0.018824 0.982447 0.984511 0.019042	0.010904 0.981958 0.986881 0.013690	0 0.000000 9999
5 7	17 19	5 7	0.176827 0.906627 0.849619 -0.010592	0.010288 0.951537 0.983028 -0.010989	0.011927 0.988133 0.935225 0.001771	-0.054722 0.955948 0.935936 -0.004455	-0.024142 0.981049 0.955811 -0.004718	-0.003089 0.976401 0.948007 0.001608	-0.058054 0.973852 0.919534 -0.016600	-0.005976 0.972191 0.982550 -0.006356	-0.022437 0.960669 0.986567 -0.006856	0.011175 0.972389 0.982456 -0.002082	0.010767 0.982289 0.975619 -0.003716	-0.035885 0.982447 0.942014 -0.017752	0.010907 0.981958 0.976472 0.011602	0 0.000000 9999
5 8	17 17	5 8	0.123844 0.906627 0.934047 0.021406	-0.097340 0.951537 0.948524 -0.044040	-0.000988 0.988133 0.993100 0.000421	0.006988 0.955948 0.994508 0.002878	0.032936 0.981049 0.980185 0.036378	0.028833 0.976401 0.967613 0.035383	0.001557 0.973852 0.976542 0.010125	0.033923 0.972191 0.973887 0.030008	-0.009601 0.960669 0.976177 0.008167	0.090009 0.972389 0.972964 0.075879	0.032399 0.982289 0.974717 0.018327	0.067191 0.982447 0.940171 0.048113	-0.020403 0.981958 0.970777 -0.021644	9 0.040302 -9
5 9	17 19	5 9	0.238346 0.906627 0.831395 0.048816	0.066405 0.951537 0.968738 0.024728	-0.036906 0.988133 0.957309 -0.031002	0.019209 0.955948 0.960303 -0.009727	-0.026718 0.981049 0.972862 -0.012131	0.021657 0.976401 0.979247 0.009209	0.052862 0.973852 0.975063 0.056486	-0.025659 0.972191 0.985139 -0.023273	-0.020382 0.960669 0.985863 -0.007329	0.011157 0.972389 0.976752 0.003242	0.000929 0.982289 0.983612 0.000316	0.003754 0.982447 0.971583 0.012871	0.003830 0.981958 0.979491 0.001869	6 0.052511 -9
5 10	17 20	5 10	0.230481 0.906627 0.807223 0.026302	0.001451 0.951537 0.980700 0.015634	0.001283 0.988133 0.976345 0.001445	-0.003916 0.955948 0.976138 -0.013595	-0.025317 0.981049 0.977212 -0.014977	-0.033933 0.976401 0.981239 -0.031748	-0.018511 0.973852 0.979254 -0.027697	-0.046731 0.972191 0.985064 -0.039619	-0.007258 0.960669 0.979378 0.014626	0.024439 0.972389 0.978819 0.007426	-0.025001 0.982289 0.972707 -0.006129	-0.007467 0.982447 0.976476 -0.013442	-0.010655 0.981958 0.984798 -0.009551	7 -0.032281 9999
5 11	17 20	5 11	0.231843 0.906627 0.794782 0.016821	-0.003430 0.951537 0.983416 -0.010891	0.008219 0.988133 0.972737 0.012510	-0.002929 0.955948 0.974042 -0.010957	0.004272 0.981049 0.979529 0.005238	0.009338 0.976401 0.970878 0.007600	0.009366 0.973852 0.975619 -0.003343	-0.006629 0.972191 0.974122 -0.000146	0.021565 0.960669 0.955135 -0.016912	0.022459 0.972389 0.980583 0.006282	-0.047326 0.982289 0.978142 -0.035970	0.004076 0.982447 0.977511 -0.000034	-0.020468 0.981958 0.960802 -0.022397	8 -0.016866 9999
5 12	17 8	5 12	0.076712 0.906627 0.946844 -0.004002	-0.080469 0.951537 0.968777 -0.052848	0.001361 0.988133 0.991555 -0.000287	-0.008293 0.955948 0.989621 -0.002781	0.071023 0.981049 0.957970 0.056731	-0.002953 0.976401 0.973730 0.003916	0.067617 0.973852 0.973865 0.055705	0.015541 0.972191 0.984929 0.010923	-0.118929 0.960669 0.972844 -0.098208	0.033841 0.972389 0.983294 0.015371	0.067110 0.982289 0.963938 0.057605	0.024644 0.982447 0.980640 0.013582	0.005103 0.981958 0.968239 -0.000055	0 0.000000 9999
5 13	17 20	5 13	0.206225 0.906627 0.830388 0.003236	0.013724 0.951537 0.981721 0.000450	0.004724 0.988133 0.973961 0.006462	0.010560 0.955948 0.976538 -0.002347	-0.012193 0.981049 0.972096 0.007397	0.002445 0.976401 0.980569 0.008770	0.020799 0.973852 0.979488 0.007198	-0.010014 0.972191 0.986646 -0.006169	-0.006984 0.960669 0.980507 0.009868	0.019867 0.972389 0.983744 0.009312	-0.018529 0.982289 0.961334 0.001598	0.000420 0.982447 0.981392 -0.000398	-0.000564 0.981958 0.987290 -0.006626	8 0.005651 9999
5 14	17 20	5 14	0.217264 0.906627 0.801292 0.007560	-0.025175 0.951537 0.982960 -0.003119	0.024409 0.988133 0.976675 0.028745	0.017675 0.955948 0.974556 0.010116	-0.029731 0.981049 0.977305 -0.013980	-0.036542 0.976401 0.985581 -0.034647	-0.010872 0.973852 0.985457 -0.009960	-0.052061 0.972191 0.978828 -0.034480	0.006401 0.960669 0.986807 0.019858	0.039430 0.972389 0.976694 0.027278	-0.046848 0.982289 0.969583 -0.032524	-0.021483 0.982447 0.979475 -0.019132	0.012573 0.981958 0.988648 0.013109	7 -0.016145 9999
5 15	17 20	5 15	0.209772 0.906627 0.812694 0.001259	0.021440 0.951537 0.980750 0.023159	-0.000144 0.988133 0.982034 0.000488	0.011338 0.955948 0.980273 0.020936	0.037278 0.981049 0.978158 0.037336	0.000179 0.976401 0.981263 0.001743	0.018060 0.973852 0.975013 0.015043	0.041061 0.972191 0.972252 0.023855	0.015298 0.960669 0.981776 0.019708	0.000927 0.972389 0.981828 0.004790	-0.016330 0.982289 0.979802 -0.010995	-0.007516 0.982447 0.974317 -0.013871	-0.011661 0.981958 0.982890 -0.017463	4 0.006856 9999
5 16	17 20	5 16	0.150248 0.906627 0.894658 0.008529	-0.093722 0.951537 0.933079 -0.017317	0.020293 0.988133 0.988848 0.018995	-0.011428 0.955948 0.987945 -0.018906	0.015301 0.981049 0.977022 0.009151	-0.012007 0.976401 0.952398 -0.009242	-0.018827 0.973852 0.981006 -0.009289	-0.027920 0.972191 0.963402 -0.009750	-0.042789 0.960669 0.983727 -0.026713	0.001244 0.972389 0.988115 -0.004498	0.005015 0.982289 0.977566 -0.008986	0.032152 0.982447 0.970921 0.020332	0.002551 0.981958 0.986493 0.005055	8 -0.015094 9999
5 17	17 20	5 17	0.164587 0.906627 0.887008 0.013292	-0.109723 0.951537 0.938414 -0.061937	-0.002909 0.988133 0.982492 -0.001034	-0.036780 0.955948 0.983983 -0.026386	-0.024090 0.981049 0.979175 -0.031773	0.006009 0.976401 0.982193 0.006660	-0.000884 0.973852 0.982619 0.005479	-0.008097 0.972191 0.980453 -0.000964	0.007899 0.960669 0.980326 0.020656	0.000812 0.972389 0.987980 -0.001278	0.003381 0.982289 0.978669 -0.003591	0.011697 0.982447 0.978813 0.001855	0.015214 0.981958 0.984952 0.014198	1 -0.028693 9999
5 18	17 20	5 18	0.236825 0.906627 0.801231 0.019231	-0.006469 0.951537 0.964875 -0.032123	0.011723 0.988133 0.970558 0.004496	-0.012486 0.955948 0.971709 -0.015740	-0.006274 0.981049 0.983796 -0.000963	0.006977 0.976401 0.983811 0.010842	-0.000623 0.973852 0.979917 0.003984	-0.013558 0.972191 0.980900 -0.000545	0.044845 0.960669 0.950718 0.003197	-0.005369 0.972389 0.982155 -0.010610	0.019883 0.982289 0.982159 0.013934	0.017591 0.982447 0.983089 0.019773	-0.009853 0.981958 0.943029 -0.000774	1 -0.024855 9999
5 19	17 14	5 19	0.107238 0.906627 0.958545 0.023992	0.028250 0.951537 0.983689 0.013020	0.007003 0.988133 0.948789 0.003139	-0.022276 0.955948 0.980351 -0.015162	0.025822 0.981049 0.971278 0.012436	-0.001079 0.976401 0.982783 -0.001476	0.000162 0.973852 0.984048 -0.008092	0.032630 0.972191 0.979745 0.018857	-0.023596 0.960669 0.978721 -0.007132	-0.022203 0.972389 0.978568 -0.006451	0.009184 0.982289 0.987329 0.000633	0.032791 0.982447 0.937702 0.017737	-0.001486 0.981958 0.984995 -0.003262	0 0.023992 9999
5 20	17 16	5 20	0.169059 0.906627 0.894770 0.016847	0.007810 0.951537 0.978786 0.011611	-0.002279 0.988133 0.986723 0.001331	0.001697 0.955948 0.991060 0.003291	-0.002811 0.981049 0.978693 -0.010489	-0.018781 0.976401 0.980016 -0.011480	-0.011485 0.973852 0.967092 -0.027475	0.054708 0.972191 0.975225 0.038293	-0.041533 0.960669 0.978593 -0.028865	-0.018927 0.972389 0.974120 -0.009659	0.005186 0.982289 0.981201 -0.005248	0.035688 0.982447 0.959068 0.017517	-0.031547 0.981958 0.987009 -0.034981	7 0.025399 9999
5 21	17 20	5 21	0.225143 0.906627 0.843657 0.052128	-0.087661 0.951537 0.965124 -0.044721	0.003148 0.988133 0.978320 0.002934	-0.033383 0.955948 0.979575 -0.038041	0.006776 0.981049 0.973353 0.012196	-0.048878 0.976401 0.963248 -0.036977	-0.023710 0.973852 0.973457 -0.026543	-0.057745 0.972191 0.965414 -0.043180	-0.025699 0.960669 0.971235 0.001352	0.014290 0.972389 0.984752 0.014813	0.000330 0.982289 0.952898 0.029632	0.007824 0.982447 0.982678 0.000392	-0.016560 0.981958 0.986528 -0.020110	0 0.052128 82
5 22	17 18	5 22	0.169343 0.906627 0.876835 0.011268	0.081607 0.951537 0.972343 0.037338	-0.007734 0.988133 0.982270 -0.005113	-0.001827 0.955948 0.981333 -0.003454	0.017234 0.981049 0.973091 0.003433	0.036293 0.976401 0.978946 0.030638	0.016721 0.973852 0.973131 -0.002268	0.059754 0.972191 0.960695 0.037816	-0.014533 0.960669 0.977100 0.000369	-0.038659 0.972389 0.966013 -0.023337	0.010971 0.982289 0.976815 -0.000610	0.012887 0.982447 0.987632 0.003358	-0.009930 0.981958 0.975804 -0.012278	7 0.020642 9999
5 23	17 20	5 23	0.178824 0.906627 0.818691 -0.030772	0.030959 0.951537 0.976366 -0.002620	0.006842 0.988133 0.970553 0.006655	-0.065227 0.955948 0.970191 -0.069408	-0.028548 0.981049 0.976427 -0.022354	-0.042117 0.976401 0.978404 -0.038532	-0.016079 0.973852 0.973835 -0.011036	-0.028204 0.972191 0.979526 -0.026904	0.040594 0.960669 0.955506 -0.001663	-0.017542 0.972389 0.984204 -0.028620	0.016202 0.982289 0.981375 0.012008	-0.019123 0.982447 0.979412 -0.019446	-0.014804 0.981958 0.953698 -0.017000	0 0.000000 9999
5 24	17 20	5 24	0.157060 0.906627 0.855029 -0.023965	-0.053382 0.951537 0.961228 0.002370	0.006360 0.988133 0.979963 0.008529	0.016233 0.955948 0.982610 0.004218	-0.020572 0.981049 0.974866 -0.012027	-0.022502 0.976401 0.978541 -0.025144	-0.042656 0.973852 0.976522 -0.025670	-0.001666 0.972191 0.964424 0.012226	-0.017472 0.960669 0.986824 0.000650	0.053725 0.972389 0.976979 0.041289	-0.012776 0.982289 0.971101 0.001172	0.001065 0.982447 0.974822 -0.002168	0.020134 0.981958 0.987549 0.020560	0 0.000000 9999
5 25	17 20	5 25	0.202516 0.906627 0.812710 0.009358	-0.024868 0.951537 0.984035 -0.005753	-0.003803 0.988133 0.977649 -0.003471	-0.033269 0.955948 0.976667 -0.029550	-0.004134 0.981049 0.975534 0.012667	-0.005018 0.976401 0.970327 -0.006855	0.002394 0.973852 0.986527 0.004489	0.014101 0.972191 0.983852 0.011381	-0.025474 0.960669 0.980343 -0.004057	0.015335 0.972389 0.981560 0.001222	0.000655 0.982289 0.966536 0.015573	-0.005565 0.982447 0.978735 -0.010723	-0.003357 0.981958 0.988065 -0.004260	3 -0.016629 9999
5 26	17 20	5 26	0.196931 0.906627 0.839193 0.009624	0.020649 0.951537 0.986121 0.010224	0.025124 0.988133 0.945691 0.016654	-0.079376 0.955948 0.945303 -0.025374	-0.029517 0.981049 0.962305 -0.011950	-0.039190 0.976401 0.942517 -0.048010	-0.044390 0.973852 0.934263 -0.007300	-0.026525 0.972191 0.981127 -0.027389	-0.014152 0.960669 0.977983 0.010192	-0.000917 0.972389 0.983447 -0.008898	-0.002116 0.982289 0.975010 -0.014967	-0.047513 0.982447 0.952506 -0.029208	0.013014 0.981958 0.987986 0.011680	7 -0.016236 9999
5 27	17 18	5 27	0.177547 0.906627 0.893257 0.046120	-0.011489 0.951537 0.980108 -0.000184	0.001435 0.988133 0.949404 -0.008818	-0.128979 0.955948 0.951559 -0.084250	-0.005687 0.981049 0.970402 0.008487	0.039385 0.976401 0.956682 0.033390	-0.021332 0.973852 0.946673 0.009264	0.005010 0.972191 0.981006 -0.004810	-0.015463 0.960669 0.978220 -0.002399	0.022931 0.972389 0.982397 0.012230	0.008716 0.982289 0.972246 0.006331	-0.017122 0.982447 0.957695 -0.000239	-0.000975 0.981958 0.989458 0.000281	3 -0.062335 42
5 28	17 20	5 28	0.195336 0.906627 0.836449 0.011466	0.034573 0.951537 0.980287 0.033027	-0.003792 0.988133 0.981034 -0.001506	0.033119 0.955948 0.980107 0.024266	-0.007917 0.981049 0.973020 -0.002200	0.005558 0.976401 0.983637 0.002461	0.004468 0.973852 0.986601 0.000642	0.020115 0.972191 0.977851 0.028863	0.027248 0.960669 0.983688 0.026593	0.002536 0.972389 0.983121 -0.002699	-0.000584 0.982289 0.963215 0.016623	0.000685 0.982447 0.981951 -0.010729	-0.014385 0.981958 0.981134 -0.017328	7 0.018192 9999
5 29	17 20	5 29	0.189083 0.906627 0.808014 -0.007878	-0.022832 0.951537 0.979326 0.002031	0.004126 0.988133 0.959245 -0.000324	-0.043413 0.955948 0.959860 -0.007984	-0.005897 0.981049 0.967179 0.005946	0.021427 0.976401 0.985677 0.022808	-0.045015 0.973852 0.972332 -0.031669	0.031256 0.972191 0.968547 0.049712	-0.030080 0.960669 0.974581 -0.008317	0.027973 0.972389 0.982555 0.015223	-0.005877 0.982289 0.985063 0.001478	-0.025008 0.982447 0.982517 -0.016615	-0.011300 0.981958 0.987992 -0.013648	0 0.000000 9999
5 30	17 20	5 30	0.178352 0.906627 0.847132 0.018752	0.062239 0.951537 0.970060 0.023172	0.006246 0.988133 0.987505 0.006836	0.012797 0.955948 0.985238 0.025034	0.001897 0.981049 0.957655 -0.014801	-0.011621 0.976401 0.982628 -0.016219	0.001314 0.973852 0.981572 -0.009751	-0.006247 0.972191 0.982549 -0.011838	0.038079 0.960669 0.940202 -0.016745	0.009894 0.972389 0.972928 -0.005936	-0.006978 0.982289 0.981265 -0.011871	0.001128 0.982447 0.981541 -0.012405	-0.001416 0.981958 0.987611 -0.002798	0 0.018752 9999
5 31	17 20	5 31	0.182659 0.906627 0.853693 0.018376	0.035883 0.951537 0.971855 -0.003145	-0.000116 0.988133 0.990778 0.000226	-0.026835 0.955948 0.987457 -0.029979	0.009912 0.981049 0.961067 -0.009141	-0.011497 0.976401 0.983755 -0.014674	0.024077 0.973852 0.965037 0.005567	0.049081 0.972191 0.945067 0.032498	-0.026988 0.960669 0.982008 -0.017551	-0.024034 0.972389 0.968182 -0.000338	0.005959 0.982289 0.984694 -0.003049	0.007549 0.982447 0.991475 0.002305	-0.001420 0.981958 0.979742 -0.001036	7 0.024437 9999
5 32	17 20	5 32	0.198256 0.906627 0.779541 -0.014728	-0.045185 0.951537 0.980623 -0.019940	0.010109 0.988133 0.978701 0.008210	-0.012569 0.955948 0.980069 -0.011394	-0.011393 0.981049 0.972121 -0.009273	0.016404 0.976401 0.981259 0.024870	0.010831 0.973852 0.972261 -0.000349	-0.008308 0.972191 0.976712 0.003137	-0.060373 0.960669 0.977906 -0.032685	0.011733 0.972389 0.984064 0.009882	-0.034655 0.982289 0.960222 -0.014677	0.016289 0.982447 0.979858 0.008529	0.012314 0.981958 0.990061 0.008646	0 0.000000 9999
5 33	17 20	5 33	0.209051 0.906627 0.777636 0.009291	-0.029057 0.951537 0.971112 0.002029	-0.003652 0.988133 0.977263 -0.001470	0.041938 0.955948 0.975742 0.026043	-0.040916 0.981049 0.977244 -0.031808	0.008643 0.976401 0.975819 0.008454	-0.014580 0.973852 0.985449 -0.010050	-0.028776 0.972191 0.960414 -0.015877	-0.015384 0.960669 0.978762 0.012123	0.024721 0.972389 0.984235 0.017385	-0.040979 0.982289 0.951479 -0.020328	0.022709 0.982447 0.981437 0.021431	-0.001692 0.981958 0.985918 -0.009679	4 -0.017191 9999
5 34	17 20	5 34	0.155764 0.906627 0.810616 -0.044128	0.014339 0.951537 0.977306 -0.009586	0.002479 0.988133 0.977719 0.000365	0.000175 0.955948 0.981570 0.004165	0.027409 0.981049 0.957358 0.003769	0.008203 0.976401 0.974128 0.001445	0.019920 0.973852 0.977918 0.007879	0.010064 0.972191 0.951702 -0.015520	-0.010638 0.960669 0.975767 -0.004078	-0.035590 0.972389 0.955811 -0.012650	0.015819 0.982289 0.979430 0.006639	0.008264 0.982447 0.978351 -0.002284	-0.006347 0.981958 0.988138 -0.011160	0 0.000000 9999
5 35	17 20	5 35	0.189410 0.906627 0.814367 0.011341	0.055405 0.951537 0.970802 0.016306	0.008441 0.988133 0.985712 0.012154	-0.002540 0.955948 0.985533 0.003991	0.022591 0.981049 0.953267 -0.000639	-0.005625 0.976401 0.985008 -0.009089	0.063522 0.973852 0.952782 0.036833	0.027208 0.972191 0.955797 0.006744	0.003087 0.960669 0.977043 0.017110	-0.005268 0.972389 0.951864 0.028316	-0.004542 0.982289 0.980306 -0.017677	0.018773 0.982447 0.983914 0.012957	-0.008723 0.981958 0.982195 -0.003844	6 0.020438 9999
5 36	17 20	5 36	0.199603 0.906627 0.775379 -0.011429	0.025087 0.951537 0.980169 0.007461	-0.038181 0.988133 0.966760 -0.032851	0.051600 0.955948 0.968156 0.016076	-0.036309 0.981049 0.953678 -0.016984	0.000729 0.976401 0.986606 0.001483	-0.027893 0.973852 0.981681 -0.020205	0.002704 0.972191 0.971244 0.013471	0.003476 0.960669 0.981745 0.011434	0.036171 0.972389 0.972696 0.024957	-0.024820 0.982289 0.977647 -0.018013	-0.024781 0.982447 0.983045 -0.013254	0.023267 0.981958 0.979830 0.024903	0 0.000000 9999
5 37	17 20	5 37	0.250811 0.906627 0.732465 0.024068	-0.014537 0.951537 0.985523 0.001068	-0.045986 0.988133 0.963247 -0.041979	0.035216 0.955948 0.965660 0.003424	-0.038998 0.981049 0.954409 -0.020471	-0.012024 0.976401 0.983789 -0.002145	0.033168 0.973852 0.983670 0.044965	-0.035888 0.972191 0.969425 -0.020258	-0.045119 0.960669 0.976882 -0.022507	0.034245 0.972389 0.983264 0.019949	-0.058515 0.982289 0.961014 -0.036593	-0.005598 0.982447 0.983961 -0.005222	-0.017597 0.981958 0.981520 -0.018274	6 0.032897 9999
5 38	17 19	5 38	0.217852 0.906627 0.760936 -0.013629	-0.060599 0.951537 0.973975 -0.024856	-0.006850 0.988133 0.985816 -0.007726	0.021850 0.955948 0.985252 0.028110	-0.030686 0.981049 0.966506 -0.010524	0.003127 0.976401 0.979219 0.003197	-0.026011 0.973852 0.987562 -0.020472	-0.010645 0.972191 0.973826 -0.001183	-0.052092 0.960669 0.986137 -0.042416	0.019773 0.972389 0.971047 0.002226	-0.053075 0.982289 0.936654 -0.033042	-0.006732 0.982447 0.979837 -0.013431	-0.008209 0.981958 0.983361 -0.001665	0 0.000000 9999
5 39	17 20	5 39	0.219146 0.906627 0.772358 0.007360	-0.055481 0.951537 0.966741 -0.012000	0.002951 0.988133 0.987904 0.001707	0.009164 0.955948 0.986449 0.013452	-0.019346 0.981049 0.969721 -0.006236	0.021135 0.976401 0.975653 0.020602	-0.003036 0.973852 0.983587 0.003192	-0.033056 0.972191 0.963483 -0.019682	-0.026650 0.960669 0.983494 -0.003354	-0.006133 0.972389 0.975532 -0.019636	-0.029153 0.982289 0.920879 0.001644	0.009877 0.982447 0.979538 -0.000368	0.011525 0.981958 0.986239 0.012399	7 -0.012036 9999
5 40	17 20	5 40	0.225041 0.906627 0.782643 0.013944	-0.002341 0.951537 0.985163 0.013260	-0.024814 0.988133 0.980254 -0.016606	0.037305 0.955948 0.979824 0.027159	-0.025998 0.981049 0.970338 -0.004308	-0.017393 0.976401 0.987157 -0.024222	-0.003862 0.973852 0.986718 0.007151	-0.007317 0.972191 0.979465 0.004661	-0.005758 0.960669 0.985371 0.001911	0.030057 0.972389 0.983517 0.016129	-0.050585 0.982289 0.963761 -0.030956	0.014761 0.982447 0.985952 0.012508	-0.030535 0.981958 0.971299 -0.028303	2 -0.015217 9999
5 41	17 20	5 41	0.202633 0.906627 0.777458 -0.010143	-0.015941 0.951537 0.980010 -0.009241	-0.004924 0.988133 0.973769 -0.005410	0.003692 0.955948 0.976023 0.001843	0.014530 0.981049 0.984125 0.023569	0.032456 0.976401 0.985420 0.037377	-0.007496 0.973852 0.986385 -0.005408	0.030320 0.972191 0.985238 0.040471	0.023400 0.960669 0.968205 -0.008727	0.015144 0.972389 0.985002 0.011081	0.008459 0.982289 0.977000 0.018779	0.005514 0.982447 0.985258 -0.000940	-0.024242 0.981958 0.939028 -0.014112	0 0.000000 9999
5 42	17 20	5 42	0.216315 0.906627 0.834292 0.022487	0.029279 0.951537 0.965296 -0.016472	0.037241 0.988133 0.981481 0.032606	-0.041124 0.955948 0.978110 -0.030871	0.006579 0.981049 0.954868 -0.015488	0.052708 0.976401 0.979872 0.048048	0.012115 0.973852 0.958171 -0.015198	0.047395 0.972191 0.974729 0.031118	0.006928 0.960669 0.966509 -0.021489	0.011451 0.972389 0.980430 0.022460	0.024846 0.982289 0.976370 0.013095	0.046806 0.982447 0.986439 0.045302	0.027906 0.981958 0.984976 0.024328	11 0.031917 9999
5 43	17 18	5 43	0.138920 0.906627 0.945382 0.048360	0.096806 0.951537 0.951240 0.039890	0.007817 0.988133 0.980112 0.002921	0.066736 0.955948 0.957962 0.031646	0.019187 0.981049 0.985776 0.011315	-0.014899 0.976401 0.981509 -0.013468	0.045878 0.973852 0.979194 0.037708	0.005756 0.972191 0.974291 -0.007360	0.062033 0.960669 0.974005 0.037131	0.047483 0.972389 0.984197 0.039757	0.002893 0.982289 0.985464 -0.008680	0.014038 0.982447 0.978946 0.014709	0.033882 0.981958 0.978088 0.035261	0 0.048360 100
5 44	17 16	5 44	0.157224 0.906627 0.902526 0.009173	0.025879 0.951537 0.961837 -0.015897	-0.000600 0.988133 0.968819 0.001005	0.001268 0.955948 0.976736 0.003973	0.053467 0.981049 0.971634 0.041674	-0.024013 0.976401 0.983249 -0.028531	0.041042 0.973852 0.958334 0.013262	0.031409 0.972191 0.948018 0.012029	-0.010277 0.960669 0.982895 0.005594	-0.039102 0.972389 0.972127 -0.022280	0.033974 0.982289 0.978733 0.023897	0.010908 0.982447 0.970281 0.005349	-0.008610 0.981958 0.988236 -0.013197	4 0.019552 9999
5 45	17 18	5 45	0.107122 0.906627 0.955111 0.027141	-0.081154 0.951537 0.954986 -0.044947	-0.005960 0.988133 0.984373 -0.001055	0.046577 0.955948 0.985200 0.045181	-0.029689 0.981049 0.983646 -0.025084	-0.013777 0.976401 0.972891 -0.009076	-0.047454 0.973852 0.978032 -0.047089	-0.046747 0.972191 0.966702 -0.028259	-0.082849 0.960669 0.972280 -0.064311	0.013861 0.972389 0.979591 0.006666	-0.004061 0.982289 0.976310 -0.011220	0.016322 0.982447 0.983174 0.005544	-0.005158 0.981958 0.960372 -0.002297	8 -0.041779 165
5 46	17 20	5 46	0.186867 0.906627 0.886492 0.037922	0.044818 0.951537 0.963679 0.026218	0.002153 0.988133 0.982051 0.001174	0.010093 0.955948 0.987516 0.011928	0.029866 0.981049 0.957445 0.009128	0.010586 0.976401 0.979362 0.010764	0.017294 0.973852 0.974964 0.010164	-0.002401 0.972191 0.969177 -0.019649	-0.011979 0.960669 0.976145 0.011992	-0.044358 0.972389 0.964203 -0.027430	0.023015 0.982289 0.983125 0.019699	0.008139 0.982447 0.976452 0.002012	0.008740 0.981958 0.982435 0.003295	0 0.037922 243
5 47	17 20	5 47	0.249420 0.906627 0.810127 0.035789	0.030728 0.951537 0.974504 0.005289	-0.039369 0.988133 0.972614 -0.032429	0.054008 0.955948 0.974128 0.025918	-0.029388 0.981049 0.978872 -0.022821	0.035461 0.976401 0.981852 0.034465	0.000121 0.973852 0.983446 -0.000875	-0.002951 0.972191 0.980295 -0.005700	0.028303 0.960669 0.975227 0.003587	-0.014250 0.972389 0.983632 -0.025250	-0.019552 0.982289 0.984036 -0.020364	0.023309 0.982447 0.977656 0.023034	0.005856 0.981958 0.962782 0.011119	0 0.035789 294
5 48	17 20	5 48	0.239421 0.906627 0.780898 0.035429	-0.041361 0.951537 0.974746 -0.029758	-0.018392 0.988133 0.952685 -0.023644	-0.089938 0.955948 0.948642 -0.053260	-0.007048 0.981049 0.958751 0.009392	0.007765 0.976401 0.985813 0.008558	-0.062694 0.973852 0.949452 -0.032340	-0.004291 0.972191 0.948530 0.008132	-0.008876 0.960669 0.985506 -0.005957	0.006300 0.972389 0.976682 -0.009120	0.006292 0.982289 0.979965 0.001019	0.007885 0.982447 0.951170 0.020881	0.004579 0.981958 0.956246 0.008184	3 -0.043439 139
5 49	17 20	5 49	0.222989 0.906627 0.800668 0.005797	0.030100 0.951537 0.982485 0.015936	-0.007402 0.988133 0.981447 -0.010010	-0.003436 0.955948 0.978992 -0.016713	-0.026916 0.981049 0.979759 -0.018184	0.034924 0.976401 0.981238 0.037492	0.001277 0.973852 0.977596 -0.010741	0.010347 0.972191 0.983507 0.012661	-0.006271 0.960669 0.982091 0.006233	0.013397 0.972389 0.984831 0.005349	-0.027073 0.982289 0.963871 -0.007379	-0.013927 0.982447 0.980077 -0.016900	-0.013274 0.981958 0.981534 -0.011904	4 -0.010267 9999
5 50	17 20	5 50	0.241818 0.906627 0.781401 0.019926	-0.042773 0.951537 0.983218 -0.025415	0.005699 0.988133 0.982892 0.003437	-0.018980 0.955948 0.982339 -0.007962	-0.022680 0.981049 0.973070 -0.016270	-0.019513 0.976401 0.985661 -0.012847	-0.003663 0.973852 0.983949 0.001296	-0.019889 0.972191 0.979587 -0.014883	-0.015034 0.960669 0.980990 0.004080	0.028578 0.972389 0.981261 0.017013	-0.052510 0.982289 0.963666 -0.036405	-0.003831 0.982447 0.986287 -0.001474	-0.001857 0.981958 0.984052 -0.002156	1 -0.022504 9999
5 51	17 20	5 51	0.219495 0.906627 0.797316 0.009865	-0.036643 0.951537 0.973081 -0.002966	-0.009071 0.988133 0.984193 -0.009340	0.015769 0.955948 0.984705 0.006627	-0.019049 0.981049 0.973928 -0.008546	0.008273 0.976401 0.980187 0.003469	0.029011 0.973852 0.985213 0.025252	-0.012187 0.972191 0.975787 -0.001830	-0.032542 0.960669 0.977780 -0.008792	0.021729 0.972389 0.976862 0.005308	-0.067455 0.982289 0.942217 -0.039299	0.027754 0.982447 0.980487 0.023604	-0.000882 0.981958 0.986357 -0.004961	6 0.015783 9999
5 52	17 20	5 52	0.201000 0.906627 0.798325 -0.001227	-0.006421 0.951537 0.984601 0.003749	0.003435 0.988133 0.958726 0.002984	-0.060613 0.955948 0.956826 -0.011478	-0.031190 0.981049 0.964261 -0.012148	-0.039471 0.976401 0.962465 -0.033594	-0.058489 0.973852 0.937926 -0.022645	-0.031928 0.972191 0.983386 -0.024423	-0.003951 0.960669 0.984411 0.007814	0.041027 0.972389 0.983259 0.032555	0.011108 0.982289 0.982739 0.012147	-0.013088 0.982447 0.968191 -0.003162	-0.003910 0.981958 0.990242 -0.003837	0 0.000000 9999
5 53	17 20	5 53	0.189598 0.906627 0.815722 -0.004897	-0.079506 0.951537 0.926168 -0.001846	0.015564 0.988133 0.986169 0.018193	0.003969 0.955948 0.983104 0.010049	-0.020470 0.981049 0.969179 -0.015889	-0.014516 0.976401 0.938257 -0.017456	-0.025623 0.973852 0.973455 -0.006395	-0.043445 0.972191 0.935607 -0.030831	-0.019403 0.960669 0.972874 0.008087	0.025595 0.972389 0.976144 0.013430	-0.001996 0.982289 0.980435 -0.003463	0.014688 0.982447 0.974961 0.008130	-0.001825 0.981958 0.990874 -0.002726	0 0.000000 9999
5 54	17 20	5 54	0.207990 0.906627 0.793356 -0.021321	-0.042026 0.951537 0.974974 -0.003109	-0.002847 0.988133 0.978675 -0.001920	0.005592 0.955948 0.980314 0.011096	-0.018442 0.981049 0.973556 0.001542	0.005581 0.976401 0.980177 0.000868	0.025761 0.973852 0.979416 0.011115	-0.022925 0.972191 0.980875 -0.012635	-0.035600 0.960669 0.981865 -0.012872	-0.002037 0.972389 0.972580 -0.018495	-0.042450 0.982289 0.936900 -0.015512	0.010991 0.982447 0.974995 0.002737	-0.007044 0.981958 0.988044 -0.008293	0 0.000000 9999
5 55	17 20	5 55	0.169496 0.906627 0.881824 0.012645	0.068636 0.951537 0.958528 0.024862	0.001843 0.988133 0.985474 -0.002989	0.036510 0.955948 0.979945 0.023109	0.021946 0.981049 0.963344 0.005432	-0.009692 0.976401 0.973341 -0.006652	0.008185 0.973852 0.971044 -0.009253	0.005946 0.972191 0.976009 -0.003615	0.062769 0.960669 0.939731 0.011287	0.017863 0.972389 0.978773 0.009525	-0.005869 0.982289 0.984256 -0.011198	0.000463 0.982447 0.985856 -0.002251	-0.020243 0.981958 0.983652 -0.024027	0 0.012645 9999
5 56	17 20	5 56	0.234230 0.906627 0.815522 0.036551	0.027588 0.951537 0.978923 0.006059	-0.003517 0.988133 0.964514 -0.000689	0.073105 0.955948 0.963690 0.041957	-0.047621 0.981049 0.963767 -0.032264	0.011757 0.976401 0.981338 0.017705	0.007956 0.973852 0.983085 0.008508	-0.044033 0.972191 0.979275 -0.030157	0.018118 0.960669 0.977648 0.021037	-0.044794 0.972389 0.982719 -0.044254	-0.014796 0.982289 0.987968 -0.020492	-0.012862 0.982447 0.977294 -0.001737	-0.020410 0.981958 0.980978 -0.020643	9 -0.040219 192
5 57	17 20	5 57	0.155370 0.906627 0.891192 0.038339	0.090314 0.951537 0.934219 0.036535	0.004422 0.988133 0.985381 0.006263	0.073033 0.955948 0.950221 0.030576	0.036282 0.981049 0.950446 0.021356	0.012967 0.976401 0.985486 0.012491	0.053087 0.973852 0.952984 0.031575	0.025572 0.972191 0.954567 0.008146	0.078073 0.960669 0.930539 0.031160	0.004765 0.972389 0.980355 -0.007778	0.000479 0.982289 0.984245 -0.006230	0.013661 0.982447 0.975379 0.008770	0.091450 0.981958 0.981960 0.090649	0 0.038339 232
5 58	17 20	5 58	0.242156 0.906627 0.813901 0.040671	-0.051158 0.951537 0.970297 -0.023949	-0.032082 0.988133 0.979466 -0.030811	0.041938 0.955948 0.976904 0.035697	0.029332 0.981049 0.978825 0.033681	-0.026559 0.976401 0.981202 -0.018515	0.038262 0.973852 0.975886 0.026591	0.026380 0.972191 0.980810 0.027935	-0.037484 0.960669 0.973820 -0.013336	-0.038066 0.972389 0.982912 -0.041945	-0.028787 0.982289 0.961762 -0.010639	0.079052 0.982447 0.972973 0.072045	0.014799 0.981958 0.984813 0.011013	11 0.054131 65
5 59	17 20	5 59	0.152657 0.906627 0.832396 -0.015334	-0.015580 0.951537 0.974039 0.021361	0.008028 0.988133 0.942748 -0.001926	-0.072181 0.955948 0.934652 -0.022816	-0.010687 0.981049 0.967149 0.007862	-0.035103 0.976401 0.977297 -0.029895	-0.046143 0.973852 0.953459 -0.014307	-0.024203 0.972191 0.958792 -0.010097	-0.001237 0.960669 0.975721 0.017847	0.012857 0.972389 0.982458 -0.000098	0.004522 0.982289 0.964956 -0.005293	-0.019039 0.982447 0.953885 -0.009323	-0.010599 0.981958 0.989146 -0.010911	0 0.000000 9999
5 60	17 20	5 60	0.129974 0.906627 0.876592 -0.013977	-0.087563 0.951537 0.929220 -0.013101	-0.003521 0.988133 0.981104 -0.000849	0.006448 0.955948 0.981895 0.002019	0.007696 0.981049 0.973684 -0.007516	-0.024330 0.976401 0.943783 -0.023738	0.004018 0.973852 0.987641 0.011813	-0.027641 0.972191 0.951280 -0.006356	-0.030123 0.960669 0.987301 -0.020769	0.003673 0.972389 0.983061 -0.009903	0.008056 0.982289 0.974815 -0.005886	0.007158 0.982447 0.973519 0.001902	0.003478 0.981958 0.989887 0.000709	0 0.000000 9999
5 61	17 20	5 61	0.193723 0.906627 0.822827 0.005790	-0.028801 0.951537 0.976481 -0.013029	0.017569 0.988133 0.969838 0.021970	0.045539 0.955948 0.971572 0.014694	-0.011741 0.981049 0.969161 0.001238	0.017290 0.976401 0.977908 0.015873	0.024179 0.973852 0.976201 0.014675	-0.059168 0.972191 0.977814 -0.046503	-0.005115 0.960669 0.982896 0.013206	0.004685 0.972389 0.983337 -0.008351	-0.022625 0.982289 0.951824 -0.002693	0.018477 0.982447 0.980358 0.013649	0.009772 0.981958 0.981397 0.003535	7 -0.016409 9999
5 62	17 20	5 62	0.205160 0.906627 0.847423 0.027826	-0.044587 0.951537 0.980088 -0.014861	-0.003931 0.988133 0.984081 0.003410	0.020534 0.955948 0.983326 0.014179	-0.038743 0.981049 0.972189 -0.026588	0.028370 0.976401 0.936242 0.029699	-0.036651 0.973852 0.953144 -0.007541	-0.031181 0.972191 0.948131 -0.015320	-0.038111 0.960669 0.981808 -0.026887	0.032185 0.972389 0.975602 0.018156	0.011884 0.982289 0.983282 0.003725	0.004377 0.982447 0.963691 -0.010645	0.000413 0.981958 0.972567 -0.003903	0 0.027826 9999
5 63	17 20	5 63	0.215810 0.906627 0.809372 0.020348	0.010206 0.951537 0.973783 -0.003023	0.021064 0.988133 0.986346 0.025092	-0.014343 0.955948 0.989324 -0.007120	0.029141 0.981049 0.956908 0.016864	-0.003333 0.976401 0.975031 0.001637	0.079510 0.973852 0.950111 0.053845	0.038742 0.972191 0.944913 0.019933	-0.001443 0.960669 0.975222 0.019605	-0.028515 0.972389 0.950892 0.001368	0.040877 0.982289 0.981982 0.030070	0.001636 0.982447 0.984689 -0.001748	-0.004761 0.981958 0.985029 -0.008377	6 0.033100 9999
5 64	17 20	5 64	0.203595 0.906627 0.803830 -0.002849	-0.048255 0.951537 0.968381 -0.008044	-0.014681 0.988133 0.982446 -0.014396	-0.003132 0.955948 0.982620 -0.009471	-0.008492 0.981049 0.980375 -0.002777	0.011921 0.976401 0.979747 0.008567	-0.000129 0.973852 0.980696 0.000073	-0.003132 0.972191 0.979914 0.005283	-0.023914 0.960669 0.983956 -0.015030	0.018448 0.972389 0.977047 0.005656	-0.031629 0.982289 0.962180 -0.011072	0.001043 0.982447 0.981295 -0.010075	-0.009186 0.981958 0.985633 -0.010035	0 0.000000 9999
5 65	17 20	5 65	0.174889 0.906627 0.835412 -0.008725	0.027127 0.951537 0.962906 -0.010368	0.006376 0.988133 0.981870 0.004076	-0.005855 0.955948 0.980277 -0.006377	0.009066 0.981049 0.970096 0.006415	0.009299 0.976401 0.958268 0.008351	-0.001884 0.973852 0.968477 -0.015342	0.004659 0.972191 0.969860 0.015150	0.053349 0.960669 0.933948 0.010650	0.003000 0.972389 0.981398 -0.007111	0.002565 0.982289 0.973143 0.008194	0.012289 0.982447 0.976896 0.000246	-0.000543 0.981958 0.988512 0.001449	0 0.000000 9999
5 66	17 20	5 66	0.187594 0.906627 0.808622 -0.017058	-0.033220 0.951537 0.966041 -0.001707	-0.016540 0.988133 0.985074 -0.015579	-0.020972 0.955948 0.982870 -0.009458	-0.016594 0.981049 0.969388 -0.007114	-0.017474 0.976401 0.975533 -0.011849	0.018194 0.973852 0.973943 0.006928	0.007520 0.972191 0.982231 0.019009	-0.040305 0.960669 0.959609 -0.014855	-0.011095 0.972389 0.982958 -0.017015	-0.038798 0.982289 0.940438 -0.013937	0.004891 0.982447 0.973477 -0.005844	-0.021100 0.981958 0.989063 -0.017246	0 0.000000 9999
5 67	17 20	5 67	0.319211 0.906627 0.526273 0.007104	-0.066217 0.951537 0.960227 -0.023290	-0.025558 0.988133 0.984290 -0.025236	-0.014638 0.955948 0.985755 -0.014094	-0.015416 0.981049 0.972582 -0.005299	0.054183 0.976401 0.973119 0.051826	-0.033791 0.973852 0.983646 -0.033566	0.058663 0.972191 0.971280 0.061976	0.032134 0.960669 0.969700 0.016356	0.040105 0.972389 0.983445 0.029671	-0.028561 0.982289 0.945120 -0.007784	0.044869 0.982447 0.947301 0.027428	-0.005840 0.981958 0.934129 0.000276	7 0.020983 9999
5 68	17 20	5 68	0.320888 0.906627 0.449865 -0.022285	0.191376 0.951537 0.732124 0.045428	-0.007079 0.988133 0.989223 -0.003313	-0.025311 0.955948 0.984392 -0.008843	0.035809 0.981049 0.815121 -0.010498	-0.019655 0.976401 0.849667 -0.021328	0.088893 0.973852 0.786496 0.021684	-0.060055 0.972191 0.921630 -0.031095	0.186355 0.960669 0.720215 0.112675	0.060789 0.972389 0.878152 0.011442	0.059633 0.982289 0.901201 0.028053	0.031752 0.982447 0.927577 0.005071	-0.003479 0.981958 0.983119 -0.006291	0 0.000000 9999
5 69	17 20	5 69	0.294425 0.906627 0.620058 0.015061	-0.054894 0.951537 0.972832 -0.027246	0.002593 0.988133 0.982233 0.000518	0.010783 0.955948 0.983409 0.007100	-0.000624 0.981049 0.961926 0.012186	0.022338 0.976401 0.965490 0.021305	0.057984 0.973852 0.954649 0.034494	0.022361 0.972191 0.980957 0.019586	-0.026485 0.960669 0.970747 0.002499	0.047276 0.972389 0.964840 0.035650	-0.062452 0.982289 0.860828 -0.016896	0.025285 0.982447 0.965293 0.014581	-0.004321 0.981958 0.986653 -0.002335	9 0.023172 9999
5 70	17 20	5 70	0.176952 0.906627 0.820148 -0.006170	-0.015703 0.951537 0.978386 0.008181	-0.003791 0.988133 0.979464 -0.003510	-0.005352 0.955948 0.983120 -0.005860	0.000576 0.981049 0.967413 0.009063	-0.003954 0.976401 0.960598 -0.005524	0.001698 0.973852 0.980555 0.000858	0.006020 0.972191 0.961627 0.022745	-0.009474 0.960669 0.982399 0.007262	0.004075 0.972389 0.978872 -0.004458	-0.045993 0.982289 0.939511 -0.014666	-0.009168 0.982447 0.974681 -0.019262	-0.001450 0.981958 0.968567 -0.002904	0 0.000000 9999
5 71	17 20	5 71	0.102712 0.906627 0.909800 0.010915	0.085431 0.951537 0.956224 0.036757	-0.000284 0.988133 0.984988 -0.002881	0.092625 0.955948 0.961133 0.051564	0.004766 0.981049 0.976322 0.000964	0.015039 0.976401 0.981637 0.015326	0.007863 0.973852 0.977567 -0.003817	0.031621 0.972191 0.967701 0.023590	0.022189 0.960669 0.967904 -0.004592	-0.013449 0.972389 0.983423 -0.015531	-0.000415 0.982289 0.981457 -0.007073	0.001349 0.982447 0.981814 -0.005150	-0.013366 0.981958 0.982816 -0.011288	7 0.016046 9999
5 72	17 20	5 72	0.186222 0.906627 0.812125 -0.003574	-0.078047 0.951537 0.953558 -0.018343	0.008450 0.988133 0.982678 0.003989	0.017570 0.955948 0.981393 0.021727	0.002457 0.981049 0.982508 0.011113	0.002873 0.976401 0.968223 0.006673	-0.002893 0.973852 0.984407 0.009838	0.014628 0.972191 0.981356 0.012153	-0.017696 0.960669 0.978667 0.004541	-0.010096 0.972389 0.978858 -0.021169	0.009924 0.982289 0.984863 0.011482	0.010385 0.982447 0.980243 0.001357	0.013940 0.981958 0.985665 0.001291	0 0.000000 9999
5 73	17 20	5 73	0.192081 0.906627 0.819537 0.007483	-0.022003 0.951537 0.980584 -0.002310	-0.017010 0.988133 0.984882 -0.014073	-0.005642 0.955948 0.985788 -0.015096	-0.018353 0.981049 0.975908 -0.008029	-0.000480 0.976401 0.930268 -0.004405	-0.025530 0.973852 0.960511 0.002887	-0.036985 0.972191 0.953767 -0.025075	-0.039638 0.960669 0.979664 -0.014913	0.005776 0.972389 0.978633 -0.006144	0.006621 0.982289 0.984635 -0.001015	0.016834 0.982447 0.964125 0.003085	0.009838 0.981958 0.990538 0.009145	7 -0.013698 9999
5 74	17 20	5 74	0.121737 0.906627 0.853348 -0.036040	-0.074100 0.951537 0.931253 0.003847	0.001651 0.988133 0.988686 0.002899	0.013207 0.955948 0.989100 0.010740	-0.009640 0.981049 0.984476 -0.009515	0.010832 0.976401 0.933952 0.006291	-0.018992 0.973852 0.984963 -0.007645	-0.014758 0.972191 0.953480 0.007405	-0.000928 0.960669 0.983636 0.011001	-0.005143 0.972389 0.980237 -0.016161	-0.003828 0.982289 0.978936 -0.012814	-0.001145 0.982447 0.977344 -0.012502	-0.009370 0.981958 0.984227 -0.012235	0 0.000000 9999
5 75	17 20	5 75	0.193673 0.906627 0.795328 0.023892	-0.013818 0.951537 0.981075 -0.014730	0.009753 0.988133 0.943009 0.000490	-0.065315 0.955948 0.941749 -0.010921	-0.022161 0.981049 0.958567 -0.008558	-0.018522 0.976401 0.934454 -0.017244	-0.055927 0.973852 0.947457 -0.026789	-0.006005 0.972191 0.979962 -0.015687	0.014836 0.960669 0.983987 0.025073	0.001401 0.972389 0.979956 -0.004770	0.021837 0.982289 0.969684 0.015248	-0.019167 0.982447 0.942828 -0.008920	0.026077 0.981958 0.989294 0.027096	6 -0.025299 9999
5 76	17 20	5 76	0.126617 0.906627 0.843111 0.002657	-0.016638 0.951537 0.982233 -0.003091	0.000807 0.988133 0.977300 0.002195	-0.017428 0.955948 0.976394 -0.039672	-0.013990 0.981049 0.975926 -0.005543	-0.010161 0.976401 0.933014 -0.011163	-0.026261 0.973852 0.966104 -0.007367	-0.045279 0.972191 0.956632 -0.032662	-0.002948 0.960669 0.985960 0.007596	0.029603 0.972389 0.983910 0.020758	0.016497 0.982289 0.979474 0.011068	0.004347 0.982447 0.974453 -0.007385	-0.001039 0.981958 0.990226 0.002477	3 -0.010267 9999
5 77	17 20	5 77	0.219796 0.906627 0.753526 0.008234	-0.013904 0.951537 0.982815 0.007497	0.003018 0.988133 0.972227 0.002320	-0.017715 0.955948 0.972518 -0.008609	-0.026807 0.981049 0.973419 -0.013327	0.016284 0.976401 0.965949 0.011942	-0.002719 0.973852 0.977324 -0.001203	-0.009985 0.972191 0.959260 0.010227	-0.008169 0.960669 0.987091 0.002896	0.055290 0.972389 0.978394 0.041152	-0.030738 0.982289 0.950895 -0.011962	-0.021379 0.982447 0.969751 -0.020797	0.021895 0.981958 0.986373 0.020678	9 0.018408 9999
5 78	17 20	5 78	0.226166 0.906627 0.773088 0.022200	-0.034305 0.951537 0.983780 -0.020652	-0.008399 0.988133 0.984131 -0.009843	-0.059827 0.955948 0.983958 -0.045726	0.006983 0.981049 0.964725 0.027674	0.014957 0.976401 0.959484 0.013631	-0.015409 0.973852 0.987117 -0.011792	-0.002504 0.972191 0.954852 0.017429	0.001989 0.960669 0.981432 0.019008	0.043459 0.972389 0.981870 0.028919	-0.010448 0.982289 0.942124 0.012056	0.011135 0.982447 0.982141 0.009813	0.007699 0.981958 0.985602 -0.000688	3 -0.031861 9999
5 79	17 20	5 79	0.202609 0.906627 0.759917 -0.028840	-0.043441 0.951537 0.973488 -0.000198	-0.013665 0.988133 0.987799 -0.013322	0.006819 0.955948 0.986835 0.006074	0.004682 0.981049 0.983725 0.014882	-0.018198 0.976401 0.978297 -0.012450	0.008452 0.973852 0.986970 0.016775	-0.000865 0.972191 0.987790 0.008068	-0.001002 0.960669 0.986280 -0.000797	0.010071 0.972389 0.982491 0.002681	-0.022675 0.982289 0.972999 -0.013879	-0.008397 0.982447 0.979636 -0.018012	-0.001605 0.981958 0.982542 0.000300	0 0.000000 9999
5 80	17 20	5 80	0.230208 0.906627 0.769680 0.024506	-0.083169 0.951537 0.948221 -0.029100	-0.006749 0.988133 0.982274 -0.003055	-0.015963 0.955948 0.983078 -0.018668	-0.021185 0.981049 0.981063 -0.012614	0.018816 0.976401 0.956123 0.015698	-0.018187 0.973852 0.984324 -0.013759	0.005383 0.972191 0.954174 0.025116	0.008180 0.960669 0.983311 0.025630	0.032461 0.972389 0.977221 0.021008	-0.020373 0.982289 0.966024 -0.006317	0.019815 0.982447 0.974650 0.008751	-0.013711 0.981958 0.985004 -0.010638	1 -0.026704 9999
5 81	17 20	5 81	0.227755 0.906627 0.746271 -0.009318	-0.039139 0.951537 0.968797 0.005697	0.004390 0.988133 0.981241 0.002797	0.016936 0.955948 0.981361 0.025620	-0.028007 0.981049 0.972089 -0.012050	0.008287 0.976401 0.961130 0.003428	-0.028179 0.973852 0.984086 -0.024375	-0.012202 0.972191 0.946916 0.002201	-0.010463 0.960669 0.980092 0.008661	0.015811 0.972389 0.974338 -0.004054	-0.016165 0.982289 0.930614 0.020269	-0.001123 0.982447 0.981564 -0.005751	0.006017 0.981958 0.978824 0.001706	0 0.000000 9999
5 82	17 20	5 82	0.189235 0.906627 0.808398 0.008949	-0.005277 0.951537 0.975717 0.007510	0.017470 0.988133 0.928440 0.016174	-0.051540 0.955948 0.929611 0.008827	-0.008249 0.981049 0.942012 0.013058	-0.027656 0.976401 0.944652 -0.020839	-0.042017 0.973852 0.920117 -0.011284	-0.034459 0.972191 0.980569 -0.032309	-0.023644 0.960669 0.973676 -0.007398	-0.000787 0.972389 0.984110 -0.008774	0.008948 0.982289 0.973454 0.001858	-0.029820 0.982447 0.936737 -0.017185	-0.002572 0.981958 0.984614 -0.002142	7 -0.017004 9999
5 83	17 20	5 83	0.218519 0.906627 0.795893 0.013114	-0.023870 0.951537 0.973025 -0.002045	0.004071 0.988133 0.968465 -0.001337	-0.015151 0.955948 0.966419 0.005488	-0.009632 0.981049 0.966379 -0.001466	-0.011649 0.976401 0.971437 -0.003734	-0.027871 0.973852 0.974265 -0.012803	-0.001285 0.972191 0.949399 0.012507	0.008674 0.960669 0.980488 0.011794	-0.005678 0.972389 0.972011 -0.020496	0.000545 0.982289 0.974781 0.009279	-0.012309 0.982447 0.980223 -0.011079	0.007773 0.981958 0.980924 0.004134	9 -0.016395 9999
5 84	17 19	5 84	0.085975 0.906627 0.782070 -0.018604	-0.047741 0.951537 0.979080 -0.019160	0.000509 0.988133 0.982079 -0.001338	-0.008086 0.955948 0.983174 -0.001944	0.012493 0.981049 0.883526 0.008109	0.005319 0.976401 0.952609 0.010396	0.018749 0.973852 0.974846 0.000849	-0.016489 0.972191 0.982748 -0.017538	-0.015101 0.960669 0.974417 0.000427	0.023546 0.972389 0.978174 0.008622	0.005133 0.982289 0.959793 0.000682	0.004266 0.982447 0.986216 -0.002348	0.053841 0.981958 0.966217 0.054765	0 0.000000 9999
5 85	17 20	5 85	0.133779 0.906627 0.888045 -0.016101	0.008107 0.951537 0.974652 0.000929	0.002389 0.988133 0.983403 -0.000769	-0.000577 0.955948 0.985368 -0.001899	-0.008224 0.981049 0.974780 -0.017649	-0.019558 0.976401 0.975528 -0.018611	0.018432 0.973852 0.970214 -0.003490	-0.006852 0.972191 0.963416 -0.019987	-0.037502 0.960669 0.977949 -0.023050	-0.013625 0.972389 0.971788 0.005360	0.019857 0.982289 0.975602 0.003436	0.004828 0.982447 0.984337 0.001914	-0.011813 0.981958 0.984978 -0.015733	0 0.000000 9999
5 86	17 20	5 86	0.193196 0.906627 0.816078 0.011482	-0.026575 0.951537 0.973709 -0.004017	-0.000185 0.988133 0.976193 -0.004247	-0.008162 0.955948 0.974946 0.010095	-0.019354 0.981049 0.981385 -0.018044	-0.015631 0.976401 0.958564 -0.015393	0.001550 0.973852 0.980285 0.006920	-0.010989 0.972191 0.980499 -0.017276	-0.045700 0.960669 0.985459 -0.039365	-0.024417 0.972389 0.985434 -0.028713	-0.016819 0.982289 0.985990 -0.018122	0.000172 0.982447 0.986055 -0.005700	-0.043643 0.981958 0.986975 -0.038293	8 -0.021260 9999
5 87	17 20	5 87	0.184537 0.906627 0.831232 -0.003295	0.042569 0.951537 0.971249 0.013994	-0.063116 0.988133 0.982852 -0.062506	0.004452 0.955948 0.982446 0.007507	0.028049 0.981049 0.973007 0.015522	-0.010867 0.976401 0.968131 -0.010141	-0.007438 0.973852 0.980667 -0.007358	-0.000014 0.972191 0.973120 -0.012031	-0.005611 0.960669 0.970637 0.016382	0.026289 0.972389 0.978777 0.026649	0.025702 0.982289 0.979704 0.016539	0.068430 0.982447 0.979229 0.064774	-0.012031 0.981958 0.949034 -0.013221	0 0.000000 9999
5 88	17 20	5 88	0.214016 0.906627 0.768960 0.000991	0.020896 0.951537 0.983591 0.005608	-0.008033 0.988133 0.980422 -0.012030	-0.015237 0.955948 0.979757 -0.006319	-0.005929 0.981049 0.985075 -0.004785	-0.001180 0.976401 0.975259 0.002302	0.009675 0.973852 0.982666 0.012815	-0.016613 0.972191 0.975418 -0.001881	0.035030 0.960669 0.939017 -0.010017	0.002474 0.972389 0.979363 -0.016013	-0.004006 0.982289 0.976535 0.009248	0.008575 0.982447 0.978233 0.007523	-0.030138 0.981958 0.918251 -0.017885	9 -0.003984 9999
5 89	17 20	5 89	0.195867 0.906627 0.785931 -0.003221	-0.013863 0.951537 0.980355 0.004456	-0.007552 0.988133 0.981300 -0.010243	-0.038172 0.955948 0.979492 -0.030593	-0.004419 0.981049 0.976193 0.004516	-0.002622 0.976401 0.980422 -0.009727	0.003265 0.973852 0.984782 0.000132	-0.012282 0.972191 0.983622 -0.006120	0.010990 0.960669 0.976436 0.001214	0.039720 0.972389 0.977221 0.028872	-0.020658 0.982289 0.957656 0.002269	0.005173 0.982447 0.972277 -0.005801	-0.003932 0.981958 0.959766 0.005266	0 0.000000 9999
5 90	17 20	5 90	0.221903 0.906627 0.758900 0.009572	-0.059113 0.951537 0.963786 -0.011616	-0.010400 0.988133 0.976603 -0.014980	0.034343 0.955948 0.974476 0.034059	-0.017827 0.981049 0.971126 0.002637	-0.035918 0.976401 0.972218 -0.035668	-0.009893 0.973852 0.983758 0.000566	-0.036328 0.972191 0.957965 -0.019374	-0.029912 0.960669 0.977564 -0.018734	0.011310 0.972389 0.972297 -0.006182	-0.032667 0.982289 0.931264 -0.000642	0.007285 0.982447 0.980701 0.000470	0.007507 0.981958 0.973268 0.014180	7 -0.013618 9999
5 91	17 20	5 91	0.193733 0.906627 0.799566 -0.015710	0.031892 0.951537 0.980250 -0.003446	-0.022527 0.988133 0.948793 -0.016297	0.050973 0.955948 0.948714 -0.000516	-0.044166 0.981049 0.939666 -0.026812	-0.015982 0.976401 0.980231 -0.014780	-0.021206 0.973852 0.983478 -0.017665	-0.016998 0.972191 0.979607 -0.015687	-0.051700 0.960669 0.978389 -0.031947	0.003766 0.972389 0.979930 -0.009124	-0.001839 0.982289 0.987671 0.001808	-0.026146 0.982447 0.973944 -0.018865	0.003952 0.981958 0.986080 0.001290	0 0.000000 9999
5 92	17 17	5 92	0.089548 0.906627 0.910037 -0.035251	0.049026 0.951537 0.947036 -0.011251	0.000828 0.988133 0.984597 0.002550	0.032651 0.955948 0.952419 -0.013608	-0.001536 0.981049 0.968825 -0.006274	0.004741 0.976401 0.982502 0.004788	-0.011782 0.973852 0.975253 -0.020029	0.019836 0.972191 0.974637 0.008528	0.014517 0.960669 0.969177 -0.019218	-0.027201 0.972389 0.974443 -0.037066	-0.004959 0.982289 0.981022 -0.010598	0.003208 0.982447 0.977391 -0.004724	0.008314 0.981958 0.987472 0.008246	0 0.000000 9999
5 93	17 19	5 93	0.224630 0.906627 0.791709 0.027607	-0.027483 0.951537 0.983182 -0.013339	-0.013721 0.988133 0.982912 -0.007346	0.038713 0.955948 0.980267 0.041250	-0.048411 0.981049 0.972795 -0.040747	0.002260 0.976401 0.953114 0.000009	-0.023308 0.973852 0.982579 -0.021480	-0.020725 0.972191 0.963226 -0.010638	0.000711 0.960669 0.984345 0.006520	0.025991 0.972389 0.978983 0.017732	-0.000433 0.982289 0.947054 0.017271	-0.004452 0.982447 0.971422 -0.012772	0.001552 0.981958 0.986683 0.001000	4 -0.033540 9999
5 94	17 20	5 94	0.168150 0.906627 0.817280 -0.013597	-0.046331 0.951537 0.975095 -0.011585	-0.023579 0.988133 0.925968 -0.036363	-0.068738 0.955948 0.922000 -0.020676	0.013459 0.981049 0.958102 0.035404	-0.001615 0.976401 0.984354 -0.001364	-0.008535 0.973852 0.958252 0.024412	-0.004237 0.972191 0.961988 0.010612	-0.015524 0.960669 0.983044 0.004560	0.001439 0.972389 0.980233 -0.009626	-0.022697 0.982289 0.981337 -0.023052	0.007712 0.982447 0.948174 0.024336	-0.011875 0.981958 0.989559 -0.013713	0 0.000000 9999
5 95	17 20	5 95	0.213693 0.906627 0.775377 0.009323	-0.068149 0.951537 0.981198 -0.048791	0.018911 0.988133 0.976360 0.021342	0.008890 0.955948 0.981128 0.002095	-0.010230 0.981049 0.985325 -0.013687	0.004997 0.976401 0.984059 0.010596	-0.003940 0.973852 0.970570 -0.020420	0.003359 0.972191 0.973093 -0.003162	-0.052844 0.960669 0.972189 -0.029215	-0.012244 0.972389 0.981256 -0.002363	-0.015150 0.982289 0.977516 -0.004332	0.010122 0.982447 0.977026 0.002255	0.001410 0.981958 0.988881 0.002276	1 -0.021328 9999
5 96	17 20	5 96	0.191926 0.906627 0.798709 -0.010649	-0.028206 0.951537 0.979622 0.000069	0.003051 0.988133 0.982851 0.004199	0.011246 0.955948 0.982620 0.015946	-0.012900 0.981049 0.974018 -0.002424	0.007692 0.976401 0.948924 0.000811	-0.034129 0.973852 0.965047 -0.010875	-0.008885 0.972191 0.959790 0.005306	-0.011212 0.960669 0.981542 0.001098	0.026407 0.972389 0.983950 0.015035	-0.013249 0.982289 0.985789 -0.012835	-0.002373 0.982447 0.978650 -0.012409	-0.000237 0.981958 0.989129 0.000219	0 0.000000 9999
5 97	17 19	5 97	0.116817 0.906627 0.787731 0.027771	-0.029127 0.951537 0.969490 0.001823	0.004484 0.988133 0.988953 0.000781	0.023696 0.955948 0.985130 0.019986	-0.011667 0.981049 0.868377 -0.036428	-0.014901 0.976401 0.956080 -0.011361	-0.000304 0.973852 0.977125 -0.009998	-0.020178 0.972191 0.988074 -0.024413	-0.018633 0.960669 0.968489 0.005120	0.067624 0.972389 0.988562 0.059442	0.000155 0.982289 0.954135 -0.011080	0.007783 0.982447 0.981913 -0.004695	-0.000133 0.981958 0.958995 -0.015892	9 0.040630 184
5 98	17 20	5 98	0.219751 0.906627 0.789678 0.007488	-0.060316 0.951537 0.958282 -0.006337	-0.004322 0.988133 0.984440 -0.003941	0.017892 0.955948 0.982387 0.013372	-0.023662 0.981049 0.974289 -0.009275	-0.015454 0.976401 0.972532 -0.023872	-0.020754 0.973852 0.984184 -0.013889	-0.026487 0.972191 0.957944 -0.012808	-0.025734 0.960669 0.980931 -0.008915	0.013158 0.972389 0.983549 -0.002711	-0.029423 0.982289 0.932195 0.001963	-0.010307 0.982447 0.978139 -0.021635	0.009635 0.981958 0.987291 0.010123	6 -0.010198 9999
5 99	17 20	5 99	0.208235 0.906627 0.762470 -0.006192	-0.017767 0.951537 0.984830 -0.002771	-0.010978 0.988133 0.974876 -0.004056	-0.014359 0.955948 0.980801 -0.007518	-0.025183 0.981049 0.962481 -0.008681	0.028198 0.976401 0.982964 0.024394	-0.026290 0.973852 0.980084 -0.017990	0.001010 0.972191 0.979929 0.007888	-0.002038 0.960669 0.984272 0.004198	-0.001156 0.972389 0.975045 -0.021046	-0.008953 0.982289 0.961860 0.019315	-0.004205 0.982447 0.985387 -0.007266	-0.026041 0.981958 0.970601 -0.026844	0 0.000000 9999
5 100	17 20	5 100	0.202448 0.906627 0.805430 0.003473	0.051767 0.951537 0.976987 0.011575	-0.003342 0.988133 0.929966 0.008313	0.089443 0.955948 0.928926 0.028635	-0.036810 0.981049 0.937270 -0.015153	0.013648 0.976401 0.976721 0.010927	0.022438 0.973852 0.987239 0.029976	-0.016502 0.972191 0.979928 -0.010614	-0.015480 0.960669 0.982276 0.002533	0.026616 0.972389 0.981975 0.014460	0.000968 0.982289 0.981975 0.000318	-0.014504 0.982447 0.956741 0.004936	0.014582 0.981958 0.983502 0.010405	6 0.010203 9999
5 101	17 20	5 101	0.205947 0.906627 0.786028 0.002055	0.051770 0.951537 0.973225 0.016382	0.015689 0.988133 0.976082 0.018940	0.003463 0.955948 0.976724 0.002300	0.016506 0.981049 0.982387 0.013878	0.012555 0.976401 0.987803 0.014576	0.000097 0.973852 0.984939 0.002655	0.026428 0.972191 0.984964 0.018528	0.059842 0.960669 0.948049 0.016255	0.025825 0.972389 0.981595 0.020324	0.017288 0.982289 0.982244 0.001992	0.018762 0.982447 0.983694 0.018687	-0.015639 0.981958 0.930296 -0.009076	9 0.006463 9999
5 102	17 20	5 102	0.192535 0.906627 0.833512 0.005061	-0.003717 0.951537 0.982137 -0.012574	-0.001326 0.988133 0.985799 -0.001087	-0.005508 0.955948 0.985475 -0.001641	-0.033112 0.981049 0.976669 -0.024140	-0.028378 0.976401 0.973862 -0.023869	-0.014624 0.973852 0.968004 0.003197	-0.034942 0.972191 0.971589 -0.024691	-0.021048 0.960669 0.978098 -0.038119	-0.013478 0.972389 0.981703 -0.022662	0.002791 0.982289 0.976919 -0.013618	0.009281 0.982447 0.978759 0.013390	-0.035613 0.981958 0.959534 -0.031765	8 -0.013890 9999
5 103	17 18	5 103	0.197594 0.906627 0.860880 0.019356	0.065824 0.951537 0.956032 0.003283	-0.002010 0.988133 0.952217 0.000047	0.004783 0.955948 0.976036 0.002177	0.009475 0.981049 0.942003 -0.015859	-0.036516 0.976401 0.982830 -0.037995	0.004962 0.973852 0.967523 -0.017180	-0.001623 0.972191 0.974076 -0.008258	0.068391 0.960669 0.936985 0.012934	0.034282 0.972389 0.974596 0.023740	0.002081 0.982289 0.980480 -0.009426	0.014932 0.982447 0.951947 -0.000958	0.002003 0.981958 0.990498 0.000239	9 0.021436 9999
5 104	17 13	5 104	0.186666 0.906627 0.859530 -0.000245	0.074914 0.951537 0.958037 0.024157	0.001928 0.988133 0.994726 -0.001740	-0.002401 0.955948 0.994090 0.001588	0.037861 0.981049 0.942418 0.020656	-0.004191 0.976401 0.982701 -0.004997	0.050386 0.973852 0.939711 0.019468	0.015434 0.972191 0.914041 -0.014919	-0.017272 0.960669 0.981830 0.003192	-0.055336 0.972389 0.943814 -0.021363	0.002820 0.982289 0.974761 -0.011718	0.027372 0.982447 0.967841 0.017278	0.018637 0.981958 0.979926 0.017994	0 0.000000 9999
5 106	17 14	5 106	0.196035 0.906627 0.856777 0.019414	0.026781 0.951537 0.977242 0.003529	-0.025166 0.988133 0.975702 -0.034840	-0.015179 0.955948 0.972808 -0.001311	-0.035354 0.981049 0.938304 -0.018350	0.038759 0.976401 0.960363 0.028336	0.006517 0.973852 0.959082 0.029302	-0.002429 0.972191 0.981818 0.006551	-0.011543 0.960669 0.980122 -0.002389	0.035812 0.972389 0.963379 0.013213	-0.030515 0.982289 0.974416 -0.041662	-0.009200 0.982447 0.957838 0.006666	0.001225 0.981958 0.981519 -0.001770	2 -0.026007 9999
5 107	17 5	5 107	0.307573 0.906627 0.622859 0.025186	0.117215 0.951537 0.887831 0.015546	-0.040353 0.988133 0.840784 -0.030660	0.156870 0.955948 0.834087 0.061837	-0.034919 0.981049 0.890271 -0.003705	-0.018023 0.976401 0.908388 -0.025765	-0.050497 0.973852 0.947839 -0.018621	-0.049177 0.972191 0.956553 -0.038321	-0.047559 0.960669 0.965992 -0.008830	0.085725 0.972389 0.870291 0.043140	0.018960 0.982289 0.946828 -0.006465	-0.065463 0.982447 0.874640 -0.033297	0.065058 0.981958 0.978406 0.064544	0 0.025186 9999
6 7	20 19	6 7	0.325378 0.811179 0.849619 0.047192	0.010422 0.980411 0.983028 0.017439	0.006383 0.972533 0.935225 -0.027698	0.013060 0.972992 0.935936 -0.024282	0.074390 0.969149 0.955811 0.035252	-0.017689 0.986517 0.948007 -0.019491	0.030964 0.978871 0.919534 -0.016207	-0.013675 0.975189 0.982550 -0.002799	0.040693 0.983630 0.986567 0.033509	0.055642 0.982120 0.982456 0.046309	-0.016510 0.980592 0.975619 0.003256	0.016751 0.984511 0.942014 0.004482	0.013386 0.986881 0.976472 0.016586	0 0.047192 -9
6 8	20 17	6 8	0.135707 0.811179 0.934047 -0.017767	0.023023 0.980411 0.948524 0.009427	0.022203 0.972533 0.993100 0.021977	0.018109 0.972992 0.994508 0.019508	-0.002296 0.969149 0.980185 -0.002438	-0.020834 0.986517 0.967613 -0.017480	-0.003936 0.978871 0.976542 -0.010387	-0.037621 0.975189 0.973887 -0.024180	-0.004819 0.983630 0.976177 -0.013321	0.008819 0.982120 0.972964 -0.000955	-0.018269 0.980592 0.974717 -0.005142	0.008376 0.984511 0.940171 0.012854	0.039949 0.986881 0.970777 0.042714	0 0.000000 9999
6 9	20 19	6 9	0.327633 0.811179 0.831395 0.044990	-0.005689 0.980411 0.968738 0.016853	-0.064999 0.972533 0.957309 -0.052766	-0.071706 0.972992 0.960303 -0.057562	0.025926 0.969149 0.972862 0.002793	-0.013042 0.986517 0.979247 -0.008658	-0.018204 0.978871 0.975063 -0.021747	-0.013141 0.975189 0.985139 -0.020712	0.016293 0.983630 0.985863 0.015744	0.004028 0.982120 0.976752 -0.009628	0.011487 0.980592 0.983612 0.013857	0.026430 0.984511 0.971583 0.011853	0.026546 0.986881 0.979491 0.022311	3 -0.050889 -9
6 10	20 20	6 10	0.370241 0.811179 0.807223 0.059952	0.063584 0.980411 0.980700 0.052562	-0.033795 0.972533 0.976345 -0.027959	-0.042105 0.972992 0.976138 -0.036995	-0.011194 0.969149 0.977212 -0.031649	0.002129 0.986517 0.981239 0.002354	-0.025910 0.978871 0.979254 -0.016956	-0.045473 0.975189 0.985064 -0.035341	-0.009064 0.983630 0.979378 -0.013696	0.009418 0.982120 0.978819 0.000802	0.026083 0.980592 0.972707 0.008512	0.006261 0.984511 0.976476 0.014418	-0.009129 0.986881 0.984798 -0.009139	0 0.059952 -9
6 11	20 20	6 11	0.350763 0.811179 0.794782 0.028649	-0.001821 0.980411 0.983416 0.000060	0.025699 0.972533 0.972737 0.032413	0.032457 0.972992 0.974042 0.033447	-0.012051 0.969149 0.979529 -0.017967	-0.013099 0.986517 0.970878 -0.015798	-0.020453 0.978871 0.975619 -0.013936	0.011050 0.975189 0.974122 -0.005257	-0.018992 0.983630 0.955135 -0.013418	0.013742 0.982120 0.980583 0.002193	0.007839 0.980592 0.978142 -0.003049	-0.021041 0.984511 0.977511 -0.018861	0.008902 0.986881 0.960802 0.005255	0 0.028649 9999
6 12	20 8	6 12	0.093443 0.811179 0.946844 -0.010889	0.009071 0.980411 0.968777 -0.003377	0.000085 0.972533 0.991555 -0.001854	0.001377 0.972992 0.989621 -0.002121	-0.008204 0.969149 0.957970 0.012743	0.005676 0.986517 0.973730 0.006347	-0.018495 0.978871 0.973865 -0.007533	-0.013445 0.975189 0.984929 -0.021060	0.000724 0.983630 0.972844 -0.005405	0.008203 0.982120 0.983294 0.003531	-0.011143 0.980592 0.963938 0.011776	-0.004714 0.984511 0.980640 -0.005982	-0.006277 0.986881 0.968239 -0.006469	0 0.000000 9999
6 13	20 20	6 13	0.331862 0.811179 0.830388 0.035469	0.006148 0.980411 0.981721 0.008537	0.023813 0.972533 0.973961 0.017546	0.014355 0.972992 0.976538 0.008263	0.022938 0.969149 0.972096 -0.011307	-0.020501 0.986517 0.980569 -0.020250	-0.034152 0.978871 0.979488 -0.026988	-0.025850 0.975189 0.986646 -0.025372	0.039459 0.983630 0.980507 0.042725	0.005692 0.982120 0.983744 -0.008378	0.027740 0.980592 0.961334 -0.003958	0.008306 0.984511 0.981392 0.014575	-0.002595 0.986881 0.987290 0.003141	8 0.038928 221
6 14	20 20	6 14	0.361735 0.811179 0.801292 0.044171	0.019842 0.980411 0.982960 0.007933	0.020647 0.972533 0.976675 0.024923	0.018822 0.972992 0.974556 0.019410	0.054726 0.969149 0.977305 0.034090	-0.002980 0.986517 0.985581 0.000307	0.042384 0.978871 0.985457 0.033416	0.013236 0.975189 0.978828 0.013850	0.022614 0.983630 0.986807 0.020584	0.020758 0.982120 0.976694 0.006647	0.036820 0.980592 0.969583 0.014675	0.020950 0.984511 0.979475 0.024248	0.009777 0.986881 0.988648 0.007380	0 0.044171 130
6 15	20 20	6 15	0.318920 0.811179 0.812694 0.004069	0.035475 0.980411 0.980750 0.033323	-0.001256 0.972533 0.982034 -0.004355	-0.000599 0.972992 0.980273 -0.009760	0.009785 0.969149 0.978158 0.006143	0.018272 0.986517 0.981263 0.018237	-0.004835 0.978871 0.975013 0.002642	0.035879 0.975189 0.972252 0.044186	-0.005058 0.983630 0.981776 -0.009079	-0.013093 0.982120 0.981828 -0.007458	0.030277 0.980592 0.979802 0.017578	-0.000531 0.984511 0.974317 0.005497	0.013167 0.986881 0.982890 0.015759	7 0.013409 9999
6 16	20 20	6 16	0.212435 0.811179 0.894658 0.000819	0.045539 0.980411 0.933079 0.017267	-0.002573 0.972533 0.988848 0.000170	-0.003693 0.972992 0.987945 0.000086	-0.029033 0.969149 0.977022 -0.007585	0.012187 0.986517 0.952398 0.005508	0.002624 0.978871 0.981006 -0.002083	0.033259 0.975189 0.963402 0.011376	-0.016577 0.983630 0.983727 -0.017743	0.004509 0.982120 0.988115 -0.004403	-0.038057 0.980592 0.977566 -0.019074	-0.032811 0.984511 0.970921 -0.029339	0.020272 0.986881 0.986493 0.023414	8 -0.003812 9999
6 17	20 20	6 17	0.227071 0.811179 0.887008 0.000737	0.038362 0.980411 0.938414 0.018684	0.008244 0.972533 0.982492 0.005479	0.010188 0.972992 0.983983 0.007214	0.010826 0.969149 0.979175 0.016820	0.026359 0.986517 0.982193 0.024449	-0.003599 0.978871 0.982619 -0.008101	0.015765 0.975189 0.980453 0.008519	-0.013111 0.983630 0.980326 -0.009948	0.003220 0.982120 0.987980 -0.002356	-0.002284 0.980592 0.978669 0.013842	-0.001824 0.984511 0.978813 0.001671	-0.029085 0.986881 0.984952 -0.026246	4 0.003521 9999
6 18	20 20	6 18	0.320156 0.811179 0.801231 0.015862	-0.006680 0.980411 0.964875 0.002518	-0.009981 0.972533 0.970558 -0.013801	-0.003992 0.972992 0.971709 -0.009573	0.016508 0.969149 0.983796 0.013938	0.007130 0.986517 0.983811 0.012392	0.016497 0.978871 0.979917 0.009413	0.005866 0.975189 0.980900 0.006147	-0.002925 0.983630 0.950718 0.003986	0.014812 0.982120 0.982155 0.008251	0.010965 0.980592 0.982159 0.010662	-0.013915 0.984511 0.983089 -0.016474	0.013679 0.986881 0.943029 0.009134	0 0.015862 9999
6 19	20 14	6 19	0.113072 0.811179 0.958545 0.004526	0.000312 0.980411 0.983689 0.010521	0.000724 0.972533 0.948789 -0.005611	0.002436 0.972992 0.980351 -0.002413	-0.015834 0.969149 0.971278 -0.001844	0.008523 0.986517 0.982783 0.010477	0.014821 0.978871 0.984048 0.013381	-0.019525 0.975189 0.979745 -0.008718	0.004135 0.983630 0.978721 0.001931	-0.034579 0.982120 0.978568 -0.022224	-0.017272 0.980592 0.987329 -0.013963	-0.001433 0.984511 0.937702 -0.005002	0.006734 0.986881 0.984995 0.009339	9 -0.010029 9999
6 20	20 16	6 20	0.219361 0.811179 0.894770 0.000904	0.007168 0.980411 0.978786 0.003956	-0.001478 0.972533 0.986723 0.001389	0.019773 0.972992 0.991060 0.020940	-0.012023 0.969149 0.978693 -0.005160	-0.033431 0.986517 0.980016 -0.025726	-0.012091 0.978871 0.967092 -0.001264	-0.014438 0.975189 0.975225 -0.002155	0.020201 0.983630 0.978593 0.021149	-0.003767 0.982120 0.974120 0.013742	-0.039594 0.980592 0.981201 -0.027505	-0.007304 0.984511 0.959068 -0.008651	-0.004441 0.986881 0.987009 -0.000078	8 0.004372 9999
6 21	20 20	6 21	0.245102 0.811179 0.843657 -0.015254	-0.001655 0.980411 0.965124 -0.016414	0.007875 0.972533 0.978320 0.012696	-0.003626 0.972992 0.979575 -0.002863	-0.021045 0.969149 0.973353 -0.037234	-0.032226 0.986517 0.963248 -0.034992	-0.025221 0.978871 0.973457 -0.027510	-0.038908 0.975189 0.965414 -0.049284	0.026395 0.983630 0.971235 0.020366	0.015681 0.982120 0.984752 0.006940	0.013809 0.980592 0.952898 -0.014221	-0.020090 0.984511 0.982678 -0.017374	-0.004274 0.986881 0.986528 -0.002956	0 0.000000 9999
6 22	20 18	6 22	0.223467 0.811179 0.876835 -0.008150	-0.026594 0.980411 0.972343 -0.015487	-0.009436 0.972533 0.982270 0.000044	-0.008588 0.972992 0.981333 0.002246	-0.007993 0.969149 0.973091 0.009511	-0.008728 0.986517 0.978946 -0.012686	-0.010681 0.978871 0.973131 0.006052	0.001118 0.975189 0.960695 0.018702	-0.007857 0.983630 0.977100 -0.013051	-0.011024 0.982120 0.966013 0.009129	-0.016834 0.980592 0.976815 -0.006106	0.009534 0.984511 0.987632 0.012577	0.017289 0.986881 0.975804 0.015902	0 0.000000 9999
6 23	20 20	6 23	0.285889 0.811179 0.818691 0.004122	-0.025753 0.980411 0.976366 -0.011801	-0.044846 0.972533 0.970553 -0.043521	-0.043702 0.972992 0.970191 -0.041222	0.008579 0.969149 0.976427 -0.001963	0.010471 0.986517 0.978404 0.008141	0.005645 0.978871 0.973835 0.002366	0.008961 0.975189 0.979526 0.006231	-0.011609 0.983630 0.955506 -0.006152	0.025121 0.982120 0.984204 0.021505	-0.010040 0.980592 0.981375 0.001863	-0.008815 0.984511 0.979412 -0.010785	0.007823 0.986881 0.953698 -0.000071	2 -0.013394 9999
6 24	20 20	6 24	0.261428 0.811179 0.855029 0.004698	0.025298 0.980411 0.961228 0.001954	-0.008456 0.972533 0.979963 -0.008216	-0.006230 0.972992 0.982610 -0.005725	-0.008927 0.969149 0.974866 -0.025315	0.012219 0.986517 0.978541 0.006280	0.033451 0.978871 0.976522 0.017359	0.019470 0.975189 0.964424 -0.002015	-0.012235 0.983630 0.986824 -0.012124	0.008991 0.982120 0.976979 -0.000611	0.033874 0.980592 0.971101 0.021633	-0.015719 0.984511 0.974822 -0.006082	-0.004545 0.986881 0.987549 -0.004399	4 -0.010905 9999
6 25	20 20	6 25	0.312952 0.811179 0.812710 0.008400	0.006452 0.980411 0.984035 -0.002679	0.024012 0.972533 0.977649 0.027967	0.022888 0.972992 0.976667 0.024193	0.022850 0.969149 0.975534 0.000399	0.001918 0.986517 0.970327 0.004054	0.006549 0.978871 0.986527 0.008331	0.013397 0.975189 0.983852 0.018847	0.000955 0.983630 0.980343 -0.003997	0.038678 0.982120 0.981560 0.026267	0.039378 0.980592 0.966536 0.017866	-0.016981 0.984511 0.978735 -0.014178	0.003241 0.986881 0.988065 0.002871	9 0.014854 9999
6 26	20 20	6 26	0.295612 0.811179 0.839193 0.010184	-0.003987 0.980411 0.986121 -0.005615	0.038051 0.972533 0.945691 0.015339	0.046939 0.972992 0.945303 0.020590	0.024533 0.969149 0.962305 -0.009428	-0.033163 0.986517 0.942517 -0.031073	0.034107 0.978871 0.934263 0.003426	-0.034633 0.975189 0.981127 -0.023970	-0.015503 0.983630 0.977983 -0.017806	0.043045 0.982120 0.983447 0.035742	-0.011422 0.980592 0.975010 0.004784	0.019159 0.984511 0.952506 0.012072	0.000588 0.986881 0.987986 -0.000575	9 0.019079 9999
6 27	20 18	6 27	0.192105 0.811179 0.893257 -0.013970	0.015835 0.980411 0.980108 0.009464	0.016334 0.972533 0.949404 -0.012204	0.017631 0.972992 0.951559 -0.014511	0.024738 0.969149 0.970402 -0.003625	-0.017338 0.986517 0.956682 -0.021605	0.000203 0.978871 0.946673 -0.027881	0.010301 0.975189 0.981006 0.013673	0.005529 0.983630 0.978220 0.008993	0.032228 0.982120 0.982397 0.024467	-0.016671 0.980592 0.972246 -0.006353	0.000409 0.984511 0.957695 -0.009197	0.021744 0.986881 0.989458 0.022936	0 0.000000 9999
6 28	20 20	6 28	0.288633 0.811179 0.836449 0.015427	0.006362 0.980411 0.980287 0.006678	-0.017163 0.972533 0.981034 -0.004510	0.000163 0.972992 0.980107 0.004894	0.009135 0.969149 0.973020 -0.017666	0.000010 0.986517 0.983637 -0.002369	-0.030206 0.978871 0.986601 -0.022182	0.009032 0.975189 0.977851 -0.004113	0.008649 0.983630 0.983688 0.006344	0.008996 0.982120 0.983121 0.003830	0.011026 0.980592 0.963215 -0.015326	-0.005466 0.984511 0.981951 -0.002165	0.011128 0.986881 0.981134 0.010873	6 -0.018499 9999
6 29	20 20	6 29	0.296854 0.811179 0.808014 -0.001555	0.043582 0.980411 0.979326 0.031240	0.043365 0.972533 0.959245 0.035778	0.042330 0.972992 0.959860 0.033369	0.016369 0.969149 0.967179 -0.008945	0.022619 0.986517 0.985677 0.023565	0.025070 0.978871 0.972332 0.007274	0.027332 0.975189 0.968547 0.012689	0.012904 0.983630 0.974581 0.009916	0.003479 0.982120 0.982555 -0.006583	0.021231 0.980592 0.985063 0.014794	-0.009410 0.984511 0.982517 -0.007583	0.008528 0.986881 0.987992 0.012355	0 0.000000 9999
6 30	20 20	6 30	0.234379 0.811179 0.847132 -0.002722	-0.037692 0.980411 0.970060 -0.020664	-0.018075 0.972533 0.987505 -0.015513	-0.023221 0.972992 0.985238 -0.025730	-0.054082 0.969149 0.957655 -0.019951	-0.009208 0.986517 0.982628 -0.008809	-0.021047 0.978871 0.981572 -0.007657	-0.011988 0.975189 0.982549 -0.006408	-0.021208 0.983630 0.940202 -0.014058	0.018482 0.982120 0.972928 0.002321	0.026597 0.980592 0.981265 0.032857	-0.010826 0.984511 0.981541 -0.008711	-0.000578 0.986881 0.987611 -0.001918	0 0.000000 9999
6 31	20 20	6 31	0.245455 0.811179 0.853693 -0.008269	-0.004727 0.980411 0.971855 0.009540	-0.016960 0.972533 0.990778 -0.018665	0.011932 0.972992 0.987457 0.006782	-0.032965 0.969149 0.961067 -0.014398	-0.006633 0.986517 0.983755 -0.008772	-0.024393 0.978871 0.965037 -0.009398	-0.028522 0.975189 0.945067 -0.001745	0.003900 0.983630 0.982008 -0.001903	-0.027369 0.982120 0.968182 -0.014713	-0.001333 0.980592 0.984694 0.004998	0.009273 0.984511 0.991475 0.006985	0.009257 0.986881 0.979742 0.008763	0 0.000000 9999
6 32	20 20	6 32	0.325362 0.811179 0.779541 0.016331	0.009106 0.980411 0.980623 -0.002776	0.056589 0.972533 0.978701 0.062993	0.055405 0.972992 0.980069 0.061240	0.015481 0.969149 0.972121 0.008893	0.028423 0.986517 0.981259 0.024852	-0.027012 0.978871 0.972261 -0.009983	-0.000873 0.975189 0.976712 0.005827	0.003564 0.983630 0.977906 0.004291	-0.008969 0.982120 0.984064 -0.015030	0.059084 0.980592 0.960222 0.033751	-0.024350 0.984511 0.979858 -0.019939	0.010301 0.986881 0.990061 0.008765	10 0.023477 9999
6 33	20 20	6 33	0.327016 0.811179 0.777636 0.007331	0.034124 0.980411 0.971112 0.008430	0.027448 0.972533 0.977263 0.035536	0.024980 0.972992 0.975742 0.030424	0.048319 0.969149 0.977244 0.026785	-0.002019 0.986517 0.975819 -0.005930	0.010149 0.978871 0.985449 0.001492	0.061209 0.975189 0.960414 0.038116	0.012423 0.983630 0.978762 0.003412	0.013768 0.982120 0.984235 0.006539	0.052241 0.980592 0.951479 0.019400	0.003696 0.984511 0.981437 0.006317	0.031151 0.986881 0.985918 0.030762	7 0.016716 9999
6 34	20 20	6 34	0.284954 0.811179 0.810616 0.001487	-0.022094 0.980411 0.977306 -0.012033	0.024142 0.972533 0.977719 0.024915	0.020091 0.972992 0.981570 0.020273	-0.048790 0.969149 0.957358 -0.014159	-0.026382 0.986517 0.974128 -0.024718	-0.022009 0.978871 0.977918 -0.008035	-0.068803 0.975189 0.951702 -0.043787	-0.000643 0.983630 0.975767 -0.002281	-0.074692 0.982120 0.955811 -0.054314	-0.023119 0.980592 0.979430 -0.007762	-0.009229 0.984511 0.978351 -0.004761	-0.007987 0.986881 0.988138 -0.009842	9 -0.008987 9999
6 35	20 20	6 35	0.278184 0.811179 0.814367 -0.009807	-0.012910 0.980411 0.970802 0.003253	0.006874 0.972533 0.985712 0.006809	0.012066 0.972992 0.985533 0.009082	-0.046905 0.969149 0.953267 -0.021355	-0.004701 0.986517 0.985008 -0.003671	-0.021856 0.978871 0.952782 0.000737	-0.029129 0.975189 0.955797 -0.001521	-0.045946 0.983630 0.977043 -0.040246	-0.023423 0.982120 0.951864 0.004110	-0.036278 0.980592 0.980306 -0.020908	-0.007242 0.984511 0.983914 -0.005608	0.008138 0.986881 0.982195 0.006731	0 0.000000 9999
6 36	20 20	6 36	0.306924 0.811179 0.775379 -0.018495	-0.024952 0.980411 0.980169 -0.020359	-0.037395 0.972533 0.966760 -0.016115	-0.043351 0.972992 0.968156 -0.020466	0.037580 0.969149 0.953678 0.000376	0.004540 0.986517 0.986606 0.007294	-0.003701 0.978871 0.981681 -0.011184	0.013866 0.975189 0.971244 0.000010	-0.005551 0.983630 0.981745 -0.006116	0.023969 0.982120 0.972696 0.006515	0.015172 0.980592 0.977647 -0.000089	0.000750 0.984511 0.983045 -0.006075	-0.001449 0.986881 0.979830 0.002476	0 0.000000 9999
6 37	20 20	6 37	0.365678 0.811179 0.732465 0.004123	0.007547 0.980411 0.985523 -0.001222	-0.034919 0.972533 0.963247 -0.018065	-0.035822 0.972992 0.965660 -0.018469	0.042754 0.969149 0.954409 0.000806	0.012104 0.986517 0.983789 0.011608	0.017708 0.978871 0.983670 0.004966	0.031801 0.975189 0.969425 0.007707	0.034828 0.983630 0.976882 0.029041	0.016165 0.982120 0.983264 0.007052	0.062401 0.980592 0.961014 0.033884	0.029783 0.984511 0.983961 0.030262	0.005774 0.986881 0.981520 0.002513	10 0.011820 9999
6 38	20 19	6 38	0.356782 0.811179 0.760936 0.009455	0.032711 0.980411 0.973975 0.013175	0.033534 0.972533 0.985816 0.027657	0.032013 0.972992 0.985252 0.023790	0.033058 0.969149 0.966506 0.002446	0.003232 0.986517 0.979219 0.006905	0.006875 0.978871 0.987562 0.002316	0.036356 0.975189 0.973826 0.019651	0.003178 0.983630 0.986137 -0.000481	0.023876 0.982120 0.971047 0.009342	0.042426 0.980592 0.936654 -0.001906	-0.017719 0.984511 0.979837 -0.006677	0.007356 0.986881 0.983361 0.004857	7 0.013631 9999
6 39	20 20	6 39	0.345190 0.811179 0.772358 0.013771	0.036547 0.980411 0.966741 0.015059	0.010189 0.972533 0.987904 0.009273	0.016725 0.972992 0.986449 0.015158	0.024675 0.969149 0.969721 -0.006904	-0.001120 0.986517 0.975653 -0.005719	0.012902 0.978871 0.983587 0.005470	0.023300 0.975189 0.963483 -0.004338	0.028674 0.983630 0.983494 0.022640	0.002970 0.982120 0.975532 -0.009066	0.057527 0.980592 0.920879 0.011893	0.010755 0.984511 0.979538 0.015101	0.001928 0.986881 0.986239 -0.001744	8 0.017657 9999
6 40	20 20	6 40	0.340551 0.811179 0.782643 0.015531	-0.016610 0.980411 0.985163 -0.024167	-0.016315 0.972533 0.980254 -0.007416	-0.016777 0.972992 0.979824 -0.009595	0.005521 0.969149 0.970338 -0.021399	-0.004342 0.986517 0.987157 -0.001615	-0.013024 0.978871 0.986718 -0.016089	-0.006959 0.975189 0.979465 -0.020345	-0.009684 0.983630 0.985371 -0.010338	-0.009197 0.982120 0.983517 -0.019068	0.019493 0.980592 0.963761 -0.008213	0.000544 0.984511 0.985952 0.000725	0.016430 0.986881 0.971299 0.013085	1 -0.019374 9999
6 41	20 20	6 41	0.334737 0.811179 0.777458 0.020510	0.023040 0.980411 0.980010 0.013236	0.004938 0.972533 0.973769 0.001902	0.015327 0.972992 0.976023 0.009411	-0.015128 0.969149 0.984125 -0.026606	-0.017556 0.986517 0.985420 -0.014657	0.000867 0.978871 0.986385 -0.001242	-0.014517 0.975189 0.985238 -0.018952	-0.015325 0.983630 0.968205 -0.011626	0.016186 0.982120 0.985002 0.009307	0.005576 0.980592 0.977000 -0.006671	-0.004859 0.984511 0.985258 -0.003986	-0.011538 0.986881 0.939028 -0.013672	4 -0.023360 9999
6 42	20 20	6 42	0.284473 0.811179 0.834292 -0.007112	-0.013790 0.980411 0.965296 0.007026	0.002077 0.972533 0.981481 -0.001589	0.001578 0.972992 0.978110 -0.004132	-0.058745 0.969149 0.954868 -0.029827	0.003159 0.986517 0.979872 0.006793	-0.057631 0.978871 0.958171 -0.043960	0.001522 0.975189 0.974729 0.011676	0.003945 0.983630 0.966509 0.012035	-0.008438 0.982120 0.980430 0.001845	-0.016441 0.980592 0.976370 0.001181	-0.000538 0.984511 0.986439 -0.001691	0.038907 0.986881 0.984976 0.039448	0 0.000000 9999
6 43	20 18	6 43	0.130253 0.811179 0.945382 -0.004016	-0.042284 0.980411 0.951240 -0.024319	-0.011709 0.972533 0.980112 -0.015802	-0.029904 0.972992 0.957962 -0.004603	-0.015533 0.969149 0.985776 -0.007944	-0.002716 0.986517 0.981509 0.000742	-0.018117 0.978871 0.979194 -0.010298	-0.017967 0.975189 0.974291 0.001287	-0.016571 0.983630 0.974005 -0.017156	-0.023757 0.982120 0.984197 -0.033271	-0.039796 0.980592 0.985464 -0.032152	0.009532 0.984511 0.978946 0.008928	0.016339 0.986881 0.978088 0.016875	0 0.000000 9999
6 44	20 16	6 44	0.201810 0.811179 0.902526 -0.009214	-0.018509 0.980411 0.961837 -0.002877	0.015773 0.972533 0.968819 0.010268	0.016340 0.972992 0.976736 0.013655	-0.026141 0.969149 0.971634 -0.002694	-0.000606 0.986517 0.983249 -0.002169	-0.024820 0.978871 0.958334 -0.001938	-0.030404 0.975189 0.948018 -0.000484	-0.021551 0.983630 0.982895 -0.021270	-0.023396 0.982120 0.972127 -0.004983	-0.014925 0.980592 0.978733 0.000648	-0.022781 0.984511 0.970281 -0.017346	-0.001393 0.986881 0.988236 -0.001431	0 0.000000 9999
6 45	20 18	6 45	0.090465 0.811179 0.955111 -0.009555	0.006287 0.980411 0.954986 -0.012999	-0.000157 0.972533 0.984373 0.005738	0.006260 0.972992 0.985200 0.002775	-0.008400 0.969149 0.983646 -0.010399	-0.005127 0.986517 0.972891 -0.007474	-0.008228 0.978871 0.978032 -0.020131	0.003058 0.975189 0.966702 -0.012118	-0.002362 0.983630 0.972280 -0.004559	0.025547 0.982120 0.979591 0.020949	-0.009694 0.980592 0.976310 -0.004133	0.001805 0.984511 0.983174 0.006566	0.000676 0.986881 0.960372 0.004267	0 0.000000 9999
6 46	20 20	6 46	0.216374 0.811179 0.886492 0.001824	-0.016158 0.980411 0.963679 -0.006690	0.014800 0.972533 0.982051 0.011628	0.013042 0.972992 0.987516 0.011058	-0.041880 0.969149 0.957445 -0.008203	0.005004 0.986517 0.979362 0.006416	-0.020851 0.978871 0.974964 -0.013391	-0.029402 0.975189 0.969177 -0.013353	0.005059 0.983630 0.976145 0.001707	-0.015416 0.982120 0.964203 0.001431	0.014185 0.980592 0.983125 0.014309	-0.004780 0.984511 0.976452 0.000811	-0.029480 0.986881 0.982435 -0.034945	10 0.005109 9999
6 47	20 20	6 47	0.347434 0.811179 0.810127 0.049760	-0.006018 0.980411 0.974504 0.000894	-0.090182 0.972533 0.972614 -0.082671	-0.088029 0.972992 0.974128 -0.081021	0.046459 0.969149 0.978872 0.035281	0.016654 0.986517 0.981852 0.017577	0.011832 0.978871 0.983446 0.021094	0.005771 0.975189 0.980295 0.003846	0.012779 0.983630 0.975227 0.018568	-0.006914 0.982120 0.983632 -0.012965	0.023810 0.980592 0.984036 0.027792	0.066156 0.984511 0.977656 0.065789	0.025719 0.986881 0.962782 0.022897	2 -0.064138 38
6 48	20 20	6 48	0.295246 0.811179 0.780898 -0.006662	0.003350 0.980411 0.974746 -0.004101	0.041494 0.972533 0.952685 0.017562	0.045376 0.972992 0.948642 0.020255	0.060217 0.969149 0.958751 0.034526	-0.019127 0.986517 0.985813 -0.019599	0.049207 0.978871 0.949452 0.026266	0.019909 0.975189 0.948530 -0.006278	-0.009047 0.983630 0.985506 -0.011182	0.024161 0.982120 0.976682 0.011674	-0.021254 0.980592 0.979965 -0.013929	0.036065 0.984511 0.951170 0.024350	0.000992 0.986881 0.956246 0.002940	0 0.000000 9999
6 49	20 20	6 49	0.354640 0.811179 0.800668 0.045351	-0.009848 0.980411 0.982485 -0.007353	-0.038467 0.972533 0.981447 -0.033821	-0.044466 0.972992 0.978992 -0.037023	0.088562 0.969149 0.979759 0.075858	0.013370 0.986517 0.981238 0.013017	0.013252 0.978871 0.977596 0.029235	0.045787 0.975189 0.983507 0.050051	-0.040081 0.983630 0.982091 -0.046825	0.023407 0.982120 0.984831 0.020697	0.054813 0.980592 0.963871 0.025630	0.025828 0.984511 0.980077 0.032654	0.000997 0.986881 0.981534 -0.001574	4 0.058654 48
6 50	20 20	6 50	0.360232 0.811179 0.781401 0.027979	-0.016324 0.980411 0.983218 -0.022926	-0.010309 0.972533 0.982892 -0.018622	-0.010690 0.972992 0.982339 -0.019344	0.047983 0.969149 0.973070 0.029780	0.030675 0.986517 0.985661 0.031531	0.003784 0.978871 0.983949 -0.001164	0.025858 0.975189 0.979587 0.012330	-0.024130 0.983630 0.980990 -0.029762	0.034244 0.982120 0.981261 0.025167	0.018303 0.980592 0.963666 -0.010785	-0.021609 0.984511 0.986287 -0.020442	-0.009314 0.986881 0.984052 -0.010964	4 0.028865 9999
6 51	20 20	6 51	0.340072 0.811179 0.797316 0.023189	0.030702 0.980411 0.973081 0.015384	0.001691 0.972533 0.984193 0.003120	0.005402 0.972992 0.984705 0.008044	0.021133 0.969149 0.973928 -0.001640	-0.023176 0.986517 0.980187 -0.028411	0.006570 0.978871 0.985213 0.009622	0.007891 0.975189 0.975787 -0.001237	0.028380 0.983630 0.977780 0.022547	0.008058 0.982120 0.976862 -0.003875	0.053009 0.980592 0.942217 0.013052	-0.011068 0.984511 0.980487 -0.011733	0.024104 0.986881 0.986357 0.023408	0 0.023189 9999
6 52	20 20	6 52	0.287895 0.811179 0.798325 -0.000259	0.017478 0.980411 0.984601 0.009856	0.044187 0.972533 0.958726 0.025665	0.040628 0.972992 0.956826 0.019240	0.009434 0.969149 0.964261 -0.026030	0.019452 0.986517 0.962465 0.016733	0.028024 0.978871 0.937926 -0.006309	-0.005845 0.975189 0.983386 -0.009232	-0.002794 0.983630 0.984411 -0.008576	0.020940 0.982120 0.983259 0.016090	-0.014879 0.980592 0.982739 -0.022050	0.020123 0.984511 0.968191 0.013991	0.005695 0.986881 0.990242 0.006006	0 0.000000 9999
6 53	20 20	6 53	0.267362 0.811179 0.815722 -0.013699	0.026481 0.980411 0.926168 -0.009276	0.027307 0.972533 0.986169 0.024576	0.031872 0.972992 0.983104 0.024454	0.009173 0.969149 0.969179 0.006906	0.006712 0.986517 0.938257 -0.000237	0.009867 0.978871 0.973455 -0.000626	0.052897 0.975189 0.935607 0.019460	-0.001734 0.983630 0.972874 -0.005580	0.016296 0.982120 0.976144 0.006441	-0.000919 0.980592 0.980435 0.002216	-0.025958 0.984511 0.974961 -0.019893	0.005166 0.986881 0.990874 0.007266	0 0.000000 9999
6 54	20 20	6 54	0.333025 0.811179 0.793356 0.002388	0.007428 0.980411 0.974974 -0.009403	-0.011814 0.972533 0.978675 -0.013208	-0.014885 0.972992 0.980314 -0.013605	0.042703 0.969149 0.973556 0.024823	-0.006483 0.986517 0.980177 -0.009256	0.003929 0.978871 0.979416 0.011839	0.022054 0.975189 0.980875 0.012890	-0.014365 0.983630 0.981865 -0.021999	0.028212 0.982120 0.972580 0.012573	0.053041 0.980592 0.936900 0.011073	-0.006272 0.984511 0.974995 0.000358	-0.006352 0.986881 0.988044 -0.008344	4 0.007699 9999
6 55	20 20	6 55	0.212107 0.811179 0.881824 -0.013322	-0.040865 0.980411 0.958528 -0.026262	-0.033709 0.972533 0.985474 -0.038908	-0.000514 0.972992 0.979945 0.003363	-0.026501 0.969149 0.963344 0.004731	-0.026262 0.986517 0.973341 -0.024828	-0.040839 0.978871 0.971044 -0.029098	-0.017695 0.975189 0.976009 0.001153	-0.009166 0.983630 0.939731 -0.006564	0.008543 0.982120 0.978773 -0.008093	-0.004983 0.980592 0.984256 0.003246	0.016144 0.984511 0.985856 0.014363	-0.022528 0.986881 0.983652 -0.020251	0 0.000000 9999
6 56	20 20	6 56	0.320406 0.811179 0.815522 0.022315	-0.010592 0.980411 0.978923 -0.001139	-0.051951 0.972533 0.964514 -0.044354	-0.044577 0.972992 0.963690 -0.033033	0.046016 0.969149 0.963767 0.017996	0.009712 0.986517 0.981338 0.009153	0.024389 0.978871 0.983085 0.025065	-0.004629 0.975189 0.979275 -0.007450	-0.001936 0.983630 0.977648 -0.002398	0.001296 0.982120 0.982719 0.005513	0.000314 0.980592 0.987968 0.008221	0.024175 0.984511 0.977294 0.019512	-0.004920 0.986881 0.980978 -0.001595	2 -0.031460 9999
6 57	20 20	6 57	0.162448 0.811179 0.891192 0.004694	-0.030009 0.980411 0.934219 -0.007935	-0.004652 0.972533 0.985381 0.006554	-0.017873 0.972992 0.950221 0.014910	-0.050164 0.969149 0.950446 -0.020753	-0.009840 0.986517 0.985486 -0.012372	-0.030533 0.978871 0.952984 -0.008646	-0.044042 0.975189 0.954567 -0.013227	-0.022387 0.983630 0.930539 -0.012110	0.030560 0.982120 0.980355 0.026496	-0.004272 0.980592 0.984245 0.000074	-0.012947 0.984511 0.975379 -0.005088	-0.004322 0.986881 0.981960 -0.010547	9 0.011152 9999
6 58	20 20	6 58	0.301098 0.811179 0.813901 0.010749	0.002110 0.980411 0.970297 -0.011801	-0.028492 0.972533 0.979466 -0.021104	-0.030735 0.972992 0.976904 -0.027046	0.017378 0.969149 0.978825 0.010868	-0.000412 0.986517 0.981202 -0.000475	-0.018909 0.978871 0.975886 -0.007336	0.000674 0.975189 0.980810 0.000540	0.004501 0.983630 0.973820 0.000901	0.033213 0.982120 0.982912 0.027953	0.023765 0.980592 0.961762 -0.000172	0.001434 0.984511 0.972973 0.000162	0.010691 0.986881 0.984813 0.014618	9 0.017334 9999
6 59	20 20	6 59	0.201863 0.811179 0.832396 -0.012980	0.019130 0.980411 0.974039 0.010959	0.064321 0.972533 0.942748 0.032885	0.069763 0.972992 0.934652 0.036199	0.072663 0.969149 0.967149 0.046394	0.023806 0.986517 0.977297 0.024680	0.073590 0.978871 0.953459 0.057192	0.079076 0.975189 0.958792 0.054128	0.036083 0.983630 0.975721 0.032693	0.024324 0.982120 0.982458 0.017294	-0.026926 0.980592 0.964956 -0.019181	0.061841 0.984511 0.953885 0.048066	0.014215 0.986881 0.989146 0.014340	0 0.000000 9999
6 60	20 20	6 60	0.203606 0.811179 0.876592 0.005988	0.016396 0.980411 0.929220 -0.017200	0.006535 0.972533 0.981104 0.011460	0.002752 0.972992 0.981895 0.005860	-0.011925 0.969149 0.973684 0.009706	-0.002291 0.986517 0.943783 -0.009698	0.006300 0.978871 0.987641 -0.002067	0.047243 0.975189 0.951280 0.018541	-0.001815 0.983630 0.987301 -0.012719	0.015780 0.982120 0.983061 0.009083	-0.022640 0.980592 0.974815 -0.003051	-0.030802 0.984511 0.973519 -0.018638	-0.001414 0.986881 0.989887 -0.000796	7 0.010537 9999
6 61	20 20	6 61	0.261356 0.811179 0.822827 -0.013570	0.021350 0.980411 0.976481 0.013912	-0.018485 0.972533 0.969838 -0.007883	-0.020790 0.972992 0.971572 -0.009259	0.019773 0.969149 0.969161 -0.003403	-0.001336 0.986517 0.977908 0.001254	-0.017790 0.978871 0.976201 -0.010614	0.027910 0.975189 0.977814 0.019448	-0.004076 0.983630 0.982896 -0.008501	0.024821 0.982120 0.983337 0.012406	0.013849 0.980592 0.951824 -0.016543	-0.025570 0.984511 0.980358 -0.021865	0.000583 0.986881 0.981397 0.000873	0 0.000000 9999
6 62	20 20	6 62	0.278169 0.811179 0.847423 0.006879	0.043202 0.980411 0.980088 0.033497	0.018398 0.972533 0.984081 0.014069	0.019878 0.972992 0.983326 0.015727	0.048465 0.969149 0.972189 0.028599	-0.016052 0.986517 0.936242 -0.021075	0.049870 0.978871 0.953144 0.022082	0.029959 0.975189 0.948131 0.001679	-0.007680 0.983630 0.981808 -0.008264	0.026216 0.982120 0.975602 0.010655	-0.019451 0.980592 0.983282 -0.009665	-0.002682 0.984511 0.963691 0.003895	0.003186 0.986881 0.972567 0.001222	4 0.014026 9999
6 63	20 20	6 63	0.272959 0.811179 0.809372 -0.027884	0.009536 0.980411 0.973783 0.019394	-0.003889 0.972533 0.986346 0.003651	-0.006810 0.972992 0.989324 -0.003437	-0.028951 0.969149 0.956908 0.002156	0.007654 0.986517 0.975031 0.008181	-0.001562 0.978871 0.950111 0.023473	-0.029114 0.975189 0.944913 0.006347	-0.012998 0.983630 0.975222 -0.018880	-0.040955 0.982120 0.950892 -0.013012	-0.018034 0.980592 0.981982 -0.002256	0.001564 0.984511 0.984689 0.001849	-0.016851 0.986881 0.985029 -0.016340	0 0.000000 9999
6 64	20 20	6 64	0.335687 0.811179 0.803830 0.036184	0.020620 0.980411 0.968381 0.000899	-0.004704 0.972533 0.982446 -0.010499	-0.007270 0.972992 0.982620 -0.010359	0.048111 0.969149 0.980375 0.038686	-0.015496 0.986517 0.979747 -0.018727	-0.029911 0.978871 0.980696 -0.033138	0.029383 0.975189 0.979914 0.013691	-0.008485 0.983630 0.983956 -0.005989	0.019427 0.982120 0.977047 0.006749	0.015055 0.980592 0.962180 -0.014008	-0.027052 0.984511 0.981295 -0.022868	-0.016659 0.986881 0.985633 -0.015862	4 0.037414 254
6 65	20 20	6 65	0.278421 0.811179 0.835412 0.008373	0.005747 0.980411 0.962906 0.018192	-0.015260 0.972533 0.981870 -0.013017	-0.005565 0.972992 0.980277 -0.004273	0.023475 0.969149 0.970096 0.036366	-0.008763 0.986517 0.958268 -0.009779	-0.016009 0.978871 0.968477 -0.004475	0.033900 0.975189 0.969860 0.017286	0.007063 0.983630 0.933948 0.020197	0.025597 0.982120 0.981398 0.014860	0.036326 0.980592 0.973143 0.028387	-0.003636 0.984511 0.976896 0.001314	0.035426 0.986881 0.988512 0.032328	4 0.017450 9999
6 66	20 20	6 66	0.283696 0.811179 0.808622 -0.018041	0.033033 0.980411 0.966041 0.021571	0.006504 0.972533 0.985074 0.006911	0.003620 0.972992 0.982870 0.002761	0.014870 0.969149 0.969388 0.011290	0.024180 0.986517 0.975533 0.023185	-0.014600 0.978871 0.973943 -0.000240	0.028623 0.975189 0.982231 0.024806	0.019896 0.983630 0.959609 0.015848	0.035371 0.982120 0.982958 0.032403	0.033680 0.980592 0.940438 -0.003568	-0.024862 0.984511 0.973477 -0.017546	0.000238 0.986881 0.989063 -0.000511	0 0.000000 9999
6 67	20 20	6 67	0.479518 0.811179 0.526273 0.033816	0.055320 0.980411 0.960227 0.035622	-0.025452 0.972533 0.984290 -0.019780	-0.018823 0.972992 0.985755 -0.017091	-0.003487 0.969149 0.972582 -0.004014	-0.006074 0.986517 0.973119 -0.005321	-0.000755 0.978871 0.983646 0.000914	0.036067 0.975189 0.971280 0.014048	-0.033815 0.983630 0.969700 -0.025568	0.014502 0.982120 0.983445 0.009159	0.034214 0.980592 0.945120 -0.001962	-0.021793 0.984511 0.947301 -0.005146	-0.011878 0.986881 0.934129 -0.016156	0 0.033816 9999
6 68	20 20	6 68	0.503774 0.811179 0.449865 0.035307	-0.090401 0.980411 0.732124 -0.031993	0.014235 0.972533 0.989223 0.017133	0.031807 0.972992 0.984392 0.020081	-0.094401 0.969149 0.815121 -0.007126	-0.022720 0.986517 0.849667 -0.039849	-0.084626 0.978871 0.786496 -0.028603	0.008818 0.975189 0.921630 -0.031527	-0.029419 0.983630 0.720215 -0.013446	0.059184 0.982120 0.878152 0.010601	-0.066169 0.980592 0.901201 -0.019172	0.011771 0.984511 0.927577 0.027482	-0.021386 0.986881 0.983119 -0.019124	0 0.035307 9999
6 69	20 20	6 69	0.449950 0.811179 0.620058 0.031212	0.052216 0.980411 0.972832 0.035116	0.023024 0.972533 0.982233 0.033341	0.016743 0.972992 0.983409 0.026043	0.044464 0.969149 0.961926 0.020371	-0.009107 0.986517 0.965490 -0.005309	-0.033646 0.978871 0.954649 -0.014400	0.006028 0.975189 0.980957 -0.000544	0.020268 0.983630 0.970747 0.014976	-0.000678 0.982120 0.964840 -0.019296	0.065252 0.980592 0.860828 0.000635	-0.016616 0.984511 0.965293 -0.011845	-0.020468 0.986881 0.986653 -0.018187	0 0.031212 9999
6 70	20 20	6 70	0.278928 0.811179 0.820148 -0.008627	-0.003463 0.980411 0.978386 -0.013721	0.019918 0.972533 0.979464 0.023564	0.015218 0.972992 0.983120 0.017269	0.032597 0.969149 0.967413 0.015108	0.015511 0.986517 0.960598 0.014236	0.004817 0.978871 0.980555 -0.000356	0.049314 0.975189 0.961627 0.025263	-0.012072 0.983630 0.982399 -0.012758	0.022877 0.982120 0.978872 0.011279	0.047882 0.980592 0.939511 0.010797	-0.006781 0.984511 0.974681 -0.005738	0.000978 0.986881 0.968567 -0.002638	0 0.000000 9999
6 71	20 20	6 71	0.124294 0.811179 0.909800 -0.011932	-0.017826 0.980411 0.956224 0.002562	0.004869 0.972533 0.984988 0.001951	-0.025166 0.972992 0.961133 -0.010389	-0.008032 0.969149 0.976322 0.003366	0.005120 0.986517 0.981637 0.009140	-0.002250 0.978871 0.977567 0.002627	0.017802 0.975189 0.967701 0.032533	-0.034031 0.983630 0.967904 -0.033591	0.015487 0.982120 0.983423 0.009027	-0.006970 0.980592 0.981457 -0.000294	-0.011141 0.984511 0.981814 -0.014219	0.010168 0.986881 0.982816 0.009704	0 0.000000 9999
6 72	20 20	6 72	0.292062 0.811179 0.812125 -0.007355	0.020951 0.980411 0.953558 -0.007676	-0.003372 0.972533 0.982678 -0.005040	0.000538 0.972992 0.981393 -0.002947	0.017070 0.969149 0.982508 0.006093	-0.005722 0.986517 0.968223 -0.003106	0.002288 0.978871 0.984407 -0.001722	-0.033073 0.975189 0.981356 -0.021050	0.016248 0.983630 0.978667 0.010359	0.020633 0.982120 0.978858 0.008766	-0.009283 0.980592 0.984863 -0.009154	-0.017396 0.984511 0.980243 -0.011415	0.020367 0.986881 0.985665 0.018673	0 0.000000 9999
6 73	20 20	6 73	0.303300 0.811179 0.819537 0.019086	0.017107 0.980411 0.980584 0.007581	0.010235 0.972533 0.984882 0.011954	0.012395 0.972992 0.985788 0.015450	0.034511 0.969149 0.975908 0.015816	0.019467 0.986517 0.930268 0.014177	0.037125 0.978871 0.960511 0.016495	0.045733 0.975189 0.953767 0.018110	0.020282 0.983630 0.979664 0.018923	0.003215 0.982120 0.978633 -0.011526	-0.003182 0.980592 0.984635 0.004115	0.000974 0.984511 0.964125 0.006024	-0.005359 0.986881 0.990538 -0.000573	0 0.019086 9999
6 74	20 20	6 74	0.222747 0.811179 0.853348 -0.006224	0.040273 0.980411 0.931253 0.005421	-0.002474 0.972533 0.988686 0.002580	-0.005983 0.972992 0.989100 -0.001616	-0.018013 0.969149 0.984476 -0.009083	0.008414 0.986517 0.933952 -0.001760	0.014695 0.978871 0.984963 0.007987	0.029010 0.975189 0.953480 -0.000405	-0.009621 0.983630 0.983636 -0.013484	-0.017226 0.982120 0.980237 -0.024789	-0.010077 0.980592 0.978936 0.004095	-0.004116 0.984511 0.977344 0.002970	0.015621 0.986881 0.984227 0.012407	0 0.000000 9999
6 75	20 20	6 75	0.249937 0.811179 0.795328 -0.006096	0.009547 0.980411 0.981075 0.007927	0.038576 0.972533 0.943009 0.013868	0.042967 0.972992 0.941749 0.014360	0.033936 0.969149 0.958567 -0.003033	-0.027266 0.986517 0.934454 -0.022297	0.035815 0.978871 0.947457 0.009282	-0.021454 0.975189 0.979962 -0.019211	0.006932 0.983630 0.983987 0.006540	-0.003942 0.982120 0.979956 -0.016308	0.003995 0.980592 0.969684 0.004385	0.010374 0.984511 0.942828 -0.002949	-0.006210 0.986881 0.989294 -0.007029	0 0.000000 9999
6 76	20 20	6 76	0.173588 0.811179 0.843111 0.000034	0.012425 0.980411 0.982233 0.000578	0.020380 0.972533 0.977300 0.028585	0.023059 0.972992 0.976394 0.028335	0.014505 0.969149 0.975926 -0.006773	0.037348 0.986517 0.933014 0.026238	0.002005 0.978871 0.966104 -0.023365	0.031970 0.975189 0.956632 0.007160	-0.019761 0.983630 0.985960 -0.022330	-0.017937 0.982120 0.983910 -0.028740	-0.018953 0.980592 0.979474 -0.005175	-0.013167 0.984511 0.974453 -0.005157	-0.003630 0.986881 0.990226 -0.004867	9 -0.000989 9999
6 77	20 20	6 77	0.306673 0.811179 0.753526 0.004879	0.016710 0.980411 0.982815 0.004861	-0.020886 0.972533 0.972227 -0.028228	-0.021040 0.972992 0.972518 -0.027227	0.023644 0.969149 0.973419 0.003880	-0.027037 0.986517 0.965949 -0.031547	0.005064 0.978871 0.977324 0.004368	0.019265 0.975189 0.959260 -0.001758	0.003994 0.983630 0.987091 0.003488	0.013244 0.982120 0.978394 0.005273	0.028259 0.980592 0.950895 0.003693	-0.024728 0.984511 0.969751 -0.025864	0.009190 0.986881 0.986373 0.011189	2 -0.011736 9999
6 78	20 20	6 78	0.310974 0.811179 0.773088 0.009200	0.038264 0.980411 0.983780 0.028841	0.017882 0.972533 0.984131 0.011005	0.019902 0.972992 0.983958 0.013465	0.029454 0.969149 0.964725 -0.008522	0.030135 0.986517 0.959484 0.024456	-0.012643 0.978871 0.987117 -0.015544	0.038967 0.975189 0.954852 0.010924	0.003332 0.983630 0.981432 0.003348	0.005028 0.982120 0.981870 -0.004134	0.067924 0.980592 0.942124 0.033869	-0.000341 0.984511 0.982141 0.003731	0.019231 0.986881 0.985602 0.022103	10 0.017652 9999
6 79	20 20	6 79	0.332282 0.811179 0.759917 -0.016007	0.015540 0.980411 0.973488 -0.004585	-0.004408 0.972533 0.987799 -0.009174	-0.001235 0.972992 0.986835 -0.006052	-0.022977 0.969149 0.983725 -0.033954	-0.021519 0.986517 0.978297 -0.022874	-0.016789 0.978871 0.986970 -0.022058	-0.023886 0.975189 0.987790 -0.019829	0.006565 0.983630 0.986280 0.012441	0.028789 0.982120 0.982491 0.019921	0.011979 0.980592 0.972999 -0.004157	-0.025801 0.984511 0.979636 -0.020526	0.022017 0.986881 0.982542 0.022985	0 0.000000 9999
6 80	20 20	6 80	0.350838 0.811179 0.769680 0.022221	0.045048 0.980411 0.948221 0.015063	0.010075 0.972533 0.982274 0.012161	0.008163 0.972992 0.983078 0.009467	0.012284 0.969149 0.981063 -0.003833	0.003341 0.986517 0.956123 0.001697	0.004815 0.978871 0.984324 -0.002138	0.018498 0.975189 0.954174 -0.011457	-0.010614 0.983630 0.983311 -0.010579	-0.020601 0.982120 0.977221 -0.030710	0.000703 0.980592 0.966024 -0.024844	-0.002680 0.984511 0.974650 0.004462	0.008355 0.986881 0.985004 0.006120	9 -0.026123 9999
6 81	20 20	6 81	0.372600 0.811179 0.746271 0.021472	0.036359 0.980411 0.968797 0.017070	0.012803 0.972533 0.981241 0.008703	0.015781 0.972992 0.981361 0.010649	0.034835 0.969149 0.972089 0.012107	0.008421 0.986517 0.961130 0.007577	0.020746 0.978871 0.984086 0.014944	0.049256 0.975189 0.946916 0.020551	0.030207 0.983630 0.980092 0.029592	-0.010175 0.982120 0.974338 -0.024080	0.060034 0.980592 0.930614 0.016927	-0.017556 0.984511 0.981564 -0.013881	0.039932 0.986881 0.978824 0.038430	8 0.025207 9999
6 82	20 20	6 82	0.247284 0.811179 0.808398 -0.024900	0.011917 0.980411 0.975717 0.011628	0.028214 0.972533 0.928440 -0.001028	0.029669 0.972992 0.929611 -0.002131	0.068632 0.969149 0.942012 0.027965	0.030540 0.986517 0.944652 0.038722	0.064534 0.978871 0.920117 0.028675	0.034622 0.975189 0.980569 0.040709	0.041858 0.983630 0.973676 0.034827	0.009712 0.982120 0.984110 -0.002722	0.013088 0.980592 0.973454 0.024332	0.031425 0.984511 0.936737 0.013325	0.004423 0.986881 0.984614 0.000524	0 0.000000 9999
6 83	20 20	6 83	0.310193 0.811179 0.795893 0.001285	0.026021 0.980411 0.973025 0.006692	0.039514 0.972533 0.968465 0.018298	0.037982 0.972992 0.966419 0.015292	0.052698 0.969149 0.966379 0.024623	-0.011506 0.986517 0.971437 -0.018507	0.038116 0.978871 0.974265 0.022634	0.033702 0.975189 0.949399 0.003397	0.033762 0.983630 0.980488 0.026200	0.012107 0.982120 0.972011 0.001950	0.025926 0.980592 0.974781 0.015919	0.016174 0.984511 0.980223 0.017018	-0.020854 0.986881 0.980924 -0.022936	8 0.005802 9999
6 84	20 19	6 84	0.122568 0.811179 0.782070 -0.007915	0.020405 0.980411 0.979080 0.007519	0.007407 0.972533 0.982079 0.005163	0.008681 0.972992 0.983174 0.005255	-0.054827 0.969149 0.883526 -0.027383	0.033397 0.986517 0.952609 0.032117	-0.038936 0.978871 0.974846 -0.022470	0.000805 0.975189 0.982748 0.003452	-0.021265 0.983630 0.974417 -0.029602	0.012899 0.982120 0.978174 0.006356	-0.020343 0.980592 0.959793 -0.004664	-0.013383 0.984511 0.986216 -0.010864	-0.005858 0.986881 0.966217 -0.003295	0 0.000000 9999
6 85	20 20	6 85	0.222223 0.811179 0.888045 -0.000963	-0.019268 0.980411 0.974652 -0.016322	-0.008812 0.972533 0.983403 -0.007534	-0.017148 0.972992 0.985368 -0.018224	-0.013958 0.969149 0.974780 0.002986	-0.012066 0.986517 0.975528 -0.011574	-0.021829 0.978871 0.970214 -0.005874	-0.024998 0.975189 0.963416 -0.003613	-0.008266 0.983630 0.977949 -0.010135	-0.033132 0.982120 0.971788 -0.013629	-0.019633 0.980592 0.975602 0.001378	0.003076 0.984511 0.984337 0.001215	-0.000819 0.986881 0.984978 -0.002181	0 0.000000 9999
6 86	20 20	6 86	0.288118 0.811179 0.816078 0.008768	-0.020194 0.980411 0.973709 -0.031708	0.022978 0.972533 0.976193 0.005635	0.022617 0.972992 0.974946 0.003870	0.001995 0.969149 0.981385 -0.003226	0.003829 0.986517 0.958564 0.007330	0.009180 0.978871 0.980285 0.005174	-0.035570 0.975189 0.980499 -0.023398	-0.000212 0.983630 0.985459 0.001987	0.024442 0.982120 0.985434 0.023210	-0.011863 0.980592 0.985990 -0.008445	-0.000112 0.984511 0.986055 -0.000108	0.019786 0.986881 0.986975 0.020034	1 -0.016674 9999
6 87	20 20	6 87	0.296307 0.811179 0.831232 0.017435	-0.033275 0.980411 0.971249 -0.016887	-0.031981 0.972533 0.982852 -0.028936	-0.016651 0.972992 0.982446 -0.018868	-0.016972 0.969149 0.973007 0.003410	0.002569 0.986517 0.968131 0.002824	0.000928 0.978871 0.980667 -0.002194	-0.026150 0.975189 0.973120 -0.012210	0.007461 0.983630 0.970637 0.010044	0.034466 0.982120 0.978777 0.031919	-0.037855 0.980592 0.979704 -0.021400	-0.005753 0.984511 0.979229 -0.008864	0.021298 0.986881 0.949034 0.018491	9 0.023590 9999
6 88	20 20	6 88	0.326695 0.811179 0.768960 0.004946	0.023465 0.980411 0.983591 0.030556	0.003774 0.972533 0.980422 0.000757	0.004766 0.972992 0.979757 -0.001382	-0.010539 0.969149 0.985075 -0.015517	0.003407 0.986517 0.975259 0.002355	-0.003429 0.978871 0.982666 -0.002513	-0.000851 0.975189 0.975418 -0.013389	-0.011183 0.983630 0.939017 -0.009541	0.000873 0.982120 0.979363 -0.012771	0.042531 0.980592 0.976535 0.027127	0.024107 0.984511 0.978233 0.028086	0.007827 0.986881 0.918251 0.007643	11 0.011786 9999
6 89	20 20	6 89	0.302657 0.811179 0.785931 -0.018529	0.033472 0.980411 0.980355 0.020726	0.001827 0.972533 0.981300 0.006790	-0.004529 0.972992 0.979492 -0.002058	0.048850 0.969149 0.976193 0.029015	-0.000146 0.986517 0.980422 -0.002194	0.002277 0.978871 0.984782 0.004426	0.001124 0.975189 0.983622 -0.006140	0.024576 0.983630 0.976436 0.021113	-0.002199 0.982120 0.977221 -0.013799	0.017800 0.980592 0.957656 -0.012826	0.005230 0.984511 0.972277 0.013387	0.026067 0.986881 0.959766 0.026529	0 0.000000 9999
6 90	20 20	6 90	0.329979 0.811179 0.758900 -0.009620	0.051170 0.980411 0.963786 0.036410	0.001096 0.972533 0.976603 0.004124	0.009999 0.972992 0.974476 0.012188	0.039685 0.969149 0.971126 0.010257	0.003206 0.986517 0.972218 0.001907	0.005550 0.978871 0.983758 -0.000989	0.043922 0.975189 0.957965 0.015396	0.001431 0.983630 0.977564 0.005852	0.020521 0.982120 0.972297 0.005677	0.056319 0.980592 0.931264 0.020056	-0.001835 0.984511 0.980701 0.003780	0.013400 0.986881 0.973268 0.012118	0 0.000000 9999
6 91	20 20	6 91	0.328630 0.811179 0.799566 0.017520	-0.002332 0.980411 0.980250 0.009987	-0.043573 0.972533 0.948793 -0.011238	-0.047832 0.972992 0.948714 -0.014753	0.068138 0.969149 0.939666 0.030078	-0.003745 0.986517 0.980231 -0.004543	0.004044 0.978871 0.983478 -0.001037	0.025743 0.975189 0.979607 0.013268	0.015700 0.983630 0.978389 0.014700	0.031796 0.982120 0.979930 0.021577	0.005344 0.980592 0.987671 -0.000090	0.013634 0.984511 0.973944 0.007066	0.023087 0.986881 0.986080 0.018165	4 0.022956 9999
6 92	20 17	6 92	0.166717 0.811179 0.910037 -0.001484	-0.030658 0.980411 0.947036 -0.005798	-0.017631 0.972533 0.984597 -0.017671	-0.024237 0.972992 0.952419 0.002741	-0.018296 0.969149 0.968825 -0.001780	-0.021348 0.986517 0.982502 -0.017967	-0.017836 0.978871 0.975253 -0.013693	-0.033284 0.975189 0.974637 -0.018526	-0.026016 0.983630 0.969177 -0.021660	-0.001227 0.982120 0.974443 -0.008068	0.004175 0.980592 0.981022 0.014460	-0.017438 0.984511 0.977391 -0.013041	-0.000088 0.986881 0.987472 0.000201	0 0.000000 9999
6 93	20 19	6 93	0.286779 0.811179 0.791709 -0.015118	0.006870 0.980411 0.983182 -0.004538	0.009617 0.972533 0.982912 0.013755	0.009902 0.972992 0.980267 0.010820	0.038994 0.969149 0.972795 0.011220	0.016055 0.986517 0.953114 0.020592	-0.000534 0.978871 0.982579 -0.009034	0.046173 0.975189 0.963226 0.020946	0.007486 0.983630 0.984345 0.005359	0.008788 0.982120 0.978983 0.002531	0.048570 0.980592 0.947054 0.017461	-0.020702 0.984511 0.971422 -0.016163	0.004413 0.986881 0.986683 0.007357	0 0.000000 9999
6 94	20 20	6 94	0.248435 0.811179 0.817280 0.013699	-0.009821 0.980411 0.975095 -0.032608	0.034100 0.972533 0.925968 0.009316	0.039895 0.972992 0.922000 0.015341	0.032313 0.969149 0.958102 -0.007374	0.011719 0.986517 0.984354 0.015455	0.023264 0.978871 0.958252 0.001242	0.029041 0.975189 0.961988 0.009932	-0.004775 0.983630 0.983044 -0.014317	0.021247 0.982120 0.980233 0.010566	0.024173 0.980592 0.981337 0.029205	0.028557 0.984511 0.948174 0.020510	-0.015532 0.986881 0.989559 -0.014667	1 -0.021135 9999
6 95	20 20	6 95	0.322041 0.811179 0.775377 -0.003224	-0.000874 0.980411 0.981198 -0.014138	0.002010 0.972533 0.976360 0.006033	0.005719 0.972992 0.981128 0.009223	-0.008105 0.969149 0.985325 0.001469	-0.001862 0.986517 0.984059 0.003346	-0.032354 0.978871 0.970570 -0.010555	-0.006607 0.975189 0.973093 0.006234	-0.033103 0.983630 0.972189 -0.038127	-0.007014 0.982120 0.981256 0.001743	0.025595 0.980592 0.977516 0.009699	-0.011622 0.984511 0.977026 -0.003878	0.032652 0.986881 0.988881 0.031890	0 0.000000 9999
6 96	20 20	6 96	0.324757 0.811179 0.798709 0.006576	0.006900 0.980411 0.979622 -0.005577	-0.017985 0.972533 0.982851 -0.010923	-0.009653 0.972992 0.982620 -0.004414	0.066639 0.969149 0.974018 0.046097	-0.003552 0.986517 0.948924 -0.000612	0.049614 0.978871 0.965047 0.029876	0.047303 0.975189 0.959790 0.024330	-0.006727 0.983630 0.981542 -0.007379	0.040110 0.982120 0.983950 0.035664	-0.020483 0.980592 0.985789 -0.017143	0.009681 0.984511 0.978650 0.016633	-0.000343 0.986881 0.989129 -0.004092	4 0.017411 9999
6 97	20 19	6 97	0.152447 0.811179 0.787731 0.021013	0.008704 0.980411 0.969490 -0.007516	0.026686 0.972533 0.988953 0.025613	0.026562 0.972992 0.985130 0.024510	-0.042489 0.969149 0.868377 0.002107	0.011331 0.986517 0.956080 0.002702	0.017033 0.978871 0.977125 0.028661	-0.026265 0.975189 0.988074 -0.021749	0.003946 0.983630 0.968489 0.002754	0.009636 0.982120 0.988562 0.005914	-0.046788 0.980592 0.954135 -0.025796	0.039653 0.984511 0.981913 0.044235	-0.005834 0.986881 0.958995 -0.004018	11 0.030488 9999
6 98	20 20	6 98	0.351077 0.811179 0.789678 0.027223	0.027930 0.980411 0.958282 0.003494	-0.011247 0.972533 0.984440 -0.006972	-0.008389 0.972992 0.982387 -0.007520	0.045952 0.969149 0.974289 0.020991	-0.002720 0.986517 0.972532 -0.005119	0.003840 0.978871 0.984184 -0.005353	0.023744 0.975189 0.957944 -0.004760	-0.001680 0.983630 0.980931 -0.008078	0.030243 0.982120 0.983549 0.020983	0.041316 0.980592 0.932195 0.001953	-0.024141 0.984511 0.978139 -0.018864	-0.009052 0.986881 0.987291 -0.009508	0 0.027223 9999
6 99	20 20	6 99	0.339788 0.811179 0.762470 0.001959	0.002795 0.980411 0.984830 -0.007055	-0.002965 0.972533 0.974876 -0.002852	-0.002626 0.972992 0.980801 -0.002886	0.027227 0.969149 0.962481 -0.007765	-0.003671 0.986517 0.982964 -0.002255	0.008699 0.978871 0.980084 0.000680	0.009344 0.975189 0.979929 0.001294	-0.017282 0.983630 0.984272 -0.016978	0.023703 0.982120 0.975045 0.008117	0.041924 0.980592 0.961860 0.012421	0.025049 0.984511 0.985387 0.028696	0.005626 0.986881 0.970601 0.000989	11 0.007498 9999
6 100	20 20	6 100	0.321269 0.811179 0.805430 0.007546	0.003018 0.980411 0.976987 0.017329	-0.034342 0.972533 0.929966 -0.004398	-0.041286 0.972992 0.928926 -0.009764	0.071898 0.969149 0.937270 0.030446	0.017504 0.986517 0.976721 0.023539	-0.006837 0.978871 0.987239 -0.008643	0.034016 0.975189 0.979928 0.021610	-0.006187 0.983630 0.982276 -0.010432	0.009322 0.982120 0.981975 0.001012	0.011797 0.980592 0.981975 0.013379	0.003582 0.984511 0.956741 -0.009167	-0.031779 0.986881 0.983502 -0.030314	4 0.015157 9999
6 101	20 20	6 101	0.312074 0.811179 0.786028 -0.010377	-0.014925 0.980411 0.973225 0.006744	-0.046469 0.972533 0.976082 -0.032770	-0.046858 0.972992 0.976724 -0.035294	-0.008104 0.969149 0.982387 -0.005169	0.020492 0.986517 0.987803 0.019726	-0.012434 0.978871 0.984939 -0.012486	0.001707 0.975189 0.984964 0.001434	-0.022650 0.983630 0.948049 -0.014619	0.006539 0.982120 0.981595 0.002784	-0.025178 0.980592 0.982244 -0.008794	0.013624 0.984511 0.983694 0.012873	-0.004783 0.986881 0.930296 -0.011286	0 0.000000 9999
6 102	20 20	6 102	0.282869 0.811179 0.833512 -0.008242	0.002258 0.980411 0.982137 0.004336	0.020160 0.972533 0.985799 0.018903	0.012336 0.972992 0.985475 0.010298	0.012162 0.969149 0.976669 -0.005387	0.010450 0.986517 0.973862 0.007776	0.014450 0.978871 0.968004 -0.006505	0.025958 0.975189 0.971589 0.015858	-0.007412 0.983630 0.978098 -0.010666	0.018244 0.982120 0.981703 0.005948	-0.022576 0.980592 0.976919 -0.005164	-0.028229 0.984511 0.978759 -0.024625	0.001808 0.986881 0.959534 0.008531	0 0.000000 9999
6 103	20 18	6 103	0.270469 0.811179 0.860880 0.007527	0.003752 0.980411 0.956032 0.026738	0.002356 0.972533 0.952217 -0.006250	-0.005994 0.972992 0.976036 -0.011948	-0.015184 0.969149 0.942003 0.031857	-0.003018 0.986517 0.982830 -0.000504	0.009143 0.978871 0.967523 0.026553	-0.014487 0.975189 0.974076 0.003788	0.024101 0.983630 0.936985 0.031063	0.007859 0.982120 0.974596 -0.004217	-0.012260 0.980592 0.980480 0.003714	0.000896 0.984511 0.951947 0.003788	-0.007001 0.986881 0.990498 -0.007419	4 0.015485 9999
6 104	20 13	6 104	0.289655 0.811179 0.859530 0.030817	-0.040726 0.980411 0.958037 -0.014238	-0.001947 0.972533 0.994726 -0.004023	0.000247 0.972992 0.994090 -0.003713	-0.033993 0.969149 0.942418 0.002685	-0.016408 0.986517 0.982701 -0.013861	-0.022292 0.978871 0.939711 0.009698	-0.073635 0.975189 0.914041 -0.036446	0.008234 0.983630 0.981830 0.006718	-0.013399 0.982120 0.943814 0.008331	-0.027185 0.980592 0.974761 -0.009503	0.003741 0.984511 0.967841 0.013878	0.010175 0.986881 0.979926 0.008889	7 -0.033514 9999
6 106	20 14	6 106	0.265741 0.811179 0.856777 0.015867	0.001220 0.980411 0.977242 0.007046	-0.027980 0.972533 0.975702 -0.039791	-0.027514 0.972992 0.972808 -0.040312	0.077749 0.969149 0.938304 0.037927	-0.013031 0.986517 0.960363 -0.009447	0.018399 0.978871 0.959082 -0.006073	-0.005952 0.975189 0.981818 -0.003832	0.018390 0.983630 0.980122 0.018440	0.018243 0.982120 0.963379 0.001785	-0.005755 0.980592 0.974416 0.002161	0.017803 0.984511 0.957838 0.009960	-0.012923 0.986881 0.981519 -0.015908	3 -0.025291 9999
6 107	20 5	6 107	0.432498 0.811179 0.622859 0.005698	-0.072926 0.980411 0.887831 -0.034930	-0.072404 0.972533 0.840784 -0.025000	-0.080090 0.972992 0.834087 -0.029151	0.075186 0.969149 0.890271 0.021136	-0.000536 0.986517 0.908388 0.006143	0.034981 0.978871 0.947839 0.006207	0.048513 0.975189 0.956553 0.027886	-0.017458 0.983630 0.965992 -0.026794	0.074515 0.982120 0.870291 0.033189	-0.048885 0.980592 0.946828 -0.016932	0.006480 0.984511 0.874640 -0.023140	-0.026919 0.986881 0.978406 -0.026941	0 0.005698 9999
7 8	19 17	7 8	0.126842 0.849619 0.934047 -0.007750	-0.024730 0.983028 0.948524 -0.013009	-0.004754 0.935225 0.993100 0.004308	-0.002944 0.935936 0.994508 0.005071	-0.016147 0.955811 0.980185 -0.015998	0.070920 0.948007 0.967613 0.016910	0.032599 0.919534 0.976542 0.015597	0.008386 0.982550 0.973887 0.001153	0.002369 0.986567 0.976177 -0.006190	0.033645 0.982456 0.972964 0.020088	0.045572 0.975619 0.974717 0.030853	-0.038969 0.942014 0.940171 -0.006803	0.000909 0.976472 0.970777 -0.002170	0 0.000000 9999
7 9	19 19	7 9	0.279760 0.849619 0.831395 0.026375	0.025453 0.983028 0.968738 0.009016	-0.057801 0.935225 0.957309 -0.017437	-0.061567 0.935936 0.960303 -0.020175	0.025084 0.955811 0.972862 -0.019727	0.015278 0.948007 0.979247 -0.002182	-0.005773 0.919534 0.975063 -0.021299	-0.024750 0.982550 0.985139 -0.024878	0.019580 0.986567 0.985863 0.013020	-0.015104 0.982456 0.976752 -0.028606	0.009862 0.975619 0.983612 0.004910	0.065782 0.942014 0.971583 0.018101	0.036700 0.976472 0.979491 0.032277	9 -0.027468 9999
7 10	19 20	7 10	0.329458 0.849619 0.807223 0.052108	0.036000 0.983028 0.980700 0.036090	-0.096793 0.935225 0.976345 -0.083823	-0.093831 0.935936 0.976138 -0.081364	0.025274 0.955811 0.977212 -0.000668	0.059650 0.948007 0.981239 0.034647	-0.081375 0.919534 0.979254 -0.057413	0.017778 0.982550 0.985064 0.011434	0.041572 0.986567 0.979378 0.031863	0.012041 0.982456 0.978819 -0.002323	-0.015632 0.975619 0.972707 0.007670	-0.045840 0.942014 0.976476 -0.019804	0.038438 0.976472 0.984798 0.028933	2 -0.066090 -9
7 11	19 20	7 11	0.329667 0.849619 0.794782 0.047253	0.034620 0.983028 0.983416 0.028947	-0.036315 0.935225 0.972737 -0.024507	-0.021264 0.935936 0.974042 -0.018200	-0.033223 0.955811 0.979529 -0.032904	-0.086965 0.948007 0.970878 -0.045544	-0.079168 0.919534 0.975619 -0.055756	-0.039761 0.982550 0.974122 -0.031379	-0.025915 0.986567 0.955135 -0.012596	0.020418 0.982456 0.980583 0.003017	-0.011353 0.975619 0.978142 -0.001649	-0.088476 0.942014 0.977511 -0.065508	0.038236 0.976472 0.960802 0.052001	6 -0.051329 -9
7 12	19 8	7 12	0.065427 0.849619 0.946844 -0.017715	0.005087 0.983028 0.968777 0.016216	0.001605 0.935225 0.991555 0.003014	0.006641 0.935936 0.989621 0.006143	-0.026488 0.955811 0.957970 0.007720	-0.010364 0.948007 0.973730 0.014518	-0.029301 0.919534 0.973865 0.000572	-0.010445 0.982550 0.984929 -0.011427	0.015377 0.986567 0.972844 0.004592	0.010028 0.982456 0.983294 -0.002893	0.017858 0.975619 0.963938 -0.011227	-0.015183 0.942014 0.980640 -0.003906	0.022083 0.976472 0.968239 0.012163	0 0.000000 9999
7 13	19 20	7 13	0.290169 0.849619 0.830388 0.027879	-0.007123 0.983028 0.981721 -0.016074	-0.026802 0.935225 0.973961 -0.011081	-0.026975 0.935936 0.976538 -0.011122	0.072355 0.955811 0.972096 0.026739	0.032432 0.948007 0.980569 0.004461	-0.039674 0.919534 0.979488 -0.007769	-0.000431 0.982550 0.986646 -0.001545	0.011375 0.986567 0.980507 -0.000107	0.017946 0.982456 0.983744 0.001664	-0.052821 0.975619 0.961334 -0.018375	-0.031570 0.942014 0.981392 -0.007549	0.013236 0.976472 0.987290 0.012596	0 0.027879 9999
7 14	19 20	7 14	0.322528 0.849619 0.801292 0.039814	-0.009505 0.983028 0.982960 0.000935	0.002397 0.935225 0.976675 0.002718	0.003096 0.935936 0.974556 0.001587	0.044745 0.955811 0.977305 0.016224	0.018767 0.948007 0.985581 0.013926	0.031868 0.919534 0.985457 0.026516	0.005694 0.982550 0.978828 0.012848	0.000974 0.986567 0.986807 -0.007444	0.007413 0.982456 0.976694 -0.004751	-0.000420 0.975619 0.969583 0.020607	0.007882 0.942014 0.979475 0.031426	-0.005329 0.976472 0.988648 -0.009577	0 0.039814 200
7 15	19 20	7 15	0.291396 0.849619 0.812694 0.016610	-0.001632 0.983028 0.980750 -0.000700	0.051314 0.935225 0.982034 0.024123	0.057689 0.935936 0.980273 0.030135	0.011125 0.955811 0.978158 0.016699	0.054946 0.948007 0.981263 0.038096	-0.006224 0.919534 0.975013 0.017902	0.026602 0.982550 0.972252 0.018475	0.002607 0.986567 0.981776 0.004183	0.002515 0.982456 0.981828 0.009289	-0.027572 0.975619 0.979802 -0.015211	-0.023626 0.942014 0.974317 -0.000293	0.045971 0.976472 0.982890 0.049909	7 0.017518 9999
7 16	19 20	7 16	0.194131 0.849619 0.894658 0.010661	-0.009578 0.983028 0.933079 0.018505	-0.027910 0.935225 0.988848 -0.024263	-0.027832 0.935936 0.987945 -0.022397	-0.026908 0.955811 0.977022 0.009808	-0.102526 0.948007 0.952398 -0.034165	0.024778 0.919534 0.981006 0.014479	-0.018374 0.982550 0.963402 -0.004857	0.019471 0.986567 0.983727 0.013669	0.003654 0.982456 0.988115 -0.002728	0.046026 0.975619 0.977566 0.025477	-0.056441 0.942014 0.970921 -0.010950	0.012320 0.976472 0.986493 0.016035	10 0.016481 9999
7 17	19 20	7 17	0.198321 0.849619 0.887008 0.000417	-0.029412 0.983028 0.938414 -0.012068	0.020236 0.935225 0.982492 0.014656	0.020423 0.935936 0.983983 0.016736	-0.010518 0.955811 0.979175 0.006690	-0.027842 0.948007 0.982193 -0.001811	0.022319 0.919534 0.982619 0.009573	0.010602 0.982550 0.980453 0.016369	-0.000515 0.986567 0.980326 -0.003130	0.003024 0.982456 0.987980 -0.002116	0.037514 0.975619 0.978669 0.017706	-0.039179 0.942014 0.978813 -0.013638	0.033386 0.976472 0.984952 0.035767	10 0.002717 9999
7 18	19 20	7 18	0.281128 0.849619 0.801231 0.014475	0.001253 0.983028 0.964875 -0.002611	-0.021743 0.935225 0.970558 -0.011998	-0.010509 0.935936 0.971709 -0.009619	0.015073 0.955811 0.983796 0.008652	0.014229 0.948007 0.983811 0.010597	-0.016646 0.919534 0.979917 -0.027766	0.041732 0.982550 0.980900 0.044018	-0.010395 0.986567 0.950718 0.012633	-0.008391 0.982456 0.982155 -0.011478	0.011517 0.975619 0.982159 0.005405	-0.043589 0.942014 0.983089 -0.035225	-0.029140 0.976472 0.943029 -0.022434	7 0.025242 9999
7 19	19 14	7 19	0.103322 0.849619 0.958545 0.008424	0.004564 0.983028 0.983689 0.001705	0.015614 0.935225 0.948789 0.006158	0.015649 0.935936 0.980351 0.006071	-0.049977 0.955811 0.971278 -0.016847	-0.011136 0.948007 0.982783 -0.032543	-0.018676 0.919534 0.984048 -0.019796	-0.010466 0.982550 0.979745 -0.015403	0.002304 0.986567 0.978721 -0.001654	-0.028550 0.982456 0.978568 -0.011075	0.024600 0.975619 0.987329 0.015841	-0.024528 0.942014 0.937702 -0.015111	-0.000179 0.976472 0.984995 -0.008020	6 -0.012914 9999
7 20	19 16	7 20	0.179304 0.849619 0.894770 -0.011232	-0.025365 0.983028 0.978786 -0.023117	-0.004275 0.935225 0.986723 0.000091	0.004643 0.935936 0.991060 0.007768	-0.008020 0.955811 0.978693 0.009742	-0.003923 0.948007 0.980016 -0.018889	-0.060903 0.919534 0.967092 -0.006960	0.011350 0.982550 0.975225 0.007839	-0.006281 0.986567 0.978593 -0.010086	-0.020734 0.982456 0.974120 -0.010959	-0.001629 0.975619 0.981201 -0.017142	-0.019298 0.942014 0.959068 -0.004474	0.002344 0.976472 0.987009 -0.002575	0 0.000000 9999
7 21	19 20	7 21	0.243222 0.849619 0.843657 0.026774	0.005933 0.983028 0.965124 0.019832	-0.025636 0.935225 0.978320 -0.018305	-0.019901 0.935936 0.979575 -0.016683	0.043722 0.955811 0.973353 0.020749	-0.040497 0.948007 0.963248 -0.008900	0.025080 0.919534 0.973457 0.017404	0.030789 0.982550 0.965414 0.036346	0.000902 0.986567 0.971235 -0.012872	0.031838 0.982456 0.984752 0.027169	-0.036449 0.975619 0.952898 -0.001653	-0.038797 0.942014 0.982678 -0.004288	-0.018619 0.976472 0.986528 -0.014404	7 0.031195 9999
7 22	19 18	7 22	0.194052 0.849619 0.876835 -0.005479	0.017559 0.983028 0.972343 0.004604	-0.043007 0.935225 0.982270 -0.024859	-0.034194 0.935936 0.981333 -0.020799	-0.041195 0.955811 0.973091 -0.008742	-0.007488 0.948007 0.978946 0.003565	-0.056317 0.919534 0.973131 -0.009699	0.003924 0.982550 0.960695 -0.000028	0.029363 0.986567 0.977100 0.024293	-0.064246 0.982456 0.966013 -0.048014	0.004996 0.975619 0.976815 -0.004183	-0.030129 0.942014 0.987632 -0.017179	-0.035962 0.976472 0.975804 -0.034749	0 0.000000 9999
7 23	19 20	7 23	0.242933 0.849619 0.818691 -0.004731	0.035117 0.983028 0.976366 0.024674	-0.010721 0.935225 0.970553 0.004286	-0.004485 0.935936 0.970191 0.003979	0.019069 0.955811 0.976427 -0.007531	0.016694 0.948007 0.978404 -0.005609	0.023437 0.919534 0.973835 0.008757	0.001418 0.982550 0.979526 0.006336	-0.009239 0.986567 0.955506 0.004444	0.030598 0.982456 0.984204 0.018109	-0.011649 0.975619 0.981375 -0.019017	0.000196 0.942014 0.979412 -0.015744	-0.001895 0.976472 0.953698 0.002773	0 0.000000 9999
7 24	19 20	7 24	0.224206 0.849619 0.855029 0.003351	-0.038834 0.983028 0.961228 -0.018585	0.014043 0.935225 0.979963 0.010902	0.013487 0.935936 0.982610 0.012429	0.037047 0.955811 0.974866 0.021382	-0.020642 0.948007 0.978541 -0.004346	0.079690 0.919534 0.976522 0.045290	-0.008628 0.982550 0.964424 0.002250	0.002001 0.986567 0.986824 0.002692	0.000117 0.982456 0.976979 -0.008197	-0.017261 0.975619 0.971101 -0.000113	-0.005926 0.942014 0.974822 0.011364	0.001997 0.976472 0.987549 0.000939	6 0.012319 9999
7 25	19 20	7 25	0.262269 0.849619 0.812710 -0.013965	-0.030967 0.983028 0.984035 -0.027214	0.013450 0.935225 0.977649 0.009533	0.015406 0.935936 0.976667 0.011543	0.035011 0.955811 0.975534 0.004347	0.079540 0.948007 0.970327 0.029596	-0.010619 0.919534 0.986527 -0.005050	0.002865 0.982550 0.983852 0.000015	0.004017 0.986567 0.980343 -0.001421	0.032728 0.982456 0.981560 0.017102	-0.036134 0.975619 0.966536 -0.008679	-0.037761 0.942014 0.978735 -0.009763	0.047848 0.976472 0.988065 0.049778	0 0.000000 9999
7 26	19 20	7 26	0.264646 0.849619 0.839193 0.016851	0.008154 0.983028 0.986121 0.009209	0.092229 0.935225 0.945691 0.010070	0.092907 0.935936 0.945303 0.013865	0.039953 0.955811 0.962305 -0.015433	0.117071 0.948007 0.942517 0.040684	0.124376 0.919534 0.934263 0.020733	0.006057 0.982550 0.981127 0.001771	-0.015442 0.986567 0.977983 -0.018311	-0.007878 0.982456 0.983447 -0.020022	0.022129 0.975619 0.975010 -0.003260	0.080043 0.942014 0.952506 0.013877	0.018329 0.976472 0.987986 0.023457	6 0.018691 9999
7 27	19 18	7 27	0.170284 0.849619 0.893257 -0.009313	-0.000265 0.983028 0.980108 0.002858	0.079414 0.935225 0.949404 0.017172	0.079410 0.935936 0.951559 0.017811	0.066994 0.955811 0.970402 0.023237	0.039837 0.948007 0.956682 -0.018364	0.108664 0.919534 0.946673 0.021967	-0.010082 0.982550 0.981006 -0.015990	0.001726 0.986567 0.978220 -0.002481	0.037541 0.982456 0.982397 0.025774	-0.003182 0.975619 0.972246 -0.009599	0.056032 0.942014 0.957695 0.006015	0.000217 0.976472 0.989458 -0.002430	0 0.000000 9999
7 28	19 20	7 28	0.223058 0.849619 0.836449 -0.022135	0.021943 0.983028 0.980287 0.024061	-0.009831 0.935225 0.981034 0.000619	0.003858 0.935936 0.980107 0.003164	0.048183 0.955811 0.973020 0.014917	-0.046438 0.948007 0.983637 -0.028981	-0.016248 0.919534 0.986601 0.004331	-0.013304 0.982550 0.977851 -0.010291	0.008615 0.986567 0.983688 0.008753	0.016950 0.982456 0.983121 0.012872	-0.021433 0.975619 0.963215 0.011190	-0.030195 0.942014 0.981951 -0.001946	0.008805 0.976472 0.981134 0.012932	0 0.000000 9999
7 29	19 20	7 29	0.257121 0.849619 0.808014 -0.006374	-0.003047 0.983028 0.979326 0.009572	0.053054 0.935225 0.959245 0.014801	0.052063 0.935936 0.959860 0.012705	0.063151 0.955811 0.967179 0.023574	-0.001433 0.948007 0.985677 0.007010	0.071499 0.919534 0.972332 0.014369	-0.023405 0.982550 0.968547 -0.010898	0.012292 0.986567 0.974581 0.003115	0.023454 0.982456 0.982555 0.016263	0.014021 0.975619 0.985063 0.022647	0.051138 0.942014 0.982517 0.031522	0.002098 0.976472 0.987992 -0.002404	0 0.000000 9999
7 30	19 20	7 30	0.204426 0.849619 0.847132 -0.002360	0.031099 0.983028 0.970060 0.014896	-0.009855 0.935225 0.987505 -0.010850	0.001309 0.935936 0.985238 -0.009177	-0.083061 0.955811 0.957655 -0.031597	0.030965 0.948007 0.982628 0.009154	-0.048390 0.919534 0.981572 -0.005116	0.016545 0.982550 0.982549 0.008655	-0.024973 0.986567 0.940202 -0.003726	0.006718 0.982456 0.972928 -0.006397	0.013469 0.975619 0.981265 0.004474	-0.018356 0.942014 0.981541 0.010214	-0.001966 0.976472 0.987611 0.003398	0 0.000000 9999
7 31	19 20	7 31	0.205488 0.849619 0.853693 -0.011112	0.029097 0.983028 0.971855 0.008192	0.006894 0.935225 0.990778 0.002663	-0.002748 0.935936 0.987457 -0.013153	-0.037461 0.955811 0.961067 0.008103	-0.005003 0.948007 0.983755 0.009427	-0.058680 0.919534 0.965037 -0.004603	0.036657 0.982550 0.945067 0.028524	0.002950 0.986567 0.982008 -0.005161	-0.022756 0.982456 0.968182 -0.000379	0.021111 0.975619 0.984694 0.017955	-0.021981 0.942014 0.991475 -0.014656	0.032319 0.976472 0.979742 0.031180	0 0.000000 9999
7 32	19 20	7 32	0.257465 0.849619 0.779541 -0.030499	-0.002423 0.983028 0.980623 0.010489	-0.010528 0.935225 0.978701 -0.003771	-0.008011 0.935936 0.980069 -0.001465	-0.001849 0.955811 0.972121 -0.017415	-0.047916 0.948007 0.981259 -0.030995	-0.080011 0.919534 0.972261 -0.034560	-0.038706 0.982550 0.976712 -0.036293	0.001819 0.986567 0.977906 -0.007504	-0.005081 0.982456 0.984064 -0.006725	-0.046255 0.975619 0.960222 -0.009489	-0.036509 0.942014 0.979858 -0.004873	-0.008662 0.976472 0.990061 -0.009372	0 0.000000 9999
7 33	19 20	7 33	0.285846 0.849619 0.777636 0.005183	-0.012574 0.983028 0.971112 -0.002197	0.015198 0.935225 0.977263 0.023195	0.014971 0.935936 0.975742 0.022831	0.051147 0.955811 0.977244 0.014074	-0.024294 0.948007 0.975819 0.011196	0.016313 0.919534 0.985449 -0.000682	0.003701 0.982550 0.960414 0.008511	0.010689 0.986567 0.978762 0.004156	-0.002024 0.982456 0.984235 -0.009495	-0.025385 0.975619 0.951479 0.013421	-0.024354 0.942014 0.981437 0.002116	-0.008804 0.976472 0.985918 -0.005216	4 0.008541 9999
7 34	19 20	7 34	0.247933 0.849619 0.810616 -0.004368	0.038922 0.983028 0.977306 0.028035	0.019360 0.935225 0.977719 0.018098	0.021288 0.935936 0.981570 0.015332	-0.080073 0.955811 0.957358 -0.024620	0.053137 0.948007 0.974128 0.014943	-0.035950 0.919534 0.977918 0.000714	0.009591 0.982550 0.951702 -0.002405	0.011555 0.986567 0.975767 0.005164	-0.020122 0.982456 0.955811 0.003703	0.038387 0.975619 0.979430 0.025884	-0.038678 0.942014 0.978351 -0.013912	-0.003265 0.976472 0.988138 -0.000372	0 0.000000 9999
7 35	19 20	7 35	0.255692 0.849619 0.814367 0.009193	0.021533 0.983028 0.970802 0.004755	0.023780 0.935225 0.985712 0.010780	0.024995 0.935936 0.985533 0.011258	-0.080452 0.955811 0.953267 -0.026510	0.027124 0.948007 0.985008 0.005801	-0.121446 0.919534 0.952782 -0.037887	0.005603 0.982550 0.955797 -0.005813	-0.012810 0.986567 0.977043 -0.016643	-0.041871 0.982456 0.951864 -0.016984	0.025719 0.975619 0.980306 0.009494	-0.025133 0.942014 0.983914 -0.007728	-0.026671 0.976472 0.982195 -0.023547	6 -0.018663 9999
7 36	19 20	7 36	0.297971 0.849619 0.775379 0.029818	-0.004416 0.983028 0.980169 -0.005312	-0.081270 0.935225 0.966760 -0.023219	-0.076936 0.935936 0.968156 -0.019514	0.089412 0.955811 0.953678 0.031345	-0.012418 0.948007 0.986606 -0.001529	0.024130 0.919534 0.981681 0.003153	0.023516 0.982550 0.971244 0.023849	-0.003030 0.986567 0.981745 -0.008730	0.041578 0.982456 0.972696 0.030164	-0.036350 0.975619 0.977647 -0.014926	0.041371 0.942014 0.983045 0.011871	-0.006475 0.976472 0.979830 -0.012472	4 0.030572 9999
7 37	19 20	7 37	0.337624 0.849619 0.732465 0.026228	0.018882 0.983028 0.985523 0.017710	-0.114278 0.935225 0.963247 -0.064124	-0.112309 0.935936 0.965660 -0.068286	0.069761 0.955811 0.954409 0.007265	-0.016227 0.948007 0.983789 -0.010313	0.009027 0.919534 0.983670 -0.021612	-0.033400 0.982550 0.969425 -0.026150	0.000473 0.986567 0.976882 -0.007310	0.014817 0.982456 0.983264 0.006535	-0.040417 0.975619 0.961014 -0.006715	-0.014562 0.942014 0.983961 -0.023437	-0.012591 0.976472 0.981520 -0.012348	3 -0.042320 157
7 38	19 19	7 38	0.320278 0.849619 0.760936 0.008792	-0.036616 0.983028 0.973975 -0.024404	-0.008319 0.935225 0.985816 0.004418	-0.001920 0.935936 0.985252 0.003871	0.039317 0.955811 0.966506 -0.003762	-0.031293 0.948007 0.979219 -0.003914	0.000099 0.919534 0.987562 -0.017260	-0.007043 0.982550 0.973826 0.002038	0.006040 0.986567 0.986137 -0.000721	0.015205 0.982456 0.971047 0.001424	-0.060617 0.975619 0.936654 -0.016782	-0.062587 0.942014 0.979837 -0.023826	0.001555 0.976472 0.983361 0.000871	1 -0.014648 9999
7 39	19 20	7 39	0.316758 0.849619 0.772358 0.028888	-0.011181 0.983028 0.966741 0.004480	-0.009364 0.935225 0.987904 -0.007229	-0.007191 0.935936 0.986449 -0.010315	0.067559 0.955811 0.969721 0.021472	-0.056525 0.948007 0.975653 -0.018755	0.047360 0.919534 0.983587 0.017745	-0.011501 0.982550 0.963483 -0.000238	0.024574 0.986567 0.983494 0.013563	0.036205 0.982456 0.975532 0.021232	-0.072320 0.975619 0.920879 -0.022298	-0.057765 0.942014 0.979538 -0.026033	0.031477 0.976472 0.986239 0.035569	0 0.028888 9999
7 40	19 20	7 40	0.292846 0.849619 0.782643 -0.003848	0.019729 0.983028 0.985163 0.026185	-0.047536 0.935225 0.980254 -0.037795	-0.046714 0.935936 0.979824 -0.037895	0.054186 0.955811 0.970338 0.013205	-0.032094 0.948007 0.987157 -0.020946	0.017049 0.919534 0.986718 -0.002294	-0.004957 0.982550 0.979465 -0.000673	0.027593 0.986567 0.985371 0.029400	-0.003434 0.982456 0.983517 -0.010562	-0.053419 0.975619 0.963761 -0.018463	-0.042010 0.942014 0.985952 -0.032244	0.022057 0.976472 0.971299 0.023437	0 0.000000 9999
7 41	19 20	7 41	0.271127 0.849619 0.777458 -0.024529	0.021150 0.983028 0.980010 0.018819	-0.023490 0.935225 0.973769 -0.014393	-0.017773 0.935936 0.976023 -0.016196	0.029650 0.955811 0.984125 0.015872	-0.001849 0.948007 0.985420 0.011379	0.008495 0.919534 0.986385 -0.001612	-0.000663 0.982550 0.985238 0.005123	0.009510 0.986567 0.968205 0.023215	-0.002526 0.982456 0.985002 -0.014062	-0.006032 0.975619 0.977000 0.015067	-0.012486 0.942014 0.985258 0.007751	-0.024854 0.976472 0.939028 -0.017636	0 0.000000 9999
7 42	19 20	7 42	0.243606 0.849619 0.834292 -0.009551	0.039707 0.983028 0.965296 0.021949	0.004608 0.935225 0.981481 -0.003783	0.020933 0.935936 0.978110 0.015248	-0.090916 0.955811 0.954868 -0.031744	0.018964 0.948007 0.979872 0.003718	-0.089757 0.919534 0.958171 -0.027800	0.000706 0.982550 0.974729 -0.001428	0.012648 0.986567 0.966509 0.025027	0.011113 0.982456 0.980430 0.016591	0.025326 0.975619 0.976370 0.004055	-0.015404 0.942014 0.986439 -0.016166	-0.000860 0.976472 0.984976 -0.003104	0 0.000000 9999
7 43	19 18	7 43	0.126376 0.849619 0.945382 0.014898	0.015607 0.983028 0.951240 -0.002511	0.018234 0.935225 0.980112 0.002032	-0.090625 0.935936 0.957962 -0.038237	-0.017525 0.955811 0.985776 0.000124	0.029275 0.948007 0.981509 0.008775	-0.020285 0.919534 0.979194 0.013803	0.004898 0.982550 0.974291 -0.007004	-0.009403 0.986567 0.974005 0.003497	0.018994 0.982456 0.984197 0.013204	-0.018269 0.975619 0.985464 -0.027037	0.004520 0.942014 0.978946 0.016577	-0.013162 0.976472 0.978088 -0.014377	3 -0.023867 9999
7 44	19 16	7 44	0.155375 0.849619 0.902526 -0.036301	0.022879 0.983028 0.961837 0.002813	-0.000014 0.935225 0.968819 -0.009070	0.001142 0.935936 0.976736 -0.008364	-0.041166 0.955811 0.971634 -0.008588	0.010623 0.948007 0.983249 0.012712	-0.111378 0.919534 0.958334 -0.040768	0.035697 0.982550 0.948018 0.022947	-0.016722 0.986567 0.982895 -0.014940	-0.041889 0.982456 0.972127 -0.028719	0.018657 0.975619 0.978733 0.001346	-0.008389 0.942014 0.970281 0.000825	-0.019278 0.976472 0.988236 -0.012289	0 0.000000 9999
7 45	19 18	7 45	0.081306 0.849619 0.955111 -0.002662	-0.019704 0.983028 0.954986 -0.002202	-0.009192 0.935225 0.984373 -0.003449	-0.003026 0.935936 0.985200 -0.006315	-0.014513 0.955811 0.983646 -0.018887	-0.033569 0.948007 0.972891 0.003912	0.013682 0.919534 0.978032 -0.011872	0.017535 0.982550 0.966702 0.027244	0.003033 0.986567 0.972280 0.001875	0.024270 0.982456 0.979591 0.020456	0.024451 0.975619 0.976310 0.022090	-0.026265 0.942014 0.983174 -0.006849	0.004182 0.976472 0.960372 -0.001625	0 0.000000 9999
7 46	19 20	7 46	0.179377 0.849619 0.886492 -0.009031	0.001082 0.983028 0.963679 -0.001682	0.021539 0.935225 0.982051 0.015372	0.020583 0.935936 0.987516 0.013957	-0.028710 0.955811 0.957445 0.014625	0.038544 0.948007 0.979362 0.018891	-0.034580 0.919534 0.974964 -0.012595	0.031772 0.982550 0.969177 0.024296	-0.000529 0.986567 0.976145 -0.007686	-0.023949 0.982456 0.964203 -0.002287	0.002962 0.975619 0.983125 -0.000315	-0.021797 0.942014 0.976452 -0.001692	-0.020714 0.976472 0.982435 -0.023753	0 0.000000 9999
7 47	19 20	7 47	0.292044 0.849619 0.810127 0.025953	0.023485 0.983028 0.974504 0.016787	-0.026297 0.935225 0.972614 -0.001720	-0.019420 0.935936 0.974128 0.002666	0.008867 0.955811 0.978872 -0.015517	-0.022169 0.948007 0.981852 -0.009863	-0.020319 0.919534 0.983446 -0.021593	0.021427 0.982550 0.980295 0.024156	0.010432 0.986567 0.975227 0.019086	-0.000601 0.982456 0.983632 -0.009263	-0.008954 0.975619 0.984036 -0.017030	-0.003963 0.942014 0.977656 -0.009051	0.000402 0.976472 0.962782 0.004665	0 0.025953 9999
7 48	19 20	7 48	0.253974 0.849619 0.780898 -0.002752	-0.021900 0.983028 0.974746 -0.012838	0.089653 0.935225 0.952685 0.028254	0.093552 0.935936 0.948642 0.028325	0.068177 0.955811 0.958751 0.017854	0.024254 0.948007 0.985813 0.018088	0.109655 0.919534 0.949452 0.023372	-0.004895 0.982550 0.948530 0.007648	-0.006603 0.986567 0.985506 -0.004264	0.001759 0.982456 0.976682 -0.007260	0.015968 0.975619 0.979965 0.004981	0.065616 0.942014 0.951170 0.009965	-0.020202 0.976472 0.956246 -0.020452	0 0.000000 9999
7 49	19 20	7 49	0.293275 0.849619 0.800668 0.012722	-0.005591 0.983028 0.982485 -0.012576	-0.033379 0.935225 0.981447 -0.008354	-0.028198 0.935936 0.978992 -0.000854	0.029374 0.955811 0.979759 0.009996	0.028653 0.948007 0.981238 0.010299	-0.065108 0.919534 0.977596 -0.027410	-0.019804 0.982550 0.983507 -0.017078	-0.020478 0.986567 0.982091 -0.027965	-0.004816 0.982456 0.984831 -0.011938	-0.050138 0.975619 0.963871 -0.014801	-0.048417 0.942014 0.980077 -0.024636	-0.026262 0.976472 0.981534 -0.035166	8 -0.018862 9999
7 50	19 20	7 50	0.298889 0.849619 0.781401 0.003122	0.010890 0.983028 0.983218 0.013339	0.004396 0.935225 0.982892 0.010460	0.007941 0.935936 0.982339 0.009394	0.074379 0.955811 0.973070 0.041682	0.007577 0.948007 0.985661 0.012360	0.035640 0.919534 0.983949 0.015546	0.020109 0.982550 0.979587 0.026629	0.017684 0.986567 0.980990 0.009396	0.046303 0.982456 0.981261 0.030780	-0.044613 0.975619 0.963666 -0.017070	-0.001761 0.942014 0.986287 0.001474	0.050666 0.976472 0.984052 0.054039	4 0.011408 9999
7 51	19 20	7 51	0.298953 0.849619 0.797316 0.021044	-0.035236 0.983028 0.973081 -0.021760	-0.019306 0.935225 0.984193 -0.002367	-0.017976 0.935936 0.984705 -0.000945	0.065068 0.955811 0.973928 0.028778	-0.055828 0.948007 0.980187 -0.036801	0.002379 0.919534 0.985213 0.015727	0.026398 0.982550 0.975787 0.034909	0.021013 0.986567 0.977780 0.014741	0.038276 0.982456 0.976862 0.022789	-0.055880 0.975619 0.942217 -0.008249	-0.057231 0.942014 0.980487 -0.029123	-0.010956 0.976472 0.986357 -0.011129	7 0.027104 9999
7 52	19 20	7 52	0.237498 0.849619 0.798325 -0.020349	-0.000861 0.983028 0.984601 0.005004	0.065625 0.935225 0.958726 0.008689	0.066911 0.935936 0.956826 0.007345	0.053891 0.955811 0.964261 0.001087	0.043359 0.948007 0.962465 -0.006715	0.128374 0.919534 0.937926 0.036125	-0.010525 0.982550 0.983386 -0.005581	-0.004496 0.986567 0.984411 -0.009173	0.003586 0.982456 0.983259 -0.004516	-0.008624 0.975619 0.982739 -0.009076	0.077039 0.942014 0.968191 0.036681	0.019265 0.976472 0.990242 0.022215	0 0.000000 9999
7 53	19 20	7 53	0.237887 0.849619 0.815722 -0.005878	-0.021357 0.983028 0.926168 0.002838	-0.009270 0.935225 0.986169 -0.007646	0.001490 0.935936 0.983104 -0.003966	0.009207 0.955811 0.969179 0.000030	-0.094827 0.948007 0.938257 -0.017965	0.022910 0.919534 0.973455 -0.018148	0.004624 0.982550 0.935607 0.021458	-0.004725 0.986567 0.972874 -0.013616	0.016177 0.982456 0.976144 0.001047	0.007420 0.975619 0.980435 0.006110	-0.044794 0.942014 0.974961 -0.011162	-0.025118 0.976472 0.990874 -0.024890	0 0.000000 9999
7 54	19 20	7 54	0.305408 0.849619 0.793356 0.025057	-0.014709 0.983028 0.974974 -0.004053	-0.001563 0.935225 0.978675 -0.002492	0.002544 0.935936 0.980314 0.002305	0.047685 0.955811 0.973556 0.020177	-0.052103 0.948007 0.980177 -0.031922	-0.039421 0.919534 0.979416 -0.024100	-0.013495 0.982550 0.980875 -0.012031	0.011709 0.986567 0.981865 0.001054	0.013259 0.982456 0.972580 0.002801	-0.069950 0.975619 0.936900 -0.017521	-0.059118 0.942014 0.974995 -0.019848	0.006913 0.976472 0.988044 0.004363	0 0.025057 9999
7 55	19 20	7 55	0.199210 0.849619 0.881824 0.003320	0.015927 0.983028 0.958528 0.001021	-0.008830 0.935225 0.985474 -0.010029	-0.034054 0.935936 0.979945 -0.008917	-0.046254 0.955811 0.963344 0.006489	0.040582 0.948007 0.973341 0.006637	-0.066262 0.919534 0.971044 -0.025900	0.023284 0.982550 0.976009 0.017824	0.002253 0.986567 0.939731 0.020929	0.013791 0.982456 0.978773 0.007540	0.007820 0.975619 0.984256 -0.001874	-0.033845 0.942014 0.985856 -0.019381	-0.017925 0.976472 0.983652 -0.018564	6 -0.009273 9999
7 56	19 20	7 56	0.279436 0.849619 0.815522 0.013724	-0.005340 0.983028 0.978923 -0.014571	-0.044656 0.935225 0.964514 -0.007726	-0.045634 0.935936 0.963690 -0.007710	0.043659 0.955811 0.963767 -0.000660	0.023999 0.948007 0.981338 -0.003247	-0.009437 0.919534 0.983085 -0.011710	-0.020320 0.982550 0.979275 -0.024401	-0.009261 0.986567 0.977648 -0.016025	0.005735 0.982456 0.982719 0.009699	-0.001206 0.975619 0.987968 -0.007698	0.032811 0.942014 0.977294 0.000374	0.008690 0.976472 0.980978 0.009309	7 -0.018300 9999
7 57	19 20	7 57	0.150284 0.849619 0.891192 0.017311	0.014728 0.983028 0.934219 -0.012645	-0.018197 0.935225 0.985381 -0.006618	-0.064925 0.935936 0.950221 -0.007417	-0.066512 0.955811 0.950446 -0.026576	0.029206 0.948007 0.985486 0.011260	-0.060097 0.919534 0.952984 -0.012717	0.011654 0.982550 0.954567 -0.004964	-0.014940 0.986567 0.930539 0.003019	0.001794 0.982456 0.980355 -0.008909	-0.013907 0.975619 0.984245 -0.024142	-0.070010 0.942014 0.975379 -0.040895	-0.004308 0.976472 0.981960 -0.001986	4 -0.021449 9999
7 58	19 20	7 58	0.250720 0.849619 0.813901 -0.011883	-0.041641 0.983028 0.970297 -0.037991	0.005673 0.935225 0.979466 0.008930	0.014898 0.935936 0.976904 0.012668	0.011178 0.955811 0.978825 -0.004113	-0.048132 0.948007 0.981202 -0.030259	-0.038666 0.919534 0.975886 -0.004644	-0.041857 0.982550 0.980810 -0.040760	0.022964 0.986567 0.973820 0.016726	0.008749 0.982456 0.982912 0.009398	-0.016324 0.975619 0.961762 0.019692	-0.012189 0.942014 0.972973 0.012341	0.007050 0.976472 0.984813 0.001094	0 0.000000 9999
7 59	19 20	7 59	0.188224 0.849619 0.832396 -0.000668	-0.028241 0.983028 0.974039 -0.013989	0.075288 0.935225 0.942748 0.011773	0.074881 0.935936 0.934652 0.009867	0.078010 0.955811 0.967149 0.035030	0.032626 0.948007 0.977297 0.019915	0.105037 0.919534 0.953459 0.052140	-0.024324 0.982550 0.958792 -0.016594	0.028536 0.986567 0.975721 0.026758	0.004315 0.982456 0.982458 -0.007046	0.039383 0.975619 0.964956 0.022549	0.087139 0.942014 0.953885 0.032739	0.034290 0.976472 0.989146 0.036813	0 0.000000 9999
7 60	19 20	7 60	0.182728 0.849619 0.876592 0.004795	-0.064845 0.983028 0.929220 -0.037314	0.003746 0.935225 0.981104 0.008470	0.004478 0.935936 0.981895 0.009165	-0.026885 0.955811 0.973684 0.001451	-0.117230 0.948007 0.943783 -0.048215	0.022185 0.919534 0.987641 0.000649	-0.056120 0.982550 0.951280 -0.053817	0.010861 0.986567 0.987301 0.005327	0.009188 0.982456 0.983061 -0.001169	0.040793 0.975619 0.974815 0.015430	-0.055780 0.942014 0.973519 -0.012535	0.020171 0.976472 0.989887 0.023793	7 -0.016064 9999
7 61	19 20	7 61	0.251767 0.849619 0.822827 0.018644	0.000537 0.983028 0.976481 0.002653	-0.024501 0.935225 0.969838 0.010659	-0.026739 0.935936 0.971572 0.007190	0.057399 0.955811 0.969161 0.016599	-0.007056 0.948007 0.977908 0.014329	0.027603 0.919534 0.976201 0.038398	0.000056 0.982550 0.977814 0.003295	0.033096 0.986567 0.982896 0.026472	0.029377 0.982456 0.983337 0.023124	-0.035808 0.975619 0.951824 -0.006244	-0.025202 0.942014 0.980358 -0.007773	0.039640 0.976472 0.981397 0.037120	6 0.026756 9999
7 62	19 20	7 62	0.241578 0.849619 0.847423 -0.000789	0.011248 0.983028 0.980088 0.022564	-0.001728 0.935225 0.984081 0.004895	0.000299 0.935936 0.983326 0.006267	0.049726 0.955811 0.972189 0.008057	-0.134008 0.948007 0.936242 -0.051384	0.119943 0.919534 0.953144 0.037051	-0.049131 0.982550 0.948131 -0.043189	-0.001627 0.986567 0.981808 -0.007940	0.022469 0.982456 0.975602 0.012514	0.024872 0.975619 0.983282 0.010869	-0.064617 0.942014 0.963691 -0.004280	-0.013691 0.976472 0.972567 -0.017665	0 0.000000 9999
7 63	19 20	7 63	0.241127 0.849619 0.809372 -0.016601	0.039406 0.983028 0.973783 0.029925	-0.010952 0.935225 0.986346 0.001364	0.005409 0.935936 0.989324 0.007248	-0.083276 0.955811 0.956908 -0.038435	0.042891 0.948007 0.975031 0.007927	-0.103394 0.919534 0.950111 -0.023016	0.026464 0.982550 0.944913 0.009143	-0.001279 0.986567 0.975222 -0.011392	-0.045111 0.982456 0.950892 -0.019498	0.031392 0.975619 0.981982 0.017474	-0.034182 0.942014 0.984689 -0.012342	0.040190 0.976472 0.985029 0.039984	0 0.000000 9999
7 64	19 20	7 64	0.283625 0.849619 0.803830 0.012867	-0.053720 0.983028 0.968381 -0.037573	0.007131 0.935225 0.982446 0.001447	0.010316 0.935936 0.982620 0.003597	0.023019 0.955811 0.980375 0.004127	-0.080586 0.948007 0.979747 -0.044332	-0.026798 0.919534 0.980696 -0.031062	-0.026599 0.982550 0.979914 -0.019229	0.002577 0.986567 0.983956 -0.003141	0.005703 0.982456 0.977047 -0.007220	-0.060517 0.975619 0.962180 -0.020610	-0.071145 0.942014 0.981295 -0.044369	-0.030368 0.976472 0.985633 -0.025964	1 -0.021988 9999
7 65	19 20	7 65	0.233005 0.849619 0.835412 -0.010882	0.011869 0.983028 0.962906 0.000298	-0.019063 0.935225 0.981870 -0.011396	-0.012581 0.935936 0.980277 -0.008815	0.011169 0.955811 0.970096 0.022111	-0.084778 0.948007 0.958268 -0.028745	-0.055428 0.919534 0.968477 -0.007120	-0.008193 0.982550 0.969860 0.005935	-0.014264 0.986567 0.933948 0.001342	0.049013 0.982456 0.981398 0.033602	0.002258 0.975619 0.973143 0.013486	-0.017867 0.942014 0.976896 0.017254	-0.008770 0.976472 0.988512 -0.010192	0 0.000000 9999
7 66	19 20	7 66	0.260579 0.849619 0.808622 0.001346	-0.002008 0.983028 0.966041 0.013184	-0.005742 0.935225 0.985074 -0.009386	-0.001211 0.935936 0.982870 -0.005889	0.008849 0.955811 0.969388 -0.007716	-0.037087 0.948007 0.975533 -0.002655	-0.023139 0.919534 0.973943 0.016138	0.016632 0.982550 0.982231 0.012832	0.013938 0.986567 0.959609 0.000781	-0.013510 0.982456 0.982958 -0.020336	-0.065400 0.975619 0.940438 -0.020346	-0.039117 0.942014 0.973477 0.000985	-0.006993 0.976472 0.989063 -0.006320	9 -0.005232 9999
7 67	19 20	7 67	0.415101 0.849619 0.526273 0.007490	-0.028935 0.983028 0.960227 -0.012215	-0.024219 0.935225 0.984290 -0.010994	-0.002672 0.935936 0.985755 -0.001779	0.010798 0.955811 0.972582 -0.012104	-0.045670 0.948007 0.973119 -0.001844	-0.017830 0.919534 0.983646 -0.011262	-0.004113 0.982550 0.971280 -0.000222	-0.021828 0.986567 0.969700 -0.013047	0.012682 0.982456 0.983445 0.007762	-0.046203 0.975619 0.945120 -0.003002	-0.089600 0.942014 0.947301 -0.017252	0.003591 0.976472 0.934129 0.007587	8 -0.009885 9999
7 68	19 20	7 68	0.441172 0.849619 0.449865 0.025244	0.074779 0.983028 0.732124 0.024098	-0.022962 0.935225 0.989223 -0.010317	0.034816 0.935936 0.984392 0.013325	-0.167198 0.955811 0.815121 -0.034386	-0.177178 0.948007 0.849667 -0.047838	-0.281680 0.919534 0.786496 -0.109524	-0.019459 0.982550 0.921630 -0.000707	-0.083428 0.986567 0.720215 -0.062113	0.061715 0.982456 0.878152 0.016863	0.067821 0.975619 0.901201 0.003505	-0.134744 0.942014 0.927577 -0.042491	0.009750 0.976472 0.983119 0.008494	6 -0.052582 -9
7 69	19 20	7 69	0.393645 0.849619 0.620058 0.024863	-0.010365 0.983028 0.972832 0.003412	0.000826 0.935225 0.982233 0.013295	0.009619 0.935936 0.983409 0.017513	0.042118 0.955811 0.961926 0.003831	-0.068979 0.948007 0.965490 -0.024214	-0.109986 0.919534 0.954649 -0.038223	-0.017099 0.982550 0.980957 -0.011420	0.014291 0.986567 0.970747 0.001977	-0.013319 0.982456 0.964840 -0.024769	-0.099215 0.975619 0.860828 -0.030270	-0.054922 0.942014 0.965293 -0.005320	0.017793 0.976472 0.986653 0.006754	6 -0.030828 9999
7 70	19 20	7 70	0.242394 0.849619 0.820148 -0.002333	0.004670 0.983028 0.978386 0.014980	-0.016613 0.935225 0.979464 -0.009407	-0.011398 0.935936 0.983120 -0.010547	0.011670 0.955811 0.967413 -0.026640	-0.060152 0.948007 0.960598 -0.003385	-0.016476 0.919534 0.980555 -0.018152	-0.033498 0.982550 0.961627 -0.022700	0.007607 0.986567 0.982399 0.000656	0.005983 0.982456 0.978872 -0.002372	-0.061715 0.975619 0.939511 -0.022667	-0.061586 0.942014 0.974681 -0.036970	-0.012262 0.976472 0.968567 -0.010828	0 0.000000 9999
7 71	19 20	7 71	0.111040 0.849619 0.909800 -0.005320	0.010374 0.983028 0.956224 -0.006853	0.022277 0.935225 0.984988 0.017411	-0.079820 0.935936 0.961133 -0.024808	-0.007408 0.955811 0.976322 0.010698	0.004450 0.948007 0.981637 -0.013116	-0.014575 0.919534 0.977567 0.017317	-0.003784 0.982550 0.967701 -0.009320	-0.026004 0.986567 0.967904 -0.016466	-0.010007 0.982456 0.983423 -0.015931	-0.003932 0.975619 0.981457 -0.012211	-0.041614 0.942014 0.981814 -0.033543	-0.002819 0.976472 0.982816 -0.007272	0 0.000000 9999
7 72	19 20	7 72	0.249500 0.849619 0.812125 -0.016081	-0.038338 0.983028 0.953558 -0.018402	-0.008117 0.935225 0.982678 -0.005909	-0.003054 0.935936 0.981393 -0.001774	0.023244 0.955811 0.982508 0.009990	0.057739 0.948007 0.968223 0.008240	0.054429 0.919534 0.984407 0.031856	0.010113 0.982550 0.981356 0.003623	-0.001716 0.986567 0.978667 -0.007157	0.013451 0.982456 0.978858 -0.004676	0.013524 0.975619 0.984863 0.014044	-0.045493 0.942014 0.980243 -0.003704	-0.022799 0.976472 0.985665 -0.025970	0 0.000000 9999
7 73	19 20	7 73	0.245423 0.849619 0.819537 -0.021380	0.007423 0.983028 0.980584 0.012855	-0.010524 0.935225 0.984882 0.001772	-0.009176 0.935936 0.985788 0.002662	0.048933 0.955811 0.975908 0.009862	-0.109897 0.948007 0.930268 -0.013102	0.102806 0.919534 0.960511 0.024512	-0.022633 0.982550 0.953767 -0.006473	0.006928 0.986567 0.979664 -0.001481	0.019508 0.982456 0.978633 0.013519	0.034583 0.975619 0.984635 0.018664	-0.050985 0.942014 0.964125 0.005677	-0.001113 0.976472 0.990538 -0.002564	0 0.000000 9999
7 74	19 20	7 74	0.207557 0.849619 0.853348 0.008255	-0.009466 0.983028 0.931253 0.020847	0.010091 0.935225 0.988686 0.019227	0.012925 0.935936 0.989100 0.017618	-0.003057 0.955811 0.984476 0.016025	-0.096819 0.948007 0.933952 -0.011546	0.047138 0.919534 0.984963 0.023740	-0.006785 0.982550 0.953480 0.005356	0.005155 0.986567 0.983636 -0.001078	0.014799 0.982456 0.980237 0.005232	0.004735 0.975619 0.978936 -0.016211	-0.059681 0.942014 0.977344 -0.014532	0.056782 0.976472 0.984227 0.055783	6 0.013999 9999
7 75	19 20	7 75	0.227833 0.849619 0.795328 0.002600	0.006573 0.983028 0.981075 0.002928	0.101663 0.935225 0.943009 0.034957	0.099848 0.935936 0.941749 0.031390	0.074681 0.955811 0.958567 0.025694	0.101157 0.948007 0.934454 0.027060	0.111880 0.919534 0.947457 0.031889	0.007834 0.982550 0.979962 0.005931	0.016961 0.986567 0.983987 0.012605	0.004392 0.982456 0.979956 -0.002192	-0.000640 0.975619 0.969684 -0.008631	0.084917 0.942014 0.942828 0.024804	0.013881 0.976472 0.989294 0.010759	6 0.009106 9999
7 76	19 20	7 76	0.157921 0.849619 0.843111 0.000178	-0.025170 0.983028 0.982233 -0.021187	-0.022984 0.935225 0.977300 0.007936	-0.026884 0.935936 0.976394 -0.000008	0.042856 0.955811 0.975926 0.017024	-0.100364 0.948007 0.933014 -0.027732	0.081826 0.919534 0.966104 0.016205	-0.009014 0.982550 0.956632 0.006975	0.006049 0.986567 0.985960 0.001868	0.022592 0.982456 0.983910 0.012365	0.001597 0.975619 0.979474 -0.016402	-0.048367 0.942014 0.974453 -0.006690	-0.007010 0.976472 0.990226 -0.004628	1 -0.001942 9999
7 77	19 20	7 77	0.276914 0.849619 0.753526 0.009554	0.022934 0.983028 0.982815 0.030910	-0.000199 0.935225 0.972227 -0.018550	-0.002106 0.935936 0.972518 -0.020009	0.039885 0.955811 0.973419 0.000405	-0.062029 0.948007 0.965949 -0.010375	-0.010136 0.919534 0.977324 -0.011722	-0.007374 0.982550 0.959260 0.007681	0.005882 0.986567 0.987091 -0.000044	-0.010732 0.982456 0.978394 -0.022122	-0.033415 0.975619 0.950895 -0.004781	-0.024184 0.942014 0.969751 -0.012342	-0.043805 0.976472 0.986373 -0.043346	9 -0.014538 9999
7 78	19 20	7 78	0.271609 0.849619 0.773088 -0.000599	-0.003908 0.983028 0.983780 0.004476	0.006747 0.935225 0.984131 0.002083	0.005419 0.935936 0.983958 -0.002292	0.042849 0.955811 0.964725 -0.006978	-0.053365 0.948007 0.959484 0.002317	-0.027447 0.919534 0.987117 -0.030599	-0.025366 0.982550 0.954852 -0.016734	0.012137 0.986567 0.981432 0.003337	0.010633 0.982456 0.981870 0.000579	-0.062588 0.975619 0.942124 -0.017859	-0.053189 0.942014 0.982141 -0.034609	-0.018200 0.976472 0.985602 -0.015668	0 0.000000 9999
7 79	19 20	7 79	0.319977 0.849619 0.759917 0.021643	-0.012105 0.983028 0.973488 0.002177	-0.033929 0.935225 0.987799 -0.031922	-0.028108 0.935936 0.986835 -0.031635	0.022324 0.955811 0.983725 0.009362	0.023191 0.948007 0.978297 -0.003316	0.020238 0.919534 0.986970 0.012902	0.009295 0.982550 0.987790 0.007802	-0.003352 0.986567 0.986280 0.000290	0.013622 0.982456 0.982491 0.000912	-0.023344 0.975619 0.972999 -0.007715	-0.061094 0.942014 0.979636 -0.031869	-0.011470 0.976472 0.982542 -0.004781	2 -0.026285 9999
7 80	19 20	7 80	0.298235 0.849619 0.769680 -0.007159	-0.017123 0.983028 0.948221 0.006472	-0.012897 0.935225 0.982274 -0.008229	-0.005450 0.935936 0.983078 -0.005404	0.029930 0.955811 0.981063 -0.001967	-0.082732 0.948007 0.956123 -0.020751	0.033936 0.919534 0.984324 0.010615	0.012462 0.982550 0.954174 0.021371	0.016465 0.986567 0.983311 0.010969	0.027848 0.982456 0.977221 0.022296	-0.034203 0.975619 0.966024 -0.002816	-0.094216 0.942014 0.974650 -0.050877	-0.017691 0.976472 0.985004 -0.020289	0 0.000000 9999
7 81	19 20	7 81	0.332849 0.849619 0.746271 0.015708	-0.033274 0.983028 0.968797 -0.019126	0.039034 0.935225 0.981241 0.037782	0.040224 0.935936 0.981361 0.035377	0.046880 0.955811 0.972089 0.003894	-0.088260 0.948007 0.961130 -0.025776	0.049296 0.919534 0.984086 0.040507	-0.031282 0.982550 0.946916 -0.020449	0.006472 0.986567 0.980092 -0.002433	0.014932 0.982456 0.974338 -0.001268	-0.030937 0.975619 0.930614 0.020615	-0.024232 0.942014 0.981564 0.010583	-0.030396 0.976472 0.978824 -0.034596	6 0.025225 9999
7 82	19 20	7 82	0.224783 0.849619 0.808398 -0.011020	-0.004553 0.983028 0.975717 -0.003739	0.094439 0.935225 0.928440 0.021473	0.094581 0.935936 0.929611 0.022829	0.068958 0.955811 0.942012 0.000024	0.088544 0.948007 0.944652 0.033061	0.135178 0.919534 0.920117 0.024898	-0.015855 0.982550 0.980569 -0.019207	-0.002602 0.986567 0.973676 -0.015862	-0.010354 0.982456 0.984110 -0.019640	0.005258 0.975619 0.973454 -0.013209	0.086137 0.942014 0.936737 0.012894	-0.011204 0.976472 0.984614 -0.005770	0 0.000000 9999
7 83	19 20	7 83	0.286396 0.849619 0.795893 0.024007	-0.022327 0.983028 0.973025 -0.015487	0.084441 0.935225 0.968465 0.039184	0.087425 0.935936 0.966419 0.042778	0.050156 0.955811 0.966379 0.003872	0.006559 0.948007 0.971437 0.040651	0.078245 0.919534 0.974265 0.036866	-0.003968 0.982550 0.949399 0.008897	0.033780 0.986567 0.980488 0.031314	-0.000686 0.982456 0.972011 -0.012157	0.000479 0.975619 0.974781 0.015453	0.055403 0.942014 0.980223 0.034146	0.004886 0.976472 0.980924 0.007343	6 0.029750 9999
7 84	19 19	7 84	0.070436 0.849619 0.782070 -0.037786	-0.013106 0.983028 0.979080 -0.003837	0.011220 0.935225 0.982079 0.008783	0.010087 0.935936 0.983174 0.001536	-0.056058 0.955811 0.883526 -0.001751	-0.051739 0.948007 0.952609 -0.004116	-0.038805 0.919534 0.974846 0.000384	-0.006434 0.982550 0.982748 -0.011192	0.006683 0.986567 0.974417 -0.001990	0.012947 0.982456 0.978174 0.009209	-0.004428 0.975619 0.959793 -0.020964	-0.018156 0.942014 0.986216 0.000505	0.003108 0.976472 0.966217 0.000187	0 0.000000 9999
7 85	19 20	7 85	0.205522 0.849619 0.888045 0.015515	0.007671 0.983028 0.974652 0.006316	0.018311 0.935225 0.983403 0.021604	0.017301 0.935936 0.985368 0.015250	-0.025917 0.955811 0.974780 0.006098	0.046074 0.948007 0.975528 0.015675	-0.087504 0.919534 0.970214 -0.022308	0.027193 0.982550 0.963416 0.014358	0.001885 0.986567 0.977949 0.000305	-0.010373 0.982456 0.971788 0.000955	0.013796 0.975619 0.975602 -0.001924	-0.021482 0.942014 0.984337 0.003963	-0.002228 0.976472 0.984978 -0.002690	6 -0.018604 9999
7 86	19 20	7 86	0.255431 0.849619 0.816078 0.002150	-0.016598 0.983028 0.973709 -0.004380	0.014380 0.935225 0.976193 -0.014738	0.018427 0.935936 0.974946 -0.011734	0.022833 0.955811 0.981385 0.009893	0.073021 0.948007 0.958564 0.012097	0.012461 0.919534 0.980285 -0.002779	0.020970 0.982550 0.980499 0.009849	-0.002752 0.986567 0.985459 -0.006808	0.006176 0.982456 0.985434 0.003701	0.037025 0.975619 0.985990 0.035536	-0.038470 0.942014 0.986055 -0.027974	-0.013744 0.976472 0.986975 -0.015184	10 0.008741 9999
7 87	19 20	7 87	0.249154 0.849619 0.831232 -0.000519	0.031376 0.983028 0.971249 0.016933	0.006301 0.935225 0.982852 0.008282	0.004939 0.935936 0.982446 -0.000163	-0.050206 0.955811 0.973007 -0.015952	0.037143 0.948007 0.968131 -0.014011	0.008511 0.919534 0.980667 0.007507	-0.026049 0.982550 0.973120 -0.034131	-0.020738 0.986567 0.970637 -0.028511	-0.004238 0.982456 0.978777 -0.006469	0.035763 0.975619 0.979704 0.016179	-0.024959 0.942014 0.979229 0.001495	-0.008189 0.976472 0.949034 0.005526	0 0.000000 9999
7 88	19 20	7 88	0.289722 0.849619 0.768960 0.004545	0.008581 0.983028 0.983591 0.003136	-0.009753 0.935225 0.980422 -0.004916	0.018240 0.935936 0.979757 0.007418	0.029766 0.955811 0.985075 0.017114	-0.028821 0.948007 0.975259 0.013753	0.013432 0.919534 0.982666 0.005664	0.007498 0.982550 0.975418 0.014494	-0.045196 0.986567 0.939017 -0.030865	0.031076 0.982456 0.979363 0.018691	-0.008684 0.975619 0.976535 0.009264	-0.047860 0.942014 0.978233 -0.018714	-0.028774 0.976472 0.918251 -0.016553	8 -0.011844 9999
7 89	19 20	7 89	0.275877 0.849619 0.785931 -0.005983	0.013389 0.983028 0.980355 0.019719	-0.032448 0.935225 0.981300 -0.023944	-0.015886 0.935936 0.979492 -0.013910	0.008155 0.955811 0.976193 -0.018783	-0.035599 0.948007 0.980422 -0.004826	-0.010860 0.919534 0.984782 -0.005659	-0.006320 0.982550 0.983622 -0.002133	0.011780 0.986567 0.976436 0.018717	0.016300 0.982456 0.977221 0.000735	-0.047917 0.975619 0.957656 -0.013231	-0.072113 0.942014 0.972277 -0.035736	-0.032374 0.976472 0.959766 -0.033705	0 0.000000 9999
7 90	19 20	7 90	0.301187 0.849619 0.758900 0.003954	-0.031888 0.983028 0.963786 -0.017233	-0.014925 0.935225 0.976603 -0.003666	-0.008829 0.935936 0.974476 -0.004723	0.039742 0.955811 0.971126 -0.003019	-0.068789 0.948007 0.972218 -0.019644	0.023321 0.919534 0.983758 0.005996	-0.030104 0.982550 0.957965 -0.017948	-0.020611 0.986567 0.977564 -0.024236	0.005759 0.982456 0.972297 -0.013147	-0.064978 0.975619 0.931264 -0.012349	-0.040743 0.942014 0.980701 -0.008312	-0.012574 0.976472 0.973268 -0.007666	8 -0.009789 9999
7 91	19 20	7 91	0.291471 0.849619 0.799566 0.015659	0.032913 0.983028 0.980250 0.017589	-0.095973 0.935225 0.948793 -0.020804	-0.093365 0.935936 0.948714 -0.019633	0.104051 0.955811 0.939666 0.031841	0.049096 0.948007 0.980231 0.019606	0.032724 0.919534 0.983478 0.015959	0.011086 0.982550 0.979607 0.015337	0.014194 0.986567 0.978389 0.006865	0.007921 0.982456 0.979930 -0.008535	-0.025424 0.975619 0.987671 -0.013647	0.067999 0.942014 0.973944 0.019843	-0.018413 0.976472 0.986080 -0.013767	4 0.022329 9999
7 92	19 17	7 92	0.129553 0.849619 0.910037 -0.016797	0.021676 0.983028 0.947036 0.003105	0.002076 0.935225 0.984597 0.000751	-0.081266 0.935936 0.952419 -0.016013	-0.030732 0.955811 0.968825 -0.005864	0.008522 0.948007 0.982502 -0.005475	-0.020363 0.919534 0.975253 0.000912	-0.009069 0.982550 0.974637 -0.013146	-0.020884 0.986567 0.969177 -0.006757	-0.003544 0.982456 0.974443 -0.008962	0.001185 0.975619 0.981022 -0.005511	-0.027927 0.942014 0.977391 -0.002166	0.025295 0.976472 0.987472 0.023408	0 0.000000 9999
7 93	19 19	7 93	0.260957 0.849619 0.791709 -0.003845	-0.013472 0.983028 0.983182 -0.008265	-0.018403 0.935225 0.982912 -0.014311	-0.015842 0.935936 0.980267 -0.014875	0.019521 0.955811 0.972795 -0.019833	-0.073504 0.948007 0.953114 -0.007206	-0.025872 0.919534 0.982579 -0.036780	-0.010288 0.982550 0.963226 0.001357	0.004019 0.986567 0.984345 0.000525	0.011245 0.982456 0.978983 0.003169	-0.046191 0.975619 0.947054 -0.010774	-0.056474 0.942014 0.971422 -0.030303	-0.004403 0.976472 0.986683 -0.003555	0 0.000000 9999
7 94	19 20	7 94	0.214865 0.849619 0.817280 0.007596	-0.016999 0.983028 0.975095 -0.007111	0.102409 0.935225 0.925968 0.027120	0.099509 0.935936 0.922000 0.021517	0.064013 0.955811 0.958102 0.010162	0.013166 0.948007 0.984354 0.010746	0.098541 0.919534 0.958252 0.025608	-0.034308 0.982550 0.961988 -0.028379	0.003031 0.986567 0.983044 -0.005707	0.002155 0.982456 0.980233 -0.007204	0.027672 0.975619 0.981337 0.021055	0.095763 0.942014 0.948174 0.031469	-0.006472 0.976472 0.989559 -0.002965	11 0.015461 9999
7 95	19 20	7 95	0.294797 0.849619 0.775377 0.000740	-0.005183 0.983028 0.981198 0.001972	-0.003215 0.935225 0.976360 0.009008	0.002164 0.935936 0.981128 0.013841	0.002842 0.955811 0.985325 0.009173	0.004029 0.948007 0.984059 0.002937	-0.058866 0.919534 0.970570 0.002503	0.040924 0.982550 0.973093 0.028638	0.006641 0.986567 0.972189 0.002659	0.027786 0.982456 0.981256 0.035262	-0.035795 0.975619 0.977516 -0.011571	-0.060328 0.942014 0.977026 -0.023758	-0.014362 0.976472 0.988881 -0.015960	9 0.005108 9999
7 96	19 20	7 96	0.310962 0.849619 0.798709 0.034445	-0.008453 0.983028 0.979622 0.006460	0.003213 0.935225 0.982851 0.008025	0.006243 0.935936 0.982620 0.006127	0.045638 0.955811 0.974018 0.008801	-0.100206 0.948007 0.948924 -0.030281	0.115725 0.919534 0.965047 0.048596	-0.011151 0.982550 0.959790 0.002629	-0.021687 0.986567 0.981542 -0.026647	0.002823 0.982456 0.983950 -0.007456	0.020781 0.975619 0.985789 0.017569	-0.048760 0.942014 0.978650 -0.011885	-0.001547 0.976472 0.989129 -0.001474	6 0.040913 178
7 97	19 19	7 97	0.108634 0.849619 0.787731 0.012193	-0.005485 0.983028 0.969490 0.004519	0.005535 0.935225 0.988953 0.001335	0.009523 0.935936 0.985130 0.002905	-0.085629 0.955811 0.868377 -0.024914	-0.062296 0.948007 0.956080 -0.022919	-0.056258 0.919534 0.977125 -0.009434	0.015443 0.982550 0.988074 0.013034	0.013530 0.986567 0.968489 0.008287	-0.001253 0.982456 0.988562 -0.008740	-0.004124 0.975619 0.954135 -0.025213	-0.071074 0.942014 0.981913 -0.051207	0.004009 0.976472 0.958995 0.003698	4 -0.017429 9999
7 98	19 20	7 98	0.314668 0.849619 0.789678 0.018753	-0.009026 0.983028 0.958282 0.012078	0.017739 0.935225 0.984440 0.029001	0.022065 0.935936 0.982387 0.031115	0.079441 0.955811 0.974289 0.041542	-0.067964 0.948007 0.972532 -0.021773	0.049198 0.919534 0.984184 0.017221	0.001814 0.982550 0.957944 0.013046	0.029864 0.986567 0.980931 0.025487	0.025398 0.982456 0.983549 0.014129	-0.063138 0.975619 0.932195 -0.014805	-0.032673 0.942014 0.978139 0.003629	-0.020469 0.976472 0.987291 -0.023240	4 0.027911 9999
7 99	19 20	7 99	0.321027 0.849619 0.762470 0.019274	-0.006462 0.983028 0.984830 -0.002163	-0.011472 0.935225 0.974876 0.000493	-0.002160 0.935936 0.980801 0.002174	0.089463 0.955811 0.962481 0.033610	0.001558 0.948007 0.982964 0.001240	0.040417 0.919534 0.980084 0.009422	0.006295 0.982550 0.979929 0.010821	-0.006996 0.986567 0.984272 -0.009583	0.049365 0.982456 0.975045 0.031717	-0.034104 0.975619 0.961860 0.001812	0.005075 0.942014 0.985387 0.009032	-0.017592 0.976472 0.970601 -0.012709	4 0.025452 9999
7 100	19 20	7 100	0.317936 0.849619 0.805430 0.046162	0.015855 0.983028 0.976987 0.002663	-0.169064 0.935225 0.929966 -0.099788	-0.165594 0.935936 0.928926 -0.094091	0.107833 0.955811 0.937270 0.029745	0.058641 0.948007 0.976721 0.024788	0.003013 0.919534 0.987239 -0.014965	-0.017784 0.982550 0.979928 -0.010910	-0.013905 0.986567 0.982276 -0.022977	0.017221 0.982456 0.981975 0.001884	0.007947 0.975619 0.981975 0.007284	0.111861 0.942014 0.956741 0.053927	-0.035031 0.976472 0.983502 -0.033077	2 -0.067871 33
7 101	19 20	7 101	0.291950 0.849619 0.786028 0.006067	0.013153 0.983028 0.973225 0.000587	-0.045611 0.935225 0.976082 -0.022686	-0.031170 0.935936 0.976724 -0.017581	-0.000132 0.955811 0.982387 -0.002435	0.011370 0.948007 0.987803 0.009652	0.039426 0.919534 0.984939 0.032496	-0.002992 0.982550 0.984964 -0.003727	-0.026118 0.986567 0.948049 -0.003931	0.026214 0.982456 0.981595 0.016728	0.017352 0.975619 0.982244 0.001094	-0.004216 0.942014 0.983694 -0.007006	-0.030242 0.976472 0.930296 -0.023120	6 0.014041 9999
7 102	19 20	7 102	0.267789 0.849619 0.833512 0.011835	0.013428 0.983028 0.982137 0.006828	-0.056682 0.935225 0.985799 -0.051176	-0.049528 0.935936 0.985475 -0.050326	0.027941 0.955811 0.976669 0.000625	-0.043012 0.948007 0.973862 -0.004708	0.076843 0.919534 0.968004 0.018525	-0.008939 0.982550 0.971589 -0.000414	0.000793 0.986567 0.978098 0.004764	0.001984 0.982456 0.981703 -0.006843	0.046130 0.975619 0.976919 0.027827	0.006398 0.942014 0.978759 0.021470	-0.013762 0.976472 0.959534 -0.005422	2 -0.024610 9999
7 103	19 18	7 103	0.237557 0.849619 0.860880 0.003252	0.009047 0.983028 0.956032 -0.009902	0.000583 0.935225 0.952217 -0.004272	0.009863 0.935936 0.976036 -0.001540	-0.078996 0.955811 0.942003 -0.013199	0.033075 0.948007 0.982830 0.015402	-0.074481 0.919534 0.967523 -0.014719	0.001537 0.982550 0.974076 -0.000523	-0.029441 0.986567 0.936985 -0.008469	0.003940 0.982456 0.974596 -0.009339	0.031218 0.975619 0.980480 0.011935	-0.032622 0.942014 0.951947 -0.001219	0.002087 0.976472 0.990498 0.000736	6 -0.006919 9999
7 104	19 13	7 104	0.241482 0.849619 0.859530 0.015537	0.037615 0.983028 0.958037 0.018529	0.000903 0.935225 0.994726 -0.002810	0.006659 0.935936 0.994090 -0.003079	-0.087814 0.955811 0.942418 -0.022357	-0.031619 0.948007 0.982701 -0.016356	-0.118758 0.919534 0.939711 -0.022273	0.008293 0.982550 0.914041 -0.015253	0.028257 0.986567 0.981830 0.017368	-0.044639 0.982456 0.943814 -0.018080	0.050076 0.975619 0.974761 0.033609	-0.051423 0.942014 0.967841 -0.006719	0.033338 0.976472 0.979926 0.036705	10 0.022851 9999
7 106	19 14	7 106	0.203289 0.849619 0.856777 -0.020075	0.019200 0.983028 0.977242 0.012040	0.003957 0.935225 0.975702 -0.004199	0.004882 0.935936 0.972808 -0.006788	0.072762 0.955811 0.938304 0.003035	0.052554 0.948007 0.960363 -0.003705	0.053599 0.919534 0.959082 -0.015855	0.013732 0.982550 0.981818 0.014091	0.006283 0.986567 0.980122 0.001817	0.019322 0.982456 0.963379 0.003022	0.042861 0.975619 0.974416 0.027309	0.060621 0.942014 0.957838 0.007191	0.025306 0.976472 0.981519 0.032047	0 0.000000 9999
7 107	19 5	7 107	0.371816 0.849619 0.622859 -0.001037	0.046488 0.983028 0.887831 0.008372	-0.211164 0.935225 0.840784 -0.089455	-0.206385 0.935936 0.834087 -0.078351	0.123020 0.955811 0.890271 0.029116	0.129000 0.948007 0.908388 0.039544	0.104984 0.919534 0.947839 0.021572	-0.034392 0.982550 0.956553 -0.022981	0.011743 0.986567 0.965992 -0.001625	0.078046 0.982456 0.870291 0.038141	0.052285 0.975619 0.946828 0.016114	0.162938 0.942014 0.874640 0.047707	-0.014104 0.976472 0.978406 -0.015220	0 0.000000 9999
8 9	17 19	8 9	0.164486 0.934047 0.831395 0.018451	-0.070004 0.948524 0.968738 -0.041602	-0.005788 0.993100 0.957309 -0.006579	-0.003735 0.994508 0.960303 -0.004767	-0.049912 0.980185 0.972862 -0.047593	0.029910 0.967613 0.979247 0.015011	-0.045755 0.976542 0.975063 -0.050415	-0.025983 0.973887 0.985139 -0.021928	-0.001422 0.976177 0.985863 -0.005114	-0.027621 0.972964 0.976752 -0.033156	0.001255 0.974717 0.983612 -0.002852	-0.057907 0.940171 0.971583 -0.045072	0.046492 0.970777 0.979491 0.039787	6 -0.030499 9999
8 10	17 20	8 10	0.152478 0.934047 0.807223 0.001134	0.032722 0.948524 0.980700 0.026315	-0.007753 0.993100 0.976345 -0.010571	-0.009713 0.994508 0.976138 -0.011569	0.017847 0.980185 0.977212 0.025832	0.041980 0.967613 0.981239 0.026528	0.011531 0.976542 0.979254 0.012720	0.015051 0.973887 0.985064 0.010111	0.029409 0.976177 0.979378 0.022019	0.024093 0.972964 0.978819 0.010056	-0.009895 0.974717 0.972707 0.004857	-0.019280 0.940171 0.976476 -0.027416	-0.003586 0.970777 0.984798 -0.002095	4 0.005412 9999
8 11	17 20	8 11	0.171640 0.934047 0.794782 0.012341	-0.007328 0.948524 0.983416 0.006662	0.001516 0.993100 0.972737 -0.000776	-0.000680 0.994508 0.974042 -0.001698	0.018488 0.980185 0.979529 0.008785	-0.034784 0.967613 0.970878 -0.001414	0.002446 0.976542 0.975619 0.004569	-0.028729 0.973887 0.974122 -0.017389	-0.006534 0.976177 0.955135 0.008423	0.027615 0.972964 0.980583 0.018089	0.025622 0.974717 0.978142 0.037370	0.008616 0.940171 0.977511 -0.003730	-0.000805 0.970777 0.960802 0.013878	10 0.021475 9999
8 12	17 8	8 12	0.174871 0.934047 0.946844 0.121759	0.169501 0.948524 0.968777 0.150017	-0.006227 0.993100 0.991555 -0.005574	-0.011982 0.994508 0.989621 -0.010730	0.026615 0.980185 0.957970 0.027381	-0.026907 0.967613 0.973730 -0.007410	-0.035007 0.976542 0.973865 -0.025042	0.040812 0.973887 0.984929 0.039893	0.034800 0.976177 0.972844 0.021086	0.058710 0.972964 0.983294 0.041758	0.086857 0.974717 0.963938 0.074152	0.130494 0.940171 0.980640 0.105598	0.050590 0.970777 0.968239 0.048051	0 0.121759 -9
8 13	17 20	8 13	0.155150 0.934047 0.830388 0.015000	-0.047567 0.948524 0.981721 -0.033016	0.011780 0.993100 0.973961 0.007169	0.007841 0.994508 0.976538 0.004809	-0.017194 0.980185 0.972096 -0.018690	0.033061 0.967613 0.980569 0.020834	-0.011924 0.976542 0.979488 -0.005093	0.004941 0.973887 0.986646 0.010324	0.015647 0.976177 0.980507 0.010600	-0.013746 0.972964 0.983744 -0.029540	-0.011756 0.974717 0.961334 0.009680	-0.022123 0.940171 0.981392 -0.016175	-0.004806 0.970777 0.987290 -0.002284	1 -0.022254 9999
8 14	17 20	8 14	0.168728 0.934047 0.801292 0.015574	0.028868 0.948524 0.982960 0.015767	-0.000285 0.993100 0.976675 -0.002314	0.002583 0.994508 0.974556 0.000456	-0.012080 0.980185 0.977305 -0.008301	0.012162 0.967613 0.985581 0.009119	0.001472 0.976542 0.985457 0.000612	-0.001577 0.973887 0.978828 0.009435	-0.002499 0.976177 0.986807 -0.009157	0.026266 0.972964 0.976694 0.017290	-0.027042 0.974717 0.969583 -0.007442	-0.009886 0.940171 0.979475 -0.015815	0.006031 0.970777 0.988648 0.004518	9 0.016410 9999
8 15	17 20	8 15	0.164886 0.934047 0.812694 0.014686	-0.034549 0.948524 0.980750 -0.033651	0.002352 0.993100 0.982034 0.001433	0.001685 0.994508 0.980273 0.000186	0.018736 0.980185 0.978158 0.012185	0.036400 0.967613 0.981263 0.015105	-0.008216 0.976542 0.975013 -0.010366	0.029922 0.973887 0.972252 0.015375	-0.011326 0.976177 0.981776 -0.012017	0.004790 0.972964 0.981828 0.004857	0.033997 0.974717 0.979802 0.040866	0.002289 0.940171 0.974317 -0.010887	-0.016276 0.970777 0.982890 -0.014573	10 0.024498 9999
8 16	17 20	8 16	0.120987 0.934047 0.894658 0.011697	0.040112 0.948524 0.933079 -0.002139	-0.003168 0.993100 0.988848 -0.004222	0.000235 0.994508 0.987945 -0.000672	-0.026544 0.980185 0.977022 -0.032127	-0.071613 0.967613 0.952398 -0.017772	-0.031486 0.976542 0.981006 -0.034682	-0.058224 0.973887 0.963402 -0.024952	-0.001044 0.976177 0.983727 -0.012359	0.004262 0.972964 0.988115 0.001201	0.021619 0.974717 0.977566 0.001065	0.026763 0.940171 0.970921 0.002003	0.038160 0.970777 0.986493 0.037680	6 -0.020141 9999
8 17	17 20	8 17	0.114985 0.934047 0.887008 -0.006327	0.027488 0.948524 0.938414 -0.008922	0.002669 0.993100 0.982492 0.004707	0.001854 0.994508 0.983983 0.005114	-0.013369 0.980185 0.979175 -0.021254	-0.049501 0.967613 0.982193 -0.035482	-0.035206 0.976542 0.982619 -0.040861	-0.051136 0.973887 0.980453 -0.045951	0.000841 0.976177 0.980326 -0.007168	-0.033508 0.972964 0.987980 -0.040818	-0.007159 0.974717 0.978669 -0.020809	0.032517 0.940171 0.978813 0.003070	-0.001750 0.970777 0.984952 -0.006261	0 0.000000 9999
8 18	17 20	8 18	0.173035 0.934047 0.801231 0.016302	0.019174 0.948524 0.964875 0.027605	-0.000095 0.993100 0.970558 -0.001985	0.000866 0.994508 0.971709 -0.000087	-0.006894 0.980185 0.983796 -0.009699	-0.039757 0.967613 0.983811 -0.044332	0.005230 0.976542 0.979917 -0.001680	-0.019213 0.973887 0.980900 -0.022209	-0.016655 0.976177 0.950718 0.004144	-0.012751 0.972964 0.982155 -0.018069	-0.030224 0.974717 0.982159 -0.032713	-0.010906 0.940171 0.983089 -0.008494	-0.021142 0.970777 0.943029 0.007194	7 -0.019028 9999
8 19	17 14	8 19	0.149417 0.934047 0.958545 0.092613	-0.053537 0.948524 0.983689 -0.036160	-0.025637 0.993100 0.948789 -0.021946	-0.020633 0.994508 0.980351 -0.020395	-0.021076 0.980185 0.971278 -0.030796	0.051995 0.967613 0.982783 0.037715	-0.021508 0.976542 0.984048 -0.014862	0.055945 0.973887 0.979745 0.037463	0.009097 0.976177 0.978721 0.002170	-0.061096 0.972964 0.978568 -0.051189	0.026798 0.974717 0.987329 0.017815	0.170802 0.940171 0.937702 0.142867	0.004347 0.970777 0.984995 -0.000409	11 0.115028 4
8 20	17 16	8 20	0.124422 0.934047 0.894770 0.008509	0.016930 0.948524 0.978786 0.011623	0.012028 0.993100 0.986723 0.015168	0.003020 0.994508 0.991060 0.003927	0.006588 0.980185 0.978693 0.002770	0.034282 0.967613 0.980016 0.023089	-0.012979 0.976542 0.967092 -0.007742	0.035232 0.973887 0.975225 0.014552	0.002072 0.976177 0.978593 -0.002893	-0.015797 0.972964 0.974120 -0.010354	0.026863 0.974717 0.981201 0.014005	0.211973 0.940171 0.959068 0.172030	0.001123 0.970777 0.987009 -0.000937	11 0.038260 233
8 21	17 20	8 21	0.160943 0.934047 0.843657 0.021463	0.069493 0.948524 0.965124 0.040004	-0.002289 0.993100 0.978320 -0.004273	-0.002068 0.994508 0.979575 -0.002449	-0.020745 0.980185 0.973353 -0.023548	-0.027204 0.967613 0.963248 0.001808	-0.002187 0.976542 0.973457 -0.011476	-0.031367 0.973887 0.965414 -0.021902	0.057000 0.976177 0.971235 0.053452	-0.021435 0.972964 0.984752 -0.026288	-0.022954 0.974717 0.952898 0.002413	0.006662 0.940171 0.982678 -0.005522	-0.001907 0.970777 0.986528 -0.008050	8 0.033871 9999
8 22	17 18	8 22	0.104133 0.934047 0.876835 -0.016800	-0.023935 0.948524 0.972343 0.001771	0.000660 0.993100 0.982270 -0.003990	-0.000207 0.994508 0.981333 -0.003422	0.005297 0.980185 0.973091 -0.002653	-0.005765 0.967613 0.978946 -0.002479	-0.001114 0.976542 0.973131 -0.001406	0.028454 0.973887 0.960695 -0.008365	0.005476 0.976177 0.977100 -0.003299	-0.018811 0.972964 0.966013 0.001248	0.036188 0.974717 0.976815 0.024463	0.035688 0.940171 0.987632 0.024563	0.000712 0.970777 0.975804 -0.005792	0 0.000000 9999
8 23	17 20	8 23	0.165065 0.934047 0.818691 0.015372	-0.041794 0.948524 0.976366 -0.008277	0.005488 0.993100 0.970553 -0.000442	0.003252 0.994508 0.970191 -0.001607	-0.020545 0.980185 0.976427 -0.021029	0.036406 0.967613 0.978404 0.016828	-0.012414 0.976542 0.973835 -0.020714	0.013938 0.973887 0.979526 0.009947	-0.010065 0.976177 0.955506 0.002610	-0.009977 0.972964 0.984204 -0.019096	0.017390 0.974717 0.981375 0.010697	-0.020925 0.940171 0.979412 -0.000725	-0.002832 0.970777 0.953698 0.000838	4 -0.017979 9999
8 24	17 20	8 24	0.167831 0.934047 0.855029 0.051504	0.040544 0.948524 0.961228 0.010553	-0.020465 0.993100 0.979963 -0.020605	-0.014202 0.994508 0.982610 -0.015141	0.004549 0.980185 0.974866 0.008745	-0.039710 0.967613 0.978541 -0.023227	0.011589 0.976542 0.976522 0.004662	-0.054819 0.973887 0.964424 -0.031603	0.004443 0.976177 0.986824 0.003864	0.047573 0.972964 0.976979 0.033144	-0.014919 0.974717 0.971101 0.006864	0.018020 0.940171 0.974822 -0.005981	0.000421 0.970777 0.987549 0.001583	0 0.051504 87
8 25	17 20	8 25	0.127798 0.934047 0.812710 -0.022602	0.010682 0.948524 0.984035 -0.001679	-0.006912 0.993100 0.977649 -0.006365	-0.002751 0.994508 0.976667 -0.002113	-0.025549 0.980185 0.975534 -0.023684	0.032173 0.967613 0.970327 -0.009960	0.006158 0.976542 0.986527 0.004374	0.003672 0.973887 0.983852 -0.008003	-0.003927 0.976177 0.980343 -0.009484	0.005045 0.972964 0.981560 -0.006765	-0.020452 0.974717 0.966536 -0.004245	-0.006510 0.940171 0.978735 -0.011949	0.005080 0.970777 0.988065 -0.000702	0 0.000000 9999
8 26	17 20	8 26	0.123156 0.934047 0.839193 -0.021000	-0.007662 0.948524 0.986121 -0.004371	-0.003352 0.993100 0.945691 0.001084	-0.004607 0.994508 0.945303 -0.000722	-0.004965 0.980185 0.962305 -0.000575	0.079565 0.967613 0.942517 0.018769	0.002571 0.976542 0.934263 -0.014497	0.019619 0.973887 0.981127 -0.001870	0.002707 0.976177 0.977983 -0.009233	0.019295 0.972964 0.983447 0.008951	0.047228 0.974717 0.975010 0.025225	-0.020293 0.940171 0.952506 0.006040	-0.003178 0.970777 0.987986 -0.010463	0 0.000000 9999
8 27	17 18	8 27	0.126233 0.934047 0.893257 0.028144	0.028512 0.948524 0.980108 0.026000	-0.056944 0.993100 0.949404 -0.055847	-0.053863 0.994508 0.951559 -0.050129	-0.021133 0.980185 0.970402 -0.018221	0.059801 0.967613 0.956682 0.023301	-0.005142 0.976542 0.946673 -0.011218	-0.025171 0.973887 0.981006 -0.029993	0.004099 0.976177 0.978220 0.001780	0.001426 0.972964 0.982397 -0.004600	-0.013171 0.974717 0.972246 -0.024471	-0.108926 0.940171 0.957695 -0.093662	-0.001117 0.970777 0.989458 -0.007856	2 -0.039645 203
8 28	17 20	8 28	0.131981 0.934047 0.836449 -0.008324	-0.010465 0.948524 0.980287 -0.009159	-0.008238 0.993100 0.981034 -0.010291	0.000417 0.994508 0.980107 -0.000166	-0.012022 0.980185 0.973020 -0.006891	-0.006904 0.967613 0.983637 0.006793	-0.023349 0.976542 0.986601 -0.020690	-0.021606 0.973887 0.977851 -0.006069	0.007740 0.976177 0.983688 0.007507	-0.006681 0.972964 0.983121 -0.011227	-0.001875 0.974717 0.963215 0.020200	0.040713 0.940171 0.981951 0.027862	0.004193 0.970777 0.981134 0.014248	0 0.000000 9999
8 29	17 20	8 29	0.157253 0.934047 0.808014 0.026898	0.007961 0.948524 0.979326 -0.009283	0.001384 0.993100 0.959245 0.002612	-0.000318 0.994508 0.959860 0.001566	-0.014500 0.980185 0.967179 -0.014572	-0.010474 0.967613 0.985677 -0.004037	-0.000743 0.976542 0.972332 -0.006214	-0.045874 0.973887 0.968547 -0.024752	-0.005374 0.976177 0.974581 -0.011646	-0.000898 0.972964 0.982555 -0.011338	0.008242 0.974717 0.985063 0.016146	-0.019518 0.940171 0.982517 -0.010093	-0.004005 0.970777 0.987992 -0.005153	0 0.026898 9999
8 30	17 20	8 30	0.111891 0.934047 0.847132 -0.014369	-0.045146 0.948524 0.970060 -0.029869	-0.001565 0.993100 0.987505 -0.002776	-0.001137 0.994508 0.985238 -0.001038	0.015256 0.980185 0.957655 0.009722	0.027107 0.967613 0.982628 0.017162	-0.011562 0.976542 0.981572 -0.004705	0.011347 0.973887 0.982549 0.003486	0.011019 0.976177 0.940202 0.024777	0.002354 0.972964 0.972928 -0.014314	0.032468 0.974717 0.981265 0.028405	0.013784 0.940171 0.981541 0.007590	0.000631 0.970777 0.987611 -0.007898	0 0.000000 9999
8 31	17 20	8 31	0.114884 0.934047 0.853693 -0.009570	-0.048645 0.948524 0.971855 -0.026915	0.005150 0.993100 0.990778 0.004330	0.002718 0.994508 0.987457 0.001536	-0.007156 0.980185 0.961067 -0.003639	-0.030625 0.967613 0.983755 -0.017637	-0.030029 0.976542 0.965037 -0.016104	0.046193 0.973887 0.945067 0.007674	0.002645 0.976177 0.982008 -0.004058	-0.044728 0.972964 0.968182 -0.029934	-0.005934 0.974717 0.984694 -0.014993	0.045722 0.940171 0.991475 0.036949	0.001909 0.970777 0.979742 -0.003224	0 0.000000 9999
8 32	17 20	8 32	0.150727 0.934047 0.779541 0.000095	0.045704 0.948524 0.980623 0.025368	0.000161 0.993100 0.978701 -0.002698	0.002921 0.994508 0.980069 0.000781	0.020514 0.980185 0.972121 0.014553	-0.028324 0.967613 0.981259 -0.010152	0.013263 0.976542 0.972261 0.009803	0.012749 0.973887 0.976712 0.011346	0.002248 0.976177 0.977906 -0.000747	0.012171 0.972964 0.984064 0.004090	-0.037009 0.974717 0.960222 -0.009874	0.000619 0.940171 0.979858 -0.013548	-0.002609 0.970777 0.990061 -0.004958	4 0.001176 9999
8 33	17 20	8 33	0.148047 0.934047 0.777636 -0.010333	0.008233 0.948524 0.971112 -0.013641	0.008265 0.993100 0.977263 0.003972	0.005796 0.994508 0.975742 0.002009	0.011410 0.980185 0.977244 0.016004	-0.008065 0.967613 0.975819 0.017008	0.010371 0.976542 0.985449 0.002268	-0.027996 0.973887 0.960414 0.004300	0.000240 0.976177 0.978762 -0.002906	0.007746 0.972964 0.984235 -0.000507	-0.026391 0.974717 0.951479 0.000895	-0.013072 0.940171 0.981437 -0.009630	-0.001655 0.970777 0.985918 -0.004279	0 0.000000 9999
8 34	17 20	8 34	0.148538 0.934047 0.810616 0.010375	0.007445 0.948524 0.977306 0.023875	-0.007059 0.993100 0.977719 -0.003982	-0.000906 0.994508 0.981570 0.001109	-0.000123 0.980185 0.957358 -0.007935	0.025082 0.967613 0.974128 -0.006771	-0.009934 0.976542 0.977918 -0.008475	0.043488 0.973887 0.951702 0.005110	0.017004 0.976177 0.975767 0.008539	-0.033223 0.972964 0.955811 -0.016135	-0.004140 0.974717 0.979430 -0.020962	0.023737 0.940171 0.978351 0.000896	-0.034385 0.970777 0.988138 -0.033624	9 -0.012938 9999
8 35	17 20	8 35	0.121281 0.934047 0.814367 -0.021768	-0.067914 0.948524 0.970802 -0.035008	-0.002586 0.993100 0.985712 0.000804	0.001059 0.994508 0.985533 0.003576	-0.011813 0.980185 0.953267 -0.020100	0.024043 0.967613 0.985008 0.012708	-0.022330 0.976542 0.952782 -0.010920	0.042461 0.973887 0.955797 0.005940	-0.001606 0.976177 0.977043 -0.003275	-0.049746 0.972964 0.951864 -0.028638	0.024245 0.974717 0.980306 0.010576	0.017513 0.940171 0.983914 0.002648	-0.001723 0.970777 0.982195 0.004067	0 0.000000 9999
8 36	17 20	8 36	0.170294 0.934047 0.775379 0.031854	-0.011070 0.948524 0.980169 -0.003674	0.007926 0.993100 0.966760 0.005337	0.004300 0.994508 0.968156 0.001554	-0.047979 0.980185 0.953678 -0.044860	-0.022807 0.967613 0.986606 -0.016746	-0.023464 0.976542 0.981681 -0.018733	-0.066520 0.973887 0.971244 -0.045886	0.066075 0.976177 0.981745 0.057682	0.022625 0.972964 0.972696 0.012757	-0.019783 0.974717 0.977647 -0.009478	-0.019322 0.940171 0.983045 -0.010699	0.019914 0.970777 0.979830 0.016024	8 0.042865 146
8 37	17 20	8 37	0.167744 0.934047 0.732465 -0.009647	0.012569 0.948524 0.985523 0.001098	0.005865 0.993100 0.963247 0.001879	0.004133 0.994508 0.965660 -0.000148	0.012280 0.980185 0.954409 0.020924	-0.013977 0.967613 0.983789 -0.011674	0.009087 0.976542 0.983670 0.005816	-0.013356 0.973887 0.969425 0.018663	0.003108 0.976177 0.976882 0.004411	0.009670 0.972964 0.983264 -0.004437	-0.044678 0.974717 0.961014 -0.017489	0.004699 0.940171 0.983961 -0.001414	-0.004656 0.970777 0.981520 -0.004229	0 0.000000 9999
8 38	17 19	8 38	0.155897 0.934047 0.760936 -0.005365	0.022226 0.948524 0.973975 -0.003458	0.002592 0.993100 0.985816 0.002307	-0.000604 0.994508 0.985252 -0.000154	-0.012568 0.980185 0.966506 -0.003560	-0.018042 0.967613 0.979219 0.004459	-0.008986 0.976542 0.987562 -0.003977	-0.020422 0.973887 0.973826 0.004872	-0.003550 0.976177 0.986137 -0.007230	0.002285 0.972964 0.971047 -0.005801	-0.055003 0.974717 0.936654 -0.020330	0.016027 0.940171 0.979837 0.008500	-0.010936 0.970777 0.983361 -0.010445	0 0.000000 9999
8 39	17 20	8 39	0.151211 0.934047 0.772358 -0.004630	0.038185 0.948524 0.966741 0.006892	0.000111 0.993100 0.987904 -0.003300	-0.001358 0.994508 0.986449 -0.004897	0.040040 0.980185 0.969721 0.043243	-0.038365 0.967613 0.975653 -0.012595	0.030903 0.976542 0.983587 0.027619	-0.017543 0.973887 0.963483 0.018124	0.001277 0.976177 0.983494 -0.009908	0.031543 0.972964 0.975532 0.024141	-0.027967 0.974717 0.920879 0.020328	0.022044 0.940171 0.979538 0.011590	-0.004534 0.970777 0.986239 0.001142	0 0.000000 9999
8 40	17 20	8 40	0.132829 0.934047 0.782643 -0.021340	-0.021455 0.948524 0.985163 -0.025913	0.012684 0.993100 0.980254 0.010566	0.010779 0.994508 0.979824 0.008260	-0.027887 0.980185 0.970338 -0.020931	-0.015516 0.967613 0.987157 -0.004375	-0.006263 0.976542 0.986718 -0.009139	-0.036916 0.973887 0.979465 -0.012854	-0.002529 0.976177 0.985371 -0.011142	-0.002886 0.972964 0.983517 -0.013401	-0.037318 0.974717 0.963761 -0.014200	-0.016537 0.940171 0.985952 -0.016358	-0.001472 0.970777 0.971299 -0.006063	0 0.000000 9999
8 41	17 20	8 41	0.149295 0.934047 0.777458 0.005076	-0.028786 0.948524 0.980010 -0.031225	-0.009244 0.993100 0.973769 -0.005491	-0.008433 0.994508 0.976023 -0.004694	-0.016532 0.980185 0.984125 -0.014618	-0.044717 0.967613 0.985420 -0.045787	-0.027424 0.976542 0.986385 -0.031484	-0.016760 0.973887 0.985238 -0.001451	-0.023020 0.976177 0.968205 -0.005407	-0.006788 0.972964 0.985002 -0.015485	-0.040944 0.974717 0.977000 -0.030950	0.024909 0.940171 0.985258 0.016896	-0.023839 0.970777 0.939028 -0.002312	6 -0.012642 9999
8 42	17 20	8 42	0.128408 0.934047 0.834292 -0.008091	-0.007660 0.948524 0.965296 0.020299	0.000497 0.993100 0.981481 -0.000442	0.000900 0.994508 0.978110 0.000309	0.012955 0.980185 0.954868 0.005889	0.032393 0.967613 0.979872 0.021168	-0.016132 0.976542 0.958171 -0.000230	0.024951 0.973887 0.974729 0.002248	0.042159 0.976177 0.966509 0.059493	-0.018714 0.972964 0.980430 -0.011866	0.011659 0.974717 0.976370 -0.006291	0.010931 0.940171 0.986439 -0.001498	0.000378 0.970777 0.984976 -0.011057	0 0.000000 9999
8 43	17 18	8 43	0.122994 0.934047 0.945382 0.068083	-0.153213 0.948524 0.951240 -0.120443	-0.001583 0.993100 0.980112 0.000289	0.011747 0.994508 0.957962 0.006187	0.019258 0.980185 0.985776 0.014090	0.012953 0.967613 0.981509 -0.000765	-0.043581 0.976542 0.979194 -0.041666	0.034685 0.973887 0.974291 0.019657	-0.053659 0.976177 0.974005 -0.055012	0.006829 0.972964 0.984197 -0.006423	0.023525 0.974717 0.985464 0.023273	0.010566 0.940171 0.978946 0.003411	0.002021 0.970777 0.978088 0.000673	1 -0.090555 12
8 44	17 16	8 44	0.111512 0.934047 0.902526 0.002121	-0.039254 0.948524 0.961837 -0.015090	0.000610 0.993100 0.968819 0.003489	-0.000030 0.994508 0.976736 0.002888	-0.031310 0.980185 0.971634 -0.033534	-0.003701 0.967613 0.983249 0.000016	-0.041487 0.976542 0.958334 -0.028004	0.031475 0.973887 0.948018 -0.002706	0.002569 0.976177 0.982895 0.000798	-0.022554 0.972964 0.972127 -0.004264	-0.011718 0.974717 0.978733 -0.023134	0.026846 0.940171 0.970281 0.014296	0.000131 0.970777 0.988236 -0.007285	4 -0.008434 9999
8 45	17 18	8 45	0.050675 0.934047 0.955111 -0.012016	0.057081 0.948524 0.954986 0.018490	-0.001064 0.993100 0.984373 -0.003512	-0.003154 0.994508 0.985200 -0.004358	0.008721 0.980185 0.983646 0.009563	-0.034300 0.967613 0.972891 -0.011035	0.040667 0.976542 0.978032 0.038021	-0.010801 0.973887 0.966702 0.011666	0.002081 0.976177 0.972280 0.001840	0.052589 0.972964 0.979591 0.049003	-0.015156 0.974717 0.976310 -0.027354	0.032856 0.940171 0.983174 0.013911	-0.000519 0.970777 0.960372 -0.003458	0 0.000000 9999
8 46	17 20	8 46	0.107794 0.934047 0.886492 -0.011343	-0.031757 0.948524 0.963679 -0.024493	-0.009912 0.993100 0.982051 -0.009134	-0.007366 0.994508 0.987516 -0.004754	0.002022 0.980185 0.957445 0.001328	0.006894 0.967613 0.979362 -0.009819	0.018516 0.976542 0.974964 0.014884	0.020675 0.973887 0.969177 0.006385	0.001446 0.976177 0.976145 -0.002312	0.003330 0.972964 0.964203 0.022078	-0.022378 0.974717 0.983125 -0.027552	0.046642 0.940171 0.976452 0.031699	0.060334 0.970777 0.982435 0.059272	0 0.000000 9999
[truncated: 2,475,661 more chars]
