# Supplementary material for: Prediction of Contact Residue Pairs Based on Co-Substitution between Sites in Protein Structures
Source: PLoS One. 2013 Jan 16;8(1):e54252. doi: 10.1371/journal.pone.0054252 (PMC3546969; doi:10.1371/journal.pone.0054252)
Supplement: Data S1 — Coevolution scores, overall coevolution score and rank of each site pair in each protein. (BZ2) [file pone.0054252.s008.bz2 › ./ces_rank/RNase_H_RNH_ECOLI_3-142.4782.bl0_01.ces_rank]

# RNase_H_RNH_ECOLI_3-142.4782.bl0_01.ces_rank
# Neighboring residue pairs (|i - j| <= 5) are excluded.
# #residues = 128  #residue_pairs = 7550  #predicted = 384  #contacts = 273
# 4782 OTUs are used.
# 140 patterns are found.
# 1..140,1..140 : invariant sites are removed;
#
# standard deviation of each characteristics at each site; the max. of | delta | is normalized to one.
#sd 1 0.133348 0.024674 0.060307 0.060316 0.027937 0.050753 0.038535 0.028322 0.016512 0.009445 0.070568 0.084100 0.016016
#sd 2 0.189367 0.042507 0.069207 0.069116 0.043399 0.065800 0.057967 0.047833 0.060013 0.041876 0.117928 0.113405 0.058314
#sd 3 0.184280 0.034210 0.029502 0.033495 0.048388 0.049197 0.048099 0.062656 0.063716 0.104318 0.058900 0.047324 0.052001
#sd 4 0.225621 0.044344 0.071296 0.071411 0.085997 0.073431 0.094499 0.084280 0.080454 0.143357 0.133258 0.123244 0.066813
#sd 5 0.187836 0.038080 0.004972 0.014960 0.037659 0.052073 0.037921 0.054392 0.057799 0.102790 0.029009 0.011446 0.043066
#sd 6 0.155003 0.036116 0.007239 0.027404 0.038496 0.071439 0.025319 0.062851 0.064836 0.024506 0.034016 0.015825 0.048787
#sd 7 0.147576 0.027053 0.000289 0.000491 0.050765 0.040967 0.033240 0.049741 0.030671 0.083842 0.111233 0.007928 0.008328
#sd 8 0.063006 0.012545 0.030942 0.030798 0.015779 0.019938 0.019838 0.019527 0.020510 0.010552 0.034530 0.051278 0.014462
#sd 9 0.080884 0.031765 0.018977 0.020305 0.014965 0.059388 0.014777 0.039370 0.017795 0.006494 0.033240 0.038416 0.000787
#sd 10 0.122355 0.018969 0.003690 0.003691 0.027206 0.075533 0.017876 0.060838 0.002892 0.030477 0.100436 0.010658 0.001092
#sd 11 0.178655 0.036567 0.021464 0.023692 0.057684 0.086727 0.035873 0.073145 0.054046 0.050303 0.131674 0.041394 0.023424
#sd 12 0.216525 0.058143 0.065157 0.065046 0.068211 0.065256 0.050031 0.076701 0.074969 0.092471 0.127720 0.117741 0.060564
#sd 13 0.194666 0.060109 0.056552 0.056669 0.058921 0.074036 0.047390 0.060440 0.056324 0.054703 0.101750 0.098498 0.046880
#sd 14 0.204252 0.043262 0.062545 0.062475 0.048884 0.086738 0.060160 0.071827 0.046982 0.059399 0.117357 0.102699 0.042779
#sd 15 0.199038 0.053703 0.058490 0.059262 0.047378 0.081505 0.055687 0.062511 0.049095 0.047573 0.125979 0.103032 0.038369
#sd 16 0.197750 0.067752 0.070847 0.070788 0.062087 0.083860 0.042088 0.055301 0.048966 0.038332 0.098718 0.123288 0.044471
#sd 17 0.282865 0.065849 0.091744 0.091928 0.108830 0.108276 0.091238 0.110826 0.064336 0.165267 0.142578 0.156434 0.119613
#sd 18 0.168045 0.058155 0.040020 0.040562 0.040721 0.088533 0.041970 0.069760 0.049939 0.070659 0.092687 0.077729 0.042681
#sd 19 0.193762 0.063134 0.058801 0.058671 0.059321 0.090427 0.044585 0.065234 0.049199 0.051991 0.088029 0.102504 0.031733
#sd 20 0.163559 0.058586 0.020810 0.039901 0.044677 0.072526 0.039222 0.064035 0.077997 0.074968 0.070774 0.041870 0.025368
#sd 21 0.125539 0.034549 0.016861 0.017617 0.020985 0.100735 0.019434 0.068068 0.016288 0.022817 0.049453 0.034237 0.000876
#sd 22 0.210170 0.064468 0.008906 0.020023 0.054556 0.079701 0.060979 0.071700 0.100262 0.140260 0.066418 0.018524 0.040668
#sd 23 0.226096 0.057708 0.017217 0.031025 0.051826 0.056435 0.050535 0.077123 0.088113 0.130590 0.048798 0.033995 0.048668
#sd 24 0.216016 0.048613 0.025947 0.029155 0.057080 0.056470 0.048044 0.069374 0.101631 0.144470 0.075414 0.051916 0.080214
#sd 25 0.156181 0.033885 0.047485 0.047504 0.051464 0.039683 0.038321 0.048622 0.053132 0.074558 0.059657 0.069782 0.056431
#sd 26 0.269132 0.074858 0.104501 0.110577 0.091471 0.110165 0.093437 0.080146 0.158004 0.059972 0.183653 0.193701 0.086813
#sd 27 0.295450 0.093535 0.091250 0.091195 0.100984 0.117687 0.075630 0.094758 0.104166 0.069771 0.175099 0.164018 0.067013
#sd 28 0.254519 0.083679 0.103816 0.103758 0.068798 0.131242 0.077466 0.084372 0.053412 0.061576 0.157763 0.182413 0.056278
#sd 29 0.264255 0.067052 0.124059 0.125964 0.091757 0.071116 0.077234 0.068757 0.153261 0.079587 0.130128 0.183768 0.151236
#sd 30 0.145060 0.028660 0.047888 0.048087 0.046719 0.051547 0.054261 0.045001 0.031451 0.060435 0.060962 0.072616 0.020402
#sd 31 0.163987 0.039641 0.056533 0.058025 0.060410 0.046970 0.052018 0.056429 0.062754 0.079225 0.060179 0.072449 0.025405
#sd 32 0.232516 0.054714 0.110503 0.112844 0.073327 0.087209 0.101551 0.065548 0.079141 0.085086 0.161375 0.157520 0.051300
#sd 33 0.258977 0.067909 0.088202 0.090709 0.119215 0.074713 0.084446 0.100067 0.129581 0.154817 0.091443 0.144207 0.074101
#sd 34 0.272107 0.082859 0.073771 0.075432 0.098918 0.098848 0.086296 0.110999 0.099744 0.138838 0.177290 0.129429 0.058230
#sd 35 0.291492 0.096220 0.082313 0.083161 0.101193 0.116654 0.086819 0.120328 0.101294 0.137218 0.136396 0.142527 0.063157
#sd 36 0.290835 0.091771 0.076391 0.077181 0.079422 0.126933 0.088165 0.108337 0.111127 0.083990 0.191007 0.134941 0.082681
#sd 37 0.248103 0.071685 0.056088 0.057512 0.084868 0.107314 0.077699 0.096720 0.119399 0.131284 0.082923 0.107131 0.069262
#sd 38 0.295587 0.083150 0.095478 0.095538 0.078732 0.161745 0.097838 0.109057 0.076860 0.075986 0.177398 0.169609 0.071588
#sd 39 0.281467 0.072053 0.104188 0.105001 0.093357 0.123516 0.095198 0.108201 0.111240 0.116416 0.175958 0.183497 0.114864
#sd 40 0.182840 0.047330 0.031560 0.033376 0.057346 0.073835 0.046855 0.066089 0.068252 0.069237 0.125617 0.062365 0.073361
#sd 41 0.129782 0.026218 0.033063 0.033002 0.028111 0.037016 0.036805 0.039981 0.038293 0.033810 0.086314 0.065887 0.032414
#sd 42 0.126893 0.025839 0.017367 0.017318 0.032200 0.044528 0.029300 0.047667 0.031432 0.054467 0.077194 0.035402 0.028464
#sd 43 0.131190 0.027790 0.025126 0.025120 0.041663 0.045747 0.029196 0.043498 0.058318 0.046715 0.082826 0.049573 0.042265
#sd 44 0.194932 0.040665 0.072423 0.072629 0.064949 0.052478 0.059430 0.059870 0.047750 0.086958 0.124632 0.130792 0.047790
#sd 45 0.148154 0.037575 0.013694 0.013696 0.032238 0.083812 0.034834 0.056113 0.016386 0.056284 0.103672 0.027765 0.040485
#sd 46 0.058377 0.012986 0.041891 0.042827 0.016151 0.025319 0.032118 0.013172 0.010299 0.013780 0.025354 0.040469 0.000685
#sd 47 0.150448 0.026454 0.012169 0.014892 0.036323 0.037926 0.030585 0.042007 0.042170 0.108859 0.035267 0.023868 0.082141
#sd 48 0.265619 0.060745 0.076452 0.077682 0.098941 0.088590 0.079170 0.085787 0.127419 0.137118 0.186392 0.134599 0.190331
#sd 49 0.118360 0.021432 0.007233 0.007232 0.014404 0.098237 0.017587 0.066169 0.001315 0.030070 0.051710 0.015120 0.000613
#sd 50 0.186981 0.043311 0.005116 0.005126 0.044871 0.055933 0.052383 0.050312 0.051698 0.123293 0.055622 0.010808 0.037417
#sd 51 0.277972 0.064801 0.056506 0.057402 0.106262 0.094639 0.081665 0.095811 0.153244 0.137900 0.152504 0.104942 0.206951
#sd 52 0.250785 0.061519 0.109283 0.109706 0.090062 0.085011 0.099809 0.076628 0.090617 0.117879 0.125890 0.150386 0.119971
#sd 53 0.159558 0.034758 0.009464 0.009465 0.028783 0.121616 0.033558 0.082823 0.018027 0.066007 0.067604 0.019407 0.014392
#sd 54 0.158155 0.032170 0.005173 0.005146 0.037195 0.038999 0.029551 0.048280 0.059590 0.106986 0.047775 0.010733 0.055380
#sd 55 0.244913 0.060125 0.134157 0.134262 0.075667 0.091915 0.104553 0.067276 0.051742 0.072276 0.166695 0.172525 0.047785
#sd 56 0.239633 0.072767 0.064802 0.066084 0.079201 0.101153 0.067825 0.088742 0.085663 0.118912 0.137674 0.113841 0.073184
#sd 57 0.189071 0.044425 0.026189 0.029447 0.063458 0.049878 0.046225 0.067947 0.062996 0.122605 0.081537 0.052156 0.049606
#sd 58 0.210611 0.050620 0.087875 0.088751 0.074473 0.075534 0.064312 0.071239 0.061712 0.076605 0.128959 0.139756 0.051454
#sd 59 0.252261 0.071245 0.124011 0.124152 0.085803 0.098573 0.093249 0.084402 0.060677 0.094233 0.147523 0.167715 0.042759
#sd 60 0.264285 0.087645 0.096154 0.099652 0.072470 0.133743 0.079132 0.090077 0.123663 0.049638 0.164904 0.170498 0.117139
#sd 61 0.274368 0.076360 0.100572 0.100965 0.093898 0.111483 0.086808 0.100441 0.066992 0.112312 0.188538 0.155252 0.054640
#sd 62 0.283166 0.076154 0.138690 0.138889 0.083143 0.120048 0.103667 0.089711 0.072438 0.090189 0.180588 0.201863 0.072991
#sd 63 0.203834 0.043767 0.019618 0.023218 0.050147 0.048520 0.049711 0.060992 0.069681 0.124858 0.050732 0.039374 0.047733
#sd 64 0.253789 0.059014 0.084170 0.085298 0.087300 0.083968 0.090126 0.092914 0.087090 0.140566 0.180525 0.143289 0.083376
#sd 65 0.184155 0.026500 0.005107 0.005120 0.026307 0.024582 0.025388 0.037518 0.053181 0.073370 0.023211 0.010543 0.035814
#sd 66 0.219369 0.058532 0.039891 0.044095 0.070912 0.074838 0.051222 0.074783 0.137143 0.105186 0.078227 0.076268 0.105242
#sd 67 0.167226 0.032434 0.007247 0.007025 0.049376 0.048050 0.046410 0.061929 0.027807 0.071523 0.096917 0.015063 0.046941
#sd 68 0.069078 0.014891 0.034833 0.034561 0.018422 0.025442 0.023486 0.023168 0.019606 0.017771 0.042658 0.058463 0.022101
#sd 69 0.092827 0.021206 0.010160 0.010142 0.030739 0.031699 0.019037 0.036074 0.029306 0.031322 0.068611 0.021055 0.013926
#sd 70 0.217036 0.046249 0.080376 0.081245 0.072321 0.064173 0.069594 0.063782 0.051186 0.080008 0.160511 0.151166 0.064688
#sd 71 0.136368 0.041397 0.020805 0.023270 0.040011 0.053102 0.034296 0.053779 0.065187 0.062977 0.075171 0.038828 0.027785
#sd 72 0.184161 0.039777 0.009777 0.009628 0.046387 0.066552 0.054469 0.056541 0.026207 0.117962 0.087537 0.019446 0.040160
#sd 73 0.206742 0.041469 0.046432 0.046851 0.072090 0.057698 0.054291 0.072963 0.056642 0.129017 0.081506 0.091262 0.083096
#sd 74 0.222457 0.060254 0.097108 0.097234 0.062185 0.086842 0.056439 0.063026 0.059116 0.052262 0.165116 0.160183 0.064077
#sd 75 0.156109 0.049502 0.023393 0.029953 0.045783 0.076221 0.035158 0.061323 0.053506 0.047530 0.095325 0.046456 0.037651
#sd 76 0.202687 0.046526 0.012252 0.015648 0.046635 0.052123 0.044354 0.057592 0.072722 0.138338 0.047394 0.024885 0.097973
#sd 77 0.231851 0.049694 0.063890 0.064720 0.074807 0.082582 0.069574 0.084381 0.056348 0.100911 0.150544 0.118221 0.060610
#sd 78 0.239166 0.063275 0.103888 0.103903 0.077699 0.093245 0.084322 0.074973 0.073790 0.081596 0.173227 0.163290 0.076938
#sd 79 0.126584 0.047999 0.034608 0.047809 0.047859 0.037225 0.036394 0.051723 0.075654 0.034836 0.046101 0.063790 0.031689
#sd 80 0.189800 0.042565 0.029066 0.035919 0.051599 0.049095 0.044746 0.057767 0.072162 0.123952 0.050157 0.054454 0.090603
#sd 81 0.225713 0.057849 0.078852 0.080365 0.076066 0.095916 0.073449 0.080491 0.120618 0.081173 0.113679 0.131441 0.115928
#sd 82 0.196392 0.071411 0.059619 0.060680 0.054989 0.080926 0.041002 0.066252 0.047436 0.063163 0.134080 0.110672 0.031729
#sd 83 0.121180 0.048953 0.027021 0.040150 0.038343 0.032849 0.027989 0.043143 0.069942 0.036664 0.042444 0.046702 0.028198
#sd 84 0.170836 0.038221 0.063404 0.063923 0.064003 0.042270 0.046881 0.056096 0.040781 0.076465 0.093671 0.098740 0.038025
#sd 85 0.199356 0.063369 0.075291 0.074432 0.070378 0.056095 0.044934 0.061903 0.059506 0.063169 0.087543 0.127280 0.035924
#sd 86 0.189464 0.055858 0.076280 0.076735 0.056092 0.073610 0.042069 0.052541 0.048298 0.045560 0.131650 0.132077 0.033059
#sd 87 0.223120 0.071821 0.071242 0.071238 0.054912 0.111503 0.056082 0.072702 0.049070 0.044146 0.159401 0.130330 0.045790
#sd 88 0.204598 0.066184 0.064967 0.076868 0.080701 0.064489 0.059315 0.075596 0.119799 0.084450 0.130385 0.118397 0.074304
#sd 89 0.220570 0.059529 0.082213 0.082265 0.086403 0.081149 0.064624 0.077352 0.040196 0.095964 0.108209 0.141951 0.065424
#sd 90 0.215837 0.060073 0.064169 0.064839 0.080871 0.075285 0.054392 0.083230 0.069432 0.105719 0.147204 0.116107 0.035364
#sd 91 0.266503 0.070165 0.095482 0.095636 0.080756 0.103762 0.065984 0.086634 0.052720 0.065397 0.197665 0.168970 0.047629
#sd 92 0.242742 0.064171 0.076047 0.076149 0.071942 0.101318 0.059567 0.095644 0.068112 0.079104 0.176882 0.142166 0.060793
#sd 93 0.260332 0.077702 0.112123 0.112333 0.087629 0.116405 0.084366 0.093822 0.071397 0.087553 0.146921 0.160413 0.034000
#sd 94 0.241875 0.082759 0.090065 0.091241 0.083787 0.109448 0.071814 0.088823 0.087105 0.083389 0.160794 0.145481 0.054645
#sd 95 0.217597 0.047306 0.080396 0.080657 0.056720 0.130320 0.072333 0.084697 0.043068 0.056916 0.115751 0.143151 0.037231
#sd 96 0.242321 0.050693 0.036290 0.042380 0.062961 0.053791 0.056272 0.067241 0.086906 0.111835 0.075566 0.064364 0.030525
#sd 97 0.210417 0.057802 0.075895 0.076776 0.103076 0.062900 0.062025 0.084849 0.096841 0.121377 0.093277 0.132238 0.052339
#sd 98 0.232758 0.052163 0.076501 0.076476 0.061717 0.079955 0.064769 0.066625 0.074003 0.063886 0.137612 0.125377 0.064291
#sd 99 0.208500 0.052721 0.076482 0.076804 0.075648 0.067819 0.073597 0.073146 0.047863 0.117159 0.108936 0.131587 0.043275
#sd 100 0.230966 0.050529 0.107223 0.107791 0.068939 0.084726 0.088478 0.076438 0.055949 0.068515 0.143915 0.149836 0.039618
#sd 101 0.169460 0.035716 0.021472 0.022437 0.053219 0.043583 0.034857 0.060459 0.075930 0.105334 0.055375 0.043043 0.048652
#sd 102 0.198708 0.052649 0.050640 0.060585 0.076181 0.054337 0.058488 0.076265 0.100392 0.111285 0.087586 0.090804 0.074426
#sd 103 0.258780 0.057865 0.139107 0.139160 0.082656 0.086654 0.105866 0.075099 0.057428 0.082185 0.187788 0.192722 0.068196
#sd 104 0.282212 0.073093 0.135774 0.136425 0.112203 0.092599 0.131628 0.100397 0.065647 0.150466 0.199329 0.211332 0.064743
#sd 105 0.202982 0.044109 0.037838 0.038718 0.073581 0.057168 0.050487 0.076905 0.066049 0.146179 0.074571 0.074119 0.094148
#sd 106 0.176326 0.036457 0.059777 0.060665 0.060008 0.050703 0.054763 0.066513 0.055163 0.079392 0.068029 0.093345 0.037986
#sd 107 0.205004 0.059365 0.064353 0.064965 0.076713 0.059537 0.069172 0.069295 0.060264 0.119805 0.100174 0.110613 0.050459
#sd 108 0.264538 0.073795 0.084027 0.084961 0.095139 0.102534 0.074013 0.098842 0.074403 0.123205 0.172572 0.143373 0.084483
#sd 109 0.303299 0.092321 0.143561 0.143682 0.098779 0.128168 0.092533 0.095592 0.063492 0.096854 0.227510 0.233133 0.065790
#sd 110 0.119261 0.019499 0.011332 0.011252 0.024464 0.024010 0.016109 0.023739 0.038232 0.028489 0.025067 0.023386 0.013692
#sd 111 0.248048 0.081214 0.099272 0.099570 0.082913 0.100758 0.066829 0.084670 0.087420 0.085864 0.144720 0.168203 0.068761
#sd 112 0.235193 0.055515 0.076659 0.077236 0.069270 0.094056 0.072678 0.087011 0.085655 0.100684 0.107824 0.119103 0.093965
#sd 113 0.296638 0.069085 0.130631 0.130513 0.088358 0.103572 0.096085 0.085042 0.069231 0.071171 0.201770 0.196684 0.066579
#sd 114 0.226597 0.041585 0.011111 0.011109 0.046783 0.039652 0.041616 0.062321 0.059536 0.106557 0.050100 0.022559 0.036695
#sd 115 0.257324 0.068870 0.106237 0.106123 0.075022 0.092510 0.089158 0.077234 0.091664 0.089972 0.176427 0.170011 0.085172
#sd 116 0.176724 0.039831 0.012316 0.032000 0.041656 0.046230 0.033122 0.054105 0.107633 0.117777 0.042111 0.024895 0.052927
#sd 117 0.262692 0.059255 0.094922 0.097453 0.089924 0.090460 0.088512 0.091290 0.137208 0.129945 0.165442 0.147195 0.136479
#sd 118 0.127088 0.040773 0.036617 0.043227 0.058669 0.033449 0.035314 0.047385 0.086628 0.034002 0.028252 0.070813 0.083179
#sd 119 0.143888 0.027041 0.014842 0.019961 0.033446 0.029067 0.034810 0.041511 0.024519 0.076209 0.047615 0.029966 0.020473
#sd 120 0.168418 0.042715 0.063210 0.063292 0.054177 0.071567 0.044049 0.051092 0.031751 0.038924 0.063195 0.102021 0.024213
#sd 121 0.137228 0.041817 0.031142 0.033551 0.025471 0.093785 0.025111 0.065532 0.021654 0.032185 0.075419 0.056627 0.010341
#sd 122 0.104847 0.024607 0.031833 0.031737 0.029530 0.036141 0.030050 0.030000 0.074581 0.028949 0.051919 0.056932 0.076459
#sd 123 0.209852 0.044906 0.054205 0.054095 0.056059 0.089197 0.053253 0.079211 0.038772 0.068392 0.151197 0.098211 0.032303
#sd 124 0.163282 0.060509 0.055632 0.055621 0.041725 0.080280 0.041154 0.051521 0.027642 0.041879 0.103745 0.103458 0.023398
#sd 125 0.200099 0.035584 0.063587 0.062021 0.061510 0.055660 0.063436 0.079349 0.107379 0.100323 0.115937 0.115777 0.109500
#sd 126 0.136278 0.027838 0.015727 0.016319 0.054400 0.067857 0.057924 0.074843 0.043076 0.083322 0.042511 0.031923 0.020826
#sd 127 0.182427 0.067700 0.063440 0.067556 0.067613 0.097064 0.072500 0.076549 0.083705 0.086605 0.067907 0.109700 0.067065
#sd 128 0.072477 0.009473 0.015142 0.015091 0.012816 0.026796 0.008707 0.018643 0.024646 0.005219 0.050620 0.033741 0.025319
#sd 129 0.172082 0.034734 0.080374 0.080436 0.051105 0.076497 0.077958 0.058021 0.028754 0.055584 0.094969 0.113341 0.032806
#sd 130 0.230031 0.051497 0.094883 0.095307 0.090306 0.063531 0.072702 0.076496 0.081406 0.120297 0.118724 0.159265 0.108521
#sd 131 0.162215 0.033420 0.009682 0.009684 0.039229 0.053915 0.044091 0.036222 0.002698 0.089215 0.034514 0.020601 0.010281
#sd 132 0.080398 0.014275 0.038861 0.038170 0.016131 0.027247 0.022404 0.019827 0.033828 0.010504 0.048899 0.067414 0.034062
#sd 133 0.256518 0.073271 0.117042 0.117220 0.091223 0.077961 0.101177 0.075494 0.075014 0.102981 0.164776 0.186508 0.079089
#sd 134 0.136160 0.032822 0.029871 0.031713 0.057711 0.033526 0.042179 0.048781 0.040714 0.098522 0.040346 0.058697 0.051330
#sd 135 0.094477 0.020723 0.000188 0.000230 0.023852 0.040680 0.025036 0.029321 0.002728 0.052502 0.054391 0.008040 0.010298
#sd 136 0.170091 0.050631 0.059438 0.059452 0.051298 0.050511 0.035086 0.049534 0.033090 0.068569 0.107997 0.110785 0.027114
#sd 137 0.299564 0.075407 0.114481 0.114443 0.088778 0.124132 0.093999 0.106336 0.047719 0.084884 0.218831 0.177302 0.049796
#sd 138 0.149629 0.039773 0.034074 0.034076 0.034170 0.096002 0.043030 0.063142 0.029060 0.046540 0.066714 0.065037 0.025571
#sd 139 0.162987 0.033808 0.000556 0.000880 0.036148 0.052552 0.032584 0.045474 0.021259 0.079346 0.062676 0.011782 0.049873
#sd 140 0.293336 0.103493 0.119365 0.120380 0.120123 0.108302 0.106923 0.128080 0.085719 0.162039 0.192902 0.207568 0.093036
#
# #branches= 9561, sd > 1.022700e-04, residual ratio > 0.100000, threshold |r| from t-test (E-value=0.000100): 0.058077 0.056856
# serial# #var.res. residue# #replacements 	corr. coeff., the lowest residual ratios for i, j, and partial corr. coeff. for each category
#	#replacements	delta_volume	delta_charge	delta_HB	delta_deir	delta-helix delta-beta delta-turn delta-aromatic delta_branch delta-cross	delta-ion delta-lone-pair max p.c.
# Correlations used: [1, -1, -1, -1, 0, 9, 0, 0, 0, 0, 1, 1, 9]
# r_x is set to 0 for sites which have too many contacts (> 15) for E-value=0.000100;
# r_s is set to 0 for sites which have too many contacts (> 15) for E-value=0.000100;
# Only r_s > threshold is used for both 1 terminal sites.
# method = 11
# residual ratio > 1.022700e-03 for ranking
# residue serial#,  corr. coeff., minimum residual ratios, and partial corr. coeff. for each category, target category no., score, rank
#	rank= -9 and 9999 are assigned to pairs excluded, and to pairs whose correlations are insignificant, respectively.
#	Pairs with rank= 9998 or 9997 are regarded as anomalous sites.
1 2	12 18	1 2	0.560440 0.607588 0.669921 0.050580	0.156364 0.937946 0.923686 0.106727	0.083114 0.891198 0.943820 0.046940	0.084291 0.886736 0.943915 0.048154	0.224185 0.807933 0.937856 0.117801	-0.004921 0.964028 0.967654 -0.007130	0.012306 0.897809 0.968402 -0.018280	0.128090 0.859946 0.940166 0.010037	0.014421 0.953272 0.970322 -0.003122	0.218387 0.622214 0.961000 0.135031	0.003285 0.944930 0.944973 0.025706	0.019253 0.886871 0.960923 0.024811	0.000633 0.983951 0.969084 -0.000393	0 0.050580 -9
1 3	12 19	1 3	0.563905 0.607588 0.693858 0.041482	-0.046636 0.937946 0.957684 -0.025088	0.004995 0.891198 0.970789 0.001759	0.020185 0.886736 0.958674 0.001253	-0.133200 0.807933 0.920070 0.011676	-0.022245 0.964028 0.961008 -0.017980	-0.113613 0.897809 0.932747 -0.023993	-0.242599 0.859946 0.893671 -0.100504	0.023252 0.953272 0.953235 0.004218	-0.300599 0.622214 0.905060 -0.110366	-0.013679 0.944930 0.952449 -0.021653	-0.056531 0.886871 0.964241 -0.001566	0.002405 0.983951 0.951937 0.000937	0 0.041482 9999
1 4	12 19	1 4	0.479650 0.607588 0.749077 0.003868	-0.046195 0.937946 0.956607 -0.017165	-0.047252 0.891198 0.942267 -0.021839	-0.046087 0.886736 0.942590 -0.021795	-0.071374 0.807933 0.934797 -0.014384	0.015203 0.964028 0.961226 0.012697	-0.083411 0.897809 0.935171 -0.032828	-0.142132 0.859946 0.938084 -0.044112	0.034523 0.953272 0.952081 0.025210	-0.239031 0.622214 0.922309 -0.100655	-0.019754 0.944930 0.967015 -0.022943	-0.045123 0.886871 0.954665 -0.032464	0.010759 0.983951 0.956215 0.004265	0 0.003868 9999
1 5	12 13	1 5	0.464215 0.607588 0.800618 0.048640	0.060493 0.937946 0.950128 0.037904	0.018175 0.891198 0.974864 0.008802	0.023091 0.886736 0.943450 0.005663	-0.132333 0.807933 0.942149 -0.061643	0.013902 0.964028 0.974925 0.022564	-0.116854 0.897809 0.929786 -0.046311	-0.073500 0.859946 0.952836 0.005363	0.024180 0.953272 0.942392 -0.006265	-0.220825 0.622214 0.919313 -0.095916	0.003663 0.944930 0.961015 -0.009453	-0.090903 0.886871 0.875360 0.000126	0.010498 0.983951 0.974154 0.001427	0 0.048640 -9
1 6	12 13	1 6	0.344192 0.607588 0.855191 -0.010756	0.013272 0.937946 0.932869 0.010994	0.006281 0.891198 0.976526 0.002170	0.002014 0.886736 0.971185 0.008942	-0.120401 0.807933 0.945089 -0.076225	0.002347 0.964028 0.925122 0.016625	-0.145285 0.897809 0.927042 -0.066813	0.161053 0.859946 0.922446 0.043728	-0.093705 0.953272 0.859698 -0.019151	0.291501 0.622214 0.907705 0.158494	0.023154 0.944930 0.943143 0.010904	-0.102656 0.886871 0.913284 -0.032810	0.015301 0.983951 0.972672 0.007516	0 0.000000 9999
1 7	12 12	1 7	0.386868 0.607588 0.832961 0.029298	0.051473 0.937946 0.942973 0.042129	0.036693 0.891198 0.857785 0.020818	0.059154 0.886736 0.829369 0.032881	0.102253 0.807933 0.926030 -0.012088	-0.004224 0.964028 0.955212 0.017469	-0.065951 0.897809 0.952640 -0.039006	0.060689 0.859946 0.940643 0.007375	0.100142 0.953272 0.927949 0.056385	0.134721 0.622214 0.938410 0.020657	0.002205 0.944930 0.897918 0.019753	-0.121315 0.886871 0.591285 0.003502	0.008195 0.983951 0.985148 0.003696	0 0.029298 9999
1 8	12 11	1 8	0.209940 0.607588 0.877992 0.011234	-0.009183 0.937946 0.944508 -0.001807	0.053817 0.891198 0.841195 0.016366	0.055068 0.886736 0.827543 0.010422	0.137618 0.807933 0.931166 0.048316	0.023441 0.964028 0.983860 0.015373	0.105899 0.897809 0.917621 0.046301	0.150769 0.859946 0.897826 0.039302	0.041065 0.953272 0.943478 0.011853	0.105095 0.622214 0.972896 0.049608	0.026298 0.944930 0.963212 0.024571	0.090350 0.886871 0.830202 0.012728	0.018195 0.983951 0.937849 0.003915	0 0.011234 9999
1 9	12 12	1 9	0.251536 0.607588 0.877478 -0.006316	0.006893 0.937946 0.945445 -0.008993	0.024721 0.891198 0.978559 0.022039	0.023620 0.886736 0.982761 0.021905	-0.013804 0.807933 0.966688 -0.011764	-0.024073 0.964028 0.934975 -0.010220	0.091346 0.897809 0.973787 0.049626	0.126442 0.859946 0.936539 0.023016	0.025417 0.953272 0.929185 0.000432	0.199661 0.622214 0.934382 0.063500	0.005282 0.944930 0.930850 -0.008022	-0.012436 0.886871 0.965387 0.020798	0.057409 0.983951 0.263731 0.005428	0 0.000000 9999
1 10	12 11	1 10	0.293297 0.607588 0.875103 0.030632	0.034802 0.937946 0.933782 0.008973	0.013136 0.891198 0.966385 0.006358	0.018422 0.886736 0.920658 0.016240	0.045600 0.807933 0.946828 0.017999	0.057390 0.964028 0.949752 0.028403	0.052315 0.897809 0.921685 -0.007348	0.061428 0.859946 0.942666 0.040204	0.116724 0.953272 0.708274 0.038361	0.160940 0.622214 0.934849 0.058274	0.046901 0.944930 0.937942 0.043438	-0.099998 0.886871 0.669650 -0.003792	0.057362 0.983951 0.242274 0.001313	0 0.030632 9999
1 11	12 20	1 11	0.388783 0.607588 0.830894 0.015051	0.004080 0.937946 0.920032 -0.014820	0.034248 0.891198 0.922320 -0.000544	0.051320 0.886736 0.928674 0.017467	-0.175608 0.807933 0.908277 -0.046174	-0.024725 0.964028 0.954757 -0.003763	-0.029785 0.897809 0.940924 0.002209	0.045560 0.859946 0.977282 0.006764	0.025095 0.953272 0.947430 0.008714	0.181475 0.622214 0.928317 0.024673	0.032225 0.944930 0.977667 0.024214	-0.027455 0.886871 0.930032 0.008892	0.010819 0.983951 0.949586 0.006421	0 0.015051 9999
1 12	12 20	1 12	0.404773 0.607588 0.827532 0.000670	-0.055653 0.937946 0.949900 -0.017643	-0.139217 0.891198 0.928468 -0.077565	-0.139581 0.886736 0.927897 -0.081515	-0.005633 0.807933 0.956830 -0.001741	-0.024657 0.964028 0.951577 -0.004662	-0.015677 0.897809 0.967656 0.005599	0.026771 0.859946 0.953788 0.033582	0.024004 0.953272 0.950553 -0.006465	-0.038177 0.622214 0.955438 -0.032941	-0.051661 0.944930 0.960524 -0.035710	0.003168 0.886871 0.957092 0.013190	0.006516 0.983951 0.965679 0.002567	0 0.000670 9999
1 13	12 20	1 13	0.446954 0.607588 0.784457 0.028108	-0.051504 0.937946 0.961874 -0.014488	-0.120773 0.891198 0.952808 -0.069043	-0.121585 0.886736 0.953395 -0.066552	0.047570 0.807933 0.951935 -0.027582	-0.060707 0.964028 0.946186 -0.037322	0.013933 0.897809 0.961844 -0.015180	0.132336 0.859946 0.942139 0.024391	0.028609 0.953272 0.941883 0.010437	0.104479 0.622214 0.959395 0.037115	-0.011680 0.944930 0.947583 -0.007720	-0.008980 0.886871 0.956317 -0.005448	0.014903 0.983951 0.941781 0.003223	0 0.028108 9999
1 14	12 19	1 14	0.388689 0.607588 0.808759 0.024206	0.039100 0.937946 0.951448 0.031149	0.033870 0.891198 0.969737 0.024705	0.033714 0.886736 0.969267 0.024990	0.052975 0.807933 0.955414 -0.006907	-0.010883 0.964028 0.961083 0.008486	0.004239 0.897809 0.970871 0.005983	0.148334 0.859946 0.950143 0.050786	0.007451 0.953272 0.951772 -0.006345	0.101218 0.622214 0.945458 0.041180	-0.087864 0.944930 0.895226 -0.056129	-0.103836 0.886871 0.951305 -0.045569	0.001241 0.983951 0.948526 0.003780	0 0.024206 9999
1 15	12 20	1 15	0.435274 0.607588 0.767096 0.007476	0.031998 0.937946 0.932553 0.001533	0.021546 0.891198 0.951875 -0.008146	0.024345 0.886736 0.953639 -0.007215	0.033584 0.807933 0.962146 0.008129	-0.019925 0.964028 0.947172 0.007358	0.035499 0.897809 0.961832 0.006704	0.122113 0.859946 0.936769 0.018874	0.028473 0.953272 0.942368 0.008788	0.083144 0.622214 0.974534 0.036902	-0.038483 0.944930 0.950030 -0.021748	-0.062305 0.886871 0.953960 -0.021892	0.012210 0.983951 0.951289 0.009930	0 0.007476 9999
1 16	12 20	1 16	0.388274 0.607588 0.803430 -0.005255	0.009115 0.937946 0.918451 -0.009790	-0.052787 0.891198 0.922856 -0.013587	-0.053373 0.886736 0.922344 -0.009041	0.021536 0.807933 0.965673 0.015117	-0.010463 0.964028 0.940675 0.004677	0.037640 0.897809 0.964698 0.015007	0.132818 0.859946 0.940350 0.042018	0.039075 0.953272 0.938492 0.015261	0.103724 0.622214 0.957838 0.014786	0.044088 0.944930 0.943343 0.012904	0.027320 0.886871 0.946698 0.017512	0.014519 0.983951 0.939717 0.005886	0 0.000000 9999
1 17	12 20	1 17	0.321785 0.607588 0.878490 0.012430	-0.007335 0.937946 0.969373 0.002200	-0.040112 0.891198 0.957912 0.004826	-0.038392 0.886736 0.959467 0.011421	0.092150 0.807933 0.966979 0.021828	-0.007970 0.964028 0.966697 0.005788	0.078371 0.897809 0.971455 0.046414	0.070590 0.859946 0.969542 0.011073	0.023988 0.953272 0.951146 0.012514	0.075624 0.622214 0.982162 0.030041	0.006647 0.944930 0.974407 0.003115	0.037752 0.886871 0.967583 0.015613	-0.001223 0.983951 0.993388 -0.000978	0 0.012430 9999
1 18	12 20	1 18	0.435879 0.607588 0.783716 0.034513	0.002872 0.937946 0.930328 -0.002810	-0.026831 0.891198 0.973815 -0.017110	-0.025669 0.886736 0.970880 -0.007636	0.000051 0.807933 0.959099 -0.009696	-0.015139 0.964028 0.942319 -0.003487	0.046541 0.897809 0.953845 0.026776	0.028352 0.859946 0.935533 0.018375	0.018786 0.953272 0.919460 0.006363	0.093456 0.622214 0.942178 0.019934	0.008135 0.944930 0.953760 -0.010254	-0.057552 0.886871 0.965140 -0.024504	0.000989 0.983951 0.962180 -0.001242	0 0.034513 9999
1 19	12 20	1 19	0.301139 0.607588 0.882408 0.028859	0.019612 0.937946 0.910490 -0.000347	-0.004299 0.891198 0.964387 0.016051	-0.004062 0.886736 0.963111 0.012647	0.009837 0.807933 0.969353 0.008524	-0.017300 0.964028 0.912794 -0.000413	0.057894 0.897809 0.948054 0.039740	0.136387 0.859946 0.925777 0.029813	0.015857 0.953272 0.911679 -0.001539	0.088660 0.622214 0.955599 0.025849	0.063281 0.944930 0.961018 0.063135	0.004307 0.886871 0.944038 0.018533	0.007921 0.983951 0.970526 0.006905	0 0.028859 9999
1 20	12 19	1 20	0.409497 0.607588 0.811560 0.002746	0.028659 0.937946 0.898068 0.009882	-0.019380 0.891198 0.946788 -0.020765	0.035958 0.886736 0.937198 -0.009658	-0.015745 0.807933 0.941969 0.003695	-0.010982 0.964028 0.959864 -0.019563	0.031330 0.897809 0.930905 0.018730	-0.023358 0.859946 0.959249 -0.014981	-0.022196 0.953272 0.904741 -0.002312	0.165293 0.622214 0.923194 -0.002902	-0.030058 0.944930 0.964906 -0.037292	0.001637 0.886871 0.948131 0.001142	0.014133 0.983951 0.920065 0.016027	0 0.002746 9999
1 21	12 13	1 21	0.283294 0.607588 0.887657 0.017616	0.017283 0.937946 0.944073 0.017217	0.016410 0.891198 0.959382 0.010389	0.016338 0.886736 0.975319 0.013148	-0.001099 0.807933 0.959679 -0.009887	-0.016031 0.964028 0.928849 0.013648	0.078896 0.897809 0.951817 0.026047	0.148233 0.859946 0.930715 0.048250	0.016638 0.953272 0.961983 0.011107	0.082005 0.622214 0.966947 0.030002	-0.018594 0.944930 0.951940 -0.024528	-0.038825 0.886871 0.952018 -0.009560	0.043604 0.983951 0.585970 0.007214	0 0.017616 9999
1 22	12 18	1 22	0.436208 0.607588 0.794215 -0.009961	-0.029839 0.937946 0.943428 0.000638	0.000735 0.891198 0.998023 -0.000942	0.020694 0.886736 0.958258 0.001685	-0.022898 0.807933 0.949314 0.029815	0.042311 0.964028 0.961006 0.037263	-0.025046 0.897809 0.952891 0.009550	-0.037323 0.859946 0.954548 -0.001358	-0.003828 0.953272 0.936915 0.030080	-0.005982 0.622214 0.956463 -0.039882	-0.013614 0.944930 0.970940 -0.017539	-0.028082 0.886871 0.971549 -0.001374	0.005434 0.983951 0.970590 0.007208	0 0.000000 9999
1 23	12 19	1 23	0.407602 0.607588 0.824027 0.009819	0.008594 0.937946 0.958983 0.002144	0.001018 0.891198 0.971978 -0.014286	-0.004336 0.886736 0.968411 -0.012524	-0.079315 0.807933 0.948221 -0.034574	-0.018987 0.964028 0.964785 -0.025307	-0.071700 0.897809 0.938231 -0.028637	-0.090611 0.859946 0.944187 -0.033867	0.001499 0.953272 0.952848 -0.025479	-0.176010 0.622214 0.931450 -0.062161	0.009332 0.944930 0.946486 -0.006227	-0.040354 0.886871 0.958528 -0.004936	0.006574 0.983951 0.971638 -0.001290	0 0.009819 9999
1 24	12 19	1 24	0.472776 0.607588 0.763993 0.003420	-0.003579 0.937946 0.939601 -0.007040	-0.006914 0.891198 0.958589 -0.017886	0.012608 0.886736 0.954838 0.001971	-0.143474 0.807933 0.929228 -0.051009	0.006978 0.964028 0.967626 0.001558	-0.089243 0.897809 0.946318 -0.048868	-0.099037 0.859946 0.941699 -0.012122	-0.026814 0.953272 0.944041 0.000168	-0.061152 0.622214 0.960023 -0.044399	0.021431 0.944930 0.956947 0.014358	-0.027171 0.886871 0.965736 -0.013313	0.005258 0.983951 0.972452 0.001479	0 0.003420 9999
1 25	12 19	1 25	0.618508 0.607588 0.603141 0.033033	0.047534 0.937946 0.914870 0.027985	0.065801 0.891198 0.912674 0.044970	0.067126 0.886736 0.911218 0.045901	-0.197975 0.807933 0.911724 -0.059211	0.038384 0.964028 0.939303 0.020060	-0.090423 0.897809 0.950107 -0.031570	-0.160185 0.859946 0.921932 -0.032361	-0.067988 0.953272 0.916516 -0.024429	-0.037907 0.622214 0.957844 -0.018990	0.052911 0.944930 0.954921 0.028610	0.009653 0.886871 0.960291 0.026827	-0.013893 0.983951 0.957517 -0.008368	0 0.033033 9999
1 26	12 20	1 26	0.414795 0.607588 0.828634 0.036733	0.044514 0.937946 0.943443 0.009774	-0.014257 0.891198 0.980554 -0.021106	-0.032000 0.886736 0.979010 -0.036664	-0.140163 0.807933 0.948112 -0.081792	-0.024353 0.964028 0.955331 -0.004892	-0.049774 0.897809 0.951130 -0.019235	0.066968 0.859946 0.960336 0.009962	-0.089429 0.953272 0.920897 -0.035067	0.122512 0.622214 0.966175 0.086332	0.020128 0.944930 0.982106 0.009542	-0.043442 0.886871 0.976917 -0.015943	-0.012717 0.983951 0.944585 -0.011040	0 0.036733 9999
1 27	12 20	1 27	0.424938 0.607588 0.834806 0.065497	-0.039923 0.937946 0.956570 -0.021868	-0.006120 0.891198 0.964460 -0.011734	-0.006090 0.886736 0.964976 -0.012826	-0.002995 0.807933 0.962233 -0.045906	-0.039434 0.964028 0.950849 -0.016756	-0.037264 0.897809 0.959764 -0.056556	0.166711 0.859946 0.942403 0.074427	-0.021373 0.953272 0.951245 -0.017448	0.116229 0.622214 0.966465 0.055260	-0.060639 0.944930 0.935781 -0.038423	-0.115533 0.886871 0.954380 -0.080211	-0.002373 0.983951 0.969623 -0.002095	0 0.065497 76
1 28	12 19	1 28	0.424182 0.607588 0.797148 -0.025633	-0.020249 0.937946 0.934295 -0.015607	0.001109 0.891198 0.960592 0.014631	0.002028 0.886736 0.959907 0.009286	-0.037554 0.807933 0.971728 -0.038641	-0.052715 0.964028 0.947372 -0.031952	0.050631 0.897809 0.965668 0.023124	0.107673 0.859946 0.941169 0.008868	0.002439 0.953272 0.976102 -0.013326	0.093175 0.622214 0.972267 0.059142	0.034927 0.944930 0.960773 0.007660	-0.036661 0.886871 0.966256 -0.015810	-0.010765 0.983951 0.967744 -0.017914	0 0.000000 9999
1 29	12 19	1 29	0.426276 0.607588 0.830549 0.045670	-0.006818 0.937946 0.933948 -0.002827	-0.068719 0.891198 0.915899 -0.010392	-0.073548 0.886736 0.923099 -0.004087	0.031077 0.807933 0.963053 0.003461	0.004039 0.964028 0.967508 0.005213	0.001271 0.897809 0.963084 0.018324	0.069682 0.859946 0.970686 0.042011	0.015715 0.953272 0.965534 0.012564	0.147897 0.622214 0.960110 0.098898	0.025691 0.944930 0.960189 0.013451	0.077912 0.886871 0.942573 0.023388	0.014495 0.983951 0.970483 0.020332	0 0.045670 281
1 30	12 20	1 30	0.638529 0.607588 0.574096 0.011913	0.034439 0.937946 0.947405 0.020500	-0.079765 0.891198 0.913103 -0.035818	-0.075088 0.886736 0.915169 -0.032592	0.138456 0.807933 0.933759 0.071985	0.024726 0.964028 0.913589 -0.007479	0.069530 0.897809 0.912687 0.012811	-0.038808 0.859946 0.966507 -0.016598	0.025265 0.953272 0.941101 0.009800	0.134580 0.622214 0.956148 0.057871	0.052030 0.944930 0.943451 0.022312	0.087750 0.886871 0.920034 0.034138	-0.045460 0.983951 0.866789 -0.013388	0 0.011913 9999
1 31	12 20	1 31	0.631903 0.607588 0.593976 0.033947	0.064965 0.937946 0.936283 0.055635	0.114100 0.891198 0.917930 0.074512	0.123113 0.886736 0.918850 0.081128	-0.011286 0.807933 0.902528 0.092986	0.028434 0.964028 0.964452 0.016301	-0.081659 0.897809 0.940466 -0.017925	-0.015459 0.859946 0.941898 0.053407	-0.008048 0.953272 0.925646 0.010528	-0.041867 0.622214 0.953490 -0.039049	0.120242 0.944930 0.932770 0.093050	0.062199 0.886871 0.938510 0.070824	0.006155 0.983951 0.970238 0.002633	0 0.033947 9999
1 32	12 20	1 32	0.461184 0.607588 0.769892 0.036815	-0.006508 0.937946 0.954916 -0.008194	-0.094940 0.891198 0.902270 -0.018016	-0.091826 0.886736 0.903003 -0.015928	0.168116 0.807933 0.932868 0.051712	0.026578 0.964028 0.955294 0.009808	0.007302 0.897809 0.946117 -0.009886	0.082443 0.859946 0.955919 0.045813	0.034779 0.953272 0.954600 0.002701	0.084791 0.622214 0.947274 -0.012334	0.014603 0.944930 0.958680 0.009472	0.040881 0.886871 0.952142 -0.004250	0.009896 0.983951 0.980534 0.013261	0 0.036815 9999
1 33	12 20	1 33	0.461555 0.607588 0.763442 0.009601	-0.030249 0.937946 0.936422 -0.016823	0.013755 0.891198 0.924697 0.001577	0.016326 0.886736 0.919827 0.009380	-0.114099 0.807933 0.889522 -0.020929	0.005116 0.964028 0.971275 -0.006469	-0.043789 0.897809 0.925455 0.007108	-0.065851 0.859946 0.899752 0.001629	-0.064723 0.953272 0.905292 -0.029601	-0.043399 0.622214 0.932803 -0.028199	0.035839 0.944930 0.960173 0.027795	-0.056637 0.886871 0.926866 -0.003953	-0.001449 0.983951 0.974898 0.002759	0 0.009601 9999
1 34	12 19	1 34	0.376942 0.607588 0.831657 0.030643	-0.009954 0.937946 0.928207 -0.003668	0.027035 0.891198 0.933534 0.010744	0.020071 0.886736 0.935178 0.011581	0.067695 0.807933 0.956294 0.019210	-0.018598 0.964028 0.920506 0.012888	0.032036 0.897809 0.956436 0.000762	0.147828 0.859946 0.926831 0.037046	0.026939 0.953272 0.962556 0.010494	0.082077 0.622214 0.964916 0.024955	-0.042190 0.944930 0.915926 -0.001083	-0.072525 0.886871 0.941344 -0.005480	0.010415 0.983951 0.960101 0.013026	0 0.030643 9999
1 35	12 20	1 35	0.372977 0.607588 0.834514 0.011563	-0.050093 0.937946 0.917235 -0.040250	0.033869 0.891198 0.963635 0.010079	0.030828 0.886736 0.959318 0.007297	0.016662 0.807933 0.915584 0.006691	-0.017014 0.964028 0.898374 0.003657	0.044062 0.897809 0.934981 0.028048	0.024005 0.859946 0.895154 -0.006057	0.016387 0.953272 0.952772 0.017382	0.091250 0.622214 0.944294 0.035601	-0.015957 0.944930 0.966474 -0.008730	-0.048704 0.886871 0.957542 -0.000659	0.046176 0.983951 0.973728 0.043774	0 0.011563 9999
1 36	12 20	1 36	0.362996 0.607588 0.866596 0.040679	-0.099596 0.937946 0.946020 -0.061229	-0.076389 0.891198 0.956794 -0.034633	-0.085301 0.886736 0.953269 -0.033975	0.018004 0.807933 0.968287 -0.012766	-0.025743 0.964028 0.953703 -0.011194	0.042137 0.897809 0.968851 0.009787	0.046388 0.859946 0.960483 -0.005095	0.015466 0.953272 0.982332 0.010831	0.073249 0.622214 0.959384 0.004674	0.007270 0.944930 0.976361 0.000282	0.012411 0.886871 0.957851 0.015443	0.007176 0.983951 0.975119 0.003712	0 0.040679 9999
1 37	12 20	1 37	0.360727 0.607588 0.838614 0.003460	-0.015308 0.937946 0.941670 -0.013379	-0.037995 0.891198 0.955880 -0.013598	-0.034449 0.886736 0.952481 -0.011717	-0.062516 0.807933 0.936539 -0.015759	0.054927 0.964028 0.911427 0.037509	0.008304 0.897809 0.954138 0.004358	-0.092855 0.859946 0.938002 -0.021465	0.006708 0.953272 0.959295 0.004627	-0.142655 0.622214 0.953557 -0.080029	0.026161 0.944930 0.972594 0.020111	0.020517 0.886871 0.940100 0.010350	-0.002131 0.983951 0.970437 0.002841	0 0.003460 9999
1 38	12 19	1 38	0.337919 0.607588 0.872174 0.011178	0.020726 0.937946 0.955243 0.000934	0.009691 0.891198 0.970223 -0.007186	0.009159 0.886736 0.969093 -0.005008	0.032140 0.807933 0.975090 0.016131	-0.033146 0.964028 0.949433 -0.005947	0.055399 0.897809 0.968649 0.008835	0.125692 0.859946 0.954062 0.046681	0.015284 0.953272 0.970354 0.009748	0.071609 0.622214 0.976813 0.043446	-0.004506 0.944930 0.978475 -0.008955	-0.049128 0.886871 0.966444 -0.001909	0.005543 0.983951 0.975081 0.000748	0 0.011178 9999
1 39	12 20	1 39	0.458289 0.607588 0.794706 0.031965	0.006824 0.937946 0.961444 0.013716	-0.016957 0.891198 0.968225 -0.001435	-0.018024 0.886736 0.966966 -0.002126	0.068963 0.807933 0.967322 0.043546	0.004776 0.964028 0.961810 0.015488	0.064793 0.897809 0.967387 0.036130	0.083205 0.859946 0.964494 0.021300	-0.015276 0.953272 0.967053 -0.001999	0.099027 0.622214 0.961635 0.047985	-0.038792 0.944930 0.960785 -0.028632	0.005718 0.886871 0.968420 0.028684	-0.016885 0.983951 0.968746 -0.008657	0 0.031965 9999
1 40	12 20	1 40	0.449475 0.607588 0.764626 0.021219	0.014245 0.937946 0.930959 0.006476	-0.004564 0.891198 0.958100 -0.003218	0.000155 0.886736 0.952233 -0.000101	0.018116 0.807933 0.948866 0.021857	0.032519 0.964028 0.951204 0.034060	0.027984 0.897809 0.964877 0.041083	0.032905 0.859946 0.960184 -0.005108	0.044475 0.953272 0.912471 0.008590	0.110407 0.622214 0.943996 -0.011062	0.004811 0.944930 0.941344 0.012726	-0.054503 0.886871 0.939873 -0.001533	0.000869 0.983951 0.925848 0.004405	0 0.021219 9999
1 41	12 19	1 41	0.332002 0.607588 0.809307 -0.012410	0.012168 0.937946 0.934093 -0.003990	-0.061830 0.891198 0.926411 -0.041169	-0.045675 0.886736 0.945899 -0.022952	0.020671 0.807933 0.953307 0.002316	0.014921 0.964028 0.949459 0.016222	-0.021156 0.897809 0.961440 -0.006565	0.045300 0.859946 0.962094 0.009551	0.008822 0.953272 0.905024 0.005718	0.069855 0.622214 0.966626 0.029314	0.014087 0.944930 0.940904 0.026833	0.015798 0.886871 0.936412 0.032214	0.004049 0.983951 0.940610 0.008445	0 0.000000 9999
1 42	12 19	1 42	0.384691 0.607588 0.758367 0.019714	-0.016501 0.937946 0.946720 -0.016119	-0.005730 0.891198 0.934338 -0.020284	-0.005702 0.886736 0.935182 -0.020557	0.060260 0.807933 0.940162 0.036110	-0.071982 0.964028 0.918297 -0.047675	-0.044946 0.897809 0.948157 -0.021539	0.021114 0.859946 0.929922 -0.016630	0.017536 0.953272 0.969234 0.001784	0.003521 0.622214 0.943999 0.040130	-0.019621 0.944930 0.946396 -0.006471	-0.035862 0.886871 0.922815 0.006305	0.011225 0.983951 0.962362 0.007219	0 0.019714 9999
1 43	12 19	1 43	0.363875 0.607588 0.769010 -0.018013	-0.023948 0.937946 0.932551 0.005905	-0.027739 0.891198 0.926653 -0.017153	-0.029957 0.886736 0.928474 -0.020454	-0.041774 0.807933 0.932628 -0.031980	-0.011655 0.964028 0.940204 0.013687	-0.049104 0.897809 0.931983 0.002537	0.017256 0.859946 0.947673 -0.008351	-0.053290 0.953272 0.892569 -0.024945	0.085177 0.622214 0.958050 0.045932	0.028201 0.944930 0.937219 0.044266	-0.020599 0.886871 0.932001 0.019715	0.004459 0.983951 0.946942 0.011785	0 0.000000 9999
1 44	12 20	1 44	0.373965 0.607588 0.837986 0.007867	0.023472 0.937946 0.951361 -0.017051	0.027793 0.891198 0.953863 -0.001721	0.027862 0.886736 0.950937 0.008847	0.102398 0.807933 0.933029 0.013550	0.026093 0.964028 0.942448 0.021546	0.074829 0.897809 0.937143 0.041239	0.039769 0.859946 0.955471 0.012531	0.033173 0.953272 0.932150 0.001566	0.128962 0.622214 0.941408 0.039178	0.040350 0.944930 0.970618 0.028290	0.068719 0.886871 0.954043 0.012965	0.012024 0.983951 0.955846 0.004427	0 0.007867 9999
1 45	12 17	1 45	0.199046 0.607588 0.926776 -0.003076	0.041013 0.937946 0.953560 0.022608	0.029013 0.891198 0.983004 0.010451	0.029434 0.886736 0.984998 0.008438	-0.012117 0.807933 0.949391 -0.011061	0.024055 0.964028 0.950874 0.008916	0.028413 0.897809 0.975019 -0.000834	-0.064000 0.859946 0.948631 -0.000185	0.022051 0.953272 0.968123 0.003342	0.152327 0.622214 0.942343 0.079661	0.001335 0.944930 0.985937 -0.005633	-0.042639 0.886871 0.977019 -0.013133	-0.009962 0.983951 0.943804 -0.008450	0 0.000000 9999
1 46	12 9	1 46	0.145198 0.607588 0.921467 0.002289	-0.000188 0.937946 0.973145 -0.004571	0.007996 0.891198 0.942824 -0.006651	0.007923 0.886736 0.939659 -0.008195	0.087809 0.807933 0.948942 0.026358	0.008400 0.964028 0.964091 -0.001796	0.065221 0.897809 0.940203 0.006023	0.002419 0.859946 0.961518 0.015321	0.032645 0.953272 0.905096 0.003736	0.087678 0.622214 0.967241 0.033111	-0.011780 0.944930 0.935647 -0.005193	0.056668 0.886871 0.923150 0.004991	0.036084 0.983951 0.454017 -0.001360	0 0.002289 9999
1 47	12 17	1 47	0.349434 0.607588 0.857741 0.003884	-0.035401 0.937946 0.949352 -0.035490	-0.025442 0.891198 0.956272 -0.017859	-0.009742 0.886736 0.951711 -0.021442	-0.097068 0.807933 0.930466 0.021463	0.036865 0.964028 0.964281 0.041847	-0.020240 0.897809 0.962826 -0.009132	-0.079200 0.859946 0.944045 0.010292	0.067843 0.953272 0.902083 0.035424	-0.143534 0.622214 0.942617 -0.022492	0.018540 0.944930 0.961823 0.004423	-0.014317 0.886871 0.956791 0.023333	0.014329 0.983951 0.962122 0.004241	0 0.003884 9999
1 48	12 20	1 48	0.418124 0.607588 0.833854 0.019501	0.009048 0.937946 0.957736 0.025002	-0.006726 0.891198 0.958532 -0.013831	-0.009411 0.886736 0.956989 -0.012257	-0.074611 0.807933 0.955005 -0.017098	0.033273 0.964028 0.950889 0.012903	-0.010776 0.897809 0.961722 0.014904	-0.107563 0.859946 0.951420 -0.035729	0.016687 0.953272 0.978621 0.011399	0.099664 0.622214 0.961429 0.042190	-0.006618 0.944930 0.977468 -0.011130	-0.061981 0.886871 0.956399 -0.016003	-0.032775 0.983951 0.949119 -0.017999	0 0.019501 9999
1 49	12 9	1 49	0.251385 0.607588 0.920332 0.031250	0.027327 0.937946 0.949785 0.015798	0.000765 0.891198 0.987411 0.004090	0.001292 0.886736 0.987459 0.004683	-0.038473 0.807933 0.960549 -0.021290	0.054700 0.964028 0.952767 0.036004	-0.006016 0.897809 0.969256 -0.000819	-0.034299 0.859946 0.950246 -0.012230	0.070946 0.953272 0.759803 0.006310	0.085146 0.622214 0.970458 0.027812	0.019496 0.944930 0.965518 0.011307	-0.027408 0.886871 0.962898 -0.011198	0.035272 0.983951 0.470942 0.005996	0 0.031250 9999
1 50	12 13	1 50	0.382544 0.607588 0.826062 -0.015244	-0.032005 0.937946 0.935936 -0.003291	0.002636 0.891198 0.947529 -0.011012	0.003774 0.886736 0.957169 -0.015523	0.010769 0.807933 0.961204 0.021861	-0.014112 0.964028 0.964173 -0.028919	-0.024989 0.897809 0.954628 0.000354	-0.046407 0.859946 0.959763 -0.001563	0.014754 0.953272 0.957061 -0.000827	-0.063873 0.622214 0.963353 -0.016172	-0.015473 0.944930 0.974410 -0.009457	-0.039643 0.886871 0.942405 -0.021314	-0.039665 0.983951 0.940241 -0.044335	0 0.000000 9999
1 51	12 19	1 51	0.291107 0.607588 0.906432 0.014898	0.023589 0.937946 0.974748 0.029020	0.009839 0.891198 0.959167 0.019338	0.015906 0.886736 0.955565 0.020466	-0.092489 0.807933 0.961368 -0.022248	0.014176 0.964028 0.980886 0.007624	-0.012248 0.897809 0.970483 0.027324	-0.128736 0.859946 0.945218 -0.030210	0.028328 0.953272 0.989909 0.022320	-0.173112 0.622214 0.936234 -0.016510	0.019792 0.944930 0.984875 0.016687	-0.032056 0.886871 0.957773 0.013203	-0.019474 0.983951 0.987611 -0.014414	0 0.014898 9999
1 52	12 20	1 52	0.438899 0.607588 0.801417 0.010691	-0.019659 0.937946 0.968267 -0.007610	-0.190471 0.891198 0.915056 -0.152614	-0.190665 0.886736 0.914315 -0.160352	0.007992 0.807933 0.949238 0.004938	0.012994 0.964028 0.951982 -0.003242	-0.042960 0.897809 0.943990 -0.051520	-0.012032 0.859946 0.954124 0.017253	0.023629 0.953272 0.944494 0.018515	0.049072 0.622214 0.955354 -0.015557	0.015753 0.944930 0.967310 -0.013818	0.040747 0.886871 0.951319 0.008213	-0.038995 0.983951 0.931983 -0.014334	0 0.010691 9999
1 53	12 15	1 53	0.290737 0.607588 0.896170 0.024108	0.042538 0.937946 0.963778 0.028635	-0.007288 0.891198 0.972310 -0.004562	-0.007002 0.886736 0.976005 -0.006195	0.024177 0.807933 0.965871 0.017680	0.018851 0.964028 0.942039 -0.006671	0.050668 0.897809 0.968353 0.029229	-0.094280 0.859946 0.952276 -0.012352	0.022121 0.953272 0.950239 -0.009177	0.110587 0.622214 0.960950 0.014058	-0.005497 0.944930 0.961686 -0.017831	-0.019933 0.886871 0.958216 0.012727	0.014275 0.983951 0.940599 0.013665	0 0.024108 9999
1 54	12 14	1 54	0.357939 0.607588 0.843261 0.003195	-0.017638 0.937946 0.956363 -0.015979	-0.027616 0.891198 0.944417 -0.019075	-0.030449 0.886736 0.947264 -0.030410	-0.130022 0.807933 0.931671 -0.024093	0.018377 0.964028 0.960871 0.012041	0.025510 0.897809 0.954767 0.021060	-0.099025 0.859946 0.944905 -0.011612	0.025510 0.953272 0.947273 0.001652	-0.182025 0.622214 0.943469 -0.107888	-0.030154 0.944930 0.960718 -0.041672	-0.055367 0.886871 0.937999 -0.024042	0.002479 0.983951 0.952707 -0.003277	0 0.003195 9999
1 55	12 19	1 55	0.455674 0.607588 0.798449 0.032480	0.019538 0.937946 0.962884 -0.009816	0.071655 0.891198 0.905083 -0.001127	0.072632 0.886736 0.905389 -0.004773	0.162720 0.807933 0.937252 0.054567	0.067344 0.964028 0.940145 0.039951	0.156018 0.897809 0.932839 0.063166	-0.023052 0.859946 0.962974 -0.011799	0.017949 0.953272 0.955721 -0.005776	0.109207 0.622214 0.946722 0.069175	0.048741 0.944930 0.963823 0.021399	0.142294 0.886871 0.947550 0.070118	0.005633 0.983951 0.958401 -0.001984	0 0.032480 9999
1 56	12 20	1 56	0.420010 0.607588 0.818117 0.007573	-0.076414 0.937946 0.921862 -0.054204	-0.007115 0.891198 0.961547 -0.018918	-0.004423 0.886736 0.965933 -0.013652	0.017098 0.807933 0.956193 0.001729	0.029490 0.964028 0.948355 0.007356	0.051263 0.897809 0.971312 0.028882	-0.069543 0.859946 0.962979 -0.023582	0.066885 0.953272 0.957785 0.035439	0.119849 0.622214 0.957191 0.066342	0.039032 0.944930 0.973826 0.018655	-0.060334 0.886871 0.950626 -0.006479	0.032203 0.983951 0.950084 0.024011	0 0.007573 9999
1 57	12 20	1 57	0.479091 0.607588 0.744197 0.004303	-0.000471 0.937946 0.946817 0.013888	-0.021095 0.891198 0.979151 -0.034506	-0.014873 0.886736 0.968800 -0.038637	-0.160598 0.807933 0.922657 -0.046131	0.003209 0.964028 0.955100 -0.009932	-0.068351 0.897809 0.956312 -0.007983	-0.171522 0.859946 0.920868 -0.050978	0.072457 0.953272 0.957198 0.058558	-0.243641 0.622214 0.924555 -0.054868	0.007814 0.944930 0.966149 0.000704	-0.051313 0.886871 0.968033 -0.000697	0.003221 0.983951 0.953834 -0.003129	0 0.004303 9999
1 58	12 20	1 58	0.526558 0.607588 0.737288 0.030619	0.076122 0.937946 0.964092 0.048144	0.097421 0.891198 0.949299 0.043806	0.100253 0.886736 0.947772 0.048316	0.180723 0.807933 0.930493 0.055919	-0.006265 0.964028 0.967740 -0.008209	0.046942 0.897809 0.951635 -0.009675	0.093125 0.859946 0.951277 -0.016618	0.036913 0.953272 0.958997 0.012629	0.122416 0.622214 0.945475 0.033810	0.032245 0.944930 0.960341 0.031002	0.068900 0.886871 0.956840 0.025116	0.002135 0.983951 0.958475 0.001721	0 0.030619 9999
1 59	12 20	1 59	0.499513 0.607588 0.750003 0.031076	-0.025952 0.937946 0.944938 -0.031015	-0.179267 0.891198 0.929236 -0.134140	-0.178913 0.886736 0.928252 -0.130050	0.129228 0.807933 0.944148 0.077236	0.017044 0.964028 0.966264 0.010837	0.008216 0.897809 0.957027 0.001009	0.053563 0.859946 0.968778 0.015151	0.025143 0.953272 0.973008 0.016212	0.131353 0.622214 0.945442 0.048186	0.028258 0.944930 0.968516 0.017127	0.119932 0.886871 0.942607 0.045054	0.008124 0.983951 0.977709 0.004726	0 0.031076 9999
1 60	12 20	1 60	0.461465 0.607588 0.782155 0.015228	-0.039631 0.937946 0.963782 -0.018760	0.006905 0.891198 0.969289 -0.001085	0.023238 0.886736 0.966449 0.001658	0.006424 0.807933 0.963471 0.014458	-0.029029 0.964028 0.972116 -0.007874	0.023288 0.897809 0.969036 0.006575	0.045032 0.859946 0.961201 0.019240	-0.048932 0.953272 0.909477 0.008382	0.096090 0.622214 0.964462 0.041869	0.005325 0.944930 0.963969 0.009814	-0.033600 0.886871 0.963689 0.010709	-0.039862 0.983951 0.899899 -0.014819	0 0.015228 9999
1 61	12 20	1 61	0.448969 0.607588 0.820016 0.070632	-0.095052 0.937946 0.936004 -0.048967	-0.137163 0.891198 0.918785 -0.051777	-0.137055 0.886736 0.920553 -0.052424	-0.081079 0.807933 0.959133 -0.065239	-0.021468 0.964028 0.967191 -0.012988	-0.033562 0.897809 0.966083 -0.023975	0.021541 0.859946 0.975568 0.019380	0.029181 0.953272 0.955590 0.006779	0.084562 0.622214 0.979175 0.053934	0.037274 0.944930 0.976150 0.030412	0.062474 0.886871 0.945870 0.017215	0.010477 0.983951 0.964107 0.000938	0 0.070632 55
1 62	12 20	1 62	0.425011 0.607588 0.798761 0.013562	0.003128 0.937946 0.963751 0.002200	-0.036011 0.891198 0.939313 -0.019227	-0.035373 0.886736 0.937896 -0.018345	0.106867 0.807933 0.960967 0.049718	-0.015026 0.964028 0.961372 -0.015006	0.019649 0.897809 0.972354 0.013781	0.026873 0.859946 0.957788 -0.007689	0.023335 0.953272 0.973508 0.010031	0.081485 0.622214 0.973419 0.036043	0.002409 0.944930 0.969515 0.005374	0.065768 0.886871 0.961571 0.034214	0.009721 0.983951 0.969902 0.004082	0 0.013562 9999
1 63	12 19	1 63	0.442272 0.607588 0.801407 -0.003082	-0.024765 0.937946 0.973176 -0.015107	0.014700 0.891198 0.969272 0.004044	0.017865 0.886736 0.958949 -0.005021	-0.055939 0.807933 0.959745 -0.007657	-0.019956 0.964028 0.971300 -0.017856	-0.048842 0.897809 0.960366 0.014023	-0.127909 0.859946 0.945910 -0.050264	0.025071 0.953272 0.957634 0.002181	-0.193680 0.622214 0.940158 -0.057828	-0.011699 0.944930 0.968036 -0.017188	-0.022366 0.886871 0.969214 -0.003767	0.006208 0.983951 0.955597 0.001621	0 0.000000 9999
1 64	12 20	1 64	0.462599 0.607588 0.753264 0.010803	-0.040205 0.937946 0.951397 -0.022941	-0.018684 0.891198 0.933357 -0.008929	-0.017281 0.886736 0.933697 -0.012021	0.082798 0.807933 0.960138 0.047988	-0.043763 0.964028 0.940091 -0.013420	-0.023393 0.897809 0.956451 0.009100	0.027371 0.859946 0.973320 0.002940	0.005667 0.953272 0.969408 0.005118	0.108331 0.622214 0.965624 0.046986	-0.108645 0.944930 0.920263 -0.049965	-0.056052 0.886871 0.954036 0.007958	0.004889 0.983951 0.964535 0.008125	0 0.010803 9999
1 65	12 12	1 65	0.398457 0.607588 0.846747 0.038823	0.055744 0.937946 0.957102 0.025842	-0.000088 0.891198 0.988334 -0.014686	-0.000142 0.886736 0.986663 -0.013242	-0.142990 0.807933 0.943229 -0.035946	0.009551 0.964028 0.957794 0.007666	-0.046099 0.897809 0.947550 -0.024317	-0.130282 0.859946 0.930125 -0.025790	0.073784 0.953272 0.902610 0.065824	-0.106252 0.622214 0.947833 -0.005376	0.007543 0.944930 0.960775 0.009594	-0.024645 0.886871 0.973318 -0.005703	0.006344 0.983951 0.956702 -0.002255	0 0.038823 9999
1 66	12 18	1 66	0.387966 0.607588 0.821703 -0.018520	0.019148 0.937946 0.929766 0.011522	-0.059443 0.891198 0.933986 -0.019772	-0.058925 0.886736 0.939675 -0.012812	-0.082774 0.807933 0.949762 -0.015532	-0.042752 0.964028 0.938288 -0.012643	-0.076799 0.897809 0.942528 -0.010390	0.085021 0.859946 0.945159 0.021441	-0.085381 0.953272 0.924159 -0.027968	0.157162 0.622214 0.955900 0.044130	0.005043 0.944930 0.966749 -0.015159	-0.019690 0.886871 0.942414 0.001734	0.008205 0.983951 0.960873 -0.000351	0 0.000000 9999
1 67	12 16	1 67	0.371503 0.607588 0.853726 0.027038	-0.001833 0.937946 0.951107 -0.001891	0.010944 0.891198 0.872452 0.036275	-0.001522 0.886736 0.874360 0.032273	0.052567 0.807933 0.947684 0.009854	-0.003583 0.964028 0.953000 0.002527	-0.071915 0.897809 0.953378 -0.046404	0.001625 0.859946 0.952048 0.002138	0.005004 0.953272 0.907973 0.000985	0.057657 0.622214 0.950981 0.024238	0.014436 0.944930 0.930713 0.040532	-0.052043 0.886871 0.848905 -0.022500	0.000468 0.983951 0.963270 -0.003411	0 0.027038 9999
1 68	12 11	1 68	0.137064 0.607588 0.936704 0.001520	-0.017302 0.937946 0.950754 -0.013399	0.013247 0.891198 0.932599 -0.018270	0.013948 0.886736 0.924602 -0.021889	0.070682 0.807933 0.962437 0.011973	-0.000682 0.964028 0.980389 -0.002872	0.034670 0.897809 0.960497 -0.019072	0.068219 0.859946 0.915717 -0.016535	0.007150 0.953272 0.913104 0.001783	0.035289 0.622214 0.974108 0.005534	0.003631 0.944930 0.952660 0.009065	0.048569 0.886871 0.951494 0.007314	-0.001626 0.983951 0.956075 -0.007458	0 0.001520 9999
1 69	12 17	1 69	0.280654 0.607588 0.864666 0.040374	-0.007288 0.937946 0.944772 0.006139	0.014336 0.891198 0.937013 0.020498	0.012198 0.886736 0.943719 0.017439	0.036392 0.807933 0.953894 0.010642	0.025166 0.964028 0.932654 0.039653	0.047015 0.897809 0.946864 0.015820	0.134743 0.859946 0.916711 0.055657	0.016721 0.953272 0.936856 0.008311	0.092654 0.622214 0.919410 -0.036610	-0.000664 0.944930 0.964534 0.003984	-0.050437 0.886871 0.916536 0.002576	0.016341 0.983951 0.910908 0.004237	0 0.040374 9999
1 70	12 20	1 70	0.456494 0.607588 0.764241 0.001285	-0.016014 0.937946 0.953293 -0.011658	-0.026443 0.891198 0.901014 -0.012914	-0.021041 0.886736 0.902431 -0.006163	0.094089 0.807933 0.941548 -0.000527	-0.018668 0.964028 0.967451 -0.024001	-0.057229 0.897809 0.953737 -0.042246	0.002786 0.859946 0.967005 -0.021379	0.035917 0.953272 0.954668 0.026917	0.104029 0.622214 0.947074 0.016780	-0.103219 0.944930 0.933142 -0.066002	-0.089138 0.886871 0.943248 -0.037658	0.028049 0.983951 0.961310 0.021413	0 0.001285 9999
1 71	12 20	1 71	0.389657 0.607588 0.772809 0.009048	0.038031 0.937946 0.893376 0.011173	-0.030682 0.891198 0.937373 -0.032048	-0.040186 0.886736 0.931597 -0.049153	0.005851 0.807933 0.934877 -0.008849	0.014943 0.964028 0.951157 0.025937	-0.001455 0.897809 0.940938 -0.023371	0.048297 0.859946 0.957553 0.000078	-0.015549 0.953272 0.872803 0.019470	0.124306 0.622214 0.942574 0.026505	0.030612 0.944930 0.939000 0.024988	-0.074168 0.886871 0.914875 -0.026408	-0.007186 0.983951 0.962665 -0.012108	0 0.009048 9999
1 72	12 16	1 72	0.359945 0.607588 0.853142 0.024246	-0.011107 0.937946 0.945472 -0.010027	-0.013462 0.891198 0.980862 -0.007214	-0.014022 0.886736 0.985724 -0.006472	-0.012341 0.807933 0.961568 -0.002985	0.003875 0.964028 0.973062 0.005342	-0.023718 0.897809 0.967819 0.009057	-0.078445 0.859946 0.952966 -0.020646	0.029577 0.953272 0.933266 0.014200	-0.091764 0.622214 0.956510 -0.053737	0.022529 0.944930 0.965638 0.013128	-0.041240 0.886871 0.966746 -0.017630	0.000012 0.983951 0.964665 0.001780	0 0.024246 9999
1 73	12 20	1 73	0.420270 0.607588 0.816906 0.005842	0.020556 0.937946 0.937502 -0.003330	0.128886 0.891198 0.941959 0.068094	0.132796 0.886736 0.944309 0.072936	-0.033605 0.807933 0.951247 0.017864	0.012281 0.964028 0.958934 0.007989	-0.028730 0.897809 0.927572 0.014831	-0.083991 0.859946 0.939090 -0.010679	-0.007366 0.953272 0.943434 -0.026403	-0.150371 0.622214 0.944781 -0.043991	0.024978 0.944930 0.955805 0.007791	0.080832 0.886871 0.956401 0.046637	0.014811 0.983951 0.981694 0.014567	0 0.005842 9999
1 74	12 20	1 74	0.469653 0.607588 0.747293 -0.009512	-0.064863 0.937946 0.945925 -0.036673	-0.052179 0.891198 0.876321 -0.024543	-0.055008 0.886736 0.875042 -0.021242	0.045581 0.807933 0.942960 -0.009390	-0.056440 0.964028 0.946572 -0.031598	-0.038780 0.897809 0.951884 -0.007688	0.061698 0.859946 0.936728 -0.010916	0.012231 0.953272 0.917301 -0.002472	0.074221 0.622214 0.969242 0.038695	-0.052996 0.944930 0.945847 -0.044467	-0.040338 0.886871 0.942924 -0.019751	0.000758 0.983951 0.954256 -0.005913	0 0.000000 9999
1 75	12 20	1 75	0.445699 0.607588 0.754481 -0.017112	0.003811 0.937946 0.885146 0.012752	0.004743 0.891198 0.897566 -0.009688	-0.035718 0.886736 0.911960 -0.017714	-0.072673 0.807933 0.949193 -0.017763	-0.002589 0.964028 0.937778 0.002030	-0.020930 0.897809 0.951465 -0.037933	-0.022531 0.859946 0.945414 0.012437	0.046664 0.953272 0.909874 0.037175	0.140540 0.622214 0.941605 0.049961	0.005326 0.944930 0.957320 -0.010154	-0.060824 0.886871 0.925194 -0.000950	0.066265 0.983951 0.938460 0.061302	0 0.000000 9999
1 76	12 19	1 76	0.462735 0.607588 0.771986 0.005202	0.037597 0.937946 0.937486 0.015070	-0.014897 0.891198 0.943140 -0.013729	0.001865 0.886736 0.906182 -0.012251	-0.113314 0.807933 0.936263 -0.046243	0.054268 0.964028 0.942340 0.032055	-0.011641 0.897809 0.946983 -0.018539	-0.112280 0.859946 0.927919 -0.018717	0.019286 0.953272 0.952307 -0.020067	-0.107967 0.622214 0.940903 -0.037881	0.031027 0.944930 0.979062 0.032854	-0.050989 0.886871 0.950904 -0.002154	-0.008916 0.983951 0.955852 0.001171	0 0.005202 9999
1 77	12 20	1 77	0.457844 0.607588 0.787637 0.037052	0.009458 0.937946 0.955216 0.010679	0.014500 0.891198 0.955938 0.018220	0.022443 0.886736 0.951258 0.026333	0.041576 0.807933 0.955123 0.003961	-0.009678 0.964028 0.956625 0.008165	0.002281 0.897809 0.947709 0.019367	0.036779 0.859946 0.947557 0.012712	0.029341 0.953272 0.946067 0.001654	0.098035 0.622214 0.932964 0.005127	-0.051566 0.944930 0.936051 0.003020	-0.028097 0.886871 0.953744 0.022876	-0.011077 0.983951 0.947485 -0.003255	0 0.037052 9999
1 78	12 19	1 78	0.439212 0.607588 0.795924 0.010518	-0.004868 0.937946 0.952795 -0.012198	-0.054882 0.891198 0.923834 -0.012095	-0.055601 0.886736 0.921132 -0.012039	0.146695 0.807933 0.941856 0.055488	0.007819 0.964028 0.959020 -0.015124	0.020971 0.897809 0.949435 -0.011486	0.056124 0.859946 0.958798 0.023444	0.007357 0.953272 0.982459 -0.001993	0.164942 0.622214 0.942893 0.089375	0.012914 0.944930 0.971431 0.008871	0.076931 0.886871 0.950428 0.018162	0.005134 0.983951 0.982522 -0.003691	0 0.010518 9999
1 79	12 19	1 79	0.486089 0.607588 0.662142 0.005420	-0.004164 0.937946 0.844246 -0.010590	-0.009408 0.891198 0.949504 -0.031103	-0.107627 0.886736 0.872085 -0.071256	-0.130777 0.807933 0.894688 -0.026362	0.051332 0.964028 0.929814 0.030286	-0.073247 0.897809 0.918457 -0.030307	-0.054485 0.859946 0.873463 0.033341	-0.114165 0.953272 0.777744 -0.046608	0.152552 0.622214 0.910186 -0.006610	0.005197 0.944930 0.951434 -0.002060	-0.076654 0.886871 0.919234 0.000660	0.003225 0.983951 0.944705 0.005325	0 0.005420 9999
1 80	12 20	1 80	0.500548 0.607588 0.731774 0.030858	0.008325 0.937946 0.902754 0.008362	0.012661 0.891198 0.943241 0.002634	0.020147 0.886736 0.934581 -0.001810	-0.226043 0.807933 0.889878 -0.063666	0.035400 0.964028 0.931041 0.019635	-0.122761 0.897809 0.937880 -0.048487	-0.194156 0.859946 0.870926 -0.049367	-0.006460 0.953272 0.876266 -0.023941	-0.198093 0.622214 0.931981 -0.033151	0.024707 0.944930 0.939598 0.010892	-0.098739 0.886871 0.946235 -0.036729	0.056465 0.983951 0.967465 0.048691	0 0.030858 9999
1 81	12 20	1 81	0.472250 0.607588 0.737272 -0.011462	-0.023681 0.937946 0.967031 -0.013527	-0.057235 0.891198 0.960105 -0.025740	-0.061709 0.886736 0.956712 -0.036766	0.098536 0.807933 0.935428 0.023569	-0.011643 0.964028 0.951294 -0.000823	0.032233 0.897809 0.945941 -0.024360	0.111473 0.859946 0.946707 0.030219	-0.024003 0.953272 0.960711 -0.009605	0.120491 0.622214 0.957534 0.027179	0.008625 0.944930 0.971337 0.011250	-0.030307 0.886871 0.952718 0.001447	-0.022206 0.983951 0.945951 -0.003463	0 0.000000 9999
1 82	12 20	1 82	0.488244 0.607588 0.753405 0.010221	-0.041283 0.937946 0.950173 -0.017303	-0.108992 0.891198 0.942361 -0.044330	-0.109906 0.886736 0.938150 -0.049683	0.070978 0.807933 0.936937 -0.015037	-0.003763 0.964028 0.952899 0.012869	0.047133 0.897809 0.947520 -0.003161	0.130669 0.859946 0.940957 0.055712	0.033457 0.953272 0.923559 0.004288	0.150643 0.622214 0.945512 0.031797	0.034002 0.944930 0.962376 0.027483	0.045511 0.886871 0.947227 0.027861	0.004811 0.983951 0.970993 0.003232	0 0.010221 9999
1 83	12 19	1 83	0.517731 0.607588 0.645003 0.003361	-0.007860 0.937946 0.851796 -0.000982	-0.014904 0.891198 0.963173 -0.010445	-0.082240 0.886736 0.865503 -0.022063	-0.158899 0.807933 0.883700 -0.000672	0.006655 0.964028 0.949171 0.001132	-0.110942 0.897809 0.911344 -0.020345	-0.149390 0.859946 0.888346 -0.026799	-0.101365 0.953272 0.823984 -0.011273	0.258500 0.622214 0.903255 0.108737	0.018369 0.944930 0.949752 0.004578	-0.029331 0.886871 0.957622 0.018029	-0.008382 0.983951 0.932502 -0.004090	0 0.003361 9999
1 84	12 20	1 84	0.542919 0.607588 0.677014 0.003602	-0.010126 0.937946 0.904253 0.012787	-0.000092 0.891198 0.882815 0.008558	-0.008868 0.886736 0.887459 0.008024	0.097469 0.807933 0.931095 0.041671	0.009973 0.964028 0.957711 0.007414	-0.047322 0.897809 0.956472 -0.018214	0.001580 0.859946 0.946829 -0.006632	0.003772 0.953272 0.942737 -0.008214	0.032248 0.622214 0.961783 0.034569	-0.024012 0.944930 0.959765 -0.038131	0.090569 0.886871 0.929272 0.015022	-0.005032 0.983951 0.947017 -0.001109	0 0.003602 9999
1 85	12 20	1 85	0.532273 0.607588 0.710428 0.026778	0.082889 0.937946 0.935524 0.045949	0.006116 0.891198 0.897896 0.019548	-0.007800 0.886736 0.899156 0.017847	0.097558 0.807933 0.941349 0.015134	-0.027073 0.964028 0.959735 -0.022045	0.030806 0.897809 0.964822 0.014640	0.077347 0.859946 0.952304 -0.000343	0.027646 0.953272 0.913024 0.006482	0.161074 0.622214 0.939734 0.050370	0.017470 0.944930 0.951918 0.005631	0.177486 0.886871 0.902516 0.071312	0.010292 0.983951 0.953686 0.005095	0 0.026778 9999
1 86	12 20	1 86	0.481619 0.607588 0.748589 -0.000397	-0.003628 0.937946 0.930183 0.012914	-0.071558 0.891198 0.930923 -0.013068	-0.071553 0.886736 0.931787 -0.007939	0.011334 0.807933 0.948624 -0.026763	-0.017214 0.964028 0.947689 0.000878	-0.016269 0.897809 0.955036 -0.005294	0.059780 0.859946 0.943178 0.008744	0.018696 0.953272 0.957128 0.008248	0.151489 0.622214 0.940518 0.064749	0.002258 0.944930 0.958014 0.014663	0.069342 0.886871 0.936926 0.047446	0.010974 0.983951 0.966263 0.013743	0 0.000000 9999
1 87	12 19	1 87	0.436562 0.607588 0.789811 -0.003279	-0.051656 0.937946 0.920278 -0.030476	0.038942 0.891198 0.953292 0.014225	0.039932 0.886736 0.956257 0.017468	-0.064913 0.807933 0.948294 -0.040676	-0.028357 0.964028 0.938319 -0.013674	0.043958 0.897809 0.950616 0.008801	0.131097 0.859946 0.945223 0.025251	0.015827 0.953272 0.961782 0.004798	0.130061 0.622214 0.946685 0.052668	0.043299 0.944930 0.953208 0.020776	-0.072336 0.886871 0.934429 -0.024462	0.008774 0.983951 0.958442 0.004519	0 0.000000 9999
1 88	12 20	1 88	0.379319 0.607588 0.794914 0.027450	0.029739 0.937946 0.911036 0.024544	-0.051420 0.891198 0.956412 -0.008940	-0.070225 0.886736 0.933997 -0.017177	-0.081432 0.807933 0.931232 -0.017830	0.003379 0.964028 0.959059 0.000474	-0.106782 0.897809 0.948631 -0.062418	-0.056829 0.859946 0.941151 -0.014336	-0.033612 0.953272 0.909530 -0.002095	0.099285 0.622214 0.948991 0.064994	0.000113 0.944930 0.975623 -0.000559	-0.032535 0.886871 0.965182 -0.018111	0.002474 0.983951 0.979401 -0.002343	0 0.027450 9999
1 89	12 19	1 89	0.459257 0.607588 0.768837 0.008394	0.085595 0.937946 0.918017 0.042237	0.040657 0.891198 0.930302 0.048362	0.039663 0.886736 0.930712 0.055326	0.097585 0.807933 0.958573 0.033183	0.021680 0.964028 0.936408 0.014750	0.077583 0.897809 0.957045 0.046041	0.071561 0.859946 0.948367 0.013932	0.029978 0.953272 0.945530 0.011964	0.122094 0.622214 0.961357 0.053141	0.042491 0.944930 0.967814 0.022576	0.098995 0.886871 0.947441 0.038624	0.005510 0.983951 0.970117 0.000999	0 0.008394 9999
1 90	12 20	1 90	0.486858 0.607588 0.713478 0.007478	-0.027011 0.937946 0.938289 -0.022553	0.016932 0.891198 0.962971 0.032736	0.007971 0.886736 0.958629 0.025056	0.113363 0.807933 0.930125 0.061823	-0.012506 0.964028 0.952238 0.002874	-0.029981 0.897809 0.959258 -0.008333	0.022132 0.859946 0.942548 0.000402	0.016502 0.953272 0.897144 -0.002100	0.133743 0.622214 0.947013 0.061997	-0.027651 0.944930 0.933430 -0.008292	-0.034358 0.886871 0.956915 0.018996	0.010751 0.983951 0.936411 0.001105	0 0.007478 9999
1 91	12 20	1 91	0.388390 0.607588 0.845322 0.049340	-0.058954 0.937946 0.963416 -0.022950	-0.061778 0.891198 0.962557 -0.019300	-0.061770 0.886736 0.960067 -0.016980	0.057195 0.807933 0.967505 0.020110	0.050033 0.964028 0.968614 0.037831	0.077915 0.897809 0.969145 0.043733	0.074236 0.859946 0.963264 0.012095	0.008796 0.953272 0.960094 -0.002152	0.136042 0.622214 0.962604 0.061096	0.067727 0.944930 0.967481 0.068490	0.037718 0.886871 0.973087 0.033070	0.003254 0.983951 0.972992 0.000485	0 0.049340 197
1 92	12 20	1 92	0.476908 0.607588 0.732129 -0.018958	0.011929 0.937946 0.929653 0.018855	0.003808 0.891198 0.952662 0.008129	0.001771 0.886736 0.950323 0.008782	0.094575 0.807933 0.954646 0.051899	-0.058835 0.964028 0.948303 -0.032709	0.070736 0.897809 0.957454 0.024562	0.095386 0.859946 0.937393 -0.018681	0.014850 0.953272 0.952809 0.009795	0.117992 0.622214 0.948632 0.046678	-0.041984 0.944930 0.916359 -0.017381	-0.031944 0.886871 0.947568 0.027514	-0.000266 0.983951 0.959017 -0.006844	0 0.000000 9999
1 93	12 20	1 93	0.457357 0.607588 0.779032 0.016428	0.095433 0.937946 0.941346 0.057421	0.112511 0.891198 0.954785 0.078793	0.112852 0.886736 0.953668 0.083858	0.141047 0.807933 0.933496 0.048454	0.031101 0.964028 0.956276 0.026873	0.053514 0.897809 0.953919 0.023442	0.126130 0.859946 0.943641 0.032677	-0.008488 0.953272 0.934440 -0.029775	0.134919 0.622214 0.944881 0.031096	0.063859 0.944930 0.948915 0.071997	0.087122 0.886871 0.949305 0.072611	-0.048122 0.983951 0.955989 -0.052710	0 0.016428 9999
1 94	12 20	1 94	0.459142 0.607588 0.758835 0.012313	0.022296 0.937946 0.957441 0.000863	0.042640 0.891198 0.944939 0.013239	0.042271 0.886736 0.945879 0.010649	0.010969 0.807933 0.962502 0.009334	-0.022972 0.964028 0.962061 -0.012897	0.011487 0.897809 0.969821 -0.009927	0.014390 0.859946 0.963086 -0.024783	-0.027883 0.953272 0.943413 -0.015979	0.096110 0.622214 0.950984 0.026248	0.031633 0.944930 0.967686 0.032586	-0.010754 0.886871 0.962833 0.002765	-0.012067 0.983951 0.933520 -0.001260	0 0.012313 9999
1 95	12 19	1 95	0.436217 0.607588 0.802273 0.022156	0.018037 0.937946 0.966074 0.006235	-0.022047 0.891198 0.959588 0.000208	-0.019641 0.886736 0.955012 0.009586	0.099790 0.807933 0.949811 0.031093	-0.043480 0.964028 0.936859 -0.020600	0.103245 0.897809 0.947765 0.047142	0.134123 0.859946 0.936244 0.008465	0.002732 0.953272 0.941439 -0.001061	0.155536 0.622214 0.954145 0.049708	0.055100 0.944930 0.958235 0.037245	-0.033835 0.886871 0.957485 0.020235	0.008740 0.983951 0.962753 0.003908	0 0.022156 9999
1 96	12 20	1 96	0.304389 0.607588 0.871050 -0.013234	-0.033588 0.937946 0.957485 -0.009380	-0.005664 0.891198 0.971323 -0.003342	0.018175 0.886736 0.961090 0.011506	-0.096426 0.807933 0.947558 -0.030969	-0.007829 0.964028 0.969204 -0.001526	-0.038240 0.897809 0.952817 0.016132	-0.110581 0.859946 0.948563 -0.041280	0.013271 0.953272 0.910395 -0.004348	-0.193093 0.622214 0.932929 -0.042792	0.007285 0.944930 0.973281 -0.000156	-0.054104 0.886871 0.966131 -0.017222	0.006956 0.983951 0.955874 -0.004690	0 0.000000 9999
1 97	12 19	1 97	0.475394 0.607588 0.750793 0.004283	0.034181 0.937946 0.954027 0.030859	0.076536 0.891198 0.944994 0.046637	0.081383 0.886736 0.949590 0.053486	0.041734 0.807933 0.946334 0.048184	-0.018656 0.964028 0.945769 -0.026321	-0.025341 0.897809 0.953159 -0.005259	-0.012842 0.859946 0.961369 0.002228	0.016920 0.953272 0.935416 0.013425	-0.017983 0.622214 0.960009 -0.004812	0.035099 0.944930 0.968177 0.033845	0.041934 0.886871 0.941330 0.041384	0.029872 0.983951 0.954378 0.040560	0 0.004283 9999
1 98	12 19	1 98	0.370544 0.607588 0.812391 -0.001233	-0.031265 0.937946 0.958021 -0.013001	-0.074338 0.891198 0.957365 -0.026422	-0.073996 0.886736 0.959249 -0.025890	0.084260 0.807933 0.943717 0.032190	-0.032534 0.964028 0.943975 -0.031806	0.044758 0.897809 0.962671 0.038521	0.104725 0.859946 0.949981 0.015670	0.019408 0.953272 0.940643 0.010630	0.129898 0.622214 0.954780 0.041673	-0.031453 0.944930 0.948403 -0.040803	0.027471 0.886871 0.952415 0.017345	0.011931 0.983951 0.969258 0.002894	0 0.000000 9999
1 99	12 20	1 99	0.468517 0.607588 0.764466 -0.008902	-0.030648 0.937946 0.916217 -0.002921	-0.058373 0.891198 0.912528 -0.014711	-0.056532 0.886736 0.909859 -0.001490	0.067301 0.807933 0.965474 0.025080	0.009230 0.964028 0.968219 0.014085	0.028549 0.897809 0.976161 0.033144	0.033920 0.859946 0.974779 -0.001594	0.008498 0.953272 0.952801 0.001454	0.092946 0.622214 0.969719 0.066985	0.045269 0.944930 0.968207 0.021865	0.110347 0.886871 0.940687 0.046276	0.001528 0.983951 0.981956 -0.003501	0 0.000000 9999
1 100	12 20	1 100	0.424901 0.607588 0.810404 0.031129	0.001240 0.937946 0.955444 0.014975	0.078096 0.891198 0.937232 0.046475	0.079196 0.886736 0.935069 0.042876	0.115128 0.807933 0.944028 0.022176	0.008210 0.964028 0.962597 -0.000610	0.104022 0.897809 0.933544 0.030881	0.079595 0.859946 0.967124 0.030195	0.019856 0.953272 0.957650 0.002051	0.091963 0.622214 0.970582 0.015644	0.028242 0.944930 0.978061 0.022174	0.086904 0.886871 0.946863 0.005924	-0.002283 0.983951 0.978868 -0.005599	0 0.031129 9999
1 101	12 18	1 101	0.455749 0.607588 0.756417 0.029552	-0.024841 0.937946 0.944938 -0.004798	0.013208 0.891198 0.957747 0.009604	0.003767 0.886736 0.960075 0.003893	-0.170910 0.807933 0.920544 -0.051485	0.020737 0.964028 0.953306 0.003117	-0.065299 0.897809 0.947868 -0.003515	-0.164593 0.859946 0.926798 -0.039731	0.003616 0.953272 0.939332 -0.019504	-0.236711 0.622214 0.924144 -0.075021	-0.023685 0.944930 0.958027 -0.036482	-0.060432 0.886871 0.954277 -0.005455	0.016938 0.983951 0.947582 0.010847	0 0.029552 9999
1 102	12 20	1 102	0.477605 0.607588 0.712086 0.006102	-0.001381 0.937946 0.921954 0.006903	-0.015983 0.891198 0.955917 -0.003170	0.019002 0.886736 0.944670 0.004092	-0.163284 0.807933 0.915333 -0.045386	-0.001835 0.964028 0.943959 -0.009233	-0.076292 0.897809 0.949835 -0.031601	-0.110861 0.859946 0.928234 -0.013174	-0.054612 0.953272 0.927745 -0.025318	0.007488 0.622214 0.955502 0.005957	0.017596 0.944930 0.940962 0.005827	-0.083852 0.886871 0.947386 -0.031878	-0.040478 0.983951 0.892110 -0.010455	0 0.006102 9999
1 103	12 20	1 103	0.465928 0.607588 0.772178 -0.000882	0.010038 0.937946 0.960759 0.021872	0.054692 0.891198 0.927306 0.029726	0.055566 0.886736 0.928408 0.029640	0.115961 0.807933 0.950274 0.032003	0.035741 0.964028 0.955692 0.026079	0.072877 0.897809 0.956792 0.028175	-0.032547 0.859946 0.969064 -0.018082	0.030726 0.953272 0.945295 -0.008843	0.062940 0.622214 0.967678 0.011500	-0.042540 0.944930 0.948565 -0.012527	-0.042518 0.886871 0.958643 -0.020423	0.005196 0.983951 0.965238 -0.007415	0 0.000000 9999
1 104	12 20	1 104	0.380640 0.607588 0.855680 0.034918	0.026960 0.937946 0.958973 0.025483	-0.020090 0.891198 0.949098 -0.021787	-0.017343 0.886736 0.949178 -0.022596	-0.088808 0.807933 0.935582 -0.029040	-0.003921 0.964028 0.967201 -0.011077	-0.069573 0.897809 0.968458 -0.039613	-0.119837 0.859946 0.943695 -0.029110	0.033716 0.953272 0.964958 0.012753	-0.172873 0.622214 0.938857 -0.013341	0.009028 0.944930 0.977626 0.001972	-0.007213 0.886871 0.971025 -0.014917	0.003741 0.983951 0.982554 0.001366	0 0.034918 9999
1 105	12 20	1 105	0.433958 0.607588 0.780035 -0.000644	-0.021498 0.937946 0.959716 -0.010649	0.035737 0.891198 0.960577 0.011572	0.041439 0.886736 0.963242 0.015844	-0.146185 0.807933 0.912534 -0.002827	0.019866 0.964028 0.953205 0.003706	-0.070665 0.897809 0.945040 -0.002763	-0.178521 0.859946 0.913943 -0.041742	0.027557 0.953272 0.951990 0.006590	-0.229654 0.622214 0.924502 -0.028944	0.010492 0.944930 0.963514 -0.009782	-0.068143 0.886871 0.951561 -0.006478	0.002183 0.983951 0.971845 0.000604	0 0.000000 9999
1 106	12 20	1 106	0.536662 0.607588 0.690804 -0.000447	0.018520 0.937946 0.951756 0.027498	-0.024981 0.891198 0.929836 -0.004667	-0.024255 0.886736 0.930466 -0.009863	0.068602 0.807933 0.936007 -0.008945	-0.002368 0.964028 0.961988 -0.003470	0.039070 0.897809 0.954621 -0.007175	0.145531 0.859946 0.930362 0.047932	0.056202 0.953272 0.944964 0.034655	0.064020 0.622214 0.961322 0.014112	-0.051314 0.944930 0.926737 -0.032747	0.037556 0.886871 0.943533 0.001483	0.001231 0.983951 0.976348 -0.000285	0 0.000000 9999
1 107	12 20	1 107	0.515937 0.607588 0.736908 0.024996	-0.019567 0.937946 0.937523 -0.002902	-0.047743 0.891198 0.942217 -0.003505	-0.049093 0.886736 0.939631 -0.006334	-0.102638 0.807933 0.959559 -0.065605	0.036380 0.964028 0.955643 0.012524	-0.031951 0.897809 0.969237 -0.008990	-0.032680 0.859946 0.955254 0.010758	-0.002820 0.953272 0.939874 -0.011360	-0.017318 0.622214 0.960611 -0.012911	0.016324 0.944930 0.973021 0.002058	-0.029731 0.886871 0.958282 -0.032752	-0.030941 0.983951 0.930648 -0.010211	0 0.024996 9999
1 108	12 20	1 108	0.488775 0.607588 0.742907 -0.011504	-0.029052 0.937946 0.952967 -0.010177	-0.072403 0.891198 0.946013 -0.040341	-0.074620 0.886736 0.945674 -0.037977	-0.017155 0.807933 0.958081 -0.047461	0.000337 0.964028 0.967571 0.000844	-0.022330 0.897809 0.964020 -0.033429	0.054658 0.859946 0.968545 0.012315	0.005672 0.953272 0.957111 -0.004987	0.075932 0.622214 0.963220 0.018625	0.006954 0.944930 0.964568 0.012689	-0.012041 0.886871 0.955149 -0.011664	0.002875 0.983951 0.971559 -0.000297	0 0.000000 9999
1 109	12 20	1 109	0.378214 0.607588 0.850987 0.023714	-0.014963 0.937946 0.960077 -0.002649	-0.094523 0.891198 0.956489 -0.057940	-0.094763 0.886736 0.954296 -0.057696	0.080107 0.807933 0.966782 0.022277	0.023089 0.964028 0.980339 0.017928	-0.001852 0.897809 0.969307 0.008408	0.036042 0.859946 0.968841 0.002315	0.018342 0.953272 0.966327 -0.004435	0.121530 0.622214 0.952624 0.023004	0.018745 0.944930 0.975813 0.025119	0.067302 0.886871 0.975830 0.062589	0.001838 0.983951 0.971570 0.004451	0 0.023714 9999
1 110	12 18	1 110	0.740169 0.607588 0.304297 -0.009617	-0.124840 0.937946 0.850473 -0.065526	-0.013490 0.891198 0.970822 0.002723	0.004711 0.886736 0.969836 0.007320	-0.347119 0.807933 0.740929 -0.091792	-0.040313 0.964028 0.932728 -0.026152	-0.189108 0.897809 0.881248 -0.062723	-0.101709 0.859946 0.898513 0.016545	-0.141963 0.953272 0.768446 -0.042449	0.134205 0.622214 0.897230 -0.008549	0.043770 0.944930 0.905597 -0.014733	-0.223476 0.886871 0.900536 -0.110354	0.009008 0.983951 0.958181 0.001849	0 0.000000 9999
1 111	12 20	1 111	0.471827 0.607588 0.773392 0.035225	0.099108 0.937946 0.930476 0.052506	0.077251 0.891198 0.944705 0.053279	0.076268 0.886736 0.942928 0.052155	0.037910 0.807933 0.953756 0.015510	0.023593 0.964028 0.944350 0.026296	0.017361 0.897809 0.969767 0.009407	0.120461 0.859946 0.948624 0.044467	-0.001310 0.953272 0.945924 -0.010533	0.118141 0.622214 0.967778 0.066073	0.020289 0.944930 0.963952 0.014972	0.057649 0.886871 0.956221 0.045998	0.001146 0.983951 0.965446 -0.001771	0 0.035225 9999
1 112	12 20	1 112	0.459530 0.607588 0.796713 0.040973	0.028864 0.937946 0.954327 0.037076	0.026277 0.891198 0.972303 0.018305	0.024167 0.886736 0.974268 0.015731	-0.058394 0.807933 0.941889 -0.016167	0.065109 0.964028 0.967382 0.052118	0.026382 0.897809 0.965748 0.036999	-0.083801 0.859946 0.948554 -0.002283	-0.019032 0.953272 0.931062 -0.012107	-0.072118 0.622214 0.943966 -0.024209	0.052627 0.944930 0.959627 0.050424	0.012031 0.886871 0.967261 0.030309	-0.042603 0.983951 0.927800 -0.018393	0 0.040973 9999
1 113	12 20	1 113	0.401166 0.607588 0.818307 -0.007739	-0.009110 0.937946 0.974616 0.003894	-0.095104 0.891198 0.939186 -0.057567	-0.095337 0.886736 0.934480 -0.052193	0.085469 0.807933 0.968181 0.020531	0.021397 0.964028 0.966583 0.010073	-0.015617 0.897809 0.969146 -0.006779	0.041802 0.859946 0.958149 -0.001246	0.034196 0.953272 0.965242 0.018310	0.054656 0.622214 0.964885 0.007354	-0.001181 0.944930 0.970336 0.009428	0.018142 0.886871 0.973096 0.021712	0.008543 0.983951 0.972119 0.006466	0 0.000000 9999
1 114	12 14	1 114	0.368333 0.607588 0.875472 0.024495	-0.016091 0.937946 0.968142 -0.003234	-0.005050 0.891198 0.935575 -0.009467	-0.006362 0.886736 0.940496 -0.012050	-0.052097 0.807933 0.961749 -0.012272	-0.014557 0.964028 0.975735 -0.010715	-0.127261 0.897809 0.933593 -0.040510	-0.071371 0.859946 0.953342 -0.008703	0.019221 0.953272 0.942355 -0.005299	-0.250827 0.622214 0.915437 -0.064912	-0.021056 0.944930 0.969010 -0.021800	-0.036331 0.886871 0.924920 0.023124	0.004611 0.983951 0.951399 0.001885	0 0.024495 9999
1 115	12 19	1 115	0.487547 0.607588 0.734889 0.019462	-0.053130 0.937946 0.961978 -0.037951	-0.040740 0.891198 0.934674 -0.023107	-0.037656 0.886736 0.933670 -0.020846	0.076354 0.807933 0.959404 0.015520	-0.011412 0.964028 0.958550 -0.000776	0.017262 0.897809 0.962486 0.016612	0.092026 0.859946 0.956126 0.025100	-0.002323 0.953272 0.947774 0.011516	0.140265 0.622214 0.950495 0.053054	-0.039475 0.944930 0.962153 -0.027639	-0.005386 0.886871 0.963204 -0.002262	-0.009109 0.983951 0.943985 0.002291	0 0.019462 9999
1 116	12 19	1 116	0.426493 0.607588 0.801812 0.007161	-0.018443 0.937946 0.908209 -0.018484	-0.009844 0.891198 0.962828 -0.008496	0.012139 0.886736 0.966357 0.000144	-0.146211 0.807933 0.934575 -0.019601	0.003377 0.964028 0.959084 0.004141	-0.005954 0.897809 0.957636 0.019470	-0.039810 0.859946 0.958625 -0.040204	-0.116601 0.953272 0.887508 -0.045344	0.210515 0.622214 0.920791 0.074461	0.010661 0.944930 0.954674 0.002469	-0.038618 0.886871 0.954717 -0.015316	0.012169 0.983951 0.967440 0.004691	0 0.007161 9999
1 117	12 20	1 117	0.431793 0.607588 0.800308 0.002589	-0.012558 0.937946 0.952256 0.003603	-0.074567 0.891198 0.944376 -0.050224	-0.081501 0.886736 0.947130 -0.052784	0.007820 0.807933 0.957826 -0.020680	0.007717 0.964028 0.978538 0.004335	-0.017682 0.897809 0.961484 -0.031446	-0.010321 0.859946 0.971378 -0.019688	-0.035981 0.953272 0.946384 -0.023473	0.078987 0.622214 0.957318 0.030214	0.036274 0.944930 0.975215 0.026016	-0.019301 0.886871 0.960932 -0.025729	-0.016107 0.983951 0.949360 -0.009762	0 0.002589 9999
1 118	12 19	1 118	0.322921 0.607588 0.850312 0.021556	-0.000601 0.937946 0.930695 0.006039	-0.027144 0.891198 0.954931 -0.018290	-0.049800 0.886736 0.931989 -0.004061	-0.046073 0.807933 0.943441 -0.008681	0.023115 0.964028 0.946581 0.017772	-0.042657 0.897809 0.949570 -0.027887	-0.064529 0.859946 0.942953 0.007893	-0.006730 0.953272 0.912875 0.040254	0.147874 0.622214 0.930659 0.044213	0.008918 0.944930 0.962204 0.000522	0.002627 0.886871 0.960393 0.022121	-0.017110 0.983951 0.954826 -0.014884	0 0.021556 9999
1 119	12 17	1 119	0.405285 0.607588 0.806178 0.024592	-0.004405 0.937946 0.954940 0.000583	-0.018291 0.891198 0.948396 -0.012400	-0.010501 0.886736 0.950521 -0.001372	-0.067717 0.807933 0.944638 -0.030153	0.012385 0.964028 0.948399 0.016546	-0.106255 0.897809 0.937752 -0.048653	-0.049337 0.859946 0.939589 -0.003448	0.005163 0.953272 0.938296 -0.014923	-0.169699 0.622214 0.928923 -0.034798	-0.003254 0.944930 0.930343 -0.032893	-0.040540 0.886871 0.936669 -0.007379	0.009506 0.983951 0.978592 0.006204	0 0.024592 9999
1 120	12 18	1 120	0.360354 0.607588 0.854975 0.033919	0.007441 0.937946 0.938745 0.009477	-0.025241 0.891198 0.944084 -0.014624	-0.025873 0.886736 0.940655 -0.011219	0.107454 0.807933 0.959058 0.054046	0.023573 0.964028 0.941852 0.023082	0.071094 0.897809 0.955215 0.046319	0.102382 0.859946 0.951628 0.016550	-0.022959 0.953272 0.947922 -0.043381	0.105540 0.622214 0.962653 0.050479	0.054699 0.944930 0.946342 0.037383	0.097452 0.886871 0.946206 0.043729	0.009833 0.983951 0.973217 0.008176	0 0.033919 9999
1 121	12 17	1 121	0.358462 0.607588 0.834923 0.001617	0.005582 0.937946 0.907746 0.001763	0.002573 0.891198 0.935885 0.011014	0.005491 0.886736 0.936351 0.014722	-0.018383 0.807933 0.949018 0.020560	-0.026501 0.964028 0.936953 -0.011003	0.037138 0.897809 0.949419 0.019540	0.077733 0.859946 0.941240 -0.006643	0.017624 0.953272 0.925565 0.016643	0.061431 0.622214 0.924767 0.013768	0.000384 0.944930 0.957218 -0.013537	-0.034571 0.886871 0.938201 -0.001659	0.023378 0.983951 0.892859 0.019488	0 0.001617 9999
1 122	12 19	1 122	0.277883 0.607588 0.804218 -0.014831	-0.016792 0.937946 0.926198 -0.012705	-0.042703 0.891198 0.950369 -0.023749	-0.029626 0.886736 0.947586 -0.020296	-0.010089 0.807933 0.947738 0.008115	-0.009311 0.964028 0.963904 -0.007044	-0.044197 0.897809 0.943661 -0.055653	-0.011797 0.859946 0.942189 -0.003469	-0.065372 0.953272 0.825540 0.011499	0.105578 0.622214 0.892142 0.032260	0.000518 0.944930 0.947550 -0.017565	-0.049472 0.886871 0.943703 -0.009572	-0.025036 0.983951 0.885770 0.001135	0 0.000000 9999
1 123	12 20	1 123	0.461128 0.607588 0.785806 0.021168	-0.010827 0.937946 0.924734 -0.015071	0.008882 0.891198 0.960646 -0.013471	0.010197 0.886736 0.961869 -0.007918	0.031863 0.807933 0.951220 0.015103	-0.007724 0.964028 0.960463 -0.004999	0.036130 0.897809 0.959558 0.007104	0.075857 0.859946 0.954817 0.015466	0.032474 0.953272 0.938126 0.011957	0.170446 0.622214 0.949623 0.063583	-0.043385 0.944930 0.958695 -0.040442	-0.070138 0.886871 0.958771 -0.017809	0.000884 0.983951 0.921483 0.011839	0 0.021168 9999
1 124	12 19	1 124	0.381818 0.607588 0.818821 0.019728	0.013313 0.937946 0.912921 0.009426	-0.030316 0.891198 0.973079 -0.015519	-0.030552 0.886736 0.971725 -0.019386	-0.105549 0.807933 0.950293 -0.062168	-0.017419 0.964028 0.909422 0.015626	0.005795 0.897809 0.964467 -0.007004	0.136141 0.859946 0.927780 0.026355	0.015129 0.953272 0.957270 -0.001970	0.064570 0.622214 0.945783 0.017409	0.037456 0.944930 0.940390 0.021476	-0.084039 0.886871 0.950749 -0.031000	0.006003 0.983951 0.941975 -0.000318	0 0.019728 9999
1 125	12 20	1 125	0.471587 0.607588 0.774907 0.022120	0.065032 0.937946 0.944251 0.049578	0.116110 0.891198 0.944041 0.062557	0.109574 0.886736 0.942654 0.062996	-0.035420 0.807933 0.952713 -0.018038	0.031105 0.964028 0.952919 0.024461	0.001148 0.897809 0.947793 0.013806	-0.042790 0.859946 0.948527 -0.031483	-0.046281 0.953272 0.941081 -0.005303	0.012691 0.622214 0.954710 0.031581	0.047994 0.944930 0.963436 0.042322	-0.031174 0.886871 0.942335 -0.014883	-0.026410 0.983951 0.942441 -0.013020	0 0.022120 9999
1 126	12 18	1 126	0.509761 0.607588 0.732899 0.003517	-0.035174 0.937946 0.948059 -0.029159	-0.028167 0.891198 0.952386 -0.005335	-0.019550 0.886736 0.947335 0.002781	0.141264 0.807933 0.949012 0.061539	-0.079065 0.964028 0.909207 -0.039134	0.089933 0.897809 0.942820 0.018218	0.106798 0.859946 0.945611 0.010845	0.016719 0.953272 0.937068 0.000643	0.123662 0.622214 0.967215 0.058951	0.036207 0.944930 0.927841 0.007938	-0.160002 0.886871 0.934664 -0.087972	0.012898 0.983951 0.957142 0.001158	0 0.003517 9999
1 127	12 19	1 127	0.376298 0.607588 0.830108 0.019230	0.039666 0.937946 0.953056 0.027362	-0.014848 0.891198 0.959379 0.009999	-0.007479 0.886736 0.957487 0.021268	0.034165 0.807933 0.965423 0.017931	0.012277 0.964028 0.951832 0.019954	0.030679 0.897809 0.964263 0.014064	0.121101 0.859946 0.950286 0.058078	-0.001608 0.953272 0.955241 0.002983	0.118127 0.622214 0.947397 0.037138	-0.033455 0.944930 0.954737 -0.046749	0.000200 0.886871 0.970770 0.018006	-0.009119 0.983951 0.959189 -0.003876	0 0.019230 9999
1 128	12 10	1 128	0.278002 0.607588 0.780945 -0.020638	0.000055 0.937946 0.950017 -0.004803	-0.001943 0.891198 0.993200 0.004676	-0.002976 0.886736 0.994254 0.002655	0.091445 0.807933 0.948756 0.012286	-0.021935 0.964028 0.897866 0.003998	-0.026812 0.897809 0.982627 -0.002361	0.170597 0.859946 0.841112 0.008019	0.043766 0.953272 0.908978 0.004112	0.411539 0.622214 0.796651 0.189953	-0.022947 0.944930 0.891996 0.008135	-0.068334 0.886871 0.916010 0.000604	0.016633 0.983951 0.862216 -0.001664	0 0.000000 9999
1 129	12 19	1 129	0.403289 0.607588 0.816205 0.050141	-0.016418 0.937946 0.954831 -0.014953	0.076973 0.891198 0.934711 0.041276	0.078034 0.886736 0.930350 0.037066	0.208715 0.807933 0.917753 0.078790	0.062433 0.964028 0.915001 0.029421	0.211652 0.897809 0.915501 0.110104	-0.040274 0.859946 0.957282 -0.036855	0.017337 0.953272 0.958673 0.007329	0.111326 0.622214 0.954375 0.041971	0.018707 0.944930 0.947524 0.009340	0.154143 0.886871 0.908730 0.064795	0.006086 0.983951 0.965285 0.008099	0 0.050141 187
1 130	12 20	1 130	0.448099 0.607588 0.799113 0.001354	0.002501 0.937946 0.952133 -0.024115	0.032786 0.891198 0.941266 0.006395	0.035503 0.886736 0.941344 0.008014	-0.001063 0.807933 0.952225 -0.020586	-0.007454 0.964028 0.952361 -0.017439	0.015082 0.897809 0.957408 0.008618	-0.013746 0.859946 0.954758 0.012611	-0.041650 0.953272 0.959353 -0.062418	0.145524 0.622214 0.954328 0.079045	0.008434 0.944930 0.979687 -0.006214	0.025483 0.886871 0.960726 -0.000295	-0.035675 0.983951 0.931725 -0.015187	0 0.001354 9999
1 131	12 10	1 131	0.215541 0.607588 0.915768 -0.022148	0.030869 0.937946 0.933709 0.034698	-0.008198 0.891198 0.904927 -0.022880	-0.005455 0.886736 0.904745 -0.021647	-0.051462 0.807933 0.962042 -0.022009	-0.044016 0.964028 0.939400 -0.048917	0.042858 0.897809 0.957380 0.018866	0.004959 0.859946 0.958177 0.003542	0.091521 0.953272 0.470921 -0.054279	0.163955 0.622214 0.944477 0.085275	0.015866 0.944930 0.942836 0.003641	-0.064516 0.886871 0.860749 -0.002729	0.016667 0.983951 0.936944 0.007724	0 0.000000 9999
1 132	12 8	1 132	0.235778 0.607588 0.858873 -0.001280	0.007151 0.937946 0.951723 -0.011511	0.080361 0.891198 0.896630 0.028149	0.081953 0.886736 0.903959 0.026883	0.132875 0.807933 0.923591 0.018563	-0.000123 0.964028 0.975387 -0.009236	0.124560 0.897809 0.930758 0.035253	0.147422 0.859946 0.874997 0.016304	0.038340 0.953272 0.920073 0.003628	0.113960 0.622214 0.963583 0.002650	0.001043 0.944930 0.958605 -0.008234	0.087430 0.886871 0.904291 0.002328	0.017156 0.983951 0.941012 0.006364	0 0.000000 9999
1 133	12 20	1 133	0.462943 0.607588 0.774920 -0.001932	-0.011148 0.937946 0.920736 -0.005422	-0.059793 0.891198 0.925332 -0.002270	-0.061272 0.886736 0.921083 0.001466	0.074943 0.807933 0.961536 0.005375	-0.025415 0.964028 0.971756 -0.010857	0.003711 0.897809 0.969073 0.012709	0.044998 0.859946 0.967753 -0.002283	0.014827 0.953272 0.965081 -0.004981	0.127831 0.622214 0.962795 0.056251	0.025095 0.944930 0.967471 0.036152	0.122837 0.886871 0.936172 0.052437	0.003861 0.983951 0.977494 -0.006205	0 0.000000 9999
1 134	12 19	1 134	0.397670 0.607588 0.812295 -0.001295	-0.017823 0.937946 0.944872 -0.015631	0.013283 0.891198 0.957803 0.002213	0.014756 0.886736 0.952088 0.001823	-0.172954 0.807933 0.907381 -0.015617	0.037955 0.964028 0.956084 0.022862	-0.073559 0.897809 0.935237 0.003393	-0.182426 0.859946 0.905331 -0.024186	0.029702 0.953272 0.937237 0.018004	-0.314826 0.622214 0.895349 -0.087030	0.006640 0.944930 0.956329 0.003326	-0.040733 0.886871 0.953532 0.018375	0.011006 0.983951 0.958889 0.000856	0 0.000000 9999
1 135	12 9	1 135	0.297835 0.607588 0.853197 0.034896	-0.023682 0.937946 0.920232 -0.014094	-0.078440 0.891198 0.905827 -0.027356	0.073222 0.886736 0.924577 0.039702	0.025296 0.807933 0.966902 0.021583	0.076033 0.964028 0.911689 0.057824	0.039293 0.897809 0.961115 0.002845	-0.084349 0.859946 0.941103 -0.002547	0.123387 0.953272 0.462892 0.071338	0.076486 0.622214 0.954134 -0.013590	0.025334 0.944930 0.947905 0.017148	-0.151333 0.886871 0.687332 0.000469	0.007218 0.983951 0.997763 0.003432	0 0.034896 9999
1 136	12 18	1 136	0.409063 0.607588 0.820557 0.009233	0.060000 0.937946 0.932768 0.033596	-0.012997 0.891198 0.921645 0.015180	-0.013561 0.886736 0.927136 0.014164	0.071835 0.807933 0.940412 -0.003741	-0.020968 0.964028 0.956216 -0.025119	0.025169 0.897809 0.960155 -0.000596	0.043008 0.859946 0.963520 0.016364	0.031938 0.953272 0.944640 0.009743	0.065445 0.622214 0.960821 0.004878	0.020824 0.944930 0.962546 0.006612	0.130932 0.886871 0.930991 0.038836	0.005383 0.983951 0.982277 0.005149	0 0.009233 9999
1 137	12 19	1 137	0.322194 0.607588 0.892470 0.022638	0.008293 0.937946 0.979272 0.008942	0.013061 0.891198 0.959164 -0.014295	0.013250 0.886736 0.961503 -0.011844	0.103040 0.807933 0.947559 -0.006249	0.019779 0.964028 0.982423 0.014419	0.011900 0.897809 0.971221 0.001727	0.021499 0.859946 0.979762 0.009262	0.033391 0.953272 0.971468 0.012185	0.133273 0.622214 0.955651 0.034288	-0.001485 0.944930 0.975072 0.014739	0.001255 0.886871 0.976306 -0.011260	0.009036 0.983951 0.978131 0.003356	0 0.022638 9999
1 138	12 17	1 138	0.389491 0.607588 0.839528 -0.003003	-0.037428 0.937946 0.936288 -0.032456	0.014620 0.891198 0.972834 0.020858	0.015517 0.886736 0.971971 0.021665	-0.035410 0.807933 0.962319 -0.004229	-0.025379 0.964028 0.947569 -0.041512	0.045718 0.897809 0.963844 0.032829	-0.109524 0.859946 0.950793 -0.052780	0.017033 0.953272 0.973910 0.002307	0.183758 0.622214 0.940012 0.075475	0.037001 0.944930 0.946006 0.021959	-0.034496 0.886871 0.963851 0.007133	-0.001963 0.983951 0.994081 -0.005374	0 0.000000 9999
1 139	12 9	1 139	0.461303 0.607588 0.794314 0.020114	0.010092 0.937946 0.908414 0.001802	-0.079164 0.891198 0.943295 -0.054511	0.008021 0.886736 0.884676 -0.030540	-0.026274 0.807933 0.959439 -0.023603	0.025960 0.964028 0.910307 -0.012638	0.002291 0.897809 0.954878 -0.004837	-0.119735 0.859946 0.944425 -0.022832	0.035938 0.953272 0.908400 -0.001660	0.061844 0.622214 0.954706 0.002215	0.022120 0.944930 0.937305 -0.006485	-0.261841 0.886871 0.664744 -0.070595	-0.002166 0.983951 0.965042 -0.003408	0 0.020114 9999
1 140	12 20	1 140	0.443086 0.607588 0.810432 0.026905	-0.005390 0.937946 0.970512 -0.003853	-0.020508 0.891198 0.970386 -0.021838	-0.021722 0.886736 0.966926 -0.016310	0.037185 0.807933 0.966357 0.017053	-0.016096 0.964028 0.976348 -0.002460	-0.004620 0.897809 0.974064 -0.012956	0.034459 0.859946 0.966938 -0.007213	0.013534 0.953272 0.963186 -0.007811	0.114250 0.622214 0.964534 0.060205	-0.035403 0.944930 0.973830 -0.021355	-0.002459 0.886871 0.971652 -0.012548	0.047084 0.983951 0.962677 0.050324	0 0.026905 9999
2 3	18 19	2 3	0.491580 0.669921 0.693858 0.038680	-0.036246 0.923686 0.957684 -0.017434	-0.014034 0.943820 0.970789 -0.011985	-0.013896 0.943915 0.958674 -0.011679	-0.088383 0.937856 0.920070 -0.048849	-0.063801 0.967654 0.961008 -0.058924	-0.055211 0.968402 0.932747 -0.038333	-0.149148 0.940166 0.893671 -0.073677	0.042135 0.970322 0.953235 0.031871	-0.067534 0.961000 0.905060 -0.000967	-0.046829 0.944973 0.952449 -0.025565	-0.029039 0.960923 0.964241 -0.032323	-0.043631 0.969084 0.951937 -0.047926	7 -0.053384 -9
2 4	18 19	2 4	0.489730 0.669921 0.749077 0.057238	-0.013739 0.923686 0.956607 0.007619	0.000659 0.943820 0.942267 0.007400	0.003241 0.943915 0.942590 0.010627	-0.076912 0.937856 0.934797 -0.056727	0.021478 0.967654 0.961226 0.023562	-0.074504 0.968402 0.935171 -0.056785	-0.116478 0.940166 0.938084 -0.065589	-0.003264 0.970322 0.952081 -0.012742	-0.080423 0.961000 0.922309 -0.024367	0.000055 0.944973 0.967015 -0.001005	-0.035083 0.960923 0.954665 -0.032867	-0.013232 0.969084 0.956215 0.003551	7 -0.061271 -9
2 5	18 13	2 5	0.404331 0.669921 0.800618 0.009996	0.043251 0.923686 0.950128 0.022901	-0.000961 0.943820 0.974864 0.004595	-0.024165 0.943915 0.943450 -0.022242	-0.048215 0.937856 0.942149 -0.017555	-0.030078 0.967654 0.974925 -0.030376	-0.031021 0.968402 0.929786 -0.029785	-0.039729 0.940166 0.952836 -0.008328	0.006223 0.970322 0.942392 -0.004518	-0.050197 0.961000 0.919313 -0.001348	0.005809 0.944973 0.961015 0.021903	-0.002359 0.960923 0.875360 -0.004340	0.030194 0.969084 0.974154 0.034331	6 -0.017255 9999
2 6	18 13	2 6	0.335879 0.669921 0.855191 0.015754	-0.002266 0.923686 0.932869 0.027303	-0.018258 0.943820 0.976526 -0.013960	-0.006600 0.943915 0.971185 0.012180	-0.055928 0.937856 0.945089 -0.031228	0.029954 0.967654 0.925122 0.031758	-0.025914 0.968402 0.927042 -0.008318	0.080606 0.940166 0.922446 0.023640	-0.005899 0.970322 0.859698 0.011418	0.086002 0.961000 0.907705 0.020709	-0.006481 0.944973 0.943143 0.028149	-0.021450 0.960923 0.913284 -0.021286	-0.007081 0.969084 0.972672 0.001070	4 -0.022180 9999
2 7	18 12	2 7	0.312903 0.669921 0.832961 0.006486	0.031603 0.923686 0.942973 0.020923	-0.012071 0.943820 0.857785 0.001454	-0.002018 0.943915 0.829369 0.008882	0.049010 0.937856 0.926030 -0.003560	0.013555 0.967654 0.955212 0.017979	-0.006478 0.968402 0.952640 0.002005	0.021744 0.940166 0.940643 -0.008565	0.007607 0.970322 0.927949 0.008321	0.035660 0.961000 0.938410 0.002024	0.034934 0.944973 0.897918 -0.018282	-0.006486 0.960923 0.591285 -0.000427	-0.000906 0.969084 0.985148 -0.005013	7 -0.007453 9999
2 8	18 11	2 8	0.143658 0.669921 0.877992 -0.011635	0.014822 0.923686 0.944508 0.000418	0.007119 0.943820 0.841195 0.012517	0.007798 0.943915 0.827543 0.018068	0.052323 0.937856 0.931166 0.008263	-0.012702 0.967654 0.983860 -0.007512	0.039904 0.968402 0.917621 0.016885	0.058825 0.940166 0.897826 0.004559	0.086978 0.970322 0.943478 0.081797	0.026796 0.961000 0.972896 0.001911	-0.016058 0.944973 0.963212 -0.001763	0.004402 0.960923 0.830202 0.004449	0.125024 0.969084 0.937849 0.123377	0 0.000000 9999
2 9	18 12	2 9	0.191246 0.669921 0.877478 0.001070	0.050002 0.923686 0.945445 0.012467	0.000847 0.943820 0.978559 0.002529	0.000858 0.943915 0.982761 -0.003380	-0.019141 0.937856 0.966688 -0.019976	0.016556 0.967654 0.934975 0.018345	0.004930 0.968402 0.973787 -0.006949	0.063997 0.940166 0.936539 0.015956	0.006770 0.970322 0.929185 -0.010646	0.054158 0.961000 0.934382 0.003497	-0.031248 0.944973 0.930850 -0.012396	-0.003491 0.960923 0.965387 -0.006271	0.000885 0.969084 0.263731 0.002557	4 -0.004623 9999
2 10	18 11	2 10	0.244532 0.669921 0.875103 0.005077	0.047184 0.923686 0.933782 0.011459	-0.000117 0.943820 0.966385 -0.008746	0.000806 0.943915 0.920658 0.000540	-0.003635 0.937856 0.946828 -0.020374	0.046831 0.967654 0.949752 0.027396	0.022915 0.968402 0.921685 0.006477	0.031574 0.940166 0.942666 0.008660	0.019782 0.970322 0.708274 -0.005084	0.032497 0.961000 0.934849 -0.009200	0.064569 0.944973 0.937942 0.039439	-0.001527 0.960923 0.669650 0.001637	0.001505 0.969084 0.242274 -0.006725	10 0.014150 9999
2 11	18 20	2 11	0.315082 0.669921 0.830894 0.001688	0.056897 0.923686 0.920032 0.016110	0.016224 0.943820 0.922320 0.017561	0.016345 0.943915 0.928674 0.008740	-0.041753 0.937856 0.908277 0.017957	0.005738 0.967654 0.954757 0.005571	0.025289 0.968402 0.940924 0.038100	0.001271 0.940166 0.977282 -0.019179	-0.001402 0.970322 0.947430 -0.005927	0.070089 0.961000 0.928317 0.031417	0.004317 0.944973 0.977667 -0.000081	0.064167 0.960923 0.930032 0.049097	0.002288 0.969084 0.949586 0.000286	11 0.009104 9999
2 12	18 20	2 12	0.361512 0.669921 0.827532 0.029760	-0.103536 0.923686 0.949900 -0.056061	-0.008258 0.943820 0.928468 0.006169	-0.010304 0.943915 0.927897 0.004442	0.002274 0.937856 0.956830 0.015418	-0.008371 0.967654 0.951577 -0.008037	-0.024321 0.968402 0.967656 -0.021171	-0.002551 0.940166 0.953788 -0.007593	-0.021066 0.970322 0.950553 -0.034572	-0.011420 0.961000 0.955438 0.000656	-0.005639 0.944973 0.960524 -0.018034	-0.033075 0.960923 0.957092 -0.028725	-0.030287 0.969084 0.965679 -0.048869	1 -0.040846 9999
2 13	18 20	2 13	0.367165 0.669921 0.784457 0.014743	-0.052751 0.923686 0.961874 -0.041724	-0.024175 0.943820 0.952808 -0.019641	-0.024597 0.943915 0.953395 -0.014558	0.016558 0.937856 0.951935 -0.005685	-0.020061 0.967654 0.946186 -0.021395	0.008354 0.968402 0.961844 0.008636	0.075769 0.940166 0.942139 0.020314	-0.030450 0.970322 0.941883 -0.034598	0.026106 0.961000 0.959395 -0.002767	0.078927 0.944973 0.947583 0.057339	-0.012713 0.960923 0.956317 -0.009075	-0.006310 0.969084 0.941781 -0.009548	10 0.029075 9999
2 14	18 19	2 14	0.295134 0.669921 0.808759 0.008407	0.016623 0.923686 0.951448 -0.019431	0.011935 0.943820 0.969737 0.014450	0.013040 0.943915 0.969267 0.013236	0.017089 0.937856 0.955414 -0.005320	0.016320 0.967654 0.961083 0.017840	0.000492 0.968402 0.970871 0.007124	0.043302 0.940166 0.950143 -0.007122	-0.005207 0.970322 0.951772 -0.009947	0.044153 0.961000 0.945458 0.020283	0.095209 0.944973 0.895226 0.026165	0.003530 0.960923 0.951305 0.000432	-0.019207 0.969084 0.948526 -0.021972	10 0.014831 9999
2 15	18 20	2 15	0.348615 0.669921 0.767096 0.002785	0.047999 0.923686 0.932553 -0.002578	-0.004654 0.943820 0.951875 -0.001506	-0.005377 0.943915 0.953639 -0.001727	0.032648 0.937856 0.962146 0.017041	0.008302 0.967654 0.947172 0.013078	0.004665 0.968402 0.961832 0.006089	0.078298 0.940166 0.936769 0.026819	-0.011061 0.970322 0.942368 -0.011171	0.019623 0.961000 0.974534 -0.002572	0.065900 0.944973 0.950030 0.038184	0.025032 0.960923 0.953960 0.015260	-0.003625 0.969084 0.951289 -0.007588	10 0.010312 9999
2 16	18 20	2 16	0.298371 0.669921 0.803430 -0.019893	0.050017 0.923686 0.918451 0.016662	-0.024432 0.943820 0.922856 -0.022937	-0.026536 0.943915 0.922344 -0.024554	-0.002986 0.937856 0.965673 -0.008970	0.023543 0.967654 0.940675 0.014584	-0.003949 0.968402 0.964698 -0.005867	0.071113 0.940166 0.940350 0.026232	0.017615 0.970322 0.938492 0.009036	0.025721 0.961000 0.957838 0.008020	-0.032772 0.944973 0.943343 -0.012036	-0.014824 0.960923 0.946698 -0.022983	0.034920 0.969084 0.939717 0.014485	0 0.000000 9999
2 17	18 20	2 17	0.241291 0.669921 0.878490 -0.018085	-0.025874 0.923686 0.969373 -0.003880	-0.002743 0.943820 0.957912 0.005827	-0.001886 0.943915 0.959467 0.006981	0.043545 0.937856 0.966979 0.010311	0.017358 0.967654 0.966697 0.026399	0.027353 0.968402 0.971455 0.025864	0.028508 0.940166 0.969542 0.008488	0.039467 0.970322 0.951146 0.031555	0.017069 0.961000 0.982162 -0.002720	0.006785 0.944973 0.974407 0.007570	-0.021563 0.960923 0.967583 -0.008824	-0.004886 0.969084 0.993388 -0.005248	0 0.000000 9999
2 18	18 20	2 18	0.342010 0.669921 0.783716 -0.005164	0.044739 0.923686 0.930328 0.012821	0.004210 0.943820 0.973815 0.003156	0.001769 0.943915 0.970880 0.007876	0.031477 0.937856 0.959099 0.028568	-0.004566 0.967654 0.942319 0.004238	0.042028 0.968402 0.953845 0.039152	0.021336 0.940166 0.935533 0.015012	-0.014161 0.970322 0.919460 -0.007612	0.015256 0.961000 0.942178 -0.008552	0.003535 0.944973 0.953760 0.007975	0.036098 0.960923 0.965140 0.034780	-0.004972 0.969084 0.962180 -0.002140	0 0.000000 9999
2 19	18 20	2 19	0.210752 0.669921 0.882408 -0.020865	0.083953 0.923686 0.910490 0.056818	0.004164 0.943820 0.964387 0.002518	0.002188 0.943915 0.963111 0.004739	-0.008483 0.937856 0.969353 -0.015392	0.014954 0.967654 0.912794 0.001781	0.001577 0.968402 0.948054 -0.000195	0.053512 0.940166 0.925777 0.008539	-0.013280 0.970322 0.911679 -0.022840	-0.007162 0.961000 0.955599 -0.026139	-0.039044 0.944973 0.961018 -0.013147	0.012497 0.960923 0.944038 0.003655	-0.002422 0.969084 0.970526 -0.011232	0 0.000000 9999
2 20	18 19	2 20	0.351595 0.669921 0.811560 0.024744	0.001612 0.923686 0.898068 -0.007705	0.000363 0.943820 0.946788 -0.005202	0.070560 0.943915 0.937198 0.027709	-0.063653 0.937856 0.941969 -0.052526	0.027619 0.967654 0.959864 0.032470	-0.020355 0.968402 0.930905 -0.012900	-0.007516 0.940166 0.959249 0.003487	-0.044127 0.970322 0.904741 -0.033224	0.028562 0.961000 0.923194 -0.008763	-0.020829 0.944973 0.964906 -0.007890	-0.004529 0.960923 0.948131 -0.003632	0.002295 0.969084 0.920065 -0.001389	4 -0.036051 9999
2 21	18 13	2 21	0.230316 0.669921 0.887657 -0.002814	0.053219 0.923686 0.944073 0.009896	-0.000165 0.943820 0.959382 0.004899	-0.000065 0.943915 0.975319 0.007767	-0.009168 0.937856 0.959679 -0.016236	-0.025943 0.967654 0.928849 -0.029598	0.015618 0.968402 0.951817 -0.000637	0.046444 0.940166 0.930715 -0.005820	0.003180 0.970322 0.961983 0.004799	0.025417 0.961000 0.966947 0.011566	-0.033347 0.944973 0.951940 -0.024082	0.005197 0.960923 0.952018 -0.000213	-0.002131 0.969084 0.585970 0.003445	0 0.000000 9999
2 22	18 18	2 22	0.394610 0.669921 0.794215 -0.009340	-0.065820 0.923686 0.943428 -0.037755	0.004714 0.943820 0.998023 0.005787	0.010166 0.943915 0.958258 0.002791	0.027072 0.937856 0.949314 0.037117	0.002458 0.967654 0.961006 -0.007389	-0.030664 0.968402 0.952891 -0.024046	-0.017163 0.940166 0.954548 -0.002331	-0.011356 0.970322 0.936915 -0.004075	0.010068 0.961000 0.956463 0.014669	-0.048288 0.944973 0.970940 -0.035237	0.006605 0.960923 0.971549 0.007185	0.004464 0.969084 0.970590 0.004932	0 0.000000 9999
2 23	18 19	2 23	0.385176 0.669921 0.824027 0.042031	0.014849 0.923686 0.958983 0.022612	-0.000607 0.943820 0.971978 -0.012612	-0.017753 0.943915 0.968411 -0.015826	-0.046025 0.937856 0.948221 -0.019458	0.008962 0.967654 0.964785 0.019664	0.007371 0.968402 0.938231 0.014341	-0.036155 0.940166 0.944187 -0.000693	0.006862 0.970322 0.952848 0.004051	-0.049975 0.961000 0.931450 -0.010824	-0.023798 0.944973 0.946486 0.004418	-0.000104 0.960923 0.958528 0.004747	0.017286 0.969084 0.971638 0.018739	0 0.042031 383
2 24	18 19	2 24	0.409320 0.669921 0.763993 -0.012807	-0.024861 0.923686 0.939601 -0.008384	-0.016955 0.943820 0.958589 -0.011984	-0.006789 0.943915 0.954838 -0.007312	-0.029694 0.937856 0.929228 0.017767	-0.017992 0.967654 0.967626 -0.015146	-0.019576 0.968402 0.946318 -0.012644	-0.037081 0.940166 0.941699 0.003124	0.027868 0.970322 0.944041 0.033866	0.004501 0.961000 0.960023 0.018699	-0.017196 0.944973 0.956947 0.004023	0.033951 0.960923 0.965736 0.025979	-0.017711 0.969084 0.972452 -0.019720	0 0.000000 9999
2 25	18 19	2 25	0.550252 0.669921 0.603141 -0.009765	-0.045207 0.923686 0.914870 -0.021944	0.051158 0.943820 0.912674 0.052663	0.051248 0.943915 0.911218 0.049670	-0.118805 0.937856 0.911724 -0.056129	0.004512 0.967654 0.939303 0.000067	-0.050456 0.968402 0.950107 -0.036355	-0.049338 0.940166 0.921932 0.020245	0.031840 0.970322 0.916516 0.043900	-0.011058 0.961000 0.957844 0.002241	-0.065188 0.944973 0.954921 -0.038177	-0.033070 0.960923 0.960291 -0.023934	0.026402 0.969084 0.957517 0.018920	0 0.000000 9999
2 26	18 20	2 26	0.375258 0.669921 0.828634 0.027962	-0.000204 0.923686 0.943443 0.007006	-0.028832 0.943820 0.980554 -0.017718	-0.034287 0.943915 0.979010 -0.024596	-0.061524 0.937856 0.948112 -0.013035	-0.033180 0.967654 0.955331 -0.030009	0.015369 0.968402 0.951130 0.019890	0.014833 0.940166 0.960336 -0.014392	-0.024826 0.970322 0.920897 -0.001127	0.021821 0.961000 0.966175 -0.009016	-0.014783 0.944973 0.982106 -0.002219	-0.005350 0.960923 0.976917 0.001937	-0.030182 0.969084 0.944585 -0.024609	0 0.027962 9999
2 27	18 20	2 27	0.366697 0.669921 0.834806 0.005396	0.027405 0.923686 0.956570 0.026468	-0.026431 0.943820 0.964460 -0.028868	-0.026002 0.943915 0.964976 -0.027892	0.033638 0.937856 0.962233 0.022529	-0.009734 0.967654 0.950849 -0.007943	0.006656 0.968402 0.959764 0.008515	0.052357 0.940166 0.942403 -0.004842	0.047638 0.970322 0.951245 0.046327	0.024983 0.961000 0.966465 -0.001602	0.075450 0.944973 0.935781 0.027469	0.005284 0.960923 0.954380 0.004266	0.012302 0.969084 0.969623 0.011721	8 0.015811 9999
2 28	18 19	2 28	0.431346 0.669921 0.797148 0.040986	0.046872 0.923686 0.934295 0.008017	-0.032660 0.943820 0.960592 -0.022560	-0.031994 0.943915 0.959907 -0.019898	0.017416 0.937856 0.971728 0.029139	0.009924 0.967654 0.947372 0.007082	0.023488 0.968402 0.965668 0.014985	0.060526 0.940166 0.941169 0.014687	0.012191 0.970322 0.976102 0.006636	0.021596 0.961000 0.972267 0.001148	0.002962 0.944973 0.960773 0.010721	0.050199 0.960923 0.966256 0.038969	0.016984 0.969084 0.967744 0.012713	0 0.040986 9999
2 29	18 19	2 29	0.372832 0.669921 0.830549 0.004076	-0.087895 0.923686 0.933948 -0.042753	0.062335 0.943820 0.915899 0.043151	0.061106 0.943915 0.923099 0.047919	-0.006310 0.937856 0.963053 -0.024101	-0.000723 0.967654 0.967508 -0.004619	0.011257 0.968402 0.963084 0.013722	0.022525 0.940166 0.970686 0.002427	0.005282 0.970322 0.965534 -0.009889	0.023570 0.961000 0.960110 -0.011297	-0.001403 0.944973 0.960189 0.015374	-0.049358 0.960923 0.942573 -0.037237	0.010311 0.969084 0.970483 0.009107	1 -0.013201 9999
2 30	18 20	2 30	0.576127 0.669921 0.574096 0.036865	-0.023803 0.923686 0.947405 -0.045679	-0.076890 0.943820 0.913103 -0.042060	-0.072716 0.943915 0.915169 -0.038078	0.042057 0.937856 0.933759 -0.007636	0.037224 0.967654 0.913589 0.034198	-0.049978 0.968402 0.912687 -0.050707	-0.052358 0.940166 0.966507 -0.045379	0.001735 0.970322 0.941101 0.013044	0.029770 0.961000 0.956148 -0.004720	-0.079580 0.944973 0.943451 -0.065185	0.038820 0.960923 0.920034 0.027337	-0.041456 0.969084 0.866789 -0.022667	6 -0.043236 -9
2 31	18 20	2 31	0.547911 0.669921 0.593976 -0.007585	-0.014559 0.923686 0.936283 0.000795	0.056487 0.943820 0.917930 0.020800	0.057558 0.943915 0.918850 0.021812	-0.002769 0.937856 0.902528 0.017383	0.022073 0.967654 0.964452 0.021473	-0.039499 0.968402 0.940466 -0.020529	-0.017880 0.940166 0.941898 0.024016	-0.053335 0.970322 0.925646 -0.037831	-0.013020 0.961000 0.953490 -0.003266	-0.045406 0.944973 0.932770 -0.022946	-0.009758 0.960923 0.938510 -0.018578	0.014994 0.969084 0.970238 0.005758	0 0.000000 9999
2 32	18 20	2 32	0.389765 0.669921 0.769892 -0.006860	-0.008249 0.923686 0.954916 0.008322	-0.035510 0.943820 0.902270 0.002750	-0.036445 0.943915 0.903003 0.003432	0.090073 0.937856 0.932868 0.027658	0.022502 0.967654 0.955294 0.016632	0.028342 0.968402 0.946117 0.027656	0.027835 0.940166 0.955919 0.008005	0.000366 0.970322 0.954600 -0.022708	0.021966 0.961000 0.947274 -0.001381	0.073883 0.944973 0.958680 0.053591	0.054941 0.960923 0.952142 0.040308	-0.000715 0.969084 0.980534 0.001109	0 0.000000 9999
2 33	18 20	2 33	0.420302 0.669921 0.763442 0.010186	-0.060769 0.923686 0.936422 -0.027852	0.013867 0.943820 0.924697 0.007340	0.008381 0.943915 0.919827 0.006412	-0.039677 0.937856 0.889522 0.005121	-0.008198 0.967654 0.971275 -0.006843	-0.026281 0.968402 0.925455 -0.009378	-0.070237 0.940166 0.899752 -0.025752	-0.040657 0.970322 0.905292 -0.018679	-0.015642 0.961000 0.932803 -0.007741	-0.026068 0.944973 0.960173 -0.004469	0.010272 0.960923 0.926866 -0.000675	-0.010208 0.969084 0.974898 -0.011626	1 -0.016843 9999
2 34	18 19	2 34	0.330496 0.669921 0.831657 0.013618	0.028389 0.923686 0.928207 -0.015104	-0.021165 0.943820 0.933534 -0.028254	-0.021774 0.943915 0.935178 -0.024360	0.026428 0.937856 0.956294 0.004501	0.046978 0.967654 0.920506 0.039876	0.029560 0.968402 0.956436 0.022972	0.110074 0.940166 0.926831 0.046842	-0.005938 0.970322 0.962556 -0.016705	0.024249 0.961000 0.964916 0.006739	0.143013 0.944973 0.915926 0.084339	0.007587 0.960923 0.941344 -0.003152	0.043273 0.969084 0.960101 0.042852	10 0.033890 9999
2 35	18 20	2 35	0.347056 0.669921 0.834514 0.042598	0.018312 0.923686 0.917235 -0.009506	-0.026456 0.943820 0.963635 -0.033827	-0.023533 0.943915 0.959318 -0.032553	0.038312 0.937856 0.915584 0.028226	-0.011402 0.967654 0.898374 -0.007082	0.019448 0.968402 0.934981 0.012607	0.046443 0.940166 0.895154 0.006431	-0.016210 0.970322 0.952772 -0.015006	0.027367 0.961000 0.944294 -0.000156	0.085941 0.944973 0.966474 0.068849	0.047666 0.960923 0.957542 0.048005	-0.006484 0.969084 0.973728 0.000611	10 0.054156 145
2 36	18 20	2 36	0.308097 0.669921 0.866596 0.009620	-0.006471 0.923686 0.946020 0.042200	-0.005765 0.943820 0.956794 -0.003953	-0.005513 0.943915 0.953269 -0.003438	-0.001751 0.937856 0.968287 -0.012338	0.008780 0.967654 0.953703 0.007561	0.015470 0.968402 0.968851 0.018523	0.038409 0.940166 0.960483 0.015273	-0.009785 0.970322 0.982332 -0.007058	0.012165 0.961000 0.959384 -0.006645	-0.000101 0.944973 0.976361 0.008478	-0.007357 0.960923 0.957851 0.001101	-0.000439 0.969084 0.975119 -0.002813	6 0.013349 9999
2 37	18 20	2 37	0.335347 0.669921 0.838614 0.014405	-0.053043 0.923686 0.941670 -0.029625	-0.051701 0.943820 0.955880 -0.041028	-0.056731 0.943915 0.952481 -0.044333	-0.050590 0.937856 0.936539 -0.031744	-0.018564 0.967654 0.911427 -0.008794	-0.037576 0.968402 0.954138 -0.026492	-0.045096 0.940166 0.938002 -0.009748	-0.003797 0.970322 0.959295 0.001376	-0.026234 0.961000 0.953557 0.010700	-0.027986 0.944973 0.972594 -0.016450	-0.011375 0.960923 0.940100 -0.020579	-0.005192 0.969084 0.970437 -0.001788	3 -0.025271 9999
2 38	18 19	2 38	0.328251 0.669921 0.872174 0.029502	0.007382 0.923686 0.955243 -0.008458	-0.013586 0.943820 0.970223 -0.022353	-0.013289 0.943915 0.969093 -0.021195	-0.005286 0.937856 0.975090 -0.012387	-0.018300 0.967654 0.949433 -0.020802	-0.020510 0.968402 0.968649 -0.031198	0.043021 0.940166 0.954062 -0.000050	-0.010782 0.970322 0.970354 -0.014860	0.009970 0.961000 0.976813 -0.008014	-0.033891 0.944973 0.978475 -0.032685	-0.035929 0.960923 0.966444 -0.031653	-0.003832 0.969084 0.975081 -0.004083	6 -0.030338 9999
2 39	18 20	2 39	0.434850 0.669921 0.794706 0.028515	-0.002570 0.923686 0.961444 -0.021641	-0.027754 0.943820 0.968225 -0.013455	-0.028880 0.943915 0.966966 -0.015101	0.011965 0.937856 0.967322 -0.003596	-0.027877 0.967654 0.961810 -0.040197	-0.004853 0.968402 0.967387 -0.012654	0.034938 0.940166 0.964494 -0.000317	0.003706 0.970322 0.967053 0.015905	0.016888 0.961000 0.961635 -0.009708	0.023849 0.944973 0.960785 -0.012003	0.015724 0.960923 0.968420 -0.005540	-0.019989 0.969084 0.968746 -0.015007	0 0.028515 9999
2 40	18 20	2 40	0.344558 0.669921 0.764626 -0.021883	0.050957 0.923686 0.930959 0.011693	-0.029681 0.943820 0.958100 -0.031381	-0.028957 0.943915 0.952233 -0.028478	0.012192 0.937856 0.948866 0.004870	-0.012233 0.967654 0.951204 -0.007655	-0.006707 0.968402 0.964877 -0.006476	-0.002307 0.940166 0.960184 -0.015589	0.063726 0.970322 0.912471 0.042700	0.020500 0.961000 0.943996 -0.011585	0.021891 0.944973 0.941344 0.009300	0.006308 0.960923 0.939873 -0.007251	-0.016019 0.969084 0.925848 -0.015816	0 0.000000 9999
2 41	18 19	2 41	0.280174 0.669921 0.809307 0.032768	0.045874 0.923686 0.934093 0.025698	-0.011230 0.943820 0.926411 -0.010897	-0.003753 0.943915 0.945899 -0.006007	0.019890 0.937856 0.953307 0.006721	-0.010999 0.967654 0.949459 -0.016411	-0.001645 0.968402 0.961440 0.000672	-0.001407 0.940166 0.962094 -0.015501	0.043977 0.970322 0.905024 0.034599	0.010355 0.961000 0.966626 -0.005265	0.065846 0.944973 0.940904 0.034943	0.019108 0.960923 0.936412 -0.002274	-0.000700 0.969084 0.940610 0.001571	10 0.033838 9999
2 42	18 19	2 42	0.291954 0.669921 0.758367 -0.000929	-0.021362 0.923686 0.946720 -0.025658	0.006577 0.943820 0.934338 -0.002145	0.007260 0.943915 0.935182 -0.003298	0.017305 0.937856 0.940162 -0.002447	0.010279 0.967654 0.918297 0.022996	-0.007376 0.968402 0.948157 0.005947	0.014260 0.940166 0.929922 0.001086	0.002039 0.970322 0.969234 0.000196	-0.005041 0.961000 0.943999 0.001550	-0.004466 0.944973 0.946396 -0.013860	-0.004550 0.960923 0.922815 -0.000787	-0.000068 0.969084 0.962362 0.005706	0 0.000000 9999
2 43	18 19	2 43	0.301947 0.669921 0.769010 0.005938	-0.001057 0.923686 0.932551 0.040022	-0.008843 0.943820 0.926653 -0.009144	-0.009505 0.943915 0.928474 -0.009284	-0.036125 0.937856 0.932628 -0.023771	-0.042570 0.967654 0.940204 -0.037430	-0.039634 0.968402 0.931983 -0.022577	-0.006217 0.940166 0.947673 -0.010141	-0.052712 0.970322 0.892569 -0.052936	0.021033 0.961000 0.958050 0.003549	-0.019547 0.944973 0.937219 -0.033232	-0.002760 0.960923 0.932001 -0.000543	0.005627 0.969084 0.946942 0.010313	8 -0.017729 9999
2 44	18 20	2 44	0.300333 0.669921 0.837986 -0.012381	0.023462 0.923686 0.951361 0.009772	0.054697 0.943820 0.953863 0.036487	0.049916 0.943915 0.950937 0.027571	0.053065 0.937856 0.933029 0.017750	-0.044583 0.967654 0.942448 -0.039864	0.037413 0.968402 0.937143 0.021100	-0.002033 0.940166 0.955471 -0.018996	0.036814 0.970322 0.932150 0.025599	0.025099 0.961000 0.941408 -0.005838	0.006142 0.944973 0.970618 0.001307	0.047217 0.960923 0.954043 0.042531	0.002703 0.969084 0.955846 0.011559	0 0.000000 9999
2 45	18 17	2 45	0.137567 0.669921 0.926776 -0.023454	0.053608 0.923686 0.953560 0.031566	0.000001 0.943820 0.983004 -0.002631	0.000362 0.943915 0.984998 0.001452	-0.036973 0.937856 0.949391 -0.030820	-0.000621 0.967654 0.950874 0.012200	0.009645 0.968402 0.975019 0.000991	-0.031583 0.940166 0.948631 -0.000068	-0.012023 0.970322 0.968123 -0.010419	0.028775 0.961000 0.942343 -0.006098	-0.006403 0.944973 0.985937 0.004935	0.007426 0.960923 0.977019 0.006272	-0.005949 0.969084 0.943804 -0.008573	0 0.000000 9999
2 46	18 9	2 46	0.096040 0.669921 0.921467 -0.014321	0.003625 0.923686 0.973145 -0.002449	-0.003169 0.943820 0.942824 0.004371	-0.002095 0.943915 0.939659 0.003800	0.030272 0.937856 0.948942 0.002893	-0.004590 0.967654 0.964091 0.002090	0.019365 0.968402 0.940203 0.006701	0.005102 0.940166 0.961518 0.004992	0.007720 0.970322 0.905096 -0.030650	0.015516 0.961000 0.967241 -0.005446	-0.034029 0.944973 0.935647 -0.013760	-0.002333 0.960923 0.923150 -0.005567	-0.002713 0.969084 0.454017 0.002065	0 0.000000 9999
2 47	18 17	2 47	0.357446 0.669921 0.857741 0.072354	-0.037264 0.923686 0.949352 -0.023231	-0.003605 0.943820 0.956272 0.011258	-0.002711 0.943915 0.951711 0.003246	-0.013164 0.937856 0.930466 0.025634	-0.010491 0.967654 0.964281 -0.008019	0.014236 0.968402 0.962826 0.021835	-0.009302 0.940166 0.944045 0.032577	-0.015249 0.970322 0.902083 -0.016434	-0.022227 0.961000 0.942617 0.017025	-0.048401 0.944973 0.961823 -0.035348	0.000106 0.960923 0.956791 -0.005278	0.004015 0.969084 0.962122 -0.001349	0 0.072354 52
2 48	18 20	2 48	0.389215 0.669921 0.833854 0.034258	-0.056854 0.923686 0.957736 -0.022563	-0.015154 0.943820 0.958532 -0.009585	-0.016219 0.943915 0.956989 -0.006747	-0.012367 0.937856 0.955005 0.016959	-0.018717 0.967654 0.950889 -0.014201	-0.012754 0.968402 0.961722 0.002416	-0.090794 0.940166 0.951420 -0.065659	0.005354 0.970322 0.978621 -0.005461	0.036508 0.961000 0.961429 0.009392	-0.016735 0.944973 0.977468 -0.001096	0.002092 0.960923 0.956399 -0.000958	-0.025491 0.969084 0.949119 -0.025459	7 -0.047427 232
2 49	18 9	2 49	0.214188 0.669921 0.920332 0.018654	0.016871 0.923686 0.949785 -0.005838	0.000411 0.943820 0.987411 0.002569	0.000180 0.943915 0.987459 0.002339	-0.003695 0.937856 0.960549 -0.002603	0.010681 0.967654 0.952767 0.008685	0.012655 0.968402 0.969256 0.006508	0.005153 0.940166 0.950246 0.018928	0.007907 0.970322 0.759803 0.003309	0.025018 0.961000 0.970458 0.006624	-0.042481 0.944973 0.965518 -0.026956	-0.000393 0.960923 0.962898 0.001268	-0.004054 0.969084 0.470942 -0.003897	7 0.018791 9999
2 50	18 13	2 50	0.348181 0.669921 0.826062 0.013286	-0.008267 0.923686 0.935936 0.019351	-0.001154 0.943820 0.947529 0.002434	-0.000495 0.943915 0.957169 0.004053	-0.019506 0.937856 0.961204 -0.031881	-0.006558 0.967654 0.964173 -0.007838	-0.024090 0.968402 0.954628 -0.021282	0.015180 0.940166 0.959763 0.039814	-0.017818 0.970322 0.957061 -0.023998	-0.011286 0.961000 0.963353 0.007088	-0.016789 0.944973 0.974410 -0.000504	0.004806 0.960923 0.942405 0.005116	-0.004543 0.969084 0.940241 -0.007022	7 0.022999 9999
2 51	18 19	2 51	0.223753 0.669921 0.906432 0.005817	-0.002591 0.923686 0.974748 0.011110	-0.017670 0.943820 0.959167 -0.023322	-0.015911 0.943915 0.955565 -0.017760	-0.055713 0.937856 0.961368 -0.025178	-0.026921 0.967654 0.980886 -0.021903	-0.013585 0.968402 0.970483 -0.001762	-0.075904 0.940166 0.945218 -0.018348	0.003914 0.970322 0.989909 0.000111	-0.041277 0.961000 0.936234 -0.001512	0.000266 0.944973 0.984875 0.013102	0.019530 0.960923 0.957773 0.013348	0.001790 0.969084 0.987611 0.006557	4 -0.012102 9999
2 52	18 20	2 52	0.425032 0.669921 0.801417 0.025984	-0.002247 0.923686 0.968267 0.019490	-0.000425 0.943820 0.915056 0.018199	0.001668 0.943915 0.914315 0.021628	0.037422 0.937856 0.949238 0.030602	0.037640 0.967654 0.951982 0.033728	0.008313 0.968402 0.943990 0.005874	0.036622 0.940166 0.954124 0.048993	0.038034 0.970322 0.944494 0.032239	0.028862 0.961000 0.955354 0.019880	0.009746 0.944973 0.967310 0.020588	0.057269 0.960923 0.951319 0.039231	-0.021708 0.969084 0.931983 -0.020922	7 0.035680 9999
2 53	18 15	2 53	0.267978 0.669921 0.896170 0.010276	0.027915 0.923686 0.963778 0.007890	0.000935 0.943820 0.972310 0.002726	0.000540 0.943915 0.976005 0.003241	0.001402 0.937856 0.965871 -0.002548	-0.014250 0.967654 0.942039 -0.018768	0.017452 0.968402 0.968353 0.002257	-0.057346 0.940166 0.952276 -0.021416	0.001779 0.970322 0.950239 -0.011010	0.025918 0.961000 0.960950 0.003883	0.013157 0.944973 0.961686 0.039298	-0.003875 0.960923 0.958216 -0.003904	0.000933 0.969084 0.940599 -0.004922	10 0.020095 9999
2 54	18 14	2 54	0.283526 0.669921 0.843261 -0.015765	-0.039687 0.923686 0.956363 -0.017453	-0.008324 0.943820 0.944417 0.010525	-0.000988 0.943915 0.947264 0.014933	-0.037626 0.937856 0.931671 -0.003805	0.005231 0.967654 0.960871 0.012036	-0.016469 0.968402 0.954767 -0.020714	-0.021650 0.940166 0.944905 0.026521	0.024548 0.970322 0.947273 0.011352	-0.032660 0.961000 0.943469 0.017946	-0.002551 0.944973 0.960718 0.011429	0.007090 0.960923 0.937999 0.003320	-0.003580 0.969084 0.952707 -0.006598	0 0.000000 9999
2 55	18 19	2 55	0.414036 0.669921 0.798449 0.017056	0.019874 0.923686 0.962884 0.023756	0.011226 0.943820 0.905083 -0.004908	0.011936 0.943915 0.905389 -0.002556	0.057426 0.937856 0.937252 -0.001277	-0.029451 0.967654 0.940145 -0.023115	0.008967 0.968402 0.932839 -0.011111	-0.010713 0.940166 0.962974 0.002701	0.010185 0.970322 0.955721 0.001943	0.006860 0.961000 0.946722 -0.021909	0.018441 0.944973 0.963823 0.026263	0.007910 0.960923 0.947550 0.010472	-0.005401 0.969084 0.958401 -0.003477	10 0.021165 9999
2 56	18 20	2 56	0.394503 0.669921 0.818117 0.015332	-0.011986 0.923686 0.921862 -0.049037	-0.031357 0.943820 0.961547 -0.031161	-0.037147 0.943915 0.965933 -0.038397	0.003517 0.937856 0.956193 0.000491	0.017415 0.967654 0.948355 0.024202	-0.003167 0.968402 0.971312 -0.012827	-0.049103 0.940166 0.962979 -0.026589	0.016271 0.970322 0.957785 0.014684	-0.003023 0.961000 0.957191 -0.035232	-0.008859 0.944973 0.973826 0.002634	-0.033311 0.960923 0.950626 -0.030482	0.017664 0.969084 0.950084 0.015818	1 -0.027420 9999
2 57	18 20	2 57	0.365764 0.669921 0.744197 -0.047586	-0.066312 0.923686 0.946817 -0.030847	-0.013561 0.943820 0.979151 -0.013661	0.006005 0.943915 0.968800 0.004801	-0.051325 0.937856 0.922657 -0.002549	-0.013505 0.967654 0.955100 -0.014068	-0.040547 0.968402 0.956312 -0.024994	-0.078434 0.940166 0.920868 -0.018973	-0.029027 0.970322 0.957198 -0.023298	-0.052309 0.961000 0.924555 0.000727	-0.013527 0.944973 0.966149 0.003147	-0.015168 0.960923 0.968033 -0.015770	-0.001451 0.969084 0.953834 0.004350	0 0.000000 9999
2 58	18 20	2 58	0.483457 0.669921 0.737288 0.048020	0.045588 0.923686 0.964092 0.007249	0.015874 0.943820 0.949299 -0.015066	0.011615 0.943915 0.947772 -0.015485	0.081444 0.937856 0.930493 0.028005	-0.031841 0.967654 0.967740 -0.041093	0.033464 0.968402 0.951635 0.019058	0.037639 0.940166 0.951277 -0.003856	0.005540 0.970322 0.958997 0.003982	0.035359 0.961000 0.945475 0.005403	0.017728 0.944973 0.960341 -0.001862	0.004492 0.960923 0.956840 0.002245	-0.002619 0.969084 0.958475 -0.007714	0 0.048020 -9
2 59	18 20	2 59	0.463392 0.669921 0.750003 0.038133	-0.089482 0.923686 0.944938 -0.047586	-0.036286 0.943820 0.929236 -0.026735	-0.036170 0.943915 0.928252 -0.024245	0.034666 0.937856 0.944148 0.001707	0.004000 0.967654 0.966264 -0.002182	0.006628 0.968402 0.957027 0.009962	0.041145 0.940166 0.968778 0.030719	-0.003569 0.970322 0.973008 -0.008773	0.015619 0.961000 0.945442 -0.017328	-0.012818 0.944973 0.968516 -0.011912	-0.017499 0.960923 0.942607 -0.011375	-0.003761 0.969084 0.977709 -0.000581	1 -0.042598 355
2 60	18 20	2 60	0.406866 0.669921 0.782155 0.002689	-0.026529 0.923686 0.963782 -0.013693	0.000877 0.943820 0.969289 0.008691	-0.000519 0.943915 0.966449 0.003584	-0.034276 0.937856 0.963471 -0.023822	0.022050 0.967654 0.972116 0.028393	-0.007145 0.968402 0.969036 -0.007812	0.044191 0.940166 0.961201 0.026509	-0.009522 0.970322 0.909477 0.019181	0.022701 0.961000 0.964462 0.005711	-0.029266 0.944973 0.963969 -0.015292	-0.012370 0.960923 0.963689 -0.006336	0.012394 0.969084 0.899899 0.025769	7 0.008443 9999
2 61	18 20	2 61	0.336308 0.669921 0.820016 -0.043206	-0.091260 0.923686 0.936004 -0.023161	-0.028123 0.943820 0.918785 -0.028817	-0.027339 0.943915 0.920553 -0.026169	-0.043996 0.937856 0.959133 -0.029199	-0.043359 0.967654 0.967191 -0.024918	-0.021939 0.968402 0.966083 -0.020945	-0.021660 0.940166 0.975568 -0.022261	-0.004116 0.970322 0.955590 -0.008569	0.012692 0.961000 0.979175 -0.004272	-0.022952 0.944973 0.976150 -0.006009	-0.055577 0.960923 0.945870 -0.037697	-0.008252 0.969084 0.964107 -0.001966	0 0.000000 9999
2 62	18 20	2 62	0.442043 0.669921 0.798761 0.060500	-0.053219 0.923686 0.963751 -0.027126	-0.114907 0.943820 0.939313 -0.125201	-0.116125 0.943915 0.937896 -0.124662	0.063128 0.937856 0.960967 0.024708	0.012697 0.967654 0.961372 0.016868	-0.022677 0.968402 0.972354 -0.025579	0.022088 0.940166 0.957788 -0.004910	0.042037 0.970322 0.973508 0.031174	-0.009552 0.961000 0.973419 -0.024176	0.036818 0.944973 0.969515 0.035434	0.015622 0.960923 0.961571 0.023511	0.021000 0.969084 0.969902 0.004263	2 -0.087033 34
2 63	18 19	2 63	0.394353 0.669921 0.801407 0.018866	-0.024583 0.923686 0.973176 -0.004773	0.006581 0.943820 0.969272 -0.004648	0.006713 0.943915 0.958949 -0.002856	-0.022886 0.937856 0.959745 -0.000256	0.016796 0.967654 0.971300 0.018445	0.000604 0.968402 0.960366 0.012774	-0.074672 0.940166 0.945910 -0.043875	0.018351 0.970322 0.957634 0.011239	-0.041943 0.961000 0.940158 0.002542	-0.011931 0.944973 0.968036 0.006724	-0.000033 0.960923 0.969214 -0.006592	-0.001765 0.969084 0.955597 0.001220	7 -0.028771 9999
2 64	18 20	2 64	0.497719 0.669921 0.753264 0.074674	-0.064816 0.923686 0.951397 -0.085870	-0.160346 0.943820 0.933357 -0.154653	-0.161221 0.943915 0.933697 -0.159853	0.033644 0.937856 0.960138 0.005055	-0.012521 0.967654 0.940091 -0.010430	-0.042691 0.968402 0.956451 -0.044927	-0.023525 0.940166 0.973320 -0.036438	0.001144 0.970322 0.969408 -0.008273	0.024846 0.961000 0.965624 -0.001111	0.072550 0.944973 0.920263 0.011058	0.017894 0.960923 0.954036 0.022969	-0.033740 0.969084 0.964535 -0.033232	3 -0.109256 13
2 65	18 12	2 65	0.345260 0.669921 0.846747 -0.017538	0.006095 0.923686 0.957102 0.022368	-0.000620 0.943820 0.988334 -0.000591	-0.000702 0.943915 0.986663 -0.001234	-0.062032 0.937856 0.943229 -0.013784	-0.011979 0.967654 0.957794 -0.012674	-0.009071 0.968402 0.947550 0.007417	-0.056523 0.940166 0.930125 -0.000400	0.048766 0.970322 0.902610 0.057865	-0.023768 0.961000 0.947833 0.003827	-0.001141 0.944973 0.960775 0.001976	-0.000379 0.960923 0.973318 -0.002701	0.000867 0.969084 0.956702 -0.005621	0 0.000000 9999
2 66	18 18	2 66	0.407646 0.669921 0.821703 0.057683	-0.012309 0.923686 0.929766 0.024255	0.006975 0.943820 0.933986 0.008751	0.001363 0.943915 0.939675 -0.002824	-0.034536 0.937856 0.949762 0.010242	-0.031875 0.967654 0.938288 -0.038205	-0.021235 0.968402 0.942528 -0.002488	0.039412 0.940166 0.945159 0.012060	-0.016875 0.970322 0.924159 -0.003023	0.042844 0.961000 0.955900 0.008283	-0.020041 0.944973 0.966749 -0.012455	-0.032038 0.960923 0.942414 -0.030316	-0.041716 0.969084 0.960873 -0.038429	0 0.057683 112
2 67	18 16	2 67	0.319468 0.669921 0.853726 0.014351	-0.014454 0.923686 0.951107 0.011677	0.003295 0.943820 0.872452 -0.023296	-0.000642 0.943915 0.874360 -0.025105	0.011903 0.937856 0.947684 -0.001648	0.006297 0.967654 0.953000 -0.003568	-0.026548 0.968402 0.953378 -0.019207	-0.009172 0.940166 0.952048 -0.002581	-0.004398 0.970322 0.907973 -0.001365	0.013420 0.961000 0.950981 0.007575	0.046667 0.944973 0.930713 0.003798	0.001872 0.960923 0.848905 -0.023891	0.033230 0.969084 0.963270 0.030952	3 -0.018981 9999
2 68	18 11	2 68	0.075929 0.669921 0.936704 -0.036809	-0.015033 0.923686 0.950754 -0.025773	0.002609 0.943820 0.932599 0.007809	0.004003 0.943915 0.924602 0.009677	0.024337 0.937856 0.962437 -0.001186	0.007708 0.967654 0.980389 0.012303	0.017991 0.968402 0.960497 0.001619	0.036411 0.940166 0.915717 -0.002594	0.002852 0.970322 0.913104 -0.012383	0.007760 0.961000 0.974108 -0.004114	-0.005785 0.944973 0.952660 0.007668	-0.000634 0.960923 0.951494 -0.003645	0.001026 0.969084 0.956075 0.008613	0 0.000000 9999
2 69	18 17	2 69	0.196062 0.669921 0.864666 -0.013780	-0.004511 0.923686 0.944772 -0.013602	0.016948 0.943820 0.937013 0.007576	0.015930 0.943915 0.943719 0.004060	0.027503 0.937856 0.953894 0.009069	-0.003317 0.967654 0.932654 -0.014123	0.006840 0.968402 0.946864 0.006680	0.052520 0.940166 0.916711 0.025317	0.001152 0.970322 0.936856 0.002997	0.022683 0.961000 0.919410 0.000427	0.024931 0.944973 0.964534 -0.001533	-0.024154 0.960923 0.916536 -0.012745	0.003262 0.969084 0.910908 0.005617	0 0.000000 9999
2 70	18 20	2 70	0.420987 0.669921 0.764241 0.003634	-0.028628 0.923686 0.953293 -0.021480	-0.004375 0.943820 0.901014 0.004458	-0.011061 0.943915 0.902431 -0.006964	0.033567 0.937856 0.941548 0.009338	0.022521 0.967654 0.967451 0.027522	0.015524 0.968402 0.953737 0.012011	0.047235 0.940166 0.967005 0.040198	-0.006273 0.970322 0.954668 -0.015499	0.086578 0.961000 0.947074 0.063310	0.056940 0.944973 0.933142 0.017702	0.003171 0.960923 0.943248 0.011486	0.004477 0.969084 0.961310 0.003008	9 0.015168 9999
2 71	18 20	2 71	0.310339 0.669921 0.772809 0.007268	0.074003 0.923686 0.893376 0.020340	0.002443 0.943820 0.937373 0.002265	0.001472 0.943915 0.931597 -0.007472	0.018569 0.937856 0.934877 0.013003	-0.020058 0.967654 0.951157 -0.017233	0.005511 0.968402 0.940938 -0.004460	0.027825 0.940166 0.957553 0.008214	-0.001613 0.970322 0.872803 -0.006679	0.036005 0.961000 0.942574 0.008581	-0.026324 0.944973 0.939000 -0.006737	0.008097 0.960923 0.914875 0.002401	0.001085 0.969084 0.962665 0.000626	4 0.009721 9999
2 72	18 16	2 72	0.296609 0.669921 0.853142 -0.016223	0.013743 0.923686 0.945472 0.011188	-0.004647 0.943820 0.980862 0.004595	-0.004935 0.943915 0.985724 0.003633	-0.026185 0.937856 0.961568 -0.016505	-0.004668 0.967654 0.973062 -0.006243	-0.024685 0.968402 0.967819 -0.020868	-0.026125 0.940166 0.952966 0.006436	0.003670 0.970322 0.933266 -0.010119	-0.018367 0.961000 0.956510 -0.002811	-0.034192 0.944973 0.965638 -0.007181	-0.009054 0.960923 0.966746 -0.004381	0.018223 0.969084 0.964665 0.019998	0 0.000000 9999
2 73	18 20	2 73	0.404127 0.669921 0.816906 0.058318	-0.012415 0.923686 0.937502 0.000593	0.031679 0.943820 0.941959 0.003918	0.033393 0.943915 0.944309 -0.000148	0.031160 0.937856 0.951247 0.048224	-0.000840 0.967654 0.958934 -0.001492	0.024337 0.968402 0.927572 0.024497	-0.057514 0.940166 0.939090 -0.016156	0.010532 0.970322 0.943434 0.010485	-0.021865 0.961000 0.944781 0.012681	-0.018329 0.944973 0.955805 -0.001014	-0.043324 0.960923 0.956401 -0.056646	0.002082 0.969084 0.981694 0.000926	0 0.058318 106
2 74	18 20	2 74	0.424165 0.669921 0.747293 0.007729	-0.064397 0.923686 0.945925 -0.022889	0.010137 0.943820 0.876321 0.021582	0.002727 0.943915 0.875042 0.012181	0.024843 0.937856 0.942960 0.005331	-0.032619 0.967654 0.946572 -0.030903	-0.004598 0.968402 0.951884 -0.003695	0.033867 0.940166 0.936728 0.002832	0.028974 0.970322 0.917301 0.021799	0.022747 0.961000 0.969242 0.008178	-0.021526 0.944973 0.945847 -0.040039	-0.037271 0.960923 0.942924 -0.032084	0.010190 0.969084 0.954256 0.010531	1 -0.013301 9999
2 75	18 20	2 75	0.363660 0.669921 0.754481 -0.027178	0.022164 0.923686 0.885146 -0.018481	0.006216 0.943820 0.897566 0.001557	-0.010419 0.943915 0.911960 0.005541	-0.001723 0.937856 0.949193 0.015133	0.004017 0.967654 0.937778 0.001758	0.016136 0.968402 0.951465 0.007449	-0.000811 0.940166 0.945414 0.012015	0.006077 0.970322 0.909874 0.005417	0.020808 0.961000 0.941605 -0.017770	-0.057659 0.944973 0.957320 -0.026499	-0.005039 0.960923 0.925194 -0.012804	0.004032 0.969084 0.938460 -0.006877	0 0.000000 9999
2 76	18 19	2 76	0.423243 0.669921 0.771986 0.026101	0.032897 0.923686 0.937486 0.038056	-0.008714 0.943820 0.943140 0.001684	-0.011677 0.943915 0.906182 -0.012593	-0.045082 0.937856 0.936263 -0.004881	-0.040432 0.967654 0.942340 -0.040342	-0.002697 0.968402 0.946983 -0.010037	-0.048246 0.940166 0.927919 -0.008660	0.002542 0.970322 0.952307 -0.008866	-0.044480 0.961000 0.940903 -0.019177	-0.006291 0.944973 0.979062 0.005552	-0.010469 0.960923 0.950904 -0.009017	0.020901 0.969084 0.955852 0.021703	0 0.026101 9999
2 77	18 20	2 77	0.400389 0.669921 0.787637 0.012079	0.010487 0.923686 0.955216 -0.021186	-0.014277 0.943820 0.955938 -0.013213	-0.012593 0.943915 0.951258 -0.011622	0.023489 0.937856 0.955123 0.020388	-0.027510 0.967654 0.956625 -0.024581	0.011002 0.968402 0.947709 0.010139	0.021114 0.940166 0.947557 0.004937	-0.012200 0.970322 0.946067 -0.026819	0.037734 0.961000 0.932964 0.008901	0.036808 0.944973 0.936051 -0.000258	-0.016142 0.960923 0.953744 -0.017522	0.017505 0.969084 0.947485 0.021758	8 -0.017999 9999
2 78	18 19	2 78	0.389084 0.669921 0.795924 -0.016903	-0.022804 0.923686 0.952795 0.003959	-0.013667 0.943820 0.923834 -0.006619	-0.012839 0.943915 0.921132 -0.009308	0.067634 0.937856 0.941856 0.024458	0.010548 0.967654 0.959020 0.007045	0.006640 0.968402 0.949435 0.007754	0.057983 0.940166 0.958798 0.041499	-0.012244 0.970322 0.982459 -0.009924	0.080915 0.961000 0.942893 0.048316	0.017703 0.944973 0.971431 0.025732	0.015829 0.960923 0.950428 0.029304	-0.010551 0.969084 0.982522 -0.011105	0 0.000000 9999
2 79	18 19	2 79	0.368516 0.669921 0.662142 -0.024488	-0.064762 0.923686 0.844246 -0.020939	-0.008386 0.943820 0.949504 -0.006800	-0.015060 0.943915 0.872085 -0.024805	-0.040194 0.937856 0.894688 0.004126	0.035432 0.967654 0.929814 0.011817	-0.041490 0.968402 0.918457 -0.022988	-0.022112 0.940166 0.873463 -0.004758	-0.022336 0.970322 0.777744 0.006143	0.040826 0.961000 0.910186 0.000329	-0.044390 0.944973 0.951434 -0.030633	-0.018367 0.960923 0.919234 -0.019170	0.002754 0.969084 0.944705 0.004953	0 0.000000 9999
2 80	18 20	2 80	0.457709 0.669921 0.731774 0.031343	-0.050590 0.923686 0.902754 -0.034542	-0.012570 0.943820 0.943241 -0.001054	0.020162 0.943915 0.934581 0.029821	-0.094680 0.937856 0.889878 -0.028079	-0.025979 0.967654 0.931041 -0.025890	-0.049411 0.968402 0.937880 -0.023625	-0.094073 0.940166 0.870926 -0.023095	-0.010494 0.970322 0.876266 -0.009412	-0.067945 0.961000 0.931981 -0.019873	-0.048764 0.944973 0.939598 -0.019510	0.018508 0.960923 0.946235 0.019344	-0.021619 0.969084 0.967465 -0.028587	1 -0.032904 9999
2 81	18 20	2 81	0.450562 0.669921 0.737272 -0.028161	0.003375 0.923686 0.967031 0.014390	-0.013510 0.943820 0.960105 -0.006060	-0.016170 0.943915 0.956712 -0.004909	0.046597 0.937856 0.935428 0.015342	0.029521 0.967654 0.951294 0.021190	-0.019698 0.968402 0.945941 -0.029757	0.055976 0.940166 0.946707 0.005644	0.011934 0.970322 0.960711 0.007738	0.013685 0.961000 0.957534 -0.017001	0.011086 0.944973 0.971337 0.019008	0.053989 0.960923 0.952718 0.053845	0.020764 0.969084 0.945951 0.017237	0 0.000000 9999
2 82	18 20	2 82	0.447421 0.669921 0.753405 0.027135	-0.013557 0.923686 0.950173 -0.002611	-0.023561 0.943820 0.942361 -0.012847	-0.029726 0.943915 0.938150 -0.019070	0.028061 0.937856 0.936937 0.011872	-0.016401 0.967654 0.952899 -0.011933	0.054178 0.968402 0.947520 0.048223	0.057453 0.940166 0.940957 0.024006	-0.000035 0.970322 0.923559 0.007331	0.065821 0.961000 0.945512 0.029409	-0.015550 0.944973 0.962376 -0.017385	-0.043385 0.960923 0.947227 -0.036048	-0.017811 0.969084 0.970993 -0.017137	6 0.036174 9999
2 83	18 19	2 83	0.419596 0.669921 0.645003 0.010107	-0.084323 0.923686 0.851796 -0.005372	0.041794 0.943820 0.963173 0.043206	0.035403 0.943915 0.865503 0.030455	-0.047140 0.937856 0.883700 0.011720	0.028071 0.967654 0.949171 0.035644	-0.033063 0.968402 0.911344 0.002659	-0.040286 0.940166 0.888346 0.027427	-0.031458 0.970322 0.823984 -0.005319	0.062020 0.961000 0.903255 0.006803	-0.004762 0.944973 0.949752 0.023106	0.054176 0.960923 0.957622 0.063649	0.022435 0.969084 0.932502 0.026825	11 0.025363 9999
2 84	18 20	2 84	0.469283 0.669921 0.677014 -0.010998	-0.101828 0.923686 0.904253 -0.041637	0.032925 0.943820 0.882815 0.010207	0.030291 0.943915 0.887459 0.014824	0.049866 0.937856 0.931095 0.024468	-0.016519 0.967654 0.957711 -0.017477	-0.007439 0.968402 0.956472 0.009946	0.019938 0.940166 0.946829 0.017153	0.017667 0.970322 0.942737 0.022060	0.002545 0.961000 0.961783 -0.005894	-0.041361 0.944973 0.959765 -0.023776	-0.014008 0.960923 0.929272 -0.009020	-0.035392 0.969084 0.947017 -0.035884	0 0.000000 9999
2 85	18 20	2 85	0.490059 0.669921 0.710428 0.021815	0.016040 0.923686 0.935524 0.007899	0.045372 0.943820 0.897896 0.030819	0.039684 0.943915 0.899156 0.022211	0.045337 0.937856 0.941349 0.007824	-0.014511 0.967654 0.959735 -0.004639	-0.015402 0.968402 0.964822 -0.029980	0.030246 0.940166 0.952304 -0.005990	-0.004868 0.970322 0.913024 -0.003585	0.060006 0.961000 0.939734 0.028412	0.010928 0.944973 0.951918 0.007679	0.015079 0.960923 0.902516 0.005257	0.001734 0.969084 0.953686 -0.013223	6 -0.025574 9999
2 86	18 20	2 86	0.422918 0.669921 0.748589 0.009240	-0.054637 0.923686 0.930183 0.000238	-0.033088 0.943820 0.930923 -0.035057	-0.035510 0.943915 0.931787 -0.036883	-0.012838 0.937856 0.948624 -0.022063	-0.019151 0.967654 0.947689 -0.012672	-0.005949 0.968402 0.955036 -0.003891	-0.007440 0.940166 0.943178 -0.025498	0.005231 0.970322 0.957128 -0.002502	0.026006 0.961000 0.940518 0.001735	-0.011214 0.944973 0.958014 -0.011519	-0.013216 0.960923 0.936926 -0.019644	0.001864 0.969084 0.966263 -0.008141	3 -0.018461 9999
2 87	18 19	2 87	0.372008 0.669921 0.789811 0.005631	0.078212 0.923686 0.920278 0.053246	0.042169 0.943820 0.953292 0.026086	0.042303 0.943915 0.956257 0.030123	-0.003932 0.937856 0.948294 0.012213	0.019372 0.967654 0.938319 0.029986	0.033201 0.968402 0.950616 0.012852	0.066585 0.940166 0.945223 0.015838	0.004480 0.970322 0.961782 -0.001588	0.021042 0.961000 0.946685 -0.005516	0.014907 0.944973 0.953208 -0.004352	0.029921 0.960923 0.934429 0.033898	0.039823 0.969084 0.958442 0.032037	11 0.013816 9999
2 88	18 20	2 88	0.264196 0.669921 0.794914 -0.035535	-0.054460 0.923686 0.911036 0.001488	-0.003664 0.943820 0.956412 0.007302	0.006165 0.943915 0.933997 0.004270	-0.024335 0.937856 0.931232 -0.002125	-0.005122 0.967654 0.959059 -0.008520	0.002825 0.968402 0.948631 0.013616	-0.028908 0.940166 0.941151 -0.018389	0.012903 0.970322 0.909530 0.008414	0.019711 0.961000 0.948991 -0.000906	-0.023191 0.944973 0.975623 -0.011174	-0.020394 0.960923 0.965182 -0.021175	-0.002614 0.969084 0.979401 -0.001211	0 0.000000 9999
2 89	18 19	2 89	0.442793 0.669921 0.768837 0.046058	0.015908 0.923686 0.918017 0.030431	0.045741 0.943820 0.930302 0.027705	0.044056 0.943915 0.930712 0.025290	0.042867 0.937856 0.958573 0.023278	0.036188 0.967654 0.936408 0.038388	-0.025977 0.968402 0.957045 -0.033580	0.037205 0.940166 0.948367 0.012626	-0.001983 0.970322 0.945530 -0.003069	0.018504 0.961000 0.961357 -0.006926	0.011948 0.944973 0.967814 0.032306	-0.000977 0.960923 0.947441 -0.021587	-0.029960 0.969084 0.970117 -0.036187	0 0.046058 275
2 90	18 20	2 90	0.422038 0.669921 0.713478 0.009686	0.047477 0.923686 0.938289 0.021372	-0.033108 0.943820 0.962971 -0.022346	-0.032433 0.943915 0.958629 -0.023527	0.023353 0.937856 0.930125 -0.002759	-0.013539 0.967654 0.952238 -0.009782	-0.019409 0.968402 0.959258 -0.010237	0.017057 0.940166 0.942548 0.012963	-0.004222 0.970322 0.897144 -0.008811	0.060086 0.961000 0.947013 0.033356	0.042625 0.944973 0.933430 0.011477	-0.017614 0.960923 0.956915 -0.013767	-0.004491 0.969084 0.936411 -0.018172	9 0.017975 9999
2 91	18 20	2 91	0.318278 0.669921 0.845322 -0.009827	-0.033385 0.923686 0.963416 -0.018159	-0.011346 0.943820 0.962557 -0.001298	-0.010955 0.943915 0.960067 0.000466	0.003855 0.937856 0.967505 -0.005374	0.010252 0.967654 0.968614 0.004913	-0.010396 0.968402 0.969145 -0.017147	0.040605 0.940166 0.963264 0.008018	0.002952 0.970322 0.960094 0.004298	0.051865 0.961000 0.962604 0.023132	-0.014910 0.944973 0.967481 -0.026664	-0.031663 0.960923 0.973087 -0.026228	-0.004409 0.969084 0.972992 -0.001438	0 0.000000 9999
2 92	18 20	2 92	0.481912 0.669921 0.732129 0.055750	0.063798 0.923686 0.929653 0.019503	-0.040825 0.943820 0.952662 -0.036887	-0.038126 0.943915 0.950323 -0.033389	0.058780 0.937856 0.954646 0.034417	0.013630 0.967654 0.948303 0.008175	0.024991 0.968402 0.957454 0.021337	0.057331 0.940166 0.937393 0.000699	0.001848 0.970322 0.952809 0.011629	0.020070 0.961000 0.948632 -0.001884	0.089714 0.944973 0.916359 0.050009	0.053540 0.960923 0.947568 0.049187	-0.021429 0.969084 0.959017 -0.020308	0 0.055750 126
2 93	18 20	2 93	0.408355 0.669921 0.779032 0.004971	0.116496 0.923686 0.941346 0.070159	0.054092 0.943820 0.954785 0.032567	0.052436 0.943915 0.953668 0.032527	0.103933 0.937856 0.933496 0.042961	0.020909 0.967654 0.956276 0.017835	0.026798 0.968402 0.953919 0.009005	0.080614 0.940166 0.943641 0.033125	0.038780 0.970322 0.934440 0.027209	0.026400 0.961000 0.944881 0.000538	0.049175 0.944973 0.948915 0.014612	0.056449 0.960923 0.949305 0.047198	-0.001593 0.969084 0.955989 0.004858	11 0.015317 9999
2 94	18 20	2 94	0.425769 0.669921 0.758835 0.013117	0.048357 0.923686 0.957441 0.038510	0.031733 0.943820 0.944939 0.019469	0.028030 0.943915 0.945879 0.016180	-0.014959 0.937856 0.962502 -0.012585	0.019176 0.967654 0.962061 0.026975	0.051201 0.968402 0.969821 0.047005	0.026774 0.940166 0.963086 0.017615	-0.018254 0.970322 0.943413 -0.011656	0.017509 0.961000 0.950984 0.004191	-0.015403 0.944973 0.967686 -0.024868	0.012850 0.960923 0.962833 0.001935	-0.018311 0.969084 0.933520 -0.011028	6 0.024831 9999
2 95	18 19	2 95	0.351417 0.669921 0.802273 -0.026318	0.039659 0.923686 0.966074 0.014246	0.019127 0.943820 0.959588 0.013985	0.021616 0.943915 0.955012 0.019626	0.046646 0.937856 0.949811 0.005731	-0.019016 0.967654 0.936859 -0.020116	0.002933 0.968402 0.947765 -0.006571	0.067786 0.940166 0.936244 0.002895	-0.023040 0.970322 0.941439 -0.019036	0.035588 0.961000 0.954145 0.000091	-0.045936 0.944973 0.958235 -0.038914	-0.002688 0.960923 0.957485 -0.002470	-0.014976 0.969084 0.962753 -0.022003	0 0.000000 9999
2 96	18 20	2 96	0.231298 0.669921 0.871050 -0.010769	-0.053465 0.923686 0.957485 -0.027187	0.009107 0.943820 0.971323 0.006309	-0.011300 0.943915 0.961090 -0.004754	-0.028396 0.937856 0.947558 0.006418	0.009448 0.967654 0.969204 0.011298	-0.007780 0.968402 0.952817 0.015646	-0.047863 0.940166 0.948563 -0.009959	-0.011216 0.970322 0.910395 -0.008045	-0.042746 0.961000 0.932929 -0.003752	-0.050105 0.944973 0.973281 -0.035269	-0.010604 0.960923 0.966131 0.005902	0.000608 0.969084 0.955874 -0.002625	0 0.000000 9999
2 97	18 19	2 97	0.417386 0.669921 0.750793 0.035252	0.013953 0.923686 0.954027 0.013926	0.026653 0.943820 0.944994 0.004979	0.032247 0.943915 0.949590 0.013031	0.040992 0.937856 0.946334 0.038750	0.041419 0.967654 0.945769 0.046117	-0.004979 0.968402 0.953159 0.004564	0.023160 0.940166 0.961369 0.023708	0.002712 0.970322 0.935416 0.010560	-0.005889 0.961000 0.960009 0.000405	-0.004174 0.944973 0.968177 0.009177	0.009930 0.960923 0.941330 0.002551	-0.002130 0.969084 0.954378 0.001305	4 0.036960 9999
2 98	18 19	2 98	0.279867 0.669921 0.812391 -0.011937	-0.053005 0.923686 0.958021 -0.033345	-0.016180 0.943820 0.957365 -0.013890	-0.014067 0.943915 0.959249 -0.010789	0.015710 0.937856 0.943717 0.000271	0.001847 0.967654 0.943975 0.006414	-0.003928 0.968402 0.962671 -0.000851	0.028606 0.940166 0.949981 -0.021087	0.004573 0.970322 0.940643 -0.010078	0.034523 0.961000 0.954780 0.001845	-0.003575 0.944973 0.948403 -0.018703	-0.020610 0.960923 0.952415 -0.012013	-0.020642 0.969084 0.969258 -0.028864	0 0.000000 9999
2 99	18 20	2 99	0.471785 0.669921 0.764466 0.045563	-0.096811 0.923686 0.916217 -0.040584	-0.003655 0.943820 0.912528 -0.013380	-0.005314 0.943915 0.909859 -0.015327	0.014859 0.937856 0.965474 -0.007397	-0.012541 0.967654 0.968219 -0.021441	0.009107 0.968402 0.976161 0.016770	0.001621 0.940166 0.974779 -0.021871	-0.013684 0.970322 0.952801 -0.010497	-0.013749 0.961000 0.969719 -0.036233	-0.044561 0.944973 0.968207 -0.033445	-0.002924 0.960923 0.940687 0.011877	-0.006275 0.969084 0.981956 -0.009713	0 0.045563 -9
2 100	18 20	2 100	0.321368 0.669921 0.810404 -0.041552	-0.016008 0.923686 0.955444 -0.007622	0.017619 0.943820 0.937232 0.020015	0.017475 0.943915 0.935069 0.017904	0.041301 0.937856 0.944028 0.005554	0.000178 0.967654 0.962597 0.007763	0.051975 0.968402 0.933544 0.026437	0.032662 0.940166 0.967124 0.002853	-0.011052 0.970322 0.957650 -0.023563	0.020721 0.961000 0.970582 -0.002416	-0.006590 0.944973 0.978061 0.000107	-0.009195 0.960923 0.946863 -0.009669	0.000819 0.969084 0.978868 0.001955	0 0.000000 9999
2 101	18 18	2 101	0.355581 0.669921 0.756417 -0.013078	-0.040638 0.923686 0.944938 0.007495	0.006642 0.943820 0.957747 0.008429	0.003999 0.943915 0.960075 0.009810	-0.079776 0.937856 0.920544 -0.032209	-0.005205 0.967654 0.953306 -0.018391	-0.014004 0.968402 0.947868 0.008521	-0.113792 0.940166 0.926798 -0.057511	-0.026987 0.970322 0.939332 -0.025999	-0.054271 0.961000 0.924144 0.004750	-0.058956 0.944973 0.958027 -0.031420	-0.006180 0.960923 0.954277 0.002290	0.027458 0.969084 0.947582 0.028906	0 0.000000 9999
2 102	18 20	2 102	0.374504 0.669921 0.712086 -0.016691	-0.086255 0.923686 0.921954 -0.054743	0.012177 0.943820 0.955917 0.016607	0.008231 0.943915 0.944670 0.000718	-0.059080 0.937856 0.915333 -0.011956	-0.018883 0.967654 0.943959 -0.016979	-0.021536 0.968402 0.949835 -0.007753	-0.077302 0.940166 0.928234 -0.033729	-0.019591 0.970322 0.927745 -0.009267	-0.000043 0.961000 0.955502 0.002575	-0.024457 0.944973 0.940962 0.003776	0.003309 0.960923 0.947386 -0.001310	-0.029764 0.969084 0.892110 -0.008959	0 0.000000 9999
2 103	18 20	2 103	0.431954 0.669921 0.772178 0.012795	-0.001161 0.923686 0.960759 0.008109	0.006998 0.943820 0.927306 0.011907	0.007437 0.943915 0.928408 0.011212	0.029482 0.937856 0.950274 0.002771	0.012418 0.967654 0.955692 0.017711	0.013982 0.968402 0.956792 0.010072	0.003514 0.940166 0.969064 0.013341	0.043718 0.970322 0.945295 0.034019	0.008057 0.961000 0.967678 -0.001133	0.049041 0.944973 0.948565 0.004033	-0.029603 0.960923 0.958643 -0.020835	0.017581 0.969084 0.965238 0.009201	8 0.020863 9999
2 104	18 20	2 104	0.335510 0.669921 0.855680 0.020592	-0.039014 0.923686 0.958973 -0.035730	-0.042624 0.943820 0.949098 -0.038109	-0.042275 0.943915 0.949178 -0.035988	-0.009400 0.937856 0.935582 0.012226	0.008040 0.967654 0.967201 0.004308	0.025987 0.968402 0.968458 0.027824	-0.074580 0.940166 0.943695 -0.033431	0.023092 0.970322 0.964958 0.011412	-0.041800 0.961000 0.938857 0.002684	-0.004155 0.944973 0.977626 -0.000886	0.023307 0.960923 0.971025 0.012581	-0.008720 0.969084 0.982554 -0.001843	2 -0.028013 9999
2 105	18 20	2 105	0.363180 0.669921 0.780035 0.004736	-0.042439 0.923686 0.959716 -0.006833	0.017944 0.943820 0.960577 0.018320	0.019117 0.943915 0.963242 0.014732	-0.043662 0.937856 0.912534 0.011406	0.007517 0.967654 0.953205 0.009675	-0.012433 0.968402 0.945040 0.005253	-0.083918 0.940166 0.913943 -0.018484	0.000667 0.970322 0.951990 -0.008158	-0.038273 0.961000 0.924502 0.011472	-0.022904 0.944973 0.963514 0.000799	0.031661 0.960923 0.951561 0.019774	-0.001885 0.969084 0.971845 -0.001663	11 0.009677 9999
2 106	18 20	2 106	0.480985 0.669921 0.690804 0.037023	0.073584 0.923686 0.951756 0.046872	-0.047938 0.943820 0.929836 -0.033719	-0.046622 0.943915 0.930466 -0.031777	0.042916 0.937856 0.936007 0.004754	-0.005342 0.967654 0.961988 -0.018473	0.033725 0.968402 0.954621 0.016166	0.086675 0.940166 0.930362 0.035455	0.029027 0.970322 0.944964 0.029647	0.039867 0.961000 0.961322 0.025522	0.083255 0.944973 0.926737 0.037873	0.008197 0.960923 0.943533 -0.002638	0.028051 0.969084 0.976348 0.027441	10 0.037446 9999
2 107	18 20	2 107	0.461142 0.669921 0.736908 0.001913	-0.054214 0.923686 0.937523 -0.010976	0.002511 0.943820 0.942217 -0.008210	0.002390 0.943915 0.939631 -0.005320	-0.049891 0.937856 0.959559 -0.020646	0.010322 0.967654 0.955643 -0.001536	-0.008594 0.968402 0.969237 0.005208	-0.041774 0.940166 0.955254 -0.010293	-0.008815 0.970322 0.939874 0.000998	0.011415 0.961000 0.960611 0.010724	-0.008217 0.944973 0.973021 -0.001878	-0.050515 0.960923 0.958282 -0.035667	-0.011482 0.969084 0.930648 -0.001118	4 -0.006285 9999
2 108	18 20	2 108	0.481432 0.669921 0.742907 0.036310	-0.028243 0.923686 0.952967 -0.032213	-0.001002 0.943820 0.946013 0.013776	-0.003842 0.943915 0.945674 0.011054	0.014823 0.937856 0.958081 0.021422	0.027792 0.967654 0.967571 0.028793	-0.036388 0.968402 0.964020 -0.035686	0.045551 0.940166 0.968545 0.023129	-0.017178 0.970322 0.957111 -0.012345	-0.003627 0.961000 0.963220 -0.020758	0.010431 0.944973 0.964568 -0.015703	0.017851 0.960923 0.955149 0.013294	-0.020032 0.969084 0.971559 -0.020059	0 0.036310 9999
2 109	18 20	2 109	0.373783 0.669921 0.850987 0.033240	-0.033073 0.923686 0.960077 -0.003102	0.005256 0.943820 0.956489 0.014749	0.005141 0.943915 0.954296 0.012399	0.033347 0.937856 0.966782 0.008344	0.052840 0.967654 0.980339 0.054051	-0.010179 0.968402 0.969307 -0.004537	0.059687 0.940166 0.968841 0.040896	0.003004 0.970322 0.966327 -0.005618	0.026398 0.961000 0.952624 -0.002122	0.052989 0.944973 0.975813 0.046060	-0.008366 0.960923 0.975830 -0.006071	-0.004070 0.969084 0.971570 -0.003479	10 0.039128 9999
2 110	18 18	2 110	0.641243 0.669921 0.304297 0.007121	-0.162680 0.923686 0.850473 -0.064484	0.012969 0.943820 0.970822 -0.002641	0.012901 0.943915 0.969836 -0.001838	-0.132568 0.937856 0.740929 -0.028448	-0.004030 0.967654 0.932728 0.007579	-0.074071 0.968402 0.881248 -0.047555	-0.092200 0.940166 0.898513 -0.041572	-0.075444 0.970322 0.768446 -0.042100	0.057098 0.961000 0.897230 0.018597	-0.095586 0.944973 0.905597 -0.038429	0.020743 0.960923 0.900536 0.011638	-0.002051 0.969084 0.958181 -0.007524	1 -0.021429 9999
2 111	18 20	2 111	0.453046 0.669921 0.773392 0.028324	0.089062 0.923686 0.930476 0.025480	-0.039511 0.943820 0.944705 -0.052315	-0.038016 0.943915 0.942928 -0.053682	0.029515 0.937856 0.953756 0.008284	0.046842 0.967654 0.944350 0.045865	0.005210 0.968402 0.969767 0.002025	0.027926 0.940166 0.948624 -0.006022	-0.003498 0.970322 0.945924 -0.002932	0.000188 0.961000 0.967778 -0.025531	-0.034227 0.944973 0.963952 -0.032641	0.005027 0.960923 0.956221 -0.013156	-0.003899 0.969084 0.965446 -0.006937	3 -0.038993 9999
2 112	18 20	2 112	0.347500 0.669921 0.796713 -0.027430	-0.007899 0.923686 0.954327 0.014624	-0.001962 0.943820 0.972303 -0.010809	-0.002817 0.943915 0.974268 -0.010838	-0.011634 0.937856 0.941889 0.004015	0.010971 0.967654 0.967382 0.011603	-0.008750 0.968402 0.965748 0.002072	-0.007543 0.940166 0.948554 0.029433	0.006627 0.970322 0.931062 0.014592	-0.010241 0.961000 0.943966 0.009960	-0.013400 0.944973 0.959627 0.007541	0.028174 0.960923 0.967261 0.021384	0.004668 0.969084 0.927800 0.010537	0 0.000000 9999
2 113	18 20	2 113	0.397464 0.669921 0.818307 0.009608	-0.007115 0.923686 0.974616 -0.002289	-0.002050 0.943820 0.939186 -0.008234	0.000253 0.943915 0.934480 -0.011340	0.032993 0.937856 0.968181 0.001251	0.001751 0.967654 0.966583 -0.003402	-0.013050 0.968402 0.969146 -0.009214	0.051490 0.940166 0.958149 0.028111	0.023853 0.970322 0.965242 0.022435	0.004667 0.961000 0.964885 -0.008452	0.061141 0.944973 0.970336 0.030582	0.016514 0.960923 0.973096 0.019248	0.018240 0.969084 0.972119 0.027404	10 0.017142 9999
2 114	18 14	2 114	0.314627 0.669921 0.875472 -0.010771	-0.010944 0.923686 0.968142 -0.014068	-0.012017 0.943820 0.935575 -0.004247	-0.013840 0.943915 0.940496 -0.002801	0.004550 0.937856 0.961749 0.012431	-0.010743 0.967654 0.975735 -0.008549	-0.010823 0.968402 0.933593 0.009371	-0.038897 0.940166 0.953342 -0.005082	-0.005964 0.970322 0.942355 -0.028530	-0.049490 0.961000 0.915437 0.005003	-0.031290 0.944973 0.969010 -0.013061	-0.027455 0.960923 0.924920 -0.027324	0.000250 0.969084 0.951399 -0.004388	0 0.000000 9999
2 115	18 19	2 115	0.502070 0.669921 0.734889 0.058292	-0.002858 0.923686 0.961978 0.026425	-0.000748 0.943820 0.934674 -0.044328	-0.004727 0.943915 0.933670 -0.050089	0.023645 0.937856 0.959404 -0.012630	0.060398 0.967654 0.958550 0.057192	0.004266 0.968402 0.962486 -0.005441	0.059988 0.940166 0.956126 0.026376	0.004478 0.970322 0.947774 0.014795	0.022569 0.961000 0.950495 -0.010052	0.073612 0.944973 0.962153 0.043646	0.017446 0.960923 0.963204 0.023450	0.007005 0.969084 0.943985 0.020069	0 0.058292 107
2 116	18 19	2 116	0.346069 0.669921 0.801812 -0.017828	-0.055843 0.923686 0.908209 0.006984	0.031964 0.943820 0.962828 0.035232	0.016409 0.943915 0.966357 0.017091	-0.049466 0.937856 0.934575 0.007556	-0.009214 0.967654 0.959084 -0.011401	0.008740 0.968402 0.957636 0.015949	-0.021376 0.940166 0.958625 -0.019151	-0.054609 0.970322 0.887508 -0.043241	0.029100 0.961000 0.920791 -0.023264	0.007350 0.944973 0.954674 0.007719	0.023204 0.960923 0.954717 0.018711	-0.000567 0.969084 0.967440 -0.017935	0 0.000000 9999
2 117	18 20	2 117	0.437412 0.669921 0.800308 0.036983	-0.070753 0.923686 0.952256 -0.042356	0.023942 0.943820 0.944376 0.012612	0.014930 0.943915 0.947130 0.002315	-0.011003 0.937856 0.957826 -0.019124	-0.009858 0.967654 0.978538 -0.015952	0.012782 0.968402 0.961484 0.010164	-0.021166 0.940166 0.971378 -0.031484	0.009628 0.970322 0.946384 0.012306	0.009278 0.961000 0.957318 -0.007205	0.023307 0.944973 0.975215 0.025825	0.006778 0.960923 0.960932 0.005397	0.021261 0.969084 0.949360 0.022628	1 -0.039578 9999
2 118	18 19	2 118	0.256144 0.669921 0.850312 -0.000852	-0.065116 0.923686 0.930695 -0.034940	-0.018351 0.943820 0.954931 -0.000848	-0.002120 0.943915 0.931989 0.000984	-0.037190 0.937856 0.943441 -0.015319	-0.021826 0.967654 0.946581 -0.019523	-0.020875 0.968402 0.949570 -0.014816	-0.044205 0.940166 0.942953 -0.019168	-0.004099 0.970322 0.912875 0.004159	0.020628 0.961000 0.930659 -0.013985	-0.008936 0.944973 0.962204 0.005511	-0.016829 0.960923 0.960393 -0.019544	0.034713 0.969084 0.954826 0.025851	0 0.000000 9999
2 119	18 17	2 119	0.313891 0.669921 0.806178 -0.034946	0.009582 0.923686 0.954940 0.007567	0.002223 0.943820 0.948396 0.010749	0.009820 0.943915 0.950521 0.012578	-0.014739 0.937856 0.944638 -0.005950	0.008604 0.967654 0.948399 0.006627	-0.013842 0.968402 0.937752 0.012740	-0.005930 0.940166 0.939589 0.018651	-0.002272 0.970322 0.938296 -0.005578	-0.036152 0.961000 0.928923 0.001474	-0.025241 0.944973 0.930343 -0.020755	-0.001485 0.960923 0.936669 -0.000537	0.000671 0.969084 0.978592 -0.002469	0 0.000000 9999
2 120	18 18	2 120	0.313297 0.669921 0.854975 -0.010961	-0.030610 0.923686 0.938745 -0.029863	0.011592 0.943820 0.944084 0.010491	0.011086 0.943915 0.940655 0.007005	0.045810 0.937856 0.959058 0.009299	0.009714 0.967654 0.941852 0.006965	0.032754 0.968402 0.955215 0.014713	0.075173 0.940166 0.951628 0.034189	0.019541 0.970322 0.947922 0.020791	0.012617 0.961000 0.962653 -0.010693	-0.009061 0.944973 0.946342 0.010783	0.021324 0.960923 0.946206 0.016431	0.008568 0.969084 0.973217 0.010596	0 0.000000 9999
2 121	18 17	2 121	0.294888 0.669921 0.834923 0.019415	0.051122 0.923686 0.907746 0.017913	-0.007508 0.943820 0.935885 -0.005790	-0.006383 0.943915 0.936351 -0.001211	-0.003363 0.937856 0.949018 0.002229	-0.009845 0.967654 0.936953 -0.008092	0.000173 0.968402 0.949419 0.003133	0.016673 0.940166 0.941240 -0.017572	0.003960 0.970322 0.925565 0.004341	0.018488 0.961000 0.924767 0.009502	-0.000664 0.944973 0.957218 0.022604	0.018086 0.960923 0.938201 0.016089	0.001101 0.969084 0.892859 -0.004022	10 0.020949 9999
2 122	18 19	2 122	0.218848 0.669921 0.804218 0.001883	-0.009141 0.923686 0.926198 0.020874	-0.005000 0.943820 0.950369 0.009530	-0.005488 0.943915 0.947586 0.007830	0.024639 0.937856 0.947738 0.022509	0.006908 0.967654 0.963904 0.006902	0.005756 0.968402 0.943661 0.011438	0.025479 0.940166 0.942189 0.020573	-0.008712 0.970322 0.825540 0.018600	0.019817 0.961000 0.892142 -0.000968	-0.027975 0.944973 0.947550 -0.007120	0.034305 0.960923 0.943703 0.026116	-0.008811 0.969084 0.885770 -0.003357	11 0.007013 9999
2 123	18 20	2 123	0.433396 0.669921 0.785806 0.039625	0.068309 0.923686 0.924734 0.028760	0.046850 0.943820 0.960646 0.052983	0.047176 0.943915 0.961869 0.049320	0.056936 0.937856 0.951220 0.040122	0.021072 0.967654 0.960463 0.014360	0.016414 0.968402 0.959558 0.014510	0.057928 0.940166 0.954817 0.018339	0.031927 0.970322 0.938126 0.023063	0.039588 0.961000 0.949623 0.011141	-0.002438 0.944973 0.958695 -0.031572	-0.002721 0.960923 0.958771 -0.004201	-0.002085 0.969084 0.921483 -0.006435	4 0.039873 9999
2 124	18 19	2 124	0.298546 0.669921 0.818821 -0.011971	0.068844 0.923686 0.912921 0.004448	-0.014912 0.943820 0.973079 -0.019457	-0.014952 0.943915 0.971725 -0.020690	-0.000529 0.937856 0.950293 0.023338	0.016286 0.967654 0.909422 0.003789	0.041467 0.968402 0.964467 0.035583	0.065339 0.940166 0.927780 0.016157	0.005631 0.970322 0.957270 0.003971	0.011023 0.961000 0.945783 0.001154	0.019450 0.944973 0.940390 0.060554	0.052725 0.960923 0.950749 0.045328	0.000610 0.969084 0.941975 0.005086	0 0.000000 9999
2 125	18 20	2 125	0.428348 0.669921 0.774907 0.043250	0.012002 0.923686 0.944251 0.014648	0.046338 0.943820 0.944041 0.033263	0.045755 0.943915 0.942654 0.032208	-0.025762 0.937856 0.952713 -0.018118	-0.009807 0.967654 0.952919 0.002986	-0.015712 0.968402 0.947793 -0.016201	-0.005769 0.940166 0.948527 -0.004808	0.007417 0.970322 0.941081 0.010692	-0.013198 0.961000 0.954710 -0.013815	-0.000495 0.944973 0.963436 0.008580	-0.040203 0.960923 0.942335 -0.030627	0.007814 0.969084 0.942441 0.002207	0 0.043250 336
2 126	18 18	2 126	0.448981 0.669921 0.732899 -0.010218	-0.004643 0.923686 0.948059 -0.002993	-0.042417 0.943820 0.952386 -0.032357	-0.040938 0.943915 0.947335 -0.028523	0.057330 0.937856 0.949012 0.017534	-0.010312 0.967654 0.909207 -0.008358	0.004286 0.968402 0.942820 -0.005782	0.022418 0.940166 0.945611 -0.029017	0.024770 0.970322 0.937068 0.025454	0.021739 0.961000 0.967215 -0.005880	-0.031930 0.944973 0.927841 0.013541	0.022869 0.960923 0.934664 0.017682	0.067525 0.969084 0.957142 0.066695	0 0.000000 9999
2 127	18 19	2 127	0.347684 0.669921 0.830108 -0.005622	0.017687 0.923686 0.953056 -0.007051	0.024424 0.943820 0.959379 0.030565	-0.001655 0.943915 0.957487 0.007178	0.009227 0.937856 0.965423 0.002994	-0.007844 0.967654 0.951832 -0.020772	-0.020440 0.968402 0.964263 -0.016852	0.036913 0.940166 0.950286 -0.004436	-0.024280 0.970322 0.955241 -0.014866	0.015398 0.961000 0.947397 -0.009313	0.019924 0.944973 0.954737 0.023258	-0.038644 0.960923 0.970770 -0.037278	0.029372 0.969084 0.959189 0.023849	0 0.000000 9999
2 128	18 10	2 128	0.214561 0.669921 0.780945 0.010069	0.066876 0.923686 0.950017 0.036434	0.012070 0.943820 0.993200 0.015558	0.009922 0.943915 0.994254 0.014192	0.048638 0.937856 0.948756 0.022186	0.010209 0.967654 0.897866 -0.001147	-0.005684 0.968402 0.982627 0.001962	0.080539 0.940166 0.841112 -0.001308	0.038743 0.970322 0.908978 0.012031	0.083260 0.961000 0.796651 -0.010614	0.056649 0.944973 0.891996 0.020707	0.011850 0.960923 0.916010 0.011691	0.006505 0.969084 0.862216 0.005921	4 0.014946 9999
2 129	18 19	2 129	0.304490 0.669921 0.816205 -0.007048	-0.013774 0.923686 0.954831 -0.009649	-0.029358 0.943820 0.934711 -0.023165	-0.027906 0.943915 0.930350 -0.020213	0.026658 0.937856 0.917753 -0.039720	-0.009946 0.967654 0.915001 -0.002367	-0.007855 0.968402 0.915501 -0.029534	0.026596 0.940166 0.957282 0.020031	0.004817 0.970322 0.958673 0.008690	0.002298 0.961000 0.954375 -0.018847	-0.029489 0.944973 0.947524 -0.016980	-0.017843 0.960923 0.908730 -0.010448	0.000633 0.969084 0.965285 -0.009615	0 0.000000 9999
2 130	18 20	2 130	0.380798 0.669921 0.799113 -0.017355	0.004200 0.923686 0.952133 0.035275	0.041703 0.943820 0.941266 0.020890	0.043259 0.943915 0.941344 0.021613	0.064490 0.937856 0.952225 0.064460	-0.017760 0.967654 0.952361 -0.009773	0.041088 0.968402 0.957408 0.034874	0.029714 0.940166 0.954758 0.055339	0.003944 0.970322 0.959353 -0.004365	0.037783 0.961000 0.954328 0.007709	-0.022198 0.944973 0.979687 -0.013092	0.049549 0.960923 0.960726 0.030367	-0.021717 0.969084 0.931725 -0.013029	0 0.000000 9999
2 131	18 10	2 131	0.175345 0.669921 0.915768 -0.014512	0.057114 0.923686 0.933709 0.013352	0.041108 0.943820 0.904927 0.047617	0.040825 0.943915 0.904745 0.051867	-0.048902 0.937856 0.962042 -0.037257	-0.046945 0.967654 0.939400 -0.039005	0.007100 0.968402 0.957380 -0.004241	0.011648 0.940166 0.958177 0.014890	0.046287 0.970322 0.470921 0.022516	0.029052 0.961000 0.944477 -0.002883	-0.036124 0.944973 0.942836 -0.017440	0.051540 0.960923 0.860749 0.060076	0.004494 0.969084 0.936944 0.001400	0 0.000000 9999
2 132	18 8	2 132	0.175836 0.669921 0.858873 -0.004525	0.050687 0.923686 0.951723 0.017088	-0.011856 0.943820 0.896630 -0.005617	-0.010207 0.943915 0.903959 -0.002350	0.037674 0.937856 0.923591 -0.005343	0.006309 0.967654 0.975387 0.009417	0.027351 0.968402 0.930758 0.002801	0.077885 0.940166 0.874997 0.024417	0.008187 0.970322 0.920073 -0.013486	0.025254 0.961000 0.963583 0.001050	-0.028256 0.944973 0.958605 0.001292	-0.007648 0.960923 0.904291 -0.005446	0.003548 0.969084 0.941012 0.007041	0 0.000000 9999
2 133	18 20	2 133	0.465105 0.669921 0.774920 0.047757	-0.028009 0.923686 0.920736 0.020137	0.050028 0.943820 0.925332 0.046321	0.048220 0.943915 0.921083 0.046638	0.075942 0.937856 0.961536 0.056325	0.003149 0.967654 0.971756 0.001107	0.037199 0.968402 0.969073 0.045207	0.036983 0.940166 0.967753 0.028079	-0.001156 0.970322 0.965081 -0.003342	0.067726 0.961000 0.962795 0.039645	0.008048 0.944973 0.967471 0.004693	0.032151 0.960923 0.936172 0.032073	-0.005429 0.969084 0.977494 -0.000558	4 0.051864 162
2 134	18 19	2 134	0.330440 0.669921 0.812295 0.013934	-0.020343 0.923686 0.944872 0.020748	0.004837 0.943820 0.957803 0.003365	-0.000960 0.943915 0.952088 -0.000951	-0.068998 0.937856 0.907381 0.006668	0.002675 0.967654 0.956084 -0.004362	-0.039651 0.968402 0.935237 -0.013192	-0.039411 0.940166 0.905331 0.043277	-0.005424 0.970322 0.937237 -0.007056	-0.076462 0.961000 0.895349 -0.007489	-0.005394 0.944973 0.956329 0.007081	0.024698 0.960923 0.953532 0.018296	0.080323 0.969084 0.958889 0.087956	7 0.024557 9999
2 135	18 9	2 135	0.220023 0.669921 0.853197 0.001955	-0.003650 0.923686 0.920232 -0.045959	-0.035585 0.943820 0.905827 -0.027478	-0.041228 0.943915 0.924577 -0.023341	0.045365 0.937856 0.966902 0.038723	0.008777 0.967654 0.911689 0.011842	-0.011706 0.968402 0.961115 -0.016177	-0.044164 0.940166 0.941103 -0.014086	0.041975 0.970322 0.462892 -0.008167	0.009201 0.961000 0.954134 -0.004258	-0.046292 0.944973 0.947905 -0.014400	0.006857 0.960923 0.687332 -0.016866	0.003476 0.969084 0.997763 0.000472	1 -0.009479 9999
2 136	18 18	2 136	0.358803 0.669921 0.820557 -0.009266	0.003061 0.923686 0.932768 0.026586	0.068083 0.943820 0.921645 0.060774	0.067060 0.943915 0.927136 0.056550	0.011864 0.937856 0.940412 -0.015607	0.017134 0.967654 0.956216 0.014134	0.017429 0.968402 0.960155 0.012082	0.046890 0.940166 0.963520 0.035616	-0.000067 0.970322 0.944640 -0.015791	0.023046 0.961000 0.960821 0.005223	-0.029041 0.944973 0.962546 -0.012945	0.007095 0.960923 0.930991 0.009494	0.003187 0.969084 0.982277 -0.004688	0 0.000000 9999
2 137	18 19	2 137	0.316656 0.669921 0.892470 0.027598	-0.035964 0.923686 0.979272 -0.031981	-0.014477 0.943820 0.959164 -0.012545	-0.014316 0.943915 0.961503 -0.010045	0.045125 0.937856 0.947559 0.007328	-0.007871 0.967654 0.982423 -0.007897	0.014358 0.968402 0.971221 0.010902	-0.019909 0.940166 0.979762 -0.021384	-0.015598 0.970322 0.971468 -0.016271	0.030200 0.961000 0.955651 0.006561	0.019104 0.944973 0.975072 0.004471	-0.011552 0.960923 0.976306 -0.004145	0.016265 0.969084 0.978131 0.023428	1 -0.029709 9999
2 138	18 17	2 138	0.357961 0.669921 0.839528 0.034593	0.038793 0.923686 0.936288 0.010900	0.002062 0.943820 0.972834 0.000058	0.000891 0.943915 0.971971 -0.001133	-0.003951 0.937856 0.962319 -0.005801	0.041207 0.967654 0.947569 0.042668	0.034590 0.968402 0.963844 0.021264	-0.015469 0.940166 0.950793 0.020666	0.010235 0.970322 0.973910 0.004666	0.033732 0.961000 0.940012 -0.008933	-0.028792 0.944973 0.946006 -0.002183	0.035755 0.960923 0.963851 0.030794	0.003202 0.969084 0.994081 0.003305	0 0.034593 9999
2 139	18 9	2 139	0.401001 0.669921 0.794314 -0.001532	0.048928 0.923686 0.908414 -0.001719	-0.014208 0.943820 0.943295 -0.000667	-0.018293 0.943915 0.884676 0.006304	0.007459 0.937856 0.959439 0.018560	-0.029614 0.967654 0.910307 -0.021062	-0.016981 0.968402 0.954878 -0.016796	-0.049099 0.940166 0.944425 0.007028	0.013834 0.970322 0.908400 0.001294	0.046453 0.961000 0.954706 0.036150	-0.053148 0.944973 0.937305 0.001202	0.004412 0.960923 0.664744 -0.014429	0.000889 0.969084 0.965042 -0.000360	0 0.000000 9999
2 140	18 20	2 140	0.403739 0.669921 0.810432 0.011620	0.016693 0.923686 0.970512 0.020859	0.036033 0.943820 0.970386 0.034709	0.037325 0.943915 0.966926 0.033377	-0.013059 0.937856 0.966357 -0.014037	0.011057 0.967654 0.976348 0.013855	-0.023007 0.968402 0.974064 -0.023061	0.027412 0.940166 0.966938 0.015493	-0.003997 0.970322 0.963186 -0.001402	0.002767 0.961000 0.964534 -0.020567	0.047387 0.944973 0.973830 0.030211	-0.010948 0.960923 0.971652 -0.016721	-0.023487 0.969084 0.962677 -0.025236	0 0.011620 9999
3 4	19 19	3 4	0.440663 0.693858 0.749077 0.032010	-0.005152 0.957684 0.956607 -0.002999	-0.025289 0.970789 0.942267 -0.029370	-0.037200 0.958674 0.942590 -0.041482	0.052937 0.920070 0.934797 0.011538	0.010050 0.961008 0.961226 0.008477	0.057724 0.932747 0.935171 0.010270	0.087677 0.893671 0.938084 0.002907	0.021748 0.953235 0.952081 0.008356	0.097593 0.905060 0.922309 0.010917	0.016285 0.952449 0.967015 0.008767	0.033902 0.964241 0.954665 0.016460	0.048575 0.951937 0.956215 0.041540	3 -0.036440 9999
3 5	19 13	3 5	0.393231 0.693858 0.800618 0.001424	0.034870 0.957684 0.950128 0.039032	0.004606 0.970789 0.974864 0.007530	-0.045025 0.958674 0.943450 -0.062910	0.077004 0.920070 0.942149 0.033908	0.037825 0.961008 0.974925 0.040652	0.059824 0.932747 0.929786 0.001580	0.087707 0.893671 0.952836 0.032966	0.035526 0.953235 0.942392 0.032253	0.058866 0.905060 0.919313 -0.027674	0.019500 0.952449 0.961015 0.004508	0.051059 0.964241 0.875360 0.000519	-0.001768 0.951937 0.974154 0.004295	3 -0.009465 9999
3 6	19 13	3 6	0.295743 0.693858 0.855191 -0.016689	0.043034 0.957684 0.932869 0.036069	0.003852 0.970789 0.976526 0.004768	-0.029569 0.958674 0.971185 -0.036620	0.016149 0.920070 0.945089 -0.001979	-0.012305 0.961008 0.925122 -0.002820	0.087041 0.932747 0.927042 0.011988	-0.104699 0.893671 0.922446 -0.007411	0.003963 0.953235 0.859698 0.039779	-0.077109 0.905060 0.907705 0.012652	0.030489 0.952449 0.943143 0.003555	0.049375 0.964241 0.913284 0.013711	0.074112 0.951937 0.972672 0.074198	0 0.000000 9999
3 7	19 12	3 7	0.331915 0.693858 0.832961 0.023206	0.005579 0.957684 0.942973 0.018057	0.035616 0.970789 0.857785 0.013278	0.023757 0.958674 0.829369 -0.006356	-0.111985 0.920070 0.926030 -0.046976	0.035609 0.961008 0.955212 0.045959	-0.005379 0.932747 0.952640 -0.023839	-0.044832 0.893671 0.940643 -0.003790	0.043581 0.953235 0.927949 0.026782	-0.081247 0.905060 0.938410 -0.044859	-0.088704 0.952449 0.897918 -0.033525	0.073705 0.964241 0.591285 0.019891	-0.001320 0.951937 0.985148 -0.001932	4 -0.033017 9999
3 8	19 11	3 8	0.178018 0.693858 0.877992 0.001006	0.005324 0.957684 0.944508 0.006615	0.013688 0.970789 0.841195 0.002285	0.015945 0.958674 0.827543 -0.004432	-0.082857 0.920070 0.931166 -0.017419	0.000578 0.961008 0.983860 -0.007086	-0.066374 0.932747 0.917621 -0.021872	-0.107748 0.893671 0.897826 -0.018371	0.005360 0.953235 0.943478 -0.026203	-0.033085 0.905060 0.972896 -0.005969	0.035229 0.952449 0.963212 0.013994	-0.036300 0.964241 0.830202 -0.006458	-0.036738 0.951937 0.937849 -0.031126	8 -0.005134 9999
3 9	19 12	3 9	0.234907 0.693858 0.877478 0.022353	-0.042634 0.957684 0.945445 -0.021520	-0.000547 0.970789 0.978559 0.001598	-0.000304 0.958674 0.982761 -0.001729	0.023832 0.920070 0.966688 0.021663	-0.020297 0.961008 0.934975 -0.008261	-0.055940 0.932747 0.973787 -0.023155	-0.086116 0.893671 0.936539 -0.016287	0.001231 0.953235 0.929185 -0.013513	-0.063332 0.905060 0.934382 -0.005802	0.028692 0.952449 0.930850 -0.005968	0.012325 0.964241 0.965387 -0.007551	0.003557 0.951937 0.263731 -0.014258	6 -0.022750 9999
3 10	19 11	3 10	0.243011 0.693858 0.875103 -0.003752	-0.035193 0.957684 0.933782 -0.026582	0.001531 0.970789 0.966385 0.005685	0.004203 0.958674 0.920658 0.012275	-0.064412 0.920070 0.946828 -0.037806	0.021867 0.961008 0.949752 0.024040	-0.070709 0.932747 0.921685 -0.044262	-0.044289 0.893671 0.942666 -0.022969	0.017482 0.953235 0.708274 -0.013671	-0.056690 0.905060 0.934849 -0.003229	-0.002998 0.952449 0.937942 0.012175	0.053560 0.964241 0.669650 0.002136	0.005223 0.951937 0.242274 0.011960	0 0.000000 9999
3 11	19 20	3 11	0.335911 0.693858 0.830894 -0.013912	-0.037661 0.957684 0.920032 -0.023720	0.001722 0.970789 0.922320 0.006164	0.003809 0.958674 0.928674 -0.016453	0.129770 0.920070 0.908277 0.058622	-0.010494 0.961008 0.954757 0.001470	0.059382 0.932747 0.940924 0.034600	-0.023246 0.893671 0.977282 0.014376	-0.017024 0.953235 0.947430 -0.025249	-0.073489 0.905060 0.928317 -0.007653	0.022495 0.952449 0.977667 0.026250	0.022379 0.964241 0.930032 0.007278	-0.003473 0.951937 0.949586 -0.012367	0 0.000000 9999
3 12	19 20	3 12	0.372068 0.693858 0.827532 0.022939	0.019844 0.957684 0.949900 -0.001586	0.011017 0.970789 0.928468 0.013488	-0.013057 0.958674 0.927897 0.007211	0.012227 0.920070 0.956830 0.011283	0.007756 0.961008 0.951577 0.012212	0.015026 0.932747 0.967656 -0.012646	0.011054 0.893671 0.953788 0.017712	0.031883 0.953235 0.950553 0.031628	-0.038746 0.905060 0.955438 -0.048232	-0.005676 0.952449 0.960524 -0.009819	-0.032641 0.964241 0.957092 -0.025327	-0.030307 0.951937 0.965679 -0.025546	9 -0.033262 9999
3 13	19 20	3 13	0.394362 0.693858 0.784457 0.002562	0.013535 0.957684 0.961874 0.005247	-0.024716 0.970789 0.952808 -0.018887	-0.046569 0.958674 0.953395 -0.031467	-0.079303 0.920070 0.951935 -0.021066	-0.017383 0.961008 0.946186 -0.022381	-0.039624 0.932747 0.961844 -0.006984	-0.126178 0.893671 0.942139 -0.057321	0.007953 0.953235 0.941883 0.008544	-0.043114 0.905060 0.959395 0.010548	-0.038491 0.952449 0.947583 -0.015959	0.002607 0.964241 0.956317 0.006523	-0.052905 0.951937 0.941781 -0.064052	7 -0.012118 9999
3 14	19 19	3 14	0.338511 0.693858 0.808759 -0.007719	-0.001124 0.957684 0.951448 0.022029	-0.006285 0.970789 0.969737 -0.015129	0.008469 0.958674 0.969267 0.002178	-0.081856 0.920070 0.955414 -0.041014	-0.025663 0.961008 0.961083 -0.014478	-0.030723 0.932747 0.970871 -0.035756	-0.105178 0.893671 0.950143 -0.039718	0.026038 0.953235 0.951772 0.006801	-0.061016 0.905060 0.945458 -0.023622	-0.074122 0.952449 0.895226 -0.015191	-0.006384 0.964241 0.951305 -0.034688	-0.021973 0.951937 0.948526 -0.029625	0 0.000000 9999
3 15	19 20	3 15	0.398938 0.693858 0.767096 0.017610	-0.051061 0.957684 0.932553 -0.027166	-0.024201 0.970789 0.951875 -0.020943	-0.019788 0.958674 0.953639 -0.017436	-0.051921 0.920070 0.962146 -0.029481	-0.013708 0.961008 0.947172 0.001029	-0.047222 0.932747 0.961832 -0.021890	-0.086555 0.893671 0.936769 -0.004248	-0.021294 0.953235 0.942368 -0.023497	-0.039392 0.905060 0.974534 -0.000975	-0.032150 0.952449 0.950030 -0.001328	0.008573 0.964241 0.953960 -0.003278	0.046108 0.951937 0.951289 0.030292	4 -0.022785 9999
3 16	19 20	3 16	0.359015 0.693858 0.803430 0.006770	-0.005694 0.957684 0.918451 0.013555	0.020102 0.970789 0.922856 0.025828	-0.002253 0.958674 0.922344 0.011011	-0.006166 0.920070 0.965673 -0.011861	-0.003387 0.961008 0.940675 -0.011165	-0.022511 0.932747 0.964698 -0.010374	-0.083991 0.893671 0.940350 -0.009387	0.004258 0.953235 0.938492 -0.006472	-0.042984 0.905060 0.957838 0.006302	0.031397 0.952449 0.943343 0.012790	0.000430 0.964241 0.946698 -0.010867	-0.003990 0.951937 0.939717 0.009316	10 0.009305 9999
3 17	19 20	3 17	0.299289 0.693858 0.878490 0.026414	0.008295 0.957684 0.969373 -0.002533	0.039579 0.970789 0.957912 0.040096	0.019868 0.958674 0.959467 0.033498	-0.049507 0.920070 0.966979 -0.000461	0.033156 0.961008 0.966697 0.037799	0.006484 0.932747 0.971455 0.031511	-0.030618 0.893671 0.969542 0.008945	0.006445 0.953235 0.951146 -0.004511	-0.019090 0.905060 0.982162 0.013881	0.043945 0.952449 0.974407 0.057013	0.012744 0.964241 0.967583 0.021073	0.003723 0.951937 0.993388 0.004941	10 0.038806 9999
3 18	19 20	3 18	0.389601 0.693858 0.783716 0.006380	-0.040368 0.957684 0.930328 -0.024381	0.030797 0.970789 0.973815 0.031602	0.012041 0.958674 0.970880 0.020380	0.011384 0.920070 0.959099 0.015624	0.016392 0.961008 0.942319 0.025593	-0.018676 0.932747 0.953845 0.008028	0.005647 0.893671 0.935533 0.030452	0.047537 0.953235 0.919460 0.043366	-0.030933 0.905060 0.942178 0.010581	-0.005059 0.952449 0.953760 -0.013021	0.034636 0.964241 0.965140 0.015072	-0.016416 0.951937 0.962180 -0.010684	8 0.016634 9999
3 19	19 20	3 19	0.287444 0.693858 0.882408 0.028648	-0.022064 0.957684 0.910490 0.003862	-0.018023 0.970789 0.964387 -0.009695	-0.027191 0.958674 0.963111 -0.015097	0.015037 0.920070 0.969353 0.004202	0.004813 0.961008 0.912794 0.018743	-0.041644 0.932747 0.948054 -0.023978	-0.063723 0.893671 0.925777 0.020117	-0.029868 0.953235 0.911679 -0.027999	-0.029763 0.905060 0.955599 0.003778	0.030986 0.952449 0.961018 0.007349	0.047724 0.964241 0.944038 0.030594	-0.006814 0.951937 0.970526 -0.013396	11 0.029605 9999
3 20	19 19	3 20	0.363284 0.693858 0.811560 -0.005877	-0.029706 0.957684 0.898068 -0.023469	0.003727 0.970789 0.946788 -0.004651	-0.013084 0.958674 0.937198 -0.003076	0.026373 0.920070 0.941969 0.007063	-0.014200 0.961008 0.959864 -0.009224	-0.020411 0.932747 0.930905 -0.026205	-0.015582 0.893671 0.959249 -0.024894	-0.042665 0.953235 0.904741 -0.025119	-0.083979 0.905060 0.923194 -0.028267	0.055108 0.952449 0.964906 0.041197	-0.009070 0.964241 0.948131 -0.007327	-0.042382 0.951937 0.920065 -0.048568	0 0.000000 9999
3 21	19 13	3 21	0.254838 0.693858 0.887657 0.016617	0.001359 0.957684 0.944073 0.020219	-0.002114 0.970789 0.959382 -0.001647	-0.001303 0.958674 0.975319 -0.005729	-0.006910 0.920070 0.959679 0.001909	-0.005224 0.961008 0.928849 -0.001092	-0.013396 0.932747 0.951817 0.034494	-0.065401 0.893671 0.930715 0.004784	0.003169 0.953235 0.961983 -0.001690	-0.022881 0.905060 0.966947 -0.006803	-0.006798 0.952449 0.951940 -0.025560	0.020009 0.964241 0.952018 -0.000890	0.000164 0.951937 0.585970 -0.003972	6 0.023941 9999
3 22	19 18	3 22	0.396696 0.693858 0.794215 0.005273	0.012709 0.957684 0.943428 -0.005696	0.000606 0.970789 0.998023 -0.000893	0.000804 0.958674 0.958258 -0.003060	0.051578 0.920070 0.949314 -0.004402	0.012999 0.961008 0.961006 0.008404	0.012295 0.932747 0.952891 -0.015849	0.021579 0.893671 0.954548 -0.007656	-0.021526 0.953235 0.936915 -0.007934	-0.020542 0.905060 0.956463 -0.026217	0.024602 0.952449 0.970940 0.010349	0.013772 0.964241 0.971549 -0.001516	-0.015959 0.951937 0.970590 -0.008791	9 -0.011758 9999
3 23	19 19	3 23	0.346190 0.693858 0.824027 -0.027198	0.018269 0.957684 0.958983 0.011485	0.006185 0.970789 0.971978 0.009360	-0.008219 0.958674 0.968411 -0.005303	0.060705 0.920070 0.948221 0.029868	-0.000901 0.961008 0.964785 0.004523	0.039838 0.932747 0.938231 -0.006825	0.052125 0.893671 0.944187 0.011466	0.037428 0.953235 0.952848 0.026152	0.050843 0.905060 0.931450 -0.021428	0.066130 0.952449 0.946486 0.046671	0.028991 0.964241 0.958528 0.017998	0.002909 0.951937 0.971638 0.013046	0 0.000000 9999
3 24	19 19	3 24	0.440092 0.693858 0.763993 0.024048	0.020379 0.957684 0.939601 -0.007817	0.003273 0.970789 0.958589 -0.004801	0.012665 0.958674 0.954838 0.008350	0.108026 0.920070 0.929228 0.043396	0.044765 0.961008 0.967626 0.038904	0.030560 0.932747 0.946318 -0.017461	0.125267 0.893671 0.941699 0.078374	0.014133 0.953235 0.944041 0.023772	0.086371 0.905060 0.960023 0.072273	0.092326 0.952449 0.956947 0.076747	0.007303 0.964241 0.965736 0.003513	0.030247 0.951937 0.972452 0.026710	7 0.043414 333
3 25	19 19	3 25	0.535316 0.693858 0.603141 -0.001660	-0.034109 0.957684 0.914870 -0.053325	-0.002889 0.970789 0.912674 0.003933	-0.001417 0.958674 0.911218 0.001525	0.109537 0.920070 0.911724 0.013647	-0.021595 0.961008 0.939303 -0.016022	0.060976 0.932747 0.950107 0.021459	0.095142 0.893671 0.921932 -0.000355	-0.041206 0.953235 0.916516 -0.031269	0.059149 0.905060 0.957844 0.054404	0.034829 0.952449 0.954921 0.011000	0.005969 0.964241 0.960291 0.001279	-0.002911 0.951937 0.957517 0.006543	0 0.000000 9999
3 26	19 20	3 26	0.375697 0.693858 0.828634 0.035943	-0.050106 0.957684 0.943443 -0.059947	0.021978 0.970789 0.980554 0.011072	0.019831 0.958674 0.979010 0.013337	0.039496 0.920070 0.948112 0.021116	-0.012490 0.961008 0.955331 -0.000382	0.054986 0.932747 0.951130 0.029477	-0.070314 0.893671 0.960336 -0.037524	-0.050595 0.953235 0.920897 -0.011609	-0.052191 0.905060 0.966175 -0.003238	0.008827 0.952449 0.982106 0.007962	0.045690 0.964241 0.976917 0.035288	-0.000816 0.951937 0.944585 0.026816	1 -0.046418 260
3 27	19 20	3 27	0.355598 0.693858 0.834806 0.014282	-0.022477 0.957684 0.956570 -0.018739	-0.090676 0.970789 0.964460 -0.089091	-0.073928 0.958674 0.964976 -0.076639	-0.009657 0.920070 0.962233 0.003915	0.004709 0.961008 0.950849 0.009386	-0.001508 0.932747 0.959764 0.011125	-0.097278 0.893671 0.942403 -0.022146	0.016091 0.953235 0.951245 0.023074	-0.048578 0.905060 0.966465 -0.021756	-0.028790 0.952449 0.935781 0.015031	0.053373 0.964241 0.954380 0.042200	0.005302 0.951937 0.969623 0.007004	2 -0.035671 9999
3 28	19 19	3 28	0.391235 0.693858 0.797148 0.011679	-0.060562 0.957684 0.934295 -0.038237	-0.005248 0.970789 0.960592 -0.020440	-0.005732 0.958674 0.959907 -0.026477	-0.004596 0.920070 0.971728 -0.003454	-0.001284 0.961008 0.947372 0.006994	-0.014076 0.932747 0.965668 0.008515	-0.093931 0.893671 0.941169 -0.040935	0.016377 0.953235 0.976102 0.014468	-0.059580 0.905060 0.972267 -0.031684	0.000733 0.952449 0.960773 -0.006633	-0.016531 0.964241 0.966256 -0.018444	0.002968 0.951937 0.967744 0.009338	7 -0.021865 9999
3 29	19 19	3 29	0.372886 0.693858 0.830549 0.034708	0.047934 0.957684 0.933948 0.011556	-0.086898 0.970789 0.915899 -0.088436	-0.111162 0.958674 0.923099 -0.098389	-0.021211 0.920070 0.963053 0.002594	0.021496 0.961008 0.967508 0.018723	0.032698 0.932747 0.963084 0.029091	-0.004941 0.893671 0.970686 0.021365	0.003006 0.953235 0.965534 0.002124	-0.028618 0.905060 0.960110 0.026437	0.034367 0.952449 0.960189 0.018769	0.019031 0.964241 0.942573 0.050865	-0.016434 0.951937 0.970483 -0.016017	3 -0.058437 105
3 30	19 20	3 30	0.564403 0.693858 0.574096 0.011277	0.003898 0.957684 0.947405 0.012399	0.007096 0.970789 0.913103 0.011931	0.019654 0.958674 0.915169 0.016636	-0.021844 0.920070 0.933759 -0.010477	0.002132 0.961008 0.913589 0.006628	-0.082785 0.932747 0.912687 -0.046257	0.005361 0.893671 0.966507 -0.016703	-0.032049 0.953235 0.941101 -0.024026	-0.052791 0.905060 0.956148 -0.009928	0.024324 0.952449 0.943451 0.017886	-0.011295 0.964241 0.920034 -0.003766	-0.052420 0.951937 0.866789 -0.016414	6 -0.022839 9999
3 31	19 20	3 31	0.566324 0.693858 0.593976 0.038828	-0.007320 0.957684 0.936283 -0.003722	0.009174 0.970789 0.917930 0.015947	0.006183 0.958674 0.918850 0.023878	0.143830 0.920070 0.902528 0.062420	0.011503 0.961008 0.964452 0.019168	0.101247 0.932747 0.940466 0.045870	0.069277 0.893671 0.941898 0.036517	-0.032963 0.953235 0.925646 -0.006264	-0.002343 0.905060 0.953490 -0.003165	0.044381 0.952449 0.932770 0.020997	0.049864 0.964241 0.938510 0.036086	-0.002104 0.951937 0.970238 -0.002795	4 0.049231 -9
3 32	19 20	3 32	0.418875 0.693858 0.769892 0.046082	0.039344 0.957684 0.954916 0.019742	0.024319 0.970789 0.902270 0.030278	0.035427 0.958674 0.903003 0.035113	-0.084756 0.920070 0.932868 -0.023488	0.011497 0.961008 0.955294 0.007611	-0.034051 0.932747 0.946117 -0.009765	-0.070666 0.893671 0.955919 -0.044749	0.011892 0.953235 0.954600 -0.012224	-0.079274 0.905060 0.947274 -0.046083	-0.033002 0.952449 0.958680 -0.001927	0.000000 0.964241 0.952142 0.003187	-0.019753 0.951937 0.980534 -0.018844	9 -0.046082 273
3 33	19 20	3 33	0.407998 0.693858 0.763442 0.019088	0.028250 0.957684 0.936422 -0.007555	-0.013617 0.970789 0.924697 -0.010472	-0.014340 0.958674 0.919827 -0.016273	0.108178 0.920070 0.889522 0.046241	-0.001248 0.961008 0.971275 0.001341	0.076727 0.932747 0.925455 0.026002	0.078704 0.893671 0.899752 0.038539	-0.028183 0.953235 0.905292 0.008582	0.012885 0.905060 0.932803 -0.004402	0.024408 0.952449 0.960173 0.004797	0.016988 0.964241 0.926866 0.004258	0.012752 0.951937 0.974898 0.012943	4 0.029709 9999
3 34	19 19	3 34	0.298754 0.693858 0.831657 -0.024647	-0.054599 0.957684 0.928207 -0.037355	-0.007152 0.970789 0.933534 -0.011905	-0.021030 0.958674 0.935178 -0.034502	-0.081451 0.920070 0.956294 -0.048179	-0.005832 0.961008 0.920506 0.001533	-0.063752 0.932747 0.956436 -0.031365	-0.104600 0.893671 0.926831 -0.005837	-0.008832 0.953235 0.962556 -0.014627	-0.055009 0.905060 0.964916 -0.024827	-0.070667 0.952449 0.915926 -0.011880	0.039975 0.964241 0.941344 0.020281	-0.012141 0.951937 0.960101 -0.008894	0 0.000000 9999
3 35	19 20	3 35	0.314674 0.693858 0.834514 0.002961	-0.004016 0.957684 0.917235 0.007585	-0.030292 0.970789 0.963635 -0.027747	-0.036765 0.958674 0.959318 -0.041810	-0.000668 0.920070 0.915584 0.024830	-0.003223 0.961008 0.898374 -0.000317	-0.041482 0.932747 0.934981 -0.016904	-0.000218 0.893671 0.895154 0.036889	0.008469 0.953235 0.952772 0.006085	-0.037966 0.905060 0.944294 -0.006833	0.014833 0.952449 0.966474 0.009917	0.037648 0.964241 0.957542 0.018922	0.016213 0.951937 0.973728 0.013303	3 -0.011127 9999
3 36	19 20	3 36	0.298491 0.693858 0.866596 0.004023	0.033923 0.957684 0.946020 0.011110	-0.024907 0.970789 0.956794 -0.018096	-0.040128 0.958674 0.953269 -0.012872	-0.037294 0.920070 0.968287 -0.027249	-0.014674 0.961008 0.953703 -0.014016	-0.017513 0.932747 0.968851 -0.003251	-0.037044 0.893671 0.960483 0.003587	0.003935 0.953235 0.982332 0.002035	-0.044373 0.905060 0.959384 -0.014534	-0.011673 0.952449 0.976361 -0.014959	-0.021247 0.964241 0.957851 -0.014852	-0.011021 0.951937 0.975119 -0.013280	4 -0.010470 9999
3 37	19 20	3 37	0.280749 0.693858 0.838614 -0.055502	0.002892 0.957684 0.941670 -0.009059	-0.011140 0.970789 0.955880 -0.023209	0.004693 0.958674 0.952481 -0.012019	0.072839 0.920070 0.936539 0.031757	0.006380 0.961008 0.911427 -0.009025	-0.001337 0.932747 0.954138 0.007183	0.078578 0.893671 0.938002 0.026272	-0.014318 0.953235 0.959295 -0.007722	0.050401 0.905060 0.953557 0.005566	-0.003489 0.952449 0.972594 -0.013958	0.017065 0.964241 0.940100 0.012333	-0.009200 0.951937 0.970437 -0.007378	0 0.000000 9999
3 38	19 19	3 38	0.282221 0.693858 0.872174 -0.017557	-0.014302 0.957684 0.955243 -0.000177	0.021618 0.970789 0.970223 0.017223	0.027130 0.958674 0.969093 0.025902	-0.023905 0.920070 0.975090 -0.003562	-0.029982 0.961008 0.949433 -0.024853	-0.065230 0.932747 0.968649 -0.034947	-0.083120 0.893671 0.954062 -0.012526	0.030127 0.953235 0.970354 0.022400	-0.034824 0.905060 0.976813 -0.009386	0.026425 0.952449 0.978475 0.025127	0.025258 0.964241 0.966444 0.011142	-0.003714 0.951937 0.975081 -0.006216	0 0.000000 9999
3 39	19 20	3 39	0.390172 0.693858 0.794706 0.007681	-0.001168 0.957684 0.961444 0.002653	-0.017484 0.970789 0.968225 -0.020104	0.002692 0.958674 0.966966 -0.000482	-0.027906 0.920070 0.967322 -0.005951	-0.031040 0.961008 0.961810 -0.017412	-0.037001 0.932747 0.967387 -0.020435	-0.061645 0.893671 0.964494 -0.008952	0.021891 0.953235 0.967053 0.024830	-0.040967 0.905060 0.961635 -0.007182	-0.025177 0.952449 0.960785 -0.007712	-0.020174 0.964241 0.968420 -0.024571	-0.022035 0.951937 0.968746 -0.026288	8 0.013810 9999
3 40	19 20	3 40	0.387508 0.693858 0.764626 -0.018183	0.020646 0.957684 0.930959 0.046060	0.049239 0.970789 0.958100 0.040464	0.020947 0.958674 0.952233 0.011045	0.024724 0.920070 0.948866 0.010729	0.029661 0.961008 0.951204 0.037226	0.021882 0.932747 0.964877 0.011899	0.000988 0.893671 0.960184 0.020376	0.028660 0.953235 0.912471 0.021411	-0.048770 0.905060 0.943996 0.005008	-0.008463 0.952449 0.941344 0.022174	0.069538 0.964241 0.939873 0.038224	-0.022502 0.951937 0.925848 -0.039875	0 0.000000 9999
3 41	19 19	3 41	0.306732 0.693858 0.809307 0.008820	-0.047480 0.957684 0.934093 -0.033341	-0.001382 0.970789 0.926411 0.001605	-0.023899 0.958674 0.945899 -0.009377	-0.006990 0.920070 0.953307 0.020053	-0.019102 0.961008 0.949459 -0.010225	-0.000006 0.932747 0.961440 -0.006825	-0.053767 0.893671 0.962094 -0.029744	0.000995 0.953235 0.905024 0.001458	-0.025707 0.905060 0.966626 -0.010293	-0.035413 0.952449 0.940904 0.013142	0.002590 0.964241 0.936412 -0.005854	-0.001060 0.951937 0.940610 -0.001766	1 -0.017148 9999
3 42	19 19	3 42	0.350905 0.693858 0.758367 0.028301	0.017932 0.957684 0.946720 0.015187	-0.000721 0.970789 0.934338 -0.002176	0.000036 0.958674 0.935182 -0.006255	0.000957 0.920070 0.940162 -0.002472	0.029258 0.961008 0.918297 0.025191	0.035352 0.932747 0.948157 0.007985	-0.000619 0.893671 0.929922 0.035173	-0.000272 0.953235 0.969234 -0.001687	-0.021715 0.905060 0.943999 -0.033684	-0.048273 0.952449 0.946396 -0.038183	-0.000340 0.964241 0.922815 -0.007319	-0.003543 0.951937 0.962362 0.008242	7 0.031550 9999
3 43	19 19	3 43	0.336194 0.693858 0.769010 0.001928	0.036530 0.957684 0.932551 0.027409	0.041770 0.970789 0.926653 0.041866	0.037438 0.958674 0.928474 0.044787	0.048598 0.920070 0.932628 0.028187	0.061750 0.961008 0.940204 0.061381	0.076958 0.932747 0.931983 0.041943	-0.001721 0.893671 0.947673 0.015985	-0.006918 0.953235 0.892569 0.016460	-0.038937 0.905060 0.958050 -0.011580	-0.026273 0.952449 0.937219 -0.013585	0.034570 0.964241 0.932001 0.017047	-0.013167 0.951937 0.946942 -0.007331	6 0.008993 9999
3 44	19 20	3 44	0.332297 0.693858 0.837986 0.001170	-0.022608 0.957684 0.951361 -0.022452	-0.035042 0.970789 0.953863 -0.035395	-0.032463 0.958674 0.950937 -0.039139	-0.044008 0.920070 0.933029 0.025691	0.007750 0.961008 0.942448 -0.005068	-0.003405 0.932747 0.937143 0.025022	0.028299 0.893671 0.955471 0.064118	0.016734 0.953235 0.932150 0.004781	-0.040884 0.905060 0.941408 0.020879	-0.025339 0.952449 0.970618 -0.015773	0.003274 0.964241 0.954043 0.015802	-0.004799 0.951937 0.955846 -0.026840	7 0.008661 9999
3 45	19 17	3 45	0.181402 0.693858 0.926776 0.006234	-0.022111 0.957684 0.953560 -0.003653	0.000621 0.970789 0.983004 0.004958	0.011452 0.958674 0.984998 0.006398	-0.010915 0.920070 0.949391 0.005951	0.012252 0.961008 0.950874 0.004959	-0.037087 0.932747 0.975019 -0.013659	0.075352 0.893671 0.948631 0.036966	-0.002816 0.953235 0.968123 -0.011852	-0.049460 0.905060 0.942343 -0.001284	0.024548 0.952449 0.985937 0.011422	0.007583 0.964241 0.977019 -0.005182	-0.002735 0.951937 0.943804 -0.009813	7 0.015180 9999
3 46	19 9	3 46	0.121715 0.693858 0.921467 -0.001015	0.016005 0.957684 0.973145 0.016126	0.009010 0.970789 0.942824 0.003146	0.009276 0.958674 0.939659 0.000420	-0.044603 0.920070 0.948942 -0.005034	0.012608 0.961008 0.964091 0.006534	-0.033641 0.932747 0.940203 0.014899	0.010170 0.893671 0.961518 0.008141	0.001953 0.953235 0.905096 0.001140	-0.020313 0.905060 0.967241 0.002876	0.016331 0.952449 0.935647 0.001410	-0.013795 0.964241 0.923150 0.016667	0.003344 0.951937 0.454017 0.001146	0 0.000000 9999
3 47	19 17	3 47	0.326196 0.693858 0.857741 0.038311	0.027576 0.957684 0.949352 -0.001538	0.071413 0.970789 0.956272 0.064670	0.051145 0.958674 0.951711 0.043538	0.089958 0.920070 0.930466 0.036097	-0.021650 0.961008 0.964281 -0.027686	0.042968 0.932747 0.962826 0.019388	0.070073 0.893671 0.944045 0.022674	0.051963 0.953235 0.902083 0.035436	0.073920 0.905060 0.942617 0.028029	0.021999 0.952449 0.961823 0.000802	0.089634 0.964241 0.956791 0.061808	-0.002917 0.951937 0.962122 -0.005904	11 0.048661 209
3 48	19 20	3 48	0.357924 0.693858 0.833854 0.000494	0.030459 0.957684 0.957736 0.029003	0.035941 0.970789 0.958532 0.041759	0.010197 0.958674 0.956989 0.018291	0.061956 0.920070 0.955005 0.012029	0.002883 0.961008 0.950889 -0.009594	0.050322 0.932747 0.961722 0.022913	0.037225 0.893671 0.951420 -0.021755	0.004473 0.953235 0.978621 -0.000688	-0.096623 0.905060 0.961429 -0.066593	-0.001986 0.952449 0.977468 -0.011301	0.066175 0.964241 0.956399 0.045417	-0.046084 0.951937 0.949119 -0.031241	9 -0.005736 9999
3 49	19 9	3 49	0.192614 0.693858 0.920332 -0.013179	0.017440 0.957684 0.949785 0.029659	-0.000193 0.970789 0.987411 -0.007012	0.000217 0.958674 0.987459 -0.007814	-0.016508 0.920070 0.960549 -0.013683	0.002287 0.961008 0.952767 0.013783	-0.016075 0.932747 0.969256 -0.006366	0.002274 0.893671 0.950246 -0.007854	0.016090 0.953235 0.759803 0.020722	-0.021076 0.905060 0.970458 0.004255	0.013268 0.952449 0.965518 0.011449	0.006898 0.964241 0.962898 -0.004589	0.001550 0.951937 0.470942 0.001086	0 0.000000 9999
3 50	19 13	3 50	0.339161 0.693858 0.826062 -0.001406	0.043260 0.957684 0.935936 0.013522	0.001391 0.970789 0.947529 0.000138	0.001597 0.958674 0.957169 -0.008169	0.037484 0.920070 0.961204 0.020493	0.001870 0.961008 0.964173 0.009417	-0.001276 0.932747 0.954628 -0.017405	0.029119 0.893671 0.959763 -0.005026	0.001345 0.953235 0.957061 -0.000022	-0.010065 0.905060 0.963353 -0.034092	-0.007474 0.952449 0.974410 -0.016806	0.008120 0.964241 0.942405 -0.000552	-0.006836 0.951937 0.940241 -0.004302	0 0.000000 9999
3 51	19 19	3 51	0.243193 0.693858 0.906432 -0.019583	0.031790 0.957684 0.974748 0.025328	-0.020798 0.970789 0.959167 -0.015070	-0.035242 0.958674 0.955565 -0.030059	0.073632 0.920070 0.961368 0.016274	-0.000854 0.961008 0.980886 -0.002333	0.043302 0.932747 0.970483 0.014258	0.093113 0.893671 0.945218 0.012072	-0.007779 0.953235 0.989909 -0.006727	0.065699 0.905060 0.936234 0.000648	0.010814 0.952449 0.984875 0.004120	0.031930 0.964241 0.957773 0.008142	-0.019701 0.951937 0.987611 -0.011103	0 0.000000 9999
3 52	19 20	3 52	0.380793 0.693858 0.801417 -0.003455	0.012075 0.957684 0.968267 -0.002307	0.020845 0.970789 0.915056 0.026420	0.042616 0.958674 0.914315 0.048112	0.005888 0.920070 0.949238 -0.016551	0.016015 0.961008 0.951982 0.008589	-0.017510 0.932747 0.943990 -0.012616	0.001496 0.893671 0.954124 -0.017864	-0.046537 0.953235 0.944494 -0.036325	-0.053320 0.905060 0.955354 -0.032892	0.034597 0.952449 0.967310 0.024373	0.011343 0.964241 0.951319 0.018178	-0.015519 0.951937 0.931983 -0.007663	0 0.000000 9999
3 53	19 15	3 53	0.229572 0.693858 0.896170 -0.010056	0.007826 0.957684 0.963778 0.010003	0.000083 0.970789 0.972310 0.002187	0.000340 0.958674 0.976005 0.000624	-0.017817 0.920070 0.965871 0.002024	0.034960 0.961008 0.942039 0.024861	-0.060836 0.932747 0.968353 -0.044052	0.059347 0.893671 0.952276 -0.002447	0.085721 0.953235 0.950239 0.083901	-0.062947 0.905060 0.960950 -0.030126	0.035638 0.952449 0.961686 0.024258	0.006810 0.964241 0.958216 -0.007990	-0.001761 0.951937 0.940599 -0.005865	0 0.000000 9999
3 54	19 14	3 54	0.329458 0.693858 0.843261 -0.004100	0.005731 0.957684 0.956363 -0.005002	0.001786 0.970789 0.944417 0.001924	0.000394 0.958674 0.947264 0.006985	0.061247 0.920070 0.931671 -0.010665	0.013221 0.961008 0.960871 0.008449	-0.017442 0.932747 0.954767 -0.009055	0.053119 0.893671 0.944905 -0.001708	0.032550 0.953235 0.947273 0.025777	0.037281 0.905060 0.943469 -0.029398	0.007057 0.952449 0.960718 -0.013996	0.008203 0.964241 0.937999 -0.005735	-0.042113 0.951937 0.952707 -0.027784	0 0.000000 9999
3 55	19 19	3 55	0.397903 0.693858 0.798449 0.013726	0.046604 0.957684 0.962884 0.036801	0.000950 0.970789 0.905083 0.008671	0.031971 0.958674 0.905389 0.036597	-0.132491 0.920070 0.937252 -0.069463	0.001855 0.961008 0.940145 0.002275	-0.123399 0.932747 0.932839 -0.058393	-0.044853 0.893671 0.962974 -0.060744	0.016468 0.953235 0.955721 0.003407	-0.069245 0.905060 0.946722 -0.043081	-0.004852 0.952449 0.963823 -0.007740	-0.037937 0.964241 0.947550 -0.017005	0.025148 0.951937 0.958401 0.030390	4 -0.030878 9999
3 56	19 20	3 56	0.402853 0.693858 0.818117 0.043366	-0.032413 0.957684 0.921862 -0.031584	0.037269 0.970789 0.961547 0.041231	0.048118 0.958674 0.965933 0.048706	-0.053207 0.920070 0.956193 -0.046956	0.027332 0.961008 0.948355 0.019882	-0.039448 0.932747 0.971312 -0.020776	0.029090 0.893671 0.962979 -0.012387	-0.018849 0.953235 0.957785 -0.034228	-0.089746 0.905060 0.957191 -0.045431	0.013575 0.952449 0.973826 0.005395	0.005738 0.964241 0.950626 -0.007963	0.018163 0.951937 0.950084 0.006643	4 -0.045125 294
3 57	19 20	3 57	0.480664 0.693858 0.744197 0.087486	0.015161 0.957684 0.946817 0.000903	-0.002468 0.970789 0.979151 -0.008424	-0.016006 0.958674 0.968800 -0.029103	0.096054 0.920070 0.922657 0.002566	-0.025402 0.961008 0.955100 -0.029241	0.082450 0.932747 0.956312 0.026956	0.120237 0.893671 0.920868 0.003615	-0.005062 0.953235 0.957198 -0.023336	0.122991 0.905060 0.924555 0.017046	0.010833 0.952449 0.966149 -0.009321	0.013830 0.964241 0.968033 -0.001565	0.014075 0.951937 0.953834 0.014997	0 0.087486 32
3 58	19 20	3 58	0.470542 0.693858 0.737288 0.016483	-0.006713 0.957684 0.964092 0.009983	0.009454 0.970789 0.949299 0.012753	0.004570 0.958674 0.947772 0.014946	-0.065721 0.920070 0.930493 -0.005878	0.018473 0.961008 0.967740 0.017880	-0.033459 0.932747 0.951635 0.007614	-0.070510 0.893671 0.951277 -0.005692	0.011569 0.953235 0.958997 0.006780	-0.088526 0.905060 0.945475 -0.046039	-0.012599 0.952449 0.960341 -0.003333	0.004764 0.964241 0.956840 0.004917	0.017937 0.951937 0.958475 0.000557	9 -0.027547 9999
3 59	19 20	3 59	0.450509 0.693858 0.750003 0.016515	-0.027239 0.957684 0.944938 -0.040525	-0.006862 0.970789 0.929236 -0.003726	-0.029347 0.958674 0.928252 -0.009906	-0.066430 0.920070 0.944148 -0.018965	0.023875 0.961008 0.966264 0.022499	-0.020932 0.932747 0.957027 -0.010999	-0.047210 0.893671 0.968778 -0.029162	0.007605 0.953235 0.973008 0.001617	-0.086488 0.905060 0.945442 -0.047949	0.002998 0.952449 0.968516 -0.009607	-0.021476 0.964241 0.942607 0.014591	-0.005583 0.951937 0.977709 -0.004696	9 -0.028140 9999
3 60	19 20	3 60	0.438554 0.693858 0.782155 0.039449	-0.013135 0.957684 0.963782 -0.021873	0.026654 0.970789 0.969289 0.026574	0.006476 0.958674 0.966449 0.000088	-0.006774 0.920070 0.963471 -0.007748	-0.002208 0.961008 0.972116 -0.001415	-0.027784 0.932747 0.969036 -0.018116	-0.045055 0.893671 0.961201 -0.029094	-0.077388 0.953235 0.909477 -0.050900	-0.043281 0.905060 0.964462 -0.003095	0.028092 0.952449 0.963969 0.013470	0.004655 0.964241 0.963689 -0.008438	-0.019804 0.951937 0.899899 0.013417	8 -0.044810 305
3 61	19 20	3 61	0.414190 0.693858 0.820016 0.056456	0.095070 0.957684 0.936004 0.069475	-0.034876 0.970789 0.918785 -0.029881	-0.040490 0.958674 0.920553 -0.016312	-0.050063 0.920070 0.959133 -0.029869	0.009781 0.961008 0.967191 0.017970	0.035339 0.932747 0.966083 0.029142	0.018449 0.893671 0.975568 0.021785	-0.002428 0.953235 0.955590 -0.011785	-0.008928 0.905060 0.979175 0.017107	0.043360 0.952449 0.976150 0.032111	-0.024136 0.964241 0.945870 -0.001107	0.006672 0.951937 0.964107 -0.011179	0 0.056456 120
3 62	19 20	3 62	0.374048 0.693858 0.798761 0.014939	-0.015803 0.957684 0.963751 -0.014948	-0.002622 0.970789 0.939313 0.003369	-0.023249 0.958674 0.937896 -0.014088	-0.031174 0.920070 0.960967 -0.002648	0.022994 0.961008 0.961372 0.032601	-0.017122 0.932747 0.972354 0.000888	-0.009576 0.893671 0.957788 0.012901	0.012592 0.953235 0.973508 0.013005	-0.041169 0.905060 0.973419 -0.002562	0.010522 0.952449 0.969515 0.009241	-0.004376 0.964241 0.961571 0.008536	-0.026185 0.951937 0.969902 -0.021738	1 -0.014943 9999
3 63	19 19	3 63	0.434525 0.693858 0.801407 0.051213	0.003812 0.957684 0.973176 -0.004115	0.000530 0.970789 0.969272 0.002287	-0.000788 0.958674 0.958949 -0.009433	0.078169 0.920070 0.959745 0.034406	-0.000841 0.961008 0.971300 -0.002432	0.085011 0.932747 0.960366 0.035982	0.083055 0.893671 0.945910 0.016647	-0.002286 0.953235 0.957634 -0.008454	0.102174 0.905060 0.940158 0.028284	0.039653 0.952449 0.968036 0.043539	0.002198 0.964241 0.969214 -0.008675	0.017897 0.951937 0.955597 0.007262	0 0.051213 175
3 64	19 20	3 64	0.407149 0.693858 0.753264 0.000015	-0.025091 0.957684 0.951397 -0.013293	0.022024 0.970789 0.933357 0.014952	0.010307 0.958674 0.933697 0.000868	-0.019280 0.920070 0.960138 0.002294	-0.003001 0.961008 0.940091 0.004949	0.025048 0.932747 0.956451 0.007782	0.000221 0.893671 0.973320 0.007950	-0.008375 0.953235 0.969408 -0.006790	-0.058315 0.905060 0.965624 -0.006959	-0.048767 0.952449 0.920263 -0.002887	0.010471 0.964241 0.954036 -0.011778	0.028501 0.951937 0.964535 0.029605	1 -0.000447 9999
3 65	19 12	3 65	0.317294 0.693858 0.846747 -0.021223	-0.009700 0.957684 0.957102 -0.021572	0.001100 0.970789 0.988334 -0.000404	0.001706 0.958674 0.986663 0.000134	0.064676 0.920070 0.943229 0.014655	-0.003894 0.961008 0.957794 -0.004162	0.011726 0.932747 0.947550 -0.001956	0.075398 0.893671 0.930125 0.000535	-0.008941 0.953235 0.902610 -0.035210	0.024500 0.905060 0.947833 -0.008750	0.017255 0.952449 0.960775 0.004320	0.008496 0.964241 0.973318 -0.000470	0.010628 0.951937 0.956702 0.006693	0 0.000000 9999
3 66	19 18	3 66	0.347557 0.693858 0.821703 -0.003793	0.022254 0.957684 0.929766 -0.006755	-0.044204 0.970789 0.933986 -0.036936	-0.035699 0.958674 0.939675 -0.034698	0.073800 0.920070 0.949762 0.045048	-0.031500 0.961008 0.938288 -0.036911	0.061092 0.932747 0.942528 0.007621	-0.046563 0.893671 0.945159 -0.009384	-0.034967 0.953235 0.924159 -0.009345	-0.074990 0.905060 0.955900 -0.014916	0.023408 0.952449 0.966749 0.013012	-0.017574 0.964241 0.942414 -0.031998	-0.005447 0.951937 0.960873 -0.010306	0 0.000000 9999
3 67	19 16	3 67	0.314737 0.693858 0.853726 0.003650	-0.022761 0.957684 0.951107 -0.021473	-0.003849 0.970789 0.872452 0.002814	-0.004005 0.958674 0.874360 0.005969	0.000460 0.920070 0.947684 0.032951	-0.023639 0.961008 0.953000 -0.023065	0.065047 0.932747 0.953378 0.044236	0.027778 0.893671 0.952048 0.037533	-0.010772 0.953235 0.907973 -0.003136	-0.010031 0.905060 0.950981 0.029280	-0.055261 0.952449 0.930713 -0.014723	0.019481 0.964241 0.848905 0.009056	0.079753 0.951937 0.963270 0.076691	6 0.012707 9999
3 68	19 11	3 68	0.111025 0.693858 0.936704 -0.017147	-0.056080 0.957684 0.950754 -0.040895	0.013837 0.970789 0.932599 0.001418	0.012225 0.958674 0.924602 -0.004336	-0.070208 0.920070 0.962437 -0.032596	0.018012 0.961008 0.980389 0.021896	-0.067071 0.932747 0.960497 -0.047684	-0.068836 0.893671 0.915717 -0.017121	-0.031692 0.953235 0.913104 -0.048629	-0.051947 0.905060 0.974108 -0.041038	0.016448 0.952449 0.952660 -0.000029	-0.008659 0.964241 0.951494 0.010673	0.074904 0.951937 0.956075 0.088983	0 0.000000 9999
3 69	19 17	3 69	0.207349 0.693858 0.864666 -0.038025	-0.015772 0.957684 0.944772 0.000173	-0.000026 0.970789 0.937013 0.005921	0.000502 0.958674 0.943719 0.006101	-0.040610 0.920070 0.953894 -0.017329	-0.043092 0.961008 0.932654 -0.018101	-0.025460 0.932747 0.946864 -0.010009	-0.081226 0.893671 0.916711 -0.015800	-0.000616 0.953235 0.936856 0.009700	-0.034933 0.905060 0.919410 0.006085	-0.055373 0.952449 0.964534 -0.037102	0.008389 0.964241 0.916536 -0.004331	-0.007546 0.951937 0.910908 0.003504	0 0.000000 9999
3 70	19 20	3 70	0.414498 0.693858 0.764241 0.015016	0.021756 0.957684 0.953293 0.009696	0.005207 0.970789 0.901014 0.020927	0.018948 0.958674 0.902431 0.025594	-0.078416 0.920070 0.941548 -0.012295	-0.002564 0.961008 0.967451 -0.000707	0.011630 0.932747 0.953737 0.000186	-0.018745 0.893671 0.967005 0.008462	0.015338 0.953235 0.954668 -0.000665	-0.084587 0.905060 0.947074 -0.041290	-0.048503 0.952449 0.933142 0.000993	0.001737 0.964241 0.943248 -0.010833	0.062844 0.951937 0.961310 0.050463	9 -0.024900 9999
3 71	19 20	3 71	0.358984 0.693858 0.772809 0.030562	-0.033815 0.957684 0.893376 -0.016035	-0.007253 0.970789 0.937373 0.005135	-0.006056 0.958674 0.931597 0.017338	0.013413 0.920070 0.934877 0.031489	0.040439 0.961008 0.951157 0.041688	-0.009350 0.932747 0.940938 0.002667	-0.005136 0.893671 0.957553 0.036687	0.000187 0.953235 0.872803 -0.001540	-0.042731 0.905060 0.942574 -0.009390	0.042564 0.952449 0.939000 0.031598	0.003971 0.964241 0.914875 -0.017589	-0.003613 0.951937 0.962665 0.003305	7 0.033485 9999
3 72	19 16	3 72	0.317229 0.693858 0.853142 0.011713	-0.022613 0.957684 0.945472 -0.013353	0.000500 0.970789 0.980862 0.002829	-0.000113 0.958674 0.985724 0.002728	0.008426 0.920070 0.961568 0.003500	0.029374 0.961008 0.973062 0.024617	-0.000390 0.932747 0.967819 -0.024230	0.065957 0.893671 0.952966 0.024644	0.091197 0.953235 0.933266 0.073062	0.039767 0.905060 0.956510 0.004456	0.078858 0.952449 0.965638 0.057993	0.003633 0.964241 0.966746 -0.001374	-0.011739 0.951937 0.964665 -0.008625	8 0.029254 9999
3 73	19 20	3 73	0.364147 0.693858 0.816906 -0.002167	0.004733 0.957684 0.937502 0.017329	0.005443 0.970789 0.941959 0.003006	0.012721 0.958674 0.944309 0.007324	0.043132 0.920070 0.951247 0.009058	0.006273 0.961008 0.958934 0.008148	0.012700 0.932747 0.927572 -0.012016	0.071253 0.893671 0.939090 0.018360	0.011458 0.953235 0.943434 0.006046	0.053204 0.905060 0.944781 0.013160	0.022148 0.952449 0.955805 0.001820	0.004533 0.964241 0.956401 -0.000865	0.013849 0.951937 0.981694 0.005034	0 0.000000 9999
3 74	19 20	3 74	0.424272 0.693858 0.747293 0.000712	0.009309 0.957684 0.945925 0.005020	0.002355 0.970789 0.876321 0.013059	-0.018977 0.958674 0.875042 -0.002005	-0.045764 0.920070 0.942960 -0.011057	-0.002513 0.961008 0.946572 0.004408	0.039067 0.932747 0.951884 0.020545	-0.079694 0.893671 0.936728 -0.030254	0.001224 0.953235 0.917301 -0.009960	-0.034303 0.905060 0.969242 -0.003543	-0.032685 0.952449 0.945847 -0.015252	-0.002680 0.964241 0.942924 -0.003353	0.041546 0.951937 0.954256 0.027125	7 -0.004641 9999
3 75	19 20	3 75	0.407544 0.693858 0.754481 0.006716	-0.006828 0.957684 0.885146 -0.006795	0.000990 0.970789 0.897566 -0.003645	0.020271 0.958674 0.911960 0.023951	0.038113 0.920070 0.949193 0.002781	-0.025632 0.961008 0.937778 -0.032236	-0.030281 0.932747 0.951465 -0.018751	-0.001326 0.893671 0.945414 -0.034812	-0.005399 0.953235 0.909874 -0.012226	-0.104027 0.905060 0.941605 -0.043031	0.015449 0.952449 0.957320 -0.007600	0.000021 0.964241 0.925194 -0.021192	0.001964 0.951937 0.938460 -0.024204	9 -0.017000 9999
3 76	19 19	3 76	0.423976 0.693858 0.771986 0.036987	0.008652 0.957684 0.937486 0.007033	0.000077 0.970789 0.943140 -0.004897	-0.033169 0.958674 0.906182 -0.057999	0.034272 0.920070 0.936263 -0.018712	-0.001514 0.961008 0.942340 -0.005210	0.002523 0.932747 0.946983 0.002028	0.070948 0.893671 0.927919 -0.006823	0.035009 0.953235 0.952307 0.028025	0.027506 0.905060 0.940903 -0.022630	0.005568 0.952449 0.979062 0.005922	0.009299 0.964241 0.950904 -0.007909	-0.019147 0.951937 0.955852 -0.005528	3 -0.046316 265
3 77	19 20	3 77	0.387547 0.693858 0.787637 -0.010537	-0.005064 0.957684 0.955216 0.000942	0.001741 0.970789 0.955938 -0.006217	-0.006871 0.958674 0.951258 -0.016391	-0.019556 0.920070 0.955123 -0.006199	-0.011645 0.961008 0.956625 -0.013583	0.016951 0.932747 0.947709 0.002500	-0.033405 0.893671 0.947557 -0.010870	0.020671 0.953235 0.946067 0.008775	-0.090146 0.905060 0.932964 -0.048829	-0.028125 0.952449 0.936051 0.007166	-0.002745 0.964241 0.953744 -0.016950	-0.012058 0.951937 0.947485 -0.007859	0 0.000000 9999
3 78	19 19	3 78	0.398445 0.693858 0.795924 0.014376	0.014073 0.957684 0.952795 -0.007699	-0.008917 0.970789 0.923834 0.009495	-0.002708 0.958674 0.921132 0.017319	-0.028026 0.920070 0.941856 0.021513	0.006768 0.961008 0.959020 0.006920	-0.019894 0.932747 0.949435 0.006885	-0.040357 0.893671 0.958798 -0.003148	-0.026518 0.953235 0.982459 -0.028681	-0.028478 0.905060 0.942893 0.027195	0.006092 0.952449 0.971431 0.004739	-0.004706 0.964241 0.950428 0.011719	-0.011843 0.951937 0.982522 -0.021674	8 -0.020306 9999
3 79	19 19	3 79	0.428496 0.693858 0.662142 0.000927	-0.011040 0.957684 0.844246 -0.020307	-0.014674 0.970789 0.949504 -0.015628	-0.047162 0.958674 0.872085 -0.011170	0.042483 0.920070 0.894688 -0.035220	-0.071591 0.961008 0.929814 -0.070388	0.024054 0.932747 0.918457 -0.013646	-0.014031 0.893671 0.873463 -0.083489	-0.001470 0.953235 0.777744 0.038438	-0.068349 0.905060 0.910186 -0.000219	-0.004499 0.952449 0.951434 -0.033536	0.067630 0.964241 0.919234 0.037911	0.008284 0.951937 0.944705 0.010701	7 -0.008797 9999
3 80	19 20	3 80	0.410188 0.693858 0.731774 -0.038824	-0.007674 0.957684 0.902754 -0.024042	0.009479 0.970789 0.943241 0.012435	0.007193 0.958674 0.934581 -0.004572	0.114701 0.920070 0.889878 0.009773	-0.023578 0.961008 0.931041 -0.035843	0.064989 0.932747 0.937880 0.016344	0.121116 0.893671 0.870926 0.018397	-0.009373 0.953235 0.876266 0.013485	0.086285 0.905060 0.931981 0.007372	0.030152 0.952449 0.939598 0.013412	0.037679 0.964241 0.946235 0.002875	-0.007581 0.951937 0.967465 -0.012906	0 0.000000 9999
3 81	19 20	3 81	0.418806 0.693858 0.737272 0.013758	-0.015170 0.957684 0.967031 -0.018950	0.004226 0.970789 0.960105 0.006517	-0.001042 0.958674 0.956712 0.004421	-0.064789 0.920070 0.935428 -0.022383	-0.010845 0.961008 0.951294 -0.006589	-0.033693 0.932747 0.945941 0.008929	-0.073191 0.893671 0.946707 -0.014212	-0.026682 0.953235 0.960711 -0.016731	-0.050995 0.905060 0.957534 0.002344	0.005380 0.952449 0.971337 0.000338	-0.015062 0.964241 0.952718 -0.012025	-0.032222 0.951937 0.945951 -0.009772	4 -0.017548 9999
3 82	19 20	3 82	0.434052 0.693858 0.753405 0.008659	-0.009698 0.957684 0.950173 -0.020295	-0.021409 0.970789 0.942361 -0.016908	-0.049929 0.958674 0.938150 -0.044514	-0.054777 0.920070 0.936937 -0.010975	-0.029597 0.961008 0.952899 -0.027970	-0.027401 0.932747 0.947520 -0.004767	-0.079313 0.893671 0.940957 -0.025150	-0.064358 0.953235 0.923559 -0.062224	-0.078423 0.905060 0.945512 -0.028198	-0.034619 0.952449 0.962376 -0.030159	-0.017690 0.964241 0.947227 0.000975	0.019395 0.951937 0.970993 0.020617	8 -0.023212 9999
3 83	19 19	3 83	0.466671 0.693858 0.645003 0.020093	0.010292 0.957684 0.851796 -0.022641	-0.002781 0.970789 0.963173 -0.010512	-0.065959 0.958674 0.865503 -0.041435	0.104188 0.920070 0.883700 0.016657	0.030158 0.961008 0.949171 0.035767	0.084487 0.932747 0.911344 0.025410	0.100045 0.893671 0.888346 0.027479	-0.043721 0.953235 0.823984 -0.015831	-0.047052 0.905060 0.903255 0.045043	0.042712 0.952449 0.949752 0.000708	0.009017 0.964241 0.957622 -0.008727	-0.012705 0.951937 0.932502 -0.019285	9 0.030084 9999
3 84	19 20	3 84	0.478181 0.693858 0.677014 -0.017687	0.065619 0.957684 0.904253 0.039168	-0.002228 0.970789 0.882815 0.018272	-0.025747 0.958674 0.887459 0.009355	0.001132 0.920070 0.931095 0.016948	0.017139 0.961008 0.957711 0.007186	0.005889 0.932747 0.956472 -0.019003	0.017684 0.893671 0.946829 0.022298	0.025354 0.953235 0.942737 0.027301	-0.011456 0.905060 0.961783 0.002257	0.013148 0.952449 0.959765 -0.006078	-0.051544 0.964241 0.929272 -0.027796	-0.009228 0.951937 0.947017 0.003115	0 0.000000 9999
3 85	19 20	3 85	0.466772 0.693858 0.710428 0.019531	0.006131 0.957684 0.935524 0.007843	-0.026541 0.970789 0.897896 -0.017483	-0.050799 0.958674 0.899156 -0.031139	-0.042113 0.920070 0.941349 0.014205	-0.003293 0.961008 0.959735 -0.002177	-0.042597 0.932747 0.964822 -0.038740	-0.057892 0.893671 0.952304 -0.000573	0.011552 0.953235 0.913024 -0.012540	-0.054236 0.905060 0.939734 0.011511	-0.021064 0.952449 0.951918 -0.026623	-0.043242 0.964241 0.902516 -0.005256	-0.050957 0.951937 0.953686 -0.058312	6 -0.027507 9999
3 86	19 20	3 86	0.425768 0.693858 0.748589 0.011180	0.037739 0.957684 0.930183 0.012540	-0.021311 0.970789 0.930923 -0.019050	-0.041700 0.958674 0.931787 -0.016799	-0.057976 0.920070 0.948624 -0.027992	-0.029789 0.961008 0.947689 -0.029273	-0.025337 0.932747 0.955036 -0.043925	-0.058538 0.893671 0.943178 -0.028999	0.034522 0.953235 0.957128 0.023652	-0.087420 0.905060 0.940518 -0.041187	-0.037845 0.952449 0.958014 -0.036106	-0.054071 0.964241 0.936926 -0.034733	0.046671 0.951937 0.966263 0.044283	6 -0.022160 9999
3 87	19 19	3 87	0.408340 0.693858 0.789811 0.044393	-0.000322 0.957684 0.920278 0.002810	0.010722 0.970789 0.953292 0.010355	0.032174 0.958674 0.956257 0.038301	0.004426 0.920070 0.948294 0.015879	-0.019495 0.961008 0.938319 -0.015687	-0.018029 0.932747 0.950616 0.010810	-0.076221 0.893671 0.945223 -0.002588	-0.004096 0.953235 0.961782 -0.001173	-0.051530 0.905060 0.946685 -0.016917	-0.065449 0.952449 0.953208 -0.035788	0.047327 0.964241 0.934429 0.029655	0.000029 0.951937 0.958442 -0.002391	0 0.044393 313
3 88	19 20	3 88	0.325344 0.693858 0.794914 -0.007335	0.031319 0.957684 0.911036 0.017243	0.010344 0.970789 0.956412 0.003992	-0.031154 0.958674 0.933997 -0.021482	0.065335 0.920070 0.931232 0.046926	0.014890 0.961008 0.959059 0.018615	0.035879 0.932747 0.948631 -0.006487	0.057144 0.893671 0.941151 0.035306	-0.027461 0.953235 0.909530 -0.007598	-0.002761 0.905060 0.948991 0.026074	0.026604 0.952449 0.975623 0.017819	0.024903 0.964241 0.965182 0.030079	0.010966 0.951937 0.979401 0.003940	0 0.000000 9999
3 89	19 19	3 89	0.380679 0.693858 0.768837 -0.035358	-0.045322 0.957684 0.918017 -0.036388	0.008802 0.970789 0.930302 0.011695	-0.007722 0.958674 0.930712 0.008368	-0.029463 0.920070 0.958573 0.021818	-0.041909 0.961008 0.936408 -0.032859	-0.060769 0.932747 0.957045 -0.033313	-0.057264 0.893671 0.948367 -0.004279	0.016616 0.953235 0.945530 0.020486	-0.049943 0.905060 0.961357 -0.021815	-0.000859 0.952449 0.967814 -0.015185	-0.021362 0.964241 0.947441 -0.012682	0.027196 0.951937 0.970117 0.014678	0 0.000000 9999
3 90	19 20	3 90	0.416792 0.693858 0.713478 -0.019536	-0.015476 0.957684 0.938289 -0.006404	-0.020994 0.970789 0.962971 -0.027266	-0.019018 0.958674 0.958629 -0.023472	-0.011518 0.920070 0.930125 0.038624	0.017308 0.961008 0.952238 0.028413	0.024187 0.932747 0.959258 0.001587	0.035021 0.893671 0.942548 0.070940	0.038603 0.953235 0.897144 0.039379	-0.040162 0.905060 0.947013 0.006303	-0.031839 0.952449 0.933430 0.001736	-0.005250 0.964241 0.956915 -0.023373	-0.023612 0.951937 0.936411 -0.011841	0 0.000000 9999
3 91	19 20	3 91	0.318477 0.693858 0.845322 -0.003564	0.006509 0.957684 0.963416 0.009883	0.029281 0.970789 0.962557 0.023424	0.025244 0.958674 0.960067 0.031656	-0.043805 0.920070 0.967505 -0.003813	-0.000238 0.961008 0.968614 0.006959	-0.012489 0.932747 0.969145 0.003233	-0.081651 0.893671 0.963264 -0.028230	0.016998 0.953235 0.960094 0.006534	-0.045720 0.905060 0.962604 -0.000591	-0.030218 0.952449 0.967481 -0.018049	-0.012357 0.964241 0.973087 -0.006404	0.007545 0.951937 0.972992 0.013588	0 0.000000 9999
3 92	19 20	3 92	0.425473 0.693858 0.732129 0.002792	-0.010472 0.957684 0.929653 0.013240	-0.005437 0.970789 0.952662 -0.008482	0.007965 0.958674 0.950323 -0.000945	-0.051754 0.920070 0.954646 -0.025764	-0.026127 0.961008 0.948303 -0.022327	-0.030588 0.932747 0.957454 -0.001458	-0.093844 0.893671 0.937393 -0.025615	0.003148 0.953235 0.952809 -0.003275	-0.083109 0.905060 0.948632 -0.051634	-0.077598 0.952449 0.916359 -0.025679	0.029189 0.964241 0.947568 -0.002446	0.004402 0.951937 0.959017 0.002545	9 -0.012007 9999
3 93	19 20	3 93	0.413501 0.693858 0.779032 0.025608	-0.035922 0.957684 0.941346 -0.004286	0.011674 0.970789 0.954785 0.007007	0.020878 0.958674 0.953668 0.016003	-0.046814 0.920070 0.933496 0.000369	-0.044476 0.961008 0.956276 -0.038790	-0.058394 0.932747 0.953919 -0.024800	-0.112174 0.893671 0.943641 -0.040032	-0.006311 0.953235 0.934440 -0.024201	-0.052705 0.905060 0.944881 0.000409	-0.063192 0.952449 0.948915 -0.023660	-0.013690 0.964241 0.949305 -0.016045	0.098729 0.951937 0.955989 0.079227	7 -0.032018 9999
3 94	19 20	3 94	0.399524 0.693858 0.758835 -0.007542	-0.036509 0.957684 0.957441 -0.024344	0.003465 0.970789 0.944939 0.006416	-0.001152 0.958674 0.945879 0.003028	-0.009888 0.920070 0.962502 -0.014089	0.004552 0.961008 0.962061 0.021036	0.003990 0.932747 0.969821 0.012096	-0.044327 0.893671 0.963086 -0.000065	-0.014211 0.953235 0.943413 -0.006257	-0.035905 0.905060 0.950984 -0.000156	-0.023270 0.952449 0.967686 -0.016608	0.019784 0.964241 0.962833 0.010493	-0.019280 0.951937 0.933520 -0.005209	0 0.000000 9999
3 95	19 19	3 95	0.416314 0.693858 0.802273 0.065392	0.022013 0.957684 0.966074 0.031714	-0.002025 0.970789 0.959588 0.003690	0.007349 0.958674 0.955012 0.024361	-0.050307 0.920070 0.949811 -0.010512	-0.041803 0.961008 0.936859 -0.038248	-0.069701 0.932747 0.947765 -0.028846	-0.100876 0.893671 0.936244 -0.012061	-0.022047 0.953235 0.941439 -0.019405	-0.066741 0.905060 0.954145 -0.001314	-0.048323 0.952449 0.958235 -0.052901	0.011973 0.964241 0.957485 -0.010371	-0.004645 0.951937 0.962753 -0.014304	0 0.065392 77
3 96	19 20	3 96	0.272926 0.693858 0.871050 -0.011189	-0.020512 0.957684 0.957485 -0.028645	0.001647 0.970789 0.971323 0.001522	0.014938 0.958674 0.961090 0.016875	0.054387 0.920070 0.947558 -0.010820	-0.011855 0.961008 0.969204 -0.001083	0.081297 0.932747 0.952817 0.033481	0.064205 0.893671 0.948563 0.002504	-0.031631 0.953235 0.910395 -0.040800	0.078181 0.905060 0.932929 0.019858	0.052116 0.952449 0.973281 0.024386	0.016829 0.964241 0.966131 0.011676	0.019800 0.951937 0.955874 0.021250	0 0.000000 9999
3 97	19 19	3 97	0.418191 0.693858 0.750793 -0.006260	0.027287 0.957684 0.954027 0.014515	0.006659 0.970789 0.944994 0.009011	0.009838 0.958674 0.949590 0.007035	0.044899 0.920070 0.946334 0.023664	-0.025823 0.961008 0.945769 -0.023719	0.014144 0.932747 0.953159 0.008289	0.009815 0.893671 0.961369 0.002746	0.006962 0.953235 0.935416 0.022289	0.022402 0.905060 0.960009 0.011757	0.014308 0.952449 0.968177 0.000075	-0.008762 0.964241 0.941330 -0.017339	-0.029165 0.951937 0.954378 -0.016923	0 0.000000 9999
3 98	19 19	3 98	0.328089 0.693858 0.812391 -0.012187	-0.018562 0.957684 0.958021 -0.032082	0.011688 0.970789 0.957365 0.006782	-0.011602 0.958674 0.959249 -0.007254	-0.057028 0.920070 0.943717 -0.006574	-0.032362 0.961008 0.943975 -0.036822	-0.031430 0.932747 0.962671 -0.034635	-0.080135 0.893671 0.949981 -0.018912	0.026752 0.953235 0.940643 0.025881	-0.078044 0.905060 0.954780 -0.030426	-0.010583 0.952449 0.948403 0.012898	-0.042907 0.964241 0.952415 -0.036005	-0.004615 0.951937 0.969258 0.000245	0 0.000000 9999
3 99	19 20	3 99	0.415825 0.693858 0.764466 0.003932	0.062283 0.957684 0.916217 0.023538	0.014420 0.970789 0.912528 0.028233	-0.008122 0.958674 0.909859 0.018017	-0.013444 0.920070 0.965474 0.009234	-0.020811 0.961008 0.968219 -0.024562	0.014322 0.932747 0.976161 0.006095	-0.027389 0.893671 0.974779 0.001054	0.016056 0.953235 0.952801 0.025819	-0.031241 0.905060 0.969719 0.003341	0.005159 0.952449 0.968207 -0.015124	-0.042183 0.964241 0.940687 -0.016333	-0.002752 0.951937 0.981956 -0.012739	8 0.010076 9999
3 100	19 20	3 100	0.366607 0.693858 0.810404 -0.005374	-0.024095 0.957684 0.955444 -0.013582	-0.018131 0.970789 0.937232 -0.013279	-0.007582 0.958674 0.935069 -0.023075	-0.106815 0.920070 0.944028 -0.028272	-0.001116 0.961008 0.962597 -0.011810	-0.112257 0.932747 0.933544 -0.062520	-0.047141 0.893671 0.967124 -0.009618	0.012229 0.953235 0.957650 0.009425	-0.047967 0.905060 0.970582 -0.015617	0.000418 0.952449 0.978061 0.001746	-0.066600 0.964241 0.946863 -0.035465	0.010343 0.951937 0.978868 0.019973	0 0.000000 9999
3 101	19 18	3 101	0.417440 0.693858 0.756417 0.027447	0.030796 0.957684 0.944938 0.009529	-0.010786 0.970789 0.957747 -0.004194	-0.006628 0.958674 0.960075 -0.004577	0.108057 0.920070 0.920544 0.017195	-0.022755 0.961008 0.953306 -0.027539	0.039782 0.932747 0.947868 0.000566	0.112615 0.893671 0.926798 0.026610	-0.001315 0.953235 0.939332 0.003232	0.089396 0.905060 0.924144 0.008679	0.029769 0.952449 0.958027 0.001438	-0.004592 0.964241 0.954277 -0.016135	-0.011254 0.951937 0.947582 -0.019020	0 0.027447 9999
3 102	19 20	3 102	0.434236 0.693858 0.712086 -0.005804	0.039054 0.957684 0.921954 0.019764	0.013681 0.970789 0.955917 0.019360	0.008905 0.958674 0.944670 0.013461	0.140285 0.920070 0.915333 0.054234	-0.012678 0.961008 0.943959 -0.030065	0.056994 0.932747 0.949835 0.012471	0.106459 0.893671 0.928234 0.028466	-0.023165 0.953235 0.927745 0.006219	-0.007320 0.905060 0.955502 -0.005438	0.013307 0.952449 0.940962 -0.010369	0.022190 0.964241 0.947386 -0.011027	-0.017661 0.951937 0.892110 0.007661	0 0.000000 9999
3 103	19 20	3 103	0.420349 0.693858 0.772178 0.011761	-0.011566 0.957684 0.960759 -0.021565	0.028262 0.970789 0.927306 0.037350	0.026227 0.958674 0.928408 0.017941	-0.078068 0.920070 0.950274 -0.022979	-0.002662 0.961008 0.955692 -0.007419	-0.022610 0.932747 0.956792 -0.007755	-0.004093 0.893671 0.969064 -0.019041	0.044669 0.953235 0.945295 0.034937	-0.037214 0.905060 0.967678 -0.007521	-0.006101 0.952449 0.948565 0.021231	0.009345 0.964241 0.958643 0.004100	0.013647 0.951937 0.965238 0.012936	8 0.020271 9999
3 104	19 20	3 104	0.329934 0.693858 0.855680 0.010653	-0.058283 0.957684 0.958973 -0.056154	-0.003237 0.970789 0.949098 -0.000816	0.001379 0.958674 0.949178 0.005142	0.093678 0.920070 0.935582 0.040818	0.021024 0.961008 0.967201 0.022759	0.014705 0.932747 0.968458 0.003603	0.099405 0.893671 0.943695 0.033536	0.026677 0.953235 0.964958 0.010572	0.117486 0.905060 0.938857 0.047033	0.033765 0.952449 0.977626 0.023490	0.006010 0.964241 0.971025 0.004323	0.014750 0.951937 0.982554 0.006763	1 -0.024458 9999
3 105	19 20	3 105	0.397153 0.693858 0.780035 -0.001768	0.043381 0.957684 0.959716 0.018224	0.007898 0.970789 0.960577 0.012024	0.005986 0.958674 0.963242 -0.000438	0.106716 0.920070 0.912534 0.001551	0.019226 0.961008 0.953205 0.008465	0.059546 0.932747 0.945040 0.010635	0.117335 0.893671 0.913943 0.013919	-0.026883 0.953235 0.951990 -0.037047	0.089488 0.905060 0.924502 0.008960	0.022158 0.952449 0.963514 0.006222	0.019217 0.964241 0.951561 -0.014601	0.036091 0.951937 0.971845 0.036374	0 0.000000 9999
3 106	19 20	3 106	0.506442 0.693858 0.690804 0.052569	-0.017417 0.957684 0.951756 -0.002501	0.025231 0.970789 0.929836 0.032119	0.039387 0.958674 0.930466 0.036701	-0.057034 0.920070 0.936007 -0.017151	-0.004700 0.961008 0.961988 -0.000097	-0.021310 0.932747 0.954621 0.012281	-0.086731 0.893671 0.930362 -0.009626	-0.010503 0.953235 0.944964 -0.024248	-0.040797 0.905060 0.961322 -0.010076	-0.099913 0.952449 0.926737 -0.066453	0.020151 0.964241 0.943533 0.031503	-0.006561 0.951937 0.976348 -0.002136	0 0.052569 -9
3 107	19 20	3 107	0.450602 0.693858 0.736908 0.008516	0.043937 0.957684 0.937523 0.018658	-0.008140 0.970789 0.942217 0.006923	0.022533 0.958674 0.939631 0.047202	0.024746 0.920070 0.959559 0.004319	-0.038378 0.961008 0.955643 -0.032704	0.029695 0.932747 0.969237 0.016538	0.002149 0.893671 0.955254 -0.031224	-0.046114 0.953235 0.939874 -0.040717	0.006126 0.905060 0.960611 0.005914	-0.025289 0.952449 0.973021 -0.039062	0.015739 0.964241 0.958282 0.013901	-0.038714 0.951937 0.930648 -0.017455	8 -0.018621 9999
3 108	19 20	3 108	0.434212 0.693858 0.742907 0.005304	-0.018334 0.957684 0.952967 -0.000318	0.041820 0.970789 0.946013 0.045594	0.017653 0.958674 0.945674 0.029182	-0.020647 0.920070 0.958081 0.007386	-0.019499 0.961008 0.967571 -0.010940	0.024371 0.932747 0.964020 0.040342	-0.066763 0.893671 0.968545 -0.042180	-0.007823 0.953235 0.957111 -0.014970	-0.019782 0.905060 0.963220 0.009370	-0.049690 0.952449 0.964568 -0.020979	0.063613 0.964241 0.955149 0.062512	-0.005947 0.951937 0.971559 -0.009084	11 0.018209 9999
3 109	19 20	3 109	0.311857 0.693858 0.850987 -0.013325	0.033056 0.957684 0.960077 0.008226	-0.005295 0.970789 0.956489 -0.000743	-0.021069 0.958674 0.954296 -0.001451	-0.046735 0.920070 0.966782 -0.026553	0.009699 0.961008 0.980339 0.018775	0.022817 0.932747 0.969307 0.011802	-0.052903 0.893671 0.968841 -0.027642	-0.013294 0.953235 0.966327 -0.019806	-0.089870 0.905060 0.952624 -0.045808	-0.015856 0.952449 0.975813 -0.013963	-0.023021 0.964241 0.975830 -0.011989	-0.004563 0.951937 0.971570 -0.012120	0 0.000000 9999
3 110	19 18	3 110	0.669400 0.693858 0.304297 0.032468	0.113064 0.957684 0.850473 0.056858	-0.004855 0.970789 0.970822 0.003148	-0.003060 0.958674 0.969836 0.003556	0.204964 0.920070 0.740929 0.017961	-0.003148 0.961008 0.932728 -0.000050	0.154209 0.932747 0.881248 0.063582	0.125179 0.893671 0.898513 0.050895	-0.106629 0.953235 0.768446 -0.068827	-0.124018 0.905060 0.897230 -0.052587	0.050759 0.952449 0.905597 -0.000083	0.049048 0.964241 0.900536 0.012093	0.005291 0.951937 0.958181 0.004098	8 -0.047272 -9
3 111	19 20	3 111	0.402616 0.693858 0.773392 -0.006293	-0.041481 0.957684 0.930476 -0.009502	-0.001146 0.970789 0.944705 -0.003877	-0.007605 0.958674 0.942928 0.004472	0.003025 0.920070 0.953756 0.007441	-0.056898 0.961008 0.944350 -0.048599	-0.011119 0.932747 0.969767 0.004484	-0.111020 0.893671 0.948624 -0.061173	-0.042110 0.953235 0.945924 -0.045911	-0.061067 0.905060 0.967778 -0.018997	-0.020817 0.952449 0.963952 -0.018292	0.012147 0.964241 0.956221 0.002164	-0.001679 0.951937 0.965446 0.002294	0 0.000000 9999
3 112	19 20	3 112	0.424445 0.693858 0.796713 0.037182	0.030850 0.957684 0.954327 0.017629	0.007179 0.970789 0.972303 0.011744	0.011742 0.958674 0.974268 0.014312	0.092707 0.920070 0.941889 0.039749	0.028705 0.961008 0.967382 0.026119	0.058238 0.932747 0.965748 0.044311	0.087145 0.893671 0.948554 0.024011	-0.036913 0.953235 0.931062 -0.040437	0.045887 0.905060 0.943966 0.006598	0.022565 0.952449 0.959627 0.001839	0.012517 0.964241 0.967261 0.004029	-0.026625 0.951937 0.927800 -0.001590	6 0.040590 9999
3 113	19 20	3 113	0.346281 0.693858 0.818307 -0.018143	0.005668 0.957684 0.974616 0.011876	-0.015866 0.970789 0.939186 -0.007631	-0.033705 0.958674 0.934480 -0.021800	-0.014547 0.920070 0.968181 0.022339	-0.025234 0.961008 0.966583 -0.014508	-0.002014 0.932747 0.969146 0.005941	-0.028489 0.893671 0.958149 0.005746	0.008270 0.953235 0.965242 -0.013310	0.002882 0.905060 0.964885 0.021526	-0.013366 0.952449 0.970336 0.002238	-0.001530 0.964241 0.973096 0.002574	0.038061 0.951937 0.972119 0.031989	0 0.000000 9999
3 114	19 14	3 114	0.318135 0.693858 0.875472 0.003024	0.020916 0.957684 0.968142 0.025500	-0.006396 0.970789 0.935575 -0.005234	0.006991 0.958674 0.940496 0.007718	0.034176 0.920070 0.961749 -0.003308	-0.000457 0.961008 0.975735 -0.002880	0.093674 0.932747 0.933593 0.027523	0.070336 0.893671 0.953342 0.007427	0.050340 0.953235 0.942355 0.044241	0.108784 0.905060 0.915437 0.036310	0.007673 0.952449 0.969010 -0.014502	0.019389 0.964241 0.924920 -0.003408	-0.018138 0.951937 0.951399 -0.018593	8 0.011567 9999
3 115	19 19	3 115	0.429816 0.693858 0.734889 0.013158	0.074257 0.957684 0.961978 0.055269	0.012684 0.970789 0.934674 0.013007	-0.000362 0.958674 0.933670 0.007965	-0.053585 0.920070 0.959404 -0.032787	-0.013533 0.961008 0.958550 -0.005391	0.002374 0.932747 0.962486 0.006776	-0.049776 0.893671 0.956126 -0.007838	-0.026653 0.953235 0.947774 -0.011854	-0.074588 0.905060 0.950495 -0.033059	-0.000274 0.952449 0.962153 0.003330	-0.018970 0.964241 0.963204 -0.014199	-0.090815 0.951937 0.943985 -0.080320	9 -0.020856 9999
3 116	19 19	3 116	0.373464 0.693858 0.801812 0.005279	0.036678 0.957684 0.908209 0.016723	-0.000449 0.970789 0.962828 0.005527	0.000846 0.958674 0.966357 0.003601	0.092820 0.920070 0.934575 0.015826	-0.020728 0.961008 0.959084 -0.033970	-0.018605 0.932747 0.957636 -0.029821	-0.031607 0.893671 0.958625 -0.048460	-0.045706 0.953235 0.887508 -0.010987	-0.111415 0.905060 0.920791 -0.038583	0.042163 0.952449 0.954674 0.030566	0.006974 0.964241 0.954717 -0.001688	0.019986 0.951937 0.967440 0.025794	7 -0.015994 9999
3 117	19 20	3 117	0.394853 0.693858 0.800308 0.025148	-0.002573 0.957684 0.952256 -0.020922	0.001422 0.970789 0.944376 0.001632	-0.009303 0.958674 0.947130 -0.010445	-0.032934 0.920070 0.957826 -0.017963	-0.013045 0.961008 0.978538 -0.017503	0.016497 0.932747 0.961484 0.018343	-0.018921 0.893671 0.971378 -0.013576	-0.001585 0.953235 0.946384 -0.006737	-0.013461 0.905060 0.957318 -0.000500	0.013649 0.952449 0.975215 0.011343	-0.001427 0.964241 0.960932 0.017149	-0.000137 0.951937 0.949360 0.013978	0 0.025148 9999
3 118	19 19	3 118	0.268134 0.693858 0.850312 -0.016979	0.027895 0.957684 0.930695 0.017256	-0.017965 0.970789 0.954931 -0.018180	-0.045440 0.958674 0.931989 -0.026137	0.035822 0.920070 0.943441 0.015293	-0.018136 0.961008 0.946581 -0.026140	0.028543 0.932747 0.949570 0.019290	0.023108 0.893671 0.942953 -0.025483	-0.020848 0.953235 0.912875 0.006209	-0.050148 0.905060 0.930659 -0.002598	-0.011470 0.952449 0.962204 -0.021383	0.033317 0.964241 0.960393 0.018148	-0.018723 0.951937 0.954826 -0.013770	0 0.000000 9999
3 119	19 17	3 119	0.352300 0.693858 0.806178 -0.001358	0.018611 0.957684 0.954940 0.004923	0.000229 0.970789 0.948396 0.008930	0.003052 0.958674 0.950521 0.012713	0.030709 0.920070 0.944638 -0.014056	0.034318 0.961008 0.948399 0.032696	0.041438 0.932747 0.937752 -0.004342	0.030784 0.893671 0.939589 -0.011273	-0.029768 0.953235 0.938296 -0.032958	0.034043 0.905060 0.928923 -0.023783	0.058958 0.952449 0.930343 0.051586	0.011824 0.964241 0.936669 -0.004518	-0.015222 0.951937 0.978592 -0.012283	0 0.000000 9999
3 120	19 18	3 120	0.322927 0.693858 0.854975 0.025360	0.021282 0.957684 0.938745 0.011274	-0.024644 0.970789 0.944084 -0.021707	-0.053340 0.958674 0.940655 -0.045860	-0.050425 0.920070 0.959058 -0.015813	-0.009736 0.961008 0.941852 0.004738	-0.019917 0.932747 0.955215 0.008585	-0.100253 0.893671 0.951628 -0.040986	0.043975 0.953235 0.947922 0.034882	-0.044757 0.905060 0.962653 -0.007266	-0.011739 0.952449 0.946342 -0.032926	-0.012317 0.964241 0.946206 -0.001804	-0.002241 0.951937 0.973217 0.000104	3 -0.034103 9999
3 121	19 17	3 121	0.338473 0.693858 0.834923 0.030583	0.025685 0.957684 0.907746 0.038776	-0.001111 0.970789 0.935885 0.010247	0.011651 0.958674 0.936351 0.023155	-0.000030 0.920070 0.949018 -0.017529	0.012433 0.961008 0.936953 0.022469	-0.055920 0.932747 0.949419 -0.037520	-0.057005 0.893671 0.941240 -0.001194	0.005512 0.953235 0.925565 0.002336	-0.028616 0.905060 0.924767 -0.012818	0.074331 0.952449 0.957218 0.056133	0.000085 0.964241 0.938201 -0.015369	-0.008621 0.951937 0.892859 -0.044401	10 0.041433 9999
3 122	19 19	3 122	0.239782 0.693858 0.804218 -0.015439	-0.011996 0.957684 0.926198 -0.013873	-0.020988 0.970789 0.950369 -0.012508	-0.030805 0.958674 0.947586 -0.027079	0.015331 0.920070 0.947738 -0.000266	-0.046350 0.961008 0.963904 -0.051437	0.000752 0.932747 0.943661 -0.009551	-0.031733 0.893671 0.942189 -0.051908	-0.021602 0.953235 0.825540 0.010591	-0.027407 0.905060 0.892142 -0.003924	0.022603 0.952449 0.947550 0.005449	0.035743 0.964241 0.943703 0.015876	-0.026968 0.951937 0.885770 -0.006681	0 0.000000 9999
3 123	19 20	3 123	0.400354 0.693858 0.785806 0.001479	-0.029833 0.957684 0.924734 -0.017887	0.001896 0.970789 0.960646 0.015274	-0.009473 0.958674 0.961869 -0.000154	-0.013692 0.920070 0.951220 -0.005586	-0.018269 0.961008 0.960463 -0.007751	-0.054313 0.932747 0.959558 -0.032616	-0.090162 0.893671 0.954817 -0.033780	0.030860 0.953235 0.938126 0.024909	-0.113254 0.905060 0.949623 -0.050809	-0.045900 0.952449 0.958695 -0.019871	0.027447 0.964241 0.958771 0.002586	0.022047 0.951937 0.921483 0.016893	9 -0.008669 9999
3 124	19 19	3 124	0.338403 0.693858 0.818821 0.014461	-0.022945 0.957684 0.912921 0.005999	-0.008194 0.970789 0.973079 -0.004559	-0.008232 0.958674 0.971725 -0.011998	0.056836 0.920070 0.950293 0.013824	-0.039759 0.961008 0.909422 -0.025542	-0.021745 0.932747 0.964467 -0.001268	-0.123706 0.893671 0.927780 -0.042394	0.009268 0.953235 0.957270 -0.001567	-0.031395 0.905060 0.945783 -0.011319	0.056628 0.952449 0.940390 0.031180	0.023268 0.964241 0.950749 0.000956	-0.006427 0.951937 0.941975 -0.012885	7 -0.024760 9999
3 125	19 20	3 125	0.427307 0.693858 0.774907 0.016039	-0.005518 0.957684 0.944251 -0.012883	0.008966 0.970789 0.944041 0.002215	0.015755 0.958674 0.942654 0.011627	0.025010 0.920070 0.952713 0.009027	0.013699 0.961008 0.952919 0.017063	-0.015949 0.932747 0.947793 -0.012783	0.002703 0.893671 0.948527 -0.008106	0.004568 0.953235 0.941081 0.009865	-0.027104 0.905060 0.954710 -0.014641	-0.003996 0.952449 0.963436 -0.012511	0.010119 0.964241 0.942335 0.001056	-0.017572 0.951937 0.942441 -0.009548	0 0.016039 9999
3 126	19 18	3 126	0.480104 0.693858 0.732899 0.044450	-0.007135 0.957684 0.948059 -0.005943	-0.037454 0.970789 0.952386 -0.035410	-0.042708 0.958674 0.947335 -0.038924	-0.048738 0.920070 0.949012 -0.011599	0.016652 0.961008 0.909207 0.018151	-0.103652 0.932747 0.942820 -0.055098	-0.061220 0.893671 0.945611 0.003307	0.018030 0.953235 0.937068 0.019693	-0.060548 0.905060 0.967215 -0.017023	0.085477 0.952449 0.927841 0.060059	0.079786 0.964241 0.934664 0.051563	0.001811 0.951937 0.957142 0.002938	10 0.051668 164
3 127	19 19	3 127	0.325160 0.693858 0.830108 0.012422	-0.041846 0.957684 0.953056 -0.031904	0.000663 0.970789 0.959379 0.001040	-0.023452 0.958674 0.957487 -0.020830	-0.042841 0.920070 0.965423 -0.027488	-0.027648 0.961008 0.951832 -0.031158	-0.013219 0.932747 0.964263 -0.007584	-0.096547 0.893671 0.950286 -0.038938	-0.050591 0.953235 0.955241 -0.040722	-0.077168 0.905060 0.947397 -0.022134	-0.005254 0.952449 0.954737 0.000997	0.005043 0.964241 0.970770 -0.012273	-0.015631 0.951937 0.959189 -0.007949	8 -0.022491 9999
3 128	19 10	3 128	0.261171 0.693858 0.780945 0.006565	0.026103 0.957684 0.950017 0.027283	-0.002484 0.970789 0.993200 -0.002169	-0.003438 0.958674 0.994254 -0.001214	-0.083093 0.920070 0.948756 -0.024342	-0.023799 0.961008 0.897866 -0.022157	0.015727 0.932747 0.982627 -0.001445	-0.127517 0.893671 0.841112 -0.026154	0.033254 0.953235 0.908978 0.016657	-0.103793 0.905060 0.796651 0.035705	-0.054795 0.952449 0.891996 -0.015839	0.022720 0.964241 0.916010 -0.002896	0.096892 0.951937 0.862216 0.085516	9 0.015310 9999
3 129	19 19	3 129	0.334742 0.693858 0.816205 -0.013529	-0.010594 0.957684 0.954831 -0.025310	0.001676 0.970789 0.934711 -0.008848	0.006919 0.958674 0.930350 -0.021165	-0.091043 0.920070 0.917753 -0.005702	-0.002916 0.961008 0.915001 -0.008159	-0.070393 0.932747 0.915501 0.018448	-0.038525 0.893671 0.957282 -0.055066	0.013010 0.953235 0.958673 0.011853	-0.021690 0.905060 0.954375 0.017519	0.020012 0.952449 0.947524 -0.003686	-0.034024 0.964241 0.908730 0.012478	-0.020929 0.951937 0.965285 -0.028019	0 0.000000 9999
3 130	19 20	3 130	0.412468 0.693858 0.799113 0.018314	-0.003555 0.957684 0.952133 -0.004658	0.015088 0.970789 0.941266 0.009773	-0.010172 0.958674 0.941344 -0.009573	0.064116 0.920070 0.952225 0.065405	0.061245 0.961008 0.952361 0.046864	0.025156 0.932747 0.957408 0.031176	0.084064 0.893671 0.954758 0.069764	0.017893 0.953235 0.959353 0.014761	-0.038586 0.905060 0.954328 0.026252	0.056848 0.952449 0.979687 0.042760	0.001322 0.964241 0.960726 0.003200	-0.046469 0.951937 0.931725 -0.016164	7 0.035744 9999
3 131	19 10	3 131	0.213428 0.693858 0.915768 0.029170	-0.018743 0.957684 0.933709 0.003759	0.000760 0.970789 0.904927 0.005831	0.001990 0.958674 0.904745 0.000337	-0.028027 0.920070 0.962042 -0.025260	0.031125 0.961008 0.939400 0.024944	-0.092079 0.932747 0.957380 -0.057003	-0.043045 0.893671 0.958177 -0.047042	0.075998 0.953235 0.470921 -0.006389	-0.118225 0.905060 0.944477 -0.058152	-0.005315 0.952449 0.942836 -0.046384	0.031340 0.964241 0.860749 0.014074	-0.000832 0.951937 0.936944 -0.004989	9 -0.041186 9999
3 132	19 8	3 132	0.211183 0.693858 0.858873 -0.002135	-0.024874 0.957684 0.951723 -0.004035	0.009966 0.970789 0.896630 0.004403	0.037790 0.958674 0.903959 0.016931	-0.081797 0.920070 0.923591 -0.008597	-0.007004 0.961008 0.975387 -0.007318	-0.065242 0.932747 0.930758 0.001996	-0.087017 0.893671 0.874997 0.013567	0.000644 0.953235 0.920073 -0.015593	-0.032135 0.905060 0.963583 -0.002536	0.018868 0.952449 0.958605 -0.000821	-0.025987 0.964241 0.904291 0.017487	0.050095 0.951937 0.941012 0.041742	0 0.000000 9999
3 133	19 20	3 133	0.400958 0.693858 0.774920 -0.008704	0.046830 0.957684 0.920736 0.005162	-0.007975 0.970789 0.925332 0.008497	-0.026442 0.958674 0.921083 0.007564	-0.028313 0.920070 0.961536 0.010233	-0.041816 0.961008 0.971756 -0.041107	0.008094 0.932747 0.969073 0.002043	-0.031334 0.893671 0.967753 0.001816	-0.012909 0.953235 0.965081 -0.017634	-0.056780 0.905060 0.962795 -0.003850	-0.012225 0.952449 0.967471 -0.033326	-0.055807 0.964241 0.936172 -0.030025	-0.004324 0.951937 0.977494 -0.007474	0 0.000000 9999
3 134	19 19	3 134	0.367232 0.693858 0.812295 0.024552	0.018484 0.957684 0.944872 0.010402	-0.027053 0.970789 0.957803 -0.011991	-0.020487 0.958674 0.952088 -0.010558	0.121900 0.920070 0.907381 0.014524	-0.054613 0.961008 0.956084 -0.049366	0.087799 0.932747 0.935237 0.029056	0.130760 0.893671 0.905331 0.018799	0.042658 0.953235 0.937237 0.029357	0.169252 0.905060 0.895349 0.055146	0.040852 0.952449 0.956329 0.022795	0.042102 0.964241 0.953532 0.011748	0.050718 0.951937 0.958889 0.048933	9 0.036796 9999
3 135	19 9	3 135	0.254430 0.693858 0.853197 0.003954	-0.023647 0.957684 0.920232 -0.014986	-0.014849 0.970789 0.905827 -0.012544	0.063778 0.958674 0.924577 0.031382	-0.033720 0.920070 0.966902 -0.036811	-0.008491 0.961008 0.911689 -0.015087	-0.057897 0.932747 0.961115 -0.030805	0.028784 0.893671 0.941103 -0.025802	0.088338 0.953235 0.462892 0.034697	-0.035989 0.905060 0.954134 0.005697	0.012216 0.952449 0.947905 0.004545	0.058458 0.964241 0.687332 -0.016791	-0.004692 0.951937 0.997763 -0.004151	4 -0.012064 9999
3 136	19 18	3 136	0.358040 0.693858 0.820557 0.005025	0.027236 0.957684 0.932768 0.010700	0.012813 0.970789 0.921645 0.023013	-0.015927 0.958674 0.927136 0.011309	-0.089176 0.920070 0.940412 -0.029260	0.033605 0.961008 0.956216 0.029473	-0.033449 0.932747 0.960155 -0.003179	-0.021713 0.893671 0.963520 -0.000464	0.023868 0.953235 0.944640 0.006961	-0.016943 0.905060 0.960821 0.008890	0.011468 0.952449 0.962546 -0.011049	-0.029762 0.964241 0.930991 0.010865	-0.003012 0.951937 0.982277 -0.004156	4 -0.012126 9999
3 137	19 19	3 137	0.277794 0.693858 0.892470 0.009859	-0.020327 0.957684 0.979272 -0.013104	-0.003454 0.970789 0.959164 0.002819	0.017691 0.958674 0.961503 0.021306	-0.087211 0.920070 0.947559 -0.025372	0.030231 0.961008 0.982423 0.020423	-0.041609 0.932747 0.971221 -0.030369	0.004364 0.893671 0.979762 0.014343	0.008510 0.953235 0.971468 0.001160	-0.043715 0.905060 0.955651 0.005222	-0.033074 0.952449 0.975072 -0.016881	-0.027552 0.964241 0.976306 -0.021328	0.024618 0.951937 0.978131 0.028332	6 -0.017303 9999
3 138	19 17	3 138	0.343607 0.693858 0.839528 0.001611	-0.000645 0.957684 0.936288 0.013644	-0.001240 0.970789 0.972834 -0.004916	-0.000613 0.958674 0.971971 0.000039	0.009605 0.920070 0.962319 -0.010910	-0.012389 0.961008 0.947569 -0.019997	-0.030031 0.932747 0.963844 -0.015086	0.080682 0.893671 0.950793 0.039119	0.009563 0.953235 0.973910 -0.002589	-0.060053 0.905060 0.940012 0.002534	0.020492 0.952449 0.946006 -0.009526	0.016982 0.964241 0.963851 -0.003914	0.001347 0.951937 0.994081 -0.000731	7 0.007939 9999
3 139	19 9	3 139	0.395030 0.693858 0.794314 -0.008271	-0.032368 0.957684 0.908414 0.007579	0.003169 0.970789 0.943295 -0.004716	0.061939 0.958674 0.884676 0.030199	0.022205 0.920070 0.959439 0.017370	0.003906 0.961008 0.910307 -0.014773	0.003714 0.932747 0.954878 0.017688	0.085544 0.893671 0.944425 0.020901	0.021406 0.953235 0.908400 -0.016244	0.000195 0.905060 0.954706 0.022165	0.055336 0.952449 0.937305 0.013213	0.127554 0.964241 0.664744 0.066709	-0.005784 0.951937 0.965042 0.010687	0 0.000000 9999
3 140	19 20	3 140	0.372464 0.693858 0.810432 -0.019416	0.007025 0.957684 0.970512 0.002138	-0.034554 0.970789 0.970386 -0.028715	-0.044806 0.958674 0.966926 -0.030349	-0.009270 0.920070 0.966357 0.002606	0.000043 0.961008 0.976348 0.009945	0.001173 0.932747 0.974064 -0.001438	-0.023905 0.893671 0.966938 -0.003892	0.002411 0.953235 0.963186 -0.004840	-0.009746 0.905060 0.964534 0.020187	-0.015439 0.952449 0.973830 -0.003548	0.006294 0.964241 0.971652 0.010885	0.031882 0.951937 0.962677 0.034916	0 0.000000 9999
4 5	19 13	4 5	0.366063 0.749077 0.800618 0.030166	-0.125111 0.956607 0.950128 -0.123965	0.000074 0.942267 0.974864 -0.000196	0.032678 0.942590 0.943450 0.030476	-0.094991 0.934797 0.942149 -0.107592	-0.017491 0.961226 0.974925 -0.015210	-0.077242 0.935171 0.929786 -0.093086	-0.058412 0.938084 0.952836 -0.098582	-0.036984 0.952081 0.942392 -0.039366	-0.057736 0.922309 0.919313 -0.116627	0.007381 0.967015 0.961015 0.007529	0.014097 0.954665 0.875360 0.005097	0.000131 0.956215 0.974154 -0.002217	1 -0.061152 -9
4 6	19 13	4 6	0.323436 0.749077 0.855191 0.052985	-0.014968 0.956607 0.932869 -0.016477	0.008277 0.942267 0.976526 0.002689	-0.018714 0.942590 0.971185 -0.027941	-0.098221 0.934797 0.945089 -0.095913	0.069147 0.961226 0.925122 0.070156	0.024177 0.935171 0.927042 -0.014212	-0.111088 0.938084 0.922446 -0.052001	-0.019772 0.952081 0.859698 -0.001334	-0.079635 0.922309 0.907705 -0.034012	0.013499 0.967015 0.943143 0.006452	-0.004564 0.954665 0.913284 -0.017907	0.000271 0.956215 0.972672 -0.002532	4 -0.071288 -9
4 7	19 12	4 7	0.265866 0.749077 0.832961 -0.012969	-0.030200 0.956607 0.942973 -0.019861	-0.001133 0.942267 0.857785 -0.000756	0.004641 0.942590 0.829369 -0.001439	-0.060472 0.934797 0.926030 -0.038509	-0.014005 0.961226 0.955212 -0.018209	-0.002902 0.935171 0.952640 -0.010517	-0.021808 0.938084 0.940643 0.004050	0.005389 0.952081 0.927949 0.008788	-0.043326 0.922309 0.938410 -0.003417	-0.014889 0.967015 0.897918 0.010698	0.005805 0.954665 0.591285 -0.002171	0.000231 0.956215 0.985148 0.001936	0 0.000000 9999
4 8	19 11	4 8	0.133272 0.749077 0.877992 -0.008633	-0.048516 0.956607 0.944508 -0.046127	0.004615 0.942267 0.841195 0.000124	0.007039 0.942590 0.827543 0.006310	-0.039878 0.934797 0.931166 -0.029534	0.020012 0.961226 0.983860 0.015666	-0.030804 0.935171 0.917621 0.006076	-0.052377 0.938084 0.897826 0.003141	-0.022221 0.952081 0.943478 -0.032217	-0.016441 0.922309 0.972896 0.015046	0.003870 0.967015 0.963212 -0.003781	-0.000746 0.954665 0.830202 0.014279	-0.035765 0.956215 0.937849 -0.041498	0 0.000000 9999
4 9	19 12	4 9	0.191033 0.749077 0.877478 0.025365	0.002321 0.956607 0.945445 -0.004201	0.000689 0.942267 0.978559 -0.001312	-0.000314 0.942590 0.982761 -0.007320	0.005699 0.934797 0.966688 0.004256	-0.009232 0.961226 0.934975 0.006140	-0.008171 0.935171 0.973787 0.007678	-0.060829 0.938084 0.936539 -0.014156	0.071665 0.952081 0.929185 0.040532	-0.026635 0.922309 0.934382 0.023619	0.035407 0.967015 0.930850 0.032485	0.002653 0.954665 0.965387 -0.012694	0.002918 0.956215 0.263731 -0.012865	8 0.032064 9999
4 10	19 11	4 10	0.213351 0.749077 0.875103 0.010167	0.012957 0.956607 0.933782 0.018174	-0.001058 0.942267 0.966385 -0.001038	-0.000456 0.942590 0.920658 -0.009271	0.008460 0.934797 0.946828 0.016793	0.008161 0.961226 0.949752 0.012718	-0.008333 0.935171 0.921685 0.006904	-0.007607 0.938084 0.942666 0.005540	-0.004231 0.952081 0.708274 -0.041346	-0.005237 0.922309 0.934849 0.040612	0.023831 0.967015 0.937942 0.020435	0.003277 0.954665 0.669650 -0.002741	0.004135 0.956215 0.242274 0.010047	8 -0.020503 9999
4 11	19 20	4 11	0.283512 0.749077 0.830894 -0.009054	0.009648 0.956607 0.920032 -0.000589	0.009381 0.942267 0.922320 -0.005332	0.010504 0.942590 0.928674 -0.007039	0.052316 0.934797 0.908277 0.029907	-0.035462 0.961226 0.954757 -0.026439	0.008821 0.935171 0.940924 0.007016	-0.028521 0.938084 0.977282 -0.004398	-0.004645 0.952081 0.947430 -0.019692	-0.049748 0.922309 0.928317 -0.009020	0.016311 0.967015 0.977667 0.018646	-0.005737 0.954665 0.930032 -0.019860	-0.000989 0.956215 0.949586 -0.012430	0 0.000000 9999
4 12	19 20	4 12	0.293516 0.749077 0.827532 -0.025644	0.032938 0.956607 0.949900 0.041466	0.000157 0.942267 0.928468 0.008985	-0.000802 0.942590 0.927897 0.005338	0.007368 0.934797 0.956830 0.022347	-0.001283 0.961226 0.951577 -0.008969	0.030376 0.935171 0.967656 0.020902	0.026385 0.938084 0.953788 0.030536	-0.002097 0.952081 0.950553 -0.001007	0.030809 0.922309 0.955438 0.018528	0.019691 0.967015 0.960524 0.025431	-0.022911 0.954665 0.957092 -0.008099	0.031686 0.956215 0.965679 0.023300	0 0.000000 9999
4 13	19 20	4 13	0.321555 0.749077 0.784457 -0.011733	0.026659 0.956607 0.961874 0.014269	-0.005430 0.942267 0.952808 -0.006053	-0.005307 0.942590 0.953395 -0.015963	-0.068631 0.934797 0.951935 -0.029358	0.008038 0.961226 0.946186 0.013313	-0.026225 0.935171 0.961844 -0.005266	-0.072143 0.938084 0.942139 -0.030971	0.017460 0.952081 0.941883 -0.007369	-0.084008 0.922309 0.959395 -0.043955	0.003505 0.967015 0.947583 -0.001512	-0.010019 0.954665 0.956317 -0.004645	0.006009 0.956215 0.941781 -0.001283	0 0.000000 9999
4 14	19 19	4 14	0.270839 0.749077 0.808759 0.015196	-0.014327 0.956607 0.951448 -0.016735	0.065090 0.942267 0.969737 0.068698	0.064768 0.942590 0.969267 0.069546	0.029096 0.934797 0.955414 0.053970	-0.025511 0.961226 0.961083 -0.019842	0.015814 0.935171 0.970871 0.027247	-0.076812 0.938084 0.950143 -0.028868	-0.015527 0.952081 0.951772 -0.013429	-0.036577 0.922309 0.945458 0.004758	-0.018673 0.967015 0.895226 0.008172	0.061660 0.954665 0.951305 0.034754	-0.018387 0.956215 0.948526 -0.011417	4 0.028638 9999
4 15	19 20	4 15	0.318006 0.749077 0.767096 0.005786	0.014536 0.956607 0.932553 0.009991	-0.015264 0.942267 0.951875 -0.008205	-0.009383 0.942590 0.953639 -0.007248	0.024686 0.934797 0.962146 0.029122	-0.024545 0.961226 0.947172 -0.028303	0.016486 0.935171 0.961832 0.030327	-0.047002 0.938084 0.936769 0.011907	0.017224 0.952081 0.942368 0.010523	-0.003396 0.922309 0.974534 0.016310	0.007996 0.967015 0.950030 0.008969	0.024042 0.954665 0.953960 0.012269	0.011958 0.956215 0.951289 0.016247	6 0.013247 9999
4 16	19 20	4 16	0.278573 0.749077 0.803430 -0.012541	0.007902 0.956607 0.918451 -0.001425	-0.016613 0.942267 0.922856 -0.034625	-0.020792 0.942590 0.922344 -0.036565	0.009788 0.934797 0.965673 0.017976	0.020490 0.961226 0.940675 0.027680	0.014300 0.935171 0.964698 0.030357	-0.029086 0.938084 0.940350 0.010101	-0.036342 0.952081 0.938492 -0.026176	0.001360 0.922309 0.957838 0.038044	0.025052 0.967015 0.943343 0.012331	0.043015 0.954665 0.946698 0.043550	-0.006443 0.956215 0.939717 -0.004604	0 0.000000 9999
4 17	19 20	4 17	0.228844 0.749077 0.878490 -0.001105	-0.051985 0.956607 0.969373 -0.047055	0.018858 0.942267 0.957912 0.010894	0.014815 0.942590 0.959467 0.010060	-0.029881 0.934797 0.966979 -0.001969	-0.033286 0.961226 0.966697 -0.028545	-0.025255 0.935171 0.971455 -0.018207	-0.025393 0.938084 0.969542 0.000228	-0.024766 0.952081 0.951146 -0.025486	-0.047063 0.922309 0.982162 -0.022786	-0.028815 0.967015 0.974407 -0.022143	-0.054169 0.954665 0.967583 -0.044970	-0.011282 0.956215 0.993388 -0.011078	0 0.000000 9999
4 18	19 20	4 18	0.328247 0.749077 0.783716 0.023388	0.008110 0.956607 0.930328 -0.012237	-0.024026 0.942267 0.973815 -0.022720	-0.036225 0.942590 0.970880 -0.038229	-0.048632 0.934797 0.959099 -0.038989	-0.004483 0.961226 0.942319 0.000264	-0.031444 0.935171 0.953845 -0.024411	-0.060567 0.938084 0.935533 -0.035723	0.025011 0.952081 0.919460 0.012214	-0.098708 0.922309 0.942178 -0.065892	0.004979 0.967015 0.953760 0.000743	0.008879 0.954665 0.965140 0.000670	-0.003169 0.956215 0.962180 -0.005068	9 -0.039257 9999
4 19	19 20	4 19	0.201327 0.749077 0.882408 -0.005216	-0.029032 0.956607 0.910490 -0.028521	-0.012614 0.942267 0.964387 -0.010454	-0.015148 0.942590 0.963111 -0.014037	0.002798 0.934797 0.969353 0.000959	0.005723 0.961226 0.912794 0.008273	-0.030085 0.935171 0.948054 -0.029316	-0.039005 0.938084 0.925777 0.004178	-0.006476 0.952081 0.911679 0.005890	-0.026027 0.922309 0.955599 -0.005066	-0.022169 0.967015 0.961018 -0.026939	-0.012746 0.954665 0.944038 -0.014801	-0.004345 0.956215 0.970526 0.000787	0 0.000000 9999
4 20	19 19	4 20	0.307245 0.749077 0.811560 0.012263	0.018097 0.956607 0.898068 -0.003065	-0.001027 0.942267 0.946788 0.011898	-0.030853 0.942590 0.937198 -0.016458	-0.009942 0.934797 0.941969 -0.007484	0.002930 0.961226 0.959864 -0.001115	0.012813 0.935171 0.930905 0.014897	0.038826 0.938084 0.959249 0.035459	0.032996 0.952081 0.904741 0.024174	-0.042878 0.922309 0.923194 -0.002940	-0.001426 0.967015 0.964906 -0.002230	-0.009471 0.954665 0.948131 -0.015130	-0.003087 0.956215 0.920065 -0.007494	7 0.020853 9999
4 21	19 13	4 21	0.178215 0.749077 0.887657 -0.031350	0.018264 0.956607 0.944073 0.003461	-0.000509 0.942267 0.959382 -0.000462	-0.000459 0.942590 0.975319 -0.005136	-0.034643 0.934797 0.959679 -0.029718	0.020603 0.961226 0.928849 0.032096	-0.053368 0.935171 0.951817 -0.023018	-0.069469 0.938084 0.930715 -0.021198	0.000187 0.952081 0.961983 -0.010279	0.005920 0.922309 0.966947 0.022757	0.039131 0.967015 0.951940 0.033021	0.002808 0.954665 0.952018 -0.001643	0.005357 0.956215 0.585970 -0.000619	0 0.000000 9999
4 22	19 18	4 22	0.345939 0.749077 0.794215 -0.005269	-0.015546 0.956607 0.943428 -0.013415	-0.000191 0.942267 0.998023 0.001321	0.006293 0.942590 0.958258 0.009838	0.015910 0.934797 0.949314 -0.010309	-0.007640 0.961226 0.961006 -0.019476	0.014403 0.935171 0.952891 -0.005853	0.023492 0.938084 0.954548 0.010167	-0.045569 0.952081 0.936915 -0.022684	-0.019210 0.922309 0.956463 -0.023671	-0.030758 0.967015 0.970940 -0.034170	-0.001839 0.954665 0.971549 -0.002927	0.026667 0.956215 0.970590 0.026120	0 0.000000 9999
4 23	19 19	4 23	0.321648 0.749077 0.824027 0.004091	0.009834 0.956607 0.958983 -0.001879	-0.003360 0.942267 0.971978 0.005557	0.003546 0.942590 0.968411 0.001114	-0.001271 0.934797 0.948221 -0.016957	0.016958 0.961226 0.964785 0.006663	0.046531 0.935171 0.938231 0.014287	0.020072 0.938084 0.944187 -0.016890	0.009164 0.952081 0.952848 0.006673	0.066367 0.922309 0.931450 0.016942	-0.005960 0.967015 0.946486 -0.014905	0.001715 0.954665 0.958528 -0.003011	0.000842 0.956215 0.971638 -0.000087	4 -0.008329 9999
4 24	19 19	4 24	0.361823 0.749077 0.763993 -0.012449	-0.023087 0.956607 0.939601 -0.014966	-0.001914 0.942267 0.958589 0.005140	-0.011375 0.942590 0.954838 -0.005077	0.054487 0.934797 0.929228 0.022493	-0.020675 0.961226 0.967626 -0.021122	0.012335 0.935171 0.946318 -0.004107	0.052829 0.938084 0.941699 0.016727	-0.052986 0.952081 0.944041 -0.030043	-0.005950 0.922309 0.960023 -0.017273	0.019514 0.967015 0.956947 0.015131	-0.001446 0.954665 0.965736 0.002406	0.035593 0.956215 0.972452 0.030350	0 0.000000 9999
4 25	19 19	4 25	0.537401 0.749077 0.603141 0.102696	-0.036749 0.956607 0.914870 -0.015373	-0.189183 0.942267 0.912674 -0.157127	-0.187410 0.942590 0.911218 -0.155368	0.104251 0.934797 0.911724 0.051149	-0.050047 0.961226 0.939303 -0.050115	0.061925 0.935171 0.950107 0.054828	0.102369 0.938084 0.921932 0.043056	-0.042557 0.952081 0.916516 -0.013941	0.007780 0.922309 0.957844 -0.000059	0.070560 0.967015 0.954921 0.061860	0.150663 0.954665 0.960291 0.142829	-0.035239 0.956215 0.957517 -0.014020	2 -0.127029 -9
4 26	19 20	4 26	0.318778 0.749077 0.828634 0.008453	-0.007234 0.956607 0.943443 0.005826	0.000044 0.942267 0.980554 0.003588	0.004983 0.942590 0.979010 0.008367	-0.002222 0.934797 0.948112 -0.002645	-0.011729 0.961226 0.955331 0.005037	-0.003652 0.935171 0.951130 0.001170	-0.046558 0.938084 0.960336 -0.014267	0.003738 0.952081 0.920897 0.033395	-0.030727 0.922309 0.966175 0.006815	0.010676 0.967015 0.982106 0.010015	0.031965 0.954665 0.976917 0.034972	0.024069 0.956215 0.944585 0.030779	11 0.017194 9999
4 27	19 20	4 27	0.296057 0.749077 0.834806 -0.021774	-0.012807 0.956607 0.956570 -0.031974	-0.040715 0.942267 0.964460 -0.030617	-0.040965 0.942590 0.964976 -0.030875	-0.001676 0.934797 0.962233 0.008189	-0.024483 0.961226 0.950849 -0.013390	-0.001434 0.935171 0.959764 -0.005017	-0.060256 0.938084 0.942403 -0.015157	0.019869 0.952081 0.951245 0.025348	-0.041347 0.922309 0.966465 -0.013177	0.006987 0.967015 0.935781 0.014926	0.029528 0.954665 0.954380 0.003195	-0.005825 0.956215 0.969623 -0.005479	0 0.000000 9999
4 28	19 19	4 28	0.366582 0.749077 0.797148 0.018519	0.031632 0.956607 0.934295 0.014627	0.007907 0.942267 0.960592 0.008496	0.010233 0.942590 0.959907 0.014368	0.020561 0.934797 0.971728 0.013163	-0.022539 0.961226 0.947372 -0.006509	-0.042930 0.935171 0.965668 -0.024111	-0.021513 0.938084 0.941169 0.025169	0.020618 0.952081 0.976102 0.023161	-0.003553 0.922309 0.972267 0.021461	0.017409 0.967015 0.960773 0.024325	-0.025951 0.954665 0.966256 -0.018017	-0.011987 0.956215 0.967744 -0.005242	7 0.021589 9999
4 29	19 19	4 29	0.315759 0.749077 0.830549 -0.010791	-0.006140 0.956607 0.933948 0.002776	0.032775 0.942267 0.915899 0.042783	0.037535 0.942590 0.923099 0.043998	-0.012147 0.934797 0.963053 0.015870	0.006730 0.961226 0.967508 0.001606	0.009264 0.935171 0.963084 0.009608	0.016182 0.938084 0.970686 0.031929	-0.062593 0.952081 0.965534 -0.070311	-0.036094 0.922309 0.960110 0.006040	0.010013 0.967015 0.960189 -0.003013	-0.038106 0.954665 0.942573 -0.005152	-0.040486 0.956215 0.970483 -0.027235	0 0.000000 9999
4 30	19 20	4 30	0.525258 0.749077 0.574096 0.066032	0.028258 0.956607 0.947405 0.033498	0.167012 0.942267 0.913103 0.125264	0.164595 0.942590 0.915169 0.123784	0.044540 0.934797 0.933759 0.059749	0.055252 0.961226 0.913589 0.038307	0.079813 0.935171 0.912687 0.097558	0.021332 0.938084 0.966507 0.015063	0.028170 0.952081 0.941101 0.026625	0.010111 0.922309 0.956148 0.054173	0.025924 0.967015 0.943451 0.027760	0.063463 0.954665 0.920034 0.067332	0.105737 0.956215 0.866789 0.132701	6 0.080262 -9
4 31	19 20	4 31	0.497634 0.749077 0.593976 0.027465	-0.035295 0.956607 0.936283 -0.027823	-0.027167 0.942267 0.917930 0.008477	-0.026870 0.942590 0.918850 0.011905	0.067994 0.934797 0.902528 0.014988	-0.004403 0.961226 0.964452 -0.014867	0.085663 0.935171 0.940466 0.039679	0.044452 0.938084 0.941898 0.014870	-0.050320 0.952081 0.925646 -0.034451	0.051800 0.922309 0.953490 0.034321	-0.003142 0.967015 0.932770 -0.002185	0.045375 0.954665 0.938510 0.011482	0.089077 0.956215 0.970238 0.090291	6 0.033012 9999
4 32	19 20	4 32	0.367396 0.749077 0.769892 0.049583	-0.013956 0.956607 0.954916 -0.003576	0.081581 0.942267 0.902270 0.055186	0.082145 0.942590 0.903003 0.055931	-0.054227 0.934797 0.932868 -0.018037	0.026306 0.961226 0.955294 0.021786	0.002530 0.935171 0.946117 0.004189	-0.013598 0.938084 0.955919 0.003134	0.030649 0.952081 0.954600 0.010526	-0.038748 0.922309 0.947274 -0.024428	-0.004722 0.967015 0.958680 0.002227	-0.006622 0.954665 0.952142 -0.006695	-0.002164 0.956215 0.980534 -0.001329	0 0.049583 195
4 33	19 20	4 33	0.346194 0.749077 0.763442 -0.032379	-0.020283 0.956607 0.936422 0.002807	0.001879 0.942267 0.924697 0.026858	0.002490 0.942590 0.919827 0.026689	0.050182 0.934797 0.889522 0.020518	0.001289 0.961226 0.971275 0.002551	0.049685 0.935171 0.925455 0.018411	0.040616 0.938084 0.899752 0.011571	-0.039628 0.952081 0.905292 -0.019575	0.020632 0.922309 0.932803 0.011922	0.017263 0.967015 0.960173 0.014171	0.037193 0.954665 0.926866 0.019616	0.013071 0.956215 0.974898 0.004874	0 0.000000 9999
4 34	19 19	4 34	0.265214 0.749077 0.831657 -0.018054	0.008176 0.956607 0.928207 -0.003583	0.018549 0.942267 0.933534 0.017031	0.016630 0.942590 0.935178 0.015862	-0.006536 0.934797 0.956294 0.018034	0.003322 0.961226 0.920506 -0.000035	0.013352 0.935171 0.956436 0.031226	-0.043953 0.938084 0.926831 0.027329	-0.000820 0.952081 0.962556 -0.011459	-0.011067 0.922309 0.964916 0.013701	-0.024495 0.967015 0.915926 -0.014622	0.028455 0.954665 0.941344 0.026162	-0.006819 0.956215 0.960101 -0.016183	0 0.000000 9999
4 35	19 20	4 35	0.289699 0.749077 0.834514 0.014537	0.000323 0.956607 0.917235 -0.000849	-0.040291 0.942267 0.963635 -0.037258	-0.038245 0.942590 0.959318 -0.035575	-0.014053 0.934797 0.915584 -0.006376	0.016356 0.961226 0.898374 -0.006477	-0.060123 0.935171 0.934981 -0.027513	-0.021050 0.938084 0.895154 -0.007105	-0.017255 0.952081 0.952772 -0.016401	-0.028081 0.922309 0.944294 0.000102	0.012368 0.967015 0.966474 0.005600	-0.010447 0.954665 0.957542 -0.014972	-0.002360 0.956215 0.973728 -0.003846	2 -0.023273 9999
4 36	19 20	4 36	0.256949 0.749077 0.866596 -0.012148	0.050757 0.956607 0.946020 0.045153	0.017166 0.942267 0.956794 0.005593	0.016231 0.942590 0.953269 -0.001241	-0.016702 0.934797 0.968287 0.001975	0.020916 0.961226 0.953703 0.029569	-0.022779 0.935171 0.968851 -0.004824	-0.003517 0.938084 0.960483 0.021637	0.017742 0.952081 0.982332 0.001053	-0.013460 0.922309 0.959384 0.013686	0.006970 0.967015 0.976361 -0.001025	-0.012793 0.954665 0.957851 0.004633	-0.020088 0.956215 0.975119 -0.022873	0 0.000000 9999
4 37	19 20	4 37	0.275675 0.749077 0.838614 -0.012937	0.016999 0.956607 0.941670 0.024812	0.021006 0.942267 0.955880 0.002162	0.024792 0.942590 0.952481 0.005121	0.040415 0.934797 0.936539 0.002974	-0.037010 0.961226 0.911427 -0.042734	0.017226 0.935171 0.954138 0.009419	0.030743 0.938084 0.938002 0.001485	-0.033932 0.952081 0.959295 -0.029229	0.010363 0.922309 0.953557 -0.034111	-0.006667 0.967015 0.972594 -0.011616	0.001050 0.954665 0.940100 -0.002894	0.044324 0.956215 0.970437 0.039892	0 0.000000 9999
4 38	19 19	4 38	0.283363 0.749077 0.872174 0.022004	-0.020395 0.956607 0.955243 -0.018486	-0.020740 0.942267 0.970223 -0.021525	-0.021057 0.942590 0.969093 -0.024065	-0.014808 0.934797 0.975090 0.000406	-0.041726 0.961226 0.949433 -0.023351	-0.010073 0.935171 0.968649 0.011915	-0.065221 0.938084 0.954062 -0.030212	0.001419 0.952081 0.970354 -0.007069	-0.007762 0.922309 0.976813 0.010052	-0.020977 0.967015 0.978475 -0.015483	0.006366 0.954665 0.966444 0.004736	-0.003539 0.956215 0.975081 -0.005008	7 -0.025783 9999
4 39	19 20	4 39	0.376831 0.749077 0.794706 0.014323	0.006885 0.956607 0.961444 0.011474	-0.011046 0.942267 0.968225 -0.020234	-0.007729 0.942590 0.966966 -0.016546	-0.018040 0.934797 0.967322 -0.014368	-0.000024 0.961226 0.961810 -0.002063	-0.040640 0.935171 0.967387 -0.017006	-0.019551 0.938084 0.964494 0.014857	0.008367 0.952081 0.967053 0.017464	-0.018230 0.922309 0.961635 0.014547	-0.006892 0.967015 0.960785 0.000672	-0.008875 0.954665 0.968420 -0.019787	0.014063 0.956215 0.968746 0.007743	2 -0.017024 9999
4 40	19 20	4 40	0.303518 0.749077 0.764626 -0.027063	0.007105 0.956607 0.930959 0.012748	0.045630 0.942267 0.958100 0.042958	0.048351 0.942590 0.952233 0.042764	0.033924 0.934797 0.948866 0.030164	0.004844 0.961226 0.951204 -0.002413	0.005058 0.935171 0.964877 0.008723	0.035367 0.938084 0.960184 0.058385	0.024688 0.952081 0.912471 0.000415	-0.019194 0.922309 0.943996 0.017369	0.004588 0.967015 0.941344 0.004920	0.020705 0.954665 0.939873 0.000749	-0.045127 0.956215 0.925848 -0.042377	0 0.000000 9999
4 41	19 19	4 41	0.248628 0.749077 0.809307 0.008986	0.008459 0.956607 0.934093 -0.002075	0.037861 0.942267 0.926411 0.033322	0.036502 0.942590 0.945899 0.036029	-0.004971 0.934797 0.953307 0.001036	-0.032030 0.961226 0.949459 -0.023715	0.012409 0.935171 0.961440 0.005867	-0.015347 0.938084 0.962094 -0.004609	0.051881 0.952081 0.905024 0.016446	-0.052942 0.922309 0.966626 -0.032550	-0.005201 0.967015 0.940904 0.003711	0.016666 0.954665 0.936412 -0.004883	0.000292 0.956215 0.940610 0.006220	9 -0.017102 9999
4 42	19 19	4 42	0.272920 0.749077 0.758367 0.011872	-0.002943 0.956607 0.946720 -0.014095	0.026136 0.942267 0.934338 0.018739	0.028686 0.942590 0.935182 0.019456	-0.000546 0.934797 0.940162 0.001764	-0.034425 0.961226 0.918297 -0.031864	0.040436 0.935171 0.948157 0.025239	-0.049528 0.938084 0.929922 -0.025419	-0.021428 0.952081 0.969234 -0.025165	0.003621 0.922309 0.943999 0.014679	-0.026103 0.967015 0.946396 -0.015059	0.020956 0.954665 0.922815 0.019691	0.010577 0.956215 0.962362 0.008254	7 -0.017372 9999
4 43	19 19	4 43	0.286916 0.749077 0.769010 0.022642	0.042149 0.956607 0.932551 0.029878	-0.011563 0.942267 0.926653 0.005659	-0.012105 0.942590 0.928474 0.001119	0.091636 0.934797 0.932628 0.079334	-0.021839 0.961226 0.940204 -0.019716	0.057027 0.935171 0.931983 0.015697	0.027957 0.938084 0.947673 0.052839	-0.012548 0.952081 0.892569 -0.010790	0.002945 0.922309 0.958050 0.028266	-0.022394 0.967015 0.937219 -0.001881	0.015172 0.954665 0.932001 -0.008286	0.016384 0.956215 0.946942 0.025979	4 0.042383 364
4 44	19 20	4 44	0.286849 0.749077 0.837986 0.016772	-0.020964 0.956607 0.951361 -0.012572	-0.019736 0.942267 0.953863 -0.004275	-0.022956 0.942590 0.950937 -0.007675	-0.027045 0.934797 0.933029 0.014816	-0.010420 0.961226 0.942448 -0.013676	-0.016398 0.935171 0.937143 -0.006514	-0.008172 0.938084 0.955471 0.018311	0.092671 0.952081 0.932150 0.054994	0.002824 0.922309 0.941408 0.038291	0.030971 0.967015 0.970618 0.032779	-0.004374 0.954665 0.954043 -0.003168	0.026204 0.956215 0.955846 0.031621	8 0.030370 9999
4 45	19 17	4 45	0.139001 0.749077 0.926776 -0.002101	0.014334 0.956607 0.953560 0.020196	-0.000294 0.942267 0.983004 -0.001410	0.001287 0.942590 0.984998 -0.002537	-0.044170 0.934797 0.949391 -0.025931	0.000429 0.961226 0.950874 0.003334	-0.023248 0.935171 0.975019 -0.009997	0.028790 0.938084 0.948631 -0.007439	0.018821 0.952081 0.968123 0.019301	-0.011812 0.922309 0.942343 0.023239	-0.002799 0.967015 0.985937 -0.001756	-0.000483 0.954665 0.977019 -0.006257	0.001474 0.956215 0.943804 0.014740	0 0.000000 9999
4 46	19 9	4 46	0.103316 0.749077 0.921467 0.008103	-0.031700 0.956607 0.973145 -0.026465	0.010092 0.942267 0.942824 -0.000019	0.011120 0.942590 0.939659 0.000528	-0.048908 0.934797 0.948942 -0.041329	0.027684 0.961226 0.964091 0.017895	-0.035454 0.935171 0.940203 -0.020082	-0.022155 0.938084 0.961518 -0.023187	0.000801 0.952081 0.905096 -0.010499	-0.019262 0.922309 0.967241 0.005541	0.042621 0.967015 0.935647 0.034415	-0.008669 0.954665 0.923150 0.000685	0.008783 0.956215 0.454017 0.014267	4 -0.018300 9999
4 47	19 17	4 47	0.278568 0.749077 0.857741 -0.004105	-0.056175 0.956607 0.949352 -0.036140	-0.021814 0.942267 0.956272 -0.020430	0.005967 0.942590 0.951711 0.005496	0.002927 0.934797 0.930466 -0.005533	0.025186 0.961226 0.964281 0.017518	0.023353 0.935171 0.962826 0.014768	0.034485 0.938084 0.944045 0.000088	-0.034088 0.952081 0.902083 -0.033597	0.056977 0.922309 0.942617 0.005464	-0.008590 0.967015 0.961823 -0.013314	0.018386 0.954665 0.956791 0.008288	0.053863 0.956215 0.962122 0.043419	0 0.000000 9999
4 48	19 20	4 48	0.325451 0.749077 0.833854 0.000090	-0.043738 0.956607 0.957736 -0.042529	-0.017121 0.942267 0.958532 -0.022359	-0.019523 0.942590 0.956989 -0.028256	0.039303 0.934797 0.955005 0.003215	-0.000561 0.961226 0.950889 -0.000662	0.052957 0.935171 0.961722 0.040356	0.028744 0.938084 0.951420 -0.019475	-0.013503 0.952081 0.978621 -0.008810	-0.056323 0.922309 0.961429 -0.037029	-0.025147 0.967015 0.977468 -0.021115	0.054663 0.954665 0.956399 0.037848	-0.033735 0.956215 0.949119 -0.016260	1 -0.001956 9999
4 49	19 9	4 49	0.187106 0.749077 0.920332 0.004264	0.007484 0.956607 0.949785 0.017409	-0.000184 0.942267 0.987411 -0.000021	0.000176 0.942590 0.987459 0.000952	-0.025708 0.934797 0.960549 -0.033087	-0.022726 0.961226 0.952767 -0.031084	-0.008835 0.935171 0.969256 0.003610	-0.010477 0.938084 0.950246 -0.025917	0.015867 0.952081 0.759803 0.022233	-0.023008 0.922309 0.970458 0.003316	-0.039793 0.967015 0.965518 -0.041752	-0.001613 0.954665 0.962898 0.002186	0.006796 0.956215 0.470942 -0.008076	4 -0.011878 9999
4 50	19 13	4 50	0.300153 0.749077 0.826062 -0.003243	-0.013424 0.956607 0.935936 -0.009207	0.000249 0.942267 0.947529 -0.002954	0.000923 0.942590 0.957169 -0.005140	-0.007650 0.934797 0.961204 -0.019886	0.027075 0.961226 0.964173 0.025733	0.007242 0.935171 0.954628 -0.012217	0.010538 0.938084 0.959763 -0.017370	-0.022098 0.952081 0.957061 -0.030977	0.031707 0.922309 0.963353 0.009815	0.021231 0.967015 0.974410 0.015328	-0.002259 0.954665 0.942405 0.003116	-0.004578 0.956215 0.940241 -0.017364	0 0.000000 9999
4 51	19 19	4 51	0.193661 0.749077 0.906432 -0.018023	-0.022654 0.956607 0.974748 -0.018799	-0.023272 0.942267 0.959167 -0.027119	-0.023671 0.942590 0.955565 -0.024050	0.046783 0.934797 0.961368 0.009676	0.020451 0.961226 0.980886 0.029063	0.017961 0.935171 0.970483 -0.004931	0.105285 0.938084 0.945218 0.061384	-0.002709 0.952081 0.989909 -0.010069	0.085315 0.922309 0.936234 0.041812	0.027534 0.967015 0.984875 0.020545	0.011367 0.954665 0.957773 -0.002732	-0.016553 0.956215 0.987611 -0.014888	0 0.000000 9999
4 52	19 20	4 52	0.355878 0.749077 0.801417 -0.010317	-0.027095 0.956607 0.968267 -0.040020	0.042229 0.942267 0.915056 0.014481	0.043400 0.942590 0.914315 0.018570	0.018397 0.934797 0.949238 0.015532	0.026154 0.961226 0.951982 0.014656	0.026320 0.935171 0.943990 0.022076	0.010515 0.938084 0.954124 0.010931	-0.011096 0.952081 0.944494 -0.030619	-0.063055 0.922309 0.955354 -0.038167	0.026135 0.967015 0.967310 0.022804	0.022916 0.954665 0.951319 0.024188	-0.013981 0.956215 0.931983 -0.017856	0 0.000000 9999
4 53	19 15	4 53	0.227927 0.749077 0.896170 -0.004014	-0.014700 0.956607 0.963778 -0.014710	-0.000319 0.942267 0.972310 0.002421	-0.000182 0.942590 0.976005 0.001418	-0.059393 0.934797 0.965871 -0.040518	0.047798 0.961226 0.942039 0.043691	-0.038790 0.935171 0.968353 -0.015267	0.054864 0.938084 0.952276 0.026821	0.002200 0.952081 0.950239 0.013760	-0.020530 0.922309 0.960950 0.018555	0.018704 0.967015 0.961686 0.022163	-0.003766 0.954665 0.958216 -0.006869	-0.044946 0.956215 0.940599 -0.028624	0 0.000000 9999
4 54	19 14	4 54	0.275589 0.749077 0.843261 0.011861	0.003065 0.956607 0.956363 0.018258	0.011198 0.942267 0.944417 0.004344	0.010463 0.942590 0.947264 0.000961	0.073719 0.934797 0.931671 0.043009	-0.009273 0.961226 0.960871 -0.018842	-0.013121 0.935171 0.954767 -0.012522	0.087357 0.938084 0.944905 0.048552	0.018460 0.952081 0.947273 0.009017	0.085457 0.922309 0.943469 0.033540	0.012374 0.967015 0.960718 0.005535	-0.016455 0.954665 0.937999 -0.022698	0.006219 0.956215 0.952707 0.005328	7 0.023997 9999
4 55	19 19	4 55	0.347431 0.749077 0.798449 -0.011835	0.051253 0.956607 0.962884 0.065961	-0.005708 0.942267 0.905083 -0.015150	-0.004139 0.942590 0.905389 -0.010257	-0.045653 0.934797 0.937252 -0.016846	0.016244 0.961226 0.940145 0.010779	-0.049480 0.935171 0.932839 -0.015323	0.028139 0.938084 0.962974 0.020221	0.058950 0.952081 0.955721 0.044709	0.004112 0.922309 0.946722 0.018783	0.002429 0.967015 0.963823 -0.007661	-0.003067 0.954665 0.947550 0.007396	-0.000962 0.956215 0.958401 -0.021845	0 0.000000 9999
4 56	19 20	4 56	0.355399 0.749077 0.818117 0.025240	0.032320 0.956607 0.921862 0.020960	-0.010427 0.942267 0.961547 -0.009326	-0.008033 0.942590 0.965933 -0.011447	-0.032500 0.934797 0.956193 -0.031422	-0.037846 0.961226 0.948355 -0.046332	-0.021387 0.935171 0.971312 -0.006082	0.029699 0.938084 0.962979 -0.000023	0.017284 0.952081 0.957785 0.006985	-0.041084 0.922309 0.957191 -0.006576	-0.033825 0.967015 0.973826 -0.036317	-0.000984 0.954665 0.950626 -0.018995	0.034373 0.956215 0.950084 0.029870	4 -0.028162 9999
4 57	19 20	4 57	0.354888 0.749077 0.744197 -0.008046	0.012166 0.956607 0.946817 0.012833	-0.002792 0.942267 0.979151 -0.006103	-0.002899 0.942590 0.968800 -0.007815	0.039924 0.934797 0.922657 0.001359	0.006565 0.961226 0.955100 0.009036	0.013076 0.935171 0.956312 -0.030880	0.062082 0.938084 0.920868 0.000639	-0.001227 0.952081 0.957198 -0.005301	0.081976 0.922309 0.924555 0.015403	-0.010646 0.967015 0.966149 -0.017265	-0.004503 0.954665 0.968033 -0.019813	0.018285 0.956215 0.953834 0.012535	0 0.000000 9999
4 58	19 20	4 58	0.438509 0.749077 0.737288 0.050030	-0.003635 0.956607 0.964092 -0.001614	-0.015500 0.942267 0.949299 0.014663	-0.014105 0.942590 0.947772 0.010049	0.009603 0.934797 0.930493 0.046159	0.003230 0.961226 0.967740 0.001018	-0.017386 0.935171 0.951635 0.009835	-0.035025 0.938084 0.951277 0.011205	0.033821 0.952081 0.958997 0.021016	0.013593 0.922309 0.945475 0.057851	-0.024824 0.967015 0.960341 -0.026954	0.010758 0.954665 0.956840 0.003968	0.016363 0.956215 0.958475 0.033110	9 0.053799 -9
4 59	19 20	4 59	0.394658 0.749077 0.750003 -0.009476	-0.018293 0.956607 0.944938 -0.004846	-0.023702 0.942267 0.929236 -0.000715	-0.028488 0.942590 0.928252 -0.010513	-0.005461 0.934797 0.944148 0.017394	-0.005960 0.961226 0.966264 -0.000563	0.015808 0.935171 0.957027 0.015080	-0.027802 0.938084 0.968778 -0.005577	0.009873 0.952081 0.973008 0.007236	-0.022145 0.922309 0.945442 0.034492	0.030115 0.967015 0.968516 0.033950	0.016082 0.954665 0.942607 0.033451	0.003212 0.956215 0.977709 0.007031	0 0.000000 9999
4 60	19 20	4 60	0.372141 0.749077 0.782155 0.017055	0.022458 0.956607 0.963782 0.005894	0.025159 0.942267 0.969289 0.023290	0.016061 0.942590 0.966449 0.017372	0.011028 0.934797 0.963471 -0.004624	0.007897 0.961226 0.972116 0.019929	-0.020648 0.935171 0.969036 -0.024996	-0.024264 0.938084 0.961201 -0.001214	-0.042054 0.952081 0.909477 -0.002108	-0.045568 0.922309 0.964462 -0.020611	-0.039167 0.967015 0.963969 -0.043507	0.014833 0.954665 0.963689 0.020159	-0.017244 0.956215 0.899899 -0.016607	6 -0.020647 9999
4 61	19 20	4 61	0.328365 0.749077 0.820016 0.012420	-0.009383 0.956607 0.936004 -0.008827	0.015397 0.942267 0.918785 0.006568	0.013501 0.942590 0.920553 0.002344	-0.010216 0.934797 0.959133 -0.002632	-0.029441 0.961226 0.967191 -0.026879	0.031748 0.935171 0.966083 0.024420	-0.002636 0.938084 0.975568 -0.003890	0.016729 0.952081 0.955590 0.010227	-0.010356 0.922309 0.979175 0.004164	-0.004990 0.967015 0.976150 0.008517	-0.029218 0.954665 0.945870 -0.013718	-0.010844 0.956215 0.964107 -0.012469	6 0.017415 9999
4 62	19 20	4 62	0.366459 0.749077 0.798761 0.005371	-0.015979 0.956607 0.963751 -0.012608	-0.010004 0.942267 0.939313 0.001361	-0.010286 0.942590 0.937896 0.002409	0.009992 0.934797 0.960967 0.010446	0.015588 0.961226 0.961372 0.016089	0.007596 0.935171 0.972354 0.006060	-0.015393 0.938084 0.957788 0.001556	-0.026395 0.952081 0.973508 -0.030658	0.000932 0.922309 0.973419 0.022644	0.034781 0.967015 0.969515 0.030999	0.057155 0.954665 0.961571 0.061375	0.019382 0.956215 0.969902 0.014589	11 0.018156 9999
4 63	19 19	4 63	0.358930 0.749077 0.801407 0.018011	-0.018364 0.956607 0.973176 -0.024749	-0.000267 0.942267 0.969272 -0.007611	-0.000002 0.942590 0.958949 -0.004494	0.020470 0.934797 0.959745 -0.008461	0.001830 0.961226 0.971300 0.005083	0.056885 0.935171 0.960366 0.027565	0.057955 0.938084 0.945910 0.010114	-0.002897 0.952081 0.957634 -0.013008	0.101832 0.922309 0.940158 0.044013	0.014317 0.967015 0.968036 0.012743	0.001897 0.954665 0.969214 -0.008815	-0.001879 0.956215 0.955597 -0.028021	9 0.028155 9999
4 64	19 20	4 64	0.424641 0.749077 0.753264 0.039019	0.048575 0.956607 0.951397 0.027755	-0.079319 0.942267 0.933357 -0.084026	-0.078841 0.942590 0.933697 -0.079393	-0.057290 0.934797 0.960138 -0.034019	-0.017453 0.961226 0.940091 -0.003643	-0.043077 0.935171 0.956451 -0.042875	-0.008054 0.938084 0.973320 -0.000421	-0.002655 0.952081 0.969408 -0.010896	-0.049119 0.922309 0.965624 -0.018404	0.001301 0.967015 0.920263 0.010427	-0.009671 0.954665 0.954036 -0.015232	0.016284 0.956215 0.964535 0.007941	2 -0.057259 116
4 65	19 12	4 65	0.318571 0.749077 0.846747 0.015735	-0.062193 0.956607 0.957102 -0.052307	0.000880 0.942267 0.988334 -0.000194	0.002009 0.942590 0.986663 -0.000072	-0.035788 0.934797 0.943229 -0.052352	-0.007035 0.961226 0.957794 -0.025178	0.070509 0.935171 0.947550 0.050705	0.045538 0.938084 0.930125 -0.009433	-0.060048 0.952081 0.902610 -0.060603	0.054121 0.922309 0.947833 0.027420	-0.014212 0.967015 0.960775 -0.020605	-0.001949 0.954665 0.973318 -0.007983	-0.000557 0.956215 0.956702 -0.003116	8 -0.030880 9999
4 66	19 18	4 66	0.386863 0.749077 0.821703 0.080252	-0.064999 0.956607 0.929766 -0.040764	-0.049366 0.942267 0.933986 -0.081619	-0.007133 0.942590 0.939675 -0.036177	0.034451 0.934797 0.949762 0.024089	0.004987 0.961226 0.938288 0.016049	0.129038 0.935171 0.942528 0.109024	-0.030051 0.938084 0.945159 -0.004954	-0.042767 0.952081 0.924159 -0.018462	-0.042260 0.922309 0.955900 0.003678	-0.011278 0.967015 0.966749 -0.008656	-0.010984 0.954665 0.942414 -0.012249	0.081113 0.956215 0.960873 0.071880	6 0.093538 25
4 67	19 16	4 67	0.273617 0.749077 0.853726 0.000258	0.001511 0.956607 0.951107 0.004543	-0.002309 0.942267 0.872452 -0.010108	0.000353 0.942590 0.874360 -0.007425	-0.037066 0.934797 0.947684 -0.022539	-0.008453 0.961226 0.953000 -0.005548	0.010463 0.935171 0.953378 0.000377	0.002096 0.938084 0.952048 0.020227	0.001936 0.952081 0.907973 0.001869	-0.053767 0.922309 0.950981 -0.026586	-0.060239 0.967015 0.930713 -0.055243	0.002871 0.954665 0.848905 -0.004746	-0.001569 0.956215 0.963270 0.007170	9 -0.002619 9999
4 68	19 11	4 68	0.084141 0.749077 0.936704 -0.007767	0.020885 0.956607 0.950754 0.019581	0.002141 0.942267 0.932599 -0.003983	0.003381 0.942590 0.924602 0.000938	-0.005995 0.934797 0.962437 -0.001552	-0.003101 0.961226 0.980389 -0.002317	-0.006201 0.935171 0.960497 0.016388	-0.032895 0.938084 0.915717 -0.014694	0.004072 0.952081 0.913104 0.005844	-0.004989 0.922309 0.974108 -0.000231	-0.011650 0.967015 0.952660 -0.015220	-0.003463 0.954665 0.951494 0.004424	0.000760 0.956215 0.956075 0.005338	0 0.000000 9999
4 69	19 17	4 69	0.168538 0.749077 0.864666 -0.019486	0.013265 0.956607 0.944772 0.012799	0.001054 0.942267 0.937013 -0.003875	0.000598 0.942590 0.943719 -0.003077	0.002963 0.934797 0.953894 0.005183	-0.011001 0.961226 0.932654 0.002735	-0.013507 0.935171 0.946864 0.004561	-0.026905 0.938084 0.916711 0.020659	0.006106 0.952081 0.936856 0.020412	-0.014019 0.922309 0.919410 0.014608	0.010701 0.967015 0.964534 0.023361	-0.007621 0.954665 0.916536 -0.007189	0.002813 0.956215 0.910908 0.006469	0 0.000000 9999
4 70	19 20	4 70	0.381179 0.749077 0.764241 0.027218	-0.021240 0.956607 0.953293 -0.019639	0.006297 0.942267 0.901014 0.006309	0.004625 0.942590 0.902431 -0.000106	-0.030859 0.934797 0.941548 0.002338	-0.024045 0.961226 0.967451 -0.023581	0.001170 0.935171 0.953737 0.002189	-0.016279 0.938084 0.967005 0.006245	0.011892 0.952081 0.954668 -0.001763	-0.022622 0.922309 0.947074 0.009030	-0.051946 0.967015 0.933142 -0.040623	0.025279 0.954665 0.943248 0.034950	0.010617 0.956215 0.961310 -0.006811	11 0.030843 9999
4 71	19 20	4 71	0.259229 0.749077 0.772809 -0.029621	-0.029924 0.956607 0.893376 -0.017021	0.004378 0.942267 0.937373 0.015235	0.004677 0.942590 0.931597 0.007437	0.003705 0.934797 0.934877 0.009406	0.024554 0.961226 0.951157 0.026592	-0.010620 0.935171 0.940938 0.003884	0.012340 0.938084 0.957553 0.029585	-0.041347 0.952081 0.872803 -0.032071	-0.041530 0.922309 0.942574 -0.006548	-0.000961 0.967015 0.939000 -0.008174	0.061855 0.954665 0.914875 0.042945	-0.004083 0.956215 0.962665 -0.013154	0 0.000000 9999
4 72	19 16	4 72	0.274228 0.749077 0.853142 0.001214	0.005359 0.956607 0.945472 -0.004990	-0.003322 0.942267 0.980862 0.003294	-0.003519 0.942590 0.985724 0.001533	0.010020 0.934797 0.961568 -0.000978	-0.012685 0.961226 0.973062 -0.010073	0.009472 0.935171 0.967819 -0.001002	0.026876 0.938084 0.952966 -0.008481	-0.048812 0.952081 0.933266 -0.030468	0.034334 0.922309 0.956510 0.003534	0.000272 0.967015 0.965638 -0.005028	0.004263 0.954665 0.966746 0.004384	-0.002431 0.956215 0.964665 -0.002544	8 -0.006082 9999
4 73	19 20	4 73	0.322653 0.749077 0.816906 -0.012192	-0.028489 0.956607 0.937502 -0.031764	0.001484 0.942267 0.941959 0.025538	-0.000191 0.942590 0.944309 0.024361	0.055751 0.934797 0.951247 0.043944	-0.003351 0.961226 0.958934 0.003278	0.028624 0.935171 0.927572 0.028500	0.047606 0.938084 0.939090 0.024349	0.018764 0.952081 0.943434 0.016018	0.040248 0.922309 0.944781 0.000546	0.010792 0.967015 0.955805 -0.000188	0.019818 0.954665 0.956401 0.008343	0.001048 0.956215 0.981694 -0.004583	0 0.000000 9999
4 74	19 20	4 74	0.370447 0.749077 0.747293 -0.007355	0.056212 0.956607 0.945925 0.031383	-0.007462 0.942267 0.876321 0.001548	-0.006184 0.942590 0.875042 -0.000027	-0.015680 0.934797 0.942960 0.001990	-0.011884 0.961226 0.946572 -0.016609	0.023411 0.935171 0.951884 0.014445	-0.036725 0.938084 0.936728 0.016287	0.104697 0.952081 0.917301 0.056074	-0.024079 0.922309 0.969242 -0.001776	-0.000827 0.967015 0.945847 0.011412	0.008482 0.954665 0.942924 -0.000291	0.025899 0.956215 0.954256 0.022313	0 0.000000 9999
4 75	19 20	4 75	0.349778 0.749077 0.754481 0.019609	-0.001022 0.956607 0.885146 -0.014677	0.005880 0.942267 0.897566 0.004339	0.039614 0.942590 0.911960 0.039178	0.002629 0.934797 0.949193 -0.012239	-0.029296 0.961226 0.937778 -0.029489	0.006815 0.935171 0.951465 0.003931	-0.013302 0.938084 0.945414 -0.025759	-0.023129 0.952081 0.909874 -0.027694	-0.047281 0.922309 0.941605 -0.015178	-0.002893 0.967015 0.957320 0.001505	0.022195 0.954665 0.925194 0.001507	0.054606 0.956215 0.938460 0.061053	8 -0.023303 9999
4 76	19 19	4 76	0.377482 0.749077 0.771986 0.019639	-0.030293 0.956607 0.937486 -0.030571	0.003106 0.942267 0.943140 0.012011	0.021766 0.942590 0.906182 0.026313	0.013980 0.934797 0.936263 -0.002381	0.003523 0.961226 0.942340 -0.003159	-0.021725 0.935171 0.946983 -0.005848	0.020157 0.938084 0.927919 -0.020416	0.032515 0.952081 0.952307 0.018759	-0.007855 0.922309 0.940903 -0.029477	0.007221 0.967015 0.979062 0.007373	0.006885 0.954665 0.950904 -0.004232	-0.040849 0.956215 0.955852 -0.022532	1 -0.024503 9999
4 77	19 20	4 77	0.351420 0.749077 0.787637 0.006403	0.052626 0.956607 0.955216 0.050231	0.002478 0.942267 0.955938 0.024935	0.006364 0.942590 0.951258 0.023607	-0.002834 0.934797 0.955123 0.016502	-0.023143 0.961226 0.956625 -0.025049	0.026085 0.935171 0.947709 0.025746	-0.014350 0.938084 0.947557 -0.000143	-0.025735 0.952081 0.946067 -0.035812	-0.045921 0.922309 0.932964 -0.011814	-0.002356 0.967015 0.936051 0.016529	0.037156 0.954665 0.953744 0.020688	-0.028811 0.956215 0.947485 -0.031003	8 -0.015143 9999
4 78	19 19	4 78	0.343350 0.749077 0.795924 -0.020107	-0.032378 0.956607 0.952795 -0.015860	0.028054 0.942267 0.923834 -0.004637	0.028236 0.942590 0.921132 0.000343	-0.042247 0.934797 0.941856 -0.001484	0.023027 0.961226 0.959020 0.022386	-0.001394 0.935171 0.949435 0.005408	-0.035073 0.938084 0.958798 -0.006949	0.003482 0.952081 0.982459 -0.002522	-0.069328 0.922309 0.942893 -0.026074	0.021686 0.967015 0.971431 0.012068	0.006248 0.954665 0.950428 0.009233	-0.010831 0.956215 0.982522 -0.017788	0 0.000000 9999
4 79	19 19	4 79	0.324253 0.749077 0.662142 -0.034116	-0.004385 0.956607 0.844246 0.013699	-0.001893 0.942267 0.949504 -0.009840	-0.003546 0.942590 0.872085 0.010839	0.049610 0.934797 0.894688 0.023875	-0.032543 0.961226 0.929814 -0.034819	0.067487 0.935171 0.918457 0.042956	0.027559 0.938084 0.873463 -0.024890	-0.031266 0.952081 0.777744 0.015478	-0.061968 0.922309 0.910186 -0.027403	-0.017965 0.967015 0.951434 -0.034091	0.056176 0.954665 0.919234 0.032427	0.017883 0.956215 0.944705 0.018918	0 0.000000 9999
4 80	19 20	4 80	0.403934 0.749077 0.731774 0.031622	0.003200 0.956607 0.902754 0.022283	0.016774 0.942267 0.943241 0.016588	-0.001543 0.942590 0.934581 -0.005028	0.120544 0.934797 0.889878 0.066091	0.025391 0.961226 0.931041 0.017091	0.051151 0.935171 0.937880 0.013439	0.157783 0.938084 0.870926 0.091713	-0.000213 0.952081 0.876266 -0.005576	0.118356 0.922309 0.931981 0.064036	0.012933 0.967015 0.939598 0.001288	0.026334 0.954665 0.946235 0.014333	0.008847 0.956215 0.967465 0.007057	7 0.053853 148
4 81	19 20	4 81	0.415415 0.749077 0.737272 0.024655	-0.006027 0.956607 0.967031 0.000346	0.019025 0.942267 0.960105 0.024558	0.015187 0.942590 0.956712 0.016793	-0.059768 0.934797 0.935428 -0.027804	-0.023450 0.961226 0.951294 -0.026439	-0.050885 0.935171 0.945941 -0.029839	-0.074990 0.938084 0.946707 -0.029195	-0.007311 0.952081 0.960711 0.015404	-0.034662 0.922309 0.957534 0.010749	0.006804 0.967015 0.971337 0.005076	-0.005236 0.954665 0.952718 -0.012681	0.036390 0.956215 0.945951 0.056017	6 -0.027123 9999
4 82	19 20	4 82	0.395879 0.749077 0.753405 0.024915	0.034090 0.956607 0.950173 0.020145	-0.009837 0.942267 0.942361 -0.010636	-0.010498 0.942590 0.938150 -0.013615	-0.017927 0.934797 0.936937 0.002376	0.013803 0.961226 0.952899 0.022308	-0.013853 0.935171 0.947520 -0.005388	-0.058456 0.938084 0.940957 -0.023763	0.012436 0.952081 0.923559 -0.000346	-0.045460 0.922309 0.945512 -0.018293	-0.013040 0.967015 0.962376 -0.016746	0.015230 0.954665 0.947227 0.040727	-0.005191 0.956215 0.970993 -0.013500	11 0.031855 9999
4 83	19 19	4 83	0.374069 0.749077 0.645003 0.012316	-0.022385 0.956607 0.851796 -0.004714	-0.011684 0.942267 0.963173 -0.016172	-0.023430 0.942590 0.865503 -0.016996	0.048005 0.934797 0.883700 -0.006271	0.012022 0.961226 0.949171 0.008700	0.054109 0.935171 0.911344 0.010799	0.077704 0.938084 0.888346 0.007099	-0.070225 0.952081 0.823984 -0.040142	-0.059211 0.922309 0.903255 0.016882	0.006368 0.967015 0.949752 -0.000637	0.015125 0.954665 0.957622 0.008507	-0.009385 0.956215 0.932502 -0.030438	8 -0.022235 9999
4 84	19 20	4 84	0.414826 0.749077 0.677014 -0.002507	0.000834 0.956607 0.904253 0.021341	-0.035975 0.942267 0.882815 -0.017400	-0.031788 0.942590 0.887459 -0.010951	-0.035685 0.934797 0.931095 -0.030726	-0.044714 0.961226 0.957711 -0.049629	0.007440 0.935171 0.956472 -0.005011	-0.046236 0.938084 0.946829 -0.046509	-0.006954 0.952081 0.942737 -0.008629	-0.030433 0.922309 0.961783 -0.022800	0.004722 0.967015 0.959765 -0.008780	-0.039497 0.954665 0.929272 -0.032835	-0.014258 0.956215 0.947017 -0.004870	0 0.000000 9999
4 85	19 20	4 85	0.419207 0.749077 0.710428 -0.007445	0.001739 0.956607 0.935524 0.025559	-0.032800 0.942267 0.897896 -0.008808	-0.017232 0.942590 0.899156 0.002784	-0.054598 0.934797 0.941349 -0.031551	0.027079 0.961226 0.959735 0.033480	-0.011501 0.935171 0.964822 -0.002299	-0.019024 0.938084 0.952304 0.008433	-0.017758 0.952081 0.913024 -0.016800	-0.046353 0.922309 0.939734 -0.003783	0.016906 0.967015 0.951918 -0.006884	-0.026028 0.954665 0.902516 0.000687	-0.002953 0.956215 0.953686 -0.009701	0 0.000000 9999
4 86	19 20	4 86	0.374146 0.749077 0.748589 0.014323	-0.016726 0.956607 0.930183 -0.010863	-0.015329 0.942267 0.930923 -0.023489	-0.015844 0.942590 0.931787 -0.024838	0.003596 0.934797 0.948624 0.020802	-0.001496 0.961226 0.947689 -0.013817	0.024202 0.935171 0.955036 0.014354	-0.016056 0.938084 0.943178 -0.003665	0.016217 0.952081 0.957128 -0.005896	-0.030279 0.922309 0.940518 0.006558	0.008293 0.967015 0.958014 0.014726	-0.002009 0.954665 0.936926 0.012921	-0.000576 0.956215 0.966263 0.000490	3 -0.018861 9999
4 87	19 19	4 87	0.322573 0.749077 0.789811 -0.000894	0.041454 0.956607 0.920278 0.019318	0.017822 0.942267 0.953292 0.021501	0.016007 0.942590 0.956257 0.019675	0.001801 0.934797 0.948294 0.006797	0.001696 0.961226 0.938319 0.005309	-0.022769 0.935171 0.950616 0.012550	-0.044248 0.938084 0.945223 0.011225	0.036555 0.952081 0.961782 0.023126	-0.024840 0.922309 0.946685 -0.003274	-0.016779 0.967015 0.953208 -0.011145	0.023136 0.954665 0.934429 0.014600	0.026509 0.956215 0.958442 0.028951	0 0.000000 9999
4 88	19 20	4 88	0.235993 0.749077 0.794914 -0.021781	-0.016821 0.956607 0.911036 -0.002103	-0.007250 0.942267 0.956412 -0.019815	-0.008676 0.942590 0.933997 -0.017986	0.011912 0.934797 0.931232 -0.002049	-0.026722 0.961226 0.959059 -0.011314	0.020186 0.935171 0.948631 -0.006447	0.002906 0.938084 0.941151 -0.005886	-0.008215 0.952081 0.909530 -0.005618	-0.025321 0.922309 0.948991 0.000575	-0.003463 0.967015 0.975623 -0.005522	0.000844 0.954665 0.965182 -0.008047	-0.002363 0.956215 0.979401 -0.006398	0 0.000000 9999
4 89	19 19	4 89	0.395422 0.749077 0.768837 0.048366	-0.018641 0.956607 0.918017 -0.011243	-0.034297 0.942267 0.930302 -0.037208	-0.038479 0.942590 0.930712 -0.037409	-0.034980 0.934797 0.958573 -0.022742	-0.061575 0.961226 0.936408 -0.052162	-0.023222 0.935171 0.957045 -0.006322	-0.056792 0.938084 0.948367 -0.037793	0.021695 0.952081 0.945530 0.007185	-0.041422 0.922309 0.961357 -0.015840	0.033079 0.967015 0.967814 0.022146	-0.023982 0.954665 0.947441 -0.027640	0.013960 0.956215 0.970117 0.022024	0 0.048366 217
4 90	19 20	4 90	0.356666 0.749077 0.713478 -0.028211	0.032443 0.956607 0.938289 0.014621	-0.029334 0.942267 0.962971 -0.031981	-0.014662 0.942590 0.958629 -0.018908	-0.002575 0.934797 0.930125 0.018387	0.023678 0.961226 0.952238 0.028768	0.055812 0.935171 0.959258 0.045443	0.025519 0.938084 0.942548 0.029833	-0.036736 0.952081 0.897144 -0.042010	-0.032103 0.922309 0.947013 0.003077	-0.022734 0.967015 0.933430 -0.000237	0.041862 0.954665 0.956915 0.015081	0.036910 0.956215 0.936411 0.031815	0 0.000000 9999
4 91	19 20	4 91	0.273690 0.749077 0.845322 -0.013608	-0.017055 0.956607 0.963416 -0.027051	-0.022755 0.942267 0.962557 -0.026631	-0.024088 0.942590 0.960067 -0.032566	-0.001056 0.934797 0.967505 0.025062	0.008526 0.961226 0.968614 -0.000114	-0.012768 0.935171 0.969145 0.001129	-0.027676 0.938084 0.963264 0.013055	-0.000224 0.952081 0.960094 0.009467	-0.022578 0.922309 0.962604 0.002393	-0.019676 0.967015 0.967481 -0.015838	0.000005 0.954665 0.973087 0.005380	0.000357 0.956215 0.972992 0.000271	0 0.000000 9999
4 92	19 20	4 92	0.417632 0.749077 0.732129 0.038760	0.000162 0.956607 0.929653 -0.010276	0.040346 0.942267 0.952662 0.014825	0.041889 0.942590 0.950323 0.020407	0.042915 0.934797 0.954646 0.059238	-0.071373 0.961226 0.948303 -0.062111	-0.005440 0.935171 0.957454 -0.000940	-0.068763 0.938084 0.937393 -0.024187	0.002862 0.952081 0.952809 -0.008934	-0.066487 0.922309 0.948632 -0.039168	-0.054995 0.967015 0.916359 -0.043606	0.062499 0.954665 0.947568 0.040561	-0.015664 0.956215 0.959017 -0.018651	4 0.047917 223
4 93	19 20	4 93	0.359651 0.749077 0.779032 0.001665	-0.027531 0.956607 0.941346 -0.029650	0.000911 0.942267 0.954785 0.005438	0.000930 0.942590 0.953668 0.009565	-0.042927 0.934797 0.933496 -0.022891	-0.013164 0.961226 0.956276 -0.013087	-0.026416 0.935171 0.953919 0.010661	-0.065897 0.938084 0.943641 -0.013853	0.039113 0.952081 0.934440 0.032555	-0.055467 0.922309 0.944881 -0.008012	-0.007834 0.967015 0.948915 -0.000699	-0.036579 0.954665 0.949305 -0.043424	0.033639 0.956215 0.955989 0.025723	8 0.007362 9999
4 94	19 20	4 94	0.364063 0.749077 0.758835 -0.009118	-0.017683 0.956607 0.957441 -0.029411	-0.038289 0.942267 0.944939 -0.031434	-0.038333 0.942590 0.945879 -0.030067	0.038600 0.934797 0.962502 0.045115	0.006579 0.961226 0.962061 0.005058	-0.011220 0.935171 0.969821 0.000667	-0.005200 0.938084 0.963086 0.017732	-0.048590 0.952081 0.943413 -0.033781	-0.021484 0.922309 0.950984 -0.001169	-0.009858 0.967015 0.967686 -0.011173	0.013032 0.954665 0.962833 0.001240	-0.011408 0.956215 0.933520 -0.013595	0 0.000000 9999
4 95	19 19	4 95	0.330178 0.749077 0.802273 0.011979	0.021512 0.956607 0.966074 0.027176	0.007223 0.942267 0.959588 0.004797	0.005364 0.942590 0.955012 0.000329	-0.064875 0.934797 0.949811 -0.043146	0.006100 0.961226 0.936859 0.010195	-0.063433 0.935171 0.947765 -0.039945	-0.083918 0.938084 0.936244 -0.028148	-0.025929 0.952081 0.941439 -0.025484	-0.080381 0.922309 0.954145 -0.039877	0.001984 0.967015 0.958235 0.000983	0.024200 0.954665 0.957485 0.011954	0.050064 0.956215 0.962753 0.049186	4 -0.022734 9999
4 96	19 20	4 96	0.195545 0.749077 0.871050 -0.031501	0.032065 0.956607 0.957485 0.019095	0.016293 0.942267 0.971323 0.015667	0.012357 0.942590 0.961090 0.009054	0.043020 0.934797 0.947558 0.012978	0.017488 0.961226 0.969204 0.017072	0.077584 0.935171 0.952817 0.049109	0.042176 0.938084 0.948563 0.003209	0.050019 0.952081 0.910395 0.027336	0.099090 0.922309 0.932929 0.035706	-0.022026 0.967015 0.973281 -0.025177	0.013388 0.954665 0.966131 0.012019	-0.001656 0.956215 0.955874 0.003821	0 0.000000 9999
4 97	19 19	4 97	0.373378 0.749077 0.750793 0.026302	-0.031973 0.956607 0.954027 -0.017508	-0.035222 0.942267 0.944994 -0.030886	-0.030180 0.942590 0.949590 -0.023276	-0.012753 0.934797 0.946334 -0.028301	-0.003673 0.961226 0.945769 -0.010820	0.023093 0.935171 0.953159 0.014970	-0.010080 0.938084 0.961369 -0.016524	-0.001565 0.952081 0.935416 -0.006844	0.015937 0.922309 0.960009 0.015648	-0.005827 0.967015 0.968177 -0.007566	0.003673 0.954665 0.941330 -0.008700	-0.006887 0.956215 0.954378 -0.004059	2 -0.028502 9999
4 98	19 19	4 98	0.251644 0.749077 0.812391 -0.011825	-0.023534 0.956607 0.958021 -0.033122	0.006863 0.942267 0.957365 -0.004428	0.003053 0.942590 0.959249 -0.002335	-0.029450 0.934797 0.943717 -0.007810	-0.008304 0.961226 0.943975 -0.003413	-0.014442 0.935171 0.962671 -0.011451	-0.060389 0.938084 0.949981 -0.012248	0.007951 0.952081 0.940643 -0.017723	-0.080270 0.922309 0.954780 -0.046974	-0.039953 0.967015 0.948403 -0.028745	-0.010097 0.954665 0.952415 -0.006391	-0.002211 0.956215 0.969258 -0.013279	0 0.000000 9999
4 99	19 20	4 99	0.390698 0.749077 0.764466 -0.001079	-0.013987 0.956607 0.916217 -0.013402	-0.001976 0.942267 0.912528 0.003138	-0.001866 0.942590 0.909859 0.003261	-0.050218 0.934797 0.965474 -0.040585	0.055596 0.961226 0.968219 0.057695	0.020957 0.935171 0.976161 0.018497	-0.025295 0.938084 0.974779 -0.016228	-0.022048 0.952081 0.952801 -0.020220	-0.025412 0.922309 0.969719 0.000841	-0.019282 0.967015 0.968207 -0.015329	-0.054726 0.954665 0.940687 -0.021756	0.016660 0.956215 0.981956 0.012119	0 0.000000 9999
4 100	19 20	4 100	0.298063 0.749077 0.810404 -0.015198	0.047768 0.956607 0.955444 0.038755	-0.018473 0.942267 0.937232 -0.023864	-0.016048 0.942590 0.935069 -0.019261	-0.002826 0.934797 0.944028 0.022508	0.001679 0.961226 0.962597 0.004099	-0.046993 0.935171 0.933544 -0.002269	-0.037422 0.938084 0.967124 -0.024286	0.022532 0.952081 0.957650 0.008410	-0.018016 0.922309 0.970582 0.007745	-0.010313 0.967015 0.978061 -0.013766	-0.010576 0.954665 0.946863 0.009230	0.018750 0.956215 0.978868 0.018184	0 0.000000 9999
4 101	19 18	4 101	0.331980 0.749077 0.756417 0.011788	-0.039475 0.956607 0.944938 -0.037260	0.027803 0.942267 0.957747 0.027022	0.010278 0.942590 0.960075 0.012450	0.052043 0.934797 0.920544 -0.000476	-0.008477 0.961226 0.953306 0.003713	0.025662 0.935171 0.947868 -0.003361	0.075181 0.938084 0.926798 0.019083	-0.007365 0.952081 0.939332 -0.007709	0.100986 0.922309 0.924144 0.035235	-0.010616 0.967015 0.958027 -0.024132	-0.003670 0.954665 0.954277 -0.009602	-0.009490 0.956215 0.947582 -0.012483	1 -0.020958 9999
4 102	19 20	4 102	0.342652 0.749077 0.712086 -0.010614	0.029682 0.956607 0.921954 0.034109	0.012259 0.942267 0.955917 -0.003201	0.017621 0.942590 0.944670 0.002189	0.056467 0.934797 0.915333 0.022599	0.001273 0.961226 0.943959 0.004125	0.024106 0.935171 0.949835 -0.006953	0.057956 0.938084 0.928234 0.015282	0.015341 0.952081 0.927745 0.016594	-0.000515 0.922309 0.955502 0.004858	0.009300 0.967015 0.940962 -0.001640	0.000042 0.954665 0.947386 -0.013642	-0.014936 0.956215 0.892110 -0.020935	0 0.000000 9999
4 103	19 20	4 103	0.369584 0.749077 0.772178 0.005122	-0.010891 0.956607 0.960759 -0.000505	0.012583 0.942267 0.927306 0.006184	0.012419 0.942590 0.928408 0.006610	-0.034691 0.934797 0.950274 -0.006261	-0.015643 0.961226 0.955692 -0.026671	-0.068311 0.935171 0.956792 -0.042041	0.006277 0.938084 0.969064 0.002207	0.008106 0.952081 0.945295 0.005421	-0.069448 0.922309 0.967678 -0.045024	-0.033137 0.967015 0.948565 -0.030018	-0.045479 0.954665 0.958643 -0.039485	-0.006066 0.956215 0.965238 -0.015253	9 -0.015186 9999
4 104	19 20	4 104	0.272625 0.749077 0.855680 -0.025991	-0.007393 0.956607 0.958973 0.009166	-0.013757 0.942267 0.949098 -0.004359	-0.016566 0.942590 0.949178 -0.007565	0.013933 0.934797 0.935582 -0.008362	-0.008180 0.961226 0.967201 -0.008324	-0.007329 0.935171 0.968458 -0.022098	0.058040 0.938084 0.943695 0.013754	-0.013311 0.952081 0.964958 -0.017025	0.064764 0.922309 0.938857 0.009758	0.012095 0.967015 0.977626 0.012239	0.009836 0.954665 0.971025 -0.000986	0.002405 0.956215 0.982554 -0.001783	0 0.000000 9999
4 105	19 20	4 105	0.325592 0.749077 0.780035 -0.000586	-0.000035 0.956607 0.959716 0.006706	0.001667 0.942267 0.960577 0.007063	0.000751 0.942590 0.963242 0.005598	0.071614 0.934797 0.912534 0.025100	0.043672 0.961226 0.953205 0.046265	0.039729 0.935171 0.945040 0.011631	0.082266 0.938084 0.913943 0.022020	0.019997 0.952081 0.951990 0.005657	0.075904 0.922309 0.924502 0.005320	0.022170 0.967015 0.963514 0.012807	0.019177 0.954665 0.951561 0.000240	0.035481 0.956215 0.971845 0.024262	0 0.000000 9999
4 106	19 20	4 106	0.404847 0.749077 0.690804 -0.015489	-0.016276 0.956607 0.951756 -0.034632	-0.001813 0.942267 0.929836 -0.030438	-0.001643 0.942590 0.930466 -0.028830	-0.049828 0.934797 0.936007 -0.004366	0.008688 0.961226 0.961988 0.001406	-0.029425 0.935171 0.954621 -0.006455	-0.064428 0.938084 0.930362 0.005195	-0.021197 0.952081 0.944964 -0.033764	-0.032150 0.922309 0.961322 -0.013426	-0.023673 0.967015 0.926737 -0.011282	0.004254 0.954665 0.943533 0.017843	-0.000662 0.956215 0.976348 -0.002892	0 0.000000 9999
4 107	19 20	4 107	0.414228 0.749077 0.736908 0.026463	-0.022539 0.956607 0.937523 -0.021812	-0.011976 0.942267 0.942217 0.004911	-0.013506 0.942590 0.939631 0.002055	0.042349 0.934797 0.959559 0.025493	-0.004643 0.961226 0.955643 -0.007390	0.017892 0.935171 0.969237 0.005034	0.053695 0.938084 0.955254 0.033793	-0.017963 0.952081 0.939874 -0.016195	0.055448 0.922309 0.960611 0.056042	0.027742 0.967015 0.973021 0.018065	-0.025109 0.954665 0.958282 -0.020108	-0.023405 0.956215 0.930648 -0.017578	9 0.038510 9999
4 108	19 20	4 108	0.398577 0.749077 0.742907 -0.012435	0.020421 0.956607 0.952967 0.005098	-0.011349 0.942267 0.946013 -0.016646	-0.012619 0.942590 0.945674 -0.016784	-0.022208 0.934797 0.958081 -0.010292	-0.045954 0.961226 0.967571 -0.049690	-0.049634 0.935171 0.964020 -0.032372	-0.034804 0.938084 0.968545 -0.015584	0.030530 0.952081 0.957111 0.030670	-0.039601 0.922309 0.963220 -0.017654	-0.031455 0.967015 0.964568 -0.024040	-0.012724 0.954665 0.955149 -0.009821	-0.003370 0.956215 0.971559 -0.007360	0 0.000000 9999
4 109	19 20	4 109	0.310207 0.749077 0.850987 0.002352	-0.019802 0.956607 0.960077 -0.005798	-0.005651 0.942267 0.956489 -0.013667	-0.007458 0.942590 0.954296 -0.015485	-0.015299 0.934797 0.966782 0.013479	0.024506 0.961226 0.980339 0.024998	0.013118 0.935171 0.969307 0.003008	-0.023092 0.938084 0.968841 0.005788	0.022232 0.952081 0.966327 0.022970	-0.036647 0.922309 0.952624 0.005656	-0.009711 0.967015 0.975813 -0.016504	-0.009353 0.954665 0.975830 0.004470	0.018855 0.956215 0.971570 0.019490	8 0.007350 9999
4 110	19 18	4 110	0.578566 0.749077 0.304297 0.038140	0.014426 0.956607 0.850473 0.005208	-0.005877 0.942267 0.970822 -0.011966	-0.006531 0.942590 0.969836 -0.014005	0.103445 0.934797 0.740929 -0.010993	-0.070007 0.961226 0.932728 -0.054160	0.107318 0.935171 0.881248 0.048264	0.061377 0.938084 0.898513 0.000044	-0.091966 0.952081 0.768446 -0.047927	-0.086068 0.922309 0.897230 -0.058205	-0.004348 0.967015 0.905597 -0.018718	0.005608 0.954665 0.900536 -0.018953	0.005222 0.956215 0.958181 0.009225	9 -0.047116 -9
4 111	19 20	4 111	0.405160 0.749077 0.773392 0.025024	-0.008899 0.956607 0.930476 -0.014623	0.013734 0.942267 0.944705 0.037988	0.017579 0.942590 0.942928 0.039652	-0.028237 0.934797 0.953756 -0.017123	-0.000115 0.961226 0.944350 0.002448	-0.021206 0.935171 0.969767 -0.018100	-0.046682 0.938084 0.948624 -0.003260	-0.048668 0.952081 0.945924 -0.041916	-0.052082 0.922309 0.967778 -0.016336	-0.021577 0.967015 0.963952 -0.026887	0.048578 0.954665 0.956221 0.026592	0.002330 0.956215 0.965446 -0.008306	8 -0.032387 9999
4 112	19 20	4 112	0.327986 0.749077 0.796713 -0.004197	0.028762 0.956607 0.954327 0.033036	0.020241 0.942267 0.972303 0.031221	0.026909 0.942590 0.974268 0.032780	0.028349 0.934797 0.941889 -0.001859	0.025081 0.961226 0.967382 0.019841	-0.012785 0.935171 0.965748 -0.027008	0.073991 0.938084 0.948554 0.043107	-0.001911 0.952081 0.931062 -0.018055	0.032846 0.922309 0.943966 -0.012716	0.046544 0.967015 0.959627 0.045479	-0.001483 0.954665 0.967261 -0.006833	-0.058500 0.956215 0.927800 -0.039552	0 0.000000 9999
4 113	19 20	4 113	0.359683 0.749077 0.818307 0.033755	0.006842 0.956607 0.974616 0.013402	0.039270 0.942267 0.939186 0.028119	0.041858 0.942590 0.934480 0.030371	-0.004988 0.934797 0.968181 0.009740	0.049947 0.961226 0.966583 0.049594	0.018515 0.935171 0.969146 0.015586	-0.042065 0.938084 0.958149 -0.023003	-0.012589 0.952081 0.965242 -0.004979	-0.005309 0.922309 0.964885 -0.000183	0.001777 0.967015 0.970336 0.001754	0.010094 0.954665 0.973096 0.012448	0.028621 0.956215 0.972119 0.023496	0 0.033755 9999
4 114	19 14	4 114	0.281711 0.749077 0.875472 0.004557	-0.006453 0.956607 0.968142 -0.006643	0.000393 0.942267 0.935575 0.015980	0.000498 0.942590 0.940496 0.016835	0.002671 0.934797 0.961749 -0.000866	-0.007639 0.961226 0.975735 -0.001369	0.070620 0.935171 0.933593 0.042876	0.047126 0.938084 0.953342 0.023781	-0.003612 0.952081 0.942355 -0.024389	0.096239 0.922309 0.915437 0.029651	0.024925 0.967015 0.969010 0.019983	0.010153 0.954665 0.924920 0.007159	0.065597 0.956215 0.951399 0.053135	6 0.013978 9999
4 115	19 19	4 115	0.439600 0.749077 0.734889 0.039704	0.009492 0.956607 0.961978 0.013858	-0.008486 0.942267 0.934674 -0.006846	-0.009960 0.942590 0.933670 -0.008060	-0.049295 0.934797 0.959404 -0.021456	-0.010141 0.961226 0.958550 -0.008069	0.002499 0.935171 0.962486 -0.000410	-0.039835 0.938084 0.956126 -0.006214	-0.009816 0.952081 0.947774 0.016805	-0.056885 0.922309 0.950495 -0.006367	0.004320 0.967015 0.962153 0.002574	-0.023058 0.954665 0.963204 -0.021618	0.000988 0.956215 0.943985 -0.003770	0 0.039704 9999
4 116	19 19	4 116	0.314972 0.749077 0.801812 0.006018	-0.025078 0.956607 0.908209 -0.013326	-0.001668 0.942267 0.962828 -0.005540	-0.027050 0.942590 0.966357 -0.026022	0.051451 0.934797 0.934575 0.014556	0.001828 0.961226 0.959084 -0.005402	0.008038 0.935171 0.957636 0.004662	-0.015658 0.938084 0.958625 -0.013827	-0.067355 0.952081 0.887508 -0.028898	-0.079444 0.922309 0.920791 -0.012113	0.001943 0.967015 0.954674 0.000551	0.010142 0.954665 0.954717 0.005747	-0.011681 0.956215 0.967440 -0.006729	8 -0.013187 9999
4 117	19 20	4 117	0.374682 0.749077 0.800308 0.011911	-0.011076 0.956607 0.952256 -0.012952	-0.036000 0.942267 0.944376 -0.069873	-0.032299 0.942590 0.947130 -0.059261	-0.018376 0.934797 0.957826 -0.007211	-0.003022 0.961226 0.978538 0.000196	0.004261 0.935171 0.961484 -0.003923	0.004807 0.938084 0.971378 0.006901	-0.064483 0.952081 0.946384 -0.052552	-0.028113 0.922309 0.957318 -0.006081	0.010591 0.967015 0.975215 0.009226	0.014056 0.954665 0.960932 0.038927	-0.042792 0.956215 0.949360 -0.031987	2 -0.028849 9999
4 118	19 19	4 118	0.218439 0.749077 0.850312 -0.010243	0.018811 0.956607 0.930695 0.027322	0.009270 0.942267 0.954931 0.004748	0.013406 0.942590 0.931989 0.026624	0.056833 0.934797 0.943441 0.038831	-0.018197 0.961226 0.946581 -0.018939	0.034606 0.935171 0.949570 0.018507	0.045562 0.938084 0.942953 0.026197	0.023816 0.952081 0.912875 0.036992	-0.026224 0.922309 0.930659 0.008379	0.004434 0.967015 0.962204 0.006873	0.011137 0.954665 0.960393 0.006708	-0.027296 0.956215 0.954826 -0.016906	0 0.000000 9999
4 119	19 17	4 119	0.285950 0.749077 0.806178 0.001970	0.024856 0.956607 0.954940 0.018984	-0.001482 0.942267 0.948396 -0.003907	-0.001232 0.942590 0.950521 -0.004673	0.029491 0.934797 0.944638 0.006676	-0.017785 0.961226 0.948399 -0.009661	0.020093 0.935171 0.937752 -0.004836	0.000166 0.938084 0.939589 -0.015812	0.001571 0.952081 0.938296 -0.015521	0.048947 0.922309 0.928923 0.005210	0.080671 0.967015 0.930343 0.071834	0.007075 0.954665 0.936669 0.005259	0.000635 0.956215 0.978592 0.009203	10 0.011896 9999
4 120	19 18	4 120	0.269919 0.749077 0.854975 -0.012057	0.021908 0.956607 0.938745 0.027038	-0.004286 0.942267 0.944084 -0.002488	-0.002791 0.942590 0.940655 -0.005143	0.003006 0.934797 0.959058 0.022309	-0.003592 0.961226 0.941852 -0.006053	-0.044937 0.935171 0.955215 -0.022710	-0.045739 0.938084 0.951628 -0.009838	0.035852 0.952081 0.947922 0.014059	-0.048802 0.922309 0.962653 -0.015907	0.020198 0.967015 0.946342 0.009972	0.024209 0.954665 0.946206 0.035220	0.000863 0.956215 0.973217 -0.000172	0 0.000000 9999
4 121	19 17	4 121	0.225880 0.749077 0.834923 -0.040392	0.002289 0.956607 0.907746 -0.006763	0.000076 0.942267 0.935885 0.003180	-0.011947 0.942590 0.936351 -0.009777	0.032076 0.934797 0.949018 0.037691	-0.048342 0.961226 0.936953 -0.042635	0.009006 0.935171 0.949419 0.018292	-0.048435 0.938084 0.941240 -0.011984	0.002072 0.952081 0.925565 0.003886	-0.014846 0.922309 0.924767 0.009766	0.016093 0.967015 0.957218 -0.002239	0.027711 0.954665 0.938201 0.031595	0.000435 0.956215 0.892859 0.003151	0 0.000000 9999
4 122	19 19	4 122	0.167640 0.749077 0.804218 -0.032289	-0.008101 0.956607 0.926198 -0.005229	-0.011480 0.942267 0.950369 -0.010202	-0.008313 0.942590 0.947586 -0.011393	-0.000996 0.934797 0.947738 -0.003673	-0.019901 0.961226 0.963904 -0.023130	-0.008925 0.935171 0.943661 -0.000771	0.008084 0.938084 0.942189 -0.002649	-0.049742 0.952081 0.825540 -0.027751	-0.028386 0.922309 0.892142 -0.004845	0.000795 0.967015 0.947550 0.001697	0.010452 0.954665 0.943703 -0.001001	-0.010316 0.956215 0.885770 0.000722	0 0.000000 9999
4 123	19 20	4 123	0.381531 0.749077 0.785806 0.042503	0.057020 0.956607 0.924734 0.038511	-0.007216 0.942267 0.960646 -0.009779	-0.009611 0.942590 0.961869 -0.009226	-0.037866 0.934797 0.951220 -0.040734	0.034599 0.961226 0.960463 0.041683	-0.052651 0.935171 0.959558 -0.039706	-0.061540 0.938084 0.954817 -0.029672	-0.006236 0.952081 0.938126 -0.019096	-0.058187 0.922309 0.949623 -0.010976	-0.015022 0.967015 0.958695 0.002245	0.027038 0.954665 0.958771 0.006365	0.029118 0.956215 0.921483 0.029264	0 0.042503 358
4 124	19 19	4 124	0.275293 0.749077 0.818821 0.009979	0.024712 0.956607 0.912921 0.018576	0.041496 0.942267 0.973079 0.036097	0.041743 0.942590 0.971725 0.036695	0.045575 0.934797 0.950293 0.020304	-0.019421 0.961226 0.909422 -0.013917	-0.001682 0.935171 0.964467 0.010813	-0.057943 0.938084 0.927780 -0.007041	0.043189 0.952081 0.957270 0.040858	-0.015203 0.922309 0.945783 0.000709	-0.042724 0.967015 0.940390 -0.046231	0.000388 0.954665 0.950749 -0.016797	0.061360 0.956215 0.941975 0.058715	8 0.020192 9999
4 125	19 20	4 125	0.366443 0.749077 0.774907 -0.005512	-0.031824 0.956607 0.944251 -0.021800	-0.065791 0.942267 0.944041 -0.069351	-0.063462 0.942590 0.942654 -0.063240	-0.037102 0.934797 0.952713 -0.036135	-0.001172 0.961226 0.952919 -0.015624	-0.077635 0.935171 0.947793 -0.071529	-0.019223 0.938084 0.948527 -0.026061	-0.010806 0.952081 0.941081 0.005553	-0.020265 0.922309 0.954710 -0.008984	0.029095 0.967015 0.963436 0.032070	-0.044140 0.954665 0.942335 -0.050608	-0.024945 0.956215 0.942441 -0.005404	0 0.000000 9999
4 126	19 18	4 126	0.411779 0.749077 0.732899 0.025818	0.027293 0.956607 0.948059 0.021041	-0.010740 0.942267 0.952386 -0.005482	-0.012495 0.942590 0.947335 -0.002351	-0.037547 0.934797 0.949012 -0.027548	-0.022598 0.961226 0.909207 -0.009848	-0.057420 0.935171 0.942820 -0.032914	-0.061637 0.938084 0.945611 -0.031490	0.015696 0.952081 0.937068 0.011393	-0.032024 0.922309 0.967215 0.001347	-0.005780 0.967015 0.927841 -0.014889	0.044728 0.954665 0.934664 0.021251	-0.016299 0.956215 0.957142 -0.031936	6 -0.029151 9999
4 127	19 19	4 127	0.312397 0.749077 0.830108 0.011583	0.008096 0.956607 0.953056 0.005773	0.026072 0.942267 0.959379 0.000396	0.030192 0.942590 0.957487 0.010086	0.042298 0.934797 0.965423 0.039066	0.036780 0.961226 0.951832 0.028752	0.078093 0.935171 0.964263 0.070054	-0.016281 0.938084 0.950286 0.010510	-0.021958 0.952081 0.955241 -0.025619	-0.000543 0.922309 0.947397 0.035013	0.021569 0.967015 0.954737 0.020575	0.067672 0.954665 0.970770 0.048313	-0.020112 0.956215 0.959189 -0.022398	6 0.028486 9999
4 128	19 10	4 128	0.182115 0.749077 0.780945 0.003252	-0.002737 0.956607 0.950017 -0.000974	0.003459 0.942267 0.993200 0.002094	0.003164 0.942590 0.994254 0.002023	-0.008260 0.934797 0.948756 0.022609	-0.019118 0.961226 0.897866 -0.022101	0.012505 0.935171 0.982627 0.007159	-0.085786 0.938084 0.841112 -0.007408	0.061395 0.952081 0.908978 0.021812	-0.107512 0.922309 0.796651 -0.011165	-0.007252 0.967015 0.891996 0.011599	0.024120 0.954665 0.916010 0.011082	0.001611 0.956215 0.862216 -0.002604	4 0.008575 9999
4 129	19 19	4 129	0.269663 0.749077 0.816205 -0.018806	-0.003022 0.956607 0.954831 -0.002716	0.009668 0.942267 0.934711 0.004400	0.008860 0.942590 0.930350 0.003409	-0.040501 0.934797 0.917753 -0.005268	0.000436 0.961226 0.915001 -0.000019	-0.022614 0.935171 0.915501 0.028123	-0.015766 0.938084 0.957282 -0.009199	0.001716 0.952081 0.958673 -0.002754	-0.043950 0.922309 0.954375 -0.015412	-0.020717 0.967015 0.947524 -0.023146	-0.020048 0.954665 0.908730 0.018513	-0.000440 0.956215 0.965285 -0.005263	0 0.000000 9999
4 130	19 20	4 130	0.336861 0.749077 0.799113 -0.021605	-0.018065 0.956607 0.952133 -0.001311	-0.034048 0.942267 0.941266 -0.012269	-0.031709 0.942590 0.941344 -0.009339	0.006462 0.934797 0.952225 -0.004033	-0.019460 0.961226 0.952361 -0.010959	-0.007156 0.935171 0.957408 -0.003172	0.008800 0.938084 0.954758 0.001303	-0.027151 0.952081 0.959353 -0.028216	-0.076341 0.922309 0.954328 -0.033000	0.013450 0.967015 0.979687 0.009565	-0.007507 0.954665 0.960726 -0.012939	-0.035967 0.956215 0.931725 -0.038698	0 0.000000 9999
4 131	19 10	4 131	0.146460 0.749077 0.915768 -0.012981	-0.020568 0.956607 0.933709 -0.027709	0.002303 0.942267 0.904927 0.003282	0.002458 0.942590 0.904745 -0.001844	-0.045951 0.934797 0.962042 -0.036896	0.034902 0.961226 0.939400 0.036025	-0.061940 0.935171 0.957380 -0.038334	0.028699 0.938084 0.958177 0.021532	0.037649 0.952081 0.470921 -0.020366	-0.053281 0.922309 0.944477 -0.021099	0.011840 0.967015 0.942836 0.004652	0.019234 0.954665 0.860749 0.009183	0.003105 0.956215 0.936944 0.002742	0 0.000000 9999
4 132	19 8	4 132	0.151058 0.749077 0.858873 -0.001173	0.030328 0.956607 0.951723 0.029296	0.014531 0.942267 0.896630 0.002647	0.015201 0.942590 0.903959 0.009156	-0.033308 0.934797 0.923591 -0.006692	0.001718 0.961226 0.975387 -0.002789	-0.059269 0.935171 0.930758 -0.033027	-0.074435 0.938084 0.874997 -0.008473	0.040933 0.952081 0.920073 0.008040	-0.024768 0.922309 0.963583 0.004070	0.012706 0.967015 0.958605 0.003696	-0.027369 0.954665 0.904291 0.006591	0.000330 0.956215 0.941012 -0.002717	0 0.000000 9999
4 133	19 20	4 133	0.386279 0.749077 0.774920 -0.001653	0.002166 0.956607 0.920736 0.020017	0.026325 0.942267 0.925332 0.042465	0.029735 0.942590 0.921083 0.049989	0.004297 0.934797 0.961536 0.009768	0.008608 0.961226 0.971756 0.009115	-0.004585 0.935171 0.969073 0.001686	0.006507 0.938084 0.967753 0.026563	-0.003722 0.952081 0.965081 -0.010533	-0.033053 0.922309 0.962795 0.006677	0.045384 0.967015 0.967471 0.049430	-0.078161 0.954665 0.936172 -0.053859	0.008165 0.956215 0.977494 -0.003766	0 0.000000 9999
4 134	19 19	4 134	0.261943 0.749077 0.812295 -0.040361	0.008445 0.956607 0.944872 0.019455	-0.010156 0.942267 0.957803 -0.006104	-0.009885 0.942590 0.952088 0.000030	0.058986 0.934797 0.907381 0.019209	-0.003775 0.961226 0.956084 -0.003543	0.046764 0.935171 0.935237 0.009044	0.085807 0.938084 0.905331 0.019779	0.026776 0.952081 0.937237 0.015671	0.110831 0.922309 0.895349 0.016988	0.030555 0.967015 0.956329 0.024027	0.022135 0.954665 0.953532 0.007591	0.018459 0.956215 0.958889 0.012856	0 0.000000 9999
4 135	19 9	4 135	0.167457 0.749077 0.853197 -0.036697	0.003685 0.956607 0.920232 0.004172	-0.028651 0.942267 0.905827 -0.026965	-0.011241 0.942590 0.924577 -0.020658	0.010722 0.934797 0.966902 0.018098	-0.006611 0.961226 0.911689 -0.011344	-0.031488 0.935171 0.961115 -0.002329	0.056873 0.938084 0.941103 0.013616	0.055124 0.952081 0.462892 0.031536	-0.023551 0.922309 0.954134 -0.011871	-0.010335 0.967015 0.947905 -0.017251	0.038495 0.954665 0.687332 -0.011292	-0.000526 0.956215 0.997763 -0.000306	0 0.000000 9999
4 136	19 18	4 136	0.301674 0.749077 0.820557 -0.024159	-0.028006 0.956607 0.932768 -0.008394	0.006584 0.942267 0.921645 0.029785	0.003992 0.942590 0.927136 0.020559	-0.045819 0.934797 0.940412 -0.016226	0.002928 0.961226 0.956216 0.000404	-0.059189 0.935171 0.960155 -0.044834	-0.056502 0.938084 0.963520 -0.050054	0.035797 0.952081 0.944640 0.023405	-0.080007 0.922309 0.960821 -0.061719	-0.000704 0.967015 0.962546 0.000831	-0.033061 0.954665 0.930991 -0.004219	-0.000573 0.956215 0.982277 -0.005708	0 0.000000 9999
4 137	19 19	4 137	0.268412 0.749077 0.892470 0.006938	0.004122 0.956607 0.979272 0.006565	-0.015443 0.942267 0.959164 0.006753	-0.018075 0.942590 0.961503 0.005518	-0.061620 0.934797 0.947559 -0.024350	-0.027831 0.961226 0.982423 -0.025989	-0.021289 0.935171 0.971221 -0.004777	-0.005982 0.938084 0.979762 -0.000712	0.003679 0.952081 0.971468 -0.002752	-0.022398 0.922309 0.955651 0.019989	-0.018232 0.967015 0.975072 -0.003645	0.045072 0.954665 0.976306 0.035029	0.010925 0.956215 0.978131 0.009604	11 0.015589 9999
4 138	19 17	4 138	0.299713 0.749077 0.839528 0.001750	0.002905 0.956607 0.936288 -0.009550	-0.015193 0.942267 0.972834 -0.030019	-0.013905 0.942590 0.971971 -0.027463	0.018939 0.934797 0.962319 0.011825	0.006150 0.961226 0.947569 0.012481	0.001924 0.935171 0.963844 0.020823	0.042440 0.938084 0.950793 0.007889	0.007572 0.952081 0.973910 0.002640	-0.026935 0.922309 0.940012 0.015692	0.035312 0.967015 0.946006 0.025546	0.045250 0.954665 0.963851 0.037495	0.004889 0.956215 0.994081 0.004602	11 0.008100 9999
4 139	19 9	4 139	0.376996 0.749077 0.794314 0.042155	0.029503 0.956607 0.908414 0.017604	0.006693 0.942267 0.943295 0.019352	0.002086 0.942590 0.884676 0.011704	0.018592 0.934797 0.959439 0.019288	-0.001367 0.961226 0.910307 0.001368	-0.008462 0.935171 0.954878 -0.016003	0.013655 0.938084 0.944425 -0.036225	0.024910 0.952081 0.908400 -0.007164	-0.056838 0.922309 0.954706 -0.031255	-0.024127 0.967015 0.937305 -0.039350	0.064422 0.954665 0.664744 0.022329	-0.014718 0.956215 0.965042 -0.003364	0 0.042155 374
4 140	19 20	4 140	0.357184 0.749077 0.810432 0.024774	0.021643 0.956607 0.970512 0.013320	0.017327 0.942267 0.970386 0.008337	0.016896 0.942590 0.966926 0.003876	0.001742 0.934797 0.966357 0.009259	-0.003076 0.961226 0.976348 -0.009393	-0.035201 0.935171 0.974064 -0.037728	0.003106 0.938084 0.966938 0.013461	0.017375 0.952081 0.963186 0.026063	-0.042642 0.922309 0.964534 -0.027328	0.038269 0.967015 0.973830 0.040855	-0.014175 0.954665 0.971652 -0.005450	-0.013003 0.956215 0.962677 -0.012330	0 0.024774 9999
5 6	13 13	5 6	0.291454 0.800618 0.855191 0.037293	-0.017992 0.950128 0.932869 -0.026976	0.004710 0.974864 0.976526 -0.004043	0.044638 0.943450 0.971185 0.036080	0.030406 0.942149 0.945089 -0.026943	0.034834 0.974925 0.925122 0.032825	0.108786 0.929786 0.927042 0.035115	-0.063007 0.952836 0.922446 -0.034328	-0.106075 0.942392 0.859698 -0.083477	-0.098274 0.919313 0.907705 -0.048671	0.061796 0.961015 0.943143 0.032886	0.195606 0.875360 0.913284 0.051002	0.001139 0.974154 0.972672 -0.007679	8 -0.055795 -9
5 7	13 12	5 7	0.296838 0.800618 0.832961 0.026099	-0.025003 0.950128 0.942973 -0.037270	0.057737 0.974864 0.857785 0.037402	0.018552 0.943450 0.829369 0.011040	-0.041177 0.942149 0.926030 -0.010441	-0.024349 0.974925 0.955212 -0.043595	0.035970 0.929786 0.952640 0.015633	-0.061864 0.952836 0.940643 -0.045518	-0.062289 0.942392 0.927949 -0.078922	-0.069850 0.919313 0.938410 -0.019947	-0.081397 0.961015 0.897918 -0.028926	0.422641 0.875360 0.591285 0.249311	0.003628 0.974154 0.985148 0.001308	11 0.080665 -9
5 8	13 11	5 8	0.204706 0.800618 0.877992 0.071861	-0.016543 0.950128 0.944508 -0.016890	0.027850 0.974864 0.841195 0.005560	0.014850 0.943450 0.827543 0.001617	-0.099562 0.942149 0.931166 -0.066843	0.022788 0.974925 0.983860 0.031372	-0.067393 0.929786 0.917621 -0.023552	-0.075505 0.952836 0.897826 -0.023159	0.001249 0.942392 0.943478 0.003985	0.058169 0.919313 0.972896 0.092722	0.074241 0.961015 0.963212 0.050973	-0.180924 0.875360 0.830202 0.001774	0.001511 0.974154 0.937849 -0.010389	9 0.081628 -9
5 9	13 12	5 9	0.196897 0.800618 0.877478 0.009691	-0.019226 0.950128 0.945445 -0.017941	-0.001406 0.974864 0.978559 0.000102	-0.000512 0.943450 0.982761 0.000435	0.038892 0.942149 0.966688 0.019576	-0.002319 0.974925 0.934975 -0.002690	-0.057054 0.929786 0.973787 -0.023816	-0.070695 0.952836 0.936539 -0.032947	0.001116 0.942392 0.929185 -0.006068	-0.071368 0.919313 0.934382 -0.026120	0.062443 0.961015 0.930850 0.030785	0.072571 0.875360 0.965387 -0.002714	0.029959 0.974154 0.263731 -0.000469	7 -0.017869 9999
5 10	13 11	5 10	0.225838 0.800618 0.875103 0.017622	-0.010274 0.950128 0.933782 0.002082	-0.003087 0.974864 0.966385 -0.004549	-0.002250 0.943450 0.920658 0.031513	-0.033849 0.942149 0.946828 -0.014570	-0.000255 0.974925 0.949752 0.002690	-0.067234 0.929786 0.921685 -0.017866	-0.004312 0.952836 0.942666 0.006961	0.013551 0.942392 0.708274 -0.034089	-0.023836 0.919313 0.934849 0.021669	-0.052373 0.961015 0.937942 -0.025460	0.308321 0.875360 0.669650 0.004432	0.031238 0.974154 0.242274 0.007664	8 -0.024510 9999
5 11	13 20	5 11	0.277317 0.800618 0.830894 -0.008633	-0.004280 0.950128 0.920032 -0.008778	-0.002643 0.974864 0.922320 -0.012661	-0.001730 0.943450 0.928674 -0.023585	0.059837 0.942149 0.908277 0.029864	-0.003938 0.974925 0.954757 -0.015516	0.041081 0.929786 0.940924 0.015607	-0.034606 0.952836 0.977282 -0.022102	-0.018603 0.942392 0.947430 -0.017707	-0.077538 0.919313 0.928317 -0.028989	0.007171 0.961015 0.977667 -0.000948	0.023232 0.875360 0.930032 0.000808	0.004715 0.974154 0.949586 0.005785	0 0.000000 9999
5 12	13 20	5 12	0.295897 0.800618 0.827532 0.002560	0.001165 0.950128 0.949900 0.014459	-0.013148 0.974864 0.928468 0.000930	-0.010810 0.943450 0.927897 0.011652	0.022524 0.942149 0.956830 0.005793	0.001546 0.974925 0.951577 -0.000170	0.006039 0.929786 0.967656 0.001087	0.007417 0.952836 0.953788 0.009837	-0.000327 0.942392 0.950553 -0.000131	0.018827 0.919313 0.955438 0.009924	0.041257 0.961015 0.960524 0.038274	-0.035449 0.875360 0.957092 -0.013595	-0.000654 0.974154 0.965679 0.003622	10 0.009899 9999
5 13	13 20	5 13	0.319887 0.800618 0.784457 0.011871	-0.052892 0.950128 0.961874 -0.031610	-0.032212 0.974864 0.952808 -0.016788	-0.032266 0.943450 0.953395 -0.009962	0.032388 0.942149 0.951935 0.032568	0.005680 0.974925 0.946186 0.005297	0.003729 0.929786 0.961844 0.013213	-0.068775 0.952836 0.942139 -0.029993	0.020830 0.942392 0.941883 -0.011250	0.016107 0.919313 0.959395 0.048249	-0.040769 0.961015 0.947583 -0.047080	-0.034671 0.875360 0.956317 -0.008277	-0.000846 0.974154 0.941781 0.002967	9 0.023932 9999
5 14	13 19	5 14	0.270102 0.800618 0.808759 -0.000222	0.030765 0.950128 0.951448 0.026053	-0.000336 0.974864 0.969737 0.000991	0.004893 0.943450 0.969267 0.011644	-0.015679 0.942149 0.955414 0.010054	0.003638 0.974925 0.961083 0.001741	0.027361 0.929786 0.970871 0.029584	-0.029865 0.952836 0.950143 0.001323	0.046179 0.942392 0.951772 0.034033	0.007807 0.919313 0.945458 0.031014	-0.082692 0.961015 0.895226 -0.055520	0.064374 0.875360 0.951305 0.010678	0.033548 0.974154 0.948526 0.036195	0 0.000000 9999
5 15	13 20	5 15	0.320888 0.800618 0.767096 0.026719	-0.000423 0.950128 0.932553 0.001816	0.077408 0.974864 0.951875 0.077414	0.053217 0.943450 0.953639 0.047728	-0.022200 0.942149 0.962146 -0.012095	0.004849 0.974925 0.947172 -0.001392	-0.008228 0.929786 0.961832 0.027908	-0.040265 0.952836 0.936769 0.011559	0.019053 0.942392 0.942368 -0.002207	-0.025337 0.919313 0.974534 -0.001814	-0.036259 0.961015 0.950030 -0.028030	0.082340 0.875360 0.953960 0.064081	-0.017972 0.974154 0.951289 -0.021128	11 0.041378 9999
5 16	13 20	5 16	0.270347 0.800618 0.803430 -0.005981	-0.019546 0.950128 0.918451 -0.018389	0.002549 0.974864 0.922856 0.001814	-0.023344 0.943450 0.922344 -0.021692	-0.014545 0.942149 0.965673 -0.019977	0.001590 0.974925 0.940675 -0.003813	-0.044680 0.929786 0.964698 -0.030364	-0.082406 0.952836 0.940350 -0.035768	0.014386 0.942392 0.938492 -0.017909	-0.053160 0.919313 0.957838 -0.022656	-0.008859 0.961015 0.943343 -0.037821	0.001025 0.875360 0.946698 -0.000104	0.026953 0.974154 0.939717 0.025343	0 0.000000 9999
5 17	13 20	5 17	0.210722 0.800618 0.878490 -0.010476	-0.004027 0.950128 0.969373 -0.015681	0.010216 0.974864 0.957912 0.029401	0.014961 0.943450 0.959467 0.044630	-0.016266 0.942149 0.966979 0.006077	0.010500 0.974925 0.966697 0.005807	-0.028100 0.929786 0.971455 0.005011	-0.018887 0.952836 0.969542 0.006647	0.045078 0.942392 0.951146 0.025141	-0.008530 0.919313 0.982162 0.005631	0.010239 0.961015 0.974407 0.005129	-0.043429 0.875360 0.967583 -0.035271	0.000132 0.974154 0.993388 -0.003376	0 0.000000 9999
5 18	13 20	5 18	0.309775 0.800618 0.783716 0.005281	-0.009805 0.950128 0.930328 -0.000378	-0.047467 0.974864 0.973815 -0.049093	0.003216 0.943450 0.970880 0.002466	0.047046 0.942149 0.959099 0.037570	0.014656 0.974925 0.942319 0.020566	-0.016165 0.929786 0.953845 -0.001769	0.022775 0.952836 0.935533 0.028653	0.003422 0.942392 0.919460 0.001002	-0.010198 0.919313 0.942178 0.000720	0.034616 0.961015 0.953760 0.026171	0.075253 0.875360 0.965140 0.035198	-0.000714 0.974154 0.962180 0.002208	2 -0.016102 9999
5 19	13 20	5 19	0.187027 0.800618 0.882408 -0.022542	0.012368 0.950128 0.910490 0.006115	0.082530 0.974864 0.964387 0.089636	0.064237 0.943450 0.963111 0.074572	0.004231 0.942149 0.969353 0.002854	0.009292 0.974925 0.912794 0.007541	-0.037175 0.929786 0.948054 -0.016179	-0.067105 0.952836 0.925777 -0.027259	0.065823 0.942392 0.911679 0.048024	-0.018229 0.919313 0.955599 0.001335	0.009591 0.961015 0.961018 -0.001869	0.097298 0.875360 0.944038 0.095106	-0.001859 0.974154 0.970526 -0.001939	0 0.000000 9999
5 20	13 19	5 20	0.290704 0.800618 0.811560 -0.014962	0.018922 0.950128 0.898068 0.030194	-0.006134 0.974864 0.946788 0.003034	0.029296 0.943450 0.937198 0.032125	0.047638 0.942149 0.941969 0.054040	-0.027009 0.974925 0.959864 -0.013594	-0.003836 0.929786 0.930905 0.017249	0.013020 0.952836 0.959249 0.012398	-0.033246 0.942392 0.904741 -0.009935	-0.076313 0.919313 0.923194 -0.030242	0.062199 0.961015 0.964906 0.036681	0.003054 0.875360 0.948131 -0.019687	-0.002387 0.974154 0.920065 -0.004365	0 0.000000 9999
5 21	13 13	5 21	0.191908 0.800618 0.887657 -0.008767	-0.036497 0.950128 0.944073 -0.037672	0.004740 0.974864 0.959382 0.006085	-0.036145 0.943450 0.975319 -0.021906	0.013841 0.942149 0.959679 0.020970	0.017638 0.974925 0.928849 0.014109	-0.042780 0.929786 0.951817 -0.011980	-0.023445 0.952836 0.930715 0.029265	0.000724 0.942392 0.961983 0.006728	-0.020486 0.919313 0.966947 0.004306	0.026029 0.961015 0.951940 0.019193	0.092348 0.875360 0.952018 0.008998	0.022366 0.974154 0.585970 -0.006503	0 0.000000 9999
5 22	13 18	5 22	0.340072 0.800618 0.794215 0.032854	-0.018318 0.950128 0.943428 -0.002845	0.001101 0.974864 0.998023 0.000235	0.003429 0.943450 0.958258 0.002449	0.029260 0.942149 0.949314 0.019659	-0.018993 0.974925 0.961006 -0.015128	0.006291 0.929786 0.952891 -0.015432	0.009318 0.952836 0.954548 0.000026	-0.050387 0.942392 0.936915 -0.012998	-0.047310 0.919313 0.956463 -0.043424	0.018392 0.961015 0.970940 0.007333	0.091108 0.875360 0.971549 0.001936	-0.005069 0.974154 0.970590 -0.007462	9 -0.037771 9999
5 23	13 19	5 23	0.286540 0.800618 0.824027 -0.003121	-0.015064 0.950128 0.958983 -0.029216	-0.001728 0.974864 0.971978 0.001800	0.047357 0.943450 0.968411 0.047404	0.012936 0.942149 0.948221 -0.016487	0.009577 0.974925 0.964785 0.012450	0.058745 0.929786 0.938231 0.029329	0.039234 0.952836 0.944187 0.006874	0.005746 0.942392 0.952848 -0.003841	0.047345 0.919313 0.931450 -0.001327	0.044440 0.961015 0.946486 0.019023	0.060760 0.875360 0.958528 0.009142	-0.001086 0.974154 0.971638 -0.001091	0 0.000000 9999
5 24	13 19	5 24	0.341230 0.800618 0.763993 0.000439	-0.000018 0.950128 0.939601 -0.006339	-0.001483 0.974864 0.958589 -0.004903	0.011475 0.943450 0.954838 0.003677	0.040799 0.942149 0.929228 0.002870	0.008272 0.974925 0.967626 0.012575	0.035762 0.929786 0.946318 0.014548	0.028325 0.952836 0.941699 -0.008659	-0.041899 0.942392 0.944041 -0.014386	0.008135 0.919313 0.960023 -0.005751	0.007111 0.961015 0.956947 0.001203	0.042547 0.875360 0.965736 0.006665	0.083031 0.974154 0.972452 0.085116	6 0.002527 9999
5 25	13 19	5 25	0.427591 0.800618 0.603141 -0.028635	-0.002370 0.950128 0.914870 -0.017026	-0.001268 0.974864 0.912674 0.004759	0.000044 0.943450 0.911218 0.006774	0.010520 0.942149 0.911724 -0.016074	0.001054 0.974925 0.939303 0.004420	0.048237 0.929786 0.950107 0.012947	0.031303 0.952836 0.921932 -0.005597	-0.067670 0.942392 0.916516 -0.043393	-0.006400 0.919313 0.957844 -0.009447	0.017121 0.961015 0.954921 0.004452	0.027851 0.875360 0.960291 0.009436	0.017246 0.974154 0.957517 0.022385	0 0.000000 9999
5 26	13 20	5 26	0.284297 0.800618 0.828634 0.004221	-0.007863 0.950128 0.943443 -0.025021	-0.031055 0.974864 0.980554 -0.028385	-0.023724 0.943450 0.979010 -0.026556	0.040589 0.942149 0.948112 0.011465	-0.000322 0.974925 0.955331 -0.010009	0.074960 0.929786 0.951130 0.040212	-0.019436 0.952836 0.960336 0.001379	-0.066260 0.942392 0.920897 -0.032597	-0.024175 0.919313 0.966175 -0.000655	-0.015241 0.961015 0.982106 -0.019498	0.041994 0.875360 0.976917 0.037084	-0.006471 0.974154 0.944585 -0.005947	6 0.013028 9999
5 27	13 20	5 27	0.272154 0.800618 0.834806 -0.021669	-0.039801 0.950128 0.956570 -0.036714	0.004917 0.974864 0.964460 -0.001904	0.019038 0.943450 0.964976 0.012768	-0.005177 0.942149 0.962233 0.006834	0.037531 0.974925 0.950849 0.031757	-0.046436 0.929786 0.959764 -0.031710	-0.062003 0.952836 0.942403 -0.017552	0.014683 0.942392 0.951245 -0.001089	-0.064483 0.919313 0.966465 -0.053099	-0.017738 0.961015 0.935781 -0.002361	-0.002824 0.875360 0.954380 -0.024665	-0.001823 0.974154 0.969623 -0.003509	0 0.000000 9999
5 28	13 19	5 28	0.325908 0.800618 0.797148 0.021342	-0.007275 0.950128 0.934295 -0.023848	-0.036108 0.974864 0.960592 -0.042861	0.028729 0.943450 0.959907 0.015344	-0.021845 0.942149 0.971728 -0.020015	0.008401 0.974925 0.947372 -0.002231	-0.010472 0.929786 0.965668 0.005545	-0.079218 0.952836 0.941169 -0.032626	0.044670 0.942392 0.976102 0.029363	-0.051499 0.919313 0.972267 -0.037717	0.009504 0.961015 0.960773 0.003815	0.035646 0.875360 0.966256 0.035270	-0.000757 0.974154 0.967744 -0.011172	2 -0.030245 9999
5 29	13 19	5 29	0.314867 0.800618 0.830549 0.039576	-0.010015 0.950128 0.933948 -0.014980	0.000558 0.974864 0.915899 0.015941	-0.054814 0.943450 0.923099 -0.036205	0.033020 0.942149 0.963053 0.032193	-0.029845 0.974925 0.967508 -0.028124	-0.010619 0.929786 0.963084 -0.029175	-0.004371 0.952836 0.970686 0.011127	0.003166 0.942392 0.965534 0.000432	-0.018997 0.919313 0.960110 0.014687	0.021202 0.961015 0.960189 0.012519	-0.043310 0.875360 0.942573 0.008104	0.010699 0.974154 0.970483 0.008827	0 0.039576 9999
5 30	13 20	5 30	0.462001 0.800618 0.574096 0.017384	-0.014388 0.950128 0.947405 -0.008538	0.006634 0.974864 0.913103 -0.003936	-0.011419 0.943450 0.915169 -0.012952	-0.067173 0.942149 0.933759 -0.037186	0.017651 0.974925 0.913589 0.039284	-0.131674 0.929786 0.912687 -0.076216	0.019678 0.952836 0.966507 0.017179	0.024654 0.942392 0.941101 0.004019	-0.053567 0.919313 0.956148 -0.021635	0.031449 0.961015 0.943451 0.017992	-0.003405 0.875360 0.920034 0.007361	0.001205 0.974154 0.866789 0.002214	6 -0.036400 9999
5 31	13 20	5 31	0.450946 0.800618 0.593976 0.006040	-0.015203 0.950128 0.936283 -0.022889	-0.000937 0.974864 0.917930 0.006108	0.001204 0.943450 0.918850 0.015978	0.024989 0.942149 0.902528 0.003695	0.008500 0.974925 0.964452 0.017754	-0.000310 0.929786 0.940466 -0.043930	0.031518 0.952836 0.941898 0.008291	-0.015056 0.942392 0.925646 -0.001056	0.032127 0.919313 0.953490 0.026575	0.022307 0.961015 0.932770 0.009616	0.035120 0.875360 0.938510 0.011041	-0.005319 0.974154 0.970238 -0.003326	6 -0.016289 9999
5 32	13 20	5 32	0.313643 0.800618 0.769892 -0.013485	0.012371 0.950128 0.954916 0.002625	-0.000567 0.974864 0.902270 -0.005735	0.009746 0.943450 0.903003 0.003281	-0.029364 0.942149 0.932868 0.003532	-0.013372 0.974925 0.955294 -0.003159	-0.035475 0.929786 0.946117 -0.009404	-0.011141 0.952836 0.955919 0.000171	0.043517 0.942392 0.954600 0.017398	-0.053243 0.919313 0.947274 -0.027740	-0.006905 0.961015 0.958680 0.013738	-0.001692 0.875360 0.952142 -0.002760	0.001066 0.974154 0.980534 -0.000310	0 0.000000 9999
5 33	13 20	5 33	0.341606 0.800618 0.763442 0.025622	0.023819 0.950128 0.936422 0.025206	-0.002269 0.974864 0.924697 -0.003798	-0.006266 0.943450 0.919827 -0.020273	0.013754 0.942149 0.889522 -0.003967	-0.002715 0.974925 0.971275 -0.001329	0.028575 0.929786 0.925455 0.016255	0.052368 0.952836 0.899752 0.013115	-0.062912 0.942392 0.905292 -0.040068	0.001027 0.919313 0.932803 -0.021232	0.057793 0.961015 0.960173 0.046716	-0.002355 0.875360 0.926866 -0.007467	-0.005698 0.974154 0.974898 -0.008087	10 0.034597 9999
5 34	13 19	5 34	0.258381 0.800618 0.831657 -0.004839	-0.029433 0.950128 0.928207 -0.020492	0.001647 0.974864 0.933534 -0.005886	-0.001549 0.943450 0.935178 -0.010586	-0.033015 0.942149 0.956294 -0.005261	0.017095 0.974925 0.920506 0.007598	-0.041540 0.929786 0.956436 -0.011113	-0.070200 0.952836 0.926831 -0.012371	0.026426 0.942392 0.962556 0.014222	-0.052373 0.919313 0.964916 -0.025832	-0.049071 0.961015 0.915926 -0.014326	0.041619 0.875360 0.941344 0.000794	-0.016652 0.974154 0.960101 -0.021302	0 0.000000 9999
5 35	13 20	5 35	0.272667 0.800618 0.834514 0.020537	-0.006041 0.950128 0.917235 0.001258	0.000333 0.974864 0.963635 -0.002445	-0.037723 0.943450 0.959318 -0.049744	-0.004814 0.942149 0.915584 0.005452	0.011057 0.974925 0.898374 0.014811	-0.013856 0.929786 0.934981 -0.002785	-0.033213 0.952836 0.895154 -0.011902	-0.017521 0.942392 0.952772 -0.013588	-0.039314 0.919313 0.944294 -0.029068	0.002706 0.961015 0.966474 0.005679	0.004269 0.875360 0.957542 -0.015367	0.006777 0.974154 0.973728 -0.002334	3 -0.031962 9999
5 36	13 20	5 36	0.242849 0.800618 0.866596 -0.000359	0.003936 0.950128 0.946020 0.021949	-0.004946 0.974864 0.956794 0.005034	-0.040227 0.943450 0.953269 -0.022313	0.012157 0.942149 0.968287 0.012553	0.027927 0.974925 0.953703 0.027374	0.044048 0.929786 0.968851 0.052743	-0.018456 0.952836 0.960483 0.011534	0.006263 0.942392 0.982332 0.002420	-0.018167 0.919313 0.959384 0.006959	0.014494 0.961015 0.976361 0.008489	0.001376 0.875360 0.957851 -0.003255	-0.002257 0.974154 0.975119 -0.003240	0 0.000000 9999
5 37	13 20	5 37	0.248051 0.800618 0.838614 -0.021765	0.026260 0.950128 0.941670 0.035124	0.001652 0.974864 0.955880 -0.000414	0.026783 0.943450 0.952481 0.021472	0.015288 0.942149 0.936539 0.000103	0.012632 0.974925 0.911427 0.020144	-0.009613 0.929786 0.954138 0.010519	0.047443 0.952836 0.938002 0.019733	0.021531 0.942392 0.959295 0.004171	0.046874 0.919313 0.953557 -0.008548	0.011107 0.961015 0.972594 0.004394	0.020255 0.875360 0.940100 0.000009	-0.001426 0.974154 0.970437 -0.005250	0 0.000000 9999
5 38	13 19	5 38	0.254486 0.800618 0.872174 0.018117	-0.020591 0.950128 0.955243 -0.026401	-0.001809 0.974864 0.970223 0.003855	-0.008140 0.943450 0.969093 0.002771	0.019608 0.942149 0.975090 0.026053	-0.000898 0.974925 0.949433 -0.010158	-0.057606 0.929786 0.968649 -0.031964	-0.030993 0.952836 0.954062 -0.000239	-0.010207 0.942392 0.970354 -0.009013	-0.030224 0.919313 0.976813 -0.007070	0.015163 0.961015 0.978475 -0.000700	0.023156 0.875360 0.966444 -0.007809	0.001316 0.974154 0.975081 0.003797	6 -0.024064 9999
5 39	13 20	5 39	0.325990 0.800618 0.794706 0.002065	0.028703 0.950128 0.961444 0.032502	-0.003351 0.974864 0.968225 0.000253	-0.002543 0.943450 0.966966 0.000166	-0.071346 0.942149 0.967322 -0.067487	0.021040 0.974925 0.961810 0.017673	0.005560 0.929786 0.967387 0.023612	-0.045134 0.952836 0.964494 -0.021732	-0.023534 0.942392 0.967053 -0.014077	-0.052597 0.919313 0.961635 -0.022143	-0.016039 0.961015 0.960785 -0.005990	-0.003914 0.875360 0.968420 -0.011867	0.028746 0.974154 0.968746 0.037358	4 -0.011805 9999
5 40	13 20	5 40	0.342236 0.800618 0.764626 0.029952	0.011188 0.950128 0.930959 0.013565	0.003150 0.974864 0.958100 -0.002183	0.101054 0.943450 0.952233 0.100010	-0.000518 0.942149 0.948866 0.001255	0.003006 0.974925 0.951204 -0.001299	0.026042 0.929786 0.964877 0.019615	-0.033846 0.952836 0.960184 -0.006683	0.063241 0.942392 0.912471 0.046500	-0.071290 0.919313 0.943996 -0.037369	-0.060909 0.961015 0.941344 -0.036630	0.048485 0.875360 0.939873 -0.008606	-0.012329 0.974154 0.925848 -0.002517	8 0.037320 9999
5 41	13 19	5 41	0.261709 0.800618 0.809307 0.019802	-0.016389 0.950128 0.934093 0.000910	0.003160 0.974864 0.926411 0.001253	-0.042358 0.943450 0.945899 -0.026438	0.003433 0.942149 0.953307 0.014866	-0.017538 0.974925 0.949459 -0.016957	0.036474 0.929786 0.961440 0.037533	-0.045842 0.952836 0.962094 -0.031698	-0.049846 0.942392 0.905024 -0.053097	-0.014215 0.919313 0.966626 -0.000248	-0.032865 0.961015 0.940904 0.001318	0.004475 0.875360 0.936412 -0.008622	-0.001828 0.974154 0.940610 -0.000960	8 -0.032426 9999
5 42	13 19	5 42	0.281811 0.800618 0.758367 -0.009606	-0.051496 0.950128 0.946720 -0.062315	-0.000062 0.974864 0.934338 -0.004221	0.001508 0.943450 0.935182 -0.007627	0.005422 0.942149 0.940162 -0.001871	-0.011447 0.974925 0.918297 -0.008267	0.016825 0.929786 0.948157 -0.004908	-0.022832 0.952836 0.929922 -0.015172	-0.014867 0.942392 0.969234 -0.019260	0.038380 0.919313 0.943999 0.018776	-0.046659 0.961015 0.946396 -0.024282	0.047488 0.875360 0.922815 0.000863	0.000137 0.974154 0.962362 -0.015757	0 0.000000 9999
5 43	13 19	5 43	0.266668 0.800618 0.769010 -0.022007	-0.043866 0.950128 0.932551 -0.037155	-0.001035 0.974864 0.926653 0.003824	0.003227 0.943450 0.928474 0.009593	0.018818 0.942149 0.932628 0.023791	-0.012948 0.974925 0.940204 -0.018043	0.031426 0.929786 0.931983 0.013805	-0.045813 0.952836 0.947673 -0.027940	-0.056067 0.942392 0.892569 -0.026862	-0.002842 0.919313 0.958050 0.018273	-0.023658 0.961015 0.937219 0.008689	0.082612 0.875360 0.932001 0.020158	0.001161 0.974154 0.946942 0.004912	0 0.000000 9999
5 44	13 20	5 44	0.277943 0.800618 0.837986 0.008681	0.012970 0.950128 0.951361 0.001923	0.001011 0.974864 0.953863 -0.000292	-0.018962 0.943450 0.950937 -0.012857	-0.009816 0.942149 0.933029 0.015639	0.012573 0.974925 0.942448 0.006025	-0.029466 0.929786 0.937143 0.000040	-0.037809 0.952836 0.955471 -0.025129	0.007504 0.942392 0.932150 -0.011849	-0.074889 0.919313 0.941408 -0.022697	-0.052782 0.961015 0.970618 -0.039478	-0.022250 0.875360 0.954043 0.009265	-0.001402 0.974154 0.955846 -0.001426	7 -0.014770 9999
5 45	13 17	5 45	0.150966 0.800618 0.926776 -0.000624	-0.001029 0.950128 0.953560 -0.008456	0.002806 0.974864 0.983004 -0.000465	0.003053 0.943450 0.984998 -0.006362	0.012243 0.942149 0.949391 0.002874	-0.012743 0.974925 0.950874 -0.006175	-0.029374 0.929786 0.975019 -0.017405	0.012366 0.952836 0.948631 -0.016307	0.005233 0.942392 0.968123 -0.015312	-0.057781 0.919313 0.942343 -0.006862	0.010505 0.961015 0.985937 -0.003280	0.056337 0.875360 0.977019 -0.002668	-0.008714 0.974154 0.943804 0.001341	0 0.000000 9999
5 46	13 9	5 46	0.102036 0.800618 0.921467 -0.017739	-0.006597 0.950128 0.973145 -0.006528	0.014911 0.974864 0.942824 0.000724	0.010470 0.943450 0.939659 -0.000785	-0.050785 0.942149 0.948942 -0.029973	0.000528 0.974925 0.964091 -0.003460	-0.057059 0.929786 0.940203 -0.015178	-0.001745 0.952836 0.961518 -0.004405	0.000639 0.942392 0.905096 -0.011512	-0.023391 0.919313 0.967241 0.005370	0.055567 0.961015 0.935647 0.035632	-0.117762 0.875360 0.923150 -0.003526	0.018860 0.974154 0.454017 -0.001037	0 0.000000 9999
5 47	13 17	5 47	0.278651 0.800618 0.857741 0.038652	0.008190 0.950128 0.949352 -0.012174	0.006696 0.974864 0.956272 0.004943	0.002297 0.943450 0.951711 0.003021	0.070819 0.942149 0.930466 0.034097	-0.036823 0.974925 0.964281 -0.041713	0.016632 0.929786 0.962826 0.000700	0.056534 0.952836 0.944045 0.013417	0.036621 0.942392 0.902083 0.041450	0.077504 0.919313 0.942617 0.038140	0.018321 0.961015 0.961823 0.014827	0.042147 0.875360 0.956791 -0.017758	0.024677 0.974154 0.962122 0.022550	8 0.040027 9999
5 48	13 20	5 48	0.294836 0.800618 0.833854 0.001727	-0.029816 0.950128 0.957736 -0.032585	-0.000652 0.974864 0.958532 -0.002251	0.013349 0.943450 0.956989 0.026823	-0.007407 0.942149 0.955005 -0.015619	0.004174 0.974925 0.950889 0.012672	0.048729 0.929786 0.961722 0.039226	0.013222 0.952836 0.951420 -0.016516	0.019180 0.942392 0.978621 0.021503	-0.018698 0.919313 0.961429 -0.009899	-0.004763 0.961015 0.977468 -0.007519	0.012550 0.875360 0.956399 -0.006219	0.003794 0.974154 0.949119 0.010538	6 0.008231 9999
5 49	13 9	5 49	0.171282 0.800618 0.920332 -0.011017	0.025317 0.950128 0.949785 0.025273	-0.000531 0.974864 0.987411 -0.000835	0.000006 0.943450 0.987459 -0.001606	0.010142 0.942149 0.960549 -0.006369	-0.045496 0.974925 0.952767 -0.038097	0.017640 0.929786 0.969256 0.018027	0.018321 0.952836 0.950246 -0.001262	-0.004285 0.942392 0.759803 -0.018029	-0.008736 0.919313 0.970458 0.008534	0.019950 0.961015 0.965518 0.008752	0.075408 0.875360 0.962898 0.006893	0.018260 0.974154 0.470942 0.006889	0 0.000000 9999
5 50	13 13	5 50	0.299328 0.800618 0.826062 0.008889	0.032892 0.950128 0.935936 0.047451	0.001571 0.974864 0.947529 -0.004466	0.001525 0.943450 0.957169 -0.007039	0.023811 0.942149 0.961204 0.012324	-0.010607 0.974925 0.964173 -0.019901	-0.000355 0.929786 0.954628 -0.009224	0.020791 0.952836 0.959763 -0.006511	0.033178 0.942392 0.957061 0.037643	0.035206 0.919313 0.963353 0.026301	0.011075 0.961015 0.974410 0.004212	0.078260 0.875360 0.942405 0.001921	-0.009989 0.974154 0.940241 -0.014103	8 0.018292 9999
5 51	13 19	5 51	0.202832 0.800618 0.906432 -0.007361	-0.008709 0.950128 0.974748 -0.020272	-0.005626 0.974864 0.959167 -0.003197	0.025996 0.943450 0.955565 0.033048	-0.019214 0.942149 0.961368 -0.040580	-0.003032 0.974925 0.980886 0.000638	0.014217 0.929786 0.970483 -0.007870	0.031524 0.952836 0.945218 -0.005460	0.026760 0.942392 0.989909 0.017680	0.071359 0.919313 0.936234 0.023590	0.008502 0.961015 0.984875 0.000975	0.009355 0.875360 0.957773 -0.019171	0.000162 0.974154 0.987611 0.002180	0 0.000000 9999
5 52	13 20	5 52	0.324281 0.800618 0.801417 0.008453	-0.016343 0.950128 0.968267 -0.013333	0.003306 0.974864 0.915056 0.000356	-0.007044 0.943450 0.914315 -0.018172	-0.019321 0.942149 0.949238 -0.007650	-0.010650 0.974925 0.951982 -0.003382	-0.029176 0.929786 0.943990 -0.015154	0.026608 0.952836 0.954124 0.009811	0.047597 0.942392 0.944494 0.035060	0.002886 0.919313 0.955354 0.008111	0.016875 0.961015 0.967310 0.007670	-0.020202 0.875360 0.951319 -0.008564	0.000727 0.974154 0.931983 0.002815	8 0.017215 9999
5 53	13 15	5 53	0.288991 0.800618 0.896170 0.106707	-0.011403 0.950128 0.963778 -0.020555	0.001745 0.974864 0.972310 -0.001134	0.001478 0.943450 0.976005 0.009989	-0.025740 0.942149 0.965871 -0.034287	-0.076993 0.974925 0.942039 -0.068011	-0.033789 0.929786 0.968353 -0.033120	0.054199 0.952836 0.952276 0.017970	0.002579 0.942392 0.950239 0.000976	-0.091302 0.919313 0.960950 -0.070814	0.026489 0.961015 0.961686 0.008721	0.056534 0.875360 0.958216 -0.005399	-0.000263 0.974154 0.940599 -0.002297	0 0.106707 14
5 54	13 14	5 54	0.243735 0.800618 0.843261 -0.031027	-0.005208 0.950128 0.956363 -0.005147	-0.000459 0.974864 0.944417 0.008969	0.001586 0.943450 0.947264 0.004513	0.056317 0.942149 0.931671 0.018910	0.020151 0.974925 0.960871 0.026580	0.015535 0.929786 0.954767 0.010762	0.054557 0.952836 0.944905 0.016360	-0.003419 0.942392 0.947273 -0.019919	0.044552 0.919313 0.943469 -0.004718	-0.001134 0.961015 0.960718 -0.016430	0.062722 0.875360 0.937999 -0.015914	0.000732 0.974154 0.952707 -0.004707	0 0.000000 9999
5 55	13 19	5 55	0.335820 0.800618 0.798449 0.028297	0.056205 0.950128 0.962884 0.044375	0.013958 0.974864 0.905083 0.008211	0.022272 0.943450 0.905389 0.007514	-0.047625 0.942149 0.937252 -0.016315	-0.003446 0.974925 0.940145 0.006493	-0.094755 0.929786 0.932839 -0.050903	-0.008575 0.952836 0.962974 -0.008041	0.012216 0.942392 0.955721 0.006496	-0.052800 0.919313 0.946722 -0.032050	0.034645 0.961015 0.963823 0.036960	-0.049070 0.875360 0.947550 -0.016380	0.047870 0.974154 0.958401 0.040056	6 -0.037953 9999
5 56	13 20	5 56	0.310287 0.800618 0.818117 0.001534	0.019348 0.950128 0.921862 0.046629	-0.000449 0.974864 0.961547 -0.001769	0.013526 0.943450 0.965933 0.006156	-0.007914 0.942149 0.956193 -0.010293	-0.008720 0.974925 0.948355 0.002171	-0.035597 0.929786 0.971312 -0.015831	0.018553 0.952836 0.962979 -0.004151	0.014308 0.942392 0.957785 -0.006709	-0.040042 0.919313 0.957191 -0.011578	0.013691 0.961015 0.973826 0.000536	0.056147 0.875360 0.950626 0.009195	-0.001296 0.974154 0.950084 -0.012133	6 -0.004928 9999
5 57	13 20	5 57	0.342310 0.800618 0.744197 0.013013	-0.001096 0.950128 0.946817 0.007663	-0.000562 0.974864 0.979151 0.000980	-0.007213 0.943450 0.968800 -0.001688	0.079888 0.942149 0.922657 0.043170	-0.005443 0.974925 0.955100 -0.003598	0.040879 0.929786 0.956312 0.014320	0.083769 0.952836 0.920868 0.032921	-0.011492 0.942392 0.957198 -0.017682	0.085948 0.919313 0.924555 0.027467	0.050604 0.961015 0.966149 0.039663	0.019950 0.875360 0.968033 -0.009305	-0.000319 0.974154 0.953834 -0.008016	4 0.023702 9999
5 58	13 20	5 58	0.384725 0.800618 0.737288 0.022121	0.019467 0.950128 0.964092 0.007144	-0.004401 0.974864 0.949299 0.004814	-0.026436 0.943450 0.947772 -0.017395	-0.026092 0.942149 0.930493 0.015162	-0.002748 0.974925 0.967740 -0.015277	-0.037903 0.929786 0.951635 -0.009954	-0.045947 0.952836 0.951277 0.001550	0.000188 0.942392 0.958997 -0.019568	-0.070257 0.919313 0.945475 -0.028600	-0.012731 0.961015 0.960341 -0.004919	0.005555 0.875360 0.956840 -0.000220	-0.004949 0.974154 0.958475 -0.002687	9 -0.025153 9999
5 59	13 20	5 59	0.345915 0.800618 0.750003 -0.007201	-0.005455 0.950128 0.944938 -0.005745	0.006563 0.974864 0.929236 0.011112	-0.006805 0.943450 0.928252 0.003902	-0.030434 0.942149 0.944148 -0.007407	0.015920 0.974925 0.966264 0.013159	-0.031458 0.929786 0.957027 -0.016666	0.009749 0.952836 0.968778 0.025841	0.026992 0.942392 0.973008 0.029063	0.019789 0.919313 0.945442 0.054493	0.014904 0.961015 0.968516 0.006862	-0.067022 0.875360 0.942607 -0.022251	-0.000351 0.974154 0.977709 0.005490	0 0.000000 9999
5 60	13 20	5 60	0.333797 0.800618 0.782155 0.021276	-0.013231 0.950128 0.963782 0.005595	-0.002137 0.974864 0.969289 0.001515	0.016447 0.943450 0.966449 0.006229	-0.007371 0.942149 0.963471 -0.011902	0.026693 0.974925 0.972116 0.024201	-0.022823 0.929786 0.969036 -0.022871	-0.017176 0.952836 0.961201 0.001973	-0.075454 0.942392 0.909477 -0.023738	-0.014837 0.919313 0.964462 0.010808	0.003577 0.961015 0.963969 -0.004642	0.012724 0.875360 0.963689 -0.002072	-0.010852 0.974154 0.899899 -0.007013	8 -0.022473 9999
5 61	13 20	5 61	0.298344 0.800618 0.820016 -0.002335	-0.023473 0.950128 0.936004 -0.009401	0.025230 0.974864 0.918785 0.042247	0.000955 0.943450 0.920553 0.013497	0.022192 0.942149 0.959133 0.010372	0.013161 0.974925 0.967191 0.001528	0.027357 0.929786 0.966083 0.022677	-0.012091 0.952836 0.975568 -0.015295	0.043510 0.942392 0.955590 0.028013	-0.047730 0.919313 0.979175 -0.025044	-0.010915 0.961015 0.976150 -0.012763	0.006841 0.875360 0.945870 0.036736	0.002251 0.974154 0.964107 -0.006409	0 0.000000 9999
5 62	13 20	5 62	0.298234 0.800618 0.798761 -0.006593	0.015026 0.950128 0.963751 0.017535	-0.020019 0.974864 0.939313 -0.016318	-0.023852 0.943450 0.937896 -0.014285	-0.017799 0.942149 0.960967 0.007331	0.010309 0.974925 0.961372 0.001635	0.016735 0.929786 0.972354 0.020203	-0.020582 0.952836 0.957788 -0.000676	0.006994 0.942392 0.973508 -0.005010	-0.014494 0.919313 0.973419 0.011706	0.001516 0.961015 0.969515 0.009987	-0.034886 0.875360 0.961571 -0.018144	-0.011902 0.974154 0.969902 -0.015107	0 0.000000 9999
5 63	13 19	5 63	0.327633 0.800618 0.801407 0.013960	-0.050109 0.950128 0.973176 -0.049206	0.003295 0.974864 0.969272 -0.000012	-0.005846 0.943450 0.958949 -0.010732	-0.001145 0.942149 0.959745 -0.021519	0.031973 0.974925 0.971300 0.032418	0.063964 0.929786 0.960366 0.034795	0.007535 0.952836 0.945910 -0.028085	0.064205 0.942392 0.957634 0.042517	0.032924 0.919313 0.940158 -0.006509	0.021857 0.961015 0.968036 0.004055	0.024424 0.875360 0.969214 0.004940	0.040599 0.974154 0.955597 0.038012	1 -0.026209 9999
5 64	13 20	5 64	0.343352 0.800618 0.753264 0.008495	-0.008862 0.950128 0.951397 0.005143	0.004270 0.974864 0.933357 0.003991	0.001208 0.943450 0.933697 -0.008622	0.031155 0.942149 0.960138 0.036675	-0.003885 0.974925 0.940091 -0.007101	0.059969 0.929786 0.956451 0.033957	0.005574 0.952836 0.973320 0.015323	0.036706 0.942392 0.969408 0.026535	0.010390 0.919313 0.965624 0.026569	0.002867 0.961015 0.920263 0.036676	0.013224 0.875360 0.954036 -0.006600	-0.002639 0.974154 0.964535 -0.008214	10 0.017651 9999
5 65	13 12	5 65	0.308183 0.800618 0.846747 0.032225	0.045801 0.950128 0.957102 0.032755	0.001205 0.974864 0.988334 0.003564	0.001803 0.943450 0.986663 0.000429	0.090356 0.942149 0.943229 0.060505	-0.017427 0.974925 0.957794 -0.004817	-0.039822 0.929786 0.947550 -0.039545	0.079985 0.952836 0.930125 0.039214	-0.004659 0.942392 0.902610 -0.006724	0.034069 0.919313 0.947833 0.006389	0.021947 0.961015 0.960775 0.010057	0.058528 0.875360 0.973318 0.012130	0.059744 0.974154 0.956702 0.053656	4 0.044156 321
5 66	13 18	5 66	0.291541 0.800618 0.821703 0.004964	0.016762 0.950128 0.929766 0.007847	-0.000763 0.974864 0.933986 -0.005488	-0.062539 0.943450 0.939675 -0.049200	0.038097 0.942149 0.949762 0.015733	0.012765 0.974925 0.938288 -0.002059	0.031303 0.929786 0.942528 -0.002383	-0.028031 0.952836 0.945159 -0.004391	-0.045921 0.942392 0.924159 -0.009553	-0.090225 0.919313 0.955900 -0.048993	0.015382 0.961015 0.966749 0.001641	0.005140 0.875360 0.942414 -0.010852	-0.011817 0.974154 0.960873 -0.002043	3 -0.015628 9999
5 67	13 16	5 67	0.259823 0.800618 0.853726 -0.012606	-0.039382 0.950128 0.951107 -0.035865	-0.003845 0.974864 0.872452 0.000129	-0.002707 0.943450 0.874360 -0.012706	-0.020014 0.942149 0.947684 -0.015301	-0.007071 0.974925 0.953000 -0.000910	0.020346 0.929786 0.953378 -0.000967	-0.008788 0.952836 0.952048 -0.011757	-0.000519 0.942392 0.907973 -0.001628	-0.008753 0.919313 0.950981 0.001381	-0.015044 0.961015 0.930713 -0.000001	0.101471 0.875360 0.848905 0.012785	-0.001655 0.974154 0.963270 0.002767	0 0.000000 9999
5 68	13 11	5 68	0.100136 0.800618 0.936704 -0.010636	-0.025067 0.950128 0.950754 -0.012089	0.016631 0.974864 0.932599 0.004275	0.003200 0.943450 0.924602 0.003162	-0.062367 0.942149 0.962437 -0.032962	-0.018514 0.974925 0.980389 -0.024001	-0.009011 0.929786 0.960497 0.007564	-0.081552 0.952836 0.915717 -0.055501	0.003287 0.942392 0.913104 0.016291	-0.005827 0.919313 0.974108 -0.012153	0.025385 0.961015 0.952660 0.001274	-0.073659 0.875360 0.951494 0.004376	0.001726 0.974154 0.956075 -0.005156	0 0.000000 9999
5 69	13 17	5 69	0.197853 0.800618 0.864666 0.008415	0.002507 0.950128 0.944772 0.025975	0.000136 0.974864 0.937013 -0.004957	0.000565 0.943450 0.943719 0.021978	0.000979 0.942149 0.953894 0.015634	-0.015669 0.974925 0.932654 -0.023317	-0.028948 0.929786 0.946864 -0.001059	-0.023930 0.952836 0.916711 0.017146	-0.008330 0.942392 0.936856 -0.028476	-0.016900 0.919313 0.919410 0.012068	-0.032917 0.961015 0.964534 -0.013958	0.051792 0.875360 0.916536 -0.010823	0.002968 0.974154 0.910908 -0.025306	8 -0.015480 9999
5 70	13 20	5 70	0.341788 0.800618 0.764241 0.008842	0.018337 0.950128 0.953293 0.004903	-0.004737 0.974864 0.901014 -0.002873	0.015025 0.943450 0.902431 0.013368	0.005625 0.942149 0.941548 0.027285	-0.043708 0.974925 0.967451 -0.036380	0.034799 0.929786 0.953737 0.005880	0.015346 0.952836 0.967005 0.017353	0.040139 0.942392 0.954668 0.033378	-0.049402 0.919313 0.947074 -0.025734	-0.050524 0.961015 0.933142 -0.023578	0.022355 0.875360 0.943248 -0.011529	-0.007588 0.974154 0.961310 -0.009924	8 0.017179 9999
5 71	13 20	5 71	0.310097 0.800618 0.772809 0.027795	0.033717 0.950128 0.893376 0.025991	0.001421 0.974864 0.937373 -0.002604	-0.001330 0.943450 0.931597 0.022520	-0.013759 0.942149 0.934877 -0.026089	-0.000781 0.974925 0.951157 -0.012120	0.001511 0.929786 0.940938 -0.001956	-0.027571 0.952836 0.957553 -0.010396	-0.016278 0.942392 0.872803 -0.008614	-0.032008 0.919313 0.942574 -0.008659	-0.013979 0.961015 0.939000 -0.004204	0.023381 0.875360 0.914875 -0.016051	-0.004819 0.974154 0.962665 -0.003115	0 0.027795 9999
5 72	13 16	5 72	0.264768 0.800618 0.853142 0.008006	-0.016353 0.950128 0.945472 -0.009438	0.000448 0.974864 0.980862 -0.003970	-0.000088 0.943450 0.985724 0.001962	-0.033769 0.942149 0.961568 -0.027039	-0.020582 0.974925 0.973062 -0.023449	0.007686 0.929786 0.967819 -0.010238	-0.015462 0.952836 0.952966 -0.031479	0.025069 0.942392 0.933266 0.007659	-0.018742 0.919313 0.956510 -0.035156	-0.002796 0.961015 0.965638 -0.009300	0.043108 0.875360 0.966746 0.005684	-0.000621 0.974154 0.964665 -0.001829	9 -0.016777 9999
5 73	13 20	5 73	0.315645 0.800618 0.816906 0.017746	0.023178 0.950128 0.937502 0.013832	0.000987 0.974864 0.941959 0.005090	-0.002144 0.943450 0.944309 0.004819	0.050081 0.942149 0.951247 0.037835	0.002773 0.974925 0.958934 -0.000984	0.074816 0.929786 0.927572 0.050732	0.072743 0.952836 0.939090 0.037531	-0.007646 0.942392 0.943434 -0.015686	0.085702 0.919313 0.944781 0.039113	0.025950 0.961015 0.955805 0.014528	0.009067 0.875360 0.956401 0.007237	0.027698 0.974154 0.981694 0.030696	6 0.030005 9999
5 74	13 20	5 74	0.352370 0.800618 0.747293 0.016959	-0.067479 0.950128 0.945925 -0.054321	-0.000623 0.974864 0.876321 0.004793	-0.002122 0.943450 0.875042 0.006830	-0.002709 0.942149 0.942960 0.009406	0.029553 0.974925 0.946572 0.027273	0.032478 0.929786 0.951884 0.023013	-0.030815 0.952836 0.936728 0.007932	-0.027548 0.942392 0.917301 -0.032888	-0.007248 0.919313 0.969242 0.011124	-0.046889 0.961015 0.945847 -0.018282	-0.037431 0.875360 0.942924 -0.026348	0.000039 0.974154 0.954256 -0.007713	1 -0.030352 9999
5 75	13 20	5 75	0.346404 0.800618 0.754481 0.024960	0.016574 0.950128 0.885146 0.012914	-0.004054 0.974864 0.897566 0.002990	0.080075 0.943450 0.911960 0.084108	0.012712 0.942149 0.949193 -0.009572	0.018730 0.974925 0.937778 0.024729	-0.026973 0.929786 0.951465 -0.007142	0.006971 0.952836 0.945414 0.006753	0.101653 0.942392 0.909874 0.075924	-0.059464 0.919313 0.941605 -0.021627	0.009260 0.961015 0.957320 -0.006218	0.028096 0.875360 0.925194 -0.012985	0.013056 0.974154 0.938460 0.014372	8 0.043532 332
5 76	13 19	5 76	0.338773 0.800618 0.771986 -0.000420	0.016370 0.950128 0.937486 -0.003351	0.001811 0.974864 0.943140 -0.006020	-0.112881 0.943450 0.906182 -0.126206	0.035958 0.942149 0.936263 0.009276	-0.023352 0.974925 0.942340 -0.015391	0.043131 0.929786 0.946983 0.045602	0.075449 0.952836 0.927919 0.034674	-0.000697 0.942392 0.952307 -0.027951	0.096489 0.919313 0.940903 0.055931	0.006120 0.961015 0.979062 0.005728	0.039766 0.875360 0.950904 -0.009537	-0.008958 0.974154 0.955852 -0.010021	0 0.000000 9999
5 77	13 20	5 77	0.322688 0.800618 0.787637 -0.002563	0.015261 0.950128 0.955216 0.023434	-0.003332 0.974864 0.955938 0.004144	0.048808 0.943450 0.951258 0.035486	0.035843 0.942149 0.955123 0.041724	-0.000415 0.974925 0.956625 -0.000261	0.027791 0.929786 0.947709 0.018208	-0.006183 0.952836 0.947557 -0.000057	0.094147 0.942392 0.946067 0.085068	-0.023821 0.919313 0.932964 0.015761	-0.006337 0.961015 0.936051 0.019279	0.014635 0.875360 0.953744 -0.017085	0.006744 0.974154 0.947485 0.016806	0 0.000000 9999
5 78	13 19	5 78	0.317188 0.800618 0.795924 0.001602	0.005347 0.950128 0.952795 -0.000278	-0.006383 0.974864 0.923834 0.003385	-0.008982 0.943450 0.921132 0.017041	-0.010786 0.942149 0.941856 0.032760	-0.011478 0.974925 0.959020 0.003872	-0.026804 0.929786 0.949435 0.006031	-0.017306 0.952836 0.958798 -0.002154	-0.036526 0.942392 0.982459 -0.029641	-0.005164 0.919313 0.942893 0.034042	0.012737 0.961015 0.971431 0.022078	-0.008327 0.875360 0.950428 0.012360	0.000370 0.974154 0.982522 -0.000658	9 0.007385 9999
5 79	13 19	5 79	0.354074 0.800618 0.662142 0.006569	-0.032587 0.950128 0.844246 -0.050319	0.001088 0.974864 0.949504 0.002616	-0.062278 0.943450 0.872085 -0.039977	0.050621 0.942149 0.894688 0.029537	0.014945 0.974925 0.929814 0.020981	0.043315 0.929786 0.918457 0.005482	0.033163 0.952836 0.873463 -0.001078	-0.030651 0.942392 0.777744 0.026051	-0.026397 0.919313 0.910186 0.023029	0.015972 0.961015 0.951434 -0.003975	0.073076 0.875360 0.919234 0.005699	0.001390 0.974154 0.944705 0.007931	1 -0.018181 9999
5 80	13 20	5 80	0.366462 0.800618 0.731774 0.007750	0.023339 0.950128 0.902754 0.008947	0.007073 0.974864 0.943241 -0.001366	0.002133 0.943450 0.934581 -0.009556	0.040571 0.942149 0.889878 -0.006014	0.018124 0.974925 0.931041 0.028279	0.024425 0.929786 0.937880 -0.021128	0.097187 0.952836 0.870926 0.043465	0.021511 0.942392 0.876266 0.027079	0.046873 0.919313 0.931981 -0.008778	0.009511 0.961015 0.939598 -0.005424	0.071974 0.875360 0.946235 0.002434	-0.007546 0.974154 0.967465 -0.007437	7 0.018354 9999
5 81	13 20	5 81	0.355262 0.800618 0.737272 0.012268	0.023278 0.950128 0.967031 0.025313	-0.004835 0.974864 0.960105 -0.004588	0.044733 0.943450 0.956712 0.034802	-0.018453 0.942149 0.935428 0.015679	0.032848 0.974925 0.951294 0.026642	-0.048619 0.929786 0.945941 -0.009098	-0.031877 0.952836 0.946707 0.008923	-0.034973 0.942392 0.960711 -0.012965	0.010520 0.919313 0.957534 0.046239	0.050235 0.961015 0.971337 0.041354	-0.016565 0.875360 0.952718 -0.011937	-0.023545 0.974154 0.945951 -0.011632	9 0.023817 9999
5 82	13 20	5 82	0.364108 0.800618 0.753405 0.021387	-0.004887 0.950128 0.950173 0.013087	-0.023438 0.974864 0.942361 -0.016185	0.043687 0.943450 0.938150 0.049051	-0.023744 0.942149 0.936937 0.011712	-0.010016 0.974925 0.952899 -0.015300	-0.070564 0.929786 0.947520 -0.045950	-0.046697 0.952836 0.940957 -0.005103	0.029774 0.942392 0.923559 0.023564	-0.055114 0.919313 0.945512 -0.016072	-0.005324 0.961015 0.962376 -0.001718	-0.047627 0.875360 0.947227 -0.012042	-0.001113 0.974154 0.970993 0.001805	6 -0.031349 9999
5 83	13 19	5 83	0.370676 0.800618 0.645003 -0.005206	0.024222 0.950128 0.851796 0.046232	-0.004192 0.974864 0.963173 -0.001484	-0.046204 0.943450 0.865503 -0.005247	0.039381 0.942149 0.883700 -0.002452	-0.023662 0.974925 0.949171 -0.021184	0.088310 0.929786 0.911344 0.034992	0.053533 0.952836 0.888346 0.008435	-0.052216 0.942392 0.823984 -0.007500	-0.102719 0.919313 0.903255 -0.007753	0.019956 0.961015 0.949752 0.010179	0.031311 0.875360 0.957622 0.019945	-0.000219 0.974154 0.932502 0.002036	0 0.000000 9999
5 84	13 20	5 84	0.397752 0.800618 0.677014 0.024160	0.000588 0.950128 0.904253 0.000243	-0.027636 0.974864 0.882815 -0.009919	-0.035045 0.943450 0.887459 -0.016526	-0.036392 0.942149 0.931095 -0.017346	0.031388 0.974925 0.957711 0.021191	0.014081 0.929786 0.956472 0.005781	-0.002868 0.952836 0.946829 -0.001044	-0.007511 0.942392 0.942737 -0.002119	-0.006205 0.919313 0.961783 0.007133	0.001325 0.961015 0.959765 -0.016054	-0.056203 0.875360 0.929272 -0.006095	-0.001141 0.974154 0.947017 -0.003484	0 0.024160 9999
5 85	13 20	5 85	0.366720 0.800618 0.710428 -0.012720	0.051997 0.950128 0.935524 0.040393	-0.019634 0.974864 0.897896 -0.006792	-0.026822 0.943450 0.899156 0.005533	-0.017472 0.942149 0.941349 -0.003017	0.033110 0.974925 0.959735 0.030628	-0.006097 0.929786 0.964822 -0.010867	-0.026570 0.952836 0.952304 0.010983	0.025294 0.942392 0.913024 0.009541	-0.015511 0.919313 0.939734 0.026644	0.000480 0.961015 0.951918 -0.002364	-0.051217 0.875360 0.902516 -0.009074	0.062306 0.974154 0.953686 0.063490	0 0.000000 9999
5 86	13 20	5 86	0.348152 0.800618 0.748589 0.009634	0.029503 0.950128 0.930183 0.033343	-0.024233 0.974864 0.930923 -0.006630	0.005619 0.943450 0.931787 0.024766	-0.005224 0.942149 0.948624 0.016662	-0.013678 0.974925 0.947689 -0.022057	-0.005498 0.929786 0.955036 -0.015104	-0.028454 0.952836 0.943178 -0.010409	0.041398 0.942392 0.957128 0.035675	-0.036314 0.919313 0.940518 -0.002806	-0.010474 0.961015 0.958014 -0.013445	-0.061065 0.875360 0.936926 -0.013259	0.002732 0.974154 0.966263 -0.001669	8 0.018539 9999
5 87	13 19	5 87	0.314630 0.800618 0.789811 0.009482	-0.004694 0.950128 0.920278 0.011359	-0.002539 0.974864 0.953292 -0.002597	0.057453 0.943450 0.956257 0.068591	0.034124 0.942149 0.948294 0.017934	0.043958 0.974925 0.938319 0.041880	0.009036 0.929786 0.950616 0.004971	-0.029438 0.952836 0.945223 0.020348	-0.006067 0.942392 0.961782 -0.010462	-0.102937 0.919313 0.946685 -0.069782	0.016782 0.961015 0.953208 0.028943	0.030429 0.875360 0.934429 -0.017380	0.000667 0.974154 0.958442 -0.005267	9 -0.025723 9999
5 88	13 20	5 88	0.249990 0.800618 0.794914 -0.017303	-0.020299 0.950128 0.911036 -0.021734	-0.010277 0.974864 0.956412 -0.001941	-0.043340 0.943450 0.933997 -0.036337	-0.013121 0.942149 0.931232 -0.034259	0.018655 0.974925 0.959059 0.018084	0.046368 0.929786 0.948631 0.009361	0.017820 0.952836 0.941151 -0.002878	-0.015191 0.942392 0.909530 0.009909	-0.018513 0.919313 0.948991 0.002130	0.001944 0.961015 0.975623 -0.011582	0.000682 0.875360 0.965182 0.002685	0.000546 0.974154 0.979401 -0.003025	0 0.000000 9999
5 89	13 19	5 89	0.336104 0.800618 0.768837 0.015826	-0.004550 0.950128 0.918017 -0.003734	-0.013264 0.974864 0.930302 -0.007108	0.007536 0.943450 0.930712 0.023989	-0.027038 0.942149 0.958573 -0.007001	0.013250 0.974925 0.936408 0.008091	-0.056315 0.929786 0.957045 -0.030977	-0.062854 0.952836 0.948367 -0.035618	-0.002558 0.942392 0.945530 -0.022222	-0.056165 0.919313 0.961357 -0.023264	-0.013044 0.961015 0.967814 -0.021018	-0.013137 0.875360 0.947441 -0.003316	0.067922 0.974154 0.970117 0.076312	7 -0.023742 9999
5 90	13 20	5 90	0.330260 0.800618 0.713478 -0.030640	-0.009796 0.950128 0.938289 -0.017393	-0.000572 0.974864 0.962971 0.000422	-0.009412 0.943450 0.958629 -0.012159	-0.023032 0.942149 0.930125 0.002331	-0.017224 0.974925 0.952238 -0.025120	0.028411 0.929786 0.959258 0.012888	-0.046215 0.952836 0.942548 -0.026154	0.006274 0.942392 0.897144 -0.007889	-0.030320 0.919313 0.947013 0.017094	-0.061688 0.961015 0.933430 -0.035514	0.022143 0.875360 0.956915 0.005596	0.001220 0.974154 0.936411 -0.006997	0 0.000000 9999
5 91	13 20	5 91	0.257011 0.800618 0.845322 -0.002440	-0.006143 0.950128 0.963416 -0.005069	-0.030817 0.974864 0.962557 -0.017778	0.001897 0.943450 0.960067 0.011418	-0.016584 0.942149 0.967505 -0.004000	-0.027806 0.974925 0.968614 -0.035243	-0.029265 0.929786 0.969145 -0.002376	-0.022549 0.952836 0.963264 0.011318	0.019619 0.942392 0.960094 0.005876	-0.071136 0.919313 0.962604 -0.032477	-0.022118 0.961015 0.967481 -0.008239	-0.035477 0.875360 0.973087 -0.036713	-0.010382 0.974154 0.972992 -0.019050	0 0.000000 9999
5 92	13 20	5 92	0.355354 0.800618 0.732129 0.006602	-0.004481 0.950128 0.929653 -0.003520	0.003060 0.974864 0.952662 0.009102	-0.015215 0.943450 0.950323 -0.014225	-0.009567 0.942149 0.954646 0.004660	0.026091 0.974925 0.948303 0.019906	-0.036059 0.929786 0.957454 -0.000912	-0.065840 0.952836 0.937393 -0.030614	0.012110 0.942392 0.952809 0.003820	-0.046383 0.919313 0.948632 -0.015093	-0.028423 0.961015 0.916359 0.013001	0.051524 0.875360 0.947568 -0.003556	0.006248 0.974154 0.959017 0.009395	7 -0.014217 9999
5 93	13 20	5 93	0.320663 0.800618 0.779032 0.002264	-0.006861 0.950128 0.941346 -0.026892	0.035712 0.974864 0.954785 0.035532	-0.020106 0.943450 0.953668 -0.013022	-0.023688 0.942149 0.933496 -0.007699	0.019624 0.974925 0.956276 0.012811	0.008746 0.929786 0.953919 0.022477	-0.056682 0.952836 0.943641 -0.022855	0.022253 0.942392 0.934440 0.010524	-0.041504 0.919313 0.944881 -0.021189	-0.020809 0.961015 0.948915 -0.011307	0.030091 0.875360 0.949305 0.033876	-0.029822 0.974154 0.955989 -0.034976	11 0.008758 9999
5 94	13 20	5 94	0.331999 0.800618 0.758835 0.009879	0.030022 0.950128 0.957441 0.035763	0.007471 0.974864 0.944939 0.013061	0.026576 0.943450 0.945879 0.023255	-0.023752 0.942149 0.962502 -0.011160	-0.004281 0.974925 0.962061 -0.006073	-0.026188 0.929786 0.969821 -0.008139	-0.051484 0.952836 0.963086 -0.020449	-0.028774 0.942392 0.943413 -0.012690	-0.056569 0.919313 0.950984 -0.018060	-0.009898 0.961015 0.967686 -0.012791	0.014833 0.875360 0.962833 -0.005335	-0.028550 0.974154 0.933520 -0.023019	7 -0.014213 9999
5 95	13 19	5 95	0.282056 0.800618 0.802273 -0.028832	0.020526 0.950128 0.966074 0.015054	0.000530 0.974864 0.959588 0.000155	-0.011731 0.943450 0.955012 -0.002919	0.014765 0.942149 0.949811 0.012340	0.002578 0.974925 0.936859 -0.006093	-0.037614 0.929786 0.947765 0.001071	-0.069091 0.952836 0.936244 -0.027132	0.030121 0.942392 0.941439 0.027863	-0.043379 0.919313 0.954145 -0.016648	0.020413 0.961015 0.958235 0.014028	0.034240 0.875360 0.957485 -0.003172	0.001234 0.974154 0.962753 -0.005139	0 0.000000 9999
5 96	13 20	5 96	0.212314 0.800618 0.871050 -0.007400	-0.024382 0.950128 0.957485 -0.005610	0.002243 0.974864 0.971323 -0.000879	0.081671 0.943450 0.961090 0.083832	-0.008207 0.942149 0.947558 -0.027107	-0.019893 0.974925 0.969204 -0.017093	-0.024154 0.929786 0.952817 -0.050852	-0.003652 0.952836 0.948563 -0.037442	0.024674 0.942392 0.910395 0.016201	0.024499 0.919313 0.932929 -0.034944	-0.003488 0.961015 0.973281 -0.015204	0.025716 0.875360 0.966131 0.006563	0.002610 0.974154 0.955874 -0.003740	0 0.000000 9999
5 97	13 19	5 97	0.352152 0.800618 0.750793 0.038944	0.024945 0.950128 0.954027 0.017005	-0.001860 0.974864 0.944994 -0.006121	0.009097 0.943450 0.949590 -0.007943	-0.026115 0.942149 0.946334 -0.019786	-0.022350 0.974925 0.945769 -0.017993	0.003732 0.929786 0.953159 0.005196	0.003019 0.952836 0.961369 -0.011123	0.022491 0.942392 0.935416 0.020754	0.028835 0.919313 0.960009 0.030226	0.007469 0.961015 0.968177 0.007146	0.014872 0.875360 0.941330 0.012460	0.090880 0.974154 0.954378 0.098389	0 0.038944 9999
5 98	13 19	5 98	0.259630 0.800618 0.812391 -0.005802	-0.031580 0.950128 0.958021 -0.023693	-0.008533 0.974864 0.957365 0.001611	-0.016397 0.943450 0.959249 -0.003221	-0.000524 0.942149 0.943717 0.014478	-0.012261 0.974925 0.943975 -0.018024	-0.002293 0.929786 0.962671 0.002303	-0.046091 0.952836 0.949981 -0.016649	-0.027786 0.942392 0.940643 -0.024669	-0.046074 0.919313 0.954780 -0.024323	-0.043646 0.961015 0.948403 -0.018216	0.005540 0.875360 0.952415 0.004424	0.000516 0.974154 0.969258 -0.006965	0 0.000000 9999
5 99	13 20	5 99	0.348783 0.800618 0.764466 0.015395	-0.043419 0.950128 0.916217 -0.043573	-0.025814 0.974864 0.912528 0.007107	-0.052764 0.943450 0.909859 -0.021315	-0.031710 0.942149 0.965474 -0.026580	0.024648 0.974925 0.968219 0.028007	0.031234 0.929786 0.976161 0.029750	-0.027338 0.952836 0.974779 -0.021896	-0.015748 0.942392 0.952801 -0.019708	-0.015006 0.919313 0.969719 0.008021	0.004268 0.961015 0.968207 -0.000262	-0.057378 0.875360 0.940687 0.009782	0.000045 0.974154 0.981956 0.002858	1 -0.025900 9999
5 100	13 20	5 100	0.274598 0.800618 0.810404 -0.020148	-0.044214 0.950128 0.955444 -0.039869	-0.026296 0.974864 0.937232 -0.037344	0.004245 0.943450 0.935069 -0.003293	-0.057136 0.942149 0.944028 -0.030404	0.041552 0.974925 0.962597 0.037270	-0.025836 0.929786 0.933544 0.007770	-0.043986 0.952836 0.967124 -0.021372	0.014605 0.942392 0.957650 -0.011091	-0.030056 0.919313 0.970582 -0.008728	0.012144 0.961015 0.978061 0.001545	-0.099612 0.875360 0.946863 -0.055605	0.000701 0.974154 0.978868 0.003892	0 0.000000 9999
5 101	13 18	5 101	0.310218 0.800618 0.756417 0.005073	-0.030260 0.950128 0.944938 -0.035259	0.003232 0.974864 0.957747 0.000566	0.013932 0.943450 0.960075 0.006230	0.042658 0.942149 0.920544 0.009208	0.011232 0.974925 0.953306 0.024218	0.018904 0.929786 0.947868 -0.019753	0.073095 0.952836 0.926798 0.021000	-0.019840 0.942392 0.939332 -0.043689	0.073454 0.919313 0.924144 0.005520	0.016553 0.961015 0.958027 -0.003911	0.030719 0.875360 0.954277 -0.006734	0.000935 0.974154 0.947582 -0.007973	8 -0.014887 9999
5 102	13 20	5 102	0.328611 0.800618 0.712086 -0.017574	-0.033258 0.950128 0.921954 -0.036560	0.000032 0.974864 0.955917 0.000315	0.018075 0.943450 0.944670 0.035991	0.061721 0.942149 0.915333 0.023945	-0.005379 0.974925 0.943959 0.000242	0.051615 0.929786 0.949835 0.023496	0.072963 0.952836 0.928234 0.030738	-0.049129 0.942392 0.927745 -0.034257	0.025328 0.919313 0.955502 0.021903	0.084772 0.961015 0.940962 0.063104	0.038231 0.875360 0.947386 -0.003690	-0.007426 0.974154 0.892110 -0.005094	0 0.000000 9999
5 103	13 20	5 103	0.325712 0.800618 0.772178 -0.010779	0.033661 0.950128 0.960759 0.030788	0.050323 0.974864 0.927306 0.043295	-0.015370 0.943450 0.928408 -0.027015	-0.018084 0.942149 0.950274 0.003746	-0.017293 0.974925 0.955692 -0.014522	-0.027090 0.929786 0.956792 -0.022732	0.035641 0.952836 0.969064 0.019908	0.005348 0.942392 0.945295 -0.011662	-0.005685 0.919313 0.967678 0.005337	-0.020413 0.961015 0.948565 0.010738	0.024313 0.875360 0.958643 0.016344	0.000639 0.974154 0.965238 0.002138	0 0.000000 9999
5 104	13 20	5 104	0.251848 0.800618 0.855680 -0.014968	-0.002665 0.950128 0.958973 -0.002560	0.001863 0.974864 0.949098 0.006430	-0.007017 0.943450 0.949178 -0.006529	0.062776 0.942149 0.935582 0.043236	-0.007550 0.974925 0.967201 -0.006622	0.038147 0.929786 0.968458 0.023130	0.072810 0.952836 0.943695 0.034467	0.014922 0.942392 0.964958 0.001826	0.080000 0.919313 0.938857 0.031625	0.005089 0.961015 0.977626 -0.005263	0.013839 0.875360 0.971025 -0.001822	-0.006667 0.974154 0.982554 -0.003759	0 0.000000 9999
5 105	13 20	5 105	0.301883 0.800618 0.780035 -0.005493	0.001647 0.950128 0.959716 -0.004296	-0.000481 0.974864 0.960577 0.002449	0.001030 0.943450 0.963242 0.001523	0.034486 0.942149 0.912534 -0.008027	-0.000250 0.974925 0.953205 -0.001193	0.037552 0.929786 0.945040 0.004203	0.058416 0.952836 0.913943 -0.002592	-0.023508 0.942392 0.951990 -0.026362	0.068673 0.919313 0.924502 -0.008601	-0.043839 0.961015 0.963514 -0.066327	0.043640 0.875360 0.951561 -0.025555	-0.006009 0.974154 0.971845 -0.005437	0 0.000000 9999
5 106	13 20	5 106	0.379593 0.800618 0.690804 -0.015498	-0.038170 0.950128 0.951756 -0.027791	0.012249 0.974864 0.929836 0.008326	-0.029332 0.943450 0.930466 -0.033527	-0.007911 0.942149 0.936007 0.022436	0.015769 0.974925 0.961988 0.023744	-0.080033 0.929786 0.954621 -0.054656	-0.037495 0.952836 0.930362 0.001983	-0.005405 0.942392 0.944964 -0.017076	-0.049205 0.919313 0.961322 -0.029317	0.015122 0.961015 0.926737 0.050788	-0.025028 0.875360 0.943533 -0.015388	0.045498 0.974154 0.976348 0.047886	0 0.000000 9999
5 107	13 20	5 107	0.372313 0.800618 0.736908 0.012838	-0.021902 0.950128 0.937523 -0.030815	-0.012071 0.974864 0.942217 -0.004105	0.002430 0.943450 0.939631 0.001092	-0.010798 0.942149 0.959559 -0.027579	-0.014925 0.974925 0.955643 -0.001855	0.004887 0.929786 0.969237 -0.011684	0.031437 0.952836 0.955254 0.008048	0.048079 0.942392 0.939874 0.038941	-0.009349 0.919313 0.960611 -0.001718	0.009748 0.961015 0.973021 0.000996	-0.005086 0.875360 0.958282 0.012837	-0.007709 0.974154 0.930648 -0.006858	8 0.022359 9999
5 108	13 20	5 108	0.352398 0.800618 0.742907 -0.004976	-0.036965 0.950128 0.952967 -0.025312	0.010151 0.974864 0.946013 0.012515	-0.053236 0.943450 0.945674 -0.051429	0.001498 0.942149 0.958081 0.000215	0.006600 0.974925 0.967571 0.001469	0.009165 0.929786 0.964020 -0.002134	-0.004520 0.952836 0.968545 0.009269	0.018726 0.942392 0.957111 0.019509	-0.032540 0.919313 0.963220 -0.007703	-0.024644 0.961015 0.964568 -0.011831	-0.015185 0.875360 0.955149 -0.019569	-0.001212 0.974154 0.971559 0.001360	0 0.000000 9999
5 109	13 20	5 109	0.268782 0.800618 0.850987 0.003554	0.011371 0.950128 0.960077 0.003870	-0.015303 0.974864 0.956489 0.005177	-0.017501 0.943450 0.954296 -0.000593	-0.013195 0.942149 0.966782 -0.001652	0.021247 0.974925 0.980339 0.027079	-0.001834 0.929786 0.969307 -0.019731	0.002914 0.952836 0.968841 0.022628	0.018420 0.942392 0.966327 0.014632	-0.049559 0.919313 0.952624 -0.023139	-0.005177 0.961015 0.975813 0.002805	-0.035471 0.875360 0.975830 -0.016725	0.012925 0.974154 0.971570 0.015327	9 -0.009068 9999
5 110	13 18	5 110	0.547789 0.800618 0.304297 0.071861	-0.049534 0.950128 0.850473 -0.037605	-0.004092 0.974864 0.970822 -0.003256	-0.025419 0.943450 0.969836 -0.022419	0.087020 0.942149 0.740929 0.032065	0.029861 0.974925 0.932728 0.027838	0.153654 0.929786 0.881248 0.109167	0.021050 0.952836 0.898513 -0.019981	-0.112187 0.942392 0.768446 -0.045177	-0.081233 0.919313 0.897230 -0.040238	0.037719 0.961015 0.905597 0.007256	0.083701 0.875360 0.900536 -0.003671	0.003321 0.974154 0.958181 -0.001463	6 0.088571 -9
5 111	13 20	5 111	0.330247 0.800618 0.773392 0.000923	0.007901 0.950128 0.930476 -0.003395	0.002065 0.974864 0.944705 0.006208	0.012560 0.943450 0.942928 0.018712	0.033124 0.942149 0.953756 0.027244	0.004623 0.974925 0.944350 -0.005088	-0.004258 0.929786 0.969767 0.003859	-0.008105 0.952836 0.948624 0.027145	0.012713 0.942392 0.945924 0.005403	-0.003116 0.919313 0.967778 0.022596	-0.006271 0.961015 0.963952 0.012068	0.020641 0.875360 0.956221 0.002172	0.000492 0.974154 0.965446 -0.003338	4 0.005015 9999
5 112	13 20	5 112	0.307748 0.800618 0.796713 -0.017768	0.013812 0.950128 0.954327 0.013910	-0.000010 0.974864 0.972303 -0.002921	-0.027038 0.943450 0.974268 -0.016813	0.029828 0.942149 0.941889 0.018876	0.011596 0.974925 0.967382 0.010284	0.015764 0.929786 0.965748 0.004115	0.022762 0.952836 0.948554 0.004857	0.016947 0.942392 0.931062 0.010856	-0.005448 0.919313 0.943966 -0.028888	0.005525 0.961015 0.959627 -0.007873	0.010173 0.875360 0.967261 -0.013034	-0.010763 0.974154 0.927800 -0.010291	0 0.000000 9999
5 113	13 20	5 113	0.292578 0.800618 0.818307 0.001806	-0.005160 0.950128 0.974616 0.009195	-0.032446 0.974864 0.939186 -0.020965	-0.007221 0.943450 0.934480 0.000836	-0.014604 0.942149 0.968181 0.012255	-0.009051 0.974925 0.966583 -0.010519	-0.010439 0.929786 0.969146 -0.010610	-0.045445 0.952836 0.958149 -0.026075	0.051178 0.942392 0.965242 0.037920	-0.018934 0.919313 0.964885 -0.007460	-0.028399 0.961015 0.970336 -0.013433	-0.035370 0.875360 0.973096 -0.035186	0.009048 0.974154 0.972119 0.010423	8 0.008275 9999
5 114	13 14	5 114	0.273591 0.800618 0.875472 0.020458	-0.005203 0.950128 0.968142 -0.000875	0.004888 0.974864 0.935575 -0.000001	0.000716 0.943450 0.940496 -0.008563	0.056402 0.942149 0.961749 0.047646	-0.004803 0.974925 0.975735 -0.002979	0.093531 0.929786 0.933593 0.029923	0.043616 0.952836 0.953342 0.021205	-0.007364 0.942392 0.942355 -0.022065	0.071219 0.919313 0.915437 -0.002459	0.016908 0.961015 0.969010 0.001201	0.033819 0.875360 0.924920 -0.007649	0.001508 0.974154 0.951399 -0.005922	4 0.031221 9999
5 115	13 19	5 115	0.341244 0.800618 0.734889 -0.016027	-0.000049 0.950128 0.961978 -0.000751	-0.003255 0.974864 0.934674 0.011192	-0.006776 0.943450 0.933670 0.008382	-0.023263 0.942149 0.959404 -0.012656	0.006926 0.974925 0.958550 0.002956	0.009255 0.929786 0.962486 0.012847	-0.024139 0.952836 0.956126 0.000407	-0.024666 0.942392 0.947774 -0.013262	-0.019444 0.919313 0.950495 -0.002586	-0.000899 0.961015 0.962153 -0.003222	-0.011570 0.875360 0.963204 -0.011424	0.001897 0.974154 0.943985 0.000849	0 0.000000 9999
5 116	13 19	5 116	0.336682 0.800618 0.801812 0.041938	0.059155 0.950128 0.908209 0.045203	0.001072 0.974864 0.962828 0.008308	0.013260 0.943450 0.966357 0.007600	0.093709 0.942149 0.934575 0.060973	-0.033026 0.974925 0.959084 -0.032045	0.050578 0.929786 0.957636 0.048280	0.015363 0.952836 0.958625 0.028187	-0.109034 0.942392 0.887508 -0.086870	-0.069051 0.919313 0.920791 -0.017526	-0.004385 0.961015 0.954674 0.001466	0.019996 0.875360 0.954717 0.004245	0.002466 0.974154 0.967440 0.003958	8 -0.060359 95
5 117	13 20	5 117	0.320622 0.800618 0.800308 0.003720	0.032129 0.950128 0.952256 0.029059	-0.003725 0.974864 0.944376 0.003999	-0.019004 0.943450 0.947130 -0.011327	-0.066613 0.942149 0.957826 -0.056350	-0.003121 0.974925 0.978538 -0.003345	-0.034235 0.929786 0.961484 -0.024654	-0.029389 0.952836 0.971378 -0.015219	-0.011908 0.942392 0.946384 -0.009341	-0.080512 0.919313 0.957318 -0.063219	-0.008459 0.961015 0.975215 -0.020250	-0.037691 0.875360 0.960932 -0.008168	-0.031134 0.974154 0.949360 -0.017925	9 -0.015335 9999
5 118	13 19	5 118	0.234806 0.800618 0.850312 0.005546	0.010953 0.950128 0.930695 0.013759	0.006044 0.974864 0.954931 -0.004613	-0.000120 0.943450 0.931989 0.014313	0.024862 0.942149 0.943441 0.010759	-0.016311 0.974925 0.946581 -0.007574	0.018015 0.929786 0.949570 -0.000603	0.028729 0.952836 0.942953 0.002426	-0.036684 0.942392 0.912875 -0.012397	-0.060737 0.919313 0.930659 -0.019385	-0.000611 0.961015 0.962204 -0.022108	0.043682 0.875360 0.960393 0.003074	0.028794 0.974154 0.954826 0.036317	9 -0.010369 9999
5 119	13 17	5 119	0.299755 0.800618 0.806178 0.013427	-0.009692 0.950128 0.954940 -0.001022	0.001444 0.974864 0.948396 0.000445	-0.002377 0.943450 0.950521 0.003484	-0.019473 0.942149 0.944638 -0.051580	0.024178 0.974925 0.948399 0.013184	0.079594 0.929786 0.937752 0.031514	0.011669 0.952836 0.939589 0.001059	-0.005834 0.942392 0.938296 -0.013789	0.032367 0.919313 0.928923 -0.014752	-0.032520 0.961015 0.930343 -0.065989	0.033325 0.875360 0.936669 0.001287	0.004924 0.974154 0.978592 -0.000547	4 -0.026317 9999
5 120	13 18	5 120	0.232088 0.800618 0.854975 -0.028751	0.004494 0.950128 0.938745 0.009994	-0.010561 0.974864 0.944084 -0.005154	-0.015215 0.943450 0.940655 -0.013109	-0.015057 0.942149 0.959058 0.003780	-0.026954 0.974925 0.941852 -0.029481	-0.017347 0.929786 0.955215 -0.001922	-0.036681 0.952836 0.951628 -0.014196	-0.021819 0.942392 0.947922 -0.036120	-0.040350 0.919313 0.962653 -0.018618	0.073384 0.961015 0.946342 0.060155	-0.026752 0.875360 0.946206 0.010108	0.003261 0.974154 0.973217 0.003894	0 0.000000 9999
5 121	13 17	5 121	0.259898 0.800618 0.834923 0.005706	-0.007872 0.950128 0.907746 -0.019748	-0.008738 0.974864 0.935885 -0.016635	-0.006728 0.943450 0.936351 -0.010325	0.001527 0.942149 0.949018 0.005095	0.017916 0.974925 0.936953 0.003223	-0.021259 0.929786 0.949419 -0.007189	-0.062317 0.952836 0.941240 -0.028875	-0.000605 0.942392 0.925565 0.001221	0.001927 0.919313 0.924767 0.019846	0.036121 0.961015 0.957218 0.029224	0.016497 0.875360 0.938201 -0.020315	0.006136 0.974154 0.892859 0.000648	10 0.012913 9999
5 122	13 19	5 122	0.214854 0.800618 0.804218 0.007920	0.009790 0.950128 0.926198 0.012450	0.002885 0.974864 0.950369 0.007817	0.003404 0.943450 0.947586 0.010024	-0.005951 0.942149 0.947738 -0.019375	-0.016028 0.974925 0.963904 -0.012792	-0.001459 0.929786 0.943661 -0.004655	0.010058 0.952836 0.942189 0.001962	-0.007918 0.942392 0.825540 0.016399	-0.022219 0.919313 0.892142 0.007255	0.016759 0.961015 0.947550 -0.017876	0.032538 0.875360 0.943703 0.001920	-0.023570 0.974154 0.885770 -0.027830	4 -0.012387 9999
5 123	13 20	5 123	0.309833 0.800618 0.785806 -0.031264	-0.011342 0.950128 0.924734 -0.013374	-0.005286 0.974864 0.960646 -0.008366	0.024098 0.943450 0.961869 0.027026	-0.019400 0.942149 0.951220 -0.020048	0.006452 0.974925 0.960463 0.002111	0.012849 0.929786 0.959558 0.025473	-0.027748 0.952836 0.954817 -0.002890	0.006403 0.942392 0.938126 -0.023653	-0.021492 0.919313 0.949623 0.022976	-0.054274 0.961015 0.958695 -0.031306	0.023789 0.875360 0.958771 -0.002727	0.026844 0.974154 0.921483 0.031394	0 0.000000 9999
5 124	13 19	5 124	0.254395 0.800618 0.818821 -0.014881	0.005206 0.950128 0.912921 0.010045	-0.006093 0.974864 0.973079 -0.000637	-0.024751 0.943450 0.971725 -0.033340	-0.005427 0.942149 0.950293 -0.028691	0.018212 0.974925 0.909422 0.008361	-0.013578 0.929786 0.964467 0.004799	-0.047843 0.952836 0.927780 -0.002150	0.003939 0.942392 0.957270 0.007540	-0.028412 0.919313 0.945783 -0.006328	0.028956 0.961015 0.940390 0.019663	0.052824 0.875360 0.950749 -0.007409	0.006077 0.974154 0.941975 -0.002885	0 0.000000 9999
5 125	13 20	5 125	0.349089 0.800618 0.774907 0.024389	0.079693 0.950128 0.944251 0.071068	-0.002945 0.974864 0.944041 0.002540	0.033829 0.943450 0.942654 0.026135	0.052326 0.942149 0.952713 0.040650	0.031276 0.974925 0.952919 0.028537	0.087379 0.929786 0.947793 0.072691	0.038496 0.952836 0.948527 0.025117	-0.004646 0.942392 0.941081 0.005325	0.042989 0.919313 0.954710 0.033314	-0.005156 0.961015 0.963436 -0.005291	-0.002247 0.875360 0.942335 -0.001593	-0.035315 0.974154 0.942441 -0.021961	6 0.042105 378
5 126	13 18	5 126	0.355041 0.800618 0.732899 -0.013728	0.033050 0.950128 0.948059 0.040377	-0.005040 0.974864 0.952386 -0.007752	0.028406 0.943450 0.947335 0.020415	-0.040709 0.942149 0.949012 -0.002176	0.015840 0.974925 0.909207 0.006817	-0.065946 0.929786 0.942820 -0.007408	-0.063795 0.952836 0.945611 -0.023021	0.020188 0.942392 0.937068 0.009744	-0.040662 0.919313 0.967215 -0.016031	0.028713 0.961015 0.927841 -0.010814	0.072877 0.875360 0.934664 0.016589	0.001315 0.974154 0.957142 0.002389	0 0.000000 9999
5 127	13 19	5 127	0.273934 0.800618 0.830108 -0.005341	-0.012400 0.950128 0.953056 -0.006056	-0.001566 0.974864 0.959379 0.008611	0.004177 0.943450 0.957487 0.005428	0.007734 0.942149 0.965423 0.026833	-0.001544 0.974925 0.951832 -0.010363	-0.046910 0.929786 0.964263 -0.028254	-0.025012 0.952836 0.950286 0.002972	0.003265 0.942392 0.955241 0.006757	-0.058463 0.919313 0.947397 -0.019007	-0.015683 0.961015 0.954737 -0.029666	0.010778 0.875360 0.970770 -0.008758	0.000485 0.974154 0.959189 0.006572	0 0.000000 9999
5 128	13 10	5 128	0.205880 0.800618 0.780945 -0.012574	0.014109 0.950128 0.950017 0.012635	0.000048 0.974864 0.993200 0.001375	-0.002378 0.943450 0.994254 -0.002373	-0.029642 0.942149 0.948756 -0.001237	0.018496 0.974925 0.897866 0.011772	0.020125 0.929786 0.982627 -0.002468	-0.054327 0.952836 0.841112 -0.004711	0.050555 0.942392 0.908978 0.020733	-0.101942 0.919313 0.796651 -0.009227	-0.058177 0.961015 0.891996 -0.009502	0.047292 0.875360 0.916010 -0.003751	0.004019 0.974154 0.862216 0.002660	0 0.000000 9999
5 129	13 19	5 129	0.271899 0.800618 0.816205 -0.002801	0.003828 0.950128 0.954831 -0.004745	0.062128 0.974864 0.934711 0.053393	0.063507 0.943450 0.930350 0.054902	-0.060654 0.942149 0.917753 -0.015532	-0.003152 0.974925 0.915001 0.003047	-0.097753 0.929786 0.915501 -0.015906	-0.013566 0.952836 0.957282 -0.019678	0.001913 0.942392 0.958673 -0.002528	-0.038424 0.919313 0.954375 -0.013883	-0.014420 0.961015 0.947524 -0.029290	-0.124880 0.875360 0.908730 -0.076155	0.003778 0.974154 0.965285 0.004865	0 0.000000 9999
5 130	13 20	5 130	0.324563 0.800618 0.799113 0.010382	0.012206 0.950128 0.952133 0.004072	-0.074355 0.974864 0.941266 -0.072344	-0.051448 0.943450 0.941344 -0.051542	-0.012644 0.942149 0.952225 -0.015495	0.015747 0.974925 0.952361 0.016427	0.014248 0.929786 0.957408 0.024183	0.015495 0.952836 0.954758 0.003714	0.001645 0.942392 0.959353 -0.009926	-0.002348 0.919313 0.954328 0.032263	0.016286 0.961015 0.979687 0.008900	0.022707 0.875360 0.960726 0.019285	-0.009584 0.974154 0.931725 -0.005518	2 -0.027406 9999
5 131	13 10	5 131	0.187540 0.800618 0.915768 0.035269	0.011591 0.950128 0.933709 0.004948	0.000514 0.974864 0.904927 0.000712	-0.000708 0.943450 0.904745 0.006868	0.049112 0.942149 0.962042 0.027770	0.006738 0.974925 0.939400 0.009531	-0.004845 0.929786 0.957380 0.020094	-0.049555 0.952836 0.958177 -0.047364	0.001950 0.942392 0.470921 -0.029372	-0.057208 0.919313 0.944477 -0.016775	0.050290 0.961015 0.942836 0.017311	0.036272 0.875360 0.860749 -0.006131	0.007929 0.974154 0.936944 0.005465	7 -0.040872 9999
5 132	13 8	5 132	0.174940 0.800618 0.858873 -0.011325	0.010878 0.950128 0.951723 0.023169	0.006414 0.974864 0.896630 -0.007088	0.015324 0.943450 0.903959 0.011450	-0.022955 0.942149 0.923591 0.021814	-0.006376 0.974925 0.975387 -0.007701	-0.084131 0.929786 0.930758 -0.005951	-0.026857 0.952836 0.874997 0.030094	-0.003993 0.942392 0.920073 -0.037853	-0.024978 0.919313 0.963583 0.004235	0.016119 0.961015 0.958605 -0.008910	-0.053907 0.875360 0.904291 0.011847	0.003299 0.974154 0.941012 0.005376	0 0.000000 9999
5 133	13 20	5 133	0.337218 0.800618 0.774920 0.007214	0.038764 0.950128 0.920736 0.048765	-0.031679 0.974864 0.925332 -0.014873	-0.039314 0.943450 0.921083 -0.016162	-0.055998 0.942149 0.961536 -0.033020	0.015493 0.974925 0.971756 0.019574	0.010432 0.929786 0.969073 0.007090	-0.033663 0.952836 0.967753 -0.007133	0.008604 0.942392 0.965081 0.003725	-0.015051 0.919313 0.962795 0.027256	0.010818 0.961015 0.967471 -0.002824	-0.091693 0.875360 0.936172 -0.019892	0.011389 0.974154 0.977494 0.009152	4 -0.015434 9999
5 134	13 19	5 134	0.305214 0.800618 0.812295 0.026258	-0.013663 0.950128 0.944872 -0.024544	-0.003780 0.974864 0.957803 0.003552	-0.002829 0.943450 0.952088 -0.007452	0.067053 0.942149 0.907381 0.010420	-0.017391 0.974925 0.956084 -0.006107	0.052862 0.929786 0.935237 0.013151	0.072743 0.952836 0.905331 0.012391	0.001922 0.942392 0.937237 -0.008120	0.107195 0.919313 0.895349 0.037061	0.022495 0.961015 0.956329 0.005531	0.052716 0.875360 0.953532 0.000018	0.000946 0.974154 0.958889 -0.016420	9 0.031195 9999
5 135	13 9	5 135	0.196044 0.800618 0.853197 -0.015386	0.008860 0.950128 0.920232 0.021926	-0.004338 0.974864 0.905827 0.006157	0.001465 0.943450 0.924577 -0.023449	-0.005816 0.942149 0.966902 -0.007056	-0.016926 0.974925 0.911689 -0.010851	-0.014071 0.929786 0.961115 0.007340	0.016134 0.952836 0.941103 -0.010374	0.009174 0.942392 0.462892 0.002653	-0.030562 0.919313 0.954134 0.007441	0.032121 0.961015 0.947905 0.008458	0.113660 0.875360 0.687332 -0.025127	0.004697 0.974154 0.997763 0.002844	0 0.000000 9999
5 136	13 18	5 136	0.305270 0.800618 0.820557 0.013739	0.044966 0.950128 0.932768 0.029709	-0.087067 0.974864 0.921645 -0.077587	-0.047055 0.943450 0.927136 -0.021352	-0.024374 0.942149 0.940412 0.006942	0.000165 0.974925 0.956216 0.001631	0.025678 0.929786 0.960155 0.037915	0.015483 0.952836 0.963520 0.017354	0.000560 0.942392 0.944640 -0.006437	-0.005954 0.919313 0.960821 0.015209	0.007090 0.961015 0.962546 -0.005291	-0.117999 0.875360 0.930991 -0.060839	-0.008936 0.974154 0.982277 -0.011609	2 -0.032649 9999
5 137	13 19	5 137	0.224784 0.800618 0.892470 0.002526	-0.005699 0.950128 0.979272 -0.010579	0.048495 0.974864 0.959164 0.037558	0.008600 0.943450 0.961503 -0.004699	-0.003158 0.942149 0.947559 0.026591	-0.004728 0.974925 0.982423 -0.001081	-0.002681 0.929786 0.971221 0.005934	-0.002915 0.952836 0.979762 0.003021	0.001081 0.942392 0.971468 -0.010227	-0.043753 0.919313 0.955651 -0.006283	-0.013130 0.961015 0.975072 0.007725	0.016391 0.875360 0.976306 0.024684	0.002105 0.974154 0.978131 -0.002111	4 0.008196 9999
5 138	13 17	5 138	0.290416 0.800618 0.839528 0.017482	-0.006242 0.950128 0.936288 -0.006040	-0.002181 0.974864 0.972834 -0.007033	-0.000051 0.943450 0.971971 0.002699	0.012457 0.942149 0.962319 0.002170	0.004614 0.974925 0.947569 0.005670	-0.004300 0.929786 0.963844 0.005994	0.048171 0.952836 0.950793 0.018435	0.047175 0.942392 0.973910 0.037584	-0.031400 0.919313 0.940012 0.019550	0.017962 0.961015 0.946006 -0.000157	0.027339 0.875360 0.963851 -0.002382	0.002042 0.974154 0.994081 0.001312	8 0.025633 9999
5 139	13 9	5 139	0.314929 0.800618 0.794314 -0.015178	-0.008338 0.950128 0.908414 -0.010617	-0.001037 0.974864 0.943295 0.006733	0.058887 0.943450 0.884676 0.056779	0.000875 0.942149 0.959439 0.003827	-0.003719 0.974925 0.910307 0.014956	-0.042987 0.929786 0.954878 -0.028173	0.044924 0.952836 0.944425 -0.005467	0.040207 0.942392 0.908400 0.019403	-0.074258 0.919313 0.954706 -0.056417	0.041998 0.961015 0.937305 0.010323	0.192738 0.875360 0.664744 0.060405	-0.018037 0.974154 0.965042 -0.013369	0 0.000000 9999
5 140	13 20	5 140	0.301057 0.800618 0.810432 -0.022141	-0.027449 0.950128 0.970512 -0.021125	-0.001647 0.974864 0.970386 0.013542	-0.021545 0.943450 0.966926 -0.016064	-0.034111 0.942149 0.966357 -0.020499	-0.001121 0.974925 0.976348 -0.006912	-0.026304 0.929786 0.974064 -0.027008	-0.031180 0.952836 0.966938 -0.017674	0.009052 0.942392 0.963186 -0.002573	-0.052476 0.919313 0.964534 -0.029660	-0.024731 0.961015 0.973830 -0.018598	-0.003395 0.875360 0.971652 -0.001135	-0.017868 0.974154 0.962677 -0.019504	0 0.000000 9999
6 7	13 12	6 7	0.254663 0.855191 0.832961 0.057451	-0.104169 0.932869 0.942973 -0.084222	0.040976 0.976526 0.857785 0.034992	0.047456 0.971185 0.829369 0.032308	-0.092980 0.945089 0.926030 -0.073365	0.080194 0.925122 0.955212 0.042243	-0.011700 0.927042 0.952640 -0.034418	0.013244 0.922446 0.940643 -0.017619	-0.100802 0.859698 0.927949 -0.074724	0.033592 0.907705 0.938410 0.003368	-0.141366 0.943143 0.897918 -0.094413	0.326224 0.913284 0.591285 0.172322	0.006847 0.972672 0.985148 0.001020	11 0.099499 -9
6 8	13 11	6 8	0.130651 0.855191 0.877992 0.007770	-0.054542 0.932869 0.944508 -0.012970	0.024137 0.976526 0.841195 -0.012614	0.023315 0.971185 0.827543 -0.008266	-0.078982 0.945089 0.931166 -0.067045	-0.004282 0.925122 0.983860 -0.000357	-0.089624 0.927042 0.917621 -0.021978	0.040480 0.922446 0.897826 -0.034341	-0.037513 0.859698 0.943478 0.020064	0.103839 0.907705 0.972896 0.063477	0.064405 0.943143 0.963212 0.029683	-0.141488 0.913284 0.830202 0.029107	0.003837 0.972672 0.937849 -0.000797	4 -0.022824 9999
6 9	13 12	6 9	0.131937 0.855191 0.877478 -0.034350	-0.083720 0.932869 0.945445 -0.034124	-0.001152 0.976526 0.978559 0.000691	-0.000650 0.971185 0.982761 -0.003899	0.023440 0.945089 0.966688 0.021698	0.061327 0.925122 0.934975 0.001767	-0.044894 0.927042 0.973787 -0.011007	0.048471 0.922446 0.936539 -0.008131	-0.038533 0.859698 0.929185 0.015685	0.208953 0.907705 0.934382 0.147234	0.042671 0.943143 0.930850 0.000203	0.056896 0.913284 0.965387 0.001606	0.052068 0.972672 0.263731 0.010853	0 0.000000 9999
6 10	13 11	6 10	0.183175 0.855191 0.875103 0.015032	-0.069957 0.932869 0.933782 -0.028487	-0.001868 0.976526 0.966385 -0.006368	-0.002464 0.971185 0.920658 -0.002980	-0.048301 0.945089 0.946828 -0.021257	0.021184 0.925122 0.949752 0.034294	-0.087341 0.927042 0.921685 -0.036618	0.020340 0.922446 0.942666 0.004435	-0.398630 0.859698 0.708274 -0.274584	0.075958 0.907705 0.934849 0.030417	-0.105612 0.943143 0.937942 -0.075705	0.239545 0.913284 0.669650 0.011801	0.049716 0.972672 0.242274 -0.003839	8 -0.064246 -9
6 11	13 20	6 11	0.221559 0.855191 0.830894 0.001344	-0.065753 0.932869 0.920032 -0.001185	0.000230 0.976526 0.922320 -0.013718	0.003037 0.971185 0.928674 -0.020877	0.039203 0.945089 0.908277 0.025718	0.096215 0.925122 0.954757 0.052811	0.036040 0.927042 0.940924 0.021902	0.044566 0.922446 0.977282 0.021742	-0.030577 0.859698 0.947430 -0.017771	0.089194 0.907705 0.928317 0.037227	0.009500 0.943143 0.977667 0.013189	0.013608 0.913284 0.930032 0.005795	-0.000226 0.972672 0.949586 -0.002170	9 0.007073 9999
6 12	13 20	6 12	0.243317 0.855191 0.827532 0.018439	0.013823 0.932869 0.949900 -0.010478	-0.009802 0.976526 0.928468 0.004775	0.001349 0.971185 0.927897 0.022987	0.019615 0.945089 0.956830 0.017688	-0.021287 0.925122 0.951577 -0.032549	0.033998 0.927042 0.967656 0.024406	-0.032919 0.922446 0.953788 -0.046644	-0.043874 0.859698 0.950553 -0.010694	0.034720 0.907705 0.955438 0.042937	0.024265 0.943143 0.960524 0.026818	-0.027534 0.913284 0.957092 0.002115	-0.003176 0.972672 0.965679 -0.006407	7 -0.029327 9999
6 13	13 20	6 13	0.235078 0.855191 0.784457 -0.007632	0.009338 0.932869 0.961874 0.022188	-0.056688 0.976526 0.952808 -0.056014	-0.005833 0.971185 0.953395 0.006237	0.009579 0.945089 0.951935 -0.000630	0.029847 0.925122 0.946186 0.007898	-0.002085 0.927042 0.961844 0.005927	0.065338 0.922446 0.942139 0.004449	-0.053736 0.859698 0.941883 -0.017511	0.022559 0.907705 0.959395 0.000230	0.002347 0.943143 0.947583 0.017374	0.032603 0.913284 0.956317 0.052223	-0.002718 0.972672 0.941781 -0.006546	0 0.000000 9999
6 14	13 19	6 14	0.210064 0.855191 0.808759 0.014725	-0.031097 0.932869 0.951448 -0.001463	0.000299 0.976526 0.969737 -0.001049	0.001435 0.971185 0.969267 0.007910	0.037245 0.945089 0.955414 0.058140	0.049566 0.925122 0.961083 0.005159	-0.003159 0.927042 0.970871 -0.002548	0.083813 0.922446 0.950143 0.030007	-0.029822 0.859698 0.951772 -0.003673	0.108655 0.907705 0.945458 0.092934	-0.079159 0.943143 0.895226 -0.030966	0.057136 0.913284 0.951305 0.014617	-0.001762 0.972672 0.948526 -0.002161	9 0.036993 9999
6 15	13 20	6 15	0.207413 0.855191 0.767096 -0.028371	-0.035380 0.932869 0.932553 0.006551	0.010006 0.976526 0.951875 0.002469	-0.004242 0.971185 0.953639 -0.013212	-0.034964 0.945089 0.962146 -0.019489	0.051320 0.925122 0.947172 -0.001409	-0.038107 0.927042 0.961832 -0.003183	0.061085 0.922446 0.936769 -0.007231	-0.048433 0.859698 0.942368 -0.022805	0.036753 0.907705 0.974534 0.006333	-0.042956 0.943143 0.950030 -0.037226	0.016537 0.913284 0.953960 -0.012725	0.000879 0.972672 0.951289 -0.001598	0 0.000000 9999
6 16	13 20	6 16	0.173846 0.855191 0.803430 -0.044415	-0.037269 0.932869 0.918451 -0.003804	-0.011240 0.976526 0.922856 -0.009302	-0.012196 0.971185 0.922344 -0.005617	-0.002392 0.945089 0.965673 -0.005215	0.066859 0.925122 0.940675 0.023196	-0.009027 0.927042 0.964698 0.005071	0.041024 0.922446 0.940350 -0.001858	-0.045662 0.859698 0.938492 -0.000182	0.036853 0.907705 0.957838 0.007793	0.074151 0.943143 0.943343 0.047681	0.009757 0.913284 0.946698 0.008144	-0.000365 0.972672 0.939717 -0.007145	0 0.000000 9999
6 17	13 20	6 17	0.131894 0.855191 0.878490 -0.042820	-0.005566 0.932869 0.969373 -0.008208	0.012484 0.976526 0.957912 0.022108	-0.008008 0.971185 0.959467 0.000301	0.001801 0.945089 0.966979 0.007961	-0.005186 0.925122 0.966697 -0.009472	-0.009559 0.927042 0.971455 0.009537	0.018466 0.922446 0.969542 -0.016724	0.001626 0.859698 0.951146 0.022371	0.010531 0.907705 0.982162 -0.018054	-0.004536 0.943143 0.974407 -0.016034	-0.033386 0.913284 0.967583 -0.026776	-0.000261 0.972672 0.993388 0.002137	0 0.000000 9999
6 18	13 20	6 18	0.231030 0.855191 0.783716 0.006139	-0.062099 0.932869 0.930328 0.000660	0.000452 0.976526 0.973815 -0.002537	-0.004143 0.971185 0.970880 0.000626	0.043995 0.945089 0.959099 0.045707	0.034341 0.925122 0.942319 0.033997	-0.003850 0.927042 0.953845 0.015127	0.040743 0.922446 0.935533 0.026377	-0.010544 0.859698 0.919460 0.021127	0.011466 0.907705 0.942178 -0.027540	-0.007794 0.943143 0.953760 -0.028859	0.031700 0.913284 0.965140 -0.003974	0.001329 0.972672 0.962180 -0.005967	4 0.016751 9999
6 19	13 20	6 19	0.143617 0.855191 0.882408 0.007699	-0.075845 0.932869 0.910490 -0.049516	-0.002519 0.976526 0.964387 0.002932	0.003051 0.971185 0.963111 0.001699	-0.006632 0.945089 0.969353 -0.016029	0.053255 0.925122 0.912794 -0.004301	-0.039549 0.927042 0.948054 -0.024973	0.054557 0.922446 0.925777 0.005823	-0.039785 0.859698 0.911679 -0.004851	0.021889 0.907705 0.955599 -0.010487	0.015105 0.943143 0.961018 -0.001859	0.009420 0.913284 0.944038 -0.007888	0.000661 0.972672 0.970526 -0.004130	1 -0.019525 9999
6 20	13 19	6 20	0.232841 0.855191 0.811560 0.008394	-0.033705 0.932869 0.898068 -0.038514	0.001879 0.976526 0.946788 0.000299	-0.012721 0.971185 0.937198 0.011158	0.009788 0.945089 0.941969 0.001353	-0.036490 0.925122 0.959864 -0.008970	-0.015474 0.927042 0.930905 -0.002988	-0.015677 0.922446 0.959249 -0.004475	0.032312 0.859698 0.904741 0.011733	0.029818 0.907705 0.923194 -0.020044	0.030350 0.943143 0.964906 0.006371	-0.002230 0.913284 0.948131 -0.030876	0.037356 0.972672 0.920065 0.043519	1 -0.017980 9999
6 21	13 13	6 21	0.147187 0.855191 0.887657 -0.026901	-0.069921 0.932869 0.944073 -0.022805	-0.001937 0.976526 0.959382 -0.003872	-0.000497 0.971185 0.975319 -0.000282	0.020519 0.945089 0.959679 0.020065	0.060744 0.925122 0.928849 0.012649	-0.041075 0.927042 0.951817 0.003835	0.053275 0.922446 0.930715 0.002544	-0.030265 0.859698 0.961983 -0.001918	0.068356 0.907705 0.966947 0.029536	0.019876 0.943143 0.951940 0.005416	0.064910 0.913284 0.952018 0.003783	0.039441 0.972672 0.585970 0.014643	0 0.000000 9999
6 22	13 18	6 22	0.246919 0.855191 0.794215 0.000169	0.022480 0.932869 0.943428 -0.007028	0.000924 0.976526 0.998023 0.001547	0.048463 0.971185 0.958258 0.037916	0.014428 0.945089 0.949314 0.032922	-0.003976 0.925122 0.961006 0.022713	0.049498 0.927042 0.952891 0.046989	-0.027006 0.922446 0.954548 -0.005614	0.066612 0.859698 0.936915 0.008688	-0.018117 0.907705 0.956463 -0.018070	0.015186 0.943143 0.970940 0.003218	0.070740 0.913284 0.971549 0.000943	0.023199 0.972672 0.970590 0.023723	6 0.002818 9999
6 23	13 19	6 23	0.217504 0.855191 0.824027 -0.022655	0.014792 0.932869 0.958983 0.016088	0.001030 0.976526 0.971978 0.000747	0.011197 0.971185 0.968411 0.006589	0.023255 0.945089 0.948221 0.010009	0.003438 0.925122 0.964785 0.021912	0.070639 0.927042 0.938231 0.027979	-0.013330 0.922446 0.944187 0.028190	0.016703 0.859698 0.952848 0.031482	-0.067866 0.907705 0.931450 -0.001017	0.036563 0.943143 0.946486 0.011807	0.044218 0.913284 0.958528 0.003561	0.000619 0.972672 0.971638 -0.005405	0 0.000000 9999
6 24	13 19	6 24	0.269903 0.855191 0.763993 0.005935	0.074027 0.932869 0.939601 0.014078	0.001712 0.976526 0.958589 0.012401	0.025516 0.971185 0.954838 0.018893	0.033382 0.945089 0.929228 0.015787	-0.030535 0.925122 0.967626 -0.015463	0.049995 0.927042 0.946318 0.014986	-0.043417 0.922446 0.941699 0.011284	0.064164 0.859698 0.944041 0.022701	0.005085 0.907705 0.960023 0.014199	0.011272 0.943143 0.956947 0.001560	0.035780 0.913284 0.965736 0.001073	0.004174 0.972672 0.972452 -0.003175	8 0.011607 9999
6 25	13 19	6 25	0.359230 0.855191 0.603141 -0.000643	0.051462 0.932869 0.914870 0.000215	-0.026557 0.976526 0.912674 -0.026695	-0.010150 0.971185 0.911218 -0.019015	-0.021651 0.945089 0.911724 -0.044471	-0.088346 0.925122 0.939303 -0.034654	0.069724 0.927042 0.950107 0.040123	-0.147932 0.922446 0.921932 -0.093515	0.074968 0.859698 0.916516 -0.000456	-0.005340 0.907705 0.957844 0.005835	0.039728 0.943143 0.954921 0.007776	0.012797 0.913284 0.960291 -0.006040	0.000313 0.972672 0.957517 0.019289	0 0.000000 9999
6 26	13 20	6 26	0.250346 0.855191 0.828634 0.034789	0.107794 0.932869 0.943443 0.065495	-0.034255 0.976526 0.980554 -0.036967	0.030821 0.971185 0.979010 0.028149	0.042889 0.945089 0.948112 0.022851	0.065363 0.925122 0.955331 0.021577	0.074945 0.927042 0.951130 0.043362	0.049011 0.922446 0.960336 0.017951	0.103083 0.859698 0.920897 0.036455	0.012842 0.907705 0.966175 -0.020610	0.008882 0.943143 0.982106 0.002039	-0.016650 0.913284 0.976917 -0.034890	-0.000380 0.972672 0.944585 -0.008048	6 0.038840 9999
6 27	13 20	6 27	0.234705 0.855191 0.834806 0.004352	-0.033414 0.932869 0.956570 0.000388	-0.006815 0.976526 0.964460 -0.012563	0.030292 0.971185 0.964976 0.020848	0.019855 0.945089 0.962233 0.041030	0.075641 0.925122 0.950849 0.028020	-0.003284 0.927042 0.959764 0.017297	0.090772 0.922446 0.942403 0.038992	-0.030617 0.859698 0.951245 -0.029615	0.013996 0.907705 0.966465 -0.026237	-0.029870 0.943143 0.935781 0.009156	0.023728 0.913284 0.954380 0.004847	-0.046557 0.972672 0.969623 -0.051539	4 0.013363 9999
6 28	13 19	6 28	0.267826 0.855191 0.797148 0.017330	-0.068052 0.932869 0.934295 -0.012071	-0.005520 0.976526 0.960592 -0.016664	0.011682 0.971185 0.959907 0.010158	-0.003061 0.945089 0.971728 0.001180	0.043549 0.925122 0.947372 0.003122	-0.012101 0.927042 0.965668 0.013834	0.036787 0.922446 0.941169 -0.016857	0.000396 0.859698 0.976102 0.009620	0.035291 0.907705 0.972267 0.004779	-0.004417 0.943143 0.960773 -0.012356	0.003722 0.913284 0.966256 -0.009540	0.005339 0.972672 0.967744 0.006990	0 0.017330 9999
6 29	13 19	6 29	0.241417 0.855191 0.830549 0.007753	0.107409 0.932869 0.933948 0.052723	-0.008308 0.976526 0.915899 0.011344	-0.028641 0.971185 0.923099 0.000517	0.008574 0.945089 0.963053 0.007657	0.030985 0.925122 0.967508 0.008873	0.029224 0.927042 0.963084 0.009479	0.027789 0.922446 0.970686 0.023094	0.017808 0.859698 0.965534 0.016979	0.047327 0.907705 0.960110 0.014399	0.029117 0.943143 0.960189 0.009957	-0.047935 0.913284 0.942573 -0.012350	-0.036508 0.972672 0.970483 -0.025488	7 0.013381 9999
6 30	13 20	6 30	0.373931 0.855191 0.574096 0.020069	0.001551 0.932869 0.947405 0.000163	0.012497 0.976526 0.913103 -0.004495	0.032933 0.971185 0.915169 0.007954	-0.058776 0.945089 0.933759 -0.023827	-0.056386 0.925122 0.913589 -0.012789	-0.102913 0.927042 0.912687 -0.043407	-0.033500 0.922446 0.966507 -0.005786	-0.036554 0.859698 0.941101 0.005009	0.027786 0.907705 0.956148 -0.009927	0.068905 0.943143 0.943451 0.053520	-0.024800 0.913284 0.920034 -0.020224	-0.037968 0.972672 0.866789 -0.033598	10 0.032773 9999
6 31	13 20	6 31	0.368067 0.855191 0.593976 0.021727	-0.006017 0.932869 0.936283 -0.020745	-0.009502 0.976526 0.917930 0.000878	-0.040960 0.971185 0.918850 -0.027504	-0.056294 0.945089 0.902528 -0.055483	0.011404 0.925122 0.964452 0.015225	0.045133 0.927042 0.940466 -0.009354	-0.052455 0.922446 0.941898 -0.021139	0.019549 0.859698 0.925646 0.011014	0.020962 0.907705 0.953490 0.033359	0.019568 0.943143 0.932770 -0.009298	0.010408 0.913284 0.938510 -0.005029	-0.000459 0.972672 0.970238 -0.009743	4 -0.034720 9999
6 32	13 20	6 32	0.260457 0.855191 0.769892 0.004697	-0.021157 0.932869 0.954916 -0.022678	-0.018734 0.976526 0.902270 -0.030439	-0.008546 0.971185 0.903003 -0.034840	-0.021322 0.945089 0.932868 0.003679	-0.013270 0.925122 0.955294 -0.000388	-0.024998 0.927042 0.946117 -0.006741	0.031454 0.922446 0.955919 0.015072	-0.030581 0.859698 0.954600 0.010992	0.042201 0.907705 0.947274 -0.000181	-0.025655 0.943143 0.958680 -0.013285	0.029241 0.913284 0.952142 0.029626	-0.000809 0.972672 0.980534 -0.003018	3 -0.012792 9999
6 33	13 20	6 33	0.268507 0.855191 0.763442 0.006311	0.006892 0.932869 0.936422 -0.021636	-0.003059 0.976526 0.924697 0.002906	-0.014641 0.971185 0.919827 -0.006753	0.011013 0.945089 0.889522 0.005932	-0.058003 0.925122 0.971275 -0.035630	0.005006 0.927042 0.925455 -0.044767	-0.025568 0.922446 0.899752 0.029381	0.048875 0.859698 0.905292 0.008965	0.002105 0.907705 0.932803 0.024467	0.029821 0.943143 0.960173 0.008136	-0.000773 0.913284 0.926866 -0.009386	0.014317 0.972672 0.974898 0.010452	6 -0.016808 9999
6 34	13 19	6 34	0.235783 0.855191 0.831657 0.040918	-0.053451 0.932869 0.928207 0.000737	0.016404 0.976526 0.933534 0.010098	0.021874 0.971185 0.935178 0.010068	0.028769 0.945089 0.956294 0.037085	0.081279 0.925122 0.920506 0.025135	-0.071685 0.927042 0.956436 -0.036326	0.107426 0.922446 0.926831 0.050924	-0.004031 0.859698 0.962556 0.029361	0.026175 0.907705 0.964916 0.010950	-0.028473 0.943143 0.915926 0.024787	0.035192 0.913284 0.941344 0.004759	0.001418 0.972672 0.960101 -0.007652	7 0.045648 282
6 35	13 20	6 35	0.188503 0.855191 0.834514 -0.034201	-0.049226 0.932869 0.917235 -0.013335	0.002919 0.976526 0.963635 0.010366	-0.004949 0.971185 0.959318 -0.006287	-0.004636 0.945089 0.915584 0.006747	0.013596 0.925122 0.898374 -0.006200	-0.036673 0.927042 0.934981 -0.021777	0.004201 0.922446 0.895154 -0.009995	0.034951 0.859698 0.952772 0.018519	0.015369 0.907705 0.944294 -0.003790	0.021689 0.943143 0.966474 0.014222	0.004828 0.913284 0.957542 -0.013368	-0.001398 0.972672 0.973728 -0.005659	0 0.000000 9999
6 36	13 20	6 36	0.200968 0.855191 0.866596 0.013882	0.022120 0.932869 0.946020 0.011776	-0.001524 0.976526 0.956794 0.006193	-0.020666 0.971185 0.953269 -0.006433	0.012016 0.945089 0.968287 0.009709	0.036853 0.925122 0.953703 -0.002313	0.001363 0.927042 0.968851 0.008783	0.021601 0.922446 0.960483 -0.011760	0.011254 0.859698 0.982332 0.021062	0.063368 0.907705 0.959384 0.048340	0.014904 0.943143 0.976361 0.009647	0.001743 0.913284 0.957851 -0.006711	0.049227 0.972672 0.975119 0.049265	9 0.025905 9999
6 37	13 20	6 37	0.204420 0.855191 0.838614 0.003876	-0.000634 0.932869 0.941670 -0.013096	-0.000044 0.976526 0.955880 -0.001636	0.016724 0.971185 0.952481 0.007382	-0.027637 0.945089 0.936539 -0.021952	-0.014548 0.925122 0.911427 0.021039	-0.028094 0.927042 0.954138 -0.023424	-0.031318 0.922446 0.938002 0.005616	-0.044815 0.859698 0.959295 -0.016415	-0.055836 0.907705 0.953557 -0.013588	0.033202 0.943143 0.972594 0.024939	0.013386 0.913284 0.940100 0.000841	-0.001938 0.972672 0.970437 -0.004242	10 0.009832 9999
6 38	13 19	6 38	0.162843 0.855191 0.872174 -0.033462	-0.020441 0.932869 0.955243 -0.004889	-0.030165 0.976526 0.970223 -0.030620	0.017674 0.971185 0.969093 0.011608	0.005232 0.945089 0.975090 -0.001867	0.042101 0.925122 0.949433 0.005638	-0.017985 0.927042 0.968649 0.019577	0.023992 0.922446 0.954062 -0.028958	0.004712 0.859698 0.970354 0.002172	0.019711 0.907705 0.976813 -0.006298	0.014275 0.943143 0.978475 0.002186	0.047560 0.913284 0.966444 0.018867	-0.000221 0.972672 0.975081 0.004309	0 0.000000 9999
6 39	13 20	6 39	0.296640 0.855191 0.794706 0.046836	-0.034382 0.932869 0.961444 -0.021599	-0.002719 0.976526 0.968225 -0.003919	0.031688 0.971185 0.966966 0.024564	-0.009302 0.945089 0.967322 -0.011418	0.073759 0.925122 0.961810 0.037840	-0.008140 0.927042 0.967387 0.018829	0.056079 0.922446 0.964494 0.016840	0.006390 0.859698 0.967053 -0.024735	0.039237 0.907705 0.961635 0.007516	0.007752 0.943143 0.960785 0.008987	0.011398 0.913284 0.968420 0.009360	0.030286 0.972672 0.968746 0.039731	0 0.046836 249
6 40	13 20	6 40	0.258789 0.855191 0.764626 0.009537	-0.047951 0.932869 0.930959 -0.021886	0.006094 0.976526 0.958100 0.001499	0.005128 0.971185 0.952233 -0.003806	-0.034818 0.945089 0.948866 -0.020717	0.052737 0.925122 0.951204 0.029253	0.005141 0.927042 0.964877 -0.000574	0.037748 0.922446 0.960184 0.028123	-0.079236 0.859698 0.912471 -0.013101	0.045163 0.907705 0.943996 0.009317	-0.055746 0.943143 0.941344 -0.018372	0.041913 0.913284 0.939873 -0.008034	0.004357 0.972672 0.925848 0.005602	7 0.016377 9999
6 41	13 19	6 41	0.178783 0.855191 0.809307 -0.033878	0.006548 0.932869 0.934093 0.027754	0.000236 0.976526 0.926411 0.011509	-0.019392 0.971185 0.945899 -0.005261	0.005988 0.945089 0.953307 0.006336	0.030091 0.925122 0.949459 -0.005227	0.027830 0.927042 0.961440 0.018869	0.019109 0.922446 0.962094 -0.004808	0.009390 0.859698 0.905024 0.012251	0.047911 0.907705 0.966626 0.029609	-0.072206 0.943143 0.940904 -0.034977	0.008744 0.913284 0.936412 -0.003478	-0.000435 0.972672 0.940610 0.002039	0 0.000000 9999
6 42	13 19	6 42	0.229565 0.855191 0.758367 0.006748	0.011499 0.932869 0.946720 0.016989	0.020815 0.976526 0.934338 0.012125	0.000988 0.971185 0.935182 0.003305	-0.024093 0.945089 0.940162 -0.016988	0.024981 0.925122 0.918297 -0.012401	0.027206 0.927042 0.948157 0.000421	-0.026933 0.922446 0.929922 -0.056493	-0.013556 0.859698 0.969234 0.000145	-0.034694 0.907705 0.943999 -0.033733	-0.058487 0.943143 0.946396 -0.039407	0.054478 0.913284 0.922815 0.012465	-0.003079 0.972672 0.962362 -0.013284	7 -0.019525 9999
6 43	13 19	6 43	0.245457 0.855191 0.769010 0.038722	-0.009643 0.932869 0.932551 -0.033020	-0.017568 0.976526 0.926653 -0.008933	-0.010228 0.971185 0.928474 0.001670	0.003262 0.945089 0.932628 0.011875	0.032525 0.925122 0.940204 0.001774	0.034365 0.927042 0.931983 -0.008480	0.026872 0.922446 0.947673 0.022486	0.035500 0.859698 0.892569 -0.039303	-0.006904 0.907705 0.958050 -0.044383	-0.014712 0.943143 0.937219 0.018868	0.080187 0.913284 0.932001 0.028517	0.000839 0.972672 0.946942 -0.007838	9 -0.041456 9999
6 44	13 20	6 44	0.245686 0.855191 0.837986 0.040004	0.028190 0.932869 0.951361 0.008570	-0.008171 0.976526 0.953863 -0.004814	-0.045180 0.971185 0.950937 -0.039417	-0.040573 0.945089 0.933029 -0.025599	-0.004046 0.925122 0.942448 0.030348	-0.019926 0.927042 0.937143 0.014152	0.040074 0.922446 0.955471 0.007516	-0.099433 0.859698 0.932150 -0.046255	0.012168 0.907705 0.941408 -0.032635	-0.015630 0.943143 0.970618 -0.006568	-0.007003 0.913284 0.954043 0.040231	-0.001531 0.972672 0.955846 -0.007294	8 -0.043016 347
6 45	13 17	6 45	0.123703 0.855191 0.926776 0.010697	0.015271 0.932869 0.953560 0.035280	0.001716 0.976526 0.983004 -0.008177	0.002148 0.971185 0.984998 -0.004259	0.047794 0.945089 0.949391 0.045927	-0.070185 0.925122 0.950874 -0.024004	-0.004742 0.927042 0.975019 0.020863	-0.055384 0.922446 0.948631 -0.021563	-0.026646 0.859698 0.968123 0.004463	0.043781 0.907705 0.942343 0.000400	0.016760 0.943143 0.985937 0.004766	0.042954 0.913284 0.977019 -0.007543	-0.044804 0.972672 0.943804 -0.034975	4 0.022165 9999
6 46	13 9	6 46	0.091925 0.855191 0.921467 0.016595	0.003290 0.932869 0.973145 0.010212	0.013607 0.976526 0.942824 0.001710	0.014962 0.971185 0.939659 0.006584	-0.048973 0.945089 0.948942 -0.041148	-0.031128 0.925122 0.964091 -0.011604	-0.079611 0.927042 0.940203 -0.038821	-0.006158 0.922446 0.961518 -0.003473	-0.029389 0.859698 0.905096 0.005553	0.069678 0.907705 0.967241 0.032129	0.045669 0.943143 0.935647 0.009097	-0.092087 0.913284 0.923150 0.001476	0.030975 0.972672 0.454017 0.000229	4 -0.026131 9999
6 47	13 17	6 47	0.188640 0.855191 0.857741 -0.022803	0.021190 0.932869 0.949352 0.010892	0.004170 0.976526 0.956272 0.006482	-0.009385 0.971185 0.951711 -0.011437	0.028885 0.945089 0.930466 0.011525	-0.029150 0.925122 0.964281 -0.005562	0.030979 0.927042 0.962826 0.021567	-0.068727 0.922446 0.944045 -0.028093	-0.034261 0.859698 0.902083 0.015247	-0.029976 0.907705 0.942617 0.006378	0.012079 0.943143 0.961823 -0.010078	0.037478 0.913284 0.956791 -0.001873	0.020032 0.972672 0.962122 0.011247	0 0.000000 9999
6 48	13 20	6 48	0.226793 0.855191 0.833854 -0.023056	-0.004094 0.932869 0.957736 -0.027330	-0.045643 0.976526 0.958532 -0.046866	-0.020658 0.971185 0.956989 -0.025898	-0.035644 0.945089 0.955005 -0.040469	-0.085280 0.925122 0.950889 -0.047342	-0.009016 0.927042 0.961722 -0.038301	-0.075764 0.922446 0.951420 -0.037235	0.003680 0.859698 0.978621 0.004625	0.025374 0.907705 0.961429 0.002251	-0.020163 0.943143 0.977468 -0.020995	0.051451 0.913284 0.956399 0.039275	-0.020719 0.972672 0.949119 -0.000923	0 0.000000 9999
6 49	13 9	6 49	0.142070 0.855191 0.920332 0.009165	-0.012537 0.932869 0.949785 -0.005170	-0.000476 0.976526 0.987411 0.002360	-0.000070 0.971185 0.987459 -0.000807	-0.002231 0.945089 0.960549 -0.003751	-0.056819 0.925122 0.952767 -0.026975	-0.005752 0.927042 0.969256 -0.011428	-0.054165 0.922446 0.950246 -0.039963	-0.224560 0.859698 0.759803 -0.009802	0.037114 0.907705 0.970458 -0.000515	0.005719 0.943143 0.965518 -0.013962	0.058435 0.913284 0.962898 0.000085	0.027618 0.972672 0.470942 -0.003727	7 -0.019138 9999
6 50	13 13	6 50	0.229107 0.855191 0.826062 0.002318	-0.000148 0.932869 0.935936 0.000023	0.001022 0.976526 0.947529 -0.009661	0.002197 0.971185 0.957169 -0.005345	-0.012498 0.945089 0.961204 -0.008612	0.001415 0.925122 0.964173 -0.006686	0.010748 0.927042 0.954628 -0.010525	-0.051186 0.922446 0.959763 -0.031792	0.026628 0.859698 0.957061 0.045726	0.012819 0.907705 0.963353 0.031709	0.011099 0.943143 0.974410 0.002955	0.058808 0.913284 0.942405 -0.009085	0.000301 0.972672 0.940241 -0.013562	8 0.010295 9999
6 51	13 19	6 51	0.162614 0.855191 0.906432 -0.001287	0.015479 0.932869 0.974748 -0.008462	-0.005257 0.976526 0.959167 -0.003409	-0.005264 0.971185 0.955565 -0.006451	0.013455 0.945089 0.961368 0.009509	-0.045943 0.925122 0.980886 -0.032283	0.066676 0.927042 0.970483 0.039504	-0.109910 0.922446 0.945218 -0.053921	-0.024696 0.859698 0.989909 -0.014620	-0.060795 0.907705 0.936234 -0.009915	0.008404 0.943143 0.984875 -0.009031	0.004541 0.913284 0.957773 -0.015218	-0.000930 0.972672 0.987611 0.000973	0 0.000000 9999
6 52	13 20	6 52	0.278765 0.855191 0.801417 0.033133	0.030480 0.932869 0.968267 0.008634	0.015572 0.976526 0.915056 0.004999	0.024278 0.971185 0.914315 0.012109	-0.029239 0.945089 0.949238 -0.019966	-0.039394 0.925122 0.951982 -0.013121	-0.056671 0.927042 0.943990 -0.047167	-0.021059 0.922446 0.954124 -0.010214	-0.021676 0.859698 0.944494 -0.006650	0.015164 0.907705 0.955354 0.005191	0.018893 0.943143 0.967310 0.000027	-0.035877 0.913284 0.951319 -0.030854	0.051965 0.972672 0.931983 0.068749	6 -0.039532 9999
6 53	13 15	6 53	0.175060 0.855191 0.896170 -0.002822	-0.027456 0.932869 0.963778 -0.007675	-0.095299 0.976526 0.972310 -0.098661	-0.023830 0.971185 0.976005 -0.028034	0.019769 0.945089 0.965871 0.004521	-0.081165 0.925122 0.942039 -0.035585	-0.011672 0.927042 0.968353 0.009329	-0.045453 0.922446 0.952276 0.006794	-0.033618 0.859698 0.950239 -0.015692	0.079416 0.907705 0.960950 0.045184	0.025757 0.943143 0.961686 -0.010518	0.135746 0.913284 0.958216 0.102979	-0.000797 0.972672 0.940599 -0.009480	0 0.000000 9999
6 54	13 14	6 54	0.202852 0.855191 0.843261 0.015882	0.050249 0.932869 0.956363 0.009171	0.001335 0.976526 0.944417 0.010106	0.002869 0.971185 0.947264 0.007574	0.005582 0.945089 0.931671 -0.008678	-0.054170 0.925122 0.960871 -0.026935	-0.014753 0.927042 0.954767 -0.024600	-0.068482 0.922446 0.944905 -0.028699	-0.012302 0.859698 0.947273 -0.007009	-0.053358 0.907705 0.943469 -0.000177	0.011566 0.943143 0.960718 -0.005889	0.051735 0.913284 0.937999 -0.004847	0.007211 0.972672 0.952707 0.003693	7 -0.021349 9999
6 55	13 19	6 55	0.253366 0.855191 0.798449 -0.004325	0.032012 0.932869 0.962884 0.020310	-0.004111 0.976526 0.905083 -0.009558	0.029147 0.971185 0.905389 0.013552	0.006849 0.945089 0.937252 0.020362	-0.089699 0.925122 0.940145 -0.030928	-0.083396 0.927042 0.932839 -0.025331	0.004722 0.922446 0.962974 0.011467	-0.021933 0.859698 0.955721 0.014012	0.026410 0.907705 0.946722 -0.018575	0.029481 0.943143 0.963823 0.011201	-0.034391 0.913284 0.947550 -0.000685	-0.002657 0.972672 0.958401 0.002332	0 0.000000 9999
6 56	13 20	6 56	0.263505 0.855191 0.818117 0.032235	-0.093994 0.932869 0.921862 -0.020989	0.004404 0.976526 0.961547 -0.002924	0.028270 0.971185 0.965933 0.018001	-0.015686 0.945089 0.956193 -0.013427	-0.108711 0.925122 0.948355 -0.057859	-0.023348 0.927042 0.971312 -0.005370	-0.073604 0.922446 0.962979 -0.053051	-0.057346 0.859698 0.957785 -0.038044	0.019577 0.907705 0.957191 -0.002772	0.024965 0.943143 0.973826 0.008633	0.041403 0.913284 0.950626 0.009114	0.001919 0.972672 0.950084 -0.004221	7 -0.041353 9999
6 57	13 20	6 57	0.246038 0.855191 0.744197 -0.014540	0.057431 0.932869 0.946817 0.017565	-0.000361 0.976526 0.979151 -0.004799	0.000590 0.971185 0.968800 -0.002961	-0.009868 0.945089 0.922657 -0.026923	-0.034566 0.925122 0.955100 0.002931	0.029184 0.927042 0.956312 -0.016070	-0.083725 0.922446 0.920868 0.005837	-0.019413 0.859698 0.957198 -0.000441	-0.057120 0.907705 0.924555 0.019590	-0.006034 0.943143 0.966149 -0.014043	0.020806 0.913284 0.968033 -0.007801	0.006816 0.972672 0.953834 -0.000214	0 0.000000 9999
6 58	13 20	6 58	0.283116 0.855191 0.737288 -0.015122	-0.001460 0.932869 0.964092 0.009050	-0.042528 0.976526 0.949299 -0.035420	-0.023774 0.971185 0.947772 -0.002692	-0.049321 0.945089 0.930493 -0.026076	0.061673 0.925122 0.967740 0.046415	-0.049793 0.927042 0.951635 -0.019237	0.067316 0.922446 0.951277 0.008231	-0.007024 0.859698 0.958997 0.023605	0.073449 0.907705 0.945475 0.054082	0.007793 0.943143 0.960341 0.018964	-0.018841 0.913284 0.956840 -0.012966	-0.002127 0.972672 0.958475 -0.010588	0 0.000000 9999
6 59	13 20	6 59	0.261488 0.855191 0.750003 -0.013309	0.041256 0.932869 0.944938 0.021540	-0.005987 0.976526 0.929236 -0.002251	-0.004722 0.971185 0.928252 0.015241	-0.026533 0.945089 0.944148 -0.026251	0.010689 0.925122 0.966264 0.009668	-0.036983 0.927042 0.957027 -0.027470	0.026514 0.922446 0.968778 0.000381	-0.026656 0.859698 0.973008 0.000711	0.066337 0.907705 0.945442 0.037982	0.047008 0.943143 0.968516 0.034085	-0.070664 0.913284 0.942607 -0.025506	0.003183 0.972672 0.977709 0.002322	0 0.000000 9999
6 60	13 20	6 60	0.201319 0.855191 0.782155 -0.067990	0.015150 0.932869 0.963782 0.023945	-0.005141 0.976526 0.969289 -0.005515	0.014160 0.971185 0.966449 -0.000712	-0.012838 0.945089 0.963471 -0.011117	0.016391 0.925122 0.972116 0.003353	-0.015882 0.927042 0.969036 -0.007446	0.021652 0.922446 0.961201 -0.002791	0.094911 0.859698 0.909477 0.023356	0.033997 0.907705 0.964462 -0.005154	-0.002352 0.943143 0.963969 -0.012516	0.018966 0.913284 0.963689 0.009297	-0.019129 0.972672 0.899899 -0.009067	0 0.000000 9999
6 61	13 20	6 61	0.189929 0.855191 0.820016 -0.056237	-0.023516 0.932869 0.936004 -0.059358	-0.021152 0.976526 0.918785 -0.010799	-0.031457 0.971185 0.920553 -0.020431	0.024686 0.945089 0.959133 0.008906	0.018059 0.925122 0.967191 0.019105	0.010579 0.927042 0.966083 0.007308	-0.008627 0.922446 0.975568 -0.008360	0.000636 0.859698 0.955590 0.022257	0.023091 0.907705 0.979175 -0.005803	-0.006682 0.943143 0.976150 -0.007372	0.009908 0.913284 0.945870 0.029146	0.032558 0.972672 0.964107 0.031532	0 0.000000 9999
6 62	13 20	6 62	0.263221 0.855191 0.798761 0.020194	0.004712 0.932869 0.963751 -0.003577	0.005424 0.976526 0.939313 0.020144	-0.031398 0.971185 0.937896 -0.019563	-0.043472 0.945089 0.960967 -0.020628	0.009067 0.925122 0.961372 -0.007511	-0.003247 0.927042 0.972354 0.010804	-0.029404 0.922446 0.957788 -0.054516	-0.044519 0.859698 0.973508 -0.027077	0.009938 0.907705 0.973419 -0.024354	-0.039432 0.943143 0.969515 -0.043341	0.007383 0.913284 0.961571 0.024201	0.000641 0.972672 0.969902 0.001977	7 -0.033180 9999
6 63	13 19	6 63	0.258566 0.855191 0.801407 0.004133	0.005899 0.932869 0.973176 -0.001932	0.001063 0.976526 0.969272 -0.003870	0.001673 0.971185 0.958949 -0.006712	-0.003106 0.945089 0.959745 -0.014440	-0.000868 0.925122 0.971300 0.004825	0.094477 0.927042 0.960366 0.055747	-0.074343 0.922446 0.945910 -0.031963	-0.049091 0.859698 0.957634 -0.017923	-0.043879 0.907705 0.940158 0.023457	0.020539 0.943143 0.968036 0.009417	0.010054 0.913284 0.969214 -0.009198	-0.008891 0.972672 0.955597 -0.008331	6 0.015179 9999
6 64	13 20	6 64	0.278458 0.855191 0.753264 0.005614	-0.041906 0.932869 0.951397 -0.010414	0.037875 0.976526 0.933357 0.037715	0.022292 0.971185 0.933697 0.012969	0.007928 0.945089 0.960138 0.013268	0.037554 0.925122 0.940091 0.009006	0.038178 0.927042 0.956451 0.021473	0.024016 0.922446 0.973320 0.006141	-0.028247 0.859698 0.969408 -0.009536	0.009410 0.907705 0.965624 -0.020128	-0.033102 0.943143 0.920263 0.003759	0.059622 0.913284 0.954036 0.048496	0.025728 0.972672 0.964535 0.027351	11 0.016500 9999
[truncated: 4,633,824 more chars]
