# Supplementary material for: Prediction of Contact Residue Pairs Based on Co-Substitution between Sites in Protein Structures
Source: PLoS One. 2013 Jan 16;8(1):e54252. doi: 10.1371/journal.pone.0054252 (PMC3546969; doi:10.1371/journal.pone.0054252)
Supplement: Data S1 — Coevolution scores, overall coevolution score and rank of each site pair in each protein. (BZ2) [file pone.0054252.s008.bz2 › ./ces_rank/RRM_1_ELAV4_HUMAN_48-118.7684.bl0_15.ces_rank]

# RRM_1_ELAV4_HUMAN_48-118.7684.bl0_15.ces_rank
# Neighboring residue pairs (|i - j| <= 5) are excluded.
# #residues = 70  #residue_pairs = 2085  #predicted = 210  #contacts = 133
# 7684 OTUs are used.
# 71 patterns are found.
# 1..71,1..71 : invariant sites are removed;
#
# standard deviation of each characteristics at each site; the max. of | delta | is normalized to one.
#sd 1 0.241208 0.030051 0.001068 0.001166 0.031439 0.025535 0.033273 0.040209 0.014069 0.044846 0.010282 0.006699 0.007457
#sd 2 0.244373 0.050074 0.032001 0.047021 0.065635 0.098246 0.038588 0.099837 0.141352 0.129637 0.049942 0.063733 0.074387
#sd 3 0.249919 0.044349 0.000636 0.000683 0.036340 0.036654 0.040174 0.053150 0.048268 0.107983 0.012874 0.005736 0.052517
#sd 4 0.270734 0.097230 0.088118 0.088970 0.075347 0.123183 0.065418 0.092341 0.082511 0.061025 0.190102 0.162076 0.055719
#sd 5 0.247552 0.079570 0.067314 0.067678 0.056061 0.093894 0.046275 0.059283 0.087496 0.022471 0.209637 0.132924 0.085770
#sd 6 0.241958 0.029284 0.000806 0.005761 0.031951 0.036055 0.034069 0.043274 0.086875 0.115010 0.021913 0.004449 0.061341
#sd 7 0.308786 0.067177 0.089979 0.089393 0.072114 0.161301 0.087118 0.116497 0.099745 0.072380 0.231029 0.170376 0.095759
#sd 8 0.347281 0.103119 0.120181 0.129033 0.133466 0.192766 0.129865 0.160221 0.170768 0.144376 0.214300 0.207459 0.111496
#sd 9 0.345582 0.107952 0.151694 0.152687 0.108682 0.162354 0.125743 0.135771 0.132965 0.102848 0.293888 0.258679 0.103162
#sd 10 0.324649 0.086217 0.028309 0.043148 0.107348 0.117598 0.092278 0.117445 0.128390 0.256622 0.203234 0.055076 0.126502
#sd 11 0.337733 0.080057 0.126487 0.126462 0.083079 0.118355 0.125298 0.112461 0.062581 0.084072 0.270359 0.234184 0.059937
#sd 12 0.326831 0.076977 0.167839 0.169550 0.107388 0.152741 0.156034 0.117649 0.086948 0.120439 0.208307 0.234014 0.070086
#sd 13 0.357563 0.098653 0.186809 0.186912 0.118236 0.178354 0.170957 0.138512 0.104430 0.110764 0.259603 0.285645 0.102822
#sd 14 0.346416 0.087914 0.154792 0.155197 0.119384 0.141983 0.148135 0.139044 0.118894 0.136860 0.253555 0.251183 0.143086
#sd 15 0.267776 0.033445 0.007980 0.007984 0.036200 0.039013 0.040887 0.044697 0.086601 0.128643 0.016063 0.016174 0.090079
#sd 16 0.354348 0.113359 0.186024 0.187514 0.151540 0.132142 0.132300 0.129286 0.176876 0.169246 0.213078 0.274321 0.148229
#sd 17 0.357584 0.102772 0.198405 0.198741 0.116079 0.176633 0.166639 0.132990 0.092138 0.109165 0.279394 0.288820 0.092748
#sd 18 0.335997 0.086655 0.072118 0.073773 0.129274 0.109036 0.103175 0.127624 0.193739 0.249065 0.131700 0.130812 0.183255
#sd 19 0.206468 0.062870 0.005672 0.009113 0.044814 0.060229 0.031690 0.055071 0.182358 0.152784 0.034670 0.011498 0.081658
#sd 20 0.359249 0.123944 0.151612 0.151822 0.113928 0.192599 0.127079 0.143462 0.075091 0.110626 0.326721 0.265239 0.073038
#sd 21 0.360254 0.109777 0.175431 0.175809 0.123905 0.186476 0.140199 0.134131 0.098877 0.124570 0.293829 0.287143 0.091545
#sd 22 0.326697 0.098112 0.040797 0.048395 0.109121 0.154602 0.080726 0.139734 0.197158 0.173308 0.110195 0.079197 0.129738
#sd 23 0.203233 0.066254 0.056909 0.057063 0.049835 0.122123 0.056250 0.081716 0.047809 0.055802 0.119007 0.106578 0.035493
#sd 24 0.362680 0.099248 0.183889 0.183921 0.124639 0.208848 0.160921 0.146347 0.101271 0.142225 0.265193 0.282631 0.093559
#sd 25 0.289531 0.055510 0.040975 0.041288 0.082392 0.070263 0.079945 0.100144 0.079835 0.159537 0.100822 0.079753 0.054838
#sd 26 0.353521 0.092341 0.142778 0.143217 0.154958 0.138472 0.154041 0.148544 0.091911 0.236545 0.278843 0.239836 0.090179
#sd 27 0.339816 0.108873 0.142592 0.143080 0.100534 0.147511 0.110896 0.120800 0.137056 0.083530 0.268702 0.235561 0.111881
#sd 28 0.317501 0.079545 0.022800 0.025572 0.094332 0.119963 0.090936 0.113874 0.110255 0.229213 0.139986 0.045647 0.076694
#sd 29 0.333792 0.093641 0.144820 0.145729 0.126618 0.115920 0.110420 0.119153 0.149874 0.151024 0.226875 0.227751 0.129393
#sd 30 0.308301 0.059631 0.039792 0.043783 0.084519 0.078458 0.070688 0.101847 0.111679 0.205877 0.092904 0.074816 0.145904
#sd 31 0.324216 0.079027 0.080093 0.080845 0.128679 0.134803 0.106726 0.143927 0.126413 0.214359 0.155860 0.150497 0.176542
#sd 32 0.353730 0.107701 0.137473 0.138640 0.148988 0.150260 0.112123 0.142176 0.162056 0.182843 0.245661 0.245164 0.154820
#sd 33 0.294127 0.073384 0.136786 0.137293 0.088688 0.119261 0.096245 0.104118 0.098594 0.086371 0.211349 0.220099 0.083620
#sd 34 0.264896 0.081185 0.106003 0.106514 0.093896 0.119456 0.076677 0.096894 0.096499 0.093028 0.161440 0.179464 0.094213
#sd 35 0.326608 0.100876 0.134852 0.135565 0.128433 0.162512 0.130114 0.136863 0.137758 0.155574 0.256600 0.229147 0.126187
#sd 36 0.315028 0.083410 0.107106 0.107421 0.089013 0.123498 0.105091 0.112764 0.089826 0.100316 0.245416 0.192541 0.081299
#sd 37 0.304065 0.126828 0.109692 0.110196 0.094054 0.157680 0.077862 0.108335 0.092415 0.086284 0.221539 0.200534 0.084242
#sd 38 0.331502 0.101883 0.152863 0.153183 0.139708 0.131622 0.111499 0.127227 0.115669 0.162299 0.241426 0.244515 0.116538
#sd 39 0.311334 0.092202 0.077495 0.078052 0.106885 0.130581 0.088036 0.124435 0.130737 0.117369 0.250478 0.142162 0.113671
#sd 40 0.300186 0.089080 0.111969 0.112560 0.121002 0.104115 0.076274 0.103553 0.095939 0.124633 0.171143 0.198058 0.090919
#sd 41 0.270454 0.103087 0.077556 0.077906 0.081368 0.127665 0.063709 0.101336 0.083472 0.090117 0.170160 0.148164 0.078387
#sd 42 0.304723 0.084623 0.051207 0.056045 0.101403 0.128122 0.069970 0.125714 0.184511 0.155792 0.144569 0.092806 0.102389
#sd 43 0.255785 0.056696 0.013915 0.014473 0.063680 0.210527 0.051181 0.137452 0.039577 0.085034 0.067621 0.027241 0.026184
#sd 44 0.240262 0.054983 0.034043 0.041129 0.075808 0.083546 0.048135 0.090430 0.149458 0.135912 0.089336 0.061424 0.072089
#sd 45 0.262477 0.053105 0.005287 0.007444 0.045806 0.051437 0.054698 0.058401 0.041051 0.127945 0.024559 0.010829 0.047272
#sd 46 0.314379 0.072928 0.126195 0.126819 0.108634 0.119828 0.135368 0.103368 0.098687 0.135136 0.233512 0.205648 0.092193
#sd 47 0.256588 0.034522 0.004060 0.009543 0.054106 0.125321 0.026692 0.112003 0.134941 0.107598 0.023849 0.008310 0.103819
#sd 48 0.360152 0.114623 0.172434 0.172635 0.140032 0.181690 0.159819 0.149357 0.120620 0.162855 0.262886 0.271849 0.106396
#sd 49 0.344041 0.090614 0.146405 0.146369 0.093658 0.138948 0.118947 0.118945 0.118920 0.084942 0.292155 0.266113 0.109627
#sd 50 0.361600 0.100821 0.155485 0.155873 0.142517 0.214812 0.160291 0.171267 0.145719 0.187411 0.217079 0.248915 0.138974
#sd 51 0.362195 0.104457 0.192313 0.192909 0.121960 0.185657 0.179842 0.141324 0.099203 0.123925 0.253862 0.287274 0.087936
#sd 52 0.344334 0.086182 0.126642 0.126096 0.111807 0.170184 0.129762 0.151613 0.112619 0.120027 0.272784 0.239969 0.115988
#sd 53 0.249409 0.071050 0.030193 0.030588 0.074963 0.119925 0.072982 0.086862 0.067497 0.156188 0.130472 0.060709 0.085009
#sd 54 0.362129 0.095085 0.172076 0.172170 0.147122 0.147761 0.164431 0.145385 0.099734 0.187032 0.297854 0.276706 0.112167
#sd 55 0.354088 0.124956 0.187623 0.187896 0.152009 0.146064 0.117874 0.142342 0.107588 0.159257 0.248975 0.289730 0.111553
#sd 56 0.219819 0.059032 0.007739 0.008630 0.068877 0.106514 0.069214 0.070868 0.048504 0.148847 0.089792 0.017532 0.029844
#sd 57 0.315034 0.063319 0.068238 0.069243 0.121576 0.084600 0.081928 0.121531 0.103853 0.234546 0.104933 0.134933 0.165338
#sd 58 0.356937 0.107491 0.194268 0.194483 0.127585 0.162380 0.154999 0.133123 0.101731 0.134401 0.283714 0.283720 0.097631
#sd 59 0.326462 0.103281 0.141282 0.141982 0.118996 0.164913 0.123614 0.127332 0.114696 0.116724 0.249153 0.235631 0.123042
#sd 60 0.298538 0.070789 0.056463 0.057780 0.104511 0.109263 0.069222 0.115067 0.143877 0.242521 0.120360 0.107558 0.206040
#sd 61 0.314562 0.067208 0.121255 0.120531 0.068344 0.140847 0.087375 0.098072 0.163337 0.049709 0.278555 0.226559 0.162004
#sd 62 0.306709 0.123993 0.108978 0.109199 0.086462 0.166304 0.077654 0.099860 0.105621 0.062652 0.225833 0.203570 0.111140
#sd 63 0.334381 0.101053 0.117281 0.118308 0.138235 0.130251 0.103873 0.125349 0.173501 0.166274 0.259577 0.214312 0.148407
#sd 64 0.340235 0.089389 0.149207 0.150130 0.152448 0.160486 0.160421 0.148730 0.131945 0.202619 0.258237 0.243876 0.135144
#sd 65 0.296649 0.057887 0.021305 0.032444 0.064423 0.073010 0.055837 0.094147 0.187748 0.220282 0.054571 0.042669 0.100880
#sd 66 0.317419 0.103921 0.129198 0.129764 0.119502 0.167629 0.100713 0.132414 0.135710 0.113235 0.240792 0.228893 0.141901
#sd 67 0.255026 0.091336 0.092213 0.092172 0.062118 0.135229 0.060721 0.066250 0.049921 0.026248 0.178970 0.174719 0.049853
#sd 68 0.264148 0.076241 0.101173 0.102198 0.089054 0.084348 0.059341 0.073239 0.113304 0.071504 0.177515 0.182737 0.107310
#sd 69 0.296519 0.078059 0.119723 0.119914 0.111520 0.146626 0.116431 0.122185 0.077876 0.152399 0.228408 0.203673 0.071905
#sd 70 0.229295 0.028234 0.001348 0.012402 0.029492 0.039037 0.036348 0.047124 0.029018 0.113821 0.013783 0.008295 0.090713
#sd 71 0.165699 0.040402 0.059896 0.060912 0.041958 0.025254 0.023916 0.017727 0.061585 0.012115 0.057296 0.090984 0.064072
#
# #branches= 15365, sd > 8.067402e-05, residual ratio > 0.100000, threshold |r| from t-test (E-value=0.000100): 0.044020 0.043017
# serial# #var.res. residue# #replacements 	corr. coeff., the lowest residual ratios for i, j, and partial corr. coeff. for each category
#	#replacements	delta_volume	delta_charge	delta_HB	delta_deir	delta-helix delta-beta delta-turn delta-aromatic delta_branch delta-cross	delta-ion delta-lone-pair max p.c.
# Correlations used: [1, -1, -1, -1, 0, 9, 0, 0, 0, 0, 1, 1, 9]
# r_x is set to 0 for sites which have too many contacts (> 15) for E-value=0.000100; 32 at 71,
# r_s is set to 0 for sites which have too many contacts (> 15) for E-value=0.000100;
# Only r_s > threshold is used for both 1 terminal sites.
# method = 11
# residual ratio > 8.067402e-04 for ranking
# residue serial#,  corr. coeff., minimum residual ratios, and partial corr. coeff. for each category, target category no., score, rank
#	rank= -9 and 9999 are assigned to pairs excluded, and to pairs whose correlations are insignificant, respectively.
#	Pairs with rank= 9998 or 9997 are regarded as anomalous sites.
1 2	3 14	1 2	0.246064 0.873510 0.867055 0.049407	0.057211 0.967513 0.959347 0.006996	0.099035 0.680698 0.978294 0.125616	0.036646 0.686956 0.986668 0.053053	0.144776 0.938743 0.975898 0.101051	-0.012648 0.988448 0.989513 -0.007899	0.099575 0.974642 0.982253 0.085935	-0.005057 0.928123 0.992768 0.021277	-0.245926 0.916311 0.940979 -0.181702	-0.069226 0.878258 0.981847 -0.004785	0.150193 0.785910 0.984202 0.101092	0.162470 0.639302 0.975209 0.162790	0.143025 0.976178 0.985622 0.139135	0 0.049407 -9
1 3	3 8	1 3	0.207288 0.873510 0.893338 0.009741	-0.038171 0.967513 0.969053 0.005062	0.695945 0.680698 0.503029 0.422964	0.697389 0.686956 0.708184 0.666683	0.018943 0.938743 0.982726 0.051029	-0.001717 0.988448 0.991354 0.002788	0.088447 0.974642 0.962544 0.069563	0.031290 0.928123 0.986638 0.046198	0.128819 0.916311 0.984886 0.110074	0.249005 0.878258 0.960363 0.185166	0.545304 0.785910 0.829975 0.493902	0.733439 0.639302 0.445713 0.450875	0.033999 0.976178 0.996246 0.031658	0 0.009741 9999
1 4	3 20	1 4	0.212298 0.873510 0.863756 -0.001969	-0.049364 0.967513 0.964302 -0.001891	-0.042515 0.680698 0.989933 -0.029693	-0.042936 0.686956 0.989432 -0.034923	-0.026307 0.938743 0.992901 -0.007613	-0.010060 0.988448 0.979368 0.001826	-0.029306 0.974642 0.988466 -0.020541	-0.113788 0.928123 0.967907 -0.042589	0.076136 0.916311 0.985570 0.038499	-0.092888 0.878258 0.988394 -0.060958	-0.066709 0.785910 0.982547 -0.022827	0.055257 0.639302 0.984058 0.000031	0.017964 0.976178 0.995422 0.016191	0 0.000000 9999
1 5	3 20	1 5	0.166435 0.873510 0.929168 0.012893	0.010691 0.967513 0.994260 0.013927	-0.014786 0.680698 0.992504 -0.011804	-0.015187 0.686956 0.992333 -0.014832	-0.037405 0.938743 0.991374 -0.008926	-0.021088 0.988448 0.984104 -0.012811	-0.015369 0.974642 0.990590 -0.025199	-0.118411 0.928123 0.977611 -0.058287	0.037889 0.916311 0.993798 0.024509	-0.132623 0.878258 0.986796 -0.099603	-0.155927 0.785910 0.964656 -0.059346	0.131108 0.639302 0.978527 0.012774	0.018738 0.976178 0.994819 0.018823	0 0.012893 9999
1 6	3 13	1 6	0.178859 0.873510 0.927118 0.013007	0.033106 0.967513 0.986936 0.015894	0.606548 0.680698 0.558523 0.069362	0.101531 0.686956 0.985508 0.012742	0.170736 0.938743 0.958827 0.107746	0.045239 0.988448 0.974832 0.032896	0.017506 0.974642 0.981402 0.033272	0.182288 0.928123 0.963833 0.118543	0.129492 0.916311 0.985735 0.100691	0.221223 0.878258 0.964749 0.150766	0.179239 0.785910 0.974678 0.082832	0.639177 0.639302 0.506135 0.023481	0.069119 0.976178 0.990990 0.067109	0 0.013007 9999
1 7	3 19	1 7	0.160651 0.873510 0.933064 0.009767	-0.009261 0.967513 0.994688 -0.001513	-0.015351 0.680698 0.986792 -0.027913	-0.015981 0.686956 0.986398 -0.026469	-0.049484 0.938743 0.986814 -0.012885	-0.026751 0.988448 0.976996 -0.018401	-0.040849 0.974642 0.977096 -0.021351	-0.087418 0.928123 0.975629 -0.022391	0.012132 0.916311 0.993662 -0.005963	-0.086268 0.878258 0.990644 -0.063126	0.013642 0.785910 0.989866 0.005055	0.057847 0.639302 0.990307 0.016760	-0.012066 0.976178 0.995595 -0.019647	0 0.009767 9999
1 8	3 20	1 8	0.206265 0.873510 0.884055 0.008483	0.005512 0.967513 0.992354 0.005028	-0.009979 0.680698 0.989931 -0.010631	-0.014610 0.686956 0.989275 -0.008551	-0.024922 0.938743 0.990899 0.000933	-0.025173 0.988448 0.978334 -0.016084	-0.011614 0.974642 0.989544 -0.005943	-0.084899 0.928123 0.978181 -0.029555	-0.019308 0.916311 0.994418 -0.011914	-0.060330 0.878258 0.987817 -0.013415	0.012331 0.785910 0.994761 -0.009578	0.043014 0.639302 0.989580 0.000797	0.009835 0.976178 0.994038 0.005906	0 0.008483 9999
1 9	3 20	1 9	0.215090 0.873510 0.857079 -0.012712	-0.031248 0.967513 0.974419 0.011221	0.026097 0.680698 0.982217 -0.015789	0.025716 0.686956 0.982561 -0.015195	-0.055777 0.938743 0.989346 -0.023482	-0.006349 0.988448 0.985443 0.001097	-0.008047 0.974642 0.991339 0.000544	-0.110826 0.928123 0.967107 -0.035864	0.023869 0.916311 0.992339 -0.003018	-0.064790 0.878258 0.990351 -0.020058	-0.080405 0.785910 0.966988 -0.006369	0.009224 0.639302 0.992260 -0.012274	0.013577 0.976178 0.996595 0.014022	0 0.000000 9999
1 10	3 20	1 10	0.207953 0.873510 0.884414 0.010146	0.006710 0.967513 0.988626 0.013947	0.012190 0.680698 0.993672 -0.006329	0.022148 0.686956 0.991870 -0.007521	0.034971 0.938743 0.991165 0.019060	0.002408 0.988448 0.995056 0.004565	0.020805 0.974642 0.967641 -0.002452	0.044884 0.928123 0.986441 0.010635	0.059821 0.916311 0.988878 0.031546	0.086492 0.878258 0.975451 0.008121	0.010844 0.785910 0.990071 0.006372	0.087496 0.639302 0.988016 -0.008502	0.007346 0.976178 0.995456 0.001163	0 0.010146 9999
1 11	3 19	1 11	0.171392 0.873510 0.912955 0.002200	-0.029119 0.967513 0.992775 -0.022803	-0.014675 0.680698 0.984181 -0.007683	-0.015324 0.686956 0.983769 -0.009256	0.004897 0.938743 0.991725 -0.008782	-0.020502 0.988448 0.991442 -0.014614	0.037467 0.974642 0.965997 0.018510	0.044843 0.928123 0.986157 0.005002	0.045476 0.916311 0.991277 0.034195	-0.080642 0.878258 0.991557 -0.050283	-0.143020 0.785910 0.962038 -0.051645	0.079391 0.639302 0.981670 0.027324	0.027466 0.976178 0.995272 0.021690	0 0.002200 9999
1 12	3 20	1 12	0.182008 0.873510 0.907602 0.004760	0.003327 0.967513 0.992868 0.007637	0.137263 0.680698 0.936822 0.016557	0.134403 0.686956 0.939601 0.019298	-0.084129 0.938743 0.971752 -0.022142	0.022434 0.988448 0.974453 0.009039	-0.024282 0.974642 0.954687 0.003517	0.025697 0.928123 0.993614 0.019688	0.030164 0.916311 0.991380 0.001649	-0.051944 0.878258 0.986400 -0.005536	0.022480 0.785910 0.992951 0.000371	-0.102499 0.639302 0.972912 -0.011311	0.018392 0.976178 0.994685 0.009039	0 0.004760 9999
1 13	3 20	1 13	0.201143 0.873510 0.883040 0.000426	-0.010603 0.967513 0.993181 -0.018140	0.093265 0.680698 0.947829 -0.002051	0.094338 0.686956 0.949611 0.004187	-0.101125 0.938743 0.967267 -0.038733	0.003850 0.988448 0.968803 -0.012104	-0.004341 0.974642 0.955938 0.025170	0.024746 0.928123 0.994926 0.013512	0.039352 0.916311 0.991679 0.006988	-0.051903 0.878258 0.989374 -0.005198	0.011090 0.785910 0.993868 -0.014812	-0.082343 0.639302 0.972367 -0.012564	0.027860 0.976178 0.994686 0.024545	0 0.000426 9999
1 14	3 20	1 14	0.204168 0.873510 0.894566 0.022849	0.003428 0.967513 0.991378 0.015446	0.105406 0.680698 0.951554 0.036766	0.104294 0.686956 0.954289 0.037493	-0.053506 0.938743 0.980779 -0.006986	-0.011283 0.988448 0.991777 -0.015786	-0.033993 0.974642 0.980511 -0.024697	-0.056931 0.928123 0.985932 -0.020976	0.038040 0.916311 0.994336 0.021203	-0.045602 0.878258 0.989294 -0.005612	-0.005131 0.785910 0.993569 0.011513	-0.072840 0.639302 0.984548 -0.029126	0.011923 0.976178 0.992891 0.006394	0 0.022849 9999
1 15	3 12	1 15	0.174629 0.873510 0.928776 0.012740	0.037029 0.967513 0.983990 0.012686	0.034611 0.680698 0.991847 0.004371	0.037755 0.686956 0.995404 0.005586	0.097614 0.938743 0.971647 0.038313	0.025562 0.988448 0.986327 0.018686	0.004133 0.974642 0.981539 0.015074	0.085576 0.928123 0.984363 0.034123	0.043053 0.916311 0.993303 0.013031	0.086941 0.878258 0.986597 0.032603	0.089782 0.785910 0.988271 0.033275	0.077482 0.639302 0.986766 -0.001810	0.029028 0.976178 0.992763 0.024441	0 0.012740 9999
1 16	3 20	1 16	0.213203 0.873510 0.882314 0.015180	0.068369 0.967513 0.965901 0.017042	-0.111493 0.680698 0.922533 -0.014289	-0.108170 0.686956 0.928446 -0.014946	-0.022147 0.938743 0.990029 0.001018	-0.007019 0.988448 0.993805 0.001237	-0.004271 0.974642 0.990313 -0.002776	-0.029173 0.928123 0.991886 -0.003117	0.036607 0.916311 0.991887 0.020070	-0.041800 0.878258 0.984980 0.013767	0.048431 0.785910 0.990041 0.014413	-0.108479 0.639302 0.964452 -0.024032	-0.000380 0.976178 0.994555 -0.000199	0 0.015180 9999
1 17	3 20	1 17	0.209860 0.873510 0.867305 0.005791	0.023016 0.967513 0.994725 0.018631	0.092517 0.680698 0.958597 0.010064	0.092130 0.686956 0.960922 0.012917	-0.083575 0.938743 0.972783 -0.025150	0.004936 0.988448 0.973308 -0.007182	-0.038515 0.974642 0.962435 -0.016009	0.024015 0.928123 0.993026 0.015194	0.039489 0.916311 0.991892 0.015305	-0.045922 0.878258 0.989715 -0.006897	0.018672 0.785910 0.994322 0.016505	-0.065690 0.639302 0.985835 -0.008718	0.010274 0.976178 0.993678 0.004271	0 0.005791 9999
1 18	3 20	1 18	0.202637 0.873510 0.894024 0.013044	0.031888 0.967513 0.992717 0.024080	0.009789 0.680698 0.988959 0.002991	0.017405 0.686956 0.990630 0.007669	0.091705 0.938743 0.976651 0.047206	0.004128 0.988448 0.988708 -0.001238	-0.029288 0.974642 0.991774 -0.032855	0.080296 0.928123 0.972153 0.023192	0.020615 0.916311 0.989722 -0.007614	0.057143 0.878258 0.980272 0.001167	0.029410 0.785910 0.994771 0.004399	0.039867 0.639302 0.990238 -0.009301	-0.009886 0.976178 0.995000 -0.009888	0 0.013044 9999
1 19	3 16	1 19	0.156021 0.873510 0.939261 0.020852	0.074755 0.967513 0.958463 0.024921	0.023001 0.680698 0.993549 0.000893	0.016615 0.686956 0.993131 -0.004941	0.124001 0.938743 0.968679 0.069841	0.011960 0.988448 0.994621 0.009865	-0.001485 0.974642 0.990231 -0.012340	-0.008872 0.928123 0.987969 0.003773	-0.151561 0.916311 0.962584 -0.073323	-0.119193 0.878258 0.958373 -0.036107	0.035910 0.785910 0.995402 0.006680	0.081676 0.639302 0.989092 0.001303	-0.000927 0.976178 0.996160 -0.005658	0 0.020852 9999
1 20	3 20	1 20	0.197930 0.873510 0.893554 0.010374	-0.064758 0.967513 0.973891 -0.026192	-0.006723 0.680698 0.974919 -0.015980	-0.003734 0.686956 0.975426 -0.010930	-0.028454 0.938743 0.993825 -0.013423	-0.020533 0.988448 0.979659 -0.011917	-0.003882 0.974642 0.993394 -0.000943	-0.107585 0.928123 0.972361 -0.047256	0.052229 0.916311 0.993145 0.035664	-0.051496 0.878258 0.992115 -0.019358	-0.142217 0.785910 0.945598 -0.038357	0.073999 0.639302 0.979105 0.024139	0.002291 0.976178 0.996053 0.001482	0 0.010374 9999
1 21	3 20	1 21	0.216380 0.873510 0.869599 0.004118	0.025772 0.967513 0.988946 0.006043	-0.079645 0.680698 0.974203 -0.031925	-0.080754 0.686956 0.974811 -0.031936	-0.076867 0.938743 0.973333 -0.016323	-0.025351 0.988448 0.993490 -0.025863	0.007891 0.974642 0.995529 0.007879	-0.023064 0.928123 0.989909 0.001773	0.041438 0.916311 0.990881 0.014026	-0.051434 0.878258 0.992154 -0.018594	-0.035458 0.785910 0.987673 -0.000657	-0.024664 0.639302 0.993679 -0.017613	0.026635 0.976178 0.995833 0.020977	0 0.004118 9999
1 22	3 20	1 22	0.180554 0.873510 0.909178 0.009909	0.055255 0.967513 0.973553 0.026493	0.015304 0.680698 0.991804 0.013252	0.003800 0.686956 0.995038 0.000201	0.043032 0.938743 0.990409 0.020117	-0.015536 0.988448 0.976618 -0.004929	0.003295 0.974642 0.988180 -0.008468	-0.074817 0.928123 0.979033 -0.022185	-0.097797 0.916311 0.966368 -0.041048	-0.072129 0.878258 0.985546 -0.032849	0.044592 0.785910 0.991862 0.005138	0.046827 0.639302 0.987297 0.005546	0.024623 0.976178 0.995208 0.019733	0 0.009909 9999
1 23	3 20	1 23	0.087535 0.873510 0.955638 -0.017320	-0.042634 0.967513 0.975217 -0.006784	-0.002750 0.680698 0.991132 0.023265	-0.003383 0.686956 0.992406 0.020644	0.044125 0.938743 0.993239 0.033946	-0.034963 0.988448 0.981226 -0.022479	-0.029627 0.974642 0.995573 -0.030392	-0.063728 0.928123 0.982871 -0.017185	0.027835 0.916311 0.994249 0.011389	-0.021165 0.878258 0.990659 0.007064	0.029529 0.785910 0.992359 -0.003102	0.064394 0.639302 0.988678 0.000084	0.008338 0.976178 0.995378 0.001310	0 0.000000 9999
1 24	3 20	1 24	0.210346 0.873510 0.886579 0.010437	-0.016420 0.967513 0.993551 -0.016539	0.019904 0.680698 0.961261 0.003097	0.020197 0.686956 0.961672 0.004358	-0.083584 0.938743 0.970855 -0.026195	0.012203 0.988448 0.992519 0.009298	-0.011254 0.974642 0.974010 0.007557	-0.033680 0.928123 0.989051 -0.006375	0.041945 0.916311 0.990326 0.012607	-0.062825 0.878258 0.987946 -0.020224	-0.008063 0.785910 0.994817 -0.007828	-0.024929 0.639302 0.992119 -0.015032	0.008490 0.976178 0.994316 0.007134	0 0.010437 9999
1 25	3 20	1 25	0.222857 0.873510 0.891981 0.029028	0.038810 0.967513 0.981133 0.013188	0.005532 0.680698 0.994373 0.006605	0.005333 0.686956 0.993214 0.007633	0.043902 0.938743 0.978199 -0.000953	0.015784 0.988448 0.995614 0.014184	0.052138 0.974642 0.975175 0.038596	0.094630 0.928123 0.969665 0.029327	0.036837 0.916311 0.992549 0.018091	0.104617 0.878258 0.971428 0.030334	0.038415 0.785910 0.993770 0.016909	0.053798 0.639302 0.990199 0.018566	0.020335 0.976178 0.993923 0.015738	0 0.029028 9999
1 26	3 20	1 26	0.241666 0.873510 0.870272 0.024702	-0.008517 0.967513 0.988953 0.013994	-0.021630 0.680698 0.978099 -0.014796	-0.020578 0.686956 0.978302 -0.014455	-0.046246 0.938743 0.988079 -0.015878	0.006356 0.988448 0.984064 0.013859	0.023566 0.974642 0.986605 0.007792	-0.024315 0.928123 0.988119 -0.003083	0.056772 0.916311 0.991541 0.035966	-0.044623 0.878258 0.986429 0.002695	-0.117724 0.785910 0.960564 -0.035327	0.034465 0.639302 0.991381 0.005580	0.019298 0.976178 0.996309 0.016159	0 0.024702 9999
1 27	3 20	1 27	0.227860 0.873510 0.877100 0.015714	-0.072170 0.967513 0.970604 -0.031383	0.008869 0.680698 0.984955 -0.010366	0.009488 0.686956 0.986479 -0.009318	-0.046366 0.938743 0.989594 -0.017894	-0.017759 0.988448 0.983062 -0.011266	-0.005619 0.974642 0.990066 -0.004869	-0.112582 0.928123 0.972365 -0.043934	0.057949 0.916311 0.989482 0.033765	-0.034297 0.878258 0.990808 -0.000152	-0.114552 0.785910 0.964330 -0.026179	0.045837 0.639302 0.984129 -0.001418	0.030171 0.976178 0.994817 0.025656	0 0.015714 9999
1 28	3 20	1 28	0.202447 0.873510 0.896701 0.007062	-0.031941 0.967513 0.985207 -0.014765	0.004525 0.680698 0.995475 -0.003949	0.008434 0.686956 0.995804 0.001590	0.010832 0.938743 0.990429 -0.012118	-0.028884 0.988448 0.992983 -0.028594	0.016301 0.974642 0.976385 0.008325	0.014559 0.928123 0.989430 -0.012726	0.092512 0.916311 0.987861 0.066280	0.075813 0.878258 0.983876 0.030247	0.047773 0.785910 0.987721 0.002278	0.020825 0.639302 0.995502 -0.003103	0.021560 0.976178 0.992814 0.011457	0 0.007062 9999
1 29	3 20	1 29	0.232549 0.873510 0.869503 0.020655	0.028997 0.967513 0.983810 0.003207	-0.099500 0.680698 0.966800 -0.014644	-0.094595 0.686956 0.969160 -0.018327	-0.053098 0.938743 0.982234 -0.012205	0.003513 0.988448 0.994926 0.002341	-0.016431 0.974642 0.990162 -0.013073	-0.042056 0.928123 0.991029 -0.021458	0.007361 0.916311 0.994750 0.003114	-0.046794 0.878258 0.991149 -0.013162	0.012131 0.785910 0.992692 0.002377	-0.067807 0.639302 0.981057 -0.029397	-0.012550 0.976178 0.995686 -0.014479	0 0.020655 9999
1 30	3 20	1 30	0.224023 0.873510 0.872145 0.007223	0.012428 0.967513 0.991127 -0.000235	0.029869 0.680698 0.988106 0.004904	0.028007 0.686956 0.983203 0.004239	0.063303 0.938743 0.982033 0.018132	-0.015767 0.988448 0.993415 -0.017120	0.020216 0.974642 0.979155 0.004681	0.124744 0.928123 0.964831 0.045810	0.042987 0.916311 0.986185 -0.002847	0.095657 0.878258 0.967242 0.000305	0.040066 0.785910 0.991314 0.000932	0.066437 0.639302 0.991718 0.030360	0.010398 0.976178 0.995115 0.004285	0 0.007223 9999
1 31	3 20	1 31	0.233573 0.873510 0.855360 0.011378	0.002541 0.967513 0.993567 -0.004212	-0.031346 0.680698 0.989885 -0.003828	-0.029371 0.686956 0.989790 -0.001988	0.020371 0.938743 0.990545 0.009452	0.030239 0.988448 0.989008 0.025315	-0.012814 0.974642 0.989282 -0.012864	0.034543 0.928123 0.989654 0.010704	0.055728 0.916311 0.989474 0.028617	-0.005308 0.878258 0.995072 -0.001115	0.011288 0.785910 0.993066 -0.008688	0.020577 0.639302 0.989199 0.010478	-0.068064 0.976178 0.990217 -0.056393	0 0.011378 9999
1 32	3 20	1 32	0.230774 0.873510 0.879018 0.022964	0.034669 0.967513 0.988470 0.016196	-0.085262 0.680698 0.969057 -0.019799	-0.084846 0.686956 0.971237 -0.023970	-0.041812 0.938743 0.987279 -0.008345	0.011147 0.988448 0.995405 0.014812	-0.013162 0.974642 0.993607 -0.010589	-0.030515 0.928123 0.988739 0.004877	0.020725 0.916311 0.993780 0.002970	-0.068107 0.878258 0.987999 -0.019961	-0.036069 0.785910 0.991388 -0.020541	-0.050391 0.639302 0.986936 -0.003236	-0.000867 0.976178 0.994759 -0.000297	0 0.022964 9999
1 33	3 20	1 33	0.218243 0.873510 0.863840 0.000918	-0.027159 0.967513 0.985538 0.001134	0.094524 0.680698 0.949333 0.002783	0.094136 0.686956 0.949955 0.002910	-0.066846 0.938743 0.981200 -0.018913	0.012238 0.988448 0.991338 0.015536	-0.019271 0.974642 0.981818 -0.009197	-0.129615 0.928123 0.959558 -0.047703	0.041332 0.916311 0.991490 0.014598	-0.077156 0.878258 0.985547 -0.029235	-0.044427 0.785910 0.986663 -0.022991	-0.054564 0.639302 0.983486 -0.003551	0.007891 0.976178 0.995043 0.004875	0 0.000918 9999
1 34	3 20	1 34	0.262309 0.873510 0.825750 0.012515	0.029774 0.967513 0.987686 0.008307	-0.113109 0.680698 0.951951 -0.015593	-0.111040 0.686956 0.954796 -0.019108	-0.093111 0.938743 0.969665 -0.027785	-0.022198 0.988448 0.994902 -0.018146	0.020383 0.974642 0.992245 0.024993	-0.089472 0.928123 0.980907 -0.035297	0.030449 0.916311 0.992643 0.000573	-0.071124 0.878258 0.981324 -0.003171	-0.061935 0.785910 0.989050 -0.042214	-0.022001 0.639302 0.983659 0.025060	-0.004546 0.976178 0.995056 -0.004758	0 0.012515 9999
1 35	3 20	1 35	0.250886 0.873510 0.836081 0.009473	0.000128 0.967513 0.992720 0.007133	-0.001159 0.680698 0.988329 -0.012969	0.000662 0.686956 0.989114 -0.014597	-0.069926 0.938743 0.982451 -0.026303	-0.011075 0.988448 0.993617 -0.009090	-0.007833 0.974642 0.993179 -0.004969	-0.035234 0.928123 0.989527 -0.006266	0.004527 0.916311 0.995794 -0.008304	-0.061444 0.878258 0.984474 -0.001583	-0.102190 0.785910 0.953799 0.000737	0.023317 0.639302 0.988835 -0.015579	-0.028058 0.976178 0.995625 -0.029790	0 0.009473 9999
1 36	3 20	1 36	0.234486 0.873510 0.855138 0.013010	-0.040049 0.967513 0.980551 -0.001472	-0.014228 0.680698 0.986363 -0.027928	-0.012550 0.686956 0.986656 -0.027845	-0.010685 0.938743 0.994018 0.006536	-0.007291 0.988448 0.980749 0.002882	-0.009711 0.974642 0.984267 -0.020988	-0.021907 0.928123 0.992587 -0.000055	0.046028 0.916311 0.992996 0.017429	-0.066860 0.878258 0.986289 -0.015238	-0.186212 0.785910 0.933944 -0.073242	0.119470 0.639302 0.971579 0.047173	0.015164 0.976178 0.995009 0.008980	0 0.013010 9999
1 37	3 20	1 37	0.190859 0.873510 0.887088 0.003540	-0.073287 0.967513 0.965678 -0.023563	-0.032880 0.680698 0.990785 -0.025806	-0.032369 0.686956 0.991511 -0.027702	0.004839 0.938743 0.993411 0.004749	-0.027161 0.988448 0.972772 -0.012929	-0.025956 0.974642 0.994449 -0.018127	-0.118943 0.928123 0.965771 -0.044541	0.054777 0.916311 0.992101 0.027932	-0.050818 0.878258 0.990543 -0.013422	-0.000914 0.785910 0.987107 0.007373	0.053600 0.639302 0.986485 -0.002288	0.021339 0.976178 0.996120 0.018149	0 0.003540 9999
1 38	3 20	1 38	0.231273 0.873510 0.855518 0.001325	0.050764 0.967513 0.977650 0.012942	-0.104443 0.680698 0.961433 -0.026301	-0.103761 0.686956 0.963743 -0.029228	-0.061019 0.938743 0.981212 -0.011057	0.009381 0.988448 0.990022 0.004165	0.000257 0.974642 0.994316 -0.006864	-0.019725 0.928123 0.992560 -0.003074	0.019865 0.916311 0.995252 -0.000203	-0.032731 0.878258 0.988899 0.012652	-0.010947 0.785910 0.990643 0.026101	-0.055837 0.639302 0.984831 -0.011135	-0.001819 0.976178 0.994113 -0.003773	0 0.001325 9999
1 39	3 20	1 39	0.219347 0.873510 0.868097 0.021700	-0.063363 0.967513 0.970635 -0.018655	-0.002305 0.680698 0.990079 -0.013032	-0.000390 0.686956 0.990457 -0.015754	-0.040145 0.938743 0.985787 -0.000573	-0.010093 0.988448 0.990528 -0.003374	-0.009396 0.974642 0.990212 -0.001387	-0.083787 0.928123 0.976328 -0.016231	0.035689 0.916311 0.992104 0.021098	-0.051699 0.878258 0.985852 -0.005700	-0.136174 0.785910 0.953606 -0.037564	0.058803 0.639302 0.980523 0.021374	0.001570 0.976178 0.995121 0.002877	0 0.021700 9999
1 40	3 20	1 40	0.235973 0.873510 0.843382 0.011165	0.083190 0.967513 0.961499 0.035470	-0.169910 0.680698 0.941784 -0.065640	-0.167853 0.686956 0.943901 -0.073732	-0.044239 0.938743 0.990273 -0.013636	0.023247 0.988448 0.993626 0.023189	-0.038859 0.974642 0.994358 -0.037138	-0.028117 0.928123 0.993050 -0.015641	0.029157 0.916311 0.992856 0.003528	-0.067622 0.878258 0.989495 -0.025765	0.023421 0.785910 0.989496 -0.009516	-0.131021 0.639302 0.960700 -0.028169	0.014689 0.976178 0.995799 0.009872	0 0.011165 9999
1 41	3 20	1 41	0.151156 0.873510 0.894535 -0.017970	-0.038739 0.967513 0.968242 0.004183	0.013804 0.680698 0.992256 -0.003612	0.014108 0.686956 0.993478 -0.003107	-0.005114 0.938743 0.993390 0.008506	-0.017802 0.988448 0.985465 -0.007695	-0.026954 0.974642 0.985962 -0.015341	-0.074287 0.928123 0.980729 -0.015456	0.006901 0.916311 0.994848 -0.007379	-0.037286 0.878258 0.990130 -0.002176	-0.020948 0.785910 0.991561 -0.008025	0.032852 0.639302 0.986986 0.013963	0.008365 0.976178 0.994194 0.002990	0 0.000000 9999
1 42	3 20	1 42	0.237509 0.873510 0.864205 0.041293	0.059063 0.967513 0.977362 0.027121	-0.003951 0.680698 0.983394 -0.004421	0.002340 0.686956 0.987068 -0.012446	0.050344 0.938743 0.987301 0.016158	-0.013500 0.988448 0.978148 0.000609	0.019401 0.974642 0.983333 -0.001145	-0.051732 0.928123 0.985071 -0.011718	-0.091271 0.916311 0.971224 -0.018756	-0.044815 0.878258 0.988716 -0.003223	0.023883 0.785910 0.989198 0.000466	0.073621 0.639302 0.987652 0.045658	0.008807 0.976178 0.993907 0.004601	0 0.041293 108
1 43	3 19	1 43	0.144688 0.873510 0.956096 0.028181	-0.025632 0.967513 0.978032 0.002685	0.008514 0.680698 0.990970 0.005658	0.015871 0.686956 0.977287 0.017133	-0.036091 0.938743 0.986810 -0.000388	0.007359 0.988448 0.990613 0.002460	-0.021504 0.974642 0.983659 -0.013142	0.013864 0.928123 0.992220 0.008351	0.049316 0.916311 0.992258 0.023910	-0.069583 0.878258 0.983572 -0.021706	0.041151 0.785910 0.991599 0.009787	0.010478 0.639302 0.990480 -0.004976	0.018597 0.976178 0.993834 0.015632	0 0.028181 9999
1 44	3 20	1 44	0.219553 0.873510 0.890892 0.049817	0.047242 0.967513 0.970209 0.003688	0.007018 0.680698 0.991984 -0.007827	0.017414 0.686956 0.991327 -0.007345	0.086212 0.938743 0.972734 0.028395	-0.005596 0.988448 0.990679 -0.008541	0.005160 0.974642 0.987917 -0.007918	0.019027 0.928123 0.991964 0.000144	-0.153785 0.916311 0.956572 -0.070167	-0.111914 0.878258 0.982597 -0.060407	0.054458 0.785910 0.990538 0.033011	0.044805 0.639302 0.991213 0.022951	0.019184 0.976178 0.995698 0.015691	0 0.049817 63
1 45	3 14	1 45	0.201621 0.873510 0.914789 0.030364	0.003349 0.967513 0.985682 0.019135	-0.004143 0.680698 0.998029 -0.008921	-0.004119 0.686956 0.985388 -0.012259	-0.033494 0.938743 0.991291 -0.013597	0.010482 0.988448 0.991993 0.014936	-0.010420 0.974642 0.977904 -0.028967	-0.025074 0.928123 0.985694 -0.004913	0.006505 0.916311 0.992840 -0.006928	0.065770 0.878258 0.972898 -0.003630	0.004803 0.785910 0.994169 -0.009880	0.005498 0.639302 0.993222 -0.003473	0.030709 0.976178 0.994826 0.029339	0 0.030364 9999
1 46	3 20	1 46	0.220282 0.873510 0.897147 0.021785	-0.035403 0.967513 0.992239 -0.022342	0.037898 0.680698 0.979584 -0.022232	0.037272 0.686956 0.980055 -0.024782	-0.058955 0.938743 0.984295 -0.024549	0.002701 0.988448 0.993212 0.000765	0.014136 0.974642 0.991080 0.019551	-0.015947 0.928123 0.994583 -0.003689	0.030011 0.916311 0.991740 0.000857	-0.050634 0.878258 0.986675 -0.005471	-0.079950 0.785910 0.981533 -0.022253	0.026927 0.639302 0.994014 0.008238	0.005702 0.976178 0.995535 0.003887	0 0.021785 9999
1 47	3 13	1 47	0.157495 0.873510 0.948585 0.020786	0.011105 0.967513 0.970341 -0.030440	0.003169 0.680698 0.994150 0.004806	0.024255 0.686956 0.994979 0.034912	-0.005181 0.938743 0.984910 -0.038965	-0.034700 0.988448 0.988882 -0.037798	-0.006692 0.974642 0.994495 -0.008384	0.000044 0.928123 0.989149 -0.014972	-0.068310 0.916311 0.986000 -0.024845	-0.045247 0.878258 0.979536 0.005035	0.011718 0.785910 0.994106 -0.002518	0.003589 0.639302 0.985879 -0.015364	0.001904 0.976178 0.994001 -0.003103	0 0.020786 9999
1 48	3 20	1 48	0.214786 0.873510 0.881420 0.009682	-0.019283 0.967513 0.986288 0.002144	0.047580 0.680698 0.950835 -0.002863	0.047642 0.686956 0.952588 0.000094	-0.054662 0.938743 0.986873 -0.018193	0.011251 0.988448 0.984626 0.004829	-0.031636 0.974642 0.972378 -0.011110	0.014627 0.928123 0.994493 0.014458	0.043907 0.916311 0.991619 0.022123	-0.050211 0.878258 0.990402 -0.006783	-0.019777 0.785910 0.993037 -0.009069	-0.029021 0.639302 0.990317 0.001873	0.000352 0.976178 0.994342 -0.001559	0 0.009682 9999
1 49	3 20	1 49	0.221322 0.873510 0.878872 0.019634	-0.065748 0.967513 0.965613 -0.018511	0.005575 0.680698 0.973276 -0.004120	0.005506 0.686956 0.974229 -0.003242	0.001722 0.938743 0.993821 0.001992	-0.005970 0.988448 0.974147 0.004253	-0.004919 0.974642 0.985934 -0.006389	-0.092888 0.928123 0.972034 -0.023525	0.001873 0.916311 0.994520 -0.014989	-0.034796 0.878258 0.993778 -0.016339	-0.077630 0.785910 0.965524 -0.007740	0.052116 0.639302 0.976033 0.006604	0.000777 0.976178 0.994716 -0.004683	0 0.019634 9999
1 50	3 20	1 50	0.226175 0.873510 0.886042 0.020375	-0.000250 0.967513 0.993856 0.005319	-0.004113 0.680698 0.983681 -0.008389	-0.000914 0.686956 0.984658 -0.005697	-0.038867 0.938743 0.981773 0.003824	0.001953 0.988448 0.984696 0.010891	-0.038225 0.974642 0.984360 -0.020916	-0.065747 0.928123 0.980484 -0.011915	0.016232 0.916311 0.994335 0.005833	-0.046604 0.878258 0.988259 -0.001861	0.002048 0.785910 0.993351 -0.006780	0.008118 0.639302 0.994214 0.003814	0.003346 0.976178 0.995552 -0.000423	0 0.020375 9999
1 51	3 20	1 51	0.191275 0.873510 0.894413 0.004168	0.014929 0.967513 0.991447 -0.000672	0.136524 0.680698 0.940388 0.029663	0.135628 0.686956 0.941418 0.033085	-0.078493 0.938743 0.971911 -0.017024	0.025374 0.988448 0.960045 0.010408	-0.059104 0.974642 0.950612 -0.035498	0.026057 0.928123 0.990644 -0.004878	0.024837 0.916311 0.993340 0.016896	-0.047804 0.878258 0.988800 -0.006162	0.068967 0.785910 0.987969 0.031729	-0.124382 0.639302 0.966040 -0.026041	0.018073 0.976178 0.995258 0.019097	0 0.004168 9999
1 52	3 20	1 52	0.204390 0.873510 0.898849 0.016334	-0.029919 0.967513 0.984580 -0.003613	0.035031 0.680698 0.970453 0.001887	0.034938 0.686956 0.971569 0.002870	-0.086803 0.938743 0.983444 -0.044252	0.003145 0.988448 0.992775 0.008865	0.010629 0.974642 0.980251 0.024460	-0.088668 0.928123 0.976724 -0.033841	0.036646 0.916311 0.995467 0.022739	-0.061445 0.878258 0.986547 -0.017315	-0.063811 0.785910 0.987342 -0.025372	-0.031478 0.639302 0.987001 -0.001415	0.022228 0.976178 0.995715 0.016770	0 0.016334 9999
1 53	3 20	1 53	0.166540 0.873510 0.951854 0.044854	-0.028981 0.967513 0.974763 0.011589	0.021625 0.680698 0.994379 0.005645	0.020920 0.686956 0.994402 0.004686	-0.024491 0.938743 0.993224 -0.003793	0.013332 0.988448 0.981292 0.003524	0.001390 0.974642 0.988698 0.007231	0.016744 0.928123 0.992462 -0.005075	0.023644 0.916311 0.994546 0.004516	-0.030446 0.878258 0.990083 0.002371	0.041492 0.785910 0.990178 -0.001886	0.047844 0.639302 0.990728 0.016914	0.023008 0.976178 0.995462 0.019404	0 0.044854 88
1 54	3 20	1 54	0.246021 0.873510 0.862550 0.029884	-0.011022 0.967513 0.995415 -0.019836	0.022798 0.680698 0.978609 0.019560	0.022892 0.686956 0.979212 0.018877	-0.061013 0.938743 0.981579 -0.012504	-0.004216 0.988448 0.991506 -0.006362	-0.014026 0.974642 0.989465 -0.017675	-0.007269 0.928123 0.993635 -0.000848	0.041799 0.916311 0.993506 0.025674	-0.067539 0.878258 0.985473 -0.014998	-0.099057 0.785910 0.957271 -0.005185	0.015356 0.639302 0.989772 -0.017164	0.027598 0.976178 0.995843 0.023621	0 0.029884 9999
1 55	3 20	1 55	0.204096 0.873510 0.873298 0.000749	0.031566 0.967513 0.983446 0.000154	-0.109382 0.680698 0.935037 -0.013138	-0.108533 0.686956 0.936744 -0.016059	-0.092832 0.938743 0.968465 -0.032018	0.008339 0.988448 0.992000 0.006633	-0.013294 0.974642 0.991267 -0.006593	-0.043430 0.928123 0.987635 -0.006006	0.074855 0.916311 0.991546 0.052627	-0.062594 0.878258 0.988096 -0.018867	0.020934 0.785910 0.993553 -0.001099	-0.088891 0.639302 0.974604 -0.015780	0.033999 0.976178 0.994070 0.030648	0 0.000749 9999
1 56	3 20	1 56	0.162140 0.873510 0.947437 0.045008	-0.083447 0.967513 0.958335 -0.045285	-0.002649 0.680698 0.993611 -0.001663	-0.002989 0.686956 0.993104 -0.005272	-0.093309 0.938743 0.984514 -0.060893	0.027599 0.988448 0.985255 0.016704	0.008557 0.974642 0.981583 0.026876	0.025704 0.928123 0.994097 0.024787	0.073945 0.916311 0.986878 0.046170	-0.059157 0.878258 0.975774 -0.001134	0.059800 0.785910 0.991134 0.027700	0.022065 0.639302 0.973049 -0.015780	0.021444 0.976178 0.997579 0.020883	0 0.045008 86
1 57	3 20	1 57	0.252916 0.873510 0.890675 0.054900	0.097088 0.967513 0.984449 0.071525	0.023756 0.680698 0.994162 0.004812	0.022590 0.686956 0.994108 0.004548	0.062780 0.938743 0.981098 0.016733	0.062061 0.988448 0.993198 0.057615	0.120513 0.974642 0.979481 0.107664	0.099014 0.928123 0.973212 0.032631	0.021984 0.916311 0.991524 -0.002173	0.081065 0.878258 0.978948 0.007771	0.041650 0.785910 0.991157 0.003621	0.038064 0.639302 0.991660 0.024524	-0.032083 0.976178 0.994683 -0.034301	0 0.054900 50
1 58	3 20	1 58	0.226341 0.873510 0.854169 -0.002550	0.013880 0.967513 0.992792 0.004358	0.028899 0.680698 0.972702 -0.000362	0.028044 0.686956 0.973184 0.001139	-0.071518 0.938743 0.979593 -0.018928	0.009780 0.988448 0.983572 0.002621	-0.021167 0.974642 0.988896 -0.018965	0.023726 0.928123 0.993184 0.009434	0.061722 0.916311 0.993072 0.046899	-0.033137 0.878258 0.988874 0.004300	-0.052460 0.785910 0.978393 0.007798	0.009696 0.639302 0.990997 -0.006572	0.030216 0.976178 0.994787 0.022640	0 0.000000 9999
1 59	3 20	1 59	0.229014 0.873510 0.850214 0.003282	-0.020563 0.967513 0.986750 -0.000328	-0.003378 0.680698 0.977358 -0.010643	-0.003158 0.686956 0.978243 -0.010179	-0.047680 0.938743 0.986198 -0.016436	0.030684 0.988448 0.988340 0.021975	-0.013409 0.974642 0.993203 -0.012282	-0.017958 0.928123 0.995024 -0.024405	0.021941 0.916311 0.994272 0.007976	-0.109393 0.878258 0.983711 -0.058618	-0.085033 0.785910 0.979417 -0.022444	0.041572 0.639302 0.987810 -0.006569	0.008943 0.976178 0.994527 0.006611	0 0.003282 9999
1 60	3 20	1 60	0.233607 0.873510 0.898175 0.046934	0.047981 0.967513 0.984887 0.034655	0.012944 0.680698 0.989931 -0.007890	0.012175 0.686956 0.989245 -0.011389	0.068613 0.938743 0.983571 0.034407	0.026083 0.988448 0.976249 0.011972	-0.024198 0.974642 0.993902 -0.021255	0.100155 0.928123 0.968774 0.037354	0.070172 0.916311 0.973425 0.019164	0.034261 0.878258 0.986469 0.005256	0.019086 0.785910 0.993164 0.008428	0.041773 0.639302 0.989197 0.011007	-0.031439 0.976178 0.988568 -0.021156	0 0.046934 71
1 61	3 19	1 61	0.233226 0.873510 0.892794 0.038092	-0.008121 0.967513 0.990598 0.014033	-0.060906 0.680698 0.981748 -0.025419	-0.063046 0.686956 0.981200 -0.023812	-0.005306 0.938743 0.994996 0.003438	-0.016271 0.988448 0.956540 0.005513	0.018266 0.974642 0.987717 0.008536	-0.100184 0.928123 0.968521 -0.024863	0.038664 0.916311 0.992248 0.012460	-0.016031 0.878258 0.994277 0.010728	-0.130630 0.785910 0.952261 -0.029889	0.113638 0.639302 0.973775 0.032773	0.029625 0.976178 0.994134 0.021726	0 0.038092 132
1 62	3 20	1 62	0.172936 0.873510 0.928246 0.009743	-0.081566 0.967513 0.962762 -0.031273	0.003660 0.680698 0.985794 -0.007514	0.004742 0.686956 0.985987 -0.007897	0.051975 0.938743 0.988606 0.017381	-0.042375 0.988448 0.961995 -0.024200	0.002091 0.974642 0.995370 0.004048	-0.106872 0.928123 0.966792 -0.026570	0.020514 0.916311 0.993909 0.014935	-0.041492 0.878258 0.990979 -0.011866	0.036922 0.785910 0.993683 0.012508	0.085625 0.639302 0.978449 0.003201	-0.007458 0.976178 0.995611 -0.006620	0 0.009743 9999
1 63	3 20	1 63	0.229572 0.873510 0.862558 0.014997	0.006407 0.967513 0.992138 0.017591	-0.006851 0.680698 0.986969 0.004627	-0.003681 0.686956 0.988773 0.003698	-0.033371 0.938743 0.983131 0.000994	0.012716 0.988448 0.987596 0.019436	0.010581 0.974642 0.990991 0.002658	-0.002199 0.928123 0.989334 0.024008	0.016187 0.916311 0.993249 0.002815	-0.050036 0.878258 0.988787 -0.007509	-0.087279 0.785910 0.967117 -0.011273	0.033059 0.639302 0.993840 0.004978	-0.028056 0.976178 0.994031 -0.024503	0 0.014997 9999
1 64	3 20	1 64	0.233863 0.873510 0.852411 0.009008	-0.032361 0.967513 0.984228 -0.006365	0.014308 0.680698 0.978212 -0.005321	0.011756 0.686956 0.977644 -0.006557	-0.057291 0.938743 0.980310 -0.011331	-0.037117 0.988448 0.993682 -0.037004	-0.013782 0.974642 0.989288 -0.010068	-0.010422 0.928123 0.994273 0.002689	0.045698 0.916311 0.990141 0.026265	-0.062539 0.878258 0.986771 -0.016236	-0.106864 0.785910 0.962837 -0.023973	0.003252 0.639302 0.993288 0.022626	0.003612 0.976178 0.994072 0.000421	0 0.009008 9999
1 65	3 20	1 65	0.214345 0.873510 0.868271 -0.005299	0.021559 0.967513 0.987362 0.008990	-0.000576 0.680698 0.995265 -0.008718	0.009490 0.686956 0.996232 -0.011947	0.085522 0.938743 0.961798 0.014724	0.016911 0.988448 0.982961 0.006916	-0.000881 0.974642 0.992723 -0.005320	0.112494 0.928123 0.963104 0.029138	0.079323 0.916311 0.988393 0.053369	0.114226 0.878258 0.971762 0.033028	0.048944 0.785910 0.987509 0.007407	0.070967 0.639302 0.982625 0.038181	0.002069 0.976178 0.993780 -0.003883	0 0.000000 9999
1 66	3 20	1 66	0.230041 0.873510 0.862676 0.017409	-0.039586 0.967513 0.989612 -0.026528	-0.004877 0.680698 0.969033 -0.006799	-0.003887 0.686956 0.967730 -0.005567	-0.050643 0.938743 0.984419 -0.014454	-0.008615 0.988448 0.972830 -0.000119	0.009350 0.974642 0.990543 0.008136	-0.098196 0.928123 0.966655 -0.026790	0.038284 0.916311 0.991686 0.016612	-0.019052 0.878258 0.990057 0.016716	-0.107939 0.785910 0.943861 -0.001441	0.041255 0.639302 0.987873 0.012162	0.024873 0.976178 0.994640 0.020867	0 0.017409 9999
1 67	3 19	1 67	0.153042 0.873510 0.940242 0.010193	-0.087329 0.967513 0.945539 -0.025963	-0.019389 0.680698 0.988168 0.015074	-0.020075 0.686956 0.988576 0.015475	0.067632 0.938743 0.975460 0.012051	-0.031545 0.988448 0.961900 -0.013843	-0.015344 0.974642 0.994068 -0.018236	-0.121421 0.928123 0.960625 -0.037680	0.024142 0.916311 0.992780 -0.000843	-0.055313 0.878258 0.986165 -0.012732	0.069975 0.785910 0.987080 0.023779	0.083477 0.639302 0.978683 0.015215	0.025639 0.976178 0.995056 0.019334	0 0.010193 9999
1 68	3 20	1 68	0.228014 0.873510 0.848759 0.002409	0.081963 0.967513 0.949239 0.021726	-0.175496 0.680698 0.928741 -0.058821	-0.172154 0.686956 0.941787 -0.069849	-0.049737 0.938743 0.987570 -0.016963	-0.014957 0.988448 0.994369 -0.014312	0.011345 0.974642 0.995253 0.013454	-0.020337 0.928123 0.994103 -0.001886	0.024794 0.916311 0.991007 0.010383	-0.060902 0.878258 0.983821 -0.001957	0.047827 0.785910 0.992142 0.021187	-0.146565 0.639302 0.958569 -0.052730	-0.003011 0.976178 0.993658 -0.000478	0 0.002409 9999
1 69	3 19	1 69	0.269501 0.873510 0.844840 0.034328	-0.045748 0.967513 0.990880 -0.031456	-0.033159 0.680698 0.977885 -0.011256	-0.032838 0.686956 0.978949 -0.012488	-0.050080 0.938743 0.983388 -0.005792	-0.040672 0.988448 0.984723 -0.030591	0.016220 0.974642 0.992350 0.010794	-0.054917 0.928123 0.985946 -0.010746	0.041206 0.916311 0.990877 0.019870	-0.048894 0.878258 0.979334 0.021677	-0.052669 0.785910 0.979670 -0.003133	0.004983 0.639302 0.991891 -0.018500	0.012097 0.976178 0.995515 0.006362	0 0.034328 191
1 70	3 7	1 70	0.278969 0.873510 0.832433 0.030317	0.080505 0.967513 0.965967 0.030244	0.292159 0.680698 0.814902 0.064956	0.043111 0.686956 0.990763 0.010532	0.176112 0.938743 0.904008 0.065544	0.034240 0.988448 0.993062 0.031829	0.058161 0.974642 0.968449 0.040782	0.216577 0.928123 0.904374 0.093191	0.158703 0.916311 0.960782 0.082879	0.145542 0.878258 0.936326 0.019411	0.272733 0.785910 0.874682 0.113701	0.340624 0.639302 0.811974 0.096064	0.016599 0.976178 0.995425 0.017333	0 0.030317 9999
1 71	3 5	1 71	0.361459 0.873510 0.664239 0.017903	0.178344 0.967513 0.770548 0.070203	-0.316123 0.680698 0.773445 -0.092992	-0.310797 0.686956 0.837388 -0.127975	-0.030707 0.938743 0.986033 -0.001873	0.008759 0.988448 0.991584 0.011275	0.035851 0.974642 0.976174 0.015493	0.013469 0.928123 0.991467 0.008054	0.042449 0.916311 0.993197 0.029944	-0.366468 0.878258 0.728432 -0.180055	0.204830 0.785910 0.891360 0.043446	-0.299915 0.639302 0.816339 -0.073800	0.007581 0.976178 0.991349 0.009401	0 0.017903 9999
2 3	14 8	2 3	0.174741 0.867055 0.893338 -0.002375	-0.043733 0.959347 0.969053 -0.001968	-0.008146 0.978294 0.503029 -0.074806	-0.021295 0.986668 0.708184 -0.066857	0.005407 0.975898 0.982726 0.016146	-0.016140 0.989513 0.991354 -0.024556	0.048630 0.982253 0.962544 0.013094	-0.003750 0.992768 0.986638 -0.010383	-0.021125 0.940979 0.984886 0.022363	-0.039387 0.981847 0.960363 -0.011062	0.091544 0.984202 0.829975 0.010482	0.051822 0.975209 0.445713 -0.067024	-0.004572 0.985622 0.996246 -0.010577	0 0.000000 9999
2 4	14 20	2 4	0.353152 0.867055 0.863756 0.172409	-0.175276 0.959347 0.964302 -0.134315	-0.012006 0.978294 0.989933 -0.016654	-0.031943 0.986668 0.989432 -0.036234	-0.036443 0.975898 0.992901 -0.025015	0.053791 0.989513 0.979368 0.037615	-0.048132 0.982253 0.988466 -0.033112	0.045241 0.992768 0.967907 0.029553	-0.088734 0.940979 0.985570 -0.063559	0.055163 0.981847 0.988394 0.042954	-0.017562 0.984202 0.982547 -0.003955	0.045329 0.975209 0.984058 0.029914	0.007598 0.985622 0.995422 0.004177	0 0.172409 -9
2 5	14 20	2 5	0.170857 0.867055 0.929168 0.008803	-0.010710 0.959347 0.994260 -0.010640	0.013396 0.978294 0.992504 0.009369	-0.015893 0.986668 0.992333 -0.021303	-0.018105 0.975898 0.991374 -0.001689	0.027740 0.989513 0.984104 0.012844	0.028246 0.982253 0.990590 0.019274	0.008824 0.992768 0.977611 -0.002474	-0.024627 0.940979 0.993798 -0.009172	0.035926 0.981847 0.986796 0.023418	-0.045060 0.984202 0.964656 -0.014741	0.028062 0.975209 0.978527 0.005227	-0.017818 0.985622 0.994819 -0.021323	9 0.014358 9999
2 6	14 13	2 6	0.166485 0.867055 0.927118 0.008458	0.033311 0.959347 0.986936 0.012460	-0.001573 0.978294 0.558523 -0.003609	-0.001602 0.986668 0.985508 -0.004212	0.059356 0.975898 0.958827 0.010058	-0.038224 0.989513 0.974832 -0.021807	-0.022959 0.982253 0.981402 -0.003644	-0.017634 0.992768 0.963833 -0.005699	-0.047400 0.940979 0.985735 -0.004307	-0.020561 0.981847 0.964749 0.008718	0.030957 0.984202 0.974678 0.002967	0.047608 0.975209 0.506135 0.002587	0.002694 0.985622 0.990990 -0.008268	4 0.009223 9999
2 7	14 19	2 7	0.147731 0.867055 0.933064 0.024224	0.003149 0.959347 0.994688 0.014326	0.002067 0.978294 0.986792 0.001966	0.012813 0.986668 0.986398 0.014211	-0.010130 0.975898 0.986814 0.014406	0.011562 0.989513 0.976996 -0.006331	-0.049908 0.982253 0.977096 -0.024929	0.024557 0.992768 0.975629 0.011687	-0.043044 0.940979 0.993662 -0.035277	0.015276 0.981847 0.990644 0.004157	0.021630 0.984202 0.989866 0.014277	0.017902 0.975209 0.990307 0.004031	0.015198 0.985622 0.995595 0.016063	8 -0.029233 9999
2 8	14 20	2 8	0.200094 0.867055 0.884055 0.013744	-0.013278 0.959347 0.992354 -0.015058	-0.006882 0.978294 0.989931 -0.005097	-0.009533 0.986668 0.989275 -0.005950	-0.016553 0.975898 0.990899 -0.002625	0.016622 0.989513 0.978334 -0.000829	-0.003168 0.982253 0.989544 0.006886	0.003759 0.992768 0.978181 -0.009734	-0.008552 0.940979 0.994418 -0.017428	-0.000935 0.981847 0.987817 -0.020602	0.013205 0.984202 0.994761 0.011427	0.038291 0.975209 0.989580 0.026986	-0.001854 0.985622 0.994038 -0.004719	11 0.019259 9999
2 9	14 20	2 9	0.184652 0.867055 0.857079 -0.008271	-0.052907 0.959347 0.974419 -0.007631	0.013743 0.978294 0.982217 0.009179	0.013048 0.986668 0.982561 0.011452	-0.017895 0.975898 0.989346 0.006928	0.034704 0.989513 0.985443 0.022228	-0.013071 0.982253 0.991339 -0.005269	0.033353 0.992768 0.967107 0.020153	-0.050076 0.940979 0.992339 -0.036770	0.008219 0.981847 0.990351 -0.007548	-0.030774 0.984202 0.966988 -0.009515	0.007621 0.975209 0.992260 0.003017	-0.011592 0.985622 0.996595 -0.014109	0 0.000000 9999
2 10	14 20	2 10	0.171214 0.867055 0.884414 -0.010315	-0.013131 0.959347 0.988626 -0.005000	-0.004458 0.978294 0.993672 -0.005206	0.032340 0.986668 0.991870 0.029385	0.000347 0.975898 0.991165 -0.012195	-0.013023 0.989513 0.995056 -0.013420	0.055301 0.982253 0.967641 0.031343	-0.024115 0.992768 0.986441 -0.015204	-0.038715 0.940979 0.988878 -0.011679	-0.021243 0.981847 0.975451 0.008528	0.011231 0.984202 0.990071 0.008634	0.002062 0.975209 0.988016 -0.007294	0.002356 0.985622 0.995456 0.000901	0 0.000000 9999
2 11	14 19	2 11	0.136583 0.867055 0.912955 -0.003745	-0.011172 0.959347 0.992775 -0.002064	-0.017838 0.978294 0.984181 -0.016836	-0.013407 0.986668 0.983769 -0.010295	-0.007001 0.975898 0.991725 -0.018028	0.019205 0.989513 0.991442 0.008429	0.038809 0.982253 0.965997 0.011336	-0.008346 0.992768 0.986157 0.000922	-0.014571 0.940979 0.991277 0.001843	0.034138 0.981847 0.991557 0.022023	-0.030613 0.984202 0.962038 -0.002717	0.025645 0.975209 0.981670 0.005987	0.018509 0.985622 0.995272 0.013663	0 0.000000 9999
2 12	14 20	2 12	0.162962 0.867055 0.907602 0.003823	-0.013394 0.959347 0.992868 -0.016156	0.037730 0.978294 0.936822 0.011041	0.039553 0.986668 0.939601 0.017869	-0.036143 0.975898 0.971752 0.001241	-0.025931 0.989513 0.974453 -0.007348	-0.049403 0.982253 0.954687 -0.017612	0.011913 0.992768 0.993614 0.016237	-0.043976 0.940979 0.991380 -0.027475	0.025941 0.981847 0.986400 0.008278	0.012807 0.984202 0.992951 0.007602	-0.012565 0.975209 0.972912 0.013300	0.011934 0.985622 0.994685 0.008510	8 -0.010249 9999
2 13	14 20	2 13	0.171744 0.867055 0.883040 0.013326	0.012693 0.959347 0.993181 0.004977	0.022740 0.978294 0.947829 0.003972	0.027497 0.986668 0.949611 0.012233	-0.062974 0.975898 0.967267 -0.024267	-0.030909 0.989513 0.968803 -0.011186	-0.041033 0.982253 0.955938 -0.009619	-0.006610 0.992768 0.994926 -0.005797	-0.047658 0.940979 0.991679 -0.025457	0.034031 0.981847 0.989374 0.017973	0.018386 0.984202 0.993868 0.012866	-0.017463 0.975209 0.972367 0.005496	0.007631 0.985622 0.994686 0.001452	8 -0.018418 9999
2 14	14 20	2 14	0.134356 0.867055 0.894566 -0.022598	-0.016615 0.959347 0.991378 -0.004162	0.000595 0.978294 0.951554 -0.016159	0.005793 0.986668 0.954289 -0.005155	-0.025629 0.975898 0.980779 -0.001723	-0.004776 0.989513 0.991777 -0.002317	-0.012038 0.982253 0.980511 0.009414	0.014499 0.992768 0.985932 0.006405	-0.029465 0.940979 0.994336 -0.008219	0.017913 0.981847 0.989294 0.003839	0.002436 0.984202 0.993569 0.004746	-0.008958 0.975209 0.984548 0.011621	0.010738 0.985622 0.992891 0.007050	0 0.000000 9999
2 15	14 12	2 15	0.165626 0.867055 0.928776 0.023092	0.039734 0.959347 0.983990 0.014267	0.000098 0.978294 0.991847 0.001082	0.000123 0.986668 0.995404 0.002020	0.051048 0.975898 0.971647 0.016404	-0.013670 0.989513 0.986327 -0.001412	-0.013765 0.982253 0.981539 0.002258	-0.014566 0.992768 0.984363 -0.004701	-0.047381 0.940979 0.993303 -0.032742	-0.036226 0.981847 0.986597 -0.017573	0.013806 0.984202 0.988271 -0.004112	0.006147 0.975209 0.986766 -0.000444	0.005420 0.985622 0.992763 0.001929	8 -0.027497 9999
2 16	14 20	2 16	0.157640 0.867055 0.882314 -0.018856	0.069683 0.959347 0.965901 0.012974	-0.026606 0.978294 0.922533 -0.003768	-0.019150 0.986668 0.928446 -0.001783	-0.008692 0.975898 0.990029 0.006393	-0.020441 0.989513 0.993805 -0.024868	0.003687 0.982253 0.990313 0.002625	-0.008533 0.992768 0.991886 -0.016206	-0.017321 0.940979 0.991887 0.001883	0.009253 0.981847 0.984980 -0.009667	0.018335 0.984202 0.990041 0.007901	-0.023749 0.975209 0.964452 0.004719	0.003423 0.985622 0.994555 0.004615	0 0.000000 9999
2 17	14 20	2 17	0.141721 0.867055 0.867305 -0.024294	-0.004315 0.959347 0.994725 -0.009375	0.017996 0.978294 0.958597 0.001375	0.011118 0.986668 0.960922 -0.003048	-0.045269 0.975898 0.972783 -0.010746	-0.018920 0.989513 0.973308 -0.001930	-0.045006 0.982253 0.962435 -0.014156	-0.013349 0.992768 0.993026 -0.014546	-0.033697 0.940979 0.991892 -0.012976	-0.009040 0.981847 0.989715 -0.021799	-0.002352 0.984202 0.994322 -0.006364	-0.016130 0.975209 0.985835 -0.003934	0.005910 0.985622 0.993678 0.004182	0 0.000000 9999
2 18	14 20	2 18	0.165901 0.867055 0.894024 0.008665	0.024324 0.959347 0.992717 0.010047	0.007275 0.978294 0.988959 0.004567	0.003714 0.986668 0.990630 0.003784	0.028657 0.975898 0.976651 -0.002001	-0.045477 0.989513 0.988708 -0.034340	0.008874 0.982253 0.991774 0.006266	-0.039407 0.992768 0.972153 -0.026806	-0.022879 0.940979 0.989722 -0.004838	-0.039237 0.981847 0.980272 -0.016565	0.008613 0.984202 0.994771 0.004546	0.016310 0.975209 0.990238 0.008198	-0.013806 0.985622 0.995000 -0.013710	7 -0.015241 9999
2 19	14 16	2 19	0.134941 0.867055 0.939261 0.009841	0.074860 0.959347 0.958463 0.024750	-0.000062 0.978294 0.993549 0.001299	0.038797 0.986668 0.993131 0.037875	0.049528 0.975898 0.968679 0.011673	0.007801 0.989513 0.994621 0.011658	0.017220 0.982253 0.990231 0.007373	0.017939 0.992768 0.987969 0.012154	0.103869 0.940979 0.962584 0.040754	0.044843 0.981847 0.958373 0.014404	0.005944 0.984202 0.995402 -0.001176	0.006464 0.975209 0.989092 0.001813	0.003916 0.985622 0.996160 0.003356	8 0.020026 9999
2 20	14 20	2 20	0.157913 0.867055 0.893554 0.011380	-0.050760 0.959347 0.973891 -0.009077	-0.002811 0.978294 0.974919 -0.000465	-0.012750 0.986668 0.975426 -0.014833	-0.026873 0.975898 0.993825 -0.018236	0.019051 0.989513 0.979659 0.004625	-0.012556 0.982253 0.993394 -0.012446	0.007655 0.992768 0.972361 -0.007604	-0.024908 0.940979 0.993145 -0.004911	0.020920 0.981847 0.992115 0.010015	-0.028665 0.984202 0.945598 0.002611	0.008081 0.975209 0.979105 -0.015454	-0.003714 0.985622 0.996053 -0.005502	4 -0.014406 9999
2 21	14 20	2 21	0.190011 0.867055 0.869599 0.023298	0.041055 0.959347 0.988946 0.025865	-0.015713 0.978294 0.974203 -0.002325	0.001167 0.986668 0.974811 0.011183	-0.049497 0.975898 0.973333 -0.014420	-0.000828 0.989513 0.993490 0.001073	0.014016 0.982253 0.995529 0.012394	0.003401 0.992768 0.989909 -0.002025	-0.042809 0.940979 0.990881 -0.022486	0.010607 0.981847 0.992154 -0.003004	-0.009613 0.984202 0.987673 -0.001436	-0.008099 0.975209 0.993679 -0.005871	0.029938 0.985622 0.995833 0.025327	0 0.023298 9999
2 22	14 20	2 22	0.143350 0.867055 0.909178 0.004116	0.043308 0.959347 0.973553 0.009702	-0.021259 0.978294 0.991804 -0.020513	-0.015711 0.986668 0.995038 -0.014491	0.006171 0.975898 0.990409 -0.008330	0.030579 0.989513 0.976618 0.013795	0.020606 0.982253 0.988180 0.006887	0.022783 0.992768 0.979033 0.010734	0.077214 0.940979 0.966368 0.028503	0.037763 0.981847 0.985546 0.024597	0.041910 0.984202 0.991862 0.033079	0.023861 0.975209 0.987297 0.015394	-0.006267 0.985622 0.995208 -0.011128	10 0.011668 9999
2 23	14 20	2 23	0.070283 0.867055 0.955638 -0.013031	-0.051315 0.959347 0.975217 -0.013880	-0.001939 0.978294 0.991132 -0.004825	-0.002372 0.986668 0.992406 -0.000492	-0.000814 0.975898 0.993239 -0.009640	0.016790 0.989513 0.981226 0.003459	-0.008430 0.982253 0.995573 -0.004300	0.007386 0.992768 0.982871 -0.003369	-0.029158 0.940979 0.994249 -0.013392	0.008798 0.981847 0.990659 0.001938	0.011626 0.984202 0.992359 0.004834	-0.006725 0.975209 0.988678 -0.020086	0.020400 0.985622 0.995378 0.018712	0 0.000000 9999
2 24	14 20	2 24	0.163775 0.867055 0.886579 -0.008333	-0.002776 0.959347 0.993551 -0.003343	-0.016075 0.978294 0.961261 -0.016939	-0.019781 0.986668 0.961672 -0.018007	-0.039158 0.975898 0.970855 -0.004782	-0.006288 0.989513 0.992519 -0.004513	-0.022094 0.982253 0.974010 -0.003433	0.007674 0.992768 0.989051 0.001817	-0.038372 0.940979 0.990326 -0.015404	0.029220 0.981847 0.987946 0.016783	0.000222 0.984202 0.994817 0.000497	-0.002164 0.975209 0.992119 0.004060	-0.000757 0.985622 0.994316 -0.002661	0 0.000000 9999
2 25	14 20	2 25	0.190438 0.867055 0.891981 0.018946	0.040783 0.959347 0.981133 0.018024	0.011442 0.978294 0.994373 0.011581	0.015244 0.986668 0.993214 0.015472	0.012895 0.975898 0.978199 -0.007160	-0.012078 0.989513 0.995614 -0.011082	0.023434 0.982253 0.975175 -0.000130	-0.024033 0.992768 0.969665 -0.011258	-0.016628 0.940979 0.992549 0.001565	-0.028066 0.981847 0.971428 0.003190	0.005776 0.984202 0.993770 -0.001071	0.012739 0.975209 0.990199 0.000210	-0.009064 0.985622 0.993923 -0.012586	0 0.018946 9999
2 26	14 20	2 26	0.199216 0.867055 0.870272 0.005809	-0.036953 0.959347 0.988953 -0.011591	0.004956 0.978294 0.978099 0.010645	-0.023747 0.986668 0.978302 -0.016695	-0.022389 0.975898 0.988079 -0.004516	0.034943 0.989513 0.984064 0.020751	0.023517 0.982253 0.986605 0.012781	-0.007773 0.992768 0.988119 -0.013136	-0.023321 0.940979 0.991541 0.005093	0.003678 0.981847 0.986429 -0.012369	-0.023679 0.984202 0.960564 0.003632	0.034862 0.975209 0.991381 0.025460	0.004796 0.985622 0.996309 0.000799	11 0.012161 9999
2 27	14 20	2 27	0.222193 0.867055 0.877100 0.032466	-0.065063 0.959347 0.970604 -0.015700	0.003830 0.978294 0.984955 0.004187	-0.001992 0.986668 0.986479 -0.001103	-0.011472 0.975898 0.989594 0.004552	0.031627 0.989513 0.983062 0.020178	0.016243 0.982253 0.990066 0.022595	0.021668 0.992768 0.972365 0.006445	-0.029939 0.940979 0.989482 -0.001214	0.029493 0.981847 0.990808 0.017700	-0.027192 0.984202 0.964330 -0.000697	0.053303 0.975209 0.984129 0.038965	0.001555 0.985622 0.994817 -0.003010	11 0.035567 166
2 28	14 20	2 28	0.176556 0.867055 0.896701 -0.002362	-0.016293 0.959347 0.985207 0.004954	0.003519 0.978294 0.995475 0.000094	0.007374 0.986668 0.995804 0.004515	0.006039 0.975898 0.990429 -0.003744	0.000528 0.989513 0.992983 0.003831	0.032279 0.982253 0.976385 0.014385	-0.007060 0.992768 0.989430 -0.000240	-0.033493 0.940979 0.987861 -0.001097	-0.027462 0.981847 0.983876 -0.009006	0.020578 0.984202 0.987721 0.010505	0.002971 0.975209 0.995502 0.002308	0.039717 0.985622 0.992814 0.035518	0 0.000000 9999
2 29	14 20	2 29	0.232480 0.867055 0.869503 0.023012	0.044887 0.959347 0.983810 0.016634	-0.043390 0.978294 0.966800 -0.028475	-0.020532 0.986668 0.969160 -0.010151	-0.058125 0.975898 0.982234 -0.033857	0.023329 0.989513 0.994926 0.024097	-0.016983 0.982253 0.990162 -0.008382	0.003839 0.992768 0.991029 -0.001687	-0.026889 0.940979 0.994750 -0.026844	0.002567 0.981847 0.991149 -0.011375	0.021542 0.984202 0.992692 0.017761	-0.041491 0.975209 0.981057 -0.017031	0.015014 0.985622 0.995686 0.015978	4 -0.027913 9999
2 30	14 20	2 30	0.210828 0.867055 0.872145 0.004796	0.029061 0.959347 0.991127 0.013570	0.003465 0.978294 0.988106 -0.002988	-0.000401 0.986668 0.983203 -0.006933	0.045703 0.975898 0.982033 0.019336	-0.010345 0.989513 0.993415 -0.008672	0.021302 0.982253 0.979155 0.000599	-0.024152 0.992768 0.964831 -0.007682	-0.032978 0.940979 0.986185 0.002691	-0.052236 0.981847 0.967242 -0.019207	0.015820 0.984202 0.991314 0.006513	0.033990 0.975209 0.991718 0.017398	0.001633 0.985622 0.995115 -0.001731	4 0.009630 9999
2 31	14 20	2 31	0.263828 0.867055 0.855360 0.037407	-0.004934 0.959347 0.993567 -0.016892	-0.011926 0.978294 0.989885 -0.015137	-0.011678 0.986668 0.989790 -0.013183	0.028812 0.975898 0.990545 0.022127	-0.009011 0.989513 0.989008 0.002087	0.005904 0.982253 0.989282 0.012126	0.000237 0.992768 0.989654 0.005886	-0.038559 0.940979 0.989474 -0.009634	0.020416 0.981847 0.995072 0.015991	0.010785 0.984202 0.993066 0.004578	0.022041 0.975209 0.989199 0.014673	-0.018998 0.985622 0.990217 -0.007757	0 0.037407 140
2 32	14 20	2 32	0.203301 0.867055 0.879018 0.006007	-0.010897 0.959347 0.988470 -0.031400	-0.005751 0.978294 0.969057 0.007353	-0.030189 0.986668 0.971237 -0.018702	-0.010036 0.975898 0.987279 0.011477	0.005514 0.989513 0.995405 -0.000246	-0.008245 0.982253 0.993607 -0.005217	0.031201 0.992768 0.988739 0.024374	-0.042438 0.940979 0.993780 -0.028666	0.025550 0.981847 0.987999 0.006727	-0.030800 0.984202 0.991388 -0.024765	0.001192 0.975209 0.986936 0.014496	0.004728 0.985622 0.994759 0.003851	1 -0.013734 9999
2 33	14 20	2 33	0.241545 0.867055 0.863840 0.024913	-0.045914 0.959347 0.985538 -0.015054	0.010704 0.978294 0.949333 -0.008191	0.020442 0.986668 0.949955 0.003539	-0.038464 0.975898 0.981200 -0.012004	0.026437 0.989513 0.991338 0.018027	-0.024242 0.982253 0.981818 -0.007242	0.025619 0.992768 0.959558 0.007266	-0.031196 0.940979 0.991490 -0.007364	0.036196 0.981847 0.985547 0.018363	-0.016683 0.984202 0.986663 -0.011105	-0.009733 0.975209 0.983486 0.001899	-0.001854 0.985622 0.995043 -0.005086	0 0.024913 9999
2 34	14 20	2 34	0.225644 0.867055 0.825750 -0.006034	0.002698 0.959347 0.987686 -0.015142	-0.011452 0.978294 0.951951 0.002548	-0.010070 0.986668 0.954796 0.003786	-0.044875 0.975898 0.969665 -0.005647	0.001773 0.989513 0.994902 -0.004472	-0.007879 0.982253 0.992245 -0.000138	0.029842 0.992768 0.980907 0.017678	-0.037295 0.940979 0.992643 -0.019505	0.054644 0.981847 0.981324 0.031224	0.000892 0.984202 0.989050 0.011875	-0.021663 0.975209 0.983659 -0.015860	-0.008343 0.985622 0.995056 -0.009486	0 0.000000 9999
2 35	14 20	2 35	0.203932 0.867055 0.836081 -0.008451	-0.009113 0.959347 0.992720 0.002075	-0.030155 0.978294 0.988329 -0.029412	-0.010724 0.986668 0.989114 -0.013369	-0.042574 0.975898 0.982451 -0.014504	-0.003917 0.989513 0.993617 -0.001666	0.003934 0.982253 0.993179 0.010198	0.007990 0.992768 0.989527 0.001432	-0.014273 0.940979 0.995794 -0.008101	0.036977 0.981847 0.984474 0.014009	-0.042443 0.984202 0.953799 -0.017825	0.017051 0.975209 0.988835 0.009246	0.007626 0.985622 0.995625 0.010840	0 0.000000 9999
2 36	14 20	2 36	0.208492 0.867055 0.855138 -0.010141	-0.058694 0.959347 0.980551 -0.017969	-0.020613 0.978294 0.986363 -0.020499	-0.018564 0.986668 0.986656 -0.017367	-0.030505 0.975898 0.994018 -0.022839	0.020658 0.989513 0.980749 0.006365	0.017682 0.982253 0.984267 0.005544	-0.013398 0.992768 0.992587 -0.020946	-0.041828 0.940979 0.992996 -0.019801	0.012599 0.981847 0.986289 -0.005927	-0.048977 0.984202 0.933944 -0.010061	0.032379 0.975209 0.971579 0.003984	0.007114 0.985622 0.995009 0.002445	0 0.000000 9999
2 37	14 20	2 37	0.179273 0.867055 0.887088 0.001236	-0.069101 0.959347 0.965678 -0.016805	-0.013971 0.978294 0.990785 -0.011164	-0.013034 0.986668 0.991511 -0.012730	0.010069 0.975898 0.993411 0.010839	0.018502 0.989513 0.972772 -0.001262	-0.021662 0.982253 0.994449 -0.012307	0.029983 0.992768 0.965771 0.014822	-0.053055 0.940979 0.992101 -0.033982	0.007388 0.981847 0.990543 -0.009945	0.009667 0.984202 0.987107 0.010354	0.021405 0.975209 0.986485 0.008331	0.002297 0.985622 0.996120 -0.001631	8 -0.006481 9999
2 38	14 20	2 38	0.225392 0.867055 0.855518 0.020761	0.042226 0.959347 0.977650 0.001217	-0.020622 0.978294 0.961433 -0.002942	-0.011885 0.986668 0.963743 0.003597	-0.057776 0.975898 0.981212 -0.029581	-0.013286 0.989513 0.990022 -0.008420	0.006952 0.982253 0.994316 0.003221	-0.009552 0.992768 0.992560 -0.013015	-0.025436 0.940979 0.995252 -0.015578	0.019473 0.981847 0.988899 0.003801	-0.013211 0.984202 0.990643 -0.010171	0.000016 0.975209 0.984831 0.013707	-0.004701 0.985622 0.994113 -0.003298	4 -0.024782 9999
2 39	14 20	2 39	0.229672 0.867055 0.868097 0.021171	-0.050322 0.959347 0.970635 0.002072	-0.013853 0.978294 0.990079 -0.017375	-0.003737 0.986668 0.990457 -0.007756	-0.022715 0.975898 0.985787 -0.002812	0.012979 0.989513 0.990528 0.001990	0.011355 0.982253 0.990212 0.023868	0.017347 0.992768 0.976328 0.003598	-0.016000 0.940979 0.992104 -0.002387	0.037618 0.981847 0.985852 0.020508	-0.041769 0.984202 0.953606 -0.010654	0.033590 0.975209 0.980523 0.013093	-0.003211 0.985622 0.995121 -0.004282	6 0.022479 9999
2 40	14 20	2 40	0.286956 0.867055 0.843382 0.060653	0.085926 0.959347 0.961499 0.030328	-0.028881 0.978294 0.941784 -0.010446	-0.012922 0.986668 0.943901 0.003230	-0.031624 0.975898 0.990273 -0.013142	0.021943 0.989513 0.993626 0.024927	0.002778 0.982253 0.994358 0.012125	0.028119 0.992768 0.993050 0.024771	-0.039341 0.940979 0.992856 -0.019827	0.029626 0.981847 0.989495 0.013783	0.030881 0.984202 0.989496 0.023690	-0.032632 0.975209 0.960700 0.002416	0.014988 0.985622 0.995799 0.013961	0 0.060653 40
2 41	14 20	2 41	0.210259 0.867055 0.894535 0.033602	-0.065074 0.959347 0.968242 -0.019119	0.000361 0.978294 0.992256 -0.000879	0.003617 0.986668 0.993478 0.001139	-0.008962 0.975898 0.993390 -0.003462	0.007882 0.989513 0.985465 -0.004282	-0.052138 0.982253 0.985962 -0.038257	0.008412 0.992768 0.980729 -0.004745	-0.018148 0.940979 0.994848 -0.008604	0.016255 0.981847 0.990130 0.005147	0.005657 0.984202 0.991561 0.009781	0.000928 0.975209 0.986986 -0.011927	0.008370 0.985622 0.994194 0.005454	6 -0.035854 161
2 42	14 20	2 42	0.291086 0.867055 0.864205 0.071178	0.040450 0.959347 0.977362 -0.004202	-0.108132 0.978294 0.983394 -0.109382	-0.045561 0.986668 0.987068 -0.049450	0.057411 0.975898 0.987301 0.040079	0.043643 0.989513 0.978148 0.028745	0.073185 0.982253 0.983333 0.057058	0.038334 0.992768 0.985071 0.029505	0.132656 0.940979 0.971224 0.083896	0.047347 0.981847 0.988716 0.033624	0.020636 0.984202 0.989198 0.014501	0.031316 0.975209 0.987652 0.012872	-0.000936 0.985622 0.993907 -0.003499	2 -0.088236 14
2 43	14 19	2 43	0.125110 0.867055 0.956096 0.012474	-0.052416 0.959347 0.978032 -0.020741	-0.000500 0.978294 0.990970 -0.000080	-0.000801 0.986668 0.977287 -0.002943	-0.045837 0.975898 0.986810 -0.028215	-0.001198 0.989513 0.990613 0.004650	-0.016238 0.982253 0.983659 0.001689	-0.006812 0.992768 0.992220 -0.005049	-0.064977 0.940979 0.992258 -0.047580	0.026195 0.981847 0.983572 0.005442	0.018611 0.984202 0.991599 0.010709	0.010997 0.975209 0.990480 0.005243	-0.000388 0.985622 0.993834 -0.005266	8 -0.024362 9999
2 44	14 20	2 44	0.275067 0.867055 0.890892 0.086727	0.098589 0.959347 0.970209 0.051505	-0.028925 0.978294 0.991984 -0.029183	-0.014301 0.986668 0.991327 -0.016028	0.076110 0.975898 0.972734 0.043942	-0.033690 0.989513 0.990679 -0.024686	0.038001 0.982253 0.987917 0.028537	-0.026708 0.992768 0.991964 -0.019672	0.163969 0.940979 0.956572 0.101067	0.067438 0.981847 0.982597 0.048038	0.035398 0.984202 0.990538 0.024246	0.034377 0.975209 0.991213 0.022446	0.013208 0.985622 0.995698 0.009801	8 0.093623 8
2 45	14 14	2 45	0.153351 0.867055 0.914789 -0.008157	-0.026897 0.959347 0.985682 -0.008504	0.002065 0.978294 0.998029 0.003696	0.000580 0.986668 0.985388 0.001172	-0.025141 0.975898 0.991291 -0.013344	0.009456 0.989513 0.991993 0.000979	0.022726 0.982253 0.977904 0.004161	-0.006822 0.992768 0.985694 -0.011075	-0.000350 0.940979 0.992840 0.010563	-0.023728 0.981847 0.972898 0.003827	0.000533 0.984202 0.994169 -0.000813	0.010026 0.975209 0.993222 0.006792	0.015399 0.985622 0.994826 0.011939	0 0.000000 9999
2 46	14 20	2 46	0.209409 0.867055 0.897147 0.015511	-0.024056 0.959347 0.992239 -0.009588	0.000205 0.978294 0.979584 0.001231	0.003079 0.986668 0.980055 -0.000765	-0.025092 0.975898 0.984295 -0.000095	-0.011333 0.989513 0.993212 -0.005751	0.002211 0.982253 0.991080 0.008557	0.000877 0.992768 0.994583 -0.000576	-0.026991 0.940979 0.991740 -0.001935	0.042859 0.981847 0.986675 0.023386	-0.017772 0.984202 0.981533 -0.000403	0.000124 0.975209 0.994014 -0.002752	-0.005945 0.985622 0.995535 -0.006333	9 0.019046 9999
2 47	14 13	2 47	0.137508 0.867055 0.948585 0.017986	0.033341 0.959347 0.970341 -0.006386	0.001602 0.978294 0.994150 0.001159	0.000453 0.986668 0.994979 -0.000933	0.031778 0.975898 0.984910 0.014439	0.001537 0.989513 0.988882 0.008906	0.007217 0.982253 0.994495 0.005278	0.001422 0.992768 0.989149 0.004039	0.041824 0.940979 0.986000 0.000847	0.002913 0.981847 0.979536 -0.015611	0.000568 0.984202 0.994106 -0.002798	0.006451 0.975209 0.985879 0.002010	-0.000537 0.985622 0.994001 -0.003187	0 0.017986 9999
2 48	14 20	2 48	0.183585 0.867055 0.881420 0.013276	-0.014136 0.959347 0.986288 0.010613	0.025869 0.978294 0.950835 0.011886	0.043556 0.986668 0.952588 0.028257	-0.023566 0.975898 0.986873 -0.000873	-0.044065 0.989513 0.984626 -0.032691	-0.043875 0.982253 0.972378 -0.021162	-0.006579 0.992768 0.994493 -0.006616	-0.025547 0.940979 0.991619 -0.004096	0.023731 0.981847 0.990402 0.007698	-0.000646 0.984202 0.993037 0.004707	-0.009029 0.975209 0.990317 -0.001509	0.008843 0.985622 0.994342 0.006889	6 -0.016761 9999
2 49	14 20	2 49	0.170630 0.867055 0.878872 -0.004039	-0.056215 0.959347 0.965613 -0.002332	-0.008518 0.978294 0.973276 -0.009223	-0.007634 0.986668 0.974229 -0.010915	-0.004367 0.975898 0.993821 -0.002890	0.017534 0.989513 0.974147 -0.002949	0.003098 0.982253 0.985934 0.003032	0.014767 0.992768 0.972034 -0.000165	-0.022710 0.940979 0.994520 -0.017902	-0.003205 0.981847 0.993778 -0.010983	-0.005179 0.984202 0.965524 0.014074	0.036962 0.975209 0.976033 0.022895	0.006284 0.985622 0.994716 0.007647	0 0.000000 9999
2 50	14 20	2 50	0.192802 0.867055 0.886042 0.015947	-0.011229 0.959347 0.993856 -0.004879	-0.003109 0.978294 0.983681 -0.001921	-0.011482 0.986668 0.984658 -0.008728	-0.039894 0.975898 0.981773 -0.016038	0.040407 0.989513 0.984696 0.026623	-0.027108 0.982253 0.984360 -0.008967	0.024380 0.992768 0.980484 0.012868	-0.026606 0.940979 0.994335 -0.021668	0.003535 0.981847 0.988259 -0.015836	-0.000552 0.984202 0.993351 -0.003326	0.002711 0.975209 0.994214 0.001326	0.026661 0.985622 0.995552 0.026554	8 -0.018589 9999
2 51	14 20	2 51	0.153464 0.867055 0.894413 -0.000116	-0.001884 0.959347 0.991447 -0.018752	0.029761 0.978294 0.940388 0.005103	0.013581 0.986668 0.941418 -0.010247	-0.047958 0.975898 0.971911 -0.011298	-0.036075 0.989513 0.960045 -0.011819	-0.064664 0.982253 0.950612 -0.029725	-0.020978 0.992768 0.990644 -0.013328	-0.008186 0.940979 0.993340 0.004484	0.004213 0.981847 0.988800 -0.012368	0.001393 0.984202 0.987969 -0.011895	-0.010457 0.975209 0.966040 0.021655	0.009628 0.985622 0.995258 0.005834	0 0.000000 9999
2 52	14 20	2 52	0.161724 0.867055 0.898849 0.008065	-0.024571 0.959347 0.984580 0.005980	0.003574 0.978294 0.970453 -0.005264	0.006728 0.986668 0.971569 0.000760	-0.036605 0.975898 0.983444 -0.009021	0.013777 0.989513 0.992775 0.005841	-0.021947 0.982253 0.980251 -0.009990	0.015442 0.992768 0.976724 0.003766	-0.017764 0.940979 0.995467 -0.002750	0.028986 0.981847 0.986547 0.016394	-0.011484 0.984202 0.987342 0.001929	-0.005489 0.975209 0.987001 0.005110	0.007052 0.985622 0.995715 0.003483	9 0.011499 9999
2 53	14 20	2 53	0.103261 0.867055 0.951854 -0.017579	-0.051748 0.959347 0.974763 -0.005351	0.009288 0.978294 0.994379 0.002696	0.018788 0.986668 0.994402 0.014584	-0.012784 0.975898 0.993224 -0.003162	-0.009534 0.989513 0.981292 0.009037	-0.013989 0.982253 0.988698 -0.000568	0.001370 0.992768 0.992462 0.007319	-0.037614 0.940979 0.994546 -0.024839	0.017400 0.981847 0.990083 0.006653	0.005260 0.984202 0.990178 -0.004575	0.016015 0.975209 0.990728 0.004380	0.002955 0.985622 0.995462 -0.000047	0 0.000000 9999
2 54	14 20	2 54	0.200725 0.867055 0.862550 0.021361	0.002039 0.959347 0.995415 -0.004144	0.000505 0.978294 0.978609 0.003626	0.006445 0.986668 0.979212 0.005309	-0.027563 0.975898 0.981579 -0.001199	-0.018968 0.989513 0.991506 -0.011832	-0.005292 0.982253 0.989465 -0.010920	0.009478 0.992768 0.993635 0.007783	-0.020220 0.940979 0.993506 -0.004942	0.025380 0.981847 0.985473 0.005458	-0.017859 0.984202 0.957271 0.004404	0.012883 0.975209 0.989772 0.005998	0.017807 0.985622 0.995843 0.013731	0 0.021361 9999
2 55	14 20	2 55	0.152597 0.867055 0.873298 -0.013851	0.033366 0.959347 0.983446 0.002271	-0.033845 0.978294 0.935037 -0.008168	-0.034911 0.986668 0.936744 -0.014576	-0.070427 0.975898 0.968465 -0.033215	0.008006 0.989513 0.992000 0.014784	-0.027891 0.982253 0.991267 -0.022953	0.008317 0.992768 0.987635 0.002564	-0.030704 0.940979 0.991546 -0.003481	0.020001 0.981847 0.988096 0.000186	0.003308 0.984202 0.993553 -0.004137	-0.032092 0.975209 0.974604 -0.010813	0.006120 0.985622 0.994070 -0.000820	0 0.000000 9999
2 56	14 20	2 56	0.095127 0.867055 0.947437 -0.006265	-0.057224 0.959347 0.958335 -0.007921	-0.001002 0.978294 0.993611 -0.003362	0.000233 0.986668 0.993104 -0.001333	-0.029170 0.975898 0.984514 -0.004714	-0.010584 0.989513 0.985255 0.003651	-0.049511 0.982253 0.981583 -0.034921	0.011827 0.992768 0.994097 0.010531	-0.024531 0.940979 0.986878 0.006715	0.003898 0.981847 0.975774 -0.017729	0.013297 0.984202 0.991134 -0.000200	0.015622 0.975209 0.973049 0.004886	0.000189 0.985622 0.997579 -0.003173	0 0.000000 9999
2 57	14 20	2 57	0.217917 0.867055 0.890675 0.028560	0.055315 0.959347 0.984449 0.022068	0.009920 0.978294 0.994162 0.006140	0.024779 0.986668 0.994108 0.021561	0.048025 0.975898 0.981098 0.021819	-0.002383 0.989513 0.993198 0.000698	0.042265 0.982253 0.979481 0.017012	-0.013170 0.992768 0.973212 0.002030	-0.030861 0.940979 0.991524 -0.015279	-0.027750 0.981847 0.978948 -0.000026	0.006461 0.984202 0.991157 -0.001615	0.016302 0.975209 0.991660 0.004482	0.003086 0.985622 0.994683 0.008689	0 0.028560 9999
2 58	14 20	2 58	0.186445 0.867055 0.854169 -0.002500	0.019837 0.959347 0.992792 0.011044	0.027530 0.978294 0.972702 0.023447	0.030510 0.986668 0.973184 0.023643	-0.040863 0.975898 0.979593 -0.012028	-0.020851 0.989513 0.983572 -0.006191	-0.017160 0.982253 0.988896 -0.010246	-0.017823 0.992768 0.993184 -0.011760	-0.022348 0.940979 0.993072 0.000839	0.007922 0.981847 0.988874 -0.009164	-0.000103 0.984202 0.978393 0.013342	0.016232 0.975209 0.990997 0.015383	0.013354 0.985622 0.994787 0.009531	0 0.000000 9999
2 59	14 20	2 59	0.177661 0.867055 0.850214 -0.014611	-0.028699 0.959347 0.986750 -0.008543	0.011584 0.978294 0.977358 0.008555	0.011532 0.986668 0.978243 0.007761	-0.032173 0.975898 0.986198 -0.014591	-0.018162 0.989513 0.988340 -0.009484	-0.015357 0.982253 0.993203 -0.014276	-0.024788 0.992768 0.995024 -0.021575	-0.015503 0.940979 0.994272 0.000635	0.006471 0.981847 0.983711 -0.014913	-0.012860 0.984202 0.979417 0.003042	0.021094 0.975209 0.987810 0.009679	0.005770 0.985622 0.994527 0.005291	0 0.000000 9999
2 60	14 20	2 60	0.165635 0.867055 0.898175 -0.002794	0.019289 0.959347 0.984887 -0.001080	-0.008194 0.978294 0.989931 -0.010004	0.001691 0.986668 0.989245 -0.001554	0.021539 0.975898 0.983571 -0.000927	-0.019907 0.989513 0.976249 -0.000027	0.008648 0.982253 0.993902 0.010898	-0.021160 0.992768 0.968774 -0.007528	-0.047174 0.940979 0.973425 -0.007110	-0.020129 0.981847 0.986469 -0.005952	0.006480 0.984202 0.993164 0.002449	0.020080 0.975209 0.989197 0.006430	-0.017873 0.985622 0.988568 -0.013009	0 0.000000 9999
2 61	14 19	2 61	0.200937 0.867055 0.892794 0.031118	-0.025622 0.959347 0.990598 -0.007793	0.001823 0.978294 0.981748 0.010291	0.000627 0.986668 0.981200 0.006835	-0.012310 0.975898 0.994996 -0.008259	0.048171 0.989513 0.956540 0.024910	0.008392 0.982253 0.987717 -0.007312	0.033990 0.992768 0.968521 0.018142	-0.043236 0.940979 0.992248 -0.022340	0.019917 0.981847 0.994277 0.008617	-0.010462 0.984202 0.952261 0.020115	0.021848 0.975209 0.973775 -0.007223	0.022055 0.985622 0.994134 0.018060	0 0.031118 9999
2 62	14 20	2 62	0.137313 0.867055 0.928246 -0.000660	-0.083057 0.959347 0.962762 -0.026176	-0.005916 0.978294 0.985794 -0.004019	-0.002395 0.986668 0.985987 -0.002706	0.022513 0.975898 0.988606 0.003171	0.041732 0.989513 0.961995 0.016851	0.002771 0.982253 0.995370 0.003511	0.030900 0.992768 0.966792 0.013580	-0.007727 0.940979 0.993909 -0.000132	-0.003259 0.981847 0.990979 -0.015100	0.015447 0.984202 0.993683 0.007424	0.023710 0.975209 0.978449 0.003384	-0.000568 0.985622 0.995611 0.001609	0 0.000000 9999
2 63	14 20	2 63	0.201463 0.867055 0.862558 0.023376	-0.027733 0.959347 0.992138 -0.013537	-0.007120 0.978294 0.986969 -0.004693	-0.007116 0.986668 0.988773 -0.003501	-0.038858 0.975898 0.983131 -0.024796	0.012192 0.989513 0.987596 0.001386	0.013222 0.982253 0.990991 0.001438	-0.001588 0.992768 0.989334 -0.007921	-0.022908 0.940979 0.993249 -0.015616	0.022372 0.981847 0.988787 0.004622	-0.028125 0.984202 0.967117 -0.006805	0.004024 0.975209 0.993840 -0.006338	-0.016584 0.985622 0.994031 -0.012389	4 -0.024076 9999
2 64	14 20	2 64	0.190689 0.867055 0.852411 -0.006759	-0.034660 0.959347 0.984228 -0.004580	0.001092 0.978294 0.978212 -0.006388	0.039942 0.986668 0.977644 0.029645	-0.035322 0.975898 0.980310 -0.013987	-0.018713 0.989513 0.993682 -0.017330	-0.015343 0.982253 0.989288 -0.009834	-0.005420 0.992768 0.994273 -0.007385	-0.026277 0.940979 0.990141 -0.004492	0.024038 0.981847 0.986771 0.007496	-0.030091 0.984202 0.962837 -0.007135	-0.013119 0.975209 0.993288 -0.020497	0.002715 0.985622 0.994072 0.003245	0 0.000000 9999
2 65	14 20	2 65	0.198798 0.867055 0.868271 0.020092	0.020402 0.959347 0.987362 0.002614	0.002715 0.978294 0.995265 -0.001319	-0.000668 0.986668 0.996232 -0.000976	0.044789 0.975898 0.961798 0.004675	-0.018748 0.989513 0.982961 -0.004515	0.012686 0.982253 0.992723 0.011643	-0.017776 0.992768 0.963104 -0.001221	-0.029078 0.940979 0.988393 0.002104	-0.033953 0.981847 0.971762 -0.000495	0.008466 0.984202 0.987509 -0.002259	0.008089 0.975209 0.982625 -0.012484	0.013521 0.985622 0.993780 0.012711	0 0.020092 9999
2 66	14 20	2 66	0.184807 0.867055 0.862676 -0.007874	-0.008578 0.959347 0.989612 0.009765	0.004350 0.978294 0.969033 0.001175	0.015077 0.986668 0.967730 0.017145	-0.011431 0.975898 0.984419 0.011199	0.009659 0.989513 0.972830 -0.008301	0.018269 0.982253 0.990543 0.012660	0.008639 0.992768 0.966655 -0.005312	-0.013421 0.940979 0.991686 0.005306	0.018712 0.981847 0.990057 0.002669	-0.032599 0.984202 0.943861 -0.005196	0.035555 0.975209 0.987873 0.023799	0.003574 0.985622 0.994640 -0.000760	0 0.000000 9999
2 67	14 19	2 67	0.132001 0.867055 0.940242 0.005817	-0.082634 0.959347 0.945539 -0.013301	-0.018812 0.978294 0.988168 -0.016939	-0.029923 0.986668 0.988576 -0.023472	0.040135 0.975898 0.975460 0.011872	0.040365 0.989513 0.961900 0.017653	-0.003587 0.982253 0.994068 -0.003983	0.034898 0.992768 0.960625 0.020968	-0.028427 0.940979 0.992780 -0.013003	0.014667 0.981847 0.986165 -0.001318	0.013960 0.984202 0.987080 0.000479	0.029543 0.975209 0.978683 0.008777	0.002138 0.985622 0.995056 -0.001397	3 -0.011685 9999
2 68	14 20	2 68	0.244751 0.867055 0.848759 0.027807	0.093561 0.959347 0.949239 0.028113	-0.040394 0.978294 0.928741 -0.011059	-0.033534 0.986668 0.941787 -0.011110	-0.031706 0.975898 0.987570 -0.009750	0.001057 0.989513 0.994369 0.000587	0.004396 0.982253 0.995253 0.003414	0.008181 0.992768 0.994103 0.005106	0.007286 0.940979 0.991007 0.021954	0.024029 0.981847 0.983821 0.001667	0.023052 0.984202 0.992142 0.012401	-0.039746 0.975209 0.958569 -0.002322	-0.016624 0.985622 0.993658 -0.016433	0 0.027807 9999
2 69	14 19	2 69	0.226672 0.867055 0.844840 0.017391	-0.016265 0.959347 0.990880 0.000602	-0.013881 0.978294 0.977885 -0.010341	-0.014118 0.986668 0.978949 -0.006477	-0.039082 0.975898 0.983388 -0.012452	0.017831 0.989513 0.984723 0.004945	0.013047 0.982253 0.992350 0.012146	0.017272 0.992768 0.985946 0.008501	-0.026524 0.940979 0.990877 -0.003432	0.037856 0.981847 0.979334 0.017033	-0.013010 0.984202 0.979670 0.001022	0.017081 0.975209 0.991891 0.014987	0.006371 0.985622 0.995515 0.002983	0 0.017391 9999
2 70	14 7	2 70	0.245414 0.867055 0.832433 0.016458	0.076997 0.959347 0.965967 0.026598	0.055884 0.978294 0.814902 0.009331	0.053940 0.986668 0.990763 0.049000	0.086420 0.975898 0.904008 0.019176	-0.026095 0.989513 0.993062 -0.019957	0.039555 0.982253 0.968449 0.007098	-0.032100 0.992768 0.904374 -0.002695	-0.115844 0.940979 0.960782 -0.041971	-0.064717 0.981847 0.936326 -0.017629	0.064996 0.984202 0.874682 0.008910	0.081870 0.975209 0.811974 0.013871	-0.014052 0.985622 0.995425 -0.017502	8 -0.026282 9999
2 71	14 5	2 71	0.344256 0.867055 0.664239 0.035695	0.204426 0.959347 0.770548 0.081258	-0.070601 0.978294 0.773445 -0.023752	-0.056587 0.986668 0.837388 -0.028245	-0.016268 0.975898 0.986033 -0.004597	-0.002421 0.989513 0.991584 -0.004485	0.024817 0.982253 0.976174 -0.001351	-0.004423 0.992768 0.991467 -0.004781	-0.034158 0.940979 0.993197 -0.019384	0.136988 0.981847 0.728432 0.064293	0.056554 0.984202 0.891360 0.011152	-0.084797 0.975209 0.816339 -0.014235	0.011346 0.985622 0.991349 0.011090	0 0.035695 164
3 4	8 20	3 4	0.188382 0.893338 0.863756 0.015496	0.037894 0.969053 0.964302 0.002893	-0.036486 0.503029 0.989933 0.003845	-0.036261 0.708184 0.989432 -0.012059	-0.004155 0.982726 0.992901 -0.008532	0.018656 0.991354 0.979368 0.004340	-0.021756 0.962544 0.988466 0.003937	0.018136 0.986638 0.967907 0.009576	0.013303 0.984886 0.985570 0.003496	-0.021549 0.960363 0.988394 0.008698	-0.024336 0.829975 0.982547 0.015102	0.035466 0.445713 0.984058 0.000506	-0.001847 0.996246 0.995422 -0.002346	0 0.015496 9999
3 5	8 20	3 5	0.168476 0.893338 0.929168 0.036474	0.006111 0.969053 0.994260 0.003631	-0.024430 0.503029 0.992504 -0.010747	-0.021364 0.708184 0.992333 -0.017834	0.003647 0.982726 0.991374 -0.005932	0.026274 0.991354 0.984104 0.015107	0.064915 0.962544 0.990590 0.049385	-0.017477 0.986638 0.977611 -0.020929	0.002163 0.984886 0.993798 -0.003114	-0.050932 0.960363 0.986796 -0.013445	-0.104703 0.829975 0.964656 -0.020901	0.132646 0.445713 0.978527 0.023623	0.011941 0.996246 0.994819 0.011513	6 0.042441 -9
3 6	8 13	3 6	0.183600 0.893338 0.927118 0.036434	-0.025306 0.969053 0.986936 -0.013314	0.826406 0.503029 0.558523 0.704983	0.128572 0.708184 0.985508 0.081003	0.011098 0.982726 0.958827 0.033497	-0.015746 0.991354 0.974832 0.000070	-0.019004 0.962544 0.981402 0.018059	0.062294 0.986638 0.963833 0.065088	0.018268 0.984886 0.985735 -0.002226	0.100551 0.960363 0.964749 0.038518	0.172938 0.829975 0.974678 0.088901	0.860842 0.445713 0.506135 0.742092	0.001857 0.996246 0.990990 -0.000881	11 0.164430 -9
3 7	8 19	3 7	0.133921 0.893338 0.933064 0.000217	0.001522 0.969053 0.994688 -0.005300	-0.005210 0.503029 0.986792 -0.000057	-0.006216 0.708184 0.986398 0.009422	0.010800 0.982726 0.986814 -0.003933	0.017791 0.991354 0.976996 0.001143	-0.078941 0.962544 0.977096 -0.035512	-0.000329 0.986638 0.975629 -0.013830	0.003520 0.984886 0.993662 -0.000853	-0.025432 0.960363 0.990644 0.000536	-0.000609 0.829975 0.989866 -0.010244	0.043869 0.445713 0.990307 -0.001146	0.000024 0.996246 0.995595 0.000128	6 -0.002776 9999
3 8	8 20	3 8	0.189262 0.893338 0.884055 0.010513	-0.000480 0.969053 0.992354 0.000569	-0.002646 0.503029 0.989931 0.006096	-0.007225 0.708184 0.989275 0.004581	-0.002945 0.982726 0.990899 -0.010963	0.024823 0.991354 0.978334 0.008881	-0.026767 0.962544 0.989544 -0.005770	0.012659 0.986638 0.978181 0.001324	-0.008260 0.984886 0.994418 -0.004510	-0.022594 0.960363 0.987817 0.001317	0.025471 0.829975 0.994761 0.023612	0.031860 0.445713 0.989580 0.006145	-0.002047 0.996246 0.994038 -0.002435	10 0.015755 9999
3 9	8 20	3 9	0.206050 0.893338 0.857079 0.007629	0.040426 0.969053 0.974419 0.004544	0.032911 0.503029 0.982217 0.001445	0.032057 0.708184 0.982561 0.019585	0.006134 0.982726 0.989346 -0.004524	0.004869 0.991354 0.985443 -0.007779	-0.035977 0.962544 0.991339 -0.021746	0.015508 0.986638 0.967107 0.001095	0.013421 0.984886 0.992339 0.008800	-0.041424 0.960363 0.990351 -0.018364	-0.026359 0.829975 0.966988 0.025510	0.004226 0.445713 0.992260 0.013158	0.000843 0.996246 0.996595 0.000543	10 0.013950 9999
3 10	8 20	3 10	0.193757 0.893338 0.884414 0.009522	0.018529 0.969053 0.988626 0.013724	0.020600 0.503029 0.993672 0.001975	0.025963 0.708184 0.991870 0.010322	-0.002080 0.982726 0.991165 0.001341	0.004070 0.991354 0.995056 -0.000223	0.090445 0.962544 0.967641 0.040940	-0.006330 0.986638 0.986441 -0.001720	-0.004416 0.984886 0.988878 -0.014923	0.044401 0.960363 0.975451 0.009077	-0.002107 0.829975 0.990071 -0.007319	0.115779 0.445713 0.988016 0.027507	0.016719 0.996246 0.995456 0.015774	6 0.019744 9999
3 11	8 19	3 11	0.154908 0.893338 0.912955 -0.000982	0.022308 0.969053 0.992775 0.015588	-0.005723 0.503029 0.984181 -0.006281	-0.005977 0.708184 0.983769 0.007049	-0.028631 0.982726 0.991725 -0.021306	0.013048 0.991354 0.991442 0.003439	0.077772 0.962544 0.965997 0.024187	-0.044460 0.986638 0.986157 -0.035585	0.005036 0.984886 0.991277 -0.003346	-0.033579 0.960363 0.991557 -0.009257	-0.083916 0.829975 0.962038 -0.006474	0.044368 0.445713 0.981670 -0.009817	0.016545 0.996246 0.995272 0.016778	0 0.000000 9999
3 12	8 20	3 12	0.156564 0.893338 0.907602 -0.001952	0.014635 0.969053 0.992868 0.013613	0.108282 0.503029 0.936822 0.004733	0.106384 0.708184 0.939601 0.017627	0.017907 0.982726 0.971752 -0.000957	-0.013241 0.991354 0.974453 0.000983	-0.086349 0.962544 0.954687 -0.025354	-0.002083 0.986638 0.993614 0.000882	0.004509 0.984886 0.991380 -0.000484	-0.011652 0.960363 0.986400 0.011488	0.014061 0.829975 0.992951 0.003003	-0.080579 0.445713 0.972912 0.004786	-0.003528 0.996246 0.994685 -0.005181	0 0.000000 9999
3 13	8 20	3 13	0.188908 0.893338 0.883040 0.011219	-0.015883 0.969053 0.993181 -0.011447	0.070379 0.503029 0.947829 0.002704	0.070529 0.708184 0.949611 0.003505	0.038917 0.982726 0.967267 0.013716	-0.029615 0.991354 0.968803 -0.012109	-0.102013 0.962544 0.955938 -0.042119	-0.022683 0.986638 0.994926 -0.021687	0.013476 0.984886 0.991679 0.004087	-0.053451 0.960363 0.989374 -0.033115	0.015816 0.829975 0.993868 0.010296	-0.053858 0.445713 0.972367 0.014140	-0.000328 0.996246 0.994686 -0.001119	6 -0.021738 9999
3 14	8 20	3 14	0.170110 0.893338 0.894566 0.003550	0.010439 0.969053 0.991378 0.001437	0.066804 0.503029 0.951554 -0.005126	0.066824 0.708184 0.954289 -0.007864	0.035914 0.982726 0.980779 0.016577	-0.023078 0.991354 0.991777 -0.019815	-0.074669 0.962544 0.980511 -0.040989	0.001860 0.986638 0.985932 -0.010993	0.006188 0.984886 0.994336 -0.001516	-0.034556 0.960363 0.989294 -0.016511	-0.012515 0.829975 0.993569 -0.008104	-0.044662 0.445713 0.984548 0.000409	-0.022390 0.996246 0.992891 -0.023412	6 -0.012063 9999
3 15	8 12	3 15	0.178943 0.893338 0.928776 0.033922	-0.037489 0.969053 0.983990 -0.015394	0.043666 0.503029 0.991847 0.019389	0.047430 0.708184 0.995404 0.028816	-0.022406 0.982726 0.971647 -0.000460	-0.042630 0.991354 0.986327 -0.030881	-0.060187 0.962544 0.981539 -0.030290	0.007197 0.986638 0.984363 0.012740	0.038037 0.984886 0.993303 0.029917	0.050708 0.960363 0.986597 0.019968	0.105170 0.829975 0.988271 0.064133	0.106549 0.445713 0.986766 0.028486	-0.008324 0.996246 0.992763 -0.010243	10 0.046642 75
3 16	8 20	3 16	0.196249 0.893338 0.882314 0.016206	-0.049532 0.969053 0.965901 -0.001838	-0.078795 0.503029 0.922533 0.013914	-0.078340 0.708184 0.928446 0.006367	0.030966 0.982726 0.990029 0.020393	0.007606 0.991354 0.993805 0.004478	0.012328 0.962544 0.990313 0.012981	0.016955 0.986638 0.991886 0.012195	0.002417 0.984886 0.991887 -0.004204	-0.012468 0.960363 0.984980 0.010935	0.028451 0.829975 0.990041 0.002428	-0.072278 0.445713 0.964452 0.013979	-0.003351 0.996246 0.994555 -0.001258	4 0.018179 9999
3 17	8 20	3 17	0.202186 0.893338 0.867305 0.022905	-0.006994 0.969053 0.994725 -0.005265	0.071884 0.503029 0.958597 0.016950	0.072047 0.708184 0.960922 0.008366	0.033851 0.982726 0.972783 0.012352	-0.015181 0.991354 0.973308 0.001877	-0.098184 0.962544 0.962435 -0.042800	-0.003963 0.986638 0.993026 -0.000393	0.001196 0.984886 0.991892 -0.005201	-0.033509 0.960363 0.989715 -0.013718	0.010514 0.829975 0.994322 0.001140	-0.053219 0.445713 0.985835 -0.015941	-0.001974 0.996246 0.993678 -0.003083	6 -0.031310 9999
3 18	8 20	3 18	0.172634 0.893338 0.894024 0.001367	-0.012507 0.969053 0.992717 -0.001237	0.000802 0.503029 0.988959 -0.005012	0.006514 0.708184 0.990630 -0.011052	-0.050534 0.982726 0.976651 -0.033882	-0.011276 0.991354 0.988708 -0.002454	0.022090 0.962544 0.991774 0.012566	-0.031259 0.986638 0.972153 -0.019093	0.019364 0.984886 0.989722 0.016433	0.038213 0.960363 0.980272 0.013631	0.022013 0.829975 0.994771 0.007377	0.039133 0.445713 0.990238 0.000543	-0.012167 0.996246 0.995000 -0.012663	4 -0.006806 9999
3 19	8 16	3 19	0.230680 0.893338 0.939261 0.125785	-0.162422 0.969053 0.958463 -0.127194	0.033574 0.503029 0.993549 0.031243	0.023509 0.708184 0.993131 0.018897	-0.076327 0.982726 0.968679 -0.062491	-0.016811 0.991354 0.994621 -0.011650	0.052500 0.962544 0.990231 0.030496	0.032430 0.986638 0.987969 0.025377	-0.082800 0.984886 0.962584 -0.060805	-0.059778 0.960363 0.958373 -0.012666	0.043469 0.829975 0.995402 0.026499	0.110060 0.445713 0.989092 0.060730	-0.021794 0.996246 0.996160 -0.022044	1 -0.126488 1
3 20	8 20	3 20	0.178734 0.893338 0.893554 0.005521	0.064742 0.969053 0.973891 0.026060	0.004376 0.503029 0.974919 0.007975	0.005571 0.708184 0.975426 0.013074	-0.005046 0.982726 0.993825 -0.009846	0.047196 0.991354 0.979659 0.035266	0.003225 0.962544 0.993394 0.002603	0.047526 0.986638 0.972361 0.037195	0.006451 0.984886 0.993145 -0.003642	-0.011304 0.960363 0.992115 0.006449	-0.073553 0.829975 0.945598 0.009926	0.037676 0.445713 0.979105 -0.017417	0.000789 0.996246 0.996053 -0.000856	7 0.014330 9999
3 21	8 20	3 21	0.185760 0.893338 0.869599 -0.004335	-0.033797 0.969053 0.988946 -0.014647	-0.059692 0.503029 0.974203 -0.026085	-0.060878 0.708184 0.974811 -0.006777	0.025731 0.982726 0.973333 0.000210	-0.001903 0.991354 0.993490 0.003159	0.008936 0.962544 0.995529 0.008115	-0.000208 0.986638 0.989909 -0.002959	0.016786 0.984886 0.990881 0.008860	-0.024914 0.960363 0.992154 -0.003908	-0.019767 0.829975 0.987673 0.001331	-0.015729 0.445713 0.993679 -0.006550	-0.006175 0.996246 0.995833 -0.007307	0 0.000000 9999
3 22	8 20	3 22	0.149189 0.893338 0.909178 -0.007478	-0.004391 0.969053 0.973553 0.026567	0.010507 0.503029 0.991804 -0.000118	0.003103 0.708184 0.995038 -0.000191	-0.002779 0.982726 0.990409 0.007316	0.029146 0.991354 0.976618 0.013555	0.057655 0.962544 0.988180 0.031551	0.036198 0.986638 0.979033 0.023234	-0.019311 0.984886 0.966368 0.004386	-0.011616 0.960363 0.985546 0.014441	0.029889 0.829975 0.991862 0.003457	0.036615 0.445713 0.987297 -0.010408	0.016152 0.996246 0.995208 0.013876	0 0.000000 9999
3 23	8 20	3 23	0.108441 0.893338 0.955638 0.016435	0.052813 0.969053 0.975217 0.019054	-0.020335 0.503029 0.991132 -0.010488	-0.020458 0.708184 0.992406 -0.022828	-0.006975 0.982726 0.993239 -0.000126	0.028009 0.991354 0.981226 0.018746	-0.008551 0.962544 0.995573 -0.003971	0.007578 0.986638 0.982871 0.001092	0.001451 0.984886 0.994249 -0.004828	-0.026832 0.960363 0.990659 -0.016699	0.032956 0.829975 0.992359 0.016287	0.070531 0.445713 0.988678 0.018840	-0.000924 0.996246 0.995378 -0.000851	11 0.017596 9999
3 24	8 20	3 24	0.175548 0.893338 0.886579 -0.006692	0.006249 0.969053 0.993551 0.007181	0.012341 0.503029 0.961261 -0.010702	0.013024 0.708184 0.961672 0.000163	0.038431 0.982726 0.970855 0.019618	-0.010317 0.991354 0.992519 -0.009241	-0.058592 0.962544 0.974010 -0.020209	0.012571 0.986638 0.989051 0.006502	0.014930 0.984886 0.990326 0.007919	-0.028072 0.960363 0.987946 -0.005228	-0.008837 0.829975 0.994817 -0.007021	-0.005921 0.445713 0.992119 0.019360	-0.003325 0.996246 0.994316 -0.003001	0 0.000000 9999
3 25	8 20	3 25	0.197548 0.893338 0.891981 0.016103	-0.006132 0.969053 0.981133 0.019017	0.005428 0.503029 0.994373 -0.001217	0.004681 0.708184 0.993214 0.003179	-0.026959 0.982726 0.978199 -0.007117	-0.021304 0.991354 0.995614 -0.020065	0.069257 0.962544 0.975175 0.027397	-0.017899 0.986638 0.969665 -0.008020	0.009278 0.984886 0.992549 0.001616	0.052609 0.960363 0.971428 0.012198	0.024532 0.829975 0.993770 0.003660	0.032615 0.445713 0.990199 -0.000993	-0.002048 0.996246 0.993923 -0.002562	6 0.021004 9999
3 26	8 20	3 26	0.197400 0.893338 0.870272 0.000962	0.015238 0.969053 0.988953 -0.003571	-0.010181 0.503029 0.978099 0.027011	-0.008884 0.708184 0.978302 0.015290	0.027775 0.982726 0.988079 0.016334	0.007455 0.991354 0.984064 -0.003656	0.027683 0.962544 0.986605 0.005115	0.005396 0.986638 0.988119 -0.001768	0.004943 0.984886 0.991541 -0.006421	-0.026656 0.960363 0.986429 -0.006105	-0.054457 0.829975 0.960564 0.012787	0.019284 0.445713 0.991381 -0.001425	0.008801 0.996246 0.996309 0.007713	4 0.003964 9999
3 27	8 20	3 27	0.203118 0.893338 0.877100 0.022594	0.050020 0.969053 0.970604 0.021430	0.018487 0.503029 0.984955 0.012742	0.020510 0.708184 0.986479 0.021306	0.009410 0.982726 0.989594 0.004564	0.028722 0.991354 0.983062 0.018798	-0.022080 0.962544 0.990066 -0.011905	0.011710 0.986638 0.972365 0.003316	0.005488 0.984886 0.989482 -0.006938	-0.024399 0.960363 0.990808 -0.009409	-0.067567 0.829975 0.964330 -0.006294	0.029159 0.445713 0.984129 -0.006434	-0.001069 0.996246 0.994817 -0.003261	0 0.022594 9999
3 28	8 20	3 28	0.200089 0.893338 0.896701 0.023541	0.035478 0.969053 0.985207 0.015669	0.000860 0.503029 0.995475 -0.002496	0.002418 0.708184 0.995804 -0.003547	0.027466 0.982726 0.990429 0.034528	-0.004888 0.991354 0.992983 -0.004081	0.043840 0.962544 0.976385 0.012264	-0.003643 0.986638 0.989430 0.001038	0.016175 0.984886 0.987861 -0.001123	0.028659 0.960363 0.983876 0.000965	0.031846 0.829975 0.987721 0.007042	0.022753 0.445713 0.995502 -0.001645	0.012456 0.996246 0.992814 0.012541	4 0.028510 9999
3 29	8 20	3 29	0.187211 0.893338 0.869503 0.004259	-0.012089 0.969053 0.983810 0.006432	-0.080272 0.503029 0.966800 -0.006410	-0.076421 0.708184 0.969160 -0.010802	0.010133 0.982726 0.982234 -0.003072	0.010773 0.991354 0.994926 0.012206	-0.016370 0.962544 0.990162 -0.009250	0.002781 0.986638 0.991029 -0.001496	-0.008508 0.984886 0.994750 -0.010041	-0.019475 0.960363 0.991149 -0.001242	0.002825 0.829975 0.992692 -0.006971	-0.032029 0.445713 0.981057 0.012611	0.009886 0.996246 0.995686 0.010741	11 0.007329 9999
3 30	8 20	3 30	0.199584 0.893338 0.872145 0.001892	-0.010948 0.969053 0.991127 -0.002030	0.020670 0.503029 0.988106 0.004949	0.016358 0.708184 0.983203 -0.010653	-0.008269 0.982726 0.982033 0.008962	-0.006507 0.991354 0.993415 -0.003554	0.052663 0.962544 0.979155 0.016657	-0.007771 0.986638 0.964831 0.004412	0.017780 0.984886 0.986185 0.006293	0.055478 0.960363 0.967242 0.014263	0.035671 0.829975 0.991314 0.017060	0.043336 0.445713 0.991718 -0.005790	-0.006226 0.996246 0.995115 -0.006661	10 0.005681 9999
3 31	8 20	3 31	0.182229 0.893338 0.855360 -0.010296	0.008196 0.969053 0.993567 0.015013	-0.039862 0.503029 0.989885 -0.016427	-0.040551 0.708184 0.989790 -0.029987	-0.008990 0.982726 0.990545 -0.005942	-0.009296 0.991354 0.989008 -0.003235	0.006447 0.962544 0.989282 0.005824	-0.004952 0.986638 0.989654 0.000081	0.002072 0.984886 0.989474 -0.008417	0.005391 0.960363 0.995072 0.009488	0.010636 0.829975 0.993066 0.003280	0.002513 0.445713 0.989199 -0.010798	-0.025004 0.996246 0.990217 -0.021870	0 0.000000 9999
3 32	8 20	3 32	0.189870 0.893338 0.879018 0.004298	-0.016715 0.969053 0.988470 -0.000264	-0.060839 0.503029 0.969057 0.000971	-0.057425 0.708184 0.971237 0.006154	0.025314 0.982726 0.987279 0.013813	0.001035 0.991354 0.995405 -0.004517	-0.009752 0.962544 0.993607 -0.003300	0.002901 0.986638 0.988739 -0.000970	0.000755 0.984886 0.993780 -0.005545	-0.031448 0.960363 0.987999 -0.005054	-0.015588 0.829975 0.991388 0.006467	-0.041956 0.445713 0.986936 0.000692	0.001169 0.996246 0.994759 0.001310	4 0.007705 9999
3 33	8 20	3 33	0.195073 0.893338 0.863840 0.004576	0.006739 0.969053 0.985538 -0.019322	0.064573 0.503029 0.949333 0.004079	0.063686 0.708184 0.949955 -0.000866	0.027592 0.982726 0.981200 0.011943	0.029696 0.991354 0.991338 0.024553	-0.043098 0.962544 0.981818 -0.010593	0.030944 0.986638 0.959558 0.020492	0.005259 0.984886 0.991490 -0.003785	-0.018795 0.960363 0.985547 0.010241	-0.020917 0.829975 0.986663 0.001592	-0.041639 0.445713 0.983486 -0.008969	0.000065 0.996246 0.995043 0.000914	7 0.009684 9999
3 34	8 20	3 34	0.238794 0.893338 0.825750 0.013017	-0.017060 0.969053 0.987686 -0.001410	-0.091502 0.503029 0.951951 0.000108	-0.089414 0.708184 0.954796 -0.010244	0.051289 0.982726 0.969665 0.027677	-0.008390 0.991354 0.994902 -0.010633	-0.014794 0.962544 0.992245 0.006027	0.016564 0.986638 0.980907 0.007138	0.022065 0.984886 0.992643 0.013360	-0.036602 0.960363 0.981324 -0.005005	-0.025863 0.829975 0.989050 0.010739	-0.020562 0.445713 0.983659 0.007982	-0.006968 0.996246 0.995056 -0.006270	4 0.018981 9999
3 35	8 20	3 35	0.225828 0.893338 0.836081 0.012445	-0.010145 0.969053 0.992720 -0.017651	0.011120 0.503029 0.988329 0.007512	0.011370 0.708184 0.989114 0.015595	0.030685 0.982726 0.982451 0.014611	-0.004636 0.991354 0.993617 -0.003418	-0.000266 0.962544 0.993179 0.007356	0.012010 0.986638 0.989527 0.007576	-0.008193 0.984886 0.995794 -0.008653	-0.014211 0.960363 0.984474 0.015994	-0.057729 0.829975 0.953799 0.000054	0.022842 0.445713 0.988835 0.017332	0.000613 0.996246 0.995625 0.001352	1 -0.014821 9999
3 36	8 20	3 36	0.211612 0.893338 0.855138 0.011131	0.045646 0.969053 0.980551 0.011848	0.006261 0.503029 0.986363 0.026667	0.006877 0.708184 0.986656 0.021173	-0.002523 0.982726 0.994018 -0.006870	0.021837 0.991354 0.980749 0.010609	0.042413 0.962544 0.984267 0.014741	0.005618 0.986638 0.992587 0.001173	0.044464 0.984886 0.992996 0.033374	-0.022618 0.960363 0.986289 0.003339	-0.098250 0.829975 0.933944 0.006948	0.075387 0.445713 0.971579 -0.020389	-0.003728 0.996246 0.995009 -0.005041	8 0.019274 9999
3 37	8 20	3 37	0.176626 0.893338 0.887088 0.001773	0.052800 0.969053 0.965678 0.010723	-0.015531 0.503029 0.990785 -0.005313	-0.014405 0.708184 0.991511 0.011203	0.001599 0.982726 0.993411 0.003504	0.025937 0.991354 0.972772 0.008584	-0.023139 0.962544 0.994449 -0.010449	0.032572 0.986638 0.965771 0.021742	0.008497 0.984886 0.992101 0.000633	-0.006216 0.960363 0.990543 0.016125	0.002240 0.829975 0.987107 0.002295	0.047182 0.445713 0.986485 0.010397	0.014775 0.996246 0.996120 0.011988	7 0.006209 9999
3 38	8 20	3 38	0.219462 0.893338 0.855518 0.015166	-0.053767 0.969053 0.977650 -0.021634	-0.072694 0.503029 0.961433 0.003593	-0.072216 0.708184 0.963743 0.007354	0.023998 0.982726 0.981212 0.005659	-0.021441 0.991354 0.990022 -0.015470	0.015148 0.962544 0.994316 0.004909	0.004617 0.986638 0.992560 0.003898	0.028767 0.984886 0.995252 0.023948	-0.002815 0.960363 0.988899 0.016001	-0.025968 0.829975 0.990643 -0.023156	-0.041141 0.445713 0.984831 -0.010117	-0.003522 0.996246 0.994113 -0.003091	8 0.019058 9999
3 39	8 20	3 39	0.208839 0.893338 0.868097 0.034902	0.047954 0.969053 0.970635 0.012877	0.005419 0.503029 0.990079 0.016157	0.004495 0.708184 0.990457 0.005317	0.026161 0.982726 0.985787 0.012506	0.001833 0.991354 0.990528 -0.006403	-0.028769 0.962544 0.990212 -0.005667	0.023753 0.986638 0.976328 0.012221	0.035013 0.984886 0.992104 0.032172	-0.023763 0.960363 0.985852 -0.002609	-0.069059 0.829975 0.953606 0.010049	0.020492 0.445713 0.980523 -0.011300	-0.010345 0.996246 0.995121 -0.010912	0 0.034902 184
3 40	8 20	3 40	0.211057 0.893338 0.843382 0.020124	-0.062579 0.969053 0.961499 -0.022350	-0.112722 0.503029 0.941784 0.025977	-0.110934 0.708184 0.943901 0.014994	0.009047 0.982726 0.990273 0.000749	0.006045 0.991354 0.993626 0.006723	-0.021057 0.962544 0.994358 -0.012827	0.016750 0.986638 0.993050 0.016128	0.015250 0.984886 0.992856 0.010933	-0.030968 0.960363 0.989495 -0.005839	0.022933 0.829975 0.989496 0.011758	-0.091814 0.445713 0.960700 -0.000639	0.002505 0.996246 0.995799 0.001266	1 -0.021208 9999
3 41	8 20	3 41	0.134257 0.893338 0.894535 -0.014169	0.032004 0.969053 0.968242 -0.000714	0.013158 0.503029 0.992256 0.013266	0.012394 0.708184 0.993478 0.005089	0.003762 0.982726 0.993390 0.001075	0.023445 0.991354 0.985465 0.012808	-0.017693 0.962544 0.985962 0.008057	0.009420 0.986638 0.980729 -0.002111	0.007749 0.984886 0.994848 0.005155	-0.019631 0.960363 0.990130 -0.003168	-0.005148 0.829975 0.991561 0.007554	0.013173 0.445713 0.986986 0.008092	0.007392 0.996246 0.994194 0.006464	0 0.000000 9999
3 42	8 20	3 42	0.184633 0.893338 0.864205 0.016064	-0.030043 0.969053 0.977362 -0.005482	-0.002982 0.503029 0.983394 -0.002002	-0.002003 0.708184 0.987068 -0.010116	-0.016415 0.982726 0.987301 -0.006280	0.009778 0.991354 0.978148 -0.002939	0.061033 0.962544 0.983333 0.031713	0.019986 0.986638 0.985071 0.011883	-0.013140 0.984886 0.971224 0.005733	-0.018485 0.960363 0.988716 0.001071	0.021379 0.829975 0.989198 0.007578	0.033254 0.445713 0.987652 -0.006221	0.008683 0.996246 0.993907 0.005121	6 0.022571 9999
3 43	8 19	3 43	0.128809 0.893338 0.956096 0.019212	0.006131 0.969053 0.978032 -0.013928	0.008986 0.503029 0.990970 -0.002540	0.007326 0.708184 0.977287 -0.007081	0.016318 0.982726 0.986810 0.008787	-0.004042 0.991354 0.990613 0.000833	-0.046053 0.962544 0.983659 -0.015913	-0.015081 0.986638 0.992220 -0.012932	0.021523 0.984886 0.992258 0.016493	-0.023833 0.960363 0.983572 0.002732	0.024000 0.829975 0.991599 -0.002478	0.007733 0.445713 0.990480 -0.004277	0.002797 0.996246 0.993834 0.002214	0 0.019212 9999
3 44	8 20	3 44	0.136113 0.893338 0.890892 -0.017386	-0.013842 0.969053 0.970209 0.020572	0.011471 0.503029 0.991984 0.003573	0.015963 0.708184 0.991327 0.002882	-0.002405 0.982726 0.972734 0.017455	0.019020 0.991354 0.990679 0.023695	0.036924 0.962544 0.987917 0.016922	0.001964 0.986638 0.991964 0.006788	-0.037666 0.984886 0.956572 -0.013274	-0.031873 0.960363 0.982597 0.007602	0.023565 0.829975 0.990538 -0.006166	0.018292 0.445713 0.991213 -0.005569	0.015503 0.996246 0.995698 0.014097	0 0.000000 9999
3 45	8 14	3 45	0.238540 0.893338 0.914789 0.090999	-0.051839 0.969053 0.985682 -0.062858	0.001234 0.503029 0.998029 0.003635	-0.000015 0.708184 0.985388 0.005346	-0.033900 0.982726 0.991291 -0.042622	0.030528 0.991354 0.991993 0.024699	0.098754 0.962544 0.977904 0.061192	-0.027724 0.986638 0.985694 -0.032325	-0.000343 0.984886 0.992840 -0.003766	0.040569 0.960363 0.972898 0.010310	0.002999 0.829975 0.994169 0.000624	-0.000893 0.445713 0.993222 -0.006102	0.000257 0.996246 0.994826 -0.000400	0 0.090999 9
3 46	8 20	3 46	0.172632 0.893338 0.897147 -0.001851	-0.001234 0.969053 0.992239 -0.015403	0.058644 0.503029 0.979584 0.035084	0.060376 0.708184 0.980055 0.050825	0.025397 0.982726 0.984295 0.014539	-0.004261 0.991354 0.993212 -0.002275	-0.021576 0.962544 0.991080 -0.014992	-0.017402 0.986638 0.994583 -0.020341	0.002220 0.984886 0.991740 -0.002984	-0.022968 0.960363 0.986675 0.000685	-0.038087 0.829975 0.981533 0.013462	0.025985 0.445713 0.994014 -0.003138	0.002888 0.996246 0.995535 0.002591	0 0.000000 9999
3 47	8 13	3 47	0.136798 0.893338 0.948585 0.014664	-0.028285 0.969053 0.970341 0.008321	0.001309 0.503029 0.994150 -0.002011	-0.002430 0.708184 0.994979 -0.026603	-0.056982 0.982726 0.984910 -0.043289	-0.008528 0.991354 0.988882 -0.004735	0.013897 0.962544 0.994495 0.013089	-0.053369 0.986638 0.989149 -0.046458	-0.016930 0.984886 0.986000 -0.004299	-0.017991 0.960363 0.979536 0.005890	0.009498 0.829975 0.994106 0.003804	0.001419 0.445713 0.985879 -0.001259	0.007680 0.996246 0.994001 0.005524	7 -0.026101 9999
3 48	8 20	3 48	0.201509 0.893338 0.881420 0.025696	0.051146 0.969053 0.986288 0.028352	0.035801 0.503029 0.950835 0.007703	0.034959 0.708184 0.952588 0.002919	0.020330 0.982726 0.986873 0.007075	-0.004462 0.991354 0.984626 0.005416	-0.070876 0.962544 0.972378 -0.031431	0.017617 0.986638 0.994493 0.017226	0.023752 0.984886 0.991619 0.017361	-0.032694 0.960363 0.990402 -0.011843	-0.004364 0.829975 0.993037 0.009253	-0.028277 0.445713 0.990317 -0.016277	-0.004772 0.996246 0.994342 -0.005235	6 -0.028419 9999
3 49	8 20	3 49	0.192992 0.893338 0.878872 0.013440	0.063817 0.969053 0.965613 0.021843	0.015070 0.503029 0.973276 0.000849	0.015473 0.708184 0.974229 0.017103	0.011189 0.982726 0.993821 0.008488	0.007136 0.991354 0.974147 -0.006673	0.001019 0.962544 0.985934 0.001127	0.030018 0.986638 0.972034 0.017242	0.006064 0.984886 0.994520 0.006360	-0.004301 0.960363 0.993778 0.008678	-0.032029 0.829975 0.965524 0.015191	0.027973 0.445713 0.976033 0.010580	0.012871 0.996246 0.994716 0.012846	7 0.015223 9999
3 50	8 20	3 50	0.181712 0.893338 0.886042 0.003539	-0.001559 0.969053 0.993856 -0.007765	0.011824 0.503029 0.983681 0.014820	0.013054 0.708184 0.984658 0.016565	0.038449 0.982726 0.981773 0.023321	0.035741 0.991354 0.984696 0.026468	-0.058206 0.962544 0.984360 -0.027952	0.021196 0.986638 0.980484 0.011321	0.019691 0.984886 0.994335 0.018467	-0.027985 0.960363 0.988259 -0.008484	-0.001950 0.829975 0.993351 -0.000860	0.006571 0.445713 0.994214 0.009413	-0.004788 0.996246 0.995552 -0.004084	6 -0.009946 9999
3 51	8 20	3 51	0.167588 0.893338 0.894413 0.000255	-0.022104 0.969053 0.991447 -0.006549	0.103124 0.503029 0.940388 0.012193	0.102091 0.708184 0.941418 0.011062	0.021427 0.982726 0.971911 -0.000265	-0.015261 0.991354 0.960045 0.006004	-0.089150 0.962544 0.950612 -0.024097	-0.002370 0.986638 0.990644 0.004769	0.001033 0.984886 0.993340 -0.004482	-0.010680 0.960363 0.988800 0.011378	0.045793 0.829975 0.987969 0.008068	-0.098920 0.445713 0.966040 -0.005225	-0.010187 0.996246 0.995258 -0.011406	6 -0.002479 9999
3 52	8 20	3 52	0.182172 0.893338 0.898849 0.015364	0.048684 0.969053 0.984580 0.025706	0.027905 0.503029 0.970453 0.011766	0.027450 0.708184 0.971569 0.006360	0.023926 0.982726 0.983444 0.010998	-0.012439 0.991354 0.992775 -0.017358	-0.050567 0.962544 0.980251 -0.025823	0.023683 0.986638 0.976724 0.016299	0.008076 0.984886 0.995467 0.000976	-0.033109 0.960363 0.986547 -0.010543	-0.030193 0.829975 0.987342 0.009031	-0.025409 0.445713 0.987001 -0.017597	0.006282 0.996246 0.995715 0.005232	6 -0.019918 9999
3 53	8 20	3 53	0.099467 0.893338 0.951854 -0.008394	0.034272 0.969053 0.974763 0.004472	0.010949 0.503029 0.994379 -0.012951	0.010769 0.708184 0.994402 -0.007791	0.008877 0.982726 0.993224 -0.001077	-0.034712 0.991354 0.981292 -0.021797	-0.032083 0.962544 0.988698 -0.009556	-0.024464 0.986638 0.992462 -0.017105	0.013679 0.984886 0.994546 0.009414	-0.022869 0.960363 0.990083 -0.010184	0.029655 0.829975 0.990178 0.008263	0.025870 0.445713 0.990728 -0.008821	-0.004018 0.996246 0.995462 -0.006164	0 0.000000 9999
3 54	8 20	3 54	0.202125 0.893338 0.862550 0.010228	0.002669 0.969053 0.995415 0.009855	0.011640 0.503029 0.978609 0.005478	0.011147 0.708184 0.979212 -0.004423	0.036608 0.982726 0.981579 0.018956	-0.028160 0.991354 0.991506 -0.021465	-0.011680 0.962544 0.989465 -0.023931	-0.010055 0.986638 0.993635 -0.011033	0.003223 0.984886 0.993506 -0.003529	-0.035513 0.960363 0.985473 -0.007999	-0.064003 0.829975 0.957271 -0.008709	0.011467 0.445713 0.989772 -0.012684	0.002403 0.996246 0.995843 0.000357	6 -0.015645 9999
3 55	8 20	3 55	0.189683 0.893338 0.873298 0.008141	-0.035932 0.969053 0.983446 -0.006252	-0.076100 0.503029 0.935037 -0.003698	-0.075300 0.708184 0.936744 0.004333	0.038182 0.982726 0.968465 0.015545	-0.005808 0.991354 0.992000 0.000240	-0.028471 0.962544 0.991267 -0.015136	0.016490 0.986638 0.987635 0.006008	0.003106 0.984886 0.991546 -0.009011	-0.022956 0.960363 0.988096 0.001092	0.014283 0.829975 0.993553 0.003690	-0.058313 0.445713 0.974604 -0.002303	-0.011854 0.996246 0.994070 -0.014336	4 0.011250 9999
3 56	8 20	3 56	0.130854 0.893338 0.947437 0.017489	0.060012 0.969053 0.958335 0.018500	-0.001522 0.503029 0.993611 -0.001044	-0.001855 0.708184 0.993104 -0.001740	0.035070 0.982726 0.984514 0.024298	-0.030930 0.991354 0.985255 -0.018072	-0.065185 0.962544 0.981583 -0.036519	-0.008897 0.986638 0.994097 -0.008589	0.008087 0.984886 0.986878 -0.008529	-0.028411 0.960363 0.975774 -0.000954	0.035607 0.829975 0.991134 0.002854	0.011056 0.445713 0.973049 -0.009415	0.000996 0.996246 0.997579 -0.000657	6 -0.025272 9999
3 57	8 20	3 57	0.191956 0.893338 0.890675 0.011898	-0.020590 0.969053 0.984449 0.002969	0.013092 0.503029 0.994162 -0.008988	0.012851 0.708184 0.994108 -0.002865	-0.032371 0.982726 0.981098 -0.017336	-0.001854 0.991354 0.993198 0.000186	0.057744 0.962544 0.979481 0.017992	-0.015466 0.986638 0.973212 -0.006293	0.007063 0.984886 0.991524 0.001869	0.040165 0.960363 0.978948 0.002894	0.032405 0.829975 0.991157 0.008065	0.010573 0.445713 0.991660 -0.013090	-0.002168 0.996246 0.994683 0.000030	6 0.014631 9999
3 58	8 20	3 58	0.202898 0.893338 0.854169 0.004025	-0.031737 0.969053 0.992792 -0.021277	0.021639 0.503029 0.972702 0.004995	0.020912 0.708184 0.973184 -0.001782	0.029590 0.982726 0.979593 0.010278	-0.017117 0.991354 0.983572 -0.005996	-0.011935 0.962544 0.988896 0.002823	-0.012876 0.986638 0.993184 -0.009293	0.005577 0.984886 0.993072 -0.002209	-0.017672 0.960363 0.988874 -0.002163	-0.043147 0.829975 0.978393 -0.015185	0.010865 0.445713 0.990997 0.009553	-0.014675 0.996246 0.994787 -0.016865	1 -0.009254 9999
3 59	8 20	3 59	0.207651 0.893338 0.850214 0.005731	0.005464 0.969053 0.986750 -0.003919	-0.001497 0.503029 0.977358 -0.017122	-0.001090 0.708184 0.978243 -0.000581	0.024077 0.982726 0.986198 0.008258	-0.027572 0.991354 0.988340 -0.020263	-0.003401 0.962544 0.993203 -0.003624	-0.015135 0.986638 0.995024 -0.009414	-0.014135 0.984886 0.994272 -0.020070	-0.035800 0.960363 0.983711 0.000425	-0.057188 0.829975 0.979417 -0.011208	0.036243 0.445713 0.987810 0.005492	0.004654 0.996246 0.994527 0.005015	8 -0.010725 9999
3 60	8 20	3 60	0.191907 0.893338 0.898175 0.027532	-0.002784 0.969053 0.984887 0.010852	0.014573 0.503029 0.989931 -0.008060	0.014511 0.708184 0.989245 0.008351	-0.037644 0.982726 0.983571 -0.027929	-0.026719 0.991354 0.976249 -0.010485	-0.020283 0.962544 0.993902 -0.021698	-0.039872 0.986638 0.968774 -0.030381	0.033977 0.984886 0.973425 0.023618	0.001615 0.960363 0.986469 -0.015951	-0.000021 0.829975 0.993164 -0.012401	0.019655 0.445713 0.989197 0.010161	-0.019970 0.996246 0.988568 -0.017974	7 -0.028921 9999
3 61	8 19	3 61	0.188362 0.893338 0.892794 0.014330	0.027122 0.969053 0.990598 0.009782	-0.049057 0.503029 0.981748 0.009140	-0.052232 0.708184 0.981200 -0.010404	-0.001086 0.982726 0.994996 -0.006112	0.031923 0.991354 0.956540 0.011506	0.058189 0.962544 0.987717 0.032379	0.020171 0.986638 0.968521 0.003961	0.014247 0.984886 0.992248 0.005745	-0.001758 0.960363 0.994277 0.008778	-0.077125 0.829975 0.952261 -0.004915	0.082103 0.445713 0.973775 0.002761	0.017585 0.996246 0.994134 0.014939	6 0.021540 9999
3 62	8 20	3 62	0.143780 0.893338 0.928246 -0.000071	0.058203 0.969053 0.962762 0.013088	0.008514 0.503029 0.985794 -0.004782	0.009317 0.708184 0.985987 0.008222	-0.018449 0.982726 0.988606 -0.004242	0.036828 0.991354 0.961995 0.017537	-0.013986 0.962544 0.995370 -0.013915	0.021867 0.986638 0.966792 0.012249	0.003626 0.984886 0.993909 0.002483	-0.014077 0.960363 0.990979 0.002800	0.019303 0.829975 0.993683 0.000164	0.068205 0.445713 0.978449 0.001839	-0.002262 0.996246 0.995611 -0.002690	0 0.000000 9999
3 63	8 20	3 63	0.198500 0.893338 0.862558 0.005182	0.006678 0.969053 0.992138 -0.003886	-0.006240 0.503029 0.986969 -0.014153	-0.004948 0.708184 0.988773 -0.004037	0.012580 0.982726 0.983131 -0.004513	0.023750 0.991354 0.987596 0.015915	0.033407 0.962544 0.990991 0.012812	0.010425 0.986638 0.989334 -0.000172	0.007396 0.984886 0.993249 0.004141	-0.017528 0.960363 0.988787 0.004254	-0.054629 0.829975 0.967117 -0.008500	0.028383 0.445713 0.993840 0.006344	-0.013113 0.996246 0.994031 -0.013136	6 0.008148 9999
3 64	8 20	3 64	0.219931 0.893338 0.852411 0.021116	0.023565 0.969053 0.984228 -0.000384	0.008697 0.503029 0.978212 -0.008903	0.006416 0.708184 0.977644 -0.005308	0.008443 0.982726 0.980310 -0.007722	-0.009506 0.991354 0.993682 -0.008738	-0.020970 0.962544 0.989288 -0.012278	-0.020307 0.986638 0.994273 -0.022178	-0.012219 0.984886 0.990141 -0.021884	-0.032187 0.960363 0.986771 -0.006397	-0.055936 0.829975 0.962837 0.006265	-0.016336 0.445713 0.993288 -0.020012	0.010087 0.996246 0.994072 0.010062	7 -0.021640 9999
3 65	8 20	3 65	0.201808 0.893338 0.868271 0.008632	-0.009634 0.969053 0.987362 0.007112	0.004535 0.503029 0.995265 0.019052	0.020673 0.708184 0.996232 0.019181	-0.042071 0.982726 0.961798 -0.015541	-0.010080 0.991354 0.982961 0.004000	0.001687 0.962544 0.992723 -0.001330	-0.010667 0.986638 0.963104 0.001445	0.009715 0.984886 0.988393 -0.005986	0.037077 0.960363 0.971762 -0.008308	0.022210 0.829975 0.987509 -0.006896	0.032792 0.445713 0.982625 -0.019815	-0.003927 0.996246 0.993780 -0.004869	4 -0.011582 9999
3 66	8 20	3 66	0.209296 0.893338 0.862676 0.021792	0.020236 0.969053 0.989612 0.009578	0.001488 0.503029 0.969033 0.008569	0.001345 0.708184 0.967730 0.004491	0.029793 0.982726 0.984419 0.015151	0.016665 0.991354 0.972830 0.001663	-0.001945 0.962544 0.990543 -0.016188	0.036880 0.986638 0.966655 0.024036	0.011194 0.984886 0.991686 0.005260	-0.005407 0.960363 0.990057 0.009010	-0.061129 0.829975 0.943861 -0.001808	0.024953 0.445713 0.987873 0.009242	0.004990 0.996246 0.994640 0.003855	7 0.022887 9999
3 67	8 19	3 67	0.169179 0.893338 0.940242 0.039313	0.064765 0.969053 0.945539 0.006686	-0.029457 0.503029 0.988168 -0.022254	-0.030488 0.708184 0.988576 -0.022743	-0.032455 0.982726 0.975460 -0.011556	0.041487 0.991354 0.961900 0.023398	0.004918 0.962544 0.994068 -0.001513	0.017462 0.986638 0.960625 0.005878	0.005608 0.984886 0.992780 -0.001527	-0.020160 0.960363 0.986165 0.001252	0.037661 0.829975 0.987080 -0.002337	0.057856 0.445713 0.978683 -0.005443	0.021276 0.996246 0.995056 0.020323	0 0.039313 120
3 68	8 20	3 68	0.225939 0.893338 0.848759 0.025473	-0.068282 0.969053 0.949239 -0.019548	-0.108573 0.503029 0.928741 0.012989	-0.105725 0.708184 0.941787 0.025921	0.025728 0.982726 0.987570 0.014509	0.001324 0.991354 0.994369 0.001195	-0.012873 0.962544 0.995253 -0.015541	-0.004176 0.986638 0.994103 -0.006666	0.002231 0.984886 0.991007 -0.005304	-0.028504 0.960363 0.983821 -0.000330	0.020992 0.829975 0.992142 -0.006717	-0.091669 0.445713 0.958569 0.013105	-0.012307 0.996246 0.993658 -0.012206	0 0.025473 9999
3 69	8 19	3 69	0.211010 0.893338 0.844840 -0.006465	-0.001128 0.969053 0.990880 -0.013230	-0.019165 0.503029 0.977885 -0.004990	-0.019137 0.708184 0.978949 0.009183	0.033074 0.982726 0.983388 0.015323	-0.011933 0.991354 0.984723 -0.025227	-0.012749 0.962544 0.992350 -0.014746	0.012009 0.986638 0.985946 0.003876	0.011405 0.984886 0.990877 0.002896	-0.034643 0.960363 0.979334 -0.007066	-0.026181 0.829975 0.979670 0.004867	0.011151 0.445713 0.991891 -0.002162	0.000517 0.996246 0.995515 0.000908	0 0.000000 9999
3 70	8 7	3 70	0.256127 0.893338 0.832433 0.036930	-0.056077 0.969053 0.965967 -0.014363	0.226895 0.503029 0.814902 0.022763	0.024793 0.708184 0.990763 -0.004712	-0.082847 0.982726 0.904008 -0.049741	-0.001074 0.991354 0.993062 0.001126	0.072947 0.962544 0.968449 0.021598	-0.030724 0.986638 0.904374 -0.013303	0.043391 0.984886 0.960782 0.015306	0.069342 0.960363 0.936326 0.007125	0.163454 0.829975 0.874682 0.014751	0.271045 0.445713 0.811974 0.031748	0.001536 0.996246 0.995425 0.001268	4 -0.042859 99
3 71	8 5	3 71	0.326412 0.893338 0.664239 0.025803	-0.161929 0.969053 0.770548 -0.079016	-0.231999 0.503029 0.773445 0.012795	-0.228950 0.708184 0.837388 -0.018243	-0.028281 0.982726 0.986033 -0.038575	0.006082 0.991354 0.991584 0.004422	0.076029 0.962544 0.976174 0.034356	-0.037434 0.986638 0.991467 -0.032605	-0.019472 0.984886 0.993197 -0.025475	-0.171085 0.960363 0.728432 -0.054245	0.120405 0.829975 0.891360 0.003674	-0.222508 0.445713 0.816339 0.009785	-0.009597 0.996246 0.991349 -0.008321	0 0.025803 9999
4 5	20 20	4 5	0.199910 0.863756 0.929168 0.049900	0.010918 0.964302 0.994260 0.009033	-0.032779 0.989933 0.992504 -0.037483	-0.034807 0.989432 0.992333 -0.039798	-0.002373 0.992901 0.991374 -0.006771	0.039331 0.979368 0.984104 0.016238	-0.022914 0.988466 0.990590 -0.013764	0.046709 0.967907 0.977611 0.008405	0.035718 0.985570 0.993798 0.033133	0.012122 0.988394 0.986796 -0.003518	0.074799 0.982547 0.964656 0.046661	0.021001 0.984058 0.978527 -0.001486	0.009391 0.995422 0.994819 0.008025	0 0.049900 -9
4 6	20 13	4 6	0.180921 0.863756 0.927118 0.031190	-0.005527 0.964302 0.986936 0.014694	-0.039044 0.989933 0.558523 -0.017204	-0.006081 0.989432 0.985508 -0.002686	-0.025946 0.992901 0.958827 -0.010164	-0.030764 0.979368 0.974832 0.001759	0.055546 0.988466 0.981402 0.041282	-0.078526 0.967907 0.963833 -0.033148	0.036815 0.985570 0.985735 0.021811	-0.040083 0.988394 0.964749 -0.013782	-0.015735 0.982547 0.974678 0.003553	0.029539 0.984058 0.506135 -0.004501	-0.004792 0.995422 0.990990 -0.006045	6 0.035883 -9
4 7	20 19	4 7	0.117631 0.863756 0.933064 -0.015477	0.022777 0.964302 0.994688 0.017037	-0.003782 0.989933 0.986792 -0.007487	-0.002385 0.989432 0.986398 -0.005215	0.037526 0.992901 0.986814 0.030165	0.047663 0.979368 0.976996 0.015762	0.040721 0.988466 0.977096 0.024707	0.066293 0.967907 0.975629 0.025911	0.008314 0.985570 0.993662 0.004204	0.010488 0.988394 0.990644 -0.001413	-0.016737 0.982547 0.989866 -0.009007	0.024409 0.984058 0.990307 0.013941	-0.006849 0.995422 0.995595 -0.007612	0 0.000000 9999
4 8	20 20	4 8	0.200384 0.863756 0.884055 0.015678	-0.004067 0.964302 0.992354 -0.004263	0.004489 0.989933 0.989931 0.004723	0.001708 0.989432 0.989275 -0.000040	0.032116 0.992901 0.990899 0.025980	0.071572 0.979368 0.978334 0.043090	-0.009240 0.988466 0.989544 -0.020511	0.070177 0.967907 0.978181 0.031611	0.003695 0.985570 0.994418 0.003338	0.022971 0.988394 0.987817 0.011293	-0.006389 0.982547 0.994761 -0.001236	0.046454 0.984058 0.989580 0.036018	-0.012420 0.995422 0.994038 -0.013436	11 0.023763 9999
4 9	20 20	4 9	0.183934 0.863756 0.857079 -0.000238	0.049235 0.964302 0.974419 0.007850	-0.010627 0.989933 0.982217 -0.014860	-0.010515 0.989432 0.982561 -0.015206	0.011218 0.992901 0.989346 0.002942	0.016480 0.979368 0.985443 -0.008327	-0.002466 0.988466 0.991339 -0.008972	0.063527 0.967907 0.967107 0.010079	0.027374 0.985570 0.992339 0.019895	0.001148 0.988394 0.990351 -0.010055	0.045116 0.982547 0.966988 0.013132	0.000428 0.984058 0.992260 -0.006998	-0.001943 0.995422 0.996595 -0.001704	0 0.000000 9999
4 10	20 20	4 10	0.180017 0.863756 0.884414 0.009268	0.013572 0.964302 0.988626 0.004206	-0.003131 0.989933 0.993672 -0.005487	0.005806 0.989432 0.991870 0.005199	-0.021350 0.992901 0.991165 -0.017057	-0.012221 0.979368 0.995056 -0.015217	-0.063800 0.988466 0.967641 -0.046121	-0.061862 0.967907 0.986441 -0.037965	0.039998 0.985570 0.988878 0.030236	-0.055867 0.988394 0.975451 -0.037061	-0.008858 0.982547 0.990071 -0.002501	0.021917 0.984058 0.988016 0.014274	0.010194 0.995422 0.995456 0.010723	6 -0.020675 9999
4 11	20 19	4 11	0.135424 0.863756 0.912955 0.002359	0.013703 0.964302 0.992775 0.004172	-0.005628 0.989933 0.984181 -0.006228	-0.006420 0.989432 0.983769 -0.007693	-0.017035 0.992901 0.991725 -0.012418	0.025179 0.979368 0.991442 0.008312	-0.029052 0.988466 0.965997 -0.008450	-0.032600 0.967907 0.986157 -0.005897	0.009045 0.985570 0.991277 0.001654	0.004928 0.988394 0.991557 -0.007372	0.050733 0.982547 0.962038 0.015168	0.021065 0.984058 0.981670 -0.002416	0.015181 0.995422 0.995272 0.015312	10 0.005982 9999
4 12	20 20	4 12	0.162622 0.863756 0.907602 0.004509	-0.018083 0.964302 0.992868 -0.020296	-0.020313 0.989933 0.936822 -0.024411	-0.020036 0.989432 0.939601 -0.024572	0.015616 0.992901 0.971752 0.001237	-0.059298 0.979368 0.974453 -0.029015	0.028485 0.988466 0.954687 0.004929	-0.020136 0.967907 0.993614 -0.016410	-0.011822 0.985570 0.991380 -0.016813	0.007772 0.988394 0.986400 -0.004948	-0.002417 0.982547 0.992951 0.006472	-0.047028 0.984058 0.972912 -0.022291	-0.016194 0.995422 0.994685 -0.016244	3 -0.010526 9999
4 13	20 20	4 13	0.146414 0.863756 0.883040 -0.018593	-0.016093 0.964302 0.993181 -0.008229	0.004260 0.989933 0.947829 -0.001756	0.004957 0.989432 0.949611 -0.002275	0.026277 0.992901 0.967267 0.011916	-0.059685 0.979368 0.968803 -0.023671	0.031983 0.988466 0.955938 0.006305	-0.004404 0.967907 0.994926 0.005218	0.007716 0.985570 0.991679 -0.000658	0.018649 0.988394 0.989374 0.006698	-0.017862 0.982547 0.993868 -0.012413	-0.041737 0.984058 0.972367 -0.016912	0.009957 0.995422 0.994686 0.009933	0 0.000000 9999
4 14	20 20	4 14	0.130315 0.863756 0.894566 -0.019568	0.007150 0.964302 0.991378 -0.006487	-0.012026 0.989933 0.951554 -0.015655	-0.015046 0.989432 0.954289 -0.021808	0.033377 0.992901 0.980779 0.023580	-0.028816 0.979368 0.991777 -0.023094	-0.001007 0.988466 0.980511 -0.017720	0.026058 0.967907 0.985932 0.002921	0.009189 0.985570 0.994336 0.003588	0.017997 0.988394 0.989294 0.009765	-0.005559 0.982547 0.993569 -0.006200	-0.020899 0.984058 0.984548 -0.005055	0.023167 0.995422 0.992891 0.022600	0 0.000000 9999
4 15	20 12	4 15	0.150797 0.863756 0.928776 0.003706	-0.032673 0.964302 0.983990 -0.006834	-0.001921 0.989933 0.991847 -0.001252	-0.002165 0.989432 0.995404 -0.000385	-0.011902 0.992901 0.971647 -0.002863	-0.035651 0.979368 0.986327 -0.016001	0.005845 0.988466 0.981539 -0.008651	-0.042535 0.967907 0.984363 -0.008414	0.006516 0.985570 0.993303 -0.000678	-0.014808 0.988394 0.986597 0.001485	0.006956 0.982547 0.988271 0.010685	0.003530 0.984058 0.986766 -0.000137	0.008938 0.995422 0.992763 0.007378	10 0.006293 9999
4 16	20 20	4 16	0.178121 0.863756 0.882314 0.021001	-0.064929 0.964302 0.965901 -0.014564	-0.006817 0.989933 0.922533 -0.010147	-0.004835 0.989432 0.928446 -0.006073	0.012481 0.992901 0.990029 0.007820	0.005534 0.979368 0.993805 -0.003760	0.010130 0.988466 0.990313 0.010736	0.032045 0.967907 0.991886 0.014794	0.022792 0.985570 0.991887 0.018281	0.028479 0.988394 0.984980 0.015257	-0.003177 0.982547 0.990041 0.010064	-0.043322 0.984058 0.964452 -0.012267	0.008470 0.995422 0.994555 0.009120	0 0.021001 9999
4 17	20 20	4 17	0.127220 0.863756 0.867305 -0.035506	-0.010485 0.964302 0.994725 -0.007831	-0.019658 0.989933 0.958597 -0.021304	-0.019958 0.989432 0.960922 -0.023577	0.027838 0.992901 0.972783 0.014358	-0.027576 0.979368 0.973308 0.008754	0.031381 0.988466 0.962435 0.007490	0.006086 0.967907 0.993026 0.017998	0.002118 0.985570 0.991892 -0.006204	0.013477 0.988394 0.989715 0.006528	0.025432 0.982547 0.994322 0.028313	0.010694 0.984058 0.985835 0.026083	-0.012326 0.995422 0.993678 -0.014571	0 0.000000 9999
4 18	20 20	4 18	0.148789 0.863756 0.894024 -0.008823	-0.009070 0.964302 0.992717 0.002792	-0.006241 0.989933 0.988959 -0.006030	-0.011574 0.989432 0.990630 -0.011629	-0.021868 0.992901 0.976651 -0.012972	-0.015429 0.979368 0.988708 0.004309	-0.004921 0.988466 0.991774 -0.001044	-0.055134 0.967907 0.972153 -0.012913	0.031906 0.985570 0.989722 0.028045	-0.016690 0.988394 0.980272 -0.001365	-0.019538 0.982547 0.994771 -0.010969	-0.000648 0.984058 0.990238 -0.015163	0.009276 0.995422 0.995000 0.008685	0 0.000000 9999
4 19	20 16	4 19	0.145331 0.863756 0.939261 0.020530	-0.039646 0.964302 0.958463 0.007102	-0.001053 0.989933 0.993549 -0.001838	-0.001535 0.989432 0.993131 -0.000369	-0.001207 0.992901 0.968679 0.010341	-0.000057 0.979368 0.994621 0.005039	-0.009990 0.988466 0.990231 -0.001548	0.036671 0.967907 0.987969 0.027892	-0.018658 0.985570 0.962584 0.009359	0.027290 0.988394 0.958373 0.005401	-0.002568 0.982547 0.995402 0.002191	0.005328 0.984058 0.989092 -0.000882	-0.004439 0.995422 0.996160 -0.003262	7 0.023930 9999
4 20	20 20	4 20	0.139745 0.863756 0.893554 -0.007360	0.032253 0.964302 0.973891 -0.007257	-0.003596 0.989933 0.974919 -0.005648	-0.004172 0.989432 0.975426 -0.006044	0.009191 0.992901 0.993825 0.005951	0.026623 0.979368 0.979659 -0.003124	-0.006026 0.988466 0.993394 -0.003974	0.043380 0.967907 0.972361 -0.002150	0.008253 0.985570 0.993145 0.000600	0.002504 0.988394 0.992115 -0.006603	0.052408 0.982547 0.945598 0.008727	0.038238 0.984058 0.979105 0.017979	0.006642 0.995422 0.996053 0.006541	0 0.000000 9999
4 21	20 20	4 21	0.160442 0.863756 0.869599 -0.015295	0.010497 0.964302 0.988946 0.031635	-0.002551 0.989933 0.974203 -0.005745	-0.003275 0.989432 0.974811 -0.006542	0.010058 0.992901 0.973333 -0.004674	-0.002056 0.979368 0.993490 0.002410	0.004687 0.988466 0.995529 0.007559	0.015912 0.967907 0.989909 0.001677	0.012893 0.985570 0.990881 0.004650	0.007262 0.988394 0.992154 -0.001437	0.002674 0.982547 0.987673 -0.011194	0.019346 0.984058 0.993679 0.019868	0.020570 0.995422 0.995833 0.019543	0 0.000000 9999
4 22	20 20	4 22	0.130312 0.863756 0.909178 -0.011382	-0.020345 0.964302 0.973553 0.004452	-0.001557 0.989933 0.991804 0.000354	-0.012569 0.989432 0.995038 -0.013449	-0.005621 0.992901 0.990409 -0.002932	0.054192 0.979368 0.976618 0.025470	-0.018573 0.988466 0.988180 -0.011122	0.043615 0.967907 0.979033 0.008904	-0.008747 0.985570 0.966368 0.011600	-0.004767 0.988394 0.985546 -0.016632	-0.001105 0.982547 0.991862 0.011907	0.016206 0.984058 0.987297 0.004027	0.000151 0.995422 0.995208 -0.001238	0 0.000000 9999
4 23	20 20	4 23	0.086352 0.863756 0.955638 0.013023	0.018999 0.964302 0.975217 -0.019269	-0.026605 0.989933 0.991132 -0.025045	-0.025907 0.989432 0.992406 -0.024600	0.020467 0.992901 0.993239 0.021205	0.015594 0.979368 0.981226 -0.009263	-0.002919 0.988466 0.995573 -0.006303	0.020382 0.967907 0.982871 -0.012452	0.007775 0.985570 0.994249 0.003568	-0.013463 0.988394 0.990659 -0.019776	-0.008403 0.982547 0.992359 -0.002001	0.042349 0.984058 0.988678 0.029307	-0.000294 0.995422 0.995378 0.000035	11 0.019536 9999
4 24	20 20	4 24	0.165881 0.863756 0.886579 0.006003	0.002454 0.964302 0.993551 0.003296	0.013691 0.989933 0.961261 0.017331	0.012596 0.989432 0.961672 0.016044	0.010217 0.992901 0.970855 -0.000493	-0.022009 0.979368 0.992519 -0.024761	0.028920 0.988466 0.974010 0.015040	0.035762 0.967907 0.989051 0.020415	0.034707 0.985570 0.990326 0.025960	0.011577 0.988394 0.987946 -0.000391	-0.006976 0.982547 0.994817 -0.006188	-0.023502 0.984058 0.992119 -0.017435	0.018719 0.995422 0.994316 0.017619	8 0.012484 9999
4 25	20 20	4 25	0.176268 0.863756 0.891981 -0.003646	-0.014749 0.964302 0.981133 0.010077	-0.007171 0.989933 0.994373 -0.006273	-0.007242 0.989432 0.993214 -0.005905	-0.003195 0.992901 0.978199 0.003554	-0.010008 0.979368 0.995614 -0.009969	0.003054 0.988466 0.975175 0.020081	-0.043860 0.967907 0.969665 0.003147	-0.000378 0.985570 0.992549 -0.006945	-0.009496 0.988394 0.971428 0.008272	-0.027053 0.982547 0.993770 -0.021612	0.013076 0.984058 0.990199 -0.002380	-0.013275 0.995422 0.993923 -0.012485	0 0.000000 9999
4 26	20 20	4 26	0.183905 0.863756 0.870272 -0.010528	0.029637 0.964302 0.988953 0.004624	0.010946 0.989933 0.978099 0.013567	0.009979 0.989432 0.978302 0.012445	0.000327 0.992901 0.988079 -0.005557	0.037779 0.979368 0.984064 0.011526	-0.020940 0.988466 0.986605 -0.012114	0.008024 0.967907 0.988119 -0.005766	0.005606 0.985570 0.991541 -0.001388	0.021207 0.988394 0.986429 0.010272	0.040827 0.982547 0.960564 0.004175	0.019531 0.984058 0.991381 0.008511	-0.004755 0.995422 0.996309 -0.005352	0 0.000000 9999
4 27	20 20	4 27	0.199878 0.863756 0.877100 -0.001456	0.063021 0.964302 0.970604 0.019025	0.001766 0.989933 0.984955 0.004474	0.004372 0.989432 0.986479 0.005856	0.007232 0.992901 0.989594 0.002114	0.058487 0.979368 0.983062 0.034029	-0.004595 0.988466 0.990066 -0.003981	0.074976 0.967907 0.972365 0.029550	0.011162 0.985570 0.989482 0.003764	0.023884 0.988394 0.990808 0.015546	0.055086 0.982547 0.964330 0.022092	0.020275 0.984058 0.984129 0.003202	-0.010505 0.995422 0.994817 -0.011026	0 0.000000 9999
4 28	20 20	4 28	0.187270 0.863756 0.896701 0.011920	0.013929 0.964302 0.985207 -0.002524	-0.001186 0.989933 0.995475 -0.000608	-0.003952 0.989432 0.995804 -0.003412	-0.017179 0.992901 0.990429 -0.011798	-0.009115 0.979368 0.992983 -0.005374	-0.021777 0.988466 0.976385 -0.007719	-0.033755 0.967907 0.989430 -0.015994	-0.009580 0.985570 0.987861 -0.020642	-0.021286 0.988394 0.983876 -0.004129	-0.014804 0.982547 0.987721 0.001297	-0.000848 0.984058 0.995502 -0.004699	-0.000490 0.995422 0.992814 -0.002121	8 -0.015686 9999
4 29	20 20	4 29	0.234699 0.863756 0.869503 0.028354	-0.017865 0.964302 0.983810 0.010917	0.001201 0.989933 0.966800 0.001637	0.000209 0.989432 0.969160 0.000831	0.022004 0.992901 0.982234 0.009928	0.006551 0.979368 0.994926 0.010376	0.017783 0.988466 0.990162 0.012665	0.056735 0.967907 0.991029 0.042147	0.025374 0.985570 0.994750 0.022088	0.022971 0.988394 0.991149 0.014626	-0.001445 0.982547 0.992692 0.000690	-0.041861 0.984058 0.981057 -0.023561	0.008884 0.995422 0.995686 0.009693	7 0.034569 189
4 30	20 20	4 30	0.206459 0.863756 0.872145 0.001199	-0.024018 0.964302 0.991127 -0.011445	0.010051 0.989933 0.988106 0.007923	0.011687 0.989432 0.983203 0.009686	-0.023563 0.992901 0.982033 -0.012415	0.013032 0.979368 0.993415 0.019146	-0.024252 0.988466 0.979155 -0.010312	-0.063167 0.967907 0.964831 -0.005730	0.012333 0.985570 0.986185 0.003319	-0.010139 0.988394 0.967242 0.015275	0.003795 0.982547 0.991314 0.017913	0.032757 0.984058 0.991718 0.023480	0.004079 0.995422 0.995115 0.003938	11 0.005306 9999
4 31	20 20	4 31	0.269796 0.863756 0.855360 0.045557	-0.011176 0.964302 0.993567 -0.005491	0.005559 0.989933 0.989885 0.002199	0.003334 0.989432 0.989790 -0.000681	-0.010574 0.992901 0.990545 -0.008414	-0.034009 0.979368 0.989008 -0.015981	-0.000858 0.988466 0.989282 0.000186	-0.025733 0.967907 0.989654 -0.008935	0.011308 0.985570 0.989474 0.005406	0.007778 0.988394 0.995072 0.004420	-0.008060 0.982547 0.993066 -0.007141	0.003025 0.984058 0.989199 -0.007430	-0.011554 0.995422 0.990217 -0.008120	0 0.045557 81
4 32	20 20	4 32	0.196128 0.863756 0.879018 -0.002236	-0.021283 0.964302 0.988470 -0.008785	-0.012009 0.989933 0.969057 -0.019101	-0.015154 0.989432 0.971237 -0.021113	0.005949 0.992901 0.987279 -0.001075	0.034122 0.979368 0.995405 0.026743	0.001607 0.988466 0.993607 -0.001192	0.044021 0.967907 0.988739 0.023925	-0.003100 0.985570 0.993780 -0.008713	0.017406 0.988394 0.987999 0.005305	-0.017534 0.982547 0.991388 -0.022652	-0.018340 0.984058 0.986936 -0.003504	-0.016295 0.995422 0.994759 -0.015822	0 0.000000 9999
4 33	20 20	4 33	0.239365 0.863756 0.863840 0.020686	0.036600 0.964302 0.985538 0.005951	-0.024708 0.989933 0.949333 -0.029173	-0.025844 0.989432 0.949955 -0.031119	0.019990 0.992901 0.981200 0.009174	0.024749 0.979368 0.991338 0.010744	0.011807 0.988466 0.981818 -0.000817	0.079342 0.967907 0.959558 0.026574	0.008483 0.985570 0.991490 0.003928	0.014104 0.988394 0.985547 0.000501	0.015798 0.982547 0.986663 0.006482	-0.005454 0.984058 0.983486 0.010243	-0.003180 0.995422 0.995043 -0.005029	3 -0.025372 9999
4 34	20 20	4 34	0.239183 0.863756 0.825750 0.017072	-0.010741 0.964302 0.987686 0.005560	0.008930 0.989933 0.951951 0.000858	0.005859 0.989432 0.954796 -0.000630	0.000427 0.992901 0.969665 -0.015471	0.028935 0.979368 0.994902 0.021721	0.003476 0.988466 0.992245 -0.004160	0.074644 0.967907 0.980907 0.034875	0.006156 0.985570 0.992643 -0.002003	0.023290 0.988394 0.981324 0.008536	0.020009 0.982547 0.989050 0.009455	-0.015996 0.984058 0.983659 -0.001151	-0.004349 0.995422 0.995056 -0.004982	7 0.024401 9999
4 35	20 20	4 35	0.211094 0.863756 0.836081 0.003741	0.000660 0.964302 0.992720 -0.009957	-0.029888 0.989933 0.988329 -0.028039	-0.030817 0.989432 0.989114 -0.029580	0.005396 0.992901 0.982451 -0.005096	0.007032 0.979368 0.993617 0.006436	-0.008187 0.988466 0.993179 -0.011256	0.040007 0.967907 0.989527 0.019201	0.006900 0.985570 0.995794 0.003059	0.031580 0.988394 0.984474 0.017010	0.059371 0.982547 0.953799 0.019292	0.001869 0.984058 0.988835 -0.013060	0.010470 0.995422 0.995625 0.011364	3 -0.010519 9999
4 36	20 20	4 36	0.220847 0.863756 0.855138 0.012736	0.041748 0.964302 0.980551 0.002784	-0.009549 0.989933 0.986363 -0.016351	-0.008974 0.989432 0.986656 -0.015762	0.013184 0.992901 0.994018 0.008418	0.035360 0.979368 0.980749 0.010010	-0.022057 0.988466 0.984267 -0.009806	0.026862 0.967907 0.992587 0.011126	0.005337 0.985570 0.992996 -0.001505	-0.000031 0.988394 0.986289 -0.015002	0.062725 0.982547 0.933944 0.015251	0.021679 0.984058 0.971579 -0.005388	-0.001347 0.995422 0.995009 -0.002451	2 -0.014431 9999
4 37	20 20	4 37	0.181745 0.863756 0.887088 0.002766	0.056869 0.964302 0.965678 0.005529	-0.005700 0.989933 0.990785 -0.009653	-0.004444 0.989432 0.991511 -0.008337	0.009821 0.992901 0.993411 0.009002	0.049177 0.979368 0.972772 0.012504	0.008096 0.988466 0.994449 0.002990	0.063593 0.967907 0.965771 0.009869	-0.005291 0.985570 0.992101 -0.016846	0.006261 0.988394 0.990543 -0.001538	0.008598 0.982547 0.987107 0.001335	0.015668 0.984058 0.986485 -0.002755	-0.004002 0.995422 0.996120 -0.002943	8 -0.006826 9999
4 38	20 20	4 38	0.220422 0.863756 0.855518 0.008700	-0.036800 0.964302 0.977650 0.000960	-0.002303 0.989933 0.961433 -0.006969	-0.007520 0.989432 0.963743 -0.011504	0.023613 0.992901 0.981212 0.011584	-0.016285 0.979368 0.990022 -0.005170	0.007059 0.988466 0.994316 0.011226	0.015783 0.967907 0.992560 0.005314	0.014155 0.985570 0.995252 0.009679	0.009979 0.988394 0.988899 -0.000361	0.025164 0.982547 0.990643 0.014922	-0.013962 0.984058 0.984831 0.000606	0.013047 0.995422 0.994113 0.012084	10 0.011394 9999
4 39	20 20	4 39	0.232135 0.863756 0.868097 0.028558	0.056161 0.964302 0.970635 0.013046	-0.018607 0.989933 0.990079 -0.022845	-0.020007 0.989432 0.990457 -0.024511	-0.006880 0.992901 0.985787 -0.016645	0.024517 0.979368 0.990528 0.007990	0.010649 0.988466 0.990212 0.000805	0.064797 0.967907 0.976328 0.024161	-0.000424 0.985570 0.992104 -0.003942	0.024943 0.988394 0.985852 0.012971	0.062194 0.982547 0.953606 0.022815	0.028570 0.984058 0.980523 0.010818	-0.000107 0.995422 0.995121 0.000099	0 0.028558 9999
4 40	20 20	4 40	0.273054 0.863756 0.843382 0.031718	-0.064229 0.964302 0.961499 -0.008857	-0.011484 0.989933 0.941784 -0.020150	-0.010706 0.989432 0.943901 -0.017995	0.011639 0.992901 0.990273 0.004116	-0.011383 0.979368 0.993626 -0.008878	-0.018582 0.988466 0.994358 -0.021607	0.015106 0.967907 0.993050 0.004247	0.025541 0.985570 0.992856 0.019000	0.005654 0.988394 0.989495 -0.007554	-0.004645 0.982547 0.989496 0.004344	-0.041801 0.984058 0.960700 -0.007503	0.014186 0.995422 0.995799 0.013012	0 0.031718 9999
4 41	20 20	4 41	0.193675 0.863756 0.894535 0.003086	0.063934 0.964302 0.968242 0.018926	-0.006559 0.989933 0.992256 -0.008473	-0.005250 0.989432 0.993478 -0.007018	-0.012292 0.992901 0.993390 -0.015904	0.047295 0.979368 0.985465 0.025237	-0.018991 0.988466 0.985962 -0.028627	0.074660 0.967907 0.980729 0.038406	0.018310 0.985570 0.994848 0.014703	0.007871 0.988394 0.990130 0.000641	0.020592 0.982547 0.991561 0.009168	0.013046 0.984058 0.986986 0.003406	-0.005886 0.995422 0.994194 -0.007447	7 0.010887 9999
4 42	20 20	4 42	0.320081 0.863756 0.864205 0.118326	-0.062432 0.964302 0.977362 -0.029644	-0.058082 0.989933 0.983394 -0.065475	-0.050666 0.989432 0.987068 -0.059249	0.000525 0.992901 0.987301 0.004076	0.058045 0.979368 0.978148 0.027391	-0.007147 0.988466 0.983333 0.005254	0.046108 0.967907 0.985071 0.013554	-0.010708 0.985570 0.971224 0.012984	0.013690 0.988394 0.988716 0.001741	0.056576 0.982547 0.989198 0.065010	0.044111 0.984058 0.987652 0.031720	0.020905 0.995422 0.993907 0.020046	0 0.118326 3
4 43	20 19	4 43	0.098324 0.863756 0.956096 -0.026680	0.031098 0.964302 0.978032 0.000949	0.000350 0.989933 0.990970 0.003552	0.005227 0.989432 0.977287 0.008305	-0.003882 0.992901 0.986810 -0.011382	-0.021862 0.979368 0.990613 -0.012124	0.017043 0.988466 0.983659 0.002281	-0.017876 0.967907 0.992220 -0.011359	0.008501 0.985570 0.992258 0.000812	0.037004 0.988394 0.983572 0.022150	-0.014162 0.982547 0.991599 -0.003774	-0.002188 0.984058 0.990480 -0.003197	0.001646 0.995422 0.993834 0.000976	0 0.000000 9999
4 44	20 20	4 44	0.275903 0.863756 0.890892 0.085914	-0.074521 0.964302 0.970209 -0.031695	0.028719 0.989933 0.991984 0.028384	0.028096 0.989432 0.991327 0.026740	-0.036603 0.992901 0.972734 -0.025356	-0.038448 0.979368 0.990679 -0.026309	-0.053583 0.988466 0.987917 -0.046216	-0.055112 0.967907 0.991964 -0.042454	-0.052522 0.985570 0.956572 -0.028524	0.002762 0.988394 0.982597 -0.018082	-0.005726 0.982547 0.990538 0.005188	0.001723 0.984058 0.991213 -0.012960	-0.013429 0.995422 0.995698 -0.012988	0 0.085914 16
4 45	20 14	4 45	0.160702 0.863756 0.914789 0.005659	0.013653 0.964302 0.985682 -0.007678	-0.000363 0.989933 0.998029 0.000377	-0.000145 0.989432 0.985388 -0.002713	0.003078 0.992901 0.991291 -0.002269	0.036262 0.979368 0.991993 0.023434	-0.030997 0.988466 0.977904 -0.016522	0.006459 0.967907 0.985694 -0.001029	-0.024514 0.985570 0.992840 -0.026909	-0.021667 0.988394 0.972898 -0.004444	-0.013536 0.982547 0.994169 -0.007824	0.000631 0.984058 0.993222 -0.003859	0.018187 0.995422 0.994826 0.018113	8 -0.012340 9999
4 46	20 20	4 46	0.219635 0.863756 0.897147 0.034110	0.022768 0.964302 0.992239 0.008525	0.009346 0.989933 0.979584 0.013255	0.013535 0.989432 0.980055 0.015427	0.008625 0.992901 0.984295 -0.001440	-0.006551 0.979368 0.993212 0.000232	0.023861 0.988466 0.991080 0.017489	0.012641 0.967907 0.994583 0.007404	0.028931 0.985570 0.991740 0.020152	0.014808 0.988394 0.986675 0.003489	0.022137 0.982547 0.981533 -0.002021	-0.010105 0.984058 0.994014 -0.010759	0.000410 0.995422 0.995535 0.000333	0 0.034110 197
4 47	20 13	4 47	0.128987 0.863756 0.948585 0.011036	-0.045985 0.964302 0.970341 -0.011522	-0.000612 0.989933 0.994150 0.000734	0.016971 0.989432 0.994979 0.017791	-0.039525 0.992901 0.984910 -0.033059	-0.007033 0.979368 0.988882 0.004972	-0.012423 0.988466 0.994495 -0.009627	-0.004879 0.967907 0.989149 0.005658	-0.066547 0.985570 0.986000 -0.055835	0.004441 0.988394 0.979536 -0.004631	-0.005144 0.982547 0.994106 -0.000874	0.002913 0.984058 0.985879 -0.002626	0.027644 0.995422 0.994001 0.026602	8 -0.024823 9999
4 48	20 20	4 48	0.166086 0.863756 0.881420 -0.006124	0.030352 0.964302 0.986288 0.010648	0.009588 0.989933 0.950835 0.012464	0.009580 0.989432 0.952588 0.012555	0.017102 0.992901 0.986873 0.007020	-0.029939 0.979368 0.984626 -0.006326	0.018906 0.988466 0.972378 0.002955	0.001120 0.967907 0.994493 0.002700	0.013314 0.985570 0.991619 0.009323	0.008964 0.988394 0.990402 -0.001436	-0.015538 0.982547 0.993037 -0.023438	-0.026778 0.984058 0.990317 -0.021001	-0.001662 0.995422 0.994342 -0.002461	0 0.000000 9999
4 49	20 20	4 49	0.169498 0.863756 0.878872 0.003278	0.067744 0.964302 0.965613 0.021432	0.000729 0.989933 0.973276 0.002360	0.001880 0.989432 0.974229 0.002534	-0.017527 0.992901 0.993821 -0.020145	0.056649 0.979368 0.974147 0.025251	0.005520 0.988466 0.985934 0.005906	0.063742 0.967907 0.972034 0.017500	-0.002188 0.985570 0.994520 -0.004841	-0.008073 0.988394 0.993778 -0.012798	0.051841 0.982547 0.965524 0.019491	0.022482 0.984058 0.976033 0.002557	-0.005410 0.995422 0.994716 -0.004951	4 -0.008126 9999
4 50	20 20	4 50	0.181814 0.863756 0.886042 0.005188	0.020052 0.964302 0.993856 0.012479	-0.003188 0.989933 0.983681 -0.001017	-0.003251 0.989432 0.984658 -0.001099	0.023363 0.992901 0.981773 0.010944	0.050431 0.979368 0.984696 0.025831	0.041604 0.988466 0.984360 0.030496	0.063605 0.967907 0.980484 0.026672	0.003987 0.985570 0.994335 0.001964	0.038850 0.988394 0.988259 0.030072	0.010247 0.982547 0.993351 0.017025	-0.003259 0.984058 0.994214 -0.005330	0.003289 0.995422 0.995552 0.001083	6 0.012578 9999
4 51	20 20	4 51	0.148194 0.863756 0.894413 -0.001028	-0.009629 0.964302 0.991447 0.001564	-0.007865 0.989933 0.940388 -0.006421	-0.006336 0.989432 0.941418 -0.007243	0.021398 0.992901 0.971911 0.006355	-0.063342 0.979368 0.960045 -0.022846	0.049787 0.988466 0.950612 0.027010	-0.038178 0.967907 0.990644 -0.021679	0.005514 0.985570 0.993340 0.002160	0.005817 0.988394 0.988800 -0.004353	-0.005629 0.982547 0.987969 0.008836	-0.005664 0.984058 0.966040 0.023373	-0.011429 0.995422 0.995258 -0.012984	0 0.000000 9999
4 52	20 20	4 52	0.149928 0.863756 0.898849 -0.005906	0.036246 0.964302 0.984580 0.011859	0.001104 0.989933 0.970453 0.002232	0.004832 0.989432 0.971569 0.006141	-0.000325 0.992901 0.983444 -0.008282	0.027677 0.979368 0.992775 0.019267	0.009558 0.988466 0.980251 0.000625	0.064204 0.967907 0.976724 0.027084	-0.001857 0.985570 0.995467 -0.006906	0.014474 0.988394 0.986547 0.002212	0.018465 0.982547 0.987342 0.002657	-0.017986 0.984058 0.987001 -0.010440	-0.000211 0.995422 0.995715 0.000681	0 0.000000 9999
4 53	20 20	4 53	0.116067 0.863756 0.951854 0.003363	0.055606 0.964302 0.974763 0.016780	-0.009771 0.989933 0.994379 -0.012458	-0.003602 0.989432 0.994402 -0.005602	0.001736 0.992901 0.993224 -0.000823	-0.046561 0.979368 0.981292 -0.021294	0.014827 0.988466 0.988698 0.006129	-0.021171 0.967907 0.992462 -0.005897	0.007876 0.985570 0.994546 0.000858	0.002669 0.988394 0.990083 -0.003586	-0.022622 0.982547 0.990178 -0.007670	0.022720 0.984058 0.990728 0.011082	0.002074 0.995422 0.995462 0.003451	2 -0.006473 9999
4 54	20 20	4 54	0.182796 0.863756 0.862550 -0.001127	0.005693 0.964302 0.995415 0.012756	0.013505 0.989933 0.978609 0.015119	0.014153 0.989432 0.979212 0.015348	0.009024 0.992901 0.981579 -0.000925	-0.046847 0.979368 0.991506 -0.035597	0.005183 0.988466 0.989465 0.009037	0.005690 0.967907 0.993635 0.000370	-0.006396 0.985570 0.993506 -0.011252	0.015761 0.988394 0.985473 0.004330	0.055164 0.982547 0.957271 0.022010	-0.002986 0.984058 0.989772 -0.013432	-0.019687 0.995422 0.995843 -0.020658	0 0.000000 9999
4 55	20 20	4 55	0.158808 0.863756 0.873298 0.000421	-0.027765 0.964302 0.983446 0.003153	0.010815 0.989933 0.935037 0.008828	0.006233 0.989432 0.936744 0.004802	0.035450 0.992901 0.968465 0.020465	-0.015272 0.979368 0.992000 -0.006296	0.020194 0.988466 0.991267 0.011960	0.031318 0.967907 0.987635 0.007334	0.014391 0.985570 0.991546 0.005934	0.016402 0.988394 0.988096 0.003782	-0.008484 0.982547 0.993553 -0.001321	-0.019473 0.984058 0.974604 0.006950	0.014051 0.995422 0.994070 0.013630	4 0.002935 9999
4 56	20 20	4 56	0.109015 0.863756 0.947437 0.011584	0.057418 0.964302 0.958335 0.013169	0.006474 0.989933 0.993611 0.001272	-0.010758 0.989432 0.993104 -0.014915	0.026210 0.992901 0.984514 0.020609	-0.028236 0.979368 0.985255 -0.005299	0.030467 0.988466 0.981583 0.018252	-0.000295 0.967907 0.994097 0.001143	0.057210 0.985570 0.986878 0.049038	0.019741 0.988394 0.975774 0.006225	-0.009926 0.982547 0.991134 0.005832	-0.000049 0.984058 0.973049 -0.016663	-0.001074 0.995422 0.997579 -0.000637	8 0.023834 9999
4 57	20 20	4 57	0.217196 0.863756 0.890675 0.036875	-0.051378 0.964302 0.984449 -0.024140	-0.009397 0.989933 0.994162 -0.011481	-0.000891 0.989432 0.994108 -0.002858	-0.023446 0.992901 0.981098 -0.012782	-0.014477 0.979368 0.993198 -0.010022	-0.036049 0.988466 0.979481 -0.018471	-0.081578 0.967907 0.973212 -0.037859	-0.003369 0.985570 0.991524 -0.009805	-0.033619 0.988394 0.978948 -0.016525	-0.020870 0.982547 0.991157 -0.007152	-0.001130 0.984058 0.991660 -0.013802	0.010936 0.995422 0.994683 0.011328	7 -0.037364 142
4 58	20 20	4 58	0.172294 0.863756 0.854169 -0.017183	-0.011763 0.964302 0.992792 -0.003807	-0.004218 0.989933 0.972702 -0.003974	-0.003049 0.989432 0.973184 -0.002497	0.008206 0.992901 0.979593 -0.001801	-0.040686 0.979368 0.983572 -0.018015	0.011768 0.988466 0.988896 0.006120	-0.027630 0.967907 0.993184 -0.015346	0.016812 0.985570 0.993072 0.008488	0.002986 0.988394 0.988874 -0.005615	0.035409 0.982547 0.978393 0.010588	-0.003229 0.984058 0.990997 -0.007185	0.000977 0.995422 0.994787 0.000191	0 0.000000 9999
4 59	20 20	4 59	0.186328 0.863756 0.850214 0.007068	0.020328 0.964302 0.986750 0.000028	-0.021396 0.989933 0.977358 -0.019190	-0.022825 0.989432 0.978243 -0.023078	0.003341 0.992901 0.986198 -0.003093	-0.028596 0.979368 0.988340 -0.012244	-0.004101 0.988466 0.993203 -0.004377	-0.015262 0.967907 0.995024 -0.009617	0.018069 0.985570 0.994272 0.014053	0.003688 0.988394 0.983711 -0.011262	0.030897 0.982547 0.979417 0.007986	0.014916 0.984058 0.987810 -0.002049	0.013665 0.995422 0.994527 0.013738	3 -0.012772 9999
4 60	20 20	4 60	0.171725 0.863756 0.898175 0.010931	-0.046507 0.964302 0.984887 -0.031058	0.017307 0.989933 0.989931 0.016715	0.017192 0.989432 0.989245 0.016699	-0.002801 0.992901 0.983571 0.004530	-0.053273 0.979368 0.976249 -0.023866	0.011530 0.988466 0.993902 0.010531	-0.055173 0.967907 0.968774 -0.010936	0.001546 0.985570 0.973425 -0.009198	-0.015461 0.988394 0.986469 -0.007141	-0.023589 0.982547 0.993164 -0.017103	0.004759 0.984058 0.989197 -0.009643	0.013054 0.995422 0.988568 0.014186	1 -0.018425 9999
4 61	20 19	4 61	0.184522 0.863756 0.892794 0.006707	0.010357 0.964302 0.990598 -0.006655	-0.027228 0.989933 0.981748 -0.030183	-0.027558 0.989432 0.981200 -0.029727	0.012247 0.992901 0.994996 0.009180	0.053992 0.979368 0.956540 0.009217	-0.015959 0.988466 0.987717 -0.005887	0.053988 0.967907 0.968521 0.004415	0.001723 0.985570 0.992248 -0.005183	0.014127 0.988394 0.994277 0.008776	0.042453 0.982547 0.952261 0.000757	0.052149 0.984058 0.973775 0.028152	-0.008703 0.995422 0.994134 -0.009365	2 -0.014228 9999
4 62	20 20	4 62	0.146243 0.863756 0.928246 0.011627	0.069865 0.964302 0.962762 0.016467	0.004690 0.989933 0.985794 0.001007	0.004434 0.989432 0.985987 0.000373	0.007097 0.992901 0.988606 0.012552	0.066752 0.979368 0.961995 0.025481	0.012917 0.988466 0.995370 0.008795	0.075180 0.967907 0.966792 0.023464	0.027655 0.985570 0.993909 0.026355	-0.000218 0.988394 0.990979 -0.007714	-0.021737 0.982547 0.993683 -0.012808	0.029749 0.984058 0.978449 0.002168	-0.000396 0.995422 0.995611 0.001139	8 0.017505 9999
4 63	20 20	4 63	0.183143 0.863756 0.862558 0.002902	0.016104 0.964302 0.992138 0.003287	0.006198 0.989933 0.986969 0.006861	0.006169 0.989432 0.988773 0.006871	0.005660 0.992901 0.983131 -0.002002	0.040586 0.979368 0.987596 0.018127	-0.017279 0.988466 0.990991 -0.010184	0.012786 0.967907 0.989334 -0.003153	-0.000742 0.985570 0.993249 -0.006058	0.011892 0.988394 0.988787 0.001089	0.028099 0.982547 0.967117 -0.004023	0.015832 0.984058 0.993840 0.007406	-0.003891 0.995422 0.994031 -0.002963	6 -0.005436 9999
4 64	20 20	4 64	0.197729 0.863756 0.852411 0.014771	0.025727 0.964302 0.984228 0.000531	-0.000646 0.989933 0.978212 -0.000072	-0.002378 0.989432 0.977644 -0.002267	0.001880 0.992901 0.980310 -0.008575	0.002491 0.979368 0.993682 0.001747	0.000861 0.988466 0.989288 -0.003525	0.012853 0.967907 0.994273 0.007513	-0.001570 0.985570 0.990141 -0.010906	0.001604 0.988394 0.986771 -0.010382	0.056447 0.982547 0.962837 0.020253	0.011737 0.984058 0.993288 0.014527	0.005594 0.995422 0.994072 0.007060	10 0.017296 9999
4 65	20 20	4 65	0.181481 0.863756 0.868271 -0.002627	-0.017038 0.964302 0.987362 -0.002226	-0.006143 0.989933 0.995265 -0.007993	-0.005153 0.989432 0.996232 -0.004720	-0.032493 0.992901 0.961798 -0.018493	-0.021706 0.979368 0.982961 0.004152	0.012770 0.988466 0.992723 0.014931	-0.062893 0.967907 0.963104 -0.006274	0.007815 0.985570 0.988393 -0.001515	-0.023819 0.988394 0.971762 0.000328	-0.013727 0.982547 0.987509 0.003578	0.026745 0.984058 0.982625 0.010222	0.025204 0.995422 0.993780 0.025987	0 0.000000 9999
4 66	20 20	4 66	0.186454 0.863756 0.862676 0.003052	0.030768 0.964302 0.989612 0.017305	-0.014287 0.989933 0.969033 -0.018837	-0.015648 0.989432 0.967730 -0.020752	0.016327 0.992901 0.984419 0.009982	0.040209 0.979368 0.972830 0.009174	-0.016331 0.988466 0.990543 -0.012273	0.074979 0.967907 0.966655 0.031998	0.010699 0.985570 0.991686 0.006124	0.007470 0.988394 0.990057 -0.001700	0.067227 0.982547 0.943861 0.028661	0.023744 0.984058 0.987873 0.013600	0.028091 0.995422 0.994640 0.026535	7 0.009882 9999
4 67	20 19	4 67	0.129621 0.863756 0.940242 -0.000087	0.069188 0.964302 0.945539 0.006852	0.007896 0.989933 0.988168 0.006520	0.007429 0.989432 0.988576 0.004371	-0.001008 0.992901 0.975460 0.008903	0.066955 0.979368 0.961900 0.028076	0.003137 0.988466 0.994068 0.004635	0.069272 0.967907 0.960625 0.012497	0.011782 0.985570 0.992780 0.004562	0.047751 0.988394 0.986165 0.034890	0.002124 0.982547 0.987080 0.020451	0.034004 0.984058 0.978683 0.009430	0.015057 0.995422 0.995056 0.012917	0 0.000000 9999
4 68	20 20	4 68	0.247109 0.863756 0.848759 0.029487	-0.078499 0.964302 0.949239 -0.013038	0.001871 0.989933 0.928741 -0.001460	0.000367 0.989432 0.941787 0.000726	0.018450 0.992901 0.987570 0.009683	0.025210 0.979368 0.994369 0.024777	0.011455 0.988466 0.995253 0.013695	0.027087 0.967907 0.994103 0.018417	0.019052 0.985570 0.991007 0.016751	0.006391 0.988394 0.983821 -0.007958	-0.011794 0.982547 0.992142 -0.001515	-0.042448 0.984058 0.958569 -0.009684	-0.001102 0.995422 0.993658 -0.001805	0 0.029487 9999
4 69	20 19	4 69	0.224970 0.863756 0.844840 0.021864	0.038224 0.964302 0.990880 0.025105	-0.004411 0.989933 0.977885 -0.006675	-0.004509 0.989432 0.978949 -0.006858	0.008180 0.992901 0.983388 -0.003615	0.039060 0.979368 0.984723 0.014785	0.012567 0.988466 0.992350 0.012277	0.054766 0.967907 0.985946 0.027010	0.003089 0.985570 0.990877 -0.004278	0.013555 0.988394 0.979334 -0.004701	0.045176 0.982547 0.979670 0.024931	0.035100 0.984058 0.991891 0.031352	-0.001453 0.995422 0.995515 -0.001465	11 0.026182 9999
4 70	20 7	4 70	0.242025 0.863756 0.832433 0.019622	-0.041879 0.964302 0.965967 0.011325	-0.012447 0.989933 0.814902 -0.022463	0.011013 0.989432 0.990763 0.009408	-0.025248 0.992901 0.904008 0.002203	-0.004016 0.979368 0.993062 0.003974	-0.036728 0.988466 0.968449 -0.016014	-0.122142 0.967907 0.904374 -0.034956	0.039729 0.985570 0.960782 0.013771	-0.031057 0.988394 0.936326 0.004678	-0.101340 0.982547 0.874682 -0.046118	0.095755 0.984058 0.811974 0.028290	-0.002973 0.995422 0.995425 -0.003317	7 -0.026190 9999
4 71	20 5	4 71	0.354499 0.863756 0.664239 0.063695	-0.195733 0.964302 0.770548 -0.100266	-0.033248 0.989933 0.773445 -0.057998	-0.035784 0.989432 0.837388 -0.054662	0.014574 0.992901 0.986033 0.010523	0.020265 0.979368 0.991584 0.014201	-0.023927 0.988466 0.976174 -0.006075	0.008005 0.967907 0.991467 0.014992	0.007590 0.985570 0.993197 0.001118	0.089830 0.988394 0.728432 0.032565	-0.082752 0.982547 0.891360 -0.018931	-0.124536 0.984058 0.816339 -0.069918	0.006183 0.995422 0.991349 0.006233	0 0.063695 35
5 6	20 13	5 6	0.143123 0.929168 0.927118 0.018273	-0.012188 0.994260 0.986936 -0.012474	-0.020830 0.992504 0.558523 -0.004040	-0.003215 0.992333 0.985508 0.000940	-0.053247 0.991374 0.958827 -0.034243	-0.049496 0.984104 0.974832 -0.022486	-0.033819 0.990590 0.981402 -0.021264	-0.110808 0.977611 0.963833 -0.070952	0.007039 0.993798 0.985735 -0.000440	-0.073231 0.986796 0.964749 -0.043467	-0.054818 0.964656 0.974678 -0.016669	0.124139 0.978527 0.506135 0.017837	0.009465 0.994819 0.990990 0.007367	7 -0.036007 -9
5 7	20 19	5 7	0.114698 0.929168 0.933064 0.002926	0.006976 0.994260 0.994688 0.006189	0.018241 0.992504 0.986792 0.015386	0.017939 0.992333 0.986398 0.015982	0.008596 0.991374 0.986814 -0.002778	0.048415 0.984104 0.976996 0.021736	-0.039859 0.990590 0.977096 -0.023035	0.032395 0.977611 0.975629 -0.002128	0.005625 0.993798 0.993662 0.004073	-0.015533 0.986796 0.990644 -0.028037	-0.037155 0.964656 0.989866 -0.027975	0.021242 0.978527 0.990307 0.006950	0.005753 0.994819 0.995595 0.003834	9 -0.009057 9999
5 8	20 20	5 8	0.173483 0.929168 0.884055 0.015344	0.006402 0.994260 0.992354 0.005539	0.020864 0.992504 0.989931 0.023004	0.021567 0.992333 0.989275 0.024263	-0.001467 0.991374 0.990899 -0.008592	0.043137 0.984104 0.978334 0.018554	0.005988 0.990590 0.989544 0.013124	0.031674 0.977611 0.978181 0.001377	-0.017189 0.993798 0.994418 -0.016640	0.002696 0.986796 0.987817 -0.008288	0.000955 0.964656 0.994761 0.008954	0.027584 0.978527 0.989580 0.013271	0.009342 0.994819 0.994038 0.008159	8 -0.015979 9999
5 9	20 20	5 9	0.175712 0.929168 0.857079 0.020180	0.015062 0.994260 0.974419 0.011498	-0.011540 0.992504 0.982217 -0.012223	-0.009545 0.992333 0.982561 -0.010619	0.004165 0.991374 0.989346 -0.006064	0.021358 0.984104 0.985443 -0.000079	0.010078 0.990590 0.991339 0.017518	0.060007 0.977611 0.967107 0.022242	0.003771 0.993798 0.992339 -0.000499	0.022848 0.986796 0.990351 0.011492	0.078229 0.964656 0.966988 0.031646	0.029559 0.978527 0.992260 0.020675	-0.000627 0.994819 0.996595 -0.001105	10 0.025271 9999
5 10	20 20	5 10	0.165738 0.929168 0.884414 0.023216	-0.016028 0.994260 0.988626 -0.018403	-0.011099 0.992504 0.993672 -0.011238	-0.023995 0.992333 0.991870 -0.024032	-0.001017 0.991374 0.991165 0.002962	0.001015 0.984104 0.995056 -0.002215	0.022779 0.990590 0.967641 0.001107	-0.020023 0.977611 0.986441 -0.001016	0.035058 0.993798 0.988878 0.028760	-0.004405 0.986796 0.975451 0.012653	-0.011177 0.964656 0.990071 -0.000294	0.020237 0.978527 0.988016 -0.000931	-0.010001 0.994819 0.995456 -0.009772	8 0.025840 9999
5 11	20 19	5 11	0.107621 0.929168 0.912955 -0.015749	0.024266 0.994260 0.992775 0.024396	0.008370 0.992504 0.984181 0.004613	0.008581 0.992333 0.983769 0.003873	-0.007538 0.991374 0.991725 -0.003806	0.049933 0.984104 0.991442 0.036432	0.023751 0.990590 0.965997 0.004880	-0.007053 0.977611 0.986157 0.012661	0.015832 0.993798 0.991277 0.013768	0.015569 0.986796 0.991557 0.001637	0.052241 0.964656 0.962038 -0.007703	0.029031 0.978527 0.981670 0.001876	0.009799 0.994819 0.995272 0.007717	0 0.000000 9999
5 12	20 20	5 12	0.127835 0.929168 0.907602 -0.001503	0.007300 0.994260 0.992868 0.006989	0.015851 0.992504 0.936822 0.000977	0.013888 0.992333 0.939601 0.000233	0.018806 0.991374 0.971752 0.002267	-0.048721 0.984104 0.974453 -0.020062	-0.041049 0.990590 0.954687 -0.020912	-0.012585 0.977611 0.993614 -0.009875	0.024255 0.993798 0.991380 0.020753	0.007887 0.986796 0.986400 -0.001067	-0.027990 0.964656 0.992951 -0.016634	-0.051695 0.978527 0.972912 -0.015757	0.010476 0.994819 0.994685 0.010012	0 0.000000 9999
5 13	20 20	5 13	0.142176 0.929168 0.883040 0.008086	0.017039 0.994260 0.993181 0.020016	-0.000040 0.992504 0.947829 -0.011895	-0.002898 0.992333 0.949611 -0.014788	0.040337 0.991374 0.967267 0.022336	-0.070577 0.984104 0.968803 -0.041248	-0.038108 0.990590 0.955938 -0.016658	-0.015994 0.977611 0.994926 -0.011166	-0.005367 0.993798 0.991679 -0.009192	0.002291 0.986796 0.989374 -0.008524	-0.025848 0.964656 0.993868 -0.015875	-0.042378 0.978527 0.972367 -0.011132	-0.005525 0.994819 0.994686 -0.006769	4 0.013439 9999
5 14	20 20	5 14	0.130572 0.929168 0.894566 -0.002167	-0.002753 0.994260 0.991378 -0.003367	0.001995 0.992504 0.951554 -0.005153	0.000295 0.992333 0.954289 -0.006842	-0.000295 0.991374 0.980779 -0.016162	-0.021235 0.984104 0.991777 -0.014053	-0.041688 0.990590 0.980511 -0.027415	0.005257 0.977611 0.985932 -0.016258	0.001447 0.993798 0.994336 -0.001067	0.010818 0.986796 0.989294 0.003153	0.012932 0.964656 0.993569 0.010199	-0.032325 0.978527 0.984548 -0.009056	-0.006614 0.994819 0.992891 -0.006054	0 0.000000 9999
5 15	20 12	5 15	0.123517 0.929168 0.928776 0.012169	-0.008329 0.994260 0.983990 -0.007504	-0.001254 0.992504 0.991847 0.000709	-0.001426 0.992333 0.995404 0.000144	-0.028477 0.991374 0.971647 -0.010852	-0.032404 0.984104 0.986327 -0.015631	-0.022196 0.990590 0.981539 -0.010196	-0.057621 0.977611 0.984363 -0.032454	0.002986 0.993798 0.993303 -0.002205	-0.020944 0.986796 0.986597 -0.004988	-0.028783 0.964656 0.988271 -0.013073	0.015508 0.978527 0.986766 0.001875	0.016044 0.994819 0.992763 0.016915	7 -0.019873 9999
5 16	20 20	5 16	0.134288 0.929168 0.882314 -0.003202	0.000243 0.994260 0.965901 0.002862	-0.004491 0.992504 0.922533 0.007230	-0.000921 0.992333 0.928446 0.009682	0.015803 0.991374 0.990029 0.006945	-0.005088 0.984104 0.993805 -0.014319	-0.009140 0.990590 0.990313 -0.010853	0.007101 0.977611 0.991886 -0.006097	0.003838 0.993798 0.991887 0.000467	0.002727 0.986796 0.984980 -0.007170	-0.022319 0.964656 0.990041 -0.002545	-0.045516 0.978527 0.964452 -0.006637	0.028005 0.994819 0.994555 0.027425	0 0.000000 9999
5 17	20 20	5 17	0.137275 0.929168 0.867305 -0.003691	0.022906 0.994260 0.994725 0.024001	0.000803 0.992504 0.958597 -0.006836	0.000380 0.992333 0.960922 -0.008495	0.029602 0.991374 0.972783 0.013127	-0.051213 0.984104 0.973308 -0.022522	-0.018913 0.990590 0.962435 0.002023	-0.010521 0.977611 0.993026 -0.003587	0.009873 0.993798 0.991892 0.006309	0.008591 0.986796 0.989715 -0.000411	-0.029374 0.964656 0.994322 -0.026632	-0.029684 0.978527 0.985835 -0.005966	0.033286 0.994819 0.993678 0.033114	0 0.000000 9999
5 18	20 20	5 18	0.147774 0.929168 0.894024 0.020341	-0.001124 0.994260 0.992717 -0.000508	0.018673 0.992504 0.988959 0.017127	0.011624 0.992333 0.990630 0.009114	-0.035628 0.991374 0.976651 -0.019808	-0.020582 0.984104 0.988708 -0.006996	0.014206 0.990590 0.991774 0.010348	-0.044033 0.977611 0.972153 -0.015780	0.001231 0.993798 0.989722 -0.000039	-0.018360 0.986796 0.980272 -0.007093	0.000518 0.964656 0.994771 0.013545	0.031153 0.978527 0.990238 0.015080	0.020916 0.994819 0.995000 0.020909	0 0.020341 9999
5 19	20 16	5 19	0.094157 0.929168 0.939261 -0.000779	0.004254 0.994260 0.958463 0.005343	-0.000044 0.992504 0.993549 -0.000539	-0.001453 0.992333 0.993131 0.000137	-0.004808 0.991374 0.968679 0.012141	0.000350 0.984104 0.994621 0.004612	0.016926 0.990590 0.990231 0.008007	0.008889 0.977611 0.987969 -0.000832	-0.022538 0.993798 0.962584 -0.012935	0.012331 0.986796 0.958373 -0.010190	-0.025488 0.964656 0.995402 -0.018337	0.006804 0.978527 0.989092 -0.007088	0.006138 0.994819 0.996160 0.005431	0 0.000000 9999
5 20	20 20	5 20	0.123144 0.929168 0.893554 -0.000339	0.017969 0.994260 0.973891 0.016812	0.005771 0.992504 0.974919 0.006621	0.005241 0.992333 0.975426 0.006282	0.003173 0.991374 0.993825 -0.000670	0.030640 0.984104 0.979659 0.006754	0.004666 0.990590 0.993394 0.002114	0.042919 0.977611 0.972361 0.009757	0.019912 0.993798 0.993145 0.015437	0.008771 0.986796 0.992115 -0.000197	0.071615 0.964656 0.945598 0.006599	0.039293 0.978527 0.979105 0.013626	0.007396 0.994819 0.996053 0.007295	0 0.000000 9999
5 21	20 20	5 21	0.133691 0.929168 0.869599 -0.011431	-0.006972 0.994260 0.988946 -0.005259	0.006978 0.992504 0.974203 0.009197	0.004670 0.992333 0.974811 0.007303	0.027760 0.991374 0.973333 0.010263	-0.005525 0.984104 0.993490 -0.000259	0.003216 0.990590 0.995529 0.002322	0.011128 0.977611 0.989909 -0.000409	0.005282 0.993798 0.990881 0.002530	-0.008179 0.986796 0.992154 -0.018441	0.002300 0.964656 0.987673 -0.017797	-0.005226 0.978527 0.993679 -0.002792	0.017470 0.994819 0.995833 0.016656	0 0.000000 9999
5 22	20 20	5 22	0.100189 0.929168 0.909178 -0.012196	0.002071 0.994260 0.973553 0.004935	-0.005795 0.992504 0.991804 -0.005473	-0.002275 0.992333 0.995038 -0.003656	-0.007029 0.991374 0.990409 0.000604	0.051882 0.984104 0.976618 0.026004	0.007283 0.990590 0.988180 -0.004026	0.044933 0.977611 0.979033 0.017584	-0.004699 0.993798 0.966368 0.004128	0.003071 0.986796 0.985546 -0.008061	-0.044524 0.964656 0.991862 -0.023554	0.001257 0.978527 0.987297 -0.012522	-0.000315 0.994819 0.995208 -0.003564	0 0.000000 9999
5 23	20 20	5 23	0.048241 0.929168 0.955638 -0.011133	0.000091 0.994260 0.975217 -0.001903	-0.001057 0.992504 0.991132 0.000924	-0.000220 0.992333 0.992406 0.001163	-0.018684 0.991374 0.993239 -0.013628	0.030568 0.984104 0.981226 0.009605	-0.015649 0.990590 0.995573 -0.015137	0.021201 0.977611 0.982871 -0.001820	-0.000197 0.993798 0.994249 -0.002148	0.003005 0.986796 0.990659 -0.001126	-0.033765 0.964656 0.992359 -0.021506	0.001821 0.978527 0.988678 -0.017691	-0.000761 0.994819 0.995378 -0.000996	0 0.000000 9999
5 24	20 20	5 24	0.133214 0.929168 0.886579 -0.002308	-0.006654 0.994260 0.993551 -0.005213	0.008286 0.992504 0.961261 0.005817	0.008109 0.992333 0.961672 0.005815	0.033422 0.991374 0.970855 0.015696	-0.012679 0.984104 0.992519 -0.012889	-0.029501 0.990590 0.974010 -0.015654	0.016180 0.977611 0.989051 0.001918	-0.005079 0.993798 0.990326 -0.007867	0.006706 0.986796 0.987946 -0.004943	0.001835 0.964656 0.994817 0.002876	0.000230 0.978527 0.992119 0.006999	-0.010312 0.994819 0.994316 -0.010703	0 0.000000 9999
5 25	20 20	5 25	0.130699 0.929168 0.891981 -0.005262	0.006816 0.994260 0.981133 0.010658	-0.008570 0.992504 0.994373 -0.006442	-0.008875 0.992333 0.993214 -0.006504	-0.003960 0.991374 0.978199 0.005999	0.004511 0.984104 0.995614 0.007281	0.018017 0.990590 0.975175 0.001917	-0.030157 0.977611 0.969665 0.004165	0.005517 0.993798 0.992549 0.002648	-0.015231 0.986796 0.971428 0.001166	-0.030445 0.964656 0.993770 -0.018610	0.011099 0.978527 0.990199 -0.004987	-0.001163 0.994819 0.993923 -0.003394	0 0.000000 9999
5 26	20 20	5 26	0.152834 0.929168 0.870272 0.003023	0.006564 0.994260 0.988953 0.003852	0.003120 0.992504 0.978099 0.003506	0.000743 0.992333 0.978302 0.000978	0.003803 0.991374 0.988079 -0.004843	0.013712 0.984104 0.984064 -0.005675	-0.007536 0.990590 0.986605 -0.013073	-0.005839 0.977611 0.988119 -0.016385	-0.003171 0.993798 0.991541 -0.008556	0.005523 0.986796 0.986429 -0.003984	0.071041 0.964656 0.960564 0.016154	0.017528 0.978527 0.991381 0.004539	-0.002143 0.994819 0.996309 -0.001855	7 -0.007038 9999
5 27	20 20	5 27	0.150865 0.929168 0.877100 0.001412	0.017932 0.994260 0.970604 0.014658	-0.014827 0.992504 0.984955 -0.016288	-0.013179 0.992333 0.986479 -0.014851	0.007089 0.991374 0.989594 -0.000210	0.031477 0.984104 0.983062 0.010687	-0.007982 0.990590 0.990066 -0.005908	0.056623 0.977611 0.972365 0.018520	0.015775 0.993798 0.989482 0.012132	0.003901 0.986796 0.990808 -0.003791	0.070969 0.964656 0.964330 0.018789	0.033133 0.978527 0.984129 0.013164	0.015083 0.994819 0.994817 0.016377	10 0.005151 9999
5 28	20 20	5 28	0.141795 0.929168 0.896701 0.005330	-0.008656 0.994260 0.985207 -0.010512	0.000262 0.992504 0.995475 -0.000431	0.002002 0.992333 0.995804 0.001924	0.019232 0.991374 0.990429 0.023530	0.015128 0.984104 0.992983 0.018161	0.020554 0.990590 0.976385 0.003954	-0.006576 0.977611 0.989430 0.003780	0.019619 0.993798 0.987861 0.014307	-0.017375 0.986796 0.983876 -0.005144	-0.001742 0.964656 0.987721 0.023624	0.014582 0.978527 0.995502 0.008401	0.002925 0.994819 0.992814 0.002938	10 0.011221 9999
5 29	20 20	5 29	0.161004 0.929168 0.869503 0.004183	0.000225 0.994260 0.983810 0.000766	-0.036366 0.992504 0.966800 -0.028150	-0.034624 0.992333 0.969160 -0.027961	0.008891 0.991374 0.982234 0.000778	-0.020624 0.984104 0.994926 -0.018402	-0.011522 0.990590 0.990162 -0.007643	-0.000367 0.977611 0.991029 -0.010723	-0.001398 0.993798 0.994750 -0.001787	0.004642 0.986796 0.991149 -0.003285	-0.024038 0.964656 0.992692 -0.016305	-0.025794 0.978527 0.981057 -0.002328	0.008101 0.994819 0.995686 0.009422	2 -0.010851 9999
5 30	20 20	5 30	0.160349 0.929168 0.872145 0.003730	0.002608 0.994260 0.991127 0.004630	0.001329 0.992504 0.988106 -0.005310	0.000581 0.992333 0.983203 -0.008535	-0.001540 0.991374 0.982033 0.009720	-0.023038 0.984104 0.993415 -0.019960	0.029441 0.990590 0.979155 0.015920	-0.065445 0.977611 0.964831 -0.027159	0.011078 0.993798 0.986185 0.003028	-0.030642 0.986796 0.967242 -0.013288	-0.007961 0.964656 0.991314 0.010887	0.041805 0.978527 0.991718 0.025023	-0.012940 0.994819 0.995115 -0.014075	7 -0.010065 9999
5 31	20 20	5 31	0.188845 0.929168 0.855360 0.031085	-0.039969 0.994260 0.993567 -0.040609	-0.002775 0.992504 0.989885 -0.008391	-0.000384 0.992333 0.989790 -0.007127	0.012897 0.991374 0.990545 0.015054	-0.006359 0.984104 0.989008 0.008018	0.016007 0.990590 0.989282 0.012218	0.014768 0.977611 0.989654 0.028425	-0.010032 0.993798 0.989474 -0.013557	0.012169 0.986796 0.995072 0.010943	0.003771 0.964656 0.993066 0.016353	0.022984 0.978527 0.989199 0.017227	-0.005546 0.994819 0.990217 -0.003472	1 -0.035529 168
5 32	20 20	5 32	0.152241 0.929168 0.879018 -0.003198	-0.022482 0.994260 0.988470 -0.020442	-0.037071 0.992504 0.969057 -0.029220	-0.031654 0.992333 0.971237 -0.024937	0.017370 0.991374 0.987279 0.008324	-0.004436 0.984104 0.995405 -0.009566	-0.015383 0.990590 0.993607 -0.012571	0.021975 0.977611 0.988739 0.007397	-0.014609 0.993798 0.993780 -0.015880	0.026130 0.986796 0.987999 0.013731	0.007192 0.964656 0.991388 -0.003586	-0.039095 0.978527 0.986936 -0.020712	-0.006270 0.994819 0.994759 -0.006640	0 0.000000 9999
5 33	20 20	5 33	0.157667 0.929168 0.863840 -0.012458	0.009180 0.994260 0.985538 0.006410	0.019975 0.992504 0.949333 0.009643	0.020543 0.992333 0.949955 0.009726	0.002238 0.991374 0.981200 -0.011281	0.020338 0.984104 0.991338 0.010607	-0.017561 0.990590 0.981818 -0.007227	0.055791 0.977611 0.959558 0.013250	0.002264 0.993798 0.991490 -0.003017	0.009266 0.986796 0.985547 -0.004596	0.017952 0.964656 0.986663 -0.002863	-0.004799 0.978527 0.983486 0.018877	-0.007841 0.994819 0.995043 -0.007456	0 0.000000 9999
5 34	20 20	5 34	0.188538 0.929168 0.825750 0.011538	-0.016400 0.994260 0.987686 -0.014077	-0.030160 0.992504 0.951951 -0.019933	-0.027450 0.992333 0.954796 -0.018155	0.023526 0.991374 0.969665 0.002154	-0.005811 0.984104 0.994902 -0.009409	-0.029088 0.990590 0.992245 -0.022944	0.016927 0.977611 0.980907 -0.012805	0.020666 0.993798 0.992643 0.017473	-0.005929 0.986796 0.981324 -0.021391	0.026479 0.964656 0.989050 0.008578	-0.033620 0.978527 0.983659 -0.018720	-0.003977 0.994819 0.995056 -0.004766	6 -0.016270 9999
5 35	20 20	5 35	0.174492 0.929168 0.836081 0.010775	-0.003380 0.994260 0.992720 -0.004567	-0.000078 0.992504 0.988329 -0.001227	-0.001885 0.992333 0.989114 -0.003621	0.023628 0.991374 0.982451 0.011126	-0.020690 0.984104 0.993617 -0.018983	0.011700 0.990590 0.993179 0.012817	0.018721 0.977611 0.989527 0.005423	0.002493 0.993798 0.995794 0.000738	0.029813 0.986796 0.984474 0.016863	0.070192 0.964656 0.953799 0.011684	0.016056 0.978527 0.988835 0.002027	-0.015974 0.994819 0.995625 -0.014167	9 0.013480 9999
5 36	20 20	5 36	0.162909 0.929168 0.855138 -0.005792	0.006014 0.994260 0.980551 0.004081	0.012888 0.992504 0.986363 0.013126	0.012195 0.992333 0.986656 0.012063	0.014220 0.991374 0.994018 0.011489	0.034896 0.984104 0.980749 0.011729	0.012531 0.990590 0.984267 0.001650	0.006834 0.977611 0.992587 -0.005625	-0.005690 0.993798 0.992996 -0.008806	0.012694 0.986796 0.986289 0.001172	0.061922 0.964656 0.933944 -0.016372	0.039524 0.978527 0.971579 0.004521	-0.023245 0.994819 0.995009 -0.024751	0 0.000000 9999
5 37	20 20	5 37	0.148366 0.929168 0.887088 0.005117	-0.001090 0.994260 0.965678 -0.005973	0.011392 0.992504 0.990785 0.008910	0.011323 0.992333 0.991511 0.008859	0.005036 0.991374 0.993411 0.004936	0.047799 0.984104 0.972772 0.017877	-0.009143 0.990590 0.994449 -0.003915	0.044118 0.977611 0.965771 0.002940	0.012514 0.993798 0.992101 0.009191	0.004879 0.986796 0.990543 -0.005597	0.021849 0.964656 0.987107 0.014957	0.028883 0.978527 0.986485 0.003880	0.000684 0.994819 0.996120 -0.000021	10 0.008748 9999
5 38	20 20	5 38	0.186691 0.929168 0.855518 0.022774	-0.018808 0.994260 0.977650 -0.016690	-0.010813 0.992504 0.961433 -0.000069	-0.011532 0.992333 0.963743 -0.001320	0.038219 0.991374 0.981212 0.023997	-0.027689 0.984104 0.990022 -0.016517	0.008003 0.990590 0.994316 0.004413	0.018927 0.977611 0.992560 0.011664	-0.004080 0.993798 0.995252 -0.005328	0.014321 0.986796 0.988899 0.006774	0.004844 0.964656 0.990643 -0.011687	-0.029698 0.978527 0.984831 -0.010414	-0.019306 0.994819 0.994113 -0.020976	4 0.023378 9999
5 39	20 20	5 39	0.158914 0.929168 0.868097 -0.005442	0.003619 0.994260 0.970635 0.000134	-0.001946 0.992504 0.990079 -0.004265	-0.006498 0.992333 0.990457 -0.008676	0.033335 0.991374 0.985787 0.018722	0.022944 0.984104 0.990528 0.007644	-0.000962 0.990590 0.990212 0.006544	0.048987 0.977611 0.976328 0.017264	-0.014119 0.993798 0.992104 -0.016169	0.004644 0.986796 0.985852 -0.006879	0.087255 0.964656 0.953606 0.027992	0.038050 0.978527 0.980523 0.015819	-0.002637 0.994819 0.995121 -0.001380	0 0.000000 9999
5 40	20 20	5 40	0.181421 0.929168 0.843382 0.003791	-0.011988 0.994260 0.961499 -0.010696	-0.015368 0.992504 0.941784 -0.006262	-0.016158 0.992333 0.943901 -0.008347	-0.006310 0.991374 0.990273 -0.015485	0.000600 0.984104 0.993626 0.006187	-0.007935 0.990590 0.994358 -0.007674	0.015680 0.977611 0.993050 0.009702	0.016193 0.993798 0.992856 0.013705	0.009930 0.986796 0.989495 -0.002842	-0.010613 0.964656 0.989496 0.006019	-0.063275 0.978527 0.960700 -0.022758	0.002693 0.994819 0.995799 0.002994	4 -0.007662 9999
5 41	20 20	5 41	0.183839 0.929168 0.894535 0.057462	0.027755 0.994260 0.968242 0.026777	-0.008480 0.992504 0.992256 -0.010789	-0.007734 0.992333 0.993478 -0.010474	-0.010116 0.991374 0.993390 -0.014870	0.042879 0.984104 0.985465 0.024785	-0.004275 0.990590 0.985962 0.002627	0.048506 0.977611 0.980729 0.022673	-0.007946 0.993798 0.994848 -0.008025	0.000320 0.986796 0.990130 -0.006995	0.034440 0.964656 0.991561 0.023878	0.012675 0.978527 0.986986 -0.000746	-0.004699 0.994819 0.994194 -0.006101	0 0.057462 46
5 42	20 20	5 42	0.180513 0.929168 0.864205 0.025180	0.004567 0.994260 0.977362 0.004609	-0.001963 0.992504 0.983394 -0.005447	-0.007071 0.992333 0.987068 -0.012488	-0.039505 0.991374 0.987301 -0.028535	0.035956 0.984104 0.978148 0.011453	0.010751 0.990590 0.983333 -0.003078	0.028763 0.977611 0.985071 0.009908	-0.022203 0.993798 0.971224 -0.014681	0.004507 0.986796 0.988716 -0.004921	-0.028827 0.964656 0.989198 -0.021108	0.007500 0.978527 0.987652 -0.009846	0.006603 0.994819 0.993907 0.005592	4 -0.026805 9999
5 43	20 19	5 43	0.091939 0.929168 0.956096 0.002728	-0.007200 0.994260 0.978032 -0.007504	-0.035089 0.992504 0.990970 -0.035085	-0.046553 0.992333 0.977287 -0.047151	0.002855 0.991374 0.986810 -0.007033	-0.012144 0.984104 0.990613 -0.002336	-0.021158 0.990590 0.983659 -0.008000	0.001797 0.977611 0.992220 0.005417	-0.002371 0.993798 0.992258 -0.001541	0.008167 0.986796 0.983572 -0.004874	-0.015769 0.964656 0.991599 -0.000342	0.027193 0.978527 0.990480 0.021844	-0.005489 0.994819 0.993834 -0.005674	3 -0.011341 9999
5 44	20 20	5 44	0.143654 0.929168 0.890892 0.005406	0.029942 0.994260 0.970209 0.033589	0.011728 0.992504 0.991984 0.007673	-0.004730 0.992333 0.991327 -0.008894	-0.034208 0.991374 0.972734 -0.019558	-0.012080 0.984104 0.990679 -0.000753	0.028001 0.990590 0.987917 0.018515	0.000760 0.977611 0.991964 0.010528	0.002043 0.993798 0.956572 0.014683	0.016548 0.986796 0.982597 -0.003037	-0.029182 0.964656 0.990538 -0.010074	0.007992 0.978527 0.991213 -0.005629	-0.011128 0.994819 0.995698 -0.009045	4 -0.010283 9999
5 45	20 14	5 45	0.114149 0.929168 0.914789 -0.014234	-0.010257 0.994260 0.985682 -0.009863	0.000358 0.992504 0.998029 -0.000895	0.000372 0.992333 0.985388 0.006158	0.002709 0.991374 0.991291 -0.004890	0.005237 0.984104 0.991993 -0.008642	0.012108 0.990590 0.977904 -0.006157	-0.005994 0.977611 0.985694 -0.017718	-0.021505 0.993798 0.992840 -0.022185	-0.020524 0.986796 0.972898 -0.007474	-0.000152 0.964656 0.994169 0.007543	0.000855 0.978527 0.993222 -0.003746	-0.002154 0.994819 0.994826 -0.002264	0 0.000000 9999
5 46	20 20	5 46	0.156450 0.929168 0.897147 0.015889	0.007864 0.994260 0.992239 0.006084	0.001611 0.992504 0.979584 -0.000849	0.000882 0.992333 0.980055 -0.002118	0.015230 0.991374 0.984295 0.002228	0.008174 0.984104 0.993212 0.009474	0.002453 0.990590 0.991080 0.005172	0.000028 0.977611 0.994583 -0.006915	0.002977 0.993798 0.991740 -0.000788	0.013580 0.986796 0.986675 0.002825	0.034162 0.964656 0.981533 -0.002034	0.014118 0.978527 0.994014 0.009017	0.005712 0.994819 0.995535 0.005550	0 0.015889 9999
5 47	20 13	5 47	0.086138 0.929168 0.948585 -0.015447	0.000961 0.994260 0.970341 0.001605	0.007157 0.992504 0.994150 0.008820	0.000741 0.992333 0.994979 0.002865	-0.017920 0.991374 0.984910 -0.007068	-0.010784 0.984104 0.988882 -0.000076	-0.004435 0.990590 0.994495 -0.006087	-0.011679 0.977611 0.989149 -0.004839	-0.007242 0.993798 0.986000 0.000788	0.003602 0.986796 0.979536 -0.004183	-0.002820 0.964656 0.994106 0.004611	-0.001370 0.978527 0.985879 -0.009435	0.009481 0.994819 0.994001 0.009497	0 0.000000 9999
5 48	20 20	5 48	0.131136 0.929168 0.881420 -0.009187	-0.007932 0.994260 0.986288 -0.010006	0.001171 0.992504 0.950835 -0.003866	0.002316 0.992333 0.952588 -0.002203	0.013979 0.991374 0.986873 0.001211	-0.019732 0.984104 0.984626 -0.002174	-0.017054 0.990590 0.972378 -0.005645	0.006584 0.977611 0.994493 0.007936	0.001045 0.993798 0.991619 -0.003736	0.027208 0.986796 0.990402 0.016562	0.011873 0.964656 0.993037 0.001703	-0.022786 0.978527 0.990317 -0.013774	0.006081 0.994819 0.994342 0.006911	0 0.000000 9999
5 49	20 20	5 49	0.141133 0.929168 0.878872 0.000763	0.008931 0.994260 0.965613 0.005422	-0.021568 0.992504 0.973276 -0.019937	-0.020421 0.992333 0.974229 -0.019850	-0.010260 0.991374 0.993821 -0.012080	0.047464 0.984104 0.974147 0.019756	-0.009652 0.990590 0.985934 -0.009947	0.054189 0.977611 0.972034 0.018839	0.008561 0.993798 0.994520 0.006235	0.004990 0.986796 0.993778 -0.002108	0.057334 0.964656 0.965524 0.012821	0.029290 0.978527 0.976033 0.004355	-0.002708 0.994819 0.994716 -0.004909	2 -0.003900 9999
5 50	20 20	5 50	0.154818 0.929168 0.886042 0.017410	-0.005411 0.994260 0.993856 -0.008169	-0.002433 0.992504 0.983681 -0.002500	-0.003743 0.992333 0.984658 -0.004121	0.005561 0.991374 0.981773 -0.007964	0.032916 0.984104 0.984696 0.013732	-0.011782 0.990590 0.984360 0.000837	0.034723 0.977611 0.980484 0.010875	-0.029342 0.993798 0.994335 -0.028879	0.023646 0.986796 0.988259 0.016462	-0.004378 0.964656 0.993351 -0.001053	-0.004445 0.978527 0.994214 -0.008033	-0.023943 0.994819 0.995552 -0.023041	8 -0.022423 9999
5 51	20 20	5 51	0.116604 0.929168 0.894413 -0.013965	-0.015257 0.994260 0.991447 -0.013416	0.012045 0.992504 0.940388 -0.001104	0.010386 0.992333 0.941418 -0.002032	0.031490 0.991374 0.971911 0.012014	-0.047509 0.984104 0.960045 -0.010499	-0.031631 0.990590 0.950612 -0.009936	-0.020559 0.977611 0.990644 -0.006134	-0.013373 0.993798 0.993340 -0.014388	0.005295 0.986796 0.988800 -0.003109	-0.028272 0.964656 0.987969 -0.006164	-0.043332 0.978527 0.966040 -0.001824	-0.017397 0.994819 0.995258 -0.017100	0 0.000000 9999
5 52	20 20	5 52	0.121626 0.929168 0.898849 -0.003542	0.010483 0.994260 0.984580 0.008903	0.008370 0.992504 0.970453 0.001329	0.009026 0.992333 0.971569 0.002191	0.031097 0.991374 0.983444 0.017225	0.007022 0.984104 0.992775 -0.000902	-0.012785 0.990590 0.980251 -0.003438	0.028671 0.977611 0.976724 -0.000828	0.015624 0.993798 0.995467 0.013373	0.009412 0.986796 0.986547 -0.000856	0.029379 0.964656 0.987342 0.004350	-0.006922 0.978527 0.987001 0.004120	0.009673 0.994819 0.995715 0.008742	0 0.000000 9999
5 53	20 20	5 53	0.088769 0.929168 0.951854 0.000939	0.003896 0.994260 0.974763 0.003558	-0.000412 0.992504 0.994379 -0.004675	-0.000450 0.992333 0.994402 -0.003479	0.005062 0.991374 0.993224 0.000772	-0.013890 0.984104 0.981292 0.012894	-0.006671 0.990590 0.988698 0.002823	-0.004698 0.977611 0.992462 0.005556	0.004303 0.993798 0.994546 -0.000007	0.009382 0.986796 0.990083 0.004082	-0.025111 0.964656 0.990178 -0.001987	0.018675 0.978527 0.990728 0.002411	-0.001443 0.994819 0.995462 -0.000519	7 0.002284 9999
5 54	20 20	5 54	0.150239 0.929168 0.862550 -0.000282	0.004290 0.994260 0.995415 0.006470	-0.009017 0.992504 0.978609 -0.007340	-0.008677 0.992333 0.979212 -0.006215	0.019137 0.991374 0.981579 0.003559	-0.002819 0.984104 0.991506 0.007052	0.034326 0.990590 0.989465 0.033995	-0.000528 0.977611 0.993635 -0.003409	0.024091 0.993798 0.993506 0.020598	0.026571 0.986796 0.985473 0.013089	0.065576 0.964656 0.957271 0.009266	0.039376 0.978527 0.989772 0.025517	0.015587 0.994819 0.995843 0.015192	0 0.000000 9999
5 55	20 20	5 55	0.140030 0.929168 0.873298 0.006101	-0.005762 0.994260 0.983446 -0.004155	-0.017505 0.992504 0.935037 -0.003338	-0.016167 0.992333 0.936744 -0.003054	0.041041 0.991374 0.968465 0.020030	-0.004693 0.984104 0.992000 0.005657	-0.004226 0.990590 0.991267 0.000394	0.036470 0.977611 0.987635 0.020327	-0.007106 0.993798 0.991546 -0.010247	0.003907 0.986796 0.988096 -0.007148	-0.014622 0.964656 0.993553 -0.000112	-0.021080 0.978527 0.974604 0.013149	0.017641 0.994819 0.994070 0.017223	7 0.011136 9999
5 56	20 20	5 56	0.065023 0.929168 0.947437 -0.020326	-0.010926 0.994260 0.958335 -0.009374	-0.000000 0.992504 0.993611 -0.001917	0.000122 0.992333 0.993104 -0.003266	0.003550 0.991374 0.984514 -0.004617	-0.023550 0.984104 0.985255 -0.002123	-0.045081 0.990590 0.981583 -0.031719	-0.000035 0.977611 0.994097 0.005032	-0.010525 0.993798 0.986878 -0.017904	0.002403 0.986796 0.975774 -0.008218	-0.033849 0.964656 0.991134 -0.013197	0.009274 0.978527 0.973049 -0.006486	-0.001975 0.994819 0.997579 -0.003332	0 0.000000 9999
5 57	20 20	5 57	0.156437 0.929168 0.890675 0.011645	-0.000829 0.994260 0.984449 -0.000486	0.018336 0.992504 0.994162 0.015067	0.017000 0.992333 0.994108 0.014524	-0.009396 0.991374 0.981098 0.005513	0.005673 0.984104 0.993198 0.010473	0.013109 0.990590 0.979481 0.005285	-0.047280 0.977611 0.973212 -0.010795	0.009511 0.993798 0.991524 0.003495	-0.018157 0.986796 0.978948 0.000221	-0.037185 0.964656 0.991157 -0.018722	0.010548 0.978527 0.991660 -0.003663	-0.000879 0.994819 0.994683 -0.000362	0 0.011645 9999
5 58	20 20	5 58	0.160619 0.929168 0.854169 0.006119	0.023031 0.994260 0.992792 0.025095	0.023731 0.992504 0.972702 0.016926	0.021997 0.992333 0.973184 0.016764	0.025324 0.991374 0.979593 0.009440	-0.037856 0.984104 0.983572 -0.015283	0.003413 0.990590 0.988896 0.009012	-0.001162 0.977611 0.993184 0.008046	-0.016333 0.993798 0.993072 -0.019932	0.008132 0.986796 0.988874 0.001720	0.025182 0.964656 0.978393 -0.007336	0.001587 0.978527 0.990997 -0.001663	0.001960 0.994819 0.994787 0.002803	8 -0.011044 9999
5 59	20 20	5 59	0.152786 0.929168 0.850214 -0.000859	0.009982 0.994260 0.986750 0.009487	0.003220 0.992504 0.977358 0.002168	0.003418 0.992333 0.978243 0.002371	0.016204 0.991374 0.986198 0.007295	0.001487 0.984104 0.988340 0.016708	-0.000412 0.990590 0.993203 -0.002521	0.008615 0.977611 0.995024 0.010359	0.001844 0.993798 0.994272 0.000082	0.011777 0.986796 0.983711 -0.004224	0.022463 0.964656 0.979417 -0.014338	0.031134 0.978527 0.987810 0.013118	-0.002612 0.994819 0.994527 -0.002189	0 0.000000 9999
5 60	20 20	5 60	0.137450 0.929168 0.898175 0.002659	-0.001932 0.994260 0.984887 0.000314	-0.001265 0.992504 0.989931 -0.001183	-0.001733 0.992333 0.989245 -0.003277	-0.020344 0.991374 0.983571 -0.008395	-0.018682 0.984104 0.976249 0.011146	0.002756 0.990590 0.993902 0.000058	-0.041340 0.977611 0.968774 -0.005610	0.011742 0.993798 0.973425 0.006738	-0.009114 0.986796 0.986469 -0.001849	-0.022393 0.964656 0.993164 -0.011613	0.022746 0.978527 0.989197 0.006069	0.019563 0.994819 0.988568 0.020347	4 -0.004725 9999
5 61	20 19	5 61	0.169270 0.929168 0.892794 0.033453	0.004931 0.994260 0.990598 0.000552	-0.021602 0.992504 0.981748 -0.017397	-0.023297 0.992333 0.981200 -0.018722	0.001038 0.991374 0.994996 -0.001151	0.084981 0.984104 0.956540 0.049517	0.019236 0.990590 0.987717 0.006209	0.063044 0.977611 0.968521 0.025132	0.020199 0.993798 0.992248 0.015942	0.019844 0.986796 0.994277 0.015763	0.094543 0.964656 0.952261 0.037231	0.062250 0.978527 0.973775 0.028276	0.016800 0.994819 0.994134 0.015596	10 0.035291 177
5 62	20 20	5 62	0.128687 0.929168 0.928246 0.015008	0.014122 0.994260 0.962762 0.010605	-0.004706 0.992504 0.985794 -0.004815	-0.002755 0.992333 0.985987 -0.002998	-0.033365 0.991374 0.988606 -0.022076	0.066860 0.984104 0.961995 0.030518	-0.022877 0.990590 0.995370 -0.022849	0.068047 0.977611 0.966792 0.027236	-0.002972 0.993798 0.993909 -0.007061	0.011595 0.986796 0.990979 0.004011	-0.017250 0.964656 0.993683 -0.002774	0.027908 0.978527 0.978449 -0.005624	-0.000161 0.994819 0.995611 0.000653	7 0.020218 9999
5 63	20 20	5 63	0.154143 0.929168 0.862558 0.000084	0.010991 0.994260 0.992138 0.010141	0.004391 0.992504 0.986969 0.005712	0.006027 0.992333 0.988773 0.007656	0.024683 0.991374 0.983131 0.013804	0.012193 0.984104 0.987596 -0.002905	-0.005777 0.990590 0.990991 -0.013745	0.018849 0.977611 0.989334 0.010807	0.025248 0.993798 0.993249 0.023351	0.001629 0.986796 0.988787 -0.008573	0.049271 0.964656 0.967117 0.006575	0.008886 0.978527 0.993840 -0.001701	-0.000930 0.994819 0.994031 0.001185	8 0.001401 9999
5 64	20 20	5 64	0.171112 0.929168 0.852411 0.014144	0.002277 0.994260 0.984228 -0.000144	-0.002106 0.992504 0.978212 -0.000564	-0.006619 0.992333 0.977644 -0.004814	0.010724 0.991374 0.980310 -0.002756	-0.011827 0.984104 0.993682 -0.011113	-0.004372 0.990590 0.989288 -0.003317	-0.010797 0.977611 0.994273 -0.017061	0.005617 0.993798 0.990141 0.004381	0.020420 0.986796 0.986771 0.008570	0.054479 0.964656 0.962837 0.005209	-0.004310 0.978527 0.993288 -0.004348	0.001286 0.994819 0.994072 0.000938	7 -0.015534 9999
5 65	20 20	5 65	0.170567 0.929168 0.868271 0.014936	-0.013818 0.994260 0.987362 -0.016807	0.016279 0.992504 0.995265 0.014703	0.009514 0.992333 0.996232 0.006653	-0.036014 0.991374 0.961798 -0.017019	-0.029560 0.984104 0.982961 -0.004885	-0.001970 0.990590 0.992723 -0.004244	-0.056605 0.977611 0.963104 -0.013187	0.006128 0.993798 0.988393 0.001607	-0.010841 0.986796 0.971762 0.009933	-0.036150 0.964656 0.987509 -0.009153	0.027140 0.978527 0.982625 0.006040	0.024638 0.994819 0.993780 0.023957	4 -0.015944 9999
5 66	20 20	5 66	0.162340 0.929168 0.862676 0.006113	0.022016 0.994260 0.989612 0.020241	-0.000317 0.992504 0.969033 -0.002425	0.002049 0.992333 0.967730 -0.000454	0.031465 0.991374 0.984419 0.018087	0.053840 0.984104 0.972830 0.027863	0.024137 0.990590 0.990543 0.018891	0.068866 0.977611 0.966655 0.034202	0.012175 0.993798 0.991686 0.007631	0.012402 0.986796 0.990057 0.007373	0.102176 0.964656 0.943861 0.040300	0.024958 0.978527 0.987873 0.008816	0.009528 0.994819 0.994640 0.011716	10 0.015696 9999
5 67	20 19	5 67	0.092197 0.929168 0.940242 -0.019156	-0.004608 0.994260 0.945539 -0.008647	-0.000839 0.992504 0.988168 0.001841	-0.002556 0.992333 0.988576 -0.000987	-0.029015 0.991374 0.975460 -0.014208	0.047254 0.984104 0.961900 0.010615	0.008457 0.990590 0.994068 0.007462	0.047917 0.977611 0.960625 0.004871	0.006520 0.993798 0.992780 0.005133	0.009281 0.986796 0.986165 0.000302	-0.033149 0.964656 0.987080 -0.006008	0.021961 0.978527 0.978683 -0.007802	0.000982 0.994819 0.995056 0.000640	0 0.000000 9999
5 68	20 20	5 68	0.243067 0.929168 0.848759 0.082024	0.016821 0.994260 0.949239 0.021954	-0.021657 0.992504 0.928741 -0.011374	-0.020928 0.992333 0.941787 -0.009630	-0.007060 0.991374 0.987570 -0.018640	0.016696 0.984104 0.994369 0.015383	0.002624 0.990590 0.995253 0.002884	0.025467 0.977611 0.994103 0.015626	-0.004735 0.993798 0.991007 -0.007200	0.007397 0.986796 0.983821 -0.005743	-0.023889 0.964656 0.992142 -0.006038	-0.069568 0.978527 0.958569 -0.028055	-0.009780 0.994819 0.993658 -0.008236	0 0.082024 17
5 69	20 19	5 69	0.176372 0.929168 0.844840 0.006875	-0.015015 0.994260 0.990880 -0.017025	0.020025 0.992504 0.977885 0.020838	0.016264 0.992333 0.978949 0.016571	0.030809 0.991374 0.983388 0.016590	0.025018 0.984104 0.984723 0.006840	-0.022259 0.990590 0.992350 -0.018825	0.024574 0.977611 0.985946 0.005888	-0.002144 0.993798 0.990877 -0.005956	0.007829 0.986796 0.979334 -0.005224	0.015918 0.964656 0.979670 -0.014743	0.002501 0.978527 0.991891 -0.005221	-0.016787 0.994819 0.995515 -0.018275	6 -0.011376 9999
5 70	20 7	5 70	0.211512 0.929168 0.832433 0.037102	-0.004617 0.994260 0.965967 -0.004033	0.003067 0.992504 0.814902 -0.025671	0.000501 0.992333 0.990763 -0.002140	-0.047572 0.991374 0.904008 -0.012947	-0.012738 0.984104 0.993062 -0.008471	0.028431 0.990590 0.968449 0.012274	-0.109976 0.977611 0.904374 -0.044858	0.032302 0.993798 0.960782 0.020543	-0.029495 0.986796 0.936326 0.002195	-0.151156 0.964656 0.874682 -0.058693	0.122057 0.978527 0.811974 0.031467	-0.014902 0.994819 0.995425 -0.015334	7 -0.040796 112
5 71	20 5	5 71	0.289082 0.929168 0.664239 0.062289	-0.006059 0.994260 0.770548 0.002922	-0.051346 0.992504 0.773445 -0.051766	-0.051007 0.992333 0.837388 -0.049031	-0.004505 0.991374 0.986033 -0.009067	0.001028 0.984104 0.991584 -0.003501	0.004899 0.990590 0.976174 -0.011611	-0.006773 0.977611 0.991467 -0.002288	-0.001090 0.993798 0.993197 -0.002743	0.079664 0.986796 0.728432 0.025390	-0.163518 0.964656 0.891360 -0.078505	-0.131304 0.978527 0.816339 -0.048488	-0.005495 0.994819 0.991349 -0.009220	0 0.062289 38
6 7	13 19	6 7	0.133461 0.927118 0.933064 0.020794	-0.010512 0.986936 0.994688 -0.008906	-0.000238 0.558523 0.986792 0.011253	0.024325 0.985508 0.986398 0.026315	-0.047669 0.958827 0.986814 -0.016825	-0.062604 0.974832 0.976996 -0.029445	0.033818 0.981402 0.977096 0.004604	-0.061439 0.963833 0.975629 -0.024188	-0.004222 0.985735 0.993662 -0.008285	-0.006349 0.964749 0.990644 0.017941	0.005121 0.974678 0.989866 0.001948	0.040550 0.506135 0.990307 0.004445	0.010413 0.990990 0.995595 0.012398	7 -0.022427 9999
6 8	13 20	6 8	0.158641 0.927118 0.884055 -0.002963	0.004086 0.986936 0.992354 0.006122	-0.005263 0.558523 0.989931 -0.002830	-0.004372 0.985508 0.989275 -0.000286	-0.039334 0.958827 0.990899 -0.020496	-0.081365 0.974832 0.978334 -0.051611	0.011253 0.981402 0.989544 -0.002391	-0.057710 0.963833 0.978181 -0.024604	-0.018665 0.985735 0.994418 -0.014274	-0.038138 0.964749 0.987817 -0.015025	-0.001539 0.974678 0.994761 -0.006359	0.025062 0.506135 0.989580 -0.005082	-0.004722 0.990990 0.994038 -0.008410	0 0.000000 9999
6 9	13 20	6 9	0.185237 0.927118 0.857079 0.016606	0.011046 0.986936 0.974419 0.029982	0.039714 0.558523 0.982217 0.019707	0.005968 0.985508 0.982561 0.007729	-0.050626 0.958827 0.989346 -0.021414	-0.043135 0.974832 0.985443 -0.016529	0.015375 0.981402 0.991339 0.006054	-0.053913 0.963833 0.967107 -0.006578	0.002128 0.985735 0.992339 -0.004951	-0.029131 0.964749 0.990351 -0.005375	-0.040495 0.974678 0.966988 -0.021709	-0.006671 0.506135 0.992260 -0.018815	-0.014447 0.990990 0.996595 -0.015670	4 -0.018857 9999
6 10	13 20	6 10	0.203482 0.927118 0.884414 0.055289	0.021406 0.986936 0.988626 0.024053	0.023087 0.558523 0.993672 0.012927	0.066787 0.985508 0.991870 0.063201	0.026191 0.958827 0.991165 0.007205	-0.033557 0.974832 0.995056 -0.031324	-0.077004 0.981402 0.967641 -0.043505	0.040834 0.963833 0.986441 0.017388	0.057965 0.985735 0.988878 0.044022	0.067118 0.964749 0.975451 0.032779	0.005159 0.974678 0.990071 0.003199	0.114617 0.506135 0.988016 0.028380	0.037843 0.990990 0.995456 0.038808	0 0.055289 -9
6 11	13 19	6 11	0.144849 0.927118 0.912955 0.015759	0.016969 0.986936 0.992775 0.020983	0.003517 0.558523 0.984181 0.014406	0.000332 0.985508 0.983769 0.001124	0.005555 0.958827 0.991725 -0.009317	-0.020477 0.974832 0.991442 -0.002229	-0.071133 0.981402 0.965997 -0.036168	0.016376 0.963833 0.986157 -0.003564	-0.002229 0.985735 0.991277 -0.010007	-0.022965 0.964749 0.991557 0.001245	-0.041783 0.974678 0.962038 -0.005170	0.035897 0.506135 0.981670 -0.005655	0.014816 0.990990 0.995272 0.012306	6 -0.023874 9999
6 12	13 20	6 12	0.146441 0.927118 0.907602 0.008763	-0.010040 0.986936 0.992868 -0.009787	0.103607 0.558523 0.936822 0.010435	0.014907 0.985508 0.939601 -0.009449	-0.078579 0.958827 0.971752 -0.026641	0.051830 0.974832 0.974453 0.012248	0.057717 0.981402 0.954687 0.018528	-0.012707 0.963833 0.993614 -0.018868	0.003563 0.985735 0.991380 -0.004600	-0.009231 0.964749 0.986400 0.012982	-0.002755 0.974678 0.992951 -0.009675	-0.076359 0.506135 0.972912 -0.012933	0.036551 0.990990 0.994685 0.033540	4 -0.015279 9999
6 13	13 20	6 13	0.149092 0.927118 0.883040 -0.003712	-0.001999 0.986936 0.993181 -0.006597	0.063285 0.558523 0.947829 -0.000973	0.010699 0.985508 0.949611 -0.005771	-0.055244 0.958827 0.967267 0.002672	0.064589 0.974832 0.968803 0.022317	0.071434 0.981402 0.955938 0.031930	0.022763 0.963833 0.994926 0.016178	0.021780 0.985735 0.991679 0.012309	-0.023669 0.964749 0.989374 0.000351	0.013896 0.974678 0.993868 0.008419	-0.052143 0.506135 0.972367 -0.009795	0.005084 0.990990 0.994686 0.000823	0 0.000000 9999
6 14	13 20	6 14	0.148543 0.927118 0.894566 0.004066	0.000431 0.986936 0.991378 0.004525	0.056643 0.558523 0.951554 -0.005382	0.003300 0.985508 0.954289 -0.004023	-0.061435 0.958827 0.980779 -0.023666	-0.013306 0.974832 0.991777 -0.023630	0.041503 0.981402 0.980511 0.020595	-0.019620 0.963833 0.985932 0.001155	-0.001828 0.985735 0.994336 -0.008069	-0.013131 0.964749 0.989294 0.005289	-0.016867 0.974678 0.993569 -0.016222	-0.031301 0.506135 0.984548 0.015348	0.003703 0.990990 0.992891 0.002636	4 -0.009809 9999
6 15	13 12	6 15	0.158186 0.927118 0.928776 0.035493	0.000727 0.986936 0.983990 -0.014417	0.036001 0.558523 0.991847 -0.000309	0.006233 0.985508 0.995404 0.000907	0.085317 0.958827 0.971647 0.032656	0.018349 0.974832 0.986327 -0.006900	0.021931 0.981402 0.981539 -0.002840	0.053405 0.963833 0.984363 0.019543	0.014720 0.985735 0.993303 0.005868	0.037271 0.964749 0.986597 0.008758	0.038464 0.974678 0.988271 0.017935	0.105111 0.506135 0.986766 0.025990	0.007497 0.990990 0.992763 0.004026	0 0.035493 169
6 16	13 20	6 16	0.145804 0.927118 0.882314 -0.008121	0.026389 0.986936 0.965901 0.003511	-0.077932 0.558523 0.922533 -0.011489	-0.036494 0.985508 0.928446 -0.026463	-0.020499 0.958827 0.990029 0.001827	-0.023310 0.974832 0.993805 -0.013555	-0.003358 0.981402 0.990313 -0.003532	-0.012057 0.963833 0.991886 0.003580	-0.002413 0.985735 0.991887 -0.008263	-0.030767 0.964749 0.984980 -0.010251	0.009166 0.974678 0.990041 -0.003843	-0.067339 0.506135 0.964452 -0.007689	0.006447 0.990990 0.994555 0.006659	0 0.000000 9999
6 17	13 20	6 17	0.167049 0.927118 0.867305 0.014363	0.013086 0.986936 0.994725 0.010784	0.053925 0.558523 0.958597 -0.017074	0.022013 0.985508 0.960922 0.005907	-0.059871 0.958827 0.972783 -0.007302	0.059643 0.974832 0.973308 0.020929	0.065302 0.981402 0.962435 0.028727	0.014226 0.963833 0.993026 0.007549	0.000581 0.985735 0.991892 -0.007472	-0.029019 0.964749 0.989715 -0.009544	-0.001303 0.974678 0.994322 -0.005832	-0.040725 0.506135 0.985835 0.012230	0.026871 0.990990 0.993678 0.022966	6 0.020313 9999
6 18	13 20	6 18	0.157839 0.927118 0.894024 0.017458	0.003753 0.986936 0.992717 -0.002939	-0.003187 0.558523 0.988959 -0.003976	0.000379 0.985508 0.990630 0.002879	0.051491 0.958827 0.976651 0.008087	0.029397 0.974832 0.988708 0.009715	-0.011412 0.981402 0.991774 -0.003910	0.034029 0.963833 0.972153 -0.001824	0.010979 0.985735 0.989722 0.005506	0.016529 0.964749 0.980272 -0.010936	0.008585 0.974678 0.994771 0.000941	0.041658 0.506135 0.990238 0.014062	-0.009939 0.990990 0.995000 -0.010795	0 0.017458 9999
6 19	13 16	6 19	0.128558 0.927118 0.939261 0.025892	0.011535 0.986936 0.958463 -0.008358	0.016591 0.558523 0.993549 -0.019833	0.002643 0.985508 0.993131 -0.001348	0.079728 0.958827 0.968679 0.030648	0.027336 0.974832 0.994621 0.024369	-0.004184 0.981402 0.990231 0.009520	-0.003832 0.963833 0.987969 0.003269	-0.054955 0.985735 0.962584 -0.023841	-0.055655 0.964749 0.958373 -0.009831	0.014927 0.974678 0.995402 0.004321	0.087022 0.506135 0.989092 -0.013393	0.016816 0.990990 0.996160 0.015231	4 0.028170 9999
6 20	13 20	6 20	0.145711 0.927118 0.893554 0.005879	-0.020773 0.986936 0.973891 -0.005812	0.004698 0.558523 0.974919 0.002180	-0.017428 0.985508 0.975426 -0.023008	-0.006822 0.958827 0.993825 0.007551	-0.042055 0.974832 0.979659 -0.011922	-0.028144 0.981402 0.993394 -0.026576	-0.038970 0.963833 0.972361 0.001830	-0.004653 0.985735 0.993145 -0.014218	-0.021430 0.964749 0.992115 -0.003999	-0.053848 0.974678 0.945598 -0.019861	0.032870 0.506135 0.979105 -0.000655	-0.003372 0.990990 0.996053 -0.004164	6 -0.012500 9999
6 21	13 20	6 21	0.150095 0.927118 0.869599 -0.010850	0.006289 0.986936 0.988946 -0.002269	-0.036506 0.558523 0.974203 0.030650	-0.005919 0.985508 0.974811 0.004815	-0.054172 0.958827 0.973333 -0.000811	-0.014807 0.974832 0.993490 -0.021610	-0.015431 0.981402 0.995529 -0.016537	-0.023856 0.963833 0.989909 -0.010759	0.013153 0.985735 0.990881 0.003297	-0.022816 0.964749 0.992154 -0.005228	-0.001365 0.974678 0.987673 0.010561	-0.007751 0.506135 0.993679 0.012345	0.004944 0.990990 0.995833 0.003449	0 0.000000 9999
6 22	13 20	6 22	0.129648 0.927118 0.909178 0.005947	0.024913 0.986936 0.973553 0.006984	0.006652 0.558523 0.991804 -0.004090	-0.001669 0.985508 0.995038 -0.001790	0.029909 0.958827 0.990409 0.011750	-0.067175 0.974832 0.976618 -0.032109	-0.005256 0.981402 0.988180 0.012270	-0.031702 0.963833 0.979033 -0.000168	-0.020161 0.985735 0.966368 0.001427	-0.014028 0.964749 0.985546 0.009918	0.006389 0.974678 0.991862 -0.007429	0.038160 0.506135 0.987297 0.010563	0.004851 0.990990 0.995208 0.001582	6 0.008542 9999
6 23	13 20	6 23	0.065993 0.927118 0.955638 -0.006075	-0.031596 0.986936 0.975217 -0.019906	-0.020139 0.558523 0.991132 -0.008232	-0.002861 0.985508 0.992406 -0.000563	0.009180 0.958827 0.993239 -0.006673	-0.039131 0.974832 0.981226 -0.013549	-0.003463 0.981402 0.995573 -0.003217	-0.043710 0.963833 0.982871 -0.015206	0.001306 0.985735 0.994249 -0.005233	-0.022433 0.964749 0.990659 -0.012868	0.003442 0.974678 0.992359 -0.005109	0.062151 0.506135 0.988678 0.004068	0.027137 0.990990 0.995378 0.025093	0 0.000000 9999
6 24	13 20	6 24	0.146680 0.927118 0.886579 -0.003886	-0.015775 0.986936 0.993551 -0.019338	0.022663 0.558523 0.961261 0.014682	0.009784 0.985508 0.961672 0.003904	-0.073884 0.958827 0.970855 -0.026106	-0.005229 0.974832 0.992519 -0.007938	0.036696 0.981402 0.974010 0.012071	-0.021649 0.963833 0.989051 -0.003782	0.009832 0.985735 0.990326 -0.001899	-0.024647 0.964749 0.987946 -0.003931	0.004916 0.974678 0.994817 0.006255	-0.010061 0.506135 0.992119 -0.008294	-0.010144 0.990990 0.994316 -0.008203	0 0.000000 9999
6 25	13 20	6 25	0.158414 0.927118 0.891981 0.011162	0.050344 0.986936 0.981133 0.040758	0.008976 0.558523 0.994373 0.006331	0.001462 0.985508 0.993214 0.002366	0.052545 0.958827 0.978199 0.019140	0.024560 0.974832 0.995614 0.024058	-0.030172 0.981402 0.975175 -0.008424	0.050861 0.963833 0.969665 0.010351	0.014075 0.985735 0.992549 0.005929	0.033143 0.964749 0.971428 -0.006668	0.011000 0.974678 0.993770 0.003256	0.024184 0.506135 0.990199 -0.010212	0.033324 0.990990 0.993923 0.030796	4 0.014616 9999
6 26	13 20	6 26	0.164626 0.927118 0.870272 -0.000786	0.004882 0.986936 0.988953 0.014547	-0.021784 0.558523 0.978099 -0.021994	-0.002937 0.985508 0.978302 -0.001747	-0.027171 0.958827 0.988079 -0.001667	-0.044481 0.974832 0.984064 -0.019180	-0.016999 0.981402 0.986605 -0.004848	0.005030 0.963833 0.988119 0.017818	0.018052 0.985735 0.991541 0.008667	-0.033817 0.964749 0.986429 -0.015691	-0.026675 0.974678 0.960564 0.004668	0.015509 0.506135 0.991381 -0.000747	-0.002599 0.990990 0.996309 -0.003717	0 0.000000 9999
6 27	13 20	6 27	0.160683 0.927118 0.877100 -0.000384	-0.037456 0.986936 0.970604 -0.019318	0.016089 0.558523 0.984955 0.000561	-0.000361 0.985508 0.986479 -0.003693	-0.049151 0.958827 0.989594 -0.025985	-0.046351 0.974832 0.983062 -0.018421	-0.008420 0.981402 0.990066 -0.016047	-0.074406 0.963833 0.972365 -0.028758	0.004080 0.985735 0.989482 -0.007678	-0.017149 0.964749 0.990808 -0.004553	-0.035255 0.974678 0.964330 -0.003573	0.029306 0.506135 0.984129 0.010935	-0.004714 0.990990 0.994817 -0.007517	0 0.000000 9999
6 28	13 20	6 28	0.163189 0.927118 0.896701 0.015144	0.004841 0.986936 0.985207 0.014131	0.001231 0.558523 0.995475 -0.000457	0.000599 0.985508 0.995804 -0.001994	0.024768 0.958827 0.990429 0.009761	-0.002314 0.974832 0.992983 -0.004407	-0.047918 0.981402 0.976385 -0.029105	0.020747 0.963833 0.989430 0.007963	0.020002 0.985735 0.987861 0.003048	0.012965 0.964749 0.983876 -0.016940	0.009060 0.974678 0.987721 -0.005802	0.025702 0.506135 0.995502 0.011565	-0.009382 0.990990 0.992814 -0.011013	6 -0.020994 9999
6 29	13 20	6 29	0.173418 0.927118 0.869503 0.012450	0.018427 0.986936 0.983810 0.007614	-0.074661 0.558523 0.966800 -0.004230	-0.010462 0.985508 0.969160 0.002076	-0.038044 0.958827 0.982234 -0.007294	-0.008600 0.974832 0.994926 -0.014242	0.000351 0.981402 0.990162 -0.005341	-0.004384 0.963833 0.991029 0.011005	0.007866 0.985735 0.994750 0.006669	-0.020061 0.964749 0.991149 -0.002351	0.006954 0.974678 0.992692 0.006980	-0.025823 0.506135 0.981057 0.004865	-0.010912 0.990990 0.995686 -0.010288	0 0.012450 9999
6 30	13 20	6 30	0.194495 0.927118 0.872145 0.029975	0.028981 0.986936 0.991127 0.022119	0.014966 0.558523 0.988106 -0.006741	0.064307 0.985508 0.983203 0.060524	0.050280 0.958827 0.982033 0.011946	0.018318 0.974832 0.993415 0.014759	-0.040874 0.981402 0.979155 -0.015395	0.065991 0.963833 0.964831 0.014391	0.047458 0.985735 0.986185 0.034323	0.049629 0.964749 0.967242 0.006742	0.008905 0.974678 0.991314 -0.004411	0.038787 0.506135 0.991718 0.002627	0.014186 0.990990 0.995115 0.011654	8 0.032075 9999
6 31	13 20	6 31	0.189606 0.927118 0.855360 0.028170	0.012657 0.986936 0.993567 0.008713	-0.034684 0.558523 0.989885 -0.005476	-0.005507 0.985508 0.989790 0.001088	0.002173 0.958827 0.990545 -0.006367	0.022655 0.974832 0.989008 0.004181	0.000241 0.981402 0.989282 -0.002514	0.014354 0.963833 0.989654 0.000214	0.004043 0.985735 0.989474 -0.008741	0.003838 0.964749 0.995072 0.006413	-0.002551 0.974678 0.993066 -0.006610	0.002391 0.506135 0.989199 -0.000239	0.000673 0.990990 0.990217 0.008378	0 0.028170 9999
6 32	13 20	6 32	0.155594 0.927118 0.879018 -0.012550	-0.032012 0.986936 0.988470 -0.038411	-0.054295 0.558523 0.969057 0.002106	-0.027862 0.985508 0.971237 -0.018379	-0.036550 0.958827 0.987279 -0.006121	-0.002750 0.974832 0.995405 0.006289	-0.005429 0.981402 0.993607 -0.008219	-0.035537 0.963833 0.988739 -0.017318	0.009042 0.985735 0.993780 0.002969	-0.025999 0.964749 0.987999 -0.000088	-0.006151 0.974678 0.991388 0.000913	-0.038295 0.506135 0.986936 -0.003913	-0.000944 0.990990 0.994759 0.000262	0 0.000000 9999
6 33	13 20	6 33	0.171226 0.927118 0.863840 -0.000016	-0.013553 0.986936 0.985538 -0.004509	0.056362 0.558523 0.949333 -0.007907	0.012767 0.985508 0.949955 -0.002348	-0.063351 0.958827 0.981200 -0.023515	-0.037644 0.974832 0.991338 -0.027976	0.041430 0.981402 0.981818 0.019644	-0.062021 0.963833 0.959558 -0.007510	0.006936 0.985735 0.991490 -0.002905	-0.032428 0.964749 0.985547 -0.004422	-0.001730 0.974678 0.986663 0.011150	-0.032148 0.506135 0.983486 0.009224	0.020727 0.990990 0.995043 0.018117	0 0.000000 9999
6 34	13 20	6 34	0.206211 0.927118 0.825750 0.017330	-0.001698 0.986936 0.987686 -0.007270	-0.086549 0.558523 0.951951 -0.010248	-0.013687 0.985508 0.954796 0.002888	-0.084883 0.958827 0.969665 -0.029987	-0.025179 0.974832 0.994902 -0.018946	0.013180 0.981402 0.992245 -0.002274	-0.043691 0.963833 0.980907 -0.008603	0.020194 0.985735 0.992643 0.012485	-0.050286 0.964749 0.981324 -0.021671	-0.018038 0.974678 0.989050 -0.005798	-0.027569 0.506135 0.983659 -0.020083	-0.009954 0.990990 0.995056 -0.007968	4 -0.022796 9999
6 35	13 20	6 35	0.195130 0.927118 0.836081 0.019568	0.005113 0.986936 0.992720 0.011675	0.012534 0.558523 0.988329 0.004204	0.000626 0.985508 0.989114 -0.001394	-0.027449 0.958827 0.982451 0.013492	0.000032 0.974832 0.993617 -0.000327	-0.005988 0.981402 0.993179 -0.010000	-0.021864 0.963833 0.989527 -0.002378	0.023640 0.985735 0.995794 0.020666	-0.039190 0.964749 0.984474 -0.011270	-0.024793 0.974678 0.953799 0.007241	0.011985 0.506135 0.988835 -0.015136	-0.001383 0.990990 0.995625 0.001238	8 0.020110 9999
6 36	13 20	6 36	0.182118 0.927118 0.855138 0.006889	-0.023021 0.986936 0.980551 -0.007689	-0.004380 0.558523 0.986363 -0.016617	-0.000740 0.985508 0.986656 -0.003432	-0.024587 0.958827 0.994018 -0.012044	-0.062718 0.974832 0.980749 -0.034718	-0.045784 0.981402 0.984267 -0.023869	-0.030964 0.963833 0.992587 -0.019080	0.006197 0.985735 0.992996 -0.004166	-0.037593 0.964749 0.986289 -0.011735	-0.040212 0.974678 0.933944 0.008232	0.072421 0.506135 0.971579 0.012356	-0.001623 0.990990 0.995009 -0.003620	6 -0.012823 9999
6 37	13 20	6 37	0.157208 0.927118 0.887088 0.008167	-0.023054 0.986936 0.965678 -0.002424	-0.003439 0.558523 0.990785 0.017827	-0.000427 0.985508 0.991511 0.000326	-0.012347 0.958827 0.993411 -0.012852	-0.069826 0.974832 0.972772 -0.033165	0.018198 0.981402 0.994449 0.011566	-0.062727 0.963833 0.965771 -0.015854	0.020554 0.985735 0.992101 0.010572	-0.023468 0.964749 0.990543 -0.003252	-0.011003 0.974678 0.987107 -0.006461	0.040240 0.506135 0.986485 -0.003490	-0.002644 0.990990 0.996120 -0.005782	7 -0.011379 9999
6 38	13 20	6 38	0.174781 0.927118 0.855518 -0.002998	0.016593 0.986936 0.977650 -0.000848	-0.063778 0.558523 0.961433 0.003002	-0.014867 0.985508 0.963743 -0.001859	-0.047972 0.958827 0.981212 -0.006469	0.003198 0.974832 0.990022 -0.008642	0.003489 0.981402 0.994316 0.009766	-0.026450 0.963833 0.992560 -0.017622	0.024430 0.985735 0.995252 0.019978	-0.031362 0.964749 0.988899 -0.013928	-0.014263 0.974678 0.990643 -0.007765	-0.030182 0.506135 0.984831 0.014582	0.008601 0.990990 0.994113 0.006460	0 0.000000 9999
6 39	13 20	6 39	0.195668 0.927118 0.868097 0.039723	-0.030889 0.986936 0.970635 -0.010085	-0.004145 0.558523 0.990079 -0.015619	-0.001225 0.985508 0.990457 -0.000372	-0.055760 0.958827 0.985787 -0.025803	-0.035650 0.974832 0.990528 -0.017482	0.026740 0.981402 0.990212 0.011947	-0.075121 0.963833 0.976328 -0.038219	0.016221 0.985735 0.992104 0.010053	-0.036315 0.964749 0.985852 -0.013875	-0.038023 0.974678 0.953606 -0.003649	0.009929 0.506135 0.980523 -0.015354	0.005147 0.990990 0.995121 0.003268	0 0.039723 118
6 40	13 20	6 40	0.174190 0.927118 0.843382 -0.005432	0.012652 0.986936 0.961499 -0.011750	-0.110234 0.558523 0.941784 -0.022405	-0.022171 0.985508 0.943901 -0.000532	-0.035623 0.958827 0.990273 -0.009736	-0.006876 0.974832 0.993626 -0.011475	0.007858 0.981402 0.994358 0.006202	-0.011395 0.963833 0.993050 -0.001109	-0.002936 0.985735 0.992856 -0.010467	-0.022020 0.964749 0.989495 0.001554	-0.004518 0.974678 0.989496 -0.012989	-0.077079 0.506135 0.960700 0.003906	0.019642 0.990990 0.995799 0.018361	0 0.000000 9999
6 41	13 20	6 41	0.157239 0.927118 0.894535 0.031957	-0.035255 0.986936 0.968242 -0.019059	0.004962 0.558523 0.992256 -0.012785	0.007641 0.985508 0.993478 0.006290	-0.028604 0.958827 0.993390 -0.021088	-0.028697 0.974832 0.985465 -0.002480	0.029815 0.981402 0.985962 0.013785	-0.041252 0.963833 0.980729 -0.005141	0.006770 0.985735 0.994848 0.003366	-0.017464 0.964749 0.990130 -0.001151	-0.017761 0.974678 0.991561 -0.011032	-0.002032 0.506135 0.986986 -0.028954	0.006253 0.990990 0.994194 0.002468	0 0.031957 9999
6 42	13 20	6 42	0.159625 0.927118 0.864205 0.001806	0.018725 0.986936 0.977362 0.001740	-0.007319 0.558523 0.983394 -0.010909	-0.000974 0.985508 0.987068 -0.002143	0.041953 0.958827 0.987301 0.015115	-0.055730 0.974832 0.978148 -0.026847	-0.035633 0.981402 0.983333 -0.017358	-0.026280 0.963833 0.985071 -0.000460	-0.031110 0.985735 0.971224 -0.008767	-0.011522 0.964749 0.988716 0.008491	-0.001365 0.974678 0.989198 -0.009082	0.021423 0.506135 0.987652 -0.015423	-0.001335 0.990990 0.993907 -0.002358	6 -0.005599 9999
6 43	13 19	6 43	0.114259 0.927118 0.956096 0.020726	-0.072110 0.986936 0.978032 -0.064443	0.010400 0.558523 0.990970 0.006576	0.001287 0.985508 0.977287 0.006238	-0.067045 0.958827 0.986810 -0.043751	0.008183 0.974832 0.990613 -0.004004	0.056231 0.981402 0.983659 0.038739	-0.005943 0.963833 0.992220 -0.010474	0.014730 0.985735 0.992258 0.007264	-0.046564 0.964749 0.983572 -0.021680	0.042080 0.974678 0.991599 0.034222	0.009522 0.506135 0.990480 0.006552	0.004010 0.990990 0.993834 0.001471	1 -0.036546 154
6 44	13 20	6 44	0.136990 0.927118 0.890892 0.002139	0.037480 0.986936 0.970209 0.019814	0.011538 0.558523 0.991984 0.001791	0.001317 0.985508 0.991327 -0.000580	0.064209 0.958827 0.972734 0.016353	0.008514 0.974832 0.990679 -0.005081	-0.020937 0.981402 0.987917 -0.006085	0.012371 0.963833 0.991964 0.001073	-0.054335 0.985735 0.956572 -0.024823	-0.044845 0.964749 0.982597 -0.010613	-0.002815 0.974678 0.990538 -0.014294	0.011289 0.506135 0.991213 -0.010841	-0.013750 0.990990 0.995698 -0.014913	8 -0.007287 9999
6 45	13 14	6 45	0.143443 0.927118 0.914789 0.007310	-0.000867 0.986936 0.985682 0.006870	0.001436 0.558523 0.998029 0.000027	0.000017 0.985508 0.985388 -0.001043	-0.020145 0.958827 0.991291 -0.002652	-0.016155 0.974832 0.991993 0.000715	-0.042768 0.981402 0.977904 -0.016533	-0.011501 0.963833 0.985694 -0.000166	0.017811 0.985735 0.992840 0.014318	0.040376 0.964749 0.972898 0.011644	0.001213 0.974678 0.994169 -0.002996	0.000516 0.506135 0.993222 0.002167	-0.001776 0.990990 0.994826 -0.004177	6 -0.010993 9999
6 46	13 20	6 46	0.161169 0.927118 0.897147 0.013557	-0.008711 0.986936 0.992239 -0.007068	0.048740 0.558523 0.979584 -0.002411	0.007451 0.985508 0.980055 -0.001279	-0.027723 0.958827 0.984295 0.006092	-0.004035 0.974832 0.993212 -0.011354	-0.008245 0.981402 0.991080 -0.015271	-0.005264 0.963833 0.994583 0.002513	0.019537 0.985735 0.991740 0.012591	-0.014074 0.964749 0.986675 0.009424	-0.040007 0.974678 0.981533 -0.019621	0.029173 0.506135 0.994014 0.014068	0.015160 0.990990 0.995535 0.015773	6 -0.014389 9999
6 47	13 13	6 47	0.100940 0.927118 0.948585 -0.007710	0.010473 0.986936 0.970341 0.000656	0.001293 0.558523 0.994150 0.000773	-0.000437 0.985508 0.994979 0.000406	0.045113 0.958827 0.984910 0.026395	0.045463 0.974832 0.988882 0.034230	0.010432 0.981402 0.994495 0.012716	-0.001504 0.963833 0.989149 -0.004439	-0.027305 0.985735 0.986000 -0.009115	-0.022929 0.964749 0.979536 0.001343	0.001807 0.974678 0.994106 -0.002608	0.001763 0.506135 0.985879 0.002622	0.002475 0.990990 0.994001 0.002763	0 0.000000 9999
6 48	13 20	6 48	0.161677 0.927118 0.881420 0.011924	-0.010354 0.986936 0.986288 -0.002157	0.027210 0.558523 0.950835 -0.009206	0.004394 0.985508 0.952588 -0.001563	-0.048369 0.958827 0.986873 -0.017339	0.026077 0.974832 0.984626 0.001175	0.037753 0.981402 0.972378 0.013234	-0.007265 0.963833 0.994493 -0.010381	0.014006 0.985735 0.991619 0.005619	-0.026758 0.964749 0.990402 -0.006418	-0.000952 0.974678 0.993037 0.003632	-0.017682 0.506135 0.990317 0.014138	0.014855 0.990990 0.994342 0.012958	4 -0.014379 9999
6 49	13 20	6 49	0.162856 0.927118 0.878872 0.012236	-0.059978 0.986936 0.965613 -0.042234	0.021282 0.558523 0.973276 0.013540	0.003065 0.985508 0.974229 -0.000551	0.020148 0.958827 0.993821 0.023880	-0.044192 0.974832 0.974147 -0.005828	-0.001052 0.981402 0.985934 -0.002078	-0.058641 0.963833 0.972034 -0.015534	0.001477 0.985735 0.994520 -0.000389	-0.022562 0.964749 0.993778 -0.012359	-0.033035 0.974678 0.965524 -0.010641	0.011342 0.506135 0.976033 -0.025013	0.019212 0.990990 0.994716 0.019176	1 -0.022733 9999
6 50	13 20	6 50	0.154454 0.927118 0.886042 0.003051	-0.004844 0.986936 0.993856 -0.004596	0.008658 0.558523 0.983681 -0.003099	0.000025 0.985508 0.984658 -0.000567	-0.062761 0.958827 0.981773 -0.028291	-0.039633 0.974832 0.984696 -0.012891	0.020249 0.981402 0.984360 0.002895	-0.015275 0.963833 0.980484 0.019324	0.003184 0.985735 0.994335 0.000712	0.004884 0.964749 0.988259 0.027912	-0.017040 0.974678 0.993351 -0.018966	-0.000176 0.506135 0.994214 -0.012124	0.006405 0.990990 0.995552 0.007088	4 -0.009291 9999
6 51	13 20	6 51	0.140055 0.927118 0.894413 0.002384	0.033171 0.986936 0.991447 0.025645	0.086904 0.558523 0.940388 -0.007185	0.007454 0.985508 0.941418 -0.013550	-0.078044 0.958827 0.971911 -0.026571	0.070635 0.974832 0.960045 0.024299	0.057049 0.981402 0.950612 0.015846	0.033724 0.963833 0.990644 0.018487	0.004738 0.985735 0.993340 0.000093	-0.032852 0.964749 0.988800 -0.012297	0.018428 0.974678 0.987969 0.002639	-0.087056 0.506135 0.966040 -0.004964	-0.027653 0.990990 0.995258 -0.029121	4 -0.007959 9999
6 52	13 20	6 52	0.150575 0.927118 0.898849 0.012578	-0.007203 0.986936 0.984580 0.002335	0.016288 0.558523 0.970453 -0.011761	0.002697 0.985508 0.971569 -0.002382	-0.055099 0.958827 0.983444 -0.015890	-0.016468 0.974832 0.992775 -0.005844	0.029370 0.981402 0.980251 0.010801	-0.042477 0.963833 0.976724 -0.005570	-0.002148 0.985735 0.995467 -0.010156	-0.026838 0.964749 0.986547 -0.002850	-0.020385 0.974678 0.987342 -0.005150	-0.012165 0.506135 0.987001 0.017625	0.012856 0.990990 0.995715 0.009482	11 0.014889 9999
6 53	13 20	6 53	0.091554 0.927118 0.951854 -0.000772	-0.041224 0.986936 0.974763 -0.026683	0.016038 0.558523 0.994379 0.009961	0.002305 0.985508 0.994402 -0.000098	-0.006718 0.958827 0.993224 0.004980	0.054521 0.974832 0.981292 0.024188	0.024696 0.981402 0.988698 0.009358	0.009502 0.963833 0.992462 0.000513	0.011087 0.985735 0.994546 0.004887	-0.001892 0.964749 0.990083 0.014595	0.025631 0.974678 0.990178 0.013621	0.025394 0.506135 0.990728 0.003371	0.012821 0.990990 0.995462 0.010801	0 0.000000 9999
6 54	13 20	6 54	0.170183 0.927118 0.862550 0.009388	-0.010989 0.986936 0.995415 -0.011730	0.004150 0.558523 0.978609 -0.012348	0.001513 0.985508 0.979212 -0.001865	-0.065345 0.958827 0.981579 -0.027162	0.012673 0.974832 0.991506 -0.001420	0.013705 0.981402 0.989465 0.022443	0.000651 0.963833 0.993635 0.004335	0.021257 0.985735 0.993506 0.013621	-0.027349 0.964749 0.985473 0.000172	-0.042675 0.974678 0.957271 -0.012954	0.017983 0.506135 0.989772 0.017076	0.017598 0.990990 0.995843 0.014182	4 -0.015969 9999
6 55	13 20	6 55	0.150406 0.927118 0.873298 0.000408	0.011372 0.986936 0.983446 0.002226	-0.064692 0.558523 0.935037 0.010021	-0.008856 0.985508 0.936744 0.006201	-0.069678 0.958827 0.968465 -0.014619	0.040993 0.974832 0.992000 0.031339	0.026770 0.981402 0.991267 0.020331	-0.018759 0.963833 0.987635 0.002593	0.022958 0.985735 0.991546 0.010645	-0.020219 0.964749 0.988096 0.005296	0.012664 0.974678 0.993553 0.008892	-0.047300 0.506135 0.974604 0.008666	0.003160 0.990990 0.994070 -0.000527	6 0.002880 9999
6 56	13 20	6 56	0.091482 0.927118 0.947437 0.000638	0.011971 0.986936 0.958335 0.033302	-0.001243 0.558523 0.993611 -0.000244	-0.000282 0.985508 0.993104 -0.002570	-0.025436 0.958827 0.984514 0.010647	0.047423 0.974832 0.985255 0.016836	0.044111 0.981402 0.981583 0.023191	-0.004169 0.963833 0.994097 -0.009118	0.028685 0.985735 0.986878 0.015752	-0.041407 0.964749 0.975774 -0.014443	0.004866 0.974678 0.991134 -0.009981	0.011044 0.506135 0.973049 0.001042	0.005218 0.990990 0.997579 0.002486	6 0.003847 9999
6 57	13 20	6 57	0.160201 0.927118 0.890675 0.005579	0.012479 0.986936 0.984449 0.000523	0.017670 0.558523 0.994162 0.008003	0.002512 0.985508 0.994108 -0.001081	0.060307 0.958827 0.981098 0.023283	0.032922 0.974832 0.993198 0.027427	-0.036965 0.981402 0.979481 -0.020642	0.056330 0.963833 0.973212 0.012880	0.003056 0.985735 0.991524 -0.003760	0.045061 0.964749 0.978948 0.013911	0.038689 0.974678 0.991157 0.027246	0.007862 0.506135 0.991660 -0.005704	0.012990 0.990990 0.994683 0.012834	10 0.012329 9999
6 58	13 20	6 58	0.161623 0.927118 0.854169 -0.007709	0.021623 0.986936 0.992792 0.020827	0.016293 0.558523 0.972702 -0.006965	0.002179 0.985508 0.973184 -0.002655	-0.069971 0.958827 0.979593 -0.028646	0.044415 0.974832 0.983572 0.015537	0.022636 0.981402 0.988896 0.016768	0.003737 0.963833 0.993184 -0.006649	0.001701 0.985735 0.993072 -0.009074	-0.006007 0.964749 0.988874 0.010551	-0.027738 0.974678 0.978393 -0.009402	0.007928 0.506135 0.990997 -0.001463	0.007599 0.990990 0.994787 0.005408	0 0.000000 9999
6 59	13 20	6 59	0.177555 0.927118 0.850214 0.014103	-0.018224 0.986936 0.986750 -0.008457	0.011025 0.558523 0.977358 0.024724	0.002513 0.985508 0.978243 0.005334	-0.017321 0.958827 0.986198 0.012642	0.019337 0.974832 0.988340 -0.003571	-0.008661 0.981402 0.993203 -0.004285	-0.015541 0.963833 0.995024 -0.018163	0.010004 0.985735 0.994272 0.003418	-0.051328 0.964749 0.983711 -0.019395	-0.024790 0.974678 0.979417 -0.002629	0.031400 0.506135 0.987810 0.000585	0.001438 0.990990 0.994527 -0.000906	9 -0.016539 9999
6 60	13 20	6 60	0.152766 0.927118 0.898175 0.007938	-0.002730 0.986936 0.984887 -0.008304	0.022191 0.558523 0.989931 0.018541	0.003124 0.985508 0.989245 0.001274	0.037020 0.958827 0.983571 0.007558	0.059566 0.974832 0.976249 0.023355	-0.009089 0.981402 0.993902 -0.004724	0.047521 0.963833 0.968774 0.006070	0.015929 0.985735 0.973425 0.000962	0.022115 0.964749 0.986469 0.007703	-0.016856 0.974678 0.993164 -0.021110	0.003643 0.506135 0.989197 -0.029385	-0.015645 0.990990 0.988568 -0.010284	1 -0.008119 9999
6 61	13 19	6 61	0.185317 0.927118 0.892794 0.044152	-0.015105 0.986936 0.990598 -0.008210	-0.056290 0.558523 0.981748 -0.021567	-0.008797 0.985508 0.981200 -0.001945	0.000520 0.958827 0.994996 0.010209	-0.091220 0.974832 0.956540 -0.042310	-0.034832 0.981402 0.987717 -0.016503	-0.046291 0.963833 0.968521 0.002841	0.007832 0.985735 0.992248 -0.001730	-0.001852 0.964749 0.994277 0.009791	-0.037515 0.974678 0.952261 0.000078	0.070055 0.506135 0.973775 -0.003391	-0.001334 0.990990 0.994134 -0.003540	0 0.044152 90
6 62	13 20	6 62	0.135185 0.927118 0.928246 0.013206	-0.026521 0.986936 0.962762 -0.006121	0.015805 0.558523 0.985794 0.015195	0.002615 0.985508 0.985987 -0.001225	0.035821 0.958827 0.988606 0.005655	-0.069274 0.974832 0.961995 -0.021431	0.015520 0.981402 0.995370 0.011982	-0.092227 0.963833 0.966792 -0.050297	0.007201 0.985735 0.993909 0.004709	-0.013750 0.964749 0.990979 0.001534	-0.006305 0.974678 0.993683 -0.015747	0.062242 0.506135 0.978449 0.004564	0.004387 0.990990 0.995611 0.006077	7 -0.025773 9999
6 63	13 20	6 63	0.165792 0.927118 0.862558 0.001330	-0.001985 0.986936 0.992138 0.001776	0.001349 0.558523 0.986969 0.018631	0.001375 0.985508 0.988773 0.002344	-0.033207 0.958827 0.983131 -0.009500	-0.028103 0.974832 0.987596 -0.007241	-0.006150 0.981402 0.990991 0.007571	-0.004794 0.963833 0.989334 0.004092	0.005083 0.985735 0.993249 0.002013	-0.014011 0.964749 0.988787 0.005322	-0.016487 0.974678 0.967117 0.010887	0.023868 0.506135 0.993840 -0.000197	-0.016374 0.990990 0.994031 -0.015777	10 0.003805 9999
6 64	13 20	6 64	0.156805 0.927118 0.852411 -0.020419	-0.016205 0.986936 0.984228 -0.004565	0.009558 0.558523 0.978212 0.007161	0.019027 0.985508 0.977644 0.014901	-0.049124 0.958827 0.980310 -0.011873	0.001230 0.974832 0.993682 -0.001095	0.005056 0.981402 0.989288 0.001760	-0.011883 0.963833 0.994273 -0.005637	0.014344 0.985735 0.990141 0.003610	-0.022512 0.964749 0.986771 0.002995	-0.053850 0.974678 0.962837 -0.026153	-0.014166 0.506135 0.993288 -0.000292	0.034550 0.990990 0.994072 0.032801	0 0.000000 9999
6 65	13 20	6 65	0.183562 0.927118 0.868271 0.020767	0.010962 0.986936 0.987362 0.008024	-0.007781 0.558523 0.995265 -0.019518	0.002800 0.985508 0.996232 0.000087	0.092064 0.958827 0.961798 0.034324	0.046664 0.974832 0.982961 0.016297	0.004007 0.981402 0.992723 0.004992	0.089170 0.963833 0.963104 0.039863	0.024289 0.985735 0.988393 0.011727	0.045024 0.964749 0.971762 0.001392	0.003700 0.974678 0.987509 -0.010015	0.027683 0.506135 0.982625 -0.004557	0.009450 0.990990 0.993780 0.007435	7 0.028772 9999
6 66	13 20	6 66	0.172973 0.927118 0.862676 0.003579	-0.021737 0.986936 0.989612 -0.014368	-0.002202 0.558523 0.969033 -0.005814	0.019860 0.985508 0.967730 0.023137	-0.043906 0.958827 0.984419 -0.013579	-0.058646 0.974832 0.972830 -0.020998	-0.007778 0.981402 0.990543 -0.002896	-0.047698 0.963833 0.966655 -0.000741	0.009812 0.985735 0.991686 0.001574	-0.012488 0.964749 0.990057 0.001446	-0.040302 0.974678 0.943861 -0.007866	0.012954 0.506135 0.987873 -0.018121	-0.001406 0.990990 0.994640 -0.002984	1 -0.007171 9999
6 67	13 19	6 67	0.119458 0.927118 0.940242 0.008587	-0.031969 0.986936 0.945539 -0.009713	-0.020593 0.558523 0.988168 0.009318	-0.002868 0.985508 0.988576 0.003773	0.071319 0.958827 0.975460 0.028546	-0.065635 0.974832 0.961900 -0.015831	-0.011845 0.981402 0.994068 -0.009199	-0.068939 0.963833 0.960625 -0.014338	0.007213 0.985735 0.992780 -0.001410	-0.014859 0.964749 0.986165 0.009687	0.022002 0.974678 0.987080 0.006734	0.053028 0.506135 0.978683 0.003265	0.003577 0.990990 0.995056 0.001769	4 0.015656 9999
6 68	13 20	6 68	0.194304 0.927118 0.848759 0.016703	0.027575 0.986936 0.949239 0.000641	-0.094099 0.558523 0.928741 0.010164	-0.040873 0.985508 0.941787 -0.019903	-0.029444 0.958827 0.987570 -0.002112	-0.004768 0.974832 0.994369 -0.003866	-0.015357 0.981402 0.995253 -0.012789	-0.017432 0.963833 0.994103 -0.003366	0.022287 0.985735 0.991007 0.013787	-0.026069 0.964749 0.983821 0.000677	0.009234 0.974678 0.992142 0.000094	-0.078069 0.506135 0.958569 0.001824	0.035217 0.990990 0.993658 0.034905	3 -0.018233 9999
6 69	13 19	6 69	0.187463 0.927118 0.844840 0.007681	-0.000656 0.986936 0.990880 0.003781	-0.011048 0.558523 0.977885 0.014499	-0.027220 0.985508 0.978949 -0.019889	-0.044412 0.958827 0.983388 -0.007297	-0.032769 0.974832 0.984723 -0.005059	-0.009448 0.981402 0.992350 -0.008691	-0.027069 0.963833 0.985946 0.000514	0.004620 0.985735 0.990877 -0.005001	-0.047462 0.964749 0.979334 -0.019793	-0.004183 0.974678 0.979670 0.011922	0.018473 0.506135 0.991891 0.015998	0.008006 0.990990 0.995515 0.006131	3 -0.012360 9999
6 70	13 7	6 70	0.202286 0.927118 0.832433 0.007437	0.036298 0.986936 0.965967 0.016048	0.200303 0.558523 0.814902 0.001279	0.004796 0.985508 0.990763 -0.000548	0.147920 0.958827 0.904008 0.054368	-0.003989 0.974832 0.993062 -0.010567	-0.073584 0.981402 0.968449 -0.043509	0.123729 0.963833 0.904374 0.041069	0.046315 0.985735 0.960782 0.013722	0.066824 0.964749 0.936326 0.008124	0.076560 0.974678 0.874682 0.012487	0.237071 0.506135 0.811974 0.000937	0.012336 0.990990 0.995425 0.008248	4 0.020108 9999
6 71	13 5	6 71	0.283441 0.927118 0.664239 0.028351	0.072422 0.986936 0.770548 0.027439	-0.214215 0.558523 0.773445 -0.023048	-0.038118 0.985508 0.837388 0.005230	-0.049531 0.958827 0.986033 -0.029256	-0.012488 0.974832 0.991584 -0.003854	-0.046943 0.981402 0.976174 -0.018395	-0.004161 0.963833 0.991467 -0.007884	-0.007681 0.985735 0.993197 -0.016255	-0.168377 0.964749 0.728432 -0.050718	0.063294 0.974678 0.891360 0.008457	-0.198727 0.506135 0.816339 -0.012926	-0.005352 0.990990 0.991349 -0.005712	0 0.028351 9999
7 8	19 20	7 8	0.172586 0.933064 0.884055 0.024047	0.003992 0.994688 0.992354 0.008094	-0.015066 0.986792 0.989931 -0.023668	-0.012121 0.986398 0.989275 -0.021257	0.002143 0.986814 0.990899 -0.011196	0.034849 0.976996 0.978334 -0.001165	-0.001191 0.977096 0.989544 -0.018821	0.021888 0.975629 0.978181 -0.013733	-0.002659 0.993662 0.994418 -0.003349	0.009160 0.990644 0.987817 -0.002106	0.022572 0.989866 0.994761 0.025770	0.005799 0.990307 0.989580 -0.003624	0.009301 0.995595 0.994038 0.007805	10 0.024894 9999
7 9	19 20	7 9	0.240291 0.933064 0.857079 0.085403	0.001097 0.994688 0.974419 -0.004790	-0.097377 0.986792 0.982217 -0.107087	-0.099641 0.986398 0.982561 -0.109081	0.021654 0.986814 0.989346 0.003690	0.047258 0.976996 0.985443 0.019588	0.004089 0.977096 0.991339 -0.011883	0.084756 0.975629 0.967107 0.037333	-0.004729 0.993662 0.992339 -0.007307	0.009130 0.990644 0.990351 -0.001478	-0.028176 0.989866 0.966988 -0.016782	-0.028894 0.990307 0.992260 -0.032447	-0.004707 0.995595 0.996595 -0.004297	3 -0.096519 -9
7 10	19 20	7 10	0.151832 0.933064 0.884414 -0.001325	0.007857 0.994688 0.988626 0.002616	0.009924 0.986792 0.993672 0.008478	0.001425 0.986398 0.991870 -0.004742	-0.021323 0.986814 0.991165 -0.014533	-0.021414 0.976996 0.995056 -0.028721	-0.065082 0.977096 0.967641 -0.026561	-0.031279 0.975629 0.986441 -0.010409	0.006979 0.993662 0.988878 0.003545	-0.028112 0.990644 0.975451 -0.011163	0.081686 0.989866 0.990071 0.079140	-0.005549 0.990307 0.988016 -0.015558	0.008715 0.995595 0.995456 0.007772	0 0.000000 9999
7 11	19 19	7 11	0.130900 0.933064 0.912955 -0.003893	0.014742 0.994688 0.992775 0.014438	0.011472 0.986792 0.984181 0.005530	0.012147 0.986398 0.983769 0.006130	-0.010105 0.986814 0.991725 -0.000602	0.013178 0.976996 0.991442 -0.006930	-0.052459 0.977096 0.965997 -0.008314	-0.035503 0.975629 0.986157 -0.009390	-0.002179 0.993662 0.991277 -0.006254	0.007052 0.990644 0.991557 -0.003350	0.001256 0.989866 0.962038 0.005932	0.010336 0.990307 0.981670 -0.004349	-0.003784 0.995595 0.995272 -0.006155	0 0.000000 9999
7 12	19 20	7 12	0.152160 0.933064 0.907602 0.026455	-0.000671 0.994688 0.992868 -0.002817	0.014708 0.986792 0.936822 0.012311	0.013235 0.986398 0.939601 0.012272	0.049081 0.986814 0.971752 0.020178	-0.070576 0.976996 0.974453 -0.035255	0.087564 0.977096 0.954687 0.040966	-0.015615 0.975629 0.993614 -0.010247	-0.008321 0.993662 0.991380 -0.012985	0.022683 0.990644 0.986400 0.010704	-0.006154 0.989866 0.992951 -0.008281	-0.012010 0.990307 0.972912 0.006038	-0.000976 0.995595 0.994685 -0.003341	6 0.032920 9999
7 13	19 20	7 13	0.162113 0.933064 0.883040 0.010963	-0.015676 0.994688 0.993181 -0.017739	-0.005102 0.986792 0.947829 -0.005895	-0.004941 0.986398 0.949611 -0.005685	0.046405 0.986814 0.967267 0.015246	-0.063360 0.976996 0.968803 -0.021821	0.076005 0.977096 0.955938 0.031557	-0.005497 0.975629 0.994926 0.002828	0.009793 0.993662 0.991679 0.005559	0.003475 0.990644 0.989374 -0.006551	0.006418 0.989866 0.993868 0.003513	-0.016040 0.990307 0.972367 0.001448	0.008825 0.995595 0.994686 0.008086	6 0.018600 9999
7 14	19 20	7 14	0.183897 0.933064 0.894566 0.041585	0.034426 0.994688 0.991378 0.031703	0.003208 0.986792 0.951554 -0.016169	0.001991 0.986398 0.954289 -0.016633	0.046683 0.986814 0.980779 0.023419	-0.023347 0.976996 0.991777 -0.017482	0.060388 0.977096 0.980511 0.032100	0.032874 0.975629 0.985932 0.007074	0.012986 0.993662 0.994336 0.010427	0.031945 0.990644 0.989294 0.023627	0.015661 0.989866 0.993569 0.017448	-0.026073 0.990307 0.984548 -0.016260	-0.001124 0.995595 0.992891 -0.002299	0 0.041585 105
7 15	19 12	7 15	0.113710 0.933064 0.928776 0.004097	-0.004451 0.994688 0.983990 0.001174	0.000050 0.986792 0.991847 0.001004	0.000118 0.986398 0.995404 0.000735	-0.023601 0.986814 0.971647 0.002739	-0.033158 0.976996 0.986327 -0.009427	0.032823 0.977096 0.981539 0.006074	-0.032565 0.975629 0.984363 -0.001132	-0.018298 0.993662 0.993303 -0.020386	-0.029689 0.990644 0.986597 -0.017524	-0.005367 0.989866 0.988271 -0.004224	0.005411 0.990307 0.986766 -0.002773	0.008701 0.995595 0.992763 0.008070	8 -0.009139 9999
7 16	19 20	7 16	0.154019 0.933064 0.882314 0.007685	-0.006918 0.994688 0.965901 0.002848	0.001722 0.986792 0.922533 0.010244	0.001191 0.986398 0.928446 0.008677	0.023487 0.986814 0.990029 0.010656	0.011969 0.976996 0.993805 0.000782	0.007928 0.977096 0.990313 0.011374	0.031567 0.975629 0.991886 0.015254	0.015687 0.993662 0.991887 0.012890	0.027329 0.990644 0.984980 0.015380	-0.007989 0.989866 0.990041 -0.010523	-0.025943 0.990307 0.964452 -0.006538	-0.001171 0.995595 0.994555 -0.002967	9 0.010872 9999
7 17	19 20	7 17	0.181418 0.933064 0.867305 0.024610	-0.000919 0.994688 0.994725 0.001280	0.006976 0.986792 0.958597 0.001610	0.006168 0.986398 0.960922 0.000028	0.046609 0.986814 0.972783 0.019101	-0.087256 0.976996 0.973308 -0.050604	0.085460 0.977096 0.962435 0.044761	-0.014985 0.975629 0.993026 -0.004710	0.016794 0.993662 0.991892 0.011247	0.030952 0.990644 0.989715 0.024039	0.015251 0.989866 0.994322 0.011215	-0.010438 0.990307 0.985835 -0.001368	0.015315 0.995595 0.993678 0.014560	6 0.033190 9999
7 18	19 20	7 18	0.163795 0.933064 0.894024 0.023090	0.011674 0.994688 0.992717 0.011479	0.012801 0.986792 0.988959 0.011717	0.013603 0.986398 0.990630 0.012150	-0.035013 0.986814 0.976651 -0.013474	-0.006566 0.976996 0.988708 0.014245	-0.032421 0.977096 0.991774 -0.024906	-0.050861 0.975629 0.972153 -0.014465	0.002289 0.993662 0.989722 -0.002229	0.012003 0.990644 0.980272 0.024395	-0.005614 0.989866 0.994771 -0.004096	-0.009805 0.990307 0.990238 -0.016893	0.001916 0.995595 0.995000 0.001088	6 -0.023981 9999
7 19	19 16	7 19	0.064536 0.933064 0.939261 -0.020079	-0.007670 0.994688 0.958463 -0.003136	0.006584 0.986792 0.993549 0.003646	0.003020 0.986398 0.993131 -0.001789	-0.036179 0.986814 0.968679 -0.010984	-0.009221 0.976996 0.994621 -0.003847	-0.037336 0.977096 0.990231 -0.019367	0.001232 0.975629 0.987969 -0.003987	-0.032737 0.993662 0.962584 -0.025429	0.019315 0.990644 0.958373 0.000414	-0.001646 0.989866 0.995402 -0.002437	0.010550 0.990307 0.989092 0.006421	0.004166 0.995595 0.996160 0.002847	0 0.000000 9999
7 20	19 20	7 20	0.134122 0.933064 0.893554 -0.007462	0.005440 0.994688 0.973891 -0.002863	0.009888 0.986792 0.974919 0.008944	0.009696 0.986398 0.975426 0.009424	0.017530 0.986814 0.993825 0.011101	0.060394 0.976996 0.979659 0.029979	0.008822 0.977096 0.993394 0.012645	0.076589 0.975629 0.972361 0.038194	0.020683 0.993662 0.993145 0.017830	0.009932 0.990644 0.992115 0.002763	0.010440 0.989866 0.945598 0.019740	0.010872 0.990307 0.979105 -0.004082	0.018398 0.995595 0.996053 0.017933	0 0.000000 9999
7 21	19 20	7 21	0.168325 0.933064 0.869599 0.012373	-0.011882 0.994688 0.988946 -0.010157	0.001051 0.986792 0.974203 0.006156	0.001718 0.986398 0.974811 0.006004	0.041142 0.986814 0.973333 0.013420	-0.022935 0.976996 0.993490 -0.018197	0.000640 0.977096 0.995529 0.002832	0.009333 0.975629 0.989909 -0.003559	0.004205 0.993662 0.990881 -0.003581	-0.000156 0.990644 0.992154 -0.008891	0.010206 0.989866 0.987673 0.008825	0.010099 0.990307 0.993679 0.009911	0.000897 0.995595 0.995833 -0.000831	4 0.012886 9999
7 22	19 20	7 22	0.118466 0.933064 0.909178 -0.005590	-0.015506 0.994688 0.973553 -0.011157	-0.006164 0.986792 0.991804 -0.005420	-0.005573 0.986398 0.995038 -0.006272	0.000426 0.986814 0.990409 0.010204	0.063406 0.976996 0.976618 0.028207	-0.017831 0.977096 0.988180 0.004530	0.049714 0.975629 0.979033 0.017443	-0.027599 0.993662 0.966368 -0.022040	0.014128 0.990644 0.985546 0.002238	-0.005581 0.989866 0.991862 -0.009184	0.036315 0.990307 0.987297 0.030538	0.006624 0.995595 0.995208 0.004605	0 0.000000 9999
7 23	19 20	7 23	0.047432 0.933064 0.955638 -0.017893	0.013092 0.994688 0.975217 0.006411	-0.010491 0.986792 0.991132 -0.010850	-0.009620 0.986398 0.992406 -0.009351	-0.015296 0.986814 0.993239 -0.010643	0.032203 0.976996 0.981226 0.006689	-0.006920 0.977096 0.995573 -0.007935	0.034879 0.975629 0.982871 0.007632	0.010915 0.993662 0.994249 0.007818	0.014707 0.990644 0.990659 0.009189	-0.000539 0.989866 0.992359 -0.003133	0.010990 0.990307 0.988678 0.000041	0.015529 0.995595 0.995378 0.014005	0 0.000000 9999
7 24	19 20	7 24	0.152807 0.933064 0.886579 0.007642	-0.007649 0.994688 0.993551 -0.006703	-0.007660 0.986792 0.961261 -0.004995	-0.007295 0.986398 0.961672 -0.004260	0.032459 0.986814 0.970855 0.004608	-0.012806 0.976996 0.992519 -0.015417	0.052379 0.977096 0.974010 0.024982	0.011711 0.975629 0.989051 -0.004801	0.008140 0.993662 0.990326 0.003120	0.009436 0.990644 0.987946 -0.001225	0.010735 0.989866 0.994817 0.010403	-0.023858 0.990307 0.992119 -0.020243	0.007930 0.995595 0.994316 0.006833	6 0.013817 9999
7 25	19 20	7 25	0.134317 0.933064 0.891981 -0.000540	0.021275 0.994688 0.981133 0.023799	-0.005825 0.986792 0.994373 -0.004949	-0.006522 0.986398 0.993214 -0.005501	-0.023154 0.986814 0.978199 -0.005053	0.002025 0.976996 0.995614 0.003994	-0.041750 0.977096 0.975175 -0.008220	-0.050878 0.975629 0.969665 -0.014268	0.000025 0.993662 0.992549 -0.002295	-0.016646 0.990644 0.971428 0.003708	-0.000764 0.989866 0.993770 -0.002194	0.017272 0.990307 0.990199 0.008676	-0.008835 0.995595 0.993923 -0.010422	0 0.000000 9999
7 26	19 20	7 26	0.168575 0.933064 0.870272 0.013748	0.002314 0.994688 0.988953 -0.000575	0.017523 0.986792 0.978099 0.017604	0.017736 0.986398 0.978302 0.017582	0.027328 0.986814 0.988079 0.013336	0.050909 0.976996 0.984064 0.024176	-0.011371 0.977096 0.986605 0.007409	0.031317 0.975629 0.988119 0.017633	0.019619 0.993662 0.991541 0.017141	0.016945 0.990644 0.986429 0.006810	-0.010902 0.989866 0.960564 -0.001548	0.001286 0.990307 0.991381 -0.004640	0.006306 0.995595 0.996309 0.005434	7 0.015570 9999
7 27	19 20	7 27	0.145033 0.933064 0.877100 0.000747	0.000552 0.994688 0.970604 -0.006420	0.004108 0.986792 0.984955 0.006309	0.003328 0.986398 0.986479 0.006092	0.014268 0.986814 0.989594 0.001058	0.052940 0.976996 0.983062 0.024311	0.015929 0.977096 0.990066 0.007886	0.057001 0.975629 0.972365 0.018783	0.002044 0.993662 0.989482 -0.003082	0.005960 0.990644 0.990808 0.000654	-0.010272 0.989866 0.964330 0.000296	0.024207 0.990307 0.984129 0.013686	0.018541 0.995595 0.994817 0.018291	7 0.003746 9999
7 28	19 20	7 28	0.124802 0.933064 0.896701 -0.014043	0.001908 0.994688 0.985207 -0.004270	-0.007142 0.986792 0.995475 -0.006089	-0.007409 0.986398 0.995804 -0.005382	-0.014695 0.986814 0.990429 -0.005662	-0.000055 0.976996 0.992983 0.002473	-0.046898 0.977096 0.976385 -0.018201	-0.018733 0.975629 0.989430 -0.007152	-0.000684 0.993662 0.987861 -0.004126	-0.016957 0.990644 0.983876 -0.004957	-0.004576 0.989866 0.987721 -0.006960	0.001091 0.990307 0.995502 -0.002410	0.024077 0.995595 0.992814 0.022461	0 0.000000 9999
7 29	19 20	7 29	0.159461 0.933064 0.869503 0.015985	0.006994 0.994688 0.983810 0.012673	-0.009397 0.986792 0.966800 -0.002809	-0.011506 0.986398 0.969160 -0.005903	0.018182 0.986814 0.982234 0.001186	-0.016331 0.976996 0.994926 -0.011742	0.013401 0.977096 0.990162 0.008870	0.009415 0.975629 0.991029 -0.002708	-0.005484 0.993662 0.994750 -0.008685	0.008316 0.990644 0.991149 -0.001102	0.035748 0.989866 0.992692 0.033483	-0.036245 0.990307 0.981057 -0.026211	-0.001400 0.995595 0.995686 -0.001921	10 0.023135 9999
7 30	19 20	7 30	0.155428 0.933064 0.872145 0.003282	0.020363 0.994688 0.991127 0.021433	0.003789 0.986792 0.988106 0.001251	0.007521 0.986398 0.983203 0.002989	-0.035987 0.986814 0.982033 -0.016093	-0.004767 0.976996 0.993415 0.000002	-0.047938 0.977096 0.979155 -0.017730	-0.077650 0.975629 0.964831 -0.033396	0.023730 0.993662 0.986185 0.018149	-0.039566 0.990644 0.967242 -0.022135	0.020418 0.989866 0.991314 0.017339	0.014011 0.990307 0.991718 0.006531	-0.011055 0.995595 0.995115 -0.013641	7 -0.010469 9999
7 31	19 20	7 31	0.152475 0.933064 0.855360 0.008405	0.013001 0.994688 0.993567 0.016042	0.011580 0.986792 0.989885 0.012609	0.012326 0.986398 0.989790 0.012563	-0.017989 0.986814 0.990545 -0.015569	-0.021863 0.976996 0.989008 -0.003978	-0.005776 0.977096 0.989282 -0.005361	-0.022505 0.975629 0.989654 -0.009080	0.003192 0.993662 0.989474 0.000308	-0.015943 0.990644 0.995072 -0.018699	0.003941 0.989866 0.993066 0.002488	0.007183 0.990307 0.989199 0.000684	-0.005125 0.995595 0.990217 -0.002158	9 -0.012537 9999
7 32	19 20	7 32	0.169587 0.933064 0.879018 0.020449	0.016403 0.994688 0.988470 0.021576	-0.005570 0.986792 0.969057 0.002035	-0.002950 0.986398 0.971237 0.004625	0.029405 0.986814 0.987279 0.013189	0.003571 0.976996 0.995405 -0.003373	0.009246 0.977096 0.993607 0.005431	0.034536 0.975629 0.988739 0.014638	0.002877 0.993662 0.993780 -0.001388	0.009141 0.990644 0.987999 -0.004398	0.011915 0.989866 0.991388 0.011758	0.009162 0.990307 0.986936 0.017641	0.003745 0.995595 0.994759 0.004995	0 0.020449 9999
7 33	19 20	7 33	0.142727 0.933064 0.863840 -0.002890	0.012779 0.994688 0.985538 0.007725	0.002137 0.986792 0.949333 -0.004355	0.002344 0.986398 0.949955 -0.002786	0.042401 0.986814 0.981200 0.019928	0.007555 0.976996 0.991338 -0.005807	0.058696 0.977096 0.981818 0.033642	0.064856 0.975629 0.959558 0.013992	-0.005761 0.993662 0.991490 -0.009232	0.005862 0.990644 0.985547 -0.007017	-0.021403 0.989866 0.986663 -0.020233	-0.012488 0.990307 0.983486 -0.002367	-0.004423 0.995595 0.995043 -0.003577	0 0.000000 9999
7 34	19 20	7 34	0.195379 0.933064 0.825750 0.026040	-0.003877 0.994688 0.987686 0.001284	-0.001186 0.986792 0.951951 -0.002763	-0.000784 0.986398 0.954796 -0.001980	0.029937 0.986814 0.969665 -0.001251	0.001232 0.976996 0.994902 -0.005901	0.033329 0.977096 0.992245 0.018352	0.044681 0.975629 0.980907 0.009621	0.008935 0.993662 0.992643 0.003645	0.017907 0.990644 0.981324 0.002269	0.010123 0.989866 0.989050 0.015109	-0.025395 0.990307 0.983659 -0.017480	0.025632 0.995595 0.995056 0.024794	0 0.026040 9999
7 35	19 20	7 35	0.182545 0.933064 0.836081 0.010102	-0.015222 0.994688 0.992720 -0.018183	-0.006659 0.986792 0.988329 -0.005423	-0.005236 0.986398 0.989114 -0.003726	0.030836 0.986814 0.982451 0.009609	-0.007040 0.976996 0.993617 -0.004003	0.010256 0.977096 0.993179 0.005185	-0.000456 0.975629 0.989527 -0.018810	-0.002589 0.993662 0.995794 -0.003143	0.013225 0.990644 0.984474 -0.000709	-0.022968 0.989866 0.953799 -0.012823	0.033884 0.990307 0.988835 0.026487	-0.012154 0.995595 0.995625 -0.011908	11 0.016358 9999
7 36	19 20	7 36	0.157172 0.933064 0.855138 0.001713	0.004969 0.994688 0.980551 0.000556	0.005982 0.986792 0.986363 0.004794	0.006348 0.986398 0.986656 0.005433	0.020326 0.986814 0.994018 0.013229	0.057636 0.976996 0.980749 0.027078	-0.034726 0.977096 0.984267 -0.009015	0.017062 0.975629 0.992587 0.002674	0.014895 0.993662 0.992996 0.012574	0.021781 0.990644 0.986289 0.010526	-0.017102 0.989866 0.933944 -0.004232	0.024283 0.990307 0.971579 0.008940	0.012356 0.995595 0.995009 0.010191	4 0.004760 9999
7 37	19 20	7 37	0.126450 0.933064 0.887088 -0.011373	0.010776 0.994688 0.965678 0.001986	-0.006587 0.986792 0.990785 -0.006245	-0.006959 0.986398 0.991511 -0.006335	-0.001905 0.986814 0.993411 -0.001719	0.041393 0.976996 0.972772 0.001400	0.031588 0.977096 0.994449 0.022117	0.050839 0.975629 0.965771 0.005440	0.013801 0.993662 0.992101 0.009052	-0.004557 0.990644 0.990543 -0.015676	-0.005022 0.989866 0.987107 -0.001935	0.011423 0.990307 0.986485 -0.000022	0.018673 0.995595 0.996120 0.017623	0 0.000000 9999
7 38	19 20	7 38	0.156542 0.933064 0.855518 -0.008964	-0.022091 0.994688 0.977650 -0.016331	-0.005722 0.986792 0.961433 -0.007638	-0.004045 0.986398 0.963743 -0.006058	0.030555 0.986814 0.981212 0.008649	-0.012651 0.976996 0.990022 0.000124	-0.032967 0.977096 0.994316 -0.027657	0.038615 0.975629 0.992560 0.029631	0.001211 0.993662 0.995252 -0.001416	0.017306 0.990644 0.988899 0.007283	-0.017461 0.989866 0.990643 -0.013582	-0.040743 0.990307 0.984831 -0.032226	-0.003838 0.995595 0.994113 -0.003635	0 0.000000 9999
7 39	19 20	7 39	0.136468 0.933064 0.868097 -0.002072	0.000849 0.994688 0.970635 -0.007991	-0.004411 0.986792 0.990079 -0.007311	-0.004518 0.986398 0.990457 -0.006486	0.047783 0.986814 0.985787 0.031594	0.030147 0.976996 0.990528 0.012024	0.039988 0.977096 0.990212 0.023961	0.059765 0.975629 0.976328 0.022032	0.033456 0.993662 0.992104 0.030005	0.010080 0.990644 0.985852 0.001249	-0.031982 0.989866 0.953606 -0.017726	0.005763 0.990307 0.980523 -0.001811	0.017645 0.995595 0.995121 0.017396	0 0.000000 9999
7 40	19 20	7 40	0.149602 0.933064 0.843382 0.002882	-0.009336 0.994688 0.961499 -0.001096	-0.015885 0.986792 0.941784 -0.011442	-0.014023 0.986398 0.943901 -0.010011	0.027235 0.986814 0.990273 0.015660	-0.005673 0.976996 0.993626 -0.001533	0.001175 0.977096 0.994358 -0.004100	0.012839 0.975629 0.993050 0.006572	0.011665 0.993662 0.992856 0.008703	0.001758 0.990644 0.989495 -0.009891	0.028036 0.989866 0.989496 0.023571	-0.009918 0.990307 0.960700 0.011992	0.000531 0.995595 0.995799 0.001154	10 0.008242 9999
7 41	19 20	7 41	0.116166 0.933064 0.894535 0.006277	0.007015 0.994688 0.968242 -0.003703	0.015116 0.986792 0.992256 0.011984	0.015969 0.986398 0.993478 0.012873	0.012778 0.986814 0.993390 0.009308	0.042548 0.976996 0.985465 0.017937	0.037849 0.977096 0.985962 0.019427	0.036431 0.975629 0.980729 0.005250	0.017830 0.993662 0.994848 0.014887	0.028928 0.990644 0.990130 0.021506	0.007518 0.989866 0.991561 0.009728	0.020182 0.990307 0.986986 0.013354	0.016663 0.995595 0.994194 0.013781	9 0.011619 9999
7 42	19 20	7 42	0.116283 0.933064 0.864205 -0.013171	-0.016565 0.994688 0.977362 -0.011583	-0.003394 0.986792 0.983394 -0.008562	0.005576 0.986398 0.987068 0.001938	-0.020972 0.986814 0.987301 -0.007428	0.046787 0.976996 0.978148 0.014714	-0.040579 0.977096 0.983333 -0.014690	0.031842 0.975629 0.985071 0.008670	-0.030697 0.993662 0.971224 -0.022073	0.026739 0.990644 0.988716 0.018109	0.003540 0.989866 0.989198 0.002030	-0.001786 0.990307 0.987652 -0.011545	0.021340 0.995595 0.993907 0.020024	0 0.000000 9999
7 43	19 19	7 43	0.073117 0.933064 0.956096 -0.006802	0.009305 0.994688 0.978032 0.004694	0.000206 0.986792 0.990970 0.001324	-0.000068 0.986398 0.977287 0.001681	0.013175 0.986814 0.986810 0.000921	-0.018277 0.976996 0.990613 -0.007690	0.035435 0.977096 0.983659 0.015887	-0.003046 0.975629 0.992220 0.001436	-0.000631 0.993662 0.992258 -0.002262	0.010438 0.990644 0.983572 -0.000312	0.006283 0.989866 0.991599 0.003967	-0.000932 0.990307 0.990480 -0.005498	-0.001450 0.995595 0.993834 -0.002613	0 0.000000 9999
7 44	19 20	7 44	0.097483 0.933064 0.890892 -0.011264	0.002803 0.994688 0.970209 0.012953	0.020769 0.986792 0.991984 0.017592	0.015643 0.986398 0.991327 0.013664	-0.017301 0.986814 0.972734 0.009775	-0.014542 0.976996 0.990679 -0.001905	-0.008326 0.977096 0.987917 0.010621	-0.008111 0.975629 0.991964 0.004654	0.007642 0.993662 0.956572 0.025280	0.012152 0.990644 0.982597 -0.002902	0.019925 0.989866 0.990538 0.012737	0.021706 0.990307 0.991213 0.018472	-0.000360 0.995595 0.995698 -0.000884	0 0.000000 9999
7 45	19 14	7 45	0.130229 0.933064 0.914789 0.015000	0.018271 0.994688 0.985682 0.014515	0.001468 0.986792 0.998029 0.000476	0.000922 0.986398 0.985388 -0.000560	0.039685 0.986814 0.991291 0.031698	0.025053 0.976996 0.991993 0.012850	-0.042885 0.977096 0.977904 -0.009665	0.037199 0.975629 0.985694 0.023900	0.015370 0.993662 0.992840 0.016300	-0.010142 0.990644 0.972898 0.002274	0.005803 0.989866 0.994169 0.005317	-0.000300 0.990307 0.993222 -0.002391	0.016906 0.995595 0.994826 0.016615	4 0.021805 9999
7 46	19 20	7 46	0.136035 0.933064 0.897147 0.006150	0.020887 0.994688 0.992239 0.018545	-0.009554 0.986792 0.979584 -0.010103	-0.008566 0.986398 0.980055 -0.009348	0.030681 0.986814 0.984295 0.014827	-0.008170 0.976996 0.993212 -0.004257	0.002266 0.977096 0.991080 -0.004062	0.004123 0.975629 0.994583 -0.001780	0.019714 0.993662 0.991740 0.017764	-0.002777 0.990644 0.986675 -0.013665	0.002473 0.989866 0.981533 0.007396	0.005605 0.990307 0.994014 0.004445	0.012781 0.995595 0.995535 0.012912	8 0.010452 9999
7 47	19 13	7 47	0.114454 0.933064 0.948585 0.014927	-0.007135 0.994688 0.970341 -0.000537	0.001188 0.986792 0.994150 0.001681	-0.009581 0.986398 0.994979 -0.008833	-0.023815 0.986814 0.984910 -0.005093	-0.034785 0.976996 0.988882 -0.018603	-0.000552 0.977096 0.994495 0.000629	-0.030300 0.975629 0.989149 -0.017626	-0.013424 0.993662 0.986000 -0.006861	0.011678 0.990644 0.979536 0.001191	0.003892 0.989866 0.994106 0.004945	-0.002738 0.990307 0.985879 -0.009073	-0.002914 0.995595 0.994001 -0.002543	7 -0.016220 9999
7 48	19 20	7 48	0.153647 0.933064 0.881420 0.005833	0.003665 0.994688 0.986288 -0.002737	0.001114 0.986792 0.950835 0.002809	-0.001073 0.986398 0.952588 0.001025	0.024913 0.986814 0.986873 0.008569	-0.035796 0.976996 0.984626 -0.010726	0.048146 0.977096 0.972378 0.017542	0.006345 0.975629 0.994493 0.009764	0.003362 0.993662 0.991619 0.000666	0.002960 0.990644 0.990402 -0.004654	-0.011182 0.989866 0.993037 -0.007949	-0.009379 0.990307 0.990317 -0.001264	0.005154 0.995595 0.994342 0.006048	6 0.010115 9999
7 49	19 20	7 49	0.155603 0.933064 0.878872 0.009108	0.027585 0.994688 0.965613 0.020469	0.006160 0.986792 0.973276 0.007686	0.006026 0.986398 0.974229 0.008125	0.007827 0.986814 0.993821 0.006063	0.062172 0.976996 0.974147 0.027106	0.014080 0.977096 0.985934 0.014350	0.074814 0.975629 0.972034 0.033094	0.006632 0.993662 0.994520 0.002795	0.009679 0.990644 0.993778 0.003372	0.002369 0.989866 0.965524 0.014359	0.025868 0.990307 0.976033 0.018011	0.002513 0.995595 0.994716 0.001260	7 0.017361 9999
7 50	19 20	7 50	0.154670 0.933064 0.886042 0.007392	0.018983 0.994688 0.993856 0.015237	-0.010988 0.986792 0.983681 -0.006592	-0.011702 0.986398 0.984658 -0.006674	0.046302 0.986814 0.981773 0.025444	0.042419 0.976996 0.984696 0.019609	0.038148 0.977096 0.984360 0.015122	0.057419 0.975629 0.980484 0.027082	0.007638 0.993662 0.994335 0.006012	0.029122 0.990644 0.988259 0.017783	-0.004227 0.989866 0.993351 -0.005141	0.006655 0.990307 0.994214 0.006047	-0.006086 0.995595 0.995552 -0.005682	7 0.014149 9999
7 51	19 20	7 51	0.130324 0.933064 0.894413 -0.008301	-0.000443 0.994688 0.991447 0.004080	0.009187 0.986792 0.940388 0.006694	0.008335 0.986398 0.941418 0.006661	0.035870 0.986814 0.971911 0.006870	-0.072537 0.976996 0.960045 -0.022575	0.073069 0.977096 0.950612 0.023444	-0.029367 0.975629 0.990644 -0.008576	0.006268 0.993662 0.993340 0.006591	0.003687 0.990644 0.988800 -0.005463	0.005849 0.989866 0.987969 0.000625	-0.013590 0.990307 0.966040 0.006882	-0.005949 0.995595 0.995258 -0.007081	0 0.000000 9999
7 52	19 20	7 52	0.137515 0.933064 0.898849 0.003854	0.002579 0.994688 0.984580 -0.004386	0.013546 0.986792 0.970453 0.014398	0.013236 0.986398 0.971569 0.015074	0.033586 0.986814 0.983444 0.013332	0.033751 0.976996 0.992775 0.023338	0.034285 0.977096 0.980251 0.017003	0.064516 0.975629 0.976724 0.029419	-0.000253 0.993662 0.995467 -0.003904	0.009357 0.990644 0.986547 0.000812	0.001060 0.989866 0.987342 0.006832	0.012508 0.990307 0.987001 0.018876	0.006547 0.995595 0.995715 0.005180	7 0.010648 9999
7 53	19 20	7 53	0.086859 0.933064 0.951854 0.002826	0.003058 0.994688 0.974763 -0.003365	-0.009929 0.986792 0.994379 -0.010254	-0.009778 0.986398 0.994402 -0.009681	-0.001704 0.986814 0.993224 -0.008942	-0.052334 0.976996 0.981292 -0.021247	0.019092 0.977096 0.988698 0.003755	-0.033147 0.975629 0.992462 -0.018446	0.016803 0.993662 0.994546 0.013039	0.003402 0.990644 0.990083 -0.002667	-0.000661 0.989866 0.990178 -0.005454	0.009757 0.990307 0.990728 0.002158	-0.003415 0.995595 0.995462 -0.002433	7 -0.007220 9999
7 54	19 20	7 54	0.168419 0.933064 0.862550 0.011221	-0.007959 0.994688 0.995415 -0.005628	0.008699 0.986792 0.978609 0.010353	0.008276 0.986398 0.979212 0.008887	0.035030 0.986814 0.981579 0.013857	-0.038479 0.976996 0.991506 -0.025995	0.003394 0.977096 0.989465 0.009684	-0.009427 0.975629 0.993635 -0.012509	-0.005575 0.993662 0.993506 -0.009220	0.006608 0.990644 0.985473 -0.006296	-0.006344 0.989866 0.957271 0.003831	0.025990 0.990307 0.989772 0.019083	-0.006719 0.995595 0.995843 -0.006155	11 0.014633 9999
7 55	19 20	7 55	0.139152 0.933064 0.873298 -0.011764	-0.011169 0.994688 0.983446 -0.006990	-0.003946 0.986792 0.935037 0.005428	-0.003929 0.986398 0.936744 0.003743	0.040855 0.986814 0.968465 0.010950	-0.021351 0.976996 0.992000 -0.008904	0.018953 0.977096 0.991267 0.007699	0.024163 0.975629 0.987635 -0.000030	0.016744 0.993662 0.991546 0.012302	0.002403 0.990644 0.988096 -0.009353	0.001485 0.989866 0.993553 -0.001848	-0.022093 0.990307 0.974604 -0.006268	0.005266 0.995595 0.994070 0.005879	0 0.000000 9999
7 56	19 20	7 56	0.068422 0.933064 0.947437 -0.012717	0.017538 0.994688 0.958335 0.010098	-0.015325 0.986792 0.993611 -0.016340	0.008215 0.986398 0.993104 0.008450	0.015324 0.986814 0.984514 0.000991	-0.048428 0.976996 0.985255 -0.023476	0.022439 0.977096 0.981583 -0.002974	-0.025001 0.975629 0.994097 -0.021666	0.008205 0.993662 0.986878 0.004161	0.000306 0.990644 0.975774 -0.012447	0.010300 0.989866 0.991134 0.006145	0.009059 0.990307 0.973049 0.001599	0.019032 0.995595 0.997579 0.019327	0 0.000000 9999
7 57	19 20	7 57	0.146922 0.933064 0.890675 0.004227	-0.015671 0.994688 0.984449 -0.011412	-0.004284 0.986792 0.994162 -0.004302	-0.004019 0.986398 0.994108 -0.003184	-0.028152 0.986814 0.981098 -0.005841	0.009018 0.976996 0.993198 0.015522	-0.039970 0.977096 0.979481 -0.013157	-0.045054 0.975629 0.973212 -0.005051	-0.004372 0.993662 0.991524 -0.006708	-0.024034 0.990644 0.978948 -0.007835	0.000356 0.989866 0.991157 -0.003253	0.012333 0.990307 0.991660 0.007795	-0.011022 0.995595 0.994683 -0.010497	6 -0.007458 9999
7 58	19 20	7 58	0.173188 0.933064 0.854169 0.008557	0.014052 0.994688 0.992792 0.017396	0.012524 0.986792 0.972702 0.015738	0.013382 0.986398 0.973184 0.016067	0.024255 0.986814 0.979593 -0.000674	-0.032768 0.976996 0.983572 -0.003625	0.019084 0.977096 0.988896 0.009065	-0.012891 0.975629 0.993184 -0.003324	0.016916 0.993662 0.993072 0.017079	0.021202 0.990644 0.988874 0.012004	0.004208 0.989866 0.978393 0.013156	-0.004453 0.990307 0.990997 -0.007476	0.008850 0.995595 0.994787 0.008358	8 0.012089 9999
7 59	19 20	7 59	0.166370 0.933064 0.850214 0.001900	0.021600 0.994688 0.986750 0.018107	0.008074 0.986792 0.977358 0.008820	0.005317 0.986398 0.978243 0.005635	0.034677 0.986814 0.986198 0.021885	-0.040894 0.976996 0.988340 -0.021937	-0.002156 0.977096 0.993203 -0.000599	-0.025445 0.975629 0.995024 -0.021904	0.005199 0.993662 0.994272 0.001708	0.017109 0.990644 0.983711 0.002110	-0.006107 0.989866 0.979417 -0.001037	0.039706 0.990307 0.987810 0.033110	-0.001737 0.995595 0.994527 -0.001310	11 0.007932 9999
7 60	19 20	7 60	0.147642 0.933064 0.898175 0.013226	-0.007501 0.994688 0.984887 -0.006509	0.001678 0.986792 0.989931 0.004292	0.006607 0.986398 0.989245 0.009377	-0.003692 0.986814 0.983571 0.013129	-0.046498 0.976996 0.976249 -0.012483	0.001618 0.977096 0.993902 0.005895	-0.048172 0.975629 0.968774 -0.009222	0.004919 0.993662 0.973425 -0.003309	0.002612 0.990644 0.986469 0.007027	-0.021035 0.989866 0.993164 -0.024762	0.010852 0.990307 0.989197 0.002041	0.015413 0.995595 0.988568 0.016965	0 0.013226 9999
7 61	19 19	7 61	0.155762 0.933064 0.892794 0.019477	0.012846 0.994688 0.990598 0.010649	0.013732 0.986792 0.981748 0.012413	0.015742 0.986398 0.981200 0.015643	0.020567 0.986814 0.994996 0.016044	0.063797 0.976996 0.956540 0.015553	-0.026531 0.977096 0.987717 -0.003534	0.054434 0.975629 0.968521 0.010538	0.015107 0.993662 0.992248 0.009044	0.000543 0.990644 0.994277 -0.004133	-0.009180 0.989866 0.952261 -0.000487	0.022935 0.990307 0.973775 0.007239	0.018529 0.995595 0.994134 0.015917	0 0.019477 9999
7 62	19 20	7 62	0.108140 0.933064 0.928246 -0.008509	0.006916 0.994688 0.962762 -0.003013	-0.001912 0.986792 0.985794 -0.002390	-0.000562 0.986398 0.985987 0.000029	-0.027487 0.986814 0.988606 -0.010430	0.066813 0.976996 0.961995 0.022907	-0.004504 0.977096 0.995370 -0.005988	0.040976 0.975629 0.966792 -0.002625	-0.010924 0.993662 0.993909 -0.011201	0.015351 0.990644 0.990979 0.006809	-0.001619 0.989866 0.993683 -0.006393	0.016379 0.990307 0.978449 0.002304	-0.004711 0.995595 0.995611 -0.005353	0 0.000000 9999
7 63	19 20	7 63	0.161933 0.933064 0.862558 -0.006561	0.002538 0.994688 0.992138 0.000160	0.001223 0.986792 0.986969 0.006582	0.002686 0.986398 0.988773 0.007589	0.029280 0.986814 0.983131 0.017557	0.025725 0.976996 0.987596 0.001899	-0.014505 0.977096 0.990991 0.002137	0.030932 0.975629 0.989334 0.016529	0.010277 0.993662 0.993249 0.009240	0.032756 0.990644 0.988787 0.023608	-0.011965 0.989866 0.967117 -0.001638	-0.001463 0.990307 0.993840 -0.007225	-0.012712 0.995595 0.994031 -0.011303	0 0.000000 9999
7 64	19 20	7 64	0.202506 0.933064 0.852411 0.041299	-0.001995 0.994688 0.984228 -0.005841	-0.004525 0.986792 0.978212 -0.015674	-0.004576 0.986398 0.977644 -0.015326	0.035306 0.986814 0.980310 0.017869	0.005530 0.976996 0.993682 0.004604	0.003554 0.977096 0.989288 -0.004860	-0.001072 0.975629 0.994273 -0.007121	-0.010088 0.993662 0.990141 -0.012569	0.006887 0.990644 0.986771 -0.004988	-0.022398 0.989866 0.962837 -0.014173	0.008620 0.990307 0.993288 0.007874	-0.022600 0.995595 0.994072 -0.022256	0 0.041299 107
7 65	19 20	7 65	0.174816 0.933064 0.868271 0.011550	-0.018596 0.994688 0.987362 -0.015779	-0.005496 0.986792 0.995265 -0.006261	-0.008620 0.986398 0.996232 -0.008358	-0.057759 0.986814 0.961798 -0.026491	-0.035381 0.976996 0.982961 -0.003677	-0.015893 0.977096 0.992723 -0.017142	-0.079277 0.975629 0.963104 -0.031836	-0.013982 0.993662 0.988393 -0.019475	-0.035915 0.990644 0.971762 -0.017158	-0.003571 0.989866 0.987509 -0.007180	0.011102 0.990307 0.982625 -0.000680	0.024363 0.995595 0.993780 0.022783	7 -0.019176 9999
7 66	19 20	7 66	0.200433 0.933064 0.862676 0.042382	0.026801 0.994688 0.989612 0.025171	-0.068936 0.986792 0.969033 -0.081379	-0.069947 0.986398 0.967730 -0.082826	0.023049 0.986814 0.984419 0.003791	0.067686 0.976996 0.972830 0.031844	-0.033637 0.977096 0.990543 -0.030896	0.075264 0.975629 0.966655 0.031484	0.032061 0.993662 0.991686 0.030067	0.014943 0.990644 0.990057 0.008125	-0.057325 0.989866 0.943861 -0.049497	-0.016415 0.990307 0.987873 -0.024046	0.010384 0.995595 0.994640 0.010530	3 -0.059248 44
7 67	19 19	7 67	0.095480 0.933064 0.940242 -0.013446	0.000054 0.994688 0.945539 -0.010742	-0.016381 0.986792 0.988168 -0.025353	-0.016043 0.986398 0.988576 -0.024748	-0.026257 0.986814 0.975460 -0.001166	0.077808 0.976996 0.961900 0.035654	-0.034104 0.977096 0.994068 -0.035616	0.071311 0.975629 0.960625 0.023980	0.001129 0.993662 0.992780 -0.003465	0.008604 0.990644 0.986165 -0.002659	-0.021957 0.989866 0.987080 -0.026894	0.013172 0.990307 0.978683 -0.003850	0.000762 0.995595 0.995056 -0.000445	0 0.000000 9999
7 68	19 20	7 68	0.169038 0.933064 0.848759 0.009473	-0.031534 0.994688 0.949239 -0.022344	-0.060157 0.986792 0.928741 -0.063574	-0.057241 0.986398 0.941787 -0.061336	0.028231 0.986814 0.987570 0.013865	0.001524 0.976996 0.994369 0.000815	0.001156 0.977096 0.995253 0.002684	0.013558 0.975629 0.994103 0.006061	-0.031021 0.993662 0.991007 -0.034068	0.007093 0.990644 0.983821 -0.006005	0.020279 0.989866 0.992142 0.016669	-0.001757 0.990307 0.958569 0.021654	-0.013451 0.995595 0.993658 -0.011988	2 -0.024541 9999
7 69	19 19	7 69	0.199607 0.933064 0.844840 0.026251	-0.002971 0.994688 0.990880 -0.006698	-0.019353 0.986792 0.977885 -0.021110	-0.017764 0.986398 0.978949 -0.018386	0.044626 0.986814 0.983388 0.026748	0.027010 0.976996 0.984723 -0.000692	-0.005322 0.977096 0.992350 -0.005394	0.046788 0.975629 0.985946 0.022999	0.004166 0.993662 0.990877 -0.002751	0.022948 0.990644 0.979334 0.010431	-0.007443 0.989866 0.979670 -0.004802	-0.009681 0.990307 0.991891 -0.012677	0.012580 0.995595 0.995515 0.011263	4 0.026498 9999
7 70	19 7	7 70	0.200851 0.933064 0.832433 0.027364	-0.004597 0.994688 0.965967 0.001673	0.015577 0.986792 0.814902 0.003532	0.021441 0.986398 0.990763 0.018206	-0.064395 0.986814 0.904008 -0.014159	0.006750 0.976996 0.993062 0.011988	-0.054340 0.977096 0.968449 -0.013507	-0.105100 0.975629 0.904374 -0.031125	0.013701 0.993662 0.960782 0.003308	-0.031695 0.990644 0.936326 -0.003244	0.013539 0.989866 0.874682 -0.003266	0.073332 0.990307 0.811974 0.034016	0.002474 0.995595 0.995425 0.000743	11 0.030509 9999
7 71	19 5	7 71	0.267236 0.933064 0.664239 0.040736	-0.032728 0.994688 0.770548 -0.016129	-0.011802 0.986792 0.773445 -0.000259	-0.006661 0.986398 0.837388 0.002950	-0.008539 0.986814 0.986033 -0.019062	0.034793 0.976996 0.991584 0.029228	-0.072511 0.977096 0.976174 -0.039421	-0.026986 0.975629 0.991467 -0.020157	-0.001582 0.993662 0.993197 -0.006353	0.080067 0.990644 0.728432 0.028345	0.024280 0.989866 0.891360 0.006955	-0.067821 0.990307 0.816339 -0.022651	-0.005230 0.995595 0.991349 -0.005338	0 0.040736 113
8 9	20 20	8 9	0.278022 0.884055 0.857079 0.075325	-0.011402 0.992354 0.974419 -0.011023	-0.033291 0.989931 0.982217 -0.040422	-0.025518 0.989275 0.982561 -0.032381	-0.000045 0.990899 0.989346 -0.010858	0.029926 0.978334 0.985443 0.005174	-0.011681 0.989544 0.991339 -0.019385	0.041001 0.978181 0.967107 -0.000395	-0.032458 0.994418 0.992339 -0.029859	0.005619 0.987817 0.990351 -0.008015	-0.014680 0.994761 0.966988 -0.009011	-0.002555 0.989580 0.992260 -0.007712	-0.028364 0.994038 0.996595 -0.029822	0 0.075325 -9
8 10	20 20	8 10	0.236975 0.884055 0.884414 0.049772	-0.015613 0.992354 0.988626 -0.013173	-0.000022 0.989931 0.993672 -0.001592	0.004593 0.989275 0.991870 0.005396	-0.044792 0.990899 0.991165 -0.038146	-0.000388 0.978334 0.995056 -0.006218	-0.072137 0.989544 0.967641 -0.055571	-0.057817 0.978181 0.986441 -0.040452	0.003042 0.994418 0.988878 0.006488	-0.044345 0.987817 0.975451 -0.022273	-0.030341 0.994761 0.990071 -0.034451	0.010096 0.989580 0.988016 0.002401	-0.000395 0.994038 0.995456 -0.001935	6 -0.052592 -9
8 11	20 19	8 11	0.191784 0.884055 0.912955 0.025907	0.002946 0.992354 0.992775 0.004886	0.004396 0.989931 0.984181 0.001229	-0.000378 0.989275 0.983769 -0.002666	-0.006023 0.990899 0.991725 -0.002267	0.018799 0.978334 0.991442 0.001574	-0.031219 0.989544 0.965997 -0.009246	-0.035093 0.978181 0.986157 -0.014186	0.021628 0.994418 0.991277 0.021272	0.023130 0.987817 0.991557 0.013172	0.009576 0.994761 0.962038 0.021672	0.036570 0.989580 0.981670 0.024861	0.010473 0.994038 0.995272 0.009198	0 0.025907 9999
8 12	20 20	8 12	0.180590 0.884055 0.907602 0.008241	0.003923 0.992354 0.992868 0.004131	-0.015735 0.989931 0.936822 -0.013007	-0.026166 0.989275 0.939601 -0.017637	0.017143 0.990899 0.971752 -0.001104	-0.051837 0.978334 0.974453 -0.019954	0.018481 0.989544 0.954687 -0.003406	0.002703 0.978181 0.993614 0.008336	-0.001726 0.994418 0.991380 0.000566	0.026807 0.987817 0.986400 0.011219	-0.004646 0.994761 0.992951 -0.007051	-0.031157 0.989580 0.972912 -0.013219	0.004023 0.994038 0.994685 0.002456	3 -0.012056 9999
8 13	20 20	8 13	0.201557 0.884055 0.883040 0.008911	0.021065 0.992354 0.993181 0.022605	-0.000091 0.989931 0.947829 0.004337	-0.012456 0.989275 0.949611 -0.002101	0.024532 0.990899 0.967267 0.004018	-0.069772 0.978334 0.968803 -0.033070	0.041951 0.989544 0.955938 0.019958	-0.011469 0.978181 0.994926 -0.005314	-0.007510 0.994418 0.991679 -0.002181	0.013899 0.987817 0.989374 0.000359	-0.015215 0.994761 0.993868 -0.016759	-0.022364 0.989580 0.972367 -0.004232	0.015393 0.994038 0.994686 0.015260	6 0.013336 9999
8 14	20 20	8 14	0.185817 0.884055 0.894566 0.000288	-0.034639 0.992354 0.991378 -0.032985	-0.020121 0.989931 0.951554 -0.023190	-0.011435 0.989275 0.954289 -0.014373	0.020978 0.990899 0.980779 0.004917	-0.030557 0.978334 0.991777 -0.025588	0.019309 0.989544 0.980511 0.002858	0.015644 0.978181 0.985932 -0.005509	-0.012851 0.994418 0.994336 -0.011906	0.025039 0.987817 0.989294 0.010591	-0.016683 0.994761 0.993569 -0.015792	-0.014768 0.989580 0.984548 -0.004444	0.015918 0.994038 0.992891 0.014711	1 -0.003082 9999
8 15	20 12	8 15	0.159686 0.884055 0.928776 0.012799	-0.001488 0.992354 0.983990 -0.000232	0.017747 0.989931 0.991847 0.016971	0.016172 0.989275 0.995404 0.015844	-0.039712 0.990899 0.971647 -0.024434	-0.008887 0.978334 0.986327 0.012564	0.032716 0.989544 0.981539 0.018006	-0.020863 0.978181 0.984363 0.007365	-0.008777 0.994418 0.993303 -0.006310	-0.010418 0.987817 0.986597 0.004726	0.002616 0.994761 0.988271 0.000485	0.019172 0.989580 0.986766 0.013393	0.042638 0.994038 0.992763 0.042348	4 -0.017684 9999
8 16	20 20	8 16	0.193361 0.884055 0.882314 0.005854	0.034403 0.992354 0.965901 0.032236	0.011053 0.989931 0.922533 0.010182	0.022362 0.989275 0.928446 0.012042	-0.005994 0.990899 0.990029 -0.013444	0.015305 0.978334 0.993805 0.005225	-0.016635 0.989544 0.990313 -0.015680	0.017095 0.978181 0.991886 0.003817	-0.001058 0.994418 0.991887 0.000595	0.019496 0.987817 0.984980 0.001857	0.013012 0.994761 0.990041 0.008545	-0.011275 0.989580 0.964452 0.008793	0.008558 0.994038 0.994555 0.008849	6 -0.009581 9999
8 17	20 20	8 17	0.207174 0.884055 0.867305 0.011604	-0.022812 0.992354 0.994725 -0.023580	0.009060 0.989931 0.958597 0.009830	-0.003932 0.989275 0.960922 0.001996	0.028485 0.990899 0.972783 0.010642	-0.044950 0.978334 0.973308 -0.012067	0.036856 0.989544 0.962435 0.016471	-0.007029 0.978181 0.993026 -0.000505	-0.008120 0.994418 0.991892 -0.005956	0.016416 0.987817 0.989715 0.005862	-0.001628 0.994761 0.994322 -0.000944	-0.014271 0.989580 0.985835 -0.002930	0.009767 0.994038 0.993678 0.006323	1 -0.016542 9999
8 18	20 20	8 18	0.171710 0.884055 0.894024 -0.007436	0.017965 0.992354 0.992717 0.017681	-0.008255 0.989931 0.988959 -0.008645	-0.007319 0.989275 0.990630 -0.009128	-0.032867 0.990899 0.976651 -0.018083	-0.014342 0.978334 0.988708 0.004398	-0.012516 0.989544 0.991774 -0.007544	-0.035110 0.978181 0.972153 -0.005422	0.017825 0.994418 0.989722 0.018587	-0.020857 0.987817 0.980272 -0.006032	0.002586 0.994761 0.994771 -0.000901	0.002945 0.989580 0.990238 -0.002990	-0.014489 0.994038 0.995000 -0.016101	0 0.000000 9999
8 19	20 16	8 19	0.100737 0.884055 0.939261 -0.016205	-0.010129 0.992354 0.958463 -0.013192	0.012310 0.989931 0.993549 0.012136	0.003315 0.989275 0.993131 0.001076	-0.000728 0.990899 0.968679 0.012837	-0.005627 0.978334 0.994621 0.000898	-0.005853 0.989544 0.990231 0.002930	0.006594 0.978181 0.987969 -0.000292	0.020838 0.994418 0.962584 0.014762	0.003568 0.987817 0.958373 -0.021728	-0.002650 0.994761 0.995402 -0.004201	0.007108 0.989580 0.989092 0.002242	0.006547 0.994038 0.996160 0.005580	0 0.000000 9999
8 20	20 20	8 20	0.177589 0.884055 0.893554 0.002774	0.000701 0.992354 0.973891 0.003003	0.008553 0.989931 0.974919 0.007956	0.012265 0.989275 0.975426 0.010821	-0.002488 0.990899 0.993825 -0.006380	0.045952 0.978334 0.979659 0.019477	-0.013548 0.989544 0.993394 -0.010623	0.052642 0.978181 0.972361 0.019881	-0.000650 0.994418 0.993145 0.000819	0.025494 0.987817 0.992115 0.014905	-0.004604 0.994761 0.945598 0.007702	0.021147 0.989580 0.979105 0.007071	0.013211 0.994038 0.996053 0.012473	7 0.007426 9999
8 21	20 20	8 21	0.191876 0.884055 0.869599 -0.006878	-0.021681 0.992354 0.988946 -0.021210	-0.012716 0.989931 0.974203 -0.008075	-0.034190 0.989275 0.974811 -0.031276	0.037913 0.990899 0.973333 0.020661	-0.003795 0.978334 0.993490 -0.001459	0.006866 0.989544 0.995529 0.010380	0.035429 0.978181 0.989909 0.024503	0.009995 0.994418 0.990881 0.012197	0.014292 0.987817 0.992154 0.002413	-0.003721 0.994761 0.987673 0.001440	0.001194 0.989580 0.993679 -0.000876	0.002613 0.994038 0.995833 0.000831	0 0.000000 9999
8 22	20 20	8 22	0.148650 0.884055 0.909178 -0.005916	0.000529 0.992354 0.973553 0.002783	0.002632 0.989931 0.991804 0.001341	0.000800 0.989275 0.995038 0.000274	-0.007334 0.990899 0.990409 -0.003345	0.048758 0.978334 0.976618 0.017906	-0.020117 0.989544 0.988180 -0.011921	0.034565 0.978181 0.979033 0.008171	-0.006156 0.994418 0.966368 -0.011634	0.025468 0.987817 0.985546 0.012713	0.015671 0.994761 0.991862 0.013440	0.031686 0.989580 0.987297 0.022571	-0.005257 0.994038 0.995208 -0.009853	0 0.000000 9999
8 23	20 20	8 23	0.081446 0.884055 0.955638 0.000087	-0.000992 0.992354 0.975217 0.002130	-0.025675 0.989931 0.991132 -0.025289	-0.026571 0.989275 0.992406 -0.028031	0.002558 0.990899 0.993239 0.004427	0.030604 0.978334 0.981226 0.009096	0.008226 0.989544 0.995573 0.005170	0.017854 0.978181 0.982871 -0.006315	-0.014760 0.994418 0.994249 -0.014030	-0.007577 0.987817 0.990659 -0.014147	-0.005041 0.994761 0.992359 -0.007631	0.020924 0.989580 0.988678 0.011408	-0.014440 0.994038 0.995378 -0.014877	3 -0.001562 9999
8 24	20 20	8 24	0.183657 0.884055 0.886579 -0.005091	-0.022916 0.992354 0.993551 -0.020799	-0.012524 0.989931 0.961261 -0.007258	-0.020266 0.989275 0.961672 -0.009690	0.033727 0.990899 0.970855 0.017877	0.001397 0.978334 0.992519 -0.001976	0.021655 0.989544 0.974010 0.010223	0.027147 0.978181 0.989051 0.011258	0.007019 0.994418 0.990326 0.009662	0.032558 0.987817 0.987946 0.020095	0.000625 0.994761 0.994817 0.000540	0.007741 0.989580 0.992119 0.009522	-0.002661 0.994038 0.994316 -0.002745	0 0.000000 9999
8 25	20 20	8 25	0.174976 0.884055 0.891981 -0.004470	-0.015107 0.992354 0.981133 -0.016000	0.000963 0.989931 0.994373 0.000466	0.006604 0.989275 0.993214 0.007257	0.008396 0.990899 0.978199 0.022639	-0.013784 0.978334 0.995614 -0.010806	-0.000562 0.989544 0.975175 0.016149	-0.051772 0.978181 0.969665 -0.017835	0.001746 0.994418 0.992549 0.004551	-0.019991 0.987817 0.971428 0.000923	0.001213 0.994761 0.993770 0.000557	0.009628 0.989580 0.990199 0.001521	0.009782 0.994038 0.993923 0.010099	0 0.000000 9999
8 26	20 20	8 26	0.214475 0.884055 0.870272 0.019454	0.011691 0.992354 0.988953 0.014454	-0.005628 0.989931 0.978099 -0.007052	-0.013547 0.989275 0.978302 -0.013420	0.009266 0.990899 0.988079 0.003679	0.038520 0.978334 0.984064 0.014029	-0.022080 0.989544 0.986605 -0.013066	0.024208 0.978181 0.988119 0.014300	-0.007172 0.994418 0.991541 -0.005340	0.031740 0.987817 0.986429 0.018889	-0.021464 0.994761 0.960564 -0.012824	0.000559 0.989580 0.991381 -0.008141	0.002946 0.994038 0.996309 0.001388	0 0.019454 9999
8 27	20 20	8 27	0.190623 0.884055 0.877100 -0.000243	0.029505 0.992354 0.970604 0.032846	-0.001069 0.989931 0.984955 -0.004128	-0.007631 0.989275 0.986479 -0.007777	0.012963 0.990899 0.989594 0.005678	0.054792 0.978334 0.983062 0.028158	0.002179 0.989544 0.990066 0.000791	0.058025 0.978181 0.972365 0.022973	0.005796 0.994418 0.989482 0.007321	0.013333 0.987817 0.990808 0.004327	0.002915 0.994761 0.964330 0.010224	0.032366 0.989580 0.984129 0.019010	-0.001923 0.994038 0.994817 -0.004404	0 0.000000 9999
8 28	20 20	8 28	0.174526 0.884055 0.896701 -0.005745	-0.004829 0.992354 0.985207 -0.000006	0.001171 0.989931 0.995475 0.001892	-0.002956 0.989275 0.995804 -0.001296	-0.008139 0.990899 0.990429 -0.001937	-0.020760 0.978334 0.992983 -0.020005	-0.016876 0.989544 0.976385 -0.006993	-0.033351 0.978181 0.989430 -0.020295	-0.012922 0.994418 0.987861 -0.009001	-0.018139 0.987817 0.983876 -0.003729	0.024402 0.994761 0.987721 0.017924	0.011456 0.989580 0.995502 0.006450	-0.003246 0.994038 0.992814 -0.004003	0 0.000000 9999
8 29	20 20	8 29	0.197887 0.884055 0.869503 0.003607	0.012638 0.992354 0.983810 0.014378	-0.000179 0.989931 0.966800 -0.003509	0.007637 0.989275 0.969160 -0.000048	0.031754 0.990899 0.982234 0.021472	-0.005523 0.978334 0.994926 -0.002071	0.018867 0.989544 0.990162 0.017968	0.038020 0.978181 0.991029 0.025880	0.005241 0.994418 0.994750 0.006032	0.020418 0.987817 0.991149 0.007798	-0.012487 0.994761 0.992692 -0.013739	-0.038575 0.989580 0.981057 -0.025900	-0.008805 0.994038 0.995686 -0.009213	7 0.009662 9999
8 30	20 20	8 30	0.212832 0.884055 0.872145 0.012733	-0.000804 0.992354 0.991127 -0.001040	-0.016472 0.989931 0.988106 -0.016738	-0.018722 0.989275 0.983203 -0.017848	-0.019083 0.990899 0.982033 -0.004570	-0.011495 0.978334 0.993415 -0.005224	-0.027423 0.989544 0.979155 -0.012564	-0.054193 0.978181 0.964831 -0.010414	-0.009489 0.994418 0.986185 -0.005556	-0.043240 0.987817 0.967242 -0.017739	0.002774 0.994761 0.991314 -0.000213	-0.001022 0.989580 0.991718 -0.008903	0.016931 0.994038 0.995115 0.015904	3 -0.015075 9999
8 31	20 20	8 31	0.213138 0.884055 0.855360 0.017815	-0.012090 0.992354 0.993567 -0.010334	0.001105 0.989931 0.989885 -0.002468	-0.003367 0.989275 0.989790 -0.004764	-0.003200 0.990899 0.990545 -0.000255	-0.012383 0.978334 0.989008 0.004348	0.000281 0.989544 0.989282 0.001152	-0.009749 0.978181 0.989654 0.004366	0.016664 0.994418 0.989474 0.021479	0.002345 0.987817 0.995072 0.000726	-0.006540 0.994761 0.993066 -0.008377	0.020023 0.989580 0.989199 0.012413	-0.011620 0.994038 0.990217 -0.008037	8 0.019561 9999
8 32	20 20	8 32	0.211297 0.884055 0.879018 0.008412	-0.009042 0.992354 0.988470 -0.012340	0.014865 0.989931 0.969057 0.011742	0.015992 0.989275 0.971237 0.006943	0.020419 0.990899 0.987279 0.012777	0.022692 0.978334 0.995405 0.015688	0.013744 0.989544 0.993607 0.012144	0.031137 0.978181 0.988739 0.014124	0.014250 0.994418 0.993780 0.013048	0.008001 0.987817 0.987999 -0.008148	0.010374 0.994761 0.991388 0.012231	-0.009755 0.989580 0.986936 0.002413	0.014260 0.994038 0.994759 0.014141	7 0.010900 9999
8 33	20 20	8 33	0.214639 0.884055 0.863840 0.009625	-0.001626 0.992354 0.985538 0.002905	-0.018625 0.989931 0.949333 -0.027762	-0.028121 0.989275 0.949955 -0.031042	0.020402 0.990899 0.981200 0.006488	0.011916 0.978334 0.991338 0.002182	0.015186 0.989544 0.981818 0.005845	0.069435 0.978181 0.959558 0.028611	-0.023253 0.994418 0.991490 -0.019129	0.046019 0.987817 0.985547 0.030613	0.010967 0.994761 0.986663 0.011022	-0.023521 0.989580 0.983486 -0.008192	-0.009710 0.994038 0.995043 -0.011341	3 -0.017285 9999
8 34	20 20	8 34	0.250937 0.884055 0.825750 0.017973	0.042235 0.992354 0.987686 0.038306	-0.005118 0.989931 0.951951 -0.009196	0.016549 0.989275 0.954796 0.006166	0.027202 0.990899 0.969665 0.009633	0.007254 0.978334 0.994902 -0.000882	0.013294 0.989544 0.992245 0.005254	0.046613 0.978181 0.980907 0.016027	-0.013121 0.994418 0.992643 -0.009342	0.018513 0.987817 0.981324 -0.001507	0.008010 0.994761 0.989050 0.005448	-0.014142 0.989580 0.983659 -0.004234	0.003396 0.994038 0.995056 0.001426	0 0.017973 9999
8 35	20 20	8 35	0.254101 0.884055 0.836081 0.038030	0.008139 0.992354 0.992720 0.006949	-0.000411 0.989931 0.988329 -0.002616	-0.006854 0.989275 0.989114 -0.007183	0.028547 0.990899 0.982451 0.014054	0.034349 0.978334 0.993617 0.037066	-0.004913 0.989544 0.993179 -0.008371	0.054322 0.978181 0.989527 0.038740	0.002026 0.994418 0.995794 0.002681	0.013415 0.987817 0.984474 -0.004756	-0.024012 0.994761 0.953799 -0.014805	0.015841 0.989580 0.988835 0.006419	-0.005782 0.994038 0.995625 -0.004352	7 0.038383 127
8 36	20 20	8 36	0.210910 0.884055 0.855138 -0.011890	-0.001842 0.992354 0.980551 -0.001447	0.015428 0.989931 0.986363 0.007224	0.009170 0.989275 0.986656 0.002741	0.010184 0.990899 0.994018 0.006704	0.053038 0.978334 0.980749 0.030596	-0.015780 0.989544 0.984267 -0.004485	0.015801 0.978181 0.992587 0.003062	0.002917 0.994418 0.992996 0.006642	0.012307 0.987817 0.986289 -0.004615	-0.005768 0.994761 0.933944 0.007510	0.049591 0.989580 0.971579 0.030726	0.015203 0.994038 0.995009 0.013655	0 0.000000 9999
8 37	20 20	8 37	0.189139 0.884055 0.887088 -0.003211	-0.013924 0.992354 0.965678 -0.009161	-0.005070 0.989931 0.990785 -0.004367	-0.015438 0.989275 0.991511 -0.013848	0.015977 0.990899 0.993411 0.016163	0.059752 0.978334 0.972772 0.023954	0.012313 0.989544 0.994449 0.008901	0.069933 0.978181 0.965771 0.027199	0.000644 0.994418 0.992101 0.003266	0.011656 0.987817 0.990543 -0.001703	0.016217 0.994761 0.987107 0.014672	0.013928 0.989580 0.986485 0.004459	0.007627 0.994038 0.996120 0.005286	0 0.000000 9999
8 38	20 20	8 38	0.261735 0.884055 0.855518 0.048511	0.031328 0.992354 0.977650 0.025606	-0.069634 0.989931 0.961433 -0.078591	-0.045085 0.989275 0.963743 -0.059347	0.017145 0.990899 0.981212 0.001192	-0.000017 0.978334 0.990022 0.011115	0.005549 0.989544 0.994316 0.007095	0.007898 0.978181 0.992560 0.000648	-0.006554 0.994418 0.995252 -0.003658	0.020638 0.987817 0.988899 0.006119	0.010878 0.994761 0.990643 0.015554	-0.022236 0.989580 0.984831 -0.010713	0.000736 0.994038 0.994113 0.000242	2 -0.061746 39
8 39	20 20	8 39	0.223965 0.884055 0.868097 0.026901	0.018387 0.992354 0.970635 0.020145	-0.032889 0.989931 0.990079 -0.035259	-0.033761 0.989275 0.990457 -0.034668	0.011729 0.990899 0.985787 0.002596	0.016647 0.978334 0.990528 -0.001012	0.000182 0.989544 0.990212 -0.007038	0.046419 0.978181 0.976328 0.014056	-0.007438 0.994418 0.992104 -0.007539	0.016825 0.987817 0.985852 0.002613	-0.022463 0.994761 0.953606 -0.014248	0.027348 0.989580 0.980523 0.013100	0.005169 0.994038 0.995121 0.004946	2 -0.030798 9999
8 40	20 20	8 40	0.230571 0.884055 0.843382 0.017416	0.000309 0.992354 0.961499 -0.001938	-0.022377 0.989931 0.941784 -0.028843	-0.023569 0.989275 0.943901 -0.036285	0.021292 0.990899 0.990273 0.013173	-0.025507 0.978334 0.993626 -0.021211	-0.002226 0.989544 0.994358 -0.002785	0.011746 0.978181 0.993050 0.006253	0.002278 0.994418 0.992856 0.003189	0.006079 0.987817 0.989495 -0.007712	-0.001822 0.994761 0.989496 -0.005603	-0.046005 0.989580 0.960700 -0.022399	-0.016815 0.994038 0.995799 -0.018015	3 -0.025138 9999
8 41	20 20	8 41	0.198793 0.884055 0.894535 0.035744	-0.019048 0.992354 0.968242 -0.013107	0.003749 0.989931 0.992256 0.000885	0.002367 0.989275 0.993478 -0.000306	0.028225 0.990899 0.993390 0.022771	0.032432 0.978334 0.985465 0.009115	0.023152 0.989544 0.985962 0.013783	0.042049 0.978181 0.980729 0.013261	-0.001318 0.994418 0.994848 -0.001083	-0.001627 0.987817 0.990130 -0.009087	-0.010813 0.994761 0.991561 -0.011593	0.028615 0.989580 0.986986 0.017221	0.004472 0.994038 0.994194 0.001874	0 0.035744 162
8 42	20 20	8 42	0.193532 0.884055 0.864205 0.007015	0.011108 0.992354 0.977362 0.009150	0.018460 0.989931 0.983394 0.017049	0.010529 0.989275 0.987068 0.009925	0.028732 0.990899 0.987301 0.037687	0.048719 0.978334 0.978148 0.017115	0.013037 0.989544 0.983333 0.024232	0.058455 0.978181 0.985071 0.038271	0.022114 0.994418 0.971224 0.018621	0.017051 0.987817 0.988716 0.004859	-0.008624 0.994761 0.989198 -0.010136	-0.004337 0.989580 0.987652 -0.016804	-0.006141 0.994038 0.993907 -0.007026	7 0.016385 9999
8 43	20 19	8 43	0.106828 0.884055 0.956096 -0.004791	0.002181 0.992354 0.978032 0.001449	0.012517 0.989931 0.990970 0.012724	0.011214 0.989275 0.977287 0.009962	0.013704 0.990899 0.986810 0.005526	-0.012308 0.978334 0.990613 -0.003368	0.017604 0.989544 0.983659 0.004885	-0.019120 0.978181 0.992220 -0.013799	0.002913 0.994418 0.992258 0.003940	0.020261 0.987817 0.983572 0.004519	-0.014724 0.994761 0.991599 -0.017659	-0.013575 0.989580 0.990480 -0.017094	0.000336 0.994038 0.993834 -0.003287	0 0.000000 9999
8 44	20 20	8 44	0.147466 0.884055 0.890892 -0.011202	-0.008387 0.992354 0.970209 -0.008964	-0.011765 0.989931 0.991984 -0.014083	-0.008998 0.989275 0.991327 -0.009837	-0.031717 0.990899 0.972734 -0.014522	-0.005200 0.978334 0.990679 0.007437	-0.033977 0.989544 0.987917 -0.028128	0.006923 0.978181 0.991964 0.019460	0.004858 0.994418 0.956572 -0.000065	0.038426 0.987817 0.982597 0.020746	-0.002857 0.994761 0.990538 -0.005748	0.010778 0.989580 0.991213 0.006414	-0.010460 0.994038 0.995698 -0.012322	0 0.000000 9999
8 45	20 14	8 45	0.161314 0.884055 0.914789 0.001093	0.008597 0.992354 0.985682 0.012043	0.000009 0.989931 0.998029 -0.000592	-0.000248 0.989275 0.985388 -0.003281	0.008211 0.990899 0.991291 0.002790	0.039240 0.978334 0.991993 0.024976	-0.032071 0.989544 0.977904 -0.018764	0.012430 0.978181 0.985694 0.004922	-0.023873 0.994418 0.992840 -0.022874	-0.013602 0.987817 0.972898 0.002382	-0.012494 0.994761 0.994169 -0.014127	0.005654 0.989580 0.993222 0.003327	0.002207 0.994038 0.994826 0.002040	8 -0.005000 9999
8 46	20 20	8 46	0.168466 0.884055 0.897147 -0.012075	0.001597 0.992354 0.992239 0.004062	-0.003401 0.989931 0.979584 -0.007095	0.007592 0.989275 0.980055 0.005672	0.006917 0.990899 0.984295 -0.002547	-0.021478 0.978334 0.993212 -0.017707	-0.012603 0.989544 0.991080 -0.016985	0.008205 0.978181 0.994583 0.004533	0.011071 0.994418 0.991740 0.013280	0.021860 0.987817 0.986675 0.007442	-0.017063 0.994761 0.981533 -0.011711	0.000760 0.989580 0.994014 -0.001319	-0.004639 0.994038 0.995535 -0.005373	0 0.000000 9999
8 47	20 13	8 47	0.132271 0.884055 0.948585 0.001303	0.003294 0.992354 0.970341 0.000976	0.000525 0.989931 0.994150 0.003458	-0.004543 0.989275 0.994979 -0.002091	-0.011300 0.990899 0.984910 0.000594	-0.007671 0.978334 0.988882 0.003340	0.005543 0.989544 0.994495 0.007541	-0.004879 0.978181 0.989149 0.004279	0.006610 0.994418 0.986000 0.001338	0.013787 0.987817 0.979536 -0.003669	0.000234 0.994761 0.994106 -0.000858	0.005452 0.989580 0.985879 -0.000507	0.001588 0.994038 0.994001 0.000182	6 0.003135 9999
8 48	20 20	8 48	0.189440 0.884055 0.881420 -0.000657	-0.014058 0.992354 0.986288 -0.010290	0.012391 0.989931 0.950835 0.008810	0.012921 0.989275 0.952588 0.011821	0.020972 0.990899 0.986873 0.009555	-0.017520 0.978334 0.984626 0.003894	0.025184 0.989544 0.972378 0.009921	0.012106 0.978181 0.994493 0.012847	-0.005550 0.994418 0.991619 -0.002052	0.010113 0.987817 0.990402 -0.001500	-0.017477 0.994761 0.993037 -0.015296	-0.013463 0.989580 0.990317 -0.008701	-0.001246 0.994038 0.994342 -0.002495	0 0.000000 9999
8 49	20 20	8 49	0.195560 0.884055 0.878872 0.006450	-0.006236 0.992354 0.965613 -0.002174	0.009631 0.989931 0.973276 0.008627	0.007017 0.989275 0.974229 0.006992	0.014037 0.990899 0.993821 0.013313	0.054014 0.978334 0.974147 0.024423	0.004854 0.989544 0.985934 0.005503	0.055050 0.978181 0.972034 0.018696	0.002378 0.994418 0.994520 0.002417	-0.013907 0.987817 0.993778 -0.018448	-0.027357 0.994761 0.965524 -0.019744	-0.003578 0.989580 0.976033 -0.016531	0.025988 0.994038 0.994716 0.023434	7 0.010981 9999
8 50	20 20	8 50	0.198905 0.884055 0.886042 0.010499	-0.009936 0.992354 0.993856 -0.007649	-0.002584 0.989931 0.983681 -0.003015	0.003736 0.989275 0.984658 0.002635	0.031931 0.990899 0.981773 0.019574	0.058014 0.978334 0.984696 0.036572	0.032322 0.989544 0.984360 0.022922	0.065413 0.978181 0.980484 0.040020	-0.015260 0.994418 0.994335 -0.012847	0.026626 0.987817 0.988259 0.013593	0.000176 0.994761 0.993351 -0.002897	0.041725 0.989580 0.994214 0.039702	-0.018504 0.994038 0.995552 -0.018115	7 0.020498 9999
8 51	20 20	8 51	0.171069 0.884055 0.894413 -0.006890	0.002503 0.992354 0.991447 0.004294	-0.008983 0.989931 0.940388 -0.000779	-0.019755 0.989275 0.941418 -0.005536	0.034403 0.990899 0.971911 0.016687	-0.040337 0.978334 0.960045 0.006673	0.045425 0.989544 0.950612 0.024234	0.011298 0.978181 0.990644 0.028870	-0.007472 0.994418 0.993340 -0.005052	0.044983 0.987817 0.988800 0.030189	0.009746 0.994761 0.987969 0.004850	-0.031439 0.989580 0.966040 -0.013019	0.017063 0.994038 0.995258 0.016384	0 0.000000 9999
8 52	20 20	8 52	0.166791 0.884055 0.898849 -0.004866	0.014172 0.992354 0.984580 0.018022	-0.003336 0.989931 0.970453 0.001135	0.004584 0.989275 0.971569 0.011636	0.010809 0.990899 0.983444 0.001691	-0.000551 0.978334 0.992775 -0.011818	0.013410 0.989544 0.980251 0.005682	0.022836 0.978181 0.976724 -0.008898	-0.009817 0.994418 0.995467 -0.008733	0.020202 0.987817 0.986547 0.006815	-0.004754 0.994761 0.987342 -0.003657	-0.007546 0.989580 0.987001 -0.002382	0.007919 0.994038 0.995715 0.006979	0 0.000000 9999
8 53	20 20	8 53	0.121922 0.884055 0.951854 0.011813	-0.003495 0.992354 0.974763 -0.001258	-0.008336 0.989931 0.994379 -0.007393	-0.008051 0.989275 0.994402 -0.004374	-0.001844 0.990899 0.993224 -0.007664	-0.037078 0.978334 0.981292 -0.007487	0.022431 0.989544 0.988698 0.013904	-0.012783 0.978181 0.992462 0.002098	-0.004249 0.994418 0.994546 -0.002477	0.011610 0.987817 0.990083 0.002517	-0.001327 0.994761 0.990178 -0.004122	-0.009658 0.989580 0.990728 -0.018743	0.014194 0.994038 0.995462 0.013989	6 0.012816 9999
8 54	20 20	8 54	0.217009 0.884055 0.862550 0.019143	0.014003 0.992354 0.995415 0.014142	0.024514 0.989931 0.978609 0.028049	0.013899 0.989275 0.979212 0.018145	0.011359 0.990899 0.981579 -0.000496	-0.024097 0.978334 0.991506 -0.009659	-0.009282 0.989544 0.989465 -0.006189	-0.003171 0.978181 0.993635 -0.005226	-0.017570 0.994418 0.993506 -0.015918	0.009881 0.987817 0.985473 -0.003498	-0.008895 0.994761 0.957271 0.000586	-0.003715 0.989580 0.989772 -0.011725	-0.001081 0.994038 0.995843 -0.002037	0 0.019143 9999
8 55	20 20	8 55	0.179372 0.884055 0.873298 -0.014582	0.027031 0.992354 0.983446 0.026664	0.023024 0.989931 0.935037 0.029357	0.034156 0.989275 0.936744 0.029498	0.024610 0.990899 0.968465 0.005862	-0.006195 0.978334 0.992000 0.005851	-0.011785 0.989544 0.991267 -0.015286	0.044906 0.978181 0.987635 0.028383	-0.010632 0.994418 0.991546 -0.007069	0.038111 0.987817 0.988096 0.023181	0.016146 0.994761 0.993553 0.014767	0.001015 0.989580 0.974604 0.016853	-0.010854 0.994038 0.994070 -0.011423	0 0.000000 9999
8 56	20 20	8 56	0.096880 0.884055 0.947437 -0.007682	-0.006574 0.992354 0.958335 -0.009109	0.014031 0.989931 0.993611 0.013774	0.023913 0.989275 0.993104 0.025200	0.010438 0.990899 0.984514 0.002426	-0.031653 0.978334 0.985255 -0.005646	0.008632 0.989544 0.981583 -0.002113	-0.001422 0.978181 0.994097 0.002193	0.004812 0.994418 0.986878 0.006327	0.019701 0.987817 0.975774 0.002579	0.010623 0.994761 0.991134 0.007406	0.022629 0.989580 0.973049 0.015311	-0.000785 0.994038 0.997579 -0.002003	0 0.000000 9999
8 57	20 20	8 57	0.200455 0.884055 0.890675 0.015240	-0.008190 0.992354 0.984449 -0.009981	-0.003425 0.989931 0.994162 -0.002063	-0.000184 0.989275 0.994108 0.003314	0.014252 0.990899 0.981098 0.027931	-0.010574 0.978334 0.993198 -0.005426	-0.011593 0.989544 0.979481 -0.000153	-0.042550 0.978181 0.973212 -0.005324	0.013845 0.994418 0.991524 0.017344	-0.010931 0.987817 0.978948 0.011884	0.006516 0.994761 0.991157 0.003590	0.024155 0.989580 0.991660 0.018417	-0.011205 0.994038 0.994683 -0.012474	4 0.020632 9999
8 58	20 20	8 58	0.221351 0.884055 0.854169 0.010570	-0.020735 0.992354 0.992792 -0.021602	0.014799 0.989931 0.972702 0.024649	-0.001931 0.989275 0.973184 0.009689	0.020715 0.990899 0.979593 0.006178	-0.029064 0.978334 0.983572 -0.003834	-0.014983 0.989544 0.988896 -0.019498	-0.011105 0.978181 0.993184 -0.001472	-0.001665 0.994418 0.993072 -0.000153	0.027989 0.987817 0.988874 0.013490	-0.023037 0.994761 0.978393 -0.016856	0.008920 0.989580 0.990997 0.004379	0.013869 0.994038 0.994787 0.011066	1 -0.015111 9999
8 59	20 20	8 59	0.223460 0.884055 0.850214 0.020409	0.013312 0.992354 0.986750 0.011204	0.030393 0.989931 0.977358 0.033523	0.025734 0.989275 0.978243 0.026617	0.013009 0.990899 0.986198 0.006543	-0.024958 0.978334 0.988340 -0.009599	0.007530 0.989544 0.993203 0.006502	-0.017798 0.978181 0.995024 -0.015704	-0.006054 0.994418 0.994272 -0.004051	0.012271 0.987817 0.983711 -0.005742	-0.016509 0.994761 0.979417 -0.009629	0.037588 0.989580 0.987810 0.028567	0.012340 0.994038 0.994527 0.010844	11 0.024146 9999
8 60	20 20	8 60	0.171988 0.884055 0.898175 -0.001026	-0.005893 0.992354 0.984887 -0.004544	-0.002587 0.989931 0.989931 -0.001393	-0.005743 0.989275 0.989245 -0.004501	-0.021894 0.990899 0.983571 -0.009497	-0.029266 0.978334 0.976249 0.002827	-0.002230 0.989544 0.993902 -0.000041	-0.034996 0.978181 0.968774 0.000474	-0.013209 0.994418 0.973425 -0.011918	-0.003367 0.987817 0.986469 0.008184	0.009744 0.994761 0.993164 0.008293	0.009733 0.989580 0.989197 -0.000626	-0.016554 0.994038 0.988568 -0.016178	0 0.000000 9999
8 61	20 19	8 61	0.187443 0.884055 0.892794 0.007499	-0.000976 0.992354 0.990598 -0.002517	0.008263 0.989931 0.981748 0.006959	0.012053 0.989275 0.981200 0.006628	0.000552 0.990899 0.994996 -0.001131	0.067203 0.978334 0.956540 0.023666	-0.024419 0.989544 0.987717 -0.015029	0.043888 0.978181 0.968521 0.007068	0.004528 0.994418 0.992248 0.008329	-0.004042 0.987817 0.994277 -0.010828	-0.008447 0.994761 0.952261 0.000627	0.017790 0.989580 0.973775 -0.000511	0.021503 0.994038 0.994134 0.021237	6 -0.010616 9999
8 62	20 20	8 62	0.153907 0.884055 0.928246 0.005180	-0.007154 0.992354 0.962762 -0.005384	-0.000726 0.989931 0.985794 -0.002099	-0.013575 0.989275 0.985987 -0.014844	-0.006693 0.990899 0.988606 0.002205	0.069235 0.978334 0.961995 0.028545	-0.004046 0.989544 0.995370 -0.005659	0.046953 0.978181 0.966792 0.006450	0.010448 0.994418 0.993909 0.008908	0.005620 0.987817 0.990979 -0.003762	0.013204 0.994761 0.993683 0.011316	0.021534 0.989580 0.978449 0.004739	0.010280 0.994038 0.995611 0.010538	3 -0.008769 9999
8 63	20 20	8 63	0.212562 0.884055 0.862558 0.007288	-0.003666 0.992354 0.992138 -0.002300	0.003931 0.989931 0.986969 0.005758	0.002147 0.989275 0.988773 0.000828	0.018560 0.990899 0.983131 0.010644	0.033775 0.978334 0.987596 0.013473	-0.008332 0.989544 0.990991 0.000116	0.031384 0.978181 0.989334 0.019713	-0.004801 0.994418 0.993249 -0.004878	0.013842 0.987817 0.988787 0.001794	-0.007699 0.994761 0.967117 -0.002327	0.004763 0.989580 0.993840 -0.002297	-0.021663 0.994038 0.994031 -0.022109	7 0.011986 9999
8 64	20 20	8 64	0.239707 0.884055 0.852411 0.023439	-0.004522 0.992354 0.984228 -0.004595	-0.011919 0.989931 0.978212 -0.016970	-0.022954 0.989275 0.977644 -0.026085	0.017152 0.990899 0.980310 0.005189	-0.005479 0.978334 0.993682 -0.008049	-0.001219 0.989544 0.989288 -0.002751	0.004524 0.978181 0.994273 -0.000842	-0.043627 0.994418 0.990141 -0.039964	0.037792 0.987817 0.986771 0.023598	-0.012576 0.994761 0.962837 -0.003075	0.001235 0.989580 0.993288 -0.000228	0.013883 0.994038 0.994072 0.013857	8 -0.030606 9999
8 65	20 20	8 65	0.223205 0.884055 0.868271 0.015898	0.000731 0.992354 0.987362 -0.003348	0.026840 0.989931 0.995265 0.026322	0.023149 0.989275 0.996232 0.026808	-0.039514 0.990899 0.961798 -0.023181	-0.059125 0.978334 0.982961 -0.033477	-0.015685 0.989544 0.992723 -0.014296	-0.069009 0.978181 0.963104 -0.027894	-0.013596 0.994418 0.988393 -0.010662	-0.021883 0.987817 0.971762 0.005641	0.003229 0.994761 0.987509 -0.000387	0.011800 0.989580 0.982625 0.004217	0.043794 0.994038 0.993780 0.042112	7 -0.021058 9999
8 66	20 20	8 66	0.237194 0.884055 0.862676 0.028421	-0.005484 0.992354 0.989612 -0.006668	-0.020438 0.989931 0.969033 -0.028919	-0.045857 0.989275 0.967730 -0.049678	0.014514 0.990899 0.984419 0.003807	0.068857 0.978334 0.972830 0.035159	-0.022498 0.989544 0.990543 -0.020973	0.061556 0.978181 0.966655 0.025748	0.002359 0.994418 0.991686 0.005171	0.012499 0.987817 0.990057 0.001275	-0.007639 0.994761 0.943861 0.004002	0.017933 0.989580 0.987873 0.008112	-0.002581 0.994038 0.994640 -0.001730	3 -0.037575 138
8 67	20 19	8 67	0.160584 0.884055 0.940242 0.020163	-0.000517 0.992354 0.945539 0.004494	-0.003296 0.989931 0.988168 -0.009528	-0.004542 0.989275 0.988576 -0.013185	-0.019026 0.990899 0.975460 -0.002896	0.074452 0.978334 0.961900 0.036797	-0.017239 0.989544 0.994068 -0.017951	0.069741 0.978181 0.960625 0.028769	-0.011287 0.994418 0.992780 -0.008158	0.007361 0.987817 0.986165 -0.007162	-0.007380 0.994761 0.987080 -0.011528	0.018636 0.989580 0.978683 0.001675	0.006054 0.994038 0.995056 0.006946	7 0.024085 9999
8 68	20 20	8 68	0.313596 0.884055 0.848759 0.117897	0.039085 0.992354 0.949239 0.037567	-0.002143 0.989931 0.928741 -0.007948	0.006865 0.989275 0.941787 -0.006789	0.032121 0.990899 0.987570 0.022658	0.002338 0.978334 0.994369 0.000404	0.031812 0.989544 0.995253 0.032856	0.020097 0.978181 0.994103 0.013042	-0.029280 0.994418 0.991007 -0.027187	0.007724 0.987817 0.983821 -0.009969	0.003848 0.994761 0.992142 -0.000170	-0.057338 0.989580 0.958569 -0.035617	0.008785 0.994038 0.993658 0.009964	0 0.117897 4
8 69	20 19	8 69	0.252421 0.884055 0.844840 0.030549	-0.025974 0.992354 0.990880 -0.024002	-0.000965 0.989931 0.977885 -0.003286	0.004480 0.989275 0.978949 -0.001515	0.028667 0.990899 0.983388 0.016874	0.027565 0.978334 0.984723 0.001388	-0.006769 0.989544 0.992350 -0.007210	0.045234 0.978181 0.985946 0.024833	-0.024286 0.994418 0.990877 -0.019801	0.052989 0.987817 0.979334 0.032274	-0.033909 0.994761 0.979670 -0.027152	-0.000969 0.989580 0.991891 -0.007030	-0.002872 0.994038 0.995515 -0.005014	9 0.031400 9999
8 70	20 7	8 70	0.244959 0.884055 0.832433 0.009544	-0.001499 0.992354 0.965967 -0.004076	0.007128 0.989931 0.814902 0.018582	0.023382 0.989275 0.990763 0.023455	-0.046647 0.990899 0.904008 -0.014734	0.001556 0.978334 0.993062 0.005013	-0.036460 0.989544 0.968449 -0.017837	-0.080608 0.978181 0.904374 -0.012356	-0.009998 0.994418 0.960782 -0.001129	-0.042223 0.987817 0.936326 -0.004042	0.026291 0.994761 0.874682 0.014301	0.049054 0.989580 0.811974 -0.001399	0.010076 0.994038 0.995425 0.007941	6 -0.013047 9999
8 71	20 5	8 71	0.353292 0.884055 0.664239 0.046091	0.001318 0.992354 0.770548 -0.012230	0.022090 0.989931 0.773445 0.028887	0.037341 0.989275 0.837388 0.031547	-0.003944 0.990899 0.986033 -0.011966	0.042886 0.978334 0.991584 0.039348	-0.053114 0.989544 0.976174 -0.038619	-0.030097 0.978181 0.991467 -0.028900	0.000803 0.994418 0.993197 0.000604	0.114637 0.987817 0.728432 0.059545	0.019273 0.994761 0.891360 0.005778	-0.063922 0.989580 0.816339 -0.016450	0.007019 0.994038 0.991349 0.011329	0 0.046091 79
9 10	20 20	9 10	0.249548 0.857079 0.884414 0.030936	-0.019829 0.974419 0.988626 -0.032201	-0.007904 0.982217 0.993672 -0.009481	-0.011920 0.982561 0.991870 -0.015968	-0.001805 0.989346 0.991165 0.007008	0.013965 0.985443 0.995056 0.010982	-0.016956 0.991339 0.967641 -0.002506	-0.037357 0.967107 0.986441 -0.017757	-0.009863 0.992339 0.988878 -0.015686	-0.034578 0.990351 0.975451 -0.016477	-0.031130 0.966988 0.990071 -0.024661	0.005367 0.992260 0.988016 0.002471	-0.011404 0.996595 0.995456 -0.011706	1 -0.031562 9999
9 11	20 19	9 11	0.235247 0.857079 0.912955 0.046662	0.008222 0.974419 0.992775 -0.001652	-0.013323 0.982217 0.984181 -0.012596	-0.013748 0.982561 0.983769 -0.012861	-0.029991 0.989346 0.991725 -0.021583	0.028344 0.985443 0.991442 0.014326	-0.045654 0.991339 0.965997 -0.028720	-0.059865 0.967107 0.986157 -0.031736	-0.010955 0.992339 0.991277 -0.012270	0.005486 0.990351 0.991557 -0.004951	0.099700 0.966988 0.962038 0.046325	0.020533 0.992260 0.981670 0.009456	-0.012684 0.996595 0.995272 -0.013953	0 0.046662 -9
9 12	20 20	9 12	0.212073 0.857079 0.907602 0.022290	0.005316 0.974419 0.992868 0.002968	0.029096 0.982217 0.936822 0.018681	0.030825 0.982561 0.939601 0.019981	0.044333 0.989346 0.971752 0.019856	-0.040375 0.985443 0.974453 -0.013304	0.043850 0.991339 0.954687 0.028310	-0.028782 0.967107 0.993614 -0.023525	0.019255 0.992339 0.991380 0.014289	0.006315 0.990351 0.986400 -0.007348	-0.009129 0.966988 0.992951 0.007561	-0.010999 0.992260 0.972912 0.002181	0.023855 0.996595 0.994685 0.024781	6 0.025120 9999
9 13	20 20	9 13	0.258138 0.857079 0.883040 0.037673	-0.022980 0.974419 0.993181 -0.015616	0.035562 0.982217 0.947829 0.023191	0.037052 0.982561 0.949611 0.023059	0.036186 0.989346 0.967267 0.007666	-0.073168 0.985443 0.968803 -0.044572	0.043057 0.991339 0.955938 0.023143	-0.018461 0.967107 0.994926 -0.009276	0.012431 0.992339 0.991679 0.005165	0.015743 0.990351 0.989374 0.004076	-0.015060 0.966988 0.993868 -0.003851	-0.027531 0.992260 0.972367 -0.015166	0.005847 0.996595 0.994686 0.005686	0 0.037673 -9
9 14	20 20	9 14	0.260689 0.857079 0.894566 0.054431	0.011714 0.974419 0.991378 -0.001370	-0.001550 0.982217 0.951554 -0.031240	-0.001158 0.982561 0.954289 -0.030649	0.033218 0.989346 0.980779 0.014842	0.003147 0.985443 0.991777 0.008420	0.022808 0.991339 0.980511 0.010902	0.039022 0.967107 0.985932 0.008683	0.019027 0.992339 0.994336 0.015202	0.020103 0.990351 0.989294 0.009192	-0.001477 0.966988 0.993569 -0.010963	-0.021337 0.992260 0.984548 -0.010381	0.009049 0.996595 0.992891 0.008614	0 0.054431 -9
9 15	20 12	9 15	0.165937 0.857079 0.928776 -0.002471	-0.019000 0.974419 0.983990 0.002391	0.006354 0.982217 0.991847 0.003608	0.006469 0.982561 0.995404 0.004229	-0.028245 0.989346 0.971647 -0.005707	-0.043044 0.985443 0.986327 -0.025858	-0.006947 0.991339 0.981539 -0.016272	-0.041937 0.967107 0.984363 -0.004934	0.027205 0.992339 0.993303 0.021707	-0.023527 0.990351 0.986597 -0.008730	-0.001742 0.966988 0.988271 0.005654	-0.007370 0.992260 0.986766 -0.007414	0.005591 0.996595 0.992763 0.005969	0 0.000000 9999
9 16	20 20	9 16	0.235954 0.857079 0.882314 0.017530	-0.040562 0.974419 0.965901 0.010118	0.004509 0.982217 0.922533 0.025236	0.004537 0.982561 0.928446 0.025528	0.005127 0.989346 0.990029 -0.005589	0.017707 0.985443 0.993805 0.009563	-0.008032 0.991339 0.990313 -0.005327	0.043113 0.967107 0.991886 0.025484	0.008950 0.992339 0.991887 0.005764	0.030597 0.990351 0.984980 0.015868	-0.045531 0.966988 0.990041 -0.024652	-0.047186 0.992260 0.964452 -0.031996	0.012660 0.996595 0.994555 0.012751	7 0.021136 9999
9 17	20 20	9 17	0.269453 0.857079 0.867305 0.037343	-0.010699 0.974419 0.994725 -0.009810	-0.000661 0.982217 0.958597 -0.013711	-0.001190 0.982561 0.960922 -0.016089	0.024454 0.989346 0.972783 -0.000928	-0.049784 0.985443 0.973308 -0.020347	0.032861 0.991339 0.962435 0.015017	-0.003438 0.967107 0.993026 0.010269	-0.001407 0.992339 0.991892 -0.006619	0.006031 0.990351 0.989715 -0.004238	-0.008951 0.966988 0.994322 -0.009113	-0.018403 0.992260 0.985835 -0.009169	-0.002847 0.996595 0.993678 -0.002567	0 0.037343 143
9 18	20 20	9 18	0.219143 0.857079 0.894024 0.007097	-0.018428 0.974419 0.992717 -0.008652	0.003117 0.982217 0.988959 0.003765	0.000696 0.982561 0.990630 -0.000205	-0.024459 0.989346 0.976651 -0.003857	-0.027235 0.985443 0.988708 -0.011935	0.011089 0.991339 0.991774 0.010374	-0.055770 0.967107 0.972153 -0.010713	0.007106 0.992339 0.989722 0.001662	-0.011149 0.990351 0.980272 0.002951	-0.014699 0.966988 0.994771 -0.002125	0.036969 0.992260 0.990238 0.029075	0.005058 0.996595 0.995000 0.004555	11 0.014365 9999
9 19	20 16	9 19	0.112389 0.857079 0.939261 -0.015599	-0.057080 0.974419 0.958463 -0.014211	-0.016256 0.982217 0.993549 -0.017161	-0.019349 0.982561 0.993131 -0.022516	-0.020793 0.989346 0.968679 0.003728	-0.000652 0.985443 0.994621 0.002288	0.000064 0.991339 0.990231 0.007693	0.014913 0.967107 0.987969 0.009591	-0.016393 0.992339 0.962584 0.001758	0.011845 0.990351 0.958373 -0.007784	-0.019725 0.966988 0.995402 -0.014010	0.013814 0.992260 0.989092 0.013790	-0.013357 0.996595 0.996160 -0.014317	0 0.000000 9999
9 20	20 20	9 20	0.228266 0.857079 0.893554 0.021323	0.059602 0.974419 0.973891 0.020124	-0.013417 0.982217 0.974919 -0.007607	-0.011046 0.982561 0.975426 -0.005707	0.016658 0.989346 0.993825 0.009838	0.051678 0.985443 0.979659 0.030176	-0.013486 0.991339 0.993394 -0.013248	0.088160 0.967107 0.972361 0.042342	0.001739 0.992339 0.993145 -0.003343	0.001135 0.990351 0.992115 -0.007837	0.098657 0.966988 0.945598 0.029146	0.032084 0.992260 0.979105 0.018552	0.006010 0.996595 0.996053 0.006863	7 0.030048 9999
9 21	20 20	9 21	0.250939 0.857079 0.869599 0.019319	-0.022288 0.974419 0.988946 -0.003842	-0.010585 0.982217 0.974203 -0.002370	-0.011457 0.982561 0.974811 -0.003271	0.046701 0.989346 0.973333 0.023577	0.009429 0.985443 0.993490 0.015202	-0.006795 0.991339 0.995529 -0.004986	0.017125 0.967107 0.989909 0.003044	0.008101 0.992339 0.990881 0.001533	0.028240 0.990351 0.992154 0.018836	0.034379 0.966988 0.987673 0.013430	-0.007404 0.992260 0.993679 -0.005786	-0.000573 0.996595 0.995833 -0.001797	4 0.021342 9999
9 22	20 20	9 22	0.198946 0.857079 0.909178 0.019706	-0.030755 0.974419 0.973553 -0.002108	0.007179 0.982217 0.991804 0.005490	-0.000242 0.982561 0.995038 -0.002846	-0.003787 0.989346 0.990409 0.003449	0.043252 0.985443 0.976618 0.017137	-0.018721 0.991339 0.988180 -0.011360	0.062678 0.967107 0.979033 0.023677	-0.030378 0.992339 0.966368 -0.018690	0.014273 0.990351 0.985546 0.000341	-0.032922 0.966988 0.991862 -0.012469	0.001593 0.992260 0.987297 0.000192	-0.012193 0.996595 0.995208 -0.014355	7 0.021600 9999
9 23	20 20	9 23	0.104152 0.857079 0.955638 0.002619	0.053380 0.974419 0.975217 0.019315	-0.005419 0.982217 0.991132 -0.005588	-0.005150 0.982561 0.992406 -0.004771	0.002895 0.989346 0.993239 0.007670	0.014170 0.985443 0.981226 -0.002768	0.003915 0.991339 0.995573 0.005091	0.029671 0.967107 0.982871 -0.003410	-0.005038 0.992339 0.994249 -0.009353	-0.000235 0.990351 0.990659 -0.007942	-0.007173 0.966988 0.992359 0.004729	0.004842 0.992260 0.988678 0.000301	0.002488 0.996595 0.995378 0.001945	8 -0.004949 9999
9 24	20 20	9 24	0.227574 0.857079 0.886579 0.011336	0.016331 0.974419 0.993551 0.019310	0.011308 0.982217 0.961261 0.016881	0.010500 0.982561 0.961672 0.015724	0.026301 0.989346 0.970855 0.002424	0.000855 0.985443 0.992519 -0.000231	0.020772 0.991339 0.974010 0.012425	0.031048 0.967107 0.989051 0.014428	-0.009104 0.992339 0.990326 -0.016077	0.012000 0.990351 0.987946 0.001756	-0.009538 0.966988 0.994817 -0.006757	-0.009819 0.992260 0.992119 -0.006080	0.003051 0.996595 0.994316 0.001093	8 -0.013500 9999
9 25	20 20	9 25	0.203330 0.857079 0.891981 -0.000754	-0.040026 0.974419 0.981133 -0.021134	0.007856 0.982217 0.994373 0.009011	0.005390 0.982561 0.993214 0.006756	-0.016734 0.989346 0.978199 -0.001574	-0.008012 0.985443 0.995614 -0.007284	-0.005260 0.991339 0.975175 0.008354	-0.058354 0.967107 0.969665 -0.013765	0.010542 0.992339 0.992549 0.008156	-0.010650 0.990351 0.971428 0.008036	-0.026144 0.966988 0.993770 -0.017469	0.004805 0.992260 0.990199 -0.000111	0.004095 0.996595 0.993923 0.003220	0 0.000000 9999
9 26	20 20	9 26	0.248286 0.857079 0.870272 0.020582	0.050735 0.974419 0.988953 0.029907	-0.012693 0.982217 0.978099 -0.002920	-0.014989 0.982561 0.978302 -0.006075	0.016459 0.989346 0.988079 0.004973	0.038649 0.985443 0.984064 0.017285	-0.006166 0.991339 0.986605 0.004369	0.041975 0.967107 0.988119 0.027368	0.024256 0.992339 0.991541 0.018222	0.031164 0.990351 0.986429 0.017897	0.093246 0.966988 0.960564 0.033702	0.033036 0.992260 0.991381 0.026953	0.005472 0.996595 0.996309 0.003781	10 0.026337 9999
9 27	20 20	9 27	0.220803 0.857079 0.877100 0.014536	0.050980 0.974419 0.970604 0.012691	0.006818 0.982217 0.984955 0.005807	0.007655 0.982561 0.986479 0.006094	0.019117 0.989346 0.989594 0.007501	0.047940 0.985443 0.983062 0.028329	0.024065 0.991339 0.990066 0.021566	0.067506 0.967107 0.972365 0.021847	0.006095 0.992339 0.989482 0.000023	0.000681 0.990351 0.990808 -0.007394	0.074426 0.966988 0.964330 0.017809	0.024314 0.992260 0.984129 0.015635	0.018492 0.996595 0.994817 0.017913	7 0.017820 9999
9 28	20 20	9 28	0.206921 0.857079 0.896701 0.009167	0.038917 0.974419 0.985207 0.020418	0.020485 0.982217 0.995475 0.019463	0.017476 0.982561 0.995804 0.016191	-0.007369 0.989346 0.990429 0.003141	0.007419 0.985443 0.992983 0.010936	0.012280 0.991339 0.976385 0.025753	-0.017588 0.967107 0.989430 -0.000955	0.014668 0.992339 0.987861 0.007598	-0.020840 0.990351 0.983876 -0.007337	-0.035858 0.966988 0.987721 -0.007341	-0.015168 0.992260 0.995502 -0.016442	0.010673 0.996595 0.992814 0.009229	6 0.015365 9999
9 29	20 20	9 29	0.224583 0.857079 0.869503 0.019518	-0.032242 0.974419 0.983810 -0.008862	-0.012876 0.982217 0.966800 0.001831	-0.015815 0.982561 0.969160 -0.001548	0.033116 0.989346 0.982234 0.019729	0.001575 0.985443 0.994926 0.004115	0.011262 0.991339 0.990162 0.012509	0.031243 0.967107 0.991029 0.018413	-0.001731 0.992339 0.994750 -0.004659	0.023975 0.990351 0.991149 0.014791	-0.000976 0.966988 0.992692 0.005378	-0.013202 0.992260 0.981057 -0.003701	-0.003602 0.996595 0.995686 -0.003786	4 0.019623 9999
9 30	20 20	9 30	0.231284 0.857079 0.872145 0.009586	-0.015386 0.974419 0.991127 -0.004813	-0.004664 0.982217 0.988106 -0.010454	-0.004841 0.982561 0.983203 -0.010660	-0.019275 0.989346 0.982033 0.002202	0.007146 0.985443 0.993415 0.010972	-0.002521 0.991339 0.979155 0.007214	-0.070543 0.967107 0.964831 -0.012240	0.014521 0.992339 0.986185 0.007621	-0.022758 0.990351 0.967242 0.000963	-0.035565 0.966988 0.991314 -0.018025	0.008772 0.992260 0.991718 0.004057	0.005037 0.996595 0.995115 0.005070	7 -0.010832 9999
9 31	20 20	9 31	0.213708 0.857079 0.855360 0.001404	-0.022076 0.974419 0.993567 -0.014002	-0.006665 0.982217 0.989885 -0.004099	-0.006528 0.982561 0.989790 -0.004763	-0.006057 0.989346 0.990545 -0.001133	-0.014850 0.985443 0.989008 -0.001962	0.006798 0.991339 0.989282 0.009054	-0.013188 0.967107 0.989654 0.005090	-0.004632 0.992339 0.989474 -0.008484	-0.009702 0.990351 0.995072 -0.011765	-0.016183 0.966988 0.993066 -0.004400	0.013772 0.992260 0.989199 0.011545	-0.003970 0.996595 0.990217 -0.002018	1 -0.004434 9999
9 32	20 20	9 32	0.246630 0.857079 0.879018 0.030038	-0.013506 0.974419 0.988470 0.005733	0.000285 0.982217 0.969057 0.011003	-0.002733 0.982561 0.971237 0.008297	0.025750 0.989346 0.987279 0.011542	0.010312 0.985443 0.995405 0.005535	0.003893 0.991339 0.993607 0.002306	0.028564 0.967107 0.988739 0.005612	0.003110 0.992339 0.993780 0.000664	0.008444 0.990351 0.987999 -0.005770	0.032362 0.966988 0.991388 0.023976	-0.000365 0.992260 0.986936 0.008749	0.001259 0.996595 0.994759 0.001928	0 0.030038 9999
9 33	20 20	9 33	0.215280 0.857079 0.863840 0.000760	0.043773 0.974419 0.985538 0.017188	0.014579 0.982217 0.949333 -0.005281	0.018164 0.982561 0.949955 -0.003020	0.036254 0.989346 0.981200 0.018479	0.009675 0.985443 0.991338 0.000005	0.023276 0.991339 0.981818 0.015959	0.096091 0.967107 0.959558 0.040457	0.031026 0.992339 0.991490 0.024572	0.018225 0.990351 0.985547 0.006063	0.023654 0.966988 0.986663 0.009315	-0.009422 0.992260 0.983486 -0.001451	0.006076 0.996595 0.995043 0.005679	7 0.005545 9999
9 34	20 20	9 34	0.279041 0.857079 0.825750 0.018155	-0.025242 0.974419 0.987686 -0.006509	-0.039632 0.982217 0.951951 -0.027906	-0.037096 0.982561 0.954796 -0.023624	0.044170 0.989346 0.969665 0.017230	-0.001181 0.985443 0.994902 -0.005923	0.008584 0.991339 0.992245 0.004713	0.057866 0.967107 0.980907 0.017248	0.019432 0.992339 0.992643 0.011290	0.020612 0.990351 0.981324 0.004175	0.017405 0.966988 0.989050 0.003163	-0.008090 0.992260 0.983659 0.001973	0.000921 0.996595 0.995056 0.000905	2 -0.022509 9999
9 35	20 20	9 35	0.271719 0.857079 0.836081 0.012963	0.013356 0.974419 0.992720 0.003292	0.026546 0.982217 0.988329 0.022153	0.027791 0.982561 0.989114 0.023535	0.023998 0.989346 0.982451 0.005469	-0.021759 0.985443 0.993617 -0.021816	-0.004748 0.991339 0.993179 -0.007401	0.015836 0.967107 0.989527 -0.006104	0.010361 0.992339 0.995794 0.007786	0.026273 0.990351 0.984474 0.010106	0.089433 0.966988 0.953799 0.023666	0.009752 0.992260 0.988835 0.004898	-0.007593 0.996595 0.995625 -0.006912	10 0.017515 9999
9 36	20 20	9 36	0.243988 0.857079 0.855138 0.013916	0.047933 0.974419 0.980551 0.012953	-0.001576 0.982217 0.986363 -0.000230	-0.002288 0.982561 0.986656 -0.001241	0.020426 0.989346 0.994018 0.014485	0.028362 0.985443 0.980749 0.005352	-0.013474 0.991339 0.984267 -0.002297	0.016715 0.967107 0.992587 0.002390	0.008190 0.992339 0.992996 0.002435	0.019482 0.990351 0.986289 0.006629	0.112403 0.966988 0.933944 0.040139	0.026706 0.992260 0.971579 0.014433	0.008619 0.996595 0.995009 0.007719	10 0.023634 9999
9 37	20 20	9 37	0.213440 0.857079 0.887088 0.016217	0.054860 0.974419 0.965678 0.009112	-0.019087 0.982217 0.990785 -0.016578	-0.018158 0.982561 0.991511 -0.015470	0.003404 0.989346 0.993411 0.003528	0.017430 0.985443 0.972772 -0.010478	0.010676 0.991339 0.994449 0.005182	0.066677 0.967107 0.965771 0.010821	0.017396 0.992339 0.992101 0.010750	0.006260 0.990351 0.990543 -0.004685	0.023281 0.966988 0.987107 0.016418	0.008451 0.992260 0.986485 0.000085	-0.009273 0.996595 0.996120 -0.010258	2 -0.016397 9999
9 38	20 20	9 38	0.259028 0.857079 0.855518 0.019391	-0.055204 0.974419 0.977650 -0.021227	-0.054851 0.982217 0.961433 -0.047082	-0.057023 0.982561 0.963743 -0.046990	0.041137 0.989346 0.981212 0.021863	0.003855 0.985443 0.990022 0.010913	-0.002900 0.991339 0.994316 -0.000710	0.022662 0.967107 0.992560 0.010694	0.010134 0.992339 0.995252 0.006075	0.019495 0.990351 0.988899 0.007674	0.015031 0.966988 0.990643 -0.000383	-0.007427 0.992260 0.984831 -0.000334	0.004628 0.996595 0.994113 0.004353	2 -0.030215 9999
9 39	20 20	9 39	0.209567 0.857079 0.868097 0.003394	0.054346 0.974419 0.970635 0.012539	-0.008214 0.982217 0.990079 -0.013401	-0.006666 0.982561 0.990457 -0.012351	0.018350 0.989346 0.985787 0.002482	0.019306 0.985443 0.990528 0.006346	0.026350 0.991339 0.990212 0.020237	0.063600 0.967107 0.976328 0.019009	-0.020503 0.992339 0.992104 -0.023042	0.029869 0.990351 0.985852 0.019994	0.078667 0.966988 0.953606 0.012473	0.037351 0.992260 0.980523 0.026062	-0.012764 0.996595 0.995121 -0.012585	11 0.009405 9999
9 40	20 20	9 40	0.219719 0.857079 0.843382 0.003173	-0.061631 0.974419 0.961499 -0.016255	-0.019538 0.982217 0.941784 -0.005079	-0.022153 0.982561 0.943901 -0.008229	0.036591 0.989346 0.990273 0.024682	-0.020391 0.985443 0.993626 -0.019127	0.011241 0.991339 0.994358 0.009296	0.018097 0.967107 0.993050 0.007634	0.010440 0.992339 0.992856 0.005334	0.017353 0.990351 0.989495 0.004525	-0.007374 0.966988 0.989496 0.008551	-0.020052 0.992260 0.960700 -0.002442	0.011351 0.996595 0.995799 0.010332	4 0.008850 9999
9 41	20 20	9 41	0.178921 0.857079 0.894535 0.020557	0.046504 0.974419 0.968242 0.008326	-0.009367 0.982217 0.992256 -0.011477	-0.010322 0.982561 0.993478 -0.012265	0.002586 0.989346 0.993390 -0.002870	0.023320 0.985443 0.985465 0.006780	0.022865 0.991339 0.985962 0.015267	0.051516 0.967107 0.980729 0.013210	0.010869 0.992339 0.994848 0.007277	0.009777 0.990351 0.990130 0.001594	0.006852 0.966988 0.991561 -0.003902	0.009985 0.992260 0.986986 0.006138	0.011295 0.996595 0.994194 0.011196	0 0.020557 9999
9 42	20 20	9 42	0.177690 0.857079 0.864205 -0.007903	-0.039625 0.974419 0.977362 -0.011983	-0.012266 0.982217 0.983394 -0.014308	-0.006670 0.982561 0.987068 -0.010453	-0.020645 0.989346 0.987301 -0.008988	0.025091 0.985443 0.978148 0.001122	-0.018093 0.991339 0.983333 -0.008338	0.019677 0.967107 0.985071 -0.011538	-0.008532 0.992339 0.971224 0.004931	0.012625 0.990351 0.988716 0.002332	-0.021474 0.966988 0.989198 -0.013340	0.009907 0.992260 0.987652 0.003271	0.008321 0.996595 0.993907 0.007453	0 0.000000 9999
9 43	20 19	9 43	0.119798 0.857079 0.956096 0.007088	0.014025 0.974419 0.978032 -0.009888	-0.008738 0.982217 0.990970 -0.005403	-0.004140 0.982561 0.977287 -0.000386	0.022411 0.989346 0.986810 0.011516	-0.002072 0.985443 0.990613 0.006072	-0.010554 0.991339 0.983659 -0.015665	-0.010948 0.967107 0.992220 -0.004066	-0.000098 0.992339 0.992258 -0.004526	-0.010571 0.990351 0.983572 -0.023346	0.000216 0.966988 0.991599 0.018952	-0.000816 0.992260 0.990480 -0.002406	0.000022 0.996595 0.993834 -0.002085	9 -0.012864 9999
9 44	20 20	9 44	0.140396 0.857079 0.890892 -0.014605	-0.034660 0.974419 0.970209 0.001206	0.001568 0.982217 0.991984 -0.000156	0.010651 0.982561 0.991327 0.006554	-0.036976 0.989346 0.972734 -0.013288	-0.017969 0.985443 0.990679 -0.009043	-0.002650 0.991339 0.987917 0.004131	-0.020076 0.967107 0.991964 -0.009166	-0.011189 0.992339 0.956572 0.003233	0.038511 0.990351 0.982597 0.023413	-0.038053 0.966988 0.990538 -0.023395	0.006297 0.992260 0.991213 0.002668	-0.002876 0.996595 0.995698 -0.004203	0 0.000000 9999
9 45	20 14	9 45	0.179008 0.857079 0.914789 0.001228	0.028922 0.974419 0.985682 0.015745	-0.007256 0.982217 0.998029 -0.007558	-0.005070 0.982561 0.985388 -0.005607	0.018190 0.989346 0.991291 0.009845	0.018072 0.985443 0.991993 0.006403	-0.019356 0.991339 0.977904 -0.007583	0.046737 0.967107 0.985694 0.034841	-0.021845 0.992339 0.992840 -0.023661	-0.009306 0.990351 0.972898 0.007107	-0.009543 0.966988 0.994169 -0.002318	0.003110 0.992260 0.993222 0.001826	-0.002059 0.996595 0.994826 -0.002324	7 0.006541 9999
9 46	20 20	9 46	0.181783 0.857079 0.897147 -0.013550	0.013934 0.974419 0.992239 0.001303	-0.001349 0.982217 0.979584 -0.009809	-0.005541 0.982561 0.980055 -0.014000	0.019996 0.989346 0.984295 0.005062	-0.020071 0.985443 0.993212 -0.017581	0.020658 0.991339 0.991080 0.018914	0.011375 0.967107 0.994583 0.006019	0.014242 0.992339 0.991740 0.008295	0.023810 0.990351 0.986675 0.011514	0.027214 0.966988 0.981533 -0.012767	-0.001961 0.992260 0.994014 -0.003435	0.016843 0.996595 0.995535 0.015316	0 0.000000 9999
9 47	20 13	9 47	0.160804 0.857079 0.948585 0.015527	-0.036046 0.974419 0.970341 -0.004350	0.001071 0.982217 0.994150 0.002300	0.000602 0.982561 0.994979 -0.001426	-0.020417 0.989346 0.984910 -0.004262	-0.019613 0.985443 0.988882 -0.008862	-0.000377 0.991339 0.994495 0.000711	-0.022621 0.967107 0.989149 -0.007893	-0.022786 0.992339 0.986000 -0.014289	0.011078 0.990351 0.979536 -0.000913	-0.007101 0.966988 0.994106 -0.002825	0.002057 0.992260 0.985879 -0.000775	0.003268 0.996595 0.994001 0.002480	0 0.015527 9999
9 48	20 20	9 48	0.234329 0.857079 0.881420 0.016823	0.045070 0.974419 0.986288 0.024841	0.030981 0.982217 0.950835 0.027409	0.030002 0.982561 0.952588 0.024650	0.019063 0.989346 0.986873 0.004653	-0.021724 0.985443 0.984626 -0.000570	0.029179 0.991339 0.972378 0.018113	-0.013344 0.967107 0.994493 -0.010472	0.034094 0.992339 0.991619 0.025999	0.028405 0.990351 0.990402 0.018999	0.023468 0.966988 0.993037 0.012242	0.005424 0.992260 0.990317 0.008885	0.002365 0.996595 0.994342 0.001577	8 0.020914 9999
9 49	20 20	9 49	0.228048 0.857079 0.878872 0.007131	0.051842 0.974419 0.965613 0.006667	0.004071 0.982217 0.973276 0.005203	0.006149 0.982561 0.974229 0.007275	0.019629 0.989346 0.993821 0.017472	0.054406 0.985443 0.974147 0.028461	0.007238 0.991339 0.985934 0.010472	0.069125 0.967107 0.972034 0.020461	-0.002328 0.992339 0.994520 -0.006236	0.033410 0.990351 0.993778 0.027077	0.078950 0.966988 0.965524 0.025018	0.030965 0.992260 0.976033 0.015964	0.001968 0.996595 0.994716 0.002135	9 0.013896 9999
9 50	20 20	9 50	0.224047 0.857079 0.886042 0.006403	0.017601 0.974419 0.993856 0.011069	0.011624 0.982217 0.983681 0.007602	0.013285 0.982561 0.984658 0.009749	0.048064 0.989346 0.981773 0.029636	0.026722 0.985443 0.984696 0.009013	0.041493 0.991339 0.984360 0.030160	0.064645 0.967107 0.980484 0.026098	0.006854 0.992339 0.994335 0.004315	0.022389 0.990351 0.988259 0.011241	-0.014956 0.966988 0.993351 -0.007050	0.001752 0.992260 0.994214 0.001904	-0.017474 0.996595 0.995552 -0.018162	6 0.013897 9999
9 51	20 20	9 51	0.210889 0.857079 0.894413 0.006691	-0.023681 0.974419 0.991447 -0.010196	0.011854 0.982217 0.940388 -0.000793	0.012944 0.982561 0.941418 -0.001138	0.032731 0.989346 0.971911 0.006976	-0.057285 0.985443 0.960045 -0.019784	0.038884 0.991339 0.950612 0.020657	-0.033502 0.967107 0.990644 -0.011794	0.008748 0.992339 0.993340 0.004901	0.003857 0.990351 0.988800 -0.007310	-0.021094 0.966988 0.987969 0.001945	-0.036288 0.992260 0.966040 -0.021637	0.020625 0.996595 0.995258 0.020407	6 0.011757 9999
9 52	20 20	9 52	0.209203 0.857079 0.898849 0.010333	0.033400 0.974419 0.984580 0.007745	0.005673 0.982217 0.970453 0.009017	0.004928 0.982561 0.971569 0.007506	0.021275 0.989346 0.983444 0.003641	0.012347 0.985443 0.992775 0.005122	0.020445 0.991339 0.980251 0.014762	0.059650 0.967107 0.976724 0.016166	0.009253 0.992339 0.995467 0.004097	0.022164 0.990351 0.986547 0.011107	0.032104 0.966988 0.987342 0.006243	-0.031607 0.992260 0.987001 -0.024251	0.000075 0.996595 0.995715 0.000428	7 0.012925 9999
9 53	20 20	9 53	0.129425 0.857079 0.951854 0.004969	0.053358 0.974419 0.974763 0.016071	0.022444 0.982217 0.994379 0.016457	0.022333 0.982561 0.994402 0.016865	-0.005677 0.989346 0.993224 -0.011643	-0.036486 0.985443 0.981292 -0.013367	0.005563 0.991339 0.988698 0.001600	-0.027872 0.967107 0.992462 -0.009620	0.018284 0.992339 0.994546 0.013743	0.014542 0.990351 0.990083 0.005447	-0.034348 0.966988 0.990178 -0.007973	0.006809 0.992260 0.990728 0.000820	-0.005247 0.996595 0.995462 -0.005461	8 0.008264 9999
9 54	20 20	9 54	0.243456 0.857079 0.862550 0.005734	-0.011961 0.974419 0.995415 -0.004602	-0.002632 0.982217 0.978609 -0.001931	-0.003517 0.982561 0.979212 -0.003493	0.017738 0.989346 0.981579 -0.003393	-0.022764 0.985443 0.991506 -0.011831	-0.023793 0.991339 0.989465 -0.022739	0.000850 0.967107 0.993635 -0.002418	0.005842 0.992339 0.993506 0.001208	0.006370 0.990351 0.985473 -0.010292	0.085180 0.966988 0.957271 0.025325	0.012654 0.992260 0.989772 0.006395	-0.007290 0.996595 0.995843 -0.008004	10 0.012050 9999
9 55	20 20	9 55	0.237850 0.857079 0.873298 0.017789	-0.046672 0.974419 0.983446 -0.017969	-0.013070 0.982217 0.935037 0.002455	-0.015063 0.982561 0.936744 0.000101	0.047324 0.989346 0.968465 0.020654	-0.010189 0.985443 0.992000 0.000718	0.029282 0.991339 0.991267 0.025469	0.038494 0.967107 0.987635 0.009475	0.008289 0.992339 0.991546 0.004386	0.034220 0.990351 0.988096 0.020330	-0.023430 0.966988 0.993553 -0.007801	-0.013710 0.992260 0.974604 0.001651	0.009682 0.996595 0.994070 0.009077	6 0.021285 9999
9 56	20 20	9 56	0.118696 0.857079 0.947437 0.002334	0.046844 0.974419 0.958335 0.004841	0.003349 0.982217 0.993611 0.000572	0.003408 0.982561 0.993104 0.003190	0.013596 0.989346 0.984514 -0.000533	-0.041543 0.985443 0.985255 -0.021902	-0.005829 0.991339 0.981583 -0.014212	-0.006931 0.967107 0.994097 -0.001314	0.031665 0.992339 0.986878 0.027648	0.001393 0.990351 0.975774 -0.013048	-0.044258 0.966988 0.991134 -0.026069	-0.001380 0.992260 0.973049 -0.009590	-0.008431 0.996595 0.997579 -0.008127	8 0.008033 9999
9 57	20 20	9 57	0.223025 0.857079 0.890675 0.017275	-0.014752 0.974419 0.984449 0.007210	0.001504 0.982217 0.994162 -0.003398	0.003331 0.982561 0.994108 -0.001856	-0.043842 0.989346 0.981098 -0.024085	0.005639 0.985443 0.993198 0.009647	-0.008658 0.991339 0.979481 0.002395	-0.065894 0.967107 0.973212 -0.019061	0.018689 0.992339 0.991524 0.011276	-0.024277 0.990351 0.978948 -0.004936	-0.014412 0.966988 0.991157 0.006033	-0.001795 0.992260 0.991660 -0.007516	-0.009549 0.996595 0.994683 -0.008291	4 -0.020398 9999
9 58	20 20	9 58	0.262351 0.857079 0.854169 0.018075	-0.004716 0.974419 0.992792 0.001771	-0.008004 0.982217 0.972702 -0.010517	-0.006942 0.982561 0.973184 -0.010538	0.011476 0.989346 0.979593 -0.010816	-0.037400 0.985443 0.983572 -0.014984	-0.001767 0.991339 0.988896 -0.006757	-0.015153 0.967107 0.993184 -0.003391	-0.000530 0.992339 0.993072 -0.005456	-0.006016 0.990351 0.988874 -0.016947	0.054101 0.966988 0.978393 0.018689	-0.006868 0.992260 0.990997 -0.007853	0.001949 0.996595 0.994787 0.000971	10 0.018379 9999
9 59	20 20	9 59	0.263900 0.857079 0.850214 0.017381	0.031718 0.974419 0.986750 0.015667	-0.005042 0.982217 0.977358 -0.006681	-0.008333 0.982561 0.978243 -0.010967	0.018956 0.989346 0.986198 0.008419	-0.033082 0.985443 0.988340 -0.017953	0.005080 0.991339 0.993203 0.007440	-0.008927 0.967107 0.995024 -0.002084	0.023036 0.992339 0.994272 0.017720	0.018664 0.990351 0.983711 0.002779	0.040355 0.966988 0.979417 0.001599	-0.010115 0.992260 0.987810 -0.017791	-0.001021 0.996595 0.994527 -0.000922	8 0.017550 9999
9 60	20 20	9 60	0.209993 0.857079 0.898175 0.012338	-0.030657 0.974419 0.984887 -0.016415	0.030924 0.982217 0.989931 0.027267	0.030564 0.982561 0.989245 0.027246	-0.015377 0.989346 0.983571 -0.002324	-0.020402 0.985443 0.976249 0.005217	0.018930 0.991339 0.993902 0.019283	-0.057559 0.967107 0.968774 -0.009272	0.016003 0.992339 0.973425 0.003069	-0.005867 0.990351 0.986469 0.001268	-0.015386 0.966988 0.993164 -0.002821	0.007808 0.992260 0.989197 -0.001073	-0.016573 0.996595 0.988568 -0.016273	6 0.015424 9999
9 61	20 19	9 61	0.211138 0.857079 0.892794 0.008061	0.006372 0.974419 0.990598 -0.014658	-0.007374 0.982217 0.981748 -0.002421	-0.010990 0.982561 0.981200 -0.004526	0.026468 0.989346 0.994996 0.022516	0.053149 0.985443 0.956540 0.015822	-0.001754 0.991339 0.987717 0.007662	0.072362 0.967107 0.968521 0.019624	0.015988 0.992339 0.992248 0.010034	0.009111 0.990351 0.994277 0.001657	0.083442 0.966988 0.952261 0.018138	0.045032 0.992260 0.973775 0.033904	0.015936 0.996595 0.994134 0.015974	11 0.016532 9999
9 62	20 20	9 62	0.171067 0.857079 0.928246 0.005798	0.086415 0.974419 0.962762 0.040514	0.000656 0.982217 0.985794 -0.003393	0.004882 0.982561 0.985987 0.001024	-0.013824 0.989346 0.988606 0.000224	0.063247 0.985443 0.961995 0.031137	0.005113 0.991339 0.995370 0.005971	0.078874 0.967107 0.966792 0.028317	-0.001845 0.992339 0.993909 -0.002522	0.027249 0.990351 0.990979 0.018789	-0.031624 0.966988 0.993683 -0.014325	0.017577 0.992260 0.978449 0.005408	0.004250 0.996595 0.995611 0.005511	7 0.012813 9999
9 63	20 20	9 63	0.270377 0.857079 0.862558 0.039570	0.039135 0.974419 0.992138 0.029301	0.018255 0.982217 0.986969 0.021606	0.019301 0.982561 0.988773 0.022180	0.030010 0.989346 0.983131 0.020094	0.039853 0.985443 0.987596 0.023312	-0.001450 0.991339 0.990991 0.005364	0.040720 0.967107 0.989334 0.026029	0.012507 0.992339 0.993249 0.009821	0.020833 0.990351 0.988787 0.009326	0.093412 0.966988 0.967117 0.044935	0.009829 0.992260 0.993840 0.005975	0.005524 0.996595 0.994031 0.003847	10 0.042167 101
9 64	20 20	9 64	0.273870 0.857079 0.852411 0.021477	0.032338 0.974419 0.984228 0.003636	-0.018112 0.982217 0.978212 -0.026380	-0.017400 0.982561 0.977644 -0.026016	0.039786 0.989346 0.980310 0.025157	-0.013949 0.985443 0.993682 -0.011600	-0.003334 0.991339 0.989288 -0.008162	0.020306 0.967107 0.994273 0.016778	0.024022 0.992339 0.990141 0.018127	0.028899 0.990351 0.986771 0.016812	0.070863 0.966988 0.962837 0.012506	0.004271 0.992260 0.993288 0.003255	-0.001287 0.996595 0.994072 -0.000225	2 -0.023803 9999
9 65	20 20	9 65	0.255607 0.857079 0.868271 0.016981	-0.017279 0.974419 0.987362 -0.007298	-0.007236 0.982217 0.995265 -0.007863	-0.009382 0.982561 0.996232 -0.008929	-0.031096 0.989346 0.961798 -0.000849	-0.047197 0.985443 0.982961 -0.023435	-0.007307 0.991339 0.992723 -0.007801	-0.091486 0.967107 0.963104 -0.033429	0.005990 0.992339 0.988393 0.000700	-0.023573 0.990351 0.971762 -0.000484	-0.033192 0.966988 0.987509 -0.006226	0.024220 0.992260 0.982625 0.017237	-0.009651 0.996595 0.993780 -0.009660	7 -0.023826 9999
9 66	20 20	9 66	0.288442 0.857079 0.862676 0.056683	0.025124 0.974419 0.989612 0.013675	-0.067478 0.982217 0.969033 -0.085352	-0.064468 0.982561 0.967730 -0.083702	0.014542 0.989346 0.984419 -0.002320	0.051733 0.985443 0.972830 0.023804	-0.024023 0.991339 0.990543 -0.025678	0.106609 0.967107 0.966655 0.057584	-0.000960 0.992339 0.991686 -0.001601	0.001115 0.990351 0.990057 -0.009782	0.122008 0.966988 0.943861 0.053537	0.016202 0.992260 0.987873 0.010542	-0.004546 0.996595 0.994640 -0.004945	2 -0.069556 29
9 67	20 19	9 67	0.168723 0.857079 0.940242 0.012824	0.106878 0.974419 0.945539 0.050903	-0.041763 0.982217 0.988168 -0.046415	-0.041621 0.982561 0.988576 -0.045730	-0.027174 0.989346 0.975460 -0.004300	0.041157 0.985443 0.961900 0.008850	-0.033485 0.991339 0.994068 -0.033957	0.086587 0.967107 0.960625 0.028677	0.017326 0.992339 0.992780 0.011971	0.005973 0.990351 0.986165 -0.005881	-0.053118 0.966988 0.987080 -0.024043	0.016666 0.992260 0.978683 0.007652	0.008138 0.996595 0.995056 0.007129	2 -0.024397 9999
9 68	20 20	9 68	0.249515 0.857079 0.848759 0.008783	-0.049131 0.974419 0.949239 0.009847	-0.036585 0.982217 0.928741 -0.029331	-0.034999 0.982561 0.941787 -0.025159	0.012107 0.989346 0.987570 -0.001134	-0.002767 0.985443 0.994369 -0.003901	-0.004872 0.991339 0.995253 -0.004150	0.017106 0.967107 0.994103 0.008208	0.007531 0.992339 0.991007 0.004643	0.009743 0.990351 0.983821 -0.008235	-0.022416 0.966988 0.992142 -0.003602	-0.023701 0.992260 0.958569 -0.007639	0.010799 0.996595 0.993658 0.011807	2 -0.016050 9999
9 69	20 19	9 69	0.283389 0.857079 0.844840 0.027695	0.022257 0.974419 0.990880 0.005953	-0.007927 0.982217 0.977885 -0.007079	-0.010179 0.982561 0.978949 -0.008788	0.021423 0.989346 0.983388 0.002991	0.009433 0.985443 0.984723 -0.008612	-0.009367 0.991339 0.992350 -0.009495	0.039000 0.967107 0.985946 0.009685	0.040256 0.992339 0.990877 0.033289	0.006918 0.990351 0.979334 -0.010825	0.055754 0.966988 0.979670 0.020919	-0.013198 0.992260 0.991891 -0.019632	0.010913 0.996595 0.995515 0.008855	8 0.030363 9999
9 70	20 7	9 70	0.277938 0.857079 0.832433 0.014174	-0.065488 0.974419 0.965967 -0.023394	0.024222 0.982217 0.814902 -0.008537	0.009637 0.982561 0.990763 0.005080	-0.069981 0.989346 0.904008 -0.024224	0.000169 0.985443 0.993062 0.003250	-0.027156 0.991339 0.968449 -0.014322	-0.123531 0.967107 0.904374 -0.031369	0.035449 0.992339 0.960782 0.016865	-0.033205 0.990351 0.936326 0.001809	-0.130801 0.966988 0.874682 -0.035940	0.039013 0.992260 0.811974 0.012497	-0.008890 0.996595 0.995425 -0.009278	7 -0.021086 9999
9 71	20 5	9 71	0.377957 0.857079 0.664239 0.026964	-0.175593 0.974419 0.770548 -0.078594	-0.052435 0.982217 0.773445 -0.028775	-0.054394 0.982561 0.837388 -0.029197	0.021402 0.989346 0.986033 0.010939	0.020643 0.985443 0.991584 0.013356	-0.002512 0.991339 0.976174 0.010626	-0.022446 0.967107 0.991467 -0.011934	0.002366 0.992339 0.993197 -0.001003	0.098727 0.990351 0.728432 0.053492	-0.131386 0.966988 0.891360 -0.033734	-0.031673 0.992260 0.816339 0.006864	0.004014 0.996595 0.991349 0.005095	0 0.026964 9999
10 11	20 19	10 11	0.205747 0.884414 0.912955 0.041376	0.007139 0.988626 0.992775 0.007522	-0.001866 0.993672 0.984181 -0.007653	-0.006221 0.991870 0.983769 -0.004507	-0.019984 0.991165 0.991725 -0.025444	0.002002 0.995056 0.991442 -0.002086	0.088191 0.967641 0.965997 0.038002	0.016045 0.986441 0.986157 0.003922	0.039600 0.988878 0.991277 0.035487	-0.022731 0.975451 0.991557 -0.004431	0.012716 0.990071 0.962038 0.019932	0.004279 0.988016 0.981670 -0.007963	0.010531 0.995456 0.995272 0.008637	0 0.041376 -9
10 12	20 20	10 12	0.186859 0.884414 0.907602 0.024981	-0.023563 0.988626 0.992868 -0.026035	0.006318 0.993672 0.936822 -0.002607	0.022438 0.991870 0.939601 0.011944	-0.028166 0.991165 0.971752 -0.015323	-0.007243 0.995056 0.974453 -0.003875	-0.074221 0.967641 0.954687 -0.016961	-0.015157 0.986441 0.993614 -0.019337	0.028066 0.988878 0.991380 0.022645	-0.034461 0.975451 0.986400 -0.013024	-0.010817 0.990071 0.992951 -0.011329	-0.025785 0.988016 0.972912 -0.006662	0.000417 0.995456 0.994685 -0.002588	1 -0.025503 9999
10 13	20 20	10 13	0.200939 0.884414 0.883040 0.005416	-0.008424 0.988626 0.993181 -0.007101	0.000668 0.993672 0.947829 -0.007829	0.015821 0.991870 0.949611 0.005103	-0.011534 0.991165 0.967267 0.001927	-0.029479 0.995056 0.968803 -0.025868	-0.095784 0.967641 0.955938 -0.038495	-0.018332 0.986441 0.994926 -0.023896	-0.001423 0.988878 0.991679 -0.008254	-0.032318 0.975451 0.989374 -0.013627	0.012800 0.990071 0.993868 0.011594	-0.011885 0.988016 0.972367 0.004241	0.008644 0.995456 0.994686 0.007478	6 -0.014439 9999
10 14	20 20	10 14	0.227428 0.884414 0.894566 0.044470	0.035398 0.988626 0.991378 0.030392	-0.026379 0.993672 0.951554 -0.031716	0.014725 0.991870 0.954289 0.000997	-0.024748 0.991165 0.980779 -0.016697	-0.016877 0.995056 0.991777 -0.019162	-0.072129 0.967641 0.980511 -0.042760	0.014963 0.986441 0.985932 0.024915	-0.005227 0.988878 0.994336 -0.009207	-0.014698 0.975451 0.989294 0.003128	0.017168 0.990071 0.993569 0.016538	-0.008550 0.988016 0.984548 0.000889	0.010788 0.995456 0.992891 0.011018	0 0.044470 -9
10 15	20 12	10 15	0.203762 0.884414 0.928776 0.061002	0.012499 0.988626 0.983990 0.016730	0.000616 0.993672 0.991847 -0.000702	0.000014 0.991870 0.995404 -0.000572	0.031162 0.991165 0.971647 0.019335	-0.027111 0.995056 0.986327 -0.024477	-0.086187 0.967641 0.981539 -0.057211	0.019876 0.986441 0.984363 0.003964	0.017688 0.988878 0.993303 0.010700	0.027246 0.975451 0.986597 0.001801	-0.013450 0.990071 0.988271 -0.011942	0.018498 0.988016 0.986766 0.004888	0.008433 0.995456 0.992763 0.006876	0 0.061002 -9
10 16	20 20	10 16	0.190255 0.884414 0.882314 -0.000630	-0.022239 0.988626 0.965901 -0.011025	-0.017416 0.993672 0.922533 -0.014059	-0.013338 0.991870 0.928446 0.001609	0.003884 0.991165 0.990029 0.010848	-0.000306 0.995056 0.993805 -0.003111	0.007563 0.967641 0.990313 0.006208	-0.011280 0.986441 0.991886 -0.003066	-0.008592 0.988878 0.991887 -0.013847	-0.047435 0.975451 0.984980 -0.021864	-0.002073 0.990071 0.990041 -0.003468	-0.028627 0.988016 0.964452 -0.011246	-0.015775 0.995456 0.994555 -0.013768	0 0.000000 9999
10 17	20 20	10 17	0.214828 0.884414 0.867305 0.010344	0.019320 0.988626 0.994725 0.017834	0.008440 0.993672 0.958597 -0.004704	0.003375 0.991870 0.960922 -0.010437	-0.025640 0.991165 0.972783 -0.012610	-0.013427 0.995056 0.973308 -0.009552	-0.084130 0.967641 0.962435 -0.030294	0.004716 0.986441 0.993026 0.001434	0.003270 0.988878 0.991892 -0.003417	-0.014820 0.975451 0.989715 0.003668	0.016887 0.990071 0.994322 0.013598	-0.018840 0.988016 0.985835 -0.007965	-0.012686 0.995456 0.993678 -0.012228	6 -0.017702 9999
10 18	20 20	10 18	0.212591 0.884414 0.894024 0.029379	0.009084 0.988626 0.992717 0.014088	-0.044458 0.993672 0.988959 -0.046797	-0.027396 0.991870 0.990630 -0.031038	0.007401 0.991165 0.976651 -0.006100	0.010486 0.995056 0.988708 0.012637	0.008268 0.967641 0.991774 -0.004015	0.007177 0.986441 0.972153 -0.009669	0.003290 0.988878 0.989722 0.000032	0.026814 0.975451 0.980272 -0.000695	-0.024086 0.990071 0.994771 -0.025777	0.026119 0.988016 0.990238 0.017245	0.000123 0.995456 0.995000 0.000857	2 -0.037079 147
10 19	20 16	10 19	0.133333 0.884414 0.939261 0.017325	-0.017113 0.988626 0.958463 -0.007988	-0.000042 0.993672 0.993549 0.001977	0.040699 0.991870 0.993131 0.038183	-0.001673 0.991165 0.968679 -0.015684	-0.002567 0.995056 0.994621 -0.000117	0.021100 0.967641 0.990231 0.001120	-0.015848 0.986441 0.987969 -0.008399	-0.040975 0.988878 0.962584 -0.019616	-0.058203 0.975451 0.958373 -0.016941	-0.004005 0.990071 0.995402 -0.004966	0.014059 0.988016 0.989092 0.003067	-0.008272 0.995456 0.996160 -0.008303	8 -0.018435 9999
10 20	20 20	10 20	0.188597 0.884414 0.893554 0.005916	0.022462 0.988626 0.973891 0.016864	-0.001553 0.993672 0.974919 -0.003655	0.007968 0.991870 0.975426 0.006453	0.003403 0.991165 0.993825 0.006633	0.029925 0.995056 0.979659 0.027213	0.009866 0.967641 0.993394 0.007472	-0.003248 0.986441 0.972361 0.019634	0.003590 0.988878 0.993145 -0.001916	-0.010336 0.975451 0.992115 0.004033	0.009070 0.990071 0.945598 0.015813	0.013713 0.988016 0.979105 0.001118	0.013246 0.995456 0.996053 0.012014	7 0.010778 9999
10 21	20 20	10 21	0.212186 0.884414 0.869599 0.008208	0.008933 0.988626 0.988946 0.013848	-0.034472 0.993672 0.974203 -0.040363	-0.021452 0.991870 0.974811 -0.021476	-0.013390 0.991165 0.973333 -0.001588	0.008154 0.995056 0.993490 0.010971	0.008724 0.967641 0.995529 0.008483	0.012980 0.986441 0.989909 0.020570	-0.006996 0.988878 0.990881 -0.015274	-0.011932 0.975451 0.992154 0.004258	0.026454 0.990071 0.987673 0.027471	-0.000348 0.988016 0.993679 0.003109	-0.004205 0.995456 0.995833 -0.004728	2 -0.018202 9999
10 22	20 20	10 22	0.170848 0.884414 0.909178 0.009981	-0.015188 0.988626 0.973553 -0.010736	0.013724 0.993672 0.991804 0.013188	-0.000650 0.991870 0.995038 -0.000593	0.009745 0.991165 0.990409 0.008181	0.019388 0.995056 0.976618 0.015394	0.040334 0.967641 0.988180 0.017021	-0.020444 0.986441 0.979033 -0.005243	-0.017969 0.988878 0.966368 -0.001550	-0.030552 0.975451 0.985546 -0.009123	0.005600 0.990071 0.991862 0.004378	0.019843 0.988016 0.987297 0.010798	0.017892 0.995456 0.995208 0.015759	6 0.013034 9999
10 23	20 20	10 23	0.078077 0.884414 0.955638 -0.015988	0.005433 0.988626 0.975217 -0.003649	-0.001861 0.993672 0.991132 0.000423	0.001997 0.991870 0.992406 0.006339	0.006578 0.991165 0.993239 0.004086	0.008215 0.995056 0.981226 0.004848	-0.018667 0.967641 0.995573 -0.016269	-0.019777 0.986441 0.982871 -0.003937	0.005086 0.988878 0.994249 0.000390	-0.014057 0.975451 0.990659 -0.002461	0.004806 0.990071 0.992359 0.003237	0.007332 0.988016 0.988678 -0.009000	0.009466 0.995456 0.995378 0.008845	0 0.000000 9999
10 24	20 20	10 24	0.195483 0.884414 0.886579 0.006624	0.013733 0.988626 0.993551 0.017174	0.001998 0.993672 0.961261 0.002332	-0.004407 0.991870 0.961672 -0.004538	-0.003199 0.991165 0.970855 0.013707	-0.000719 0.995056 0.992519 -0.001947	-0.042668 0.967641 0.974010 -0.008629	-0.007669 0.986441 0.989051 0.003555	0.021631 0.988878 0.990326 0.016354	-0.022864 0.975451 0.987946 -0.003690	0.013949 0.990071 0.994817 0.012600	-0.018395 0.988016 0.992119 -0.015620	-0.010742 0.995456 0.994316 -0.012340	8 0.010408 9999
10 25	20 20	10 25	0.190853 0.884414 0.891981 0.015251	0.012405 0.988626 0.981133 0.015210	0.014701 0.993672 0.994373 0.014289	0.001685 0.991870 0.993214 0.003424	0.033529 0.991165 0.978199 0.026980	0.002274 0.995056 0.995614 0.003588	0.047384 0.967641 0.975175 0.011309	0.042961 0.986441 0.969665 0.022110	0.015181 0.988878 0.992549 0.008640	0.039554 0.975451 0.971428 0.002250	0.004231 0.990071 0.993770 0.002784	0.011917 0.988016 0.990199 0.003060	0.000191 0.995456 0.993923 -0.000867	4 0.020285 9999
10 26	20 20	10 26	0.211794 0.884414 0.870272 0.008132	0.010668 0.988626 0.988953 0.007696	0.014155 0.993672 0.978099 0.012501	0.001900 0.991870 0.978302 0.004534	0.016636 0.991165 0.988079 0.023119	-0.000971 0.995056 0.984064 -0.003707	0.037135 0.967641 0.986605 0.013450	0.011065 0.986441 0.988119 0.016484	0.007906 0.988878 0.991541 0.000721	-0.019520 0.975451 0.986429 0.004971	-0.006386 0.990071 0.960564 -0.000445	-0.003913 0.988016 0.991381 -0.008988	-0.014590 0.995456 0.996309 -0.014996	4 0.013711 9999
10 27	20 20	10 27	0.187462 0.884414 0.877100 0.003640	0.011708 0.988626 0.970604 0.007585	-0.007675 0.993672 0.984955 -0.006359	-0.001490 0.991870 0.986479 -0.000859	-0.013011 0.991165 0.989594 -0.007366	0.005584 0.995056 0.983062 0.002992	-0.005870 0.967641 0.990066 0.001697	-0.024072 0.986441 0.972365 -0.001569	-0.008350 0.988878 0.989482 -0.017433	-0.006440 0.975451 0.990808 0.009420	-0.006530 0.990071 0.964330 0.000884	0.015589 0.988016 0.984129 0.008591	0.000339 0.995456 0.994817 -0.001374	8 -0.007966 9999
10 28	20 20	10 28	0.178050 0.884414 0.896701 -0.002251	0.003474 0.988626 0.985207 -0.000903	-0.000686 0.993672 0.995475 0.000178	-0.002288 0.991870 0.995804 -0.002974	0.004999 0.991165 0.990429 -0.000879	0.010957 0.995056 0.992983 0.010626	0.050027 0.967641 0.976385 0.020738	0.006079 0.986441 0.989430 -0.001521	0.020354 0.988878 0.987861 0.009791	0.045920 0.975451 0.983876 0.022280	0.013971 0.990071 0.987721 0.012642	0.002066 0.988016 0.995502 -0.003030	0.012948 0.995456 0.992814 0.010324	0 0.000000 9999
10 29	20 20	10 29	0.178976 0.884414 0.869503 -0.014444	0.000289 0.988626 0.983810 0.005101	-0.007343 0.993672 0.966800 -0.005473	-0.015511 0.991870 0.969160 -0.007712	-0.014456 0.991165 0.982234 -0.007382	-0.009189 0.995056 0.994926 -0.007693	0.006569 0.967641 0.990162 0.013425	-0.017280 0.986441 0.991029 -0.009834	0.006268 0.988878 0.994750 0.004731	-0.022592 0.975451 0.991149 -0.003344	0.005506 0.990071 0.992692 0.003379	-0.004246 0.988016 0.981057 0.004562	-0.003800 0.995456 0.995686 -0.003911	0 0.000000 9999
10 30	20 20	10 30	0.221936 0.884414 0.872145 0.021900	0.021270 0.988626 0.991127 0.024642	0.002991 0.993672 0.988106 0.000390	0.023526 0.991870 0.983203 0.016517	0.021950 0.991165 0.982033 0.010845	-0.004793 0.995056 0.993415 -0.003893	0.062966 0.967641 0.979155 0.029436	0.045890 0.986441 0.964831 0.020300	0.062245 0.988878 0.986185 0.051626	0.079933 0.975451 0.967242 0.040619	0.006570 0.990071 0.991314 0.001787	0.001789 0.988016 0.991718 -0.004780	0.003039 0.995456 0.995115 0.001940	8 0.033625 200
10 31	20 20	10 31	0.189762 0.884414 0.855360 -0.007925	-0.018579 0.988626 0.993567 -0.018538	0.000838 0.993672 0.989885 0.001871	-0.000458 0.991870 0.989790 0.001903	-0.025397 0.991165 0.990545 -0.027460	-0.004419 0.995056 0.989008 -0.001433	-0.003045 0.967641 0.989282 -0.003621	0.002885 0.986441 0.989654 -0.004389	0.001104 0.988878 0.989474 -0.006819	-0.011848 0.975451 0.995072 -0.006610	-0.005067 0.990071 0.993066 -0.004828	0.001061 0.988016 0.989199 -0.002518	-0.011019 0.995456 0.990217 -0.010160	0 0.000000 9999
10 32	20 20	10 32	0.213591 0.884414 0.879018 0.021599	0.015558 0.988626 0.988470 0.016584	-0.020819 0.993672 0.969057 -0.020310	-0.008350 0.991870 0.971237 0.001275	-0.002489 0.991165 0.987279 0.005822	0.003366 0.995056 0.995405 0.000844	-0.002355 0.967641 0.993607 0.001650	-0.009277 0.986441 0.988739 -0.000189	0.003224 0.988878 0.993780 0.000378	-0.030507 0.975451 0.987999 -0.006374	0.025669 0.990071 0.991388 0.023912	-0.030505 0.988016 0.986936 -0.022181	-0.007271 0.995456 0.994759 -0.009369	10 0.022726 9999
10 33	20 20	10 33	0.211883 0.884414 0.863840 0.018306	0.008494 0.988626 0.985538 0.002752	0.016034 0.993672 0.949333 0.012550	0.016070 0.991870 0.949955 0.007189	-0.011005 0.991165 0.981200 -0.002674	0.008219 0.995056 0.991338 0.007210	-0.053632 0.967641 0.981818 -0.025938	-0.036787 0.986441 0.959558 -0.010420	0.018286 0.988878 0.991490 0.012910	-0.031038 0.975451 0.985547 -0.006045	0.000605 0.990071 0.986663 0.007071	-0.023597 0.988016 0.983486 -0.012411	-0.004192 0.995456 0.995043 -0.004965	6 -0.021790 9999
10 34	20 20	10 34	0.235005 0.884414 0.825750 -0.000863	0.000202 0.988626 0.987686 0.005359	-0.012488 0.993672 0.951951 -0.009914	-0.017587 0.991870 0.954796 -0.009077	-0.025964 0.991165 0.969665 -0.012333	0.001171 0.995056 0.994902 0.000032	-0.024401 0.967641 0.992245 -0.004808	-0.027030 0.986441 0.980907 -0.004701	0.017999 0.988878 0.992643 0.011234	-0.039599 0.975451 0.981324 -0.007977	-0.013895 0.990071 0.989050 -0.011580	0.005879 0.988016 0.983659 0.013937	0.001076 0.995456 0.995056 0.000749	0 0.000000 9999
10 35	20 20	10 35	0.231333 0.884414 0.836081 0.006980	0.007064 0.988626 0.992720 0.003695	-0.009446 0.993672 0.988329 -0.008115	0.004796 0.991870 0.989114 0.007298	-0.019461 0.991165 0.982451 -0.009858	0.015165 0.995056 0.993617 0.015606	0.000366 0.967641 0.993179 0.004221	-0.006554 0.986441 0.989527 0.003094	0.013080 0.988878 0.995794 0.007631	-0.041048 0.975451 0.984474 -0.013410	-0.013458 0.990071 0.953799 -0.006309	0.029171 0.988016 0.988835 0.024506	-0.002309 0.995456 0.995625 -0.000709	11 0.013079 9999
10 36	20 20	10 36	0.214504 0.884414 0.855138 0.005828	0.014440 0.988626 0.980551 0.008613	0.019709 0.993672 0.986363 0.018767	0.027641 0.991870 0.986656 0.028733	-0.021175 0.991165 0.994018 -0.017074	0.019554 0.995056 0.980749 0.017454	0.031306 0.967641 0.984267 -0.001334	-0.035846 0.986441 0.992587 -0.027248	0.000694 0.988878 0.992996 -0.004856	-0.039238 0.975451 0.986289 -0.013893	-0.010350 0.990071 0.933944 -0.001385	0.033076 0.988016 0.971579 0.014820	-0.009671 0.995456 0.995009 -0.010324	7 -0.012602 9999
10 37	20 20	10 37	0.171657 0.884414 0.887088 -0.014165	0.021368 0.988626 0.965678 0.009748	-0.005902 0.993672 0.990785 -0.007119	-0.006491 0.991870 0.991511 -0.004573	0.001513 0.991165 0.993411 0.005522	0.009929 0.995056 0.972772 0.005435	0.004802 0.967641 0.994449 0.017522	-0.009548 0.986441 0.965771 0.015939	0.018542 0.988878 0.992101 0.009927	-0.006808 0.975451 0.990543 0.012496	-0.020484 0.990071 0.987107 -0.017915	-0.003758 0.988016 0.986485 -0.014453	-0.000724 0.995456 0.996120 -0.001976	0 0.000000 9999
10 38	20 20	10 38	0.237723 0.884414 0.855518 0.024761	-0.001111 0.988626 0.977650 0.004995	-0.008730 0.993672 0.961433 -0.003253	-0.007265 0.991870 0.963743 0.005558	-0.015047 0.991165 0.981212 -0.006692	0.004109 0.995056 0.990022 0.006488	-0.000241 0.967641 0.994316 -0.010173	-0.028147 0.986441 0.992560 -0.025467	0.008825 0.988878 0.995252 0.004876	-0.031538 0.975451 0.988899 -0.011125	-0.027062 0.990071 0.990643 -0.021209	-0.006315 0.988016 0.984831 0.002296	-0.000872 0.995456 0.994113 -0.001571	7 -0.025112 9999
10 39	20 20	10 39	0.219879 0.884414 0.868097 0.037096	0.006922 0.988626 0.970635 -0.000206	-0.014692 0.993672 0.990079 -0.015088	-0.003790 0.991870 0.990457 -0.005068	-0.038142 0.991165 0.985787 -0.031925	-0.008687 0.995056 0.990528 -0.011261	-0.044015 0.967641 0.990212 -0.024709	-0.039573 0.986441 0.976328 -0.020586	0.004607 0.988878 0.992104 -0.003443	-0.051765 0.975451 0.985852 -0.031737	-0.021369 0.990071 0.953606 -0.011297	0.019943 0.988016 0.980523 0.010135	0.000268 0.995456 0.995121 -0.000152	0 0.037096 146
10 40	20 20	10 40	0.216286 0.884414 0.843382 0.020344	-0.013688 0.988626 0.961499 -0.007612	0.002350 0.993672 0.941784 0.008827	-0.023867 0.991870 0.943901 -0.010543	-0.028666 0.991165 0.990273 -0.021528	-0.004245 0.995056 0.993626 -0.007383	-0.007691 0.967641 0.994358 -0.005562	-0.008669 0.986441 0.993050 -0.004450	-0.004135 0.988878 0.992856 -0.009802	-0.044083 0.975451 0.989495 -0.025628	0.002127 0.990071 0.989496 -0.002154	-0.030806 0.988016 0.960700 -0.008539	-0.012617 0.995456 0.995799 -0.013579	9 -0.022834 9999
10 41	20 20	10 41	0.165334 0.884414 0.894535 0.013402	0.005148 0.988626 0.968242 -0.005598	-0.007751 0.993672 0.992256 -0.008137	-0.007323 0.991870 0.993478 -0.007907	-0.025878 0.991165 0.993390 -0.021654	0.013057 0.995056 0.985465 0.010694	-0.039035 0.967641 0.985962 -0.017884	-0.028134 0.986441 0.980729 -0.009423	-0.003534 0.988878 0.994848 -0.003647	-0.039339 0.975451 0.990130 -0.024901	-0.006850 0.990071 0.991561 -0.005878	0.011693 0.988016 0.986986 0.004877	0.016053 0.995456 0.994194 0.014897	9 -0.018268 9999
10 42	20 20	10 42	0.172919 0.884414 0.864205 -0.002276	-0.003406 0.988626 0.977362 0.000228	-0.008525 0.993672 0.983394 -0.007435	-0.005140 0.991870 0.987068 -0.005793	-0.013398 0.991165 0.987301 -0.019694	-0.021582 0.995056 0.978148 -0.023481	0.032864 0.967641 0.983333 0.002578	-0.044458 0.986441 0.985071 -0.031066	-0.035509 0.988878 0.971224 -0.019523	-0.041837 0.975451 0.988716 -0.022128	-0.011445 0.990071 0.989198 -0.012790	0.012965 0.988016 0.987652 0.002390	0.017257 0.995456 0.993907 0.016306	0 0.000000 9999
10 43	20 19	10 43	0.123347 0.884414 0.956096 0.014396	-0.007242 0.988626 0.978032 -0.009376	-0.000408 0.993672 0.990970 -0.000802	0.006426 0.991870 0.977287 0.007440	-0.018974 0.991165 0.986810 -0.013054	-0.011478 0.995056 0.990613 -0.009756	-0.057304 0.967641 0.983659 -0.026857	-0.002165 0.986441 0.992220 -0.005809	-0.010472 0.988878 0.992258 -0.015730	-0.031049 0.975451 0.983572 -0.000608	-0.000274 0.990071 0.991599 -0.004540	0.001528 0.988016 0.990480 -0.004709	0.016894 0.995456 0.993834 0.015080	6 -0.019663 9999
10 44	20 20	10 44	0.136124 0.884414 0.890892 -0.013619	0.006950 0.988626 0.970209 0.014763	0.001884 0.993672 0.991984 0.002341	-0.003961 0.991870 0.991327 -0.005773	0.030000 0.991165 0.972734 0.016684	-0.009069 0.995056 0.990679 -0.008142	0.017464 0.967641 0.987917 -0.007493	0.011915 0.986441 0.991964 0.003203	-0.037831 0.988878 0.956572 -0.015746	-0.032233 0.975451 0.982597 -0.003873	0.015897 0.990071 0.990538 0.009581	0.003490 0.988016 0.991213 -0.001807	0.011435 0.995456 0.995698 0.010393	0 0.000000 9999
10 45	20 14	10 45	0.158250 0.884414 0.914789 -0.005200	0.030618 0.988626 0.985682 0.026880	-0.001119 0.993672 0.998029 -0.000640	-0.000153 0.991870 0.985388 -0.001634	0.017330 0.991165 0.991291 0.020181	0.010946 0.995056 0.991993 0.009637	0.054993 0.967641 0.977904 0.015168	0.012981 0.986441 0.985694 0.016467	0.016611 0.988878 0.992840 0.017036	0.039827 0.975451 0.972898 0.010468	0.012857 0.990071 0.994169 0.010152	0.003980 0.988016 0.993222 -0.001586	-0.007058 0.995456 0.994826 -0.007403	0 0.000000 9999
10 46	20 20	10 46	0.187134 0.884414 0.897147 0.017078	-0.009574 0.988626 0.992239 -0.012271	-0.006223 0.993672 0.979584 -0.004892	0.002612 0.991870 0.980055 0.000953	-0.011450 0.991165 0.984295 -0.002761	0.012871 0.995056 0.993212 0.009874	-0.030517 0.967641 0.991080 -0.025352	-0.003764 0.986441 0.994583 0.000076	0.005492 0.988878 0.991740 -0.002492	-0.018021 0.975451 0.986675 0.004954	0.007393 0.990071 0.981533 0.010312	0.009743 0.988016 0.994014 0.006304	0.007249 0.995456 0.995535 0.007474	6 -0.020808 9999
10 47	20 13	10 47	0.134136 0.884414 0.948585 0.002243	0.000081 0.988626 0.970341 0.007407	-0.000418 0.993672 0.994150 -0.000272	-0.000015 0.991870 0.994979 0.000859	0.009922 0.991165 0.984910 0.004441	-0.013634 0.995056 0.988882 -0.010466	0.000807 0.967641 0.994495 0.000781	0.003616 0.986441 0.989149 -0.002536	-0.032571 0.988878 0.986000 -0.021477	-0.039653 0.975451 0.979536 -0.013575	-0.022428 0.990071 0.994106 -0.022336	0.000748 0.988016 0.985879 -0.008296	-0.023425 0.995456 0.994001 -0.025794	8 -0.006941 9999
10 48	20 20	10 48	0.201633 0.884414 0.881420 0.013026	0.012903 0.988626 0.986288 0.006184	-0.007579 0.993672 0.950835 -0.006392	0.004872 0.991870 0.952588 -0.001960	-0.019714 0.991165 0.986873 -0.009447	-0.004805 0.995056 0.984626 -0.002714	-0.064338 0.967641 0.972378 -0.025805	-0.019447 0.986441 0.994493 -0.020995	0.017599 0.988878 0.991619 0.013329	-0.025670 0.975451 0.990402 -0.005355	-0.021384 0.990071 0.993037 -0.020321	-0.001454 0.988016 0.990317 0.002772	-0.004021 0.995456 0.994342 -0.004405	6 -0.018334 9999
10 49	20 20	10 49	0.196294 0.884414 0.878872 0.005981	0.008644 0.988626 0.965613 -0.001064	0.008565 0.993672 0.973276 0.008967	0.006679 0.991870 0.974229 0.005549	-0.005179 0.991165 0.993821 -0.003804	-0.010779 0.995056 0.974147 -0.013825	-0.022064 0.967641 0.985934 -0.022219	-0.038883 0.986441 0.972034 -0.016157	0.001949 0.988878 0.994520 -0.000093	-0.015461 0.975451 0.993778 -0.004544	-0.016448 0.990071 0.965524 -0.012592	0.000146 0.988016 0.976033 -0.007143	-0.017422 0.995456 0.994716 -0.019572	6 -0.011528 9999
10 50	20 20	10 50	0.195399 0.884414 0.886042 0.007133	0.024523 0.988626 0.993856 0.020784	-0.001991 0.993672 0.983681 0.001797	-0.010398 0.991870 0.984658 -0.007340	-0.012215 0.991165 0.981773 -0.002103	0.000836 0.995056 0.984696 0.000695	-0.038781 0.967641 0.984360 -0.009241	-0.027780 0.986441 0.980484 -0.011006	-0.008881 0.988878 0.994335 -0.010677	-0.029684 0.975451 0.988259 -0.011053	0.006532 0.990071 0.993351 0.006227	-0.011721 0.988016 0.994214 -0.013042	-0.007358 0.995456 0.995552 -0.007499	9 -0.008879 9999
10 51	20 20	10 51	0.172169 0.884414 0.894413 -0.003048	-0.016484 0.988626 0.991447 -0.017590	0.017684 0.993672 0.940388 0.015527	0.025168 0.991870 0.941418 0.015841	-0.001598 0.991165 0.971911 0.012964	-0.005123 0.995056 0.960045 0.000500	-0.083037 0.967641 0.950612 -0.023885	0.008192 0.986441 0.990644 -0.001708	-0.009882 0.988878 0.993340 -0.015661	-0.040400 0.975451 0.988800 -0.022699	0.000976 0.990071 0.987969 -0.000805	-0.019714 0.988016 0.966040 -0.001096	0.025573 0.995456 0.995258 0.026953	0 0.000000 9999
10 52	20 20	10 52	0.188515 0.884414 0.898849 0.016923	0.008787 0.988626 0.984580 0.001722	-0.000790 0.993672 0.970453 0.000655	-0.001448 0.991870 0.971569 -0.003623	-0.016647 0.991165 0.983444 -0.008659	-0.008354 0.995056 0.992775 -0.009677	-0.042357 0.967641 0.980251 -0.019164	-0.044756 0.986441 0.976724 -0.027415	0.007937 0.988878 0.995467 0.001622	-0.028548 0.975451 0.986547 -0.006596	-0.029424 0.990071 0.987342 -0.029552	-0.002783 0.988016 0.987001 0.003317	0.008868 0.995456 0.995715 0.007472	7 -0.021539 9999
10 53	20 20	10 53	0.105642 0.884414 0.951854 -0.004412	0.018387 0.988626 0.974763 0.011479	-0.000272 0.993672 0.994379 -0.001342	-0.000263 0.991870 0.994402 -0.003322	0.009737 0.991165 0.993224 0.013823	0.002035 0.995056 0.981292 0.006545	-0.036113 0.967641 0.988698 -0.014517	0.026815 0.986441 0.992462 0.020235	0.027158 0.988878 0.994546 0.022358	-0.023512 0.975451 0.990083 -0.007571	0.008330 0.990071 0.990178 0.006787	0.004224 0.988016 0.990728 -0.004379	0.010020 0.995456 0.995462 0.009019	0 0.000000 9999
10 54	20 20	10 54	0.200335 0.884414 0.862550 -0.008335	-0.003394 0.988626 0.995415 0.000200	0.008332 0.993672 0.978609 0.010767	0.012924 0.991870 0.979212 0.012426	-0.008833 0.991165 0.981579 0.000761	0.007588 0.995056 0.991506 0.006053	0.012091 0.967641 0.989465 0.005878	-0.002307 0.986441 0.993635 -0.000986	0.012609 0.988878 0.993506 0.007437	-0.028230 0.975451 0.985473 -0.006179	-0.002161 0.990071 0.957271 0.004446	0.009049 0.988016 0.989772 0.005599	-0.004162 0.995456 0.995843 -0.006046	0 0.000000 9999
10 55	20 20	10 55	0.198419 0.884414 0.873298 0.008866	-0.007873 0.988626 0.983446 -0.002196	-0.008917 0.993672 0.935037 -0.007298	-0.021400 0.991870 0.936744 -0.013033	-0.018243 0.991165 0.968465 -0.006555	0.002032 0.995056 0.992000 0.004447	-0.013171 0.967641 0.991267 -0.001130	-0.026787 0.986441 0.987635 -0.018343	0.014326 0.988878 0.991546 0.007549	-0.038707 0.975451 0.988096 -0.016635	0.011180 0.990071 0.993553 0.010049	-0.009272 0.988016 0.974604 0.005284	-0.001403 0.995456 0.994070 -0.001130	7 -0.012753 9999
10 56	20 20	10 56	0.111980 0.884414 0.947437 0.011913	0.010783 0.988626 0.958335 0.002364	0.051204 0.993672 0.993611 0.048724	0.030045 0.991870 0.993104 0.028562	-0.018823 0.991165 0.984514 -0.009597	-0.006676 0.995056 0.985255 -0.004172	-0.049790 0.967641 0.981583 -0.019408	-0.002961 0.986441 0.994097 -0.003008	0.006891 0.988878 0.986878 -0.003592	-0.053877 0.975451 0.975774 -0.023749	0.003679 0.990071 0.991134 0.003396	0.048230 0.988016 0.973049 0.041133	0.005963 0.995456 0.997579 0.006073	11 0.022136 9999
10 57	20 20	10 57	0.185012 0.884414 0.890675 -0.003801	-0.011880 0.988626 0.984449 -0.008580	-0.002806 0.993672 0.994162 -0.004147	-0.000978 0.991870 0.994108 -0.003040	0.014908 0.991165 0.981098 0.007237	-0.006941 0.995056 0.993198 -0.006515	0.035578 0.967641 0.979481 0.005853	0.029319 0.986441 0.973212 0.005423	0.016338 0.988878 0.991524 0.009161	0.042776 0.975451 0.978948 0.010351	0.002015 0.990071 0.991157 0.001047	0.015166 0.988016 0.991660 0.012323	-0.008315 0.995456 0.994683 -0.008559	0 0.000000 9999
10 58	20 20	10 58	0.218148 0.884414 0.854169 0.006888	0.008927 0.988626 0.992792 0.011763	0.013101 0.993672 0.972702 0.008337	0.014970 0.991870 0.973184 0.008694	-0.008787 0.991165 0.979593 0.001404	0.001199 0.995056 0.983572 0.004493	-0.000450 0.967641 0.988896 0.013902	0.017836 0.986441 0.993184 0.008499	0.002417 0.988878 0.993072 -0.004377	-0.005178 0.975451 0.988874 0.010694	-0.022700 0.990071 0.978393 -0.017716	-0.001736 0.988016 0.990997 -0.004262	0.002886 0.995456 0.994787 0.001113	6 0.009786 9999
10 59	20 20	10 59	0.227196 0.884414 0.850214 0.011590	0.009816 0.988626 0.986750 0.001975	-0.024258 0.993672 0.977358 -0.025266	-0.016400 0.991870 0.978243 -0.018675	0.005069 0.991165 0.986198 0.008221	-0.009120 0.995056 0.988340 -0.005285	0.001472 0.967641 0.993203 0.000098	0.012877 0.986441 0.995024 0.009959	0.016212 0.988878 0.994272 0.011188	-0.017373 0.975451 0.983711 0.010026	-0.018016 0.990071 0.979417 -0.014835	0.013895 0.988016 0.987810 0.005580	0.019397 0.995456 0.994527 0.019358	2 -0.017112 9999
10 60	20 20	10 60	0.180638 0.884414 0.898175 0.002051	0.002292 0.988626 0.984887 0.002342	-0.013027 0.993672 0.989931 -0.018638	-0.003089 0.991870 0.989245 -0.008721	0.043993 0.991165 0.983571 0.037214	-0.019330 0.995056 0.976249 -0.017510	0.013354 0.967641 0.993902 0.008861	0.031979 0.986441 0.968774 0.012370	0.018374 0.988878 0.973425 0.008460	0.029472 0.975451 0.986469 0.014659	0.016311 0.990071 0.993164 0.015327	-0.000970 0.988016 0.989197 -0.007148	-0.017033 0.995456 0.988568 -0.016553	4 0.008736 9999
10 61	20 19	10 61	0.161633 0.884414 0.892794 -0.026035	-0.017729 0.988626 0.990598 -0.021920	-0.013666 0.993672 0.981748 -0.011363	-0.010922 0.991870 0.981200 -0.006527	-0.022641 0.991165 0.994996 -0.020027	-0.005382 0.995056 0.956540 -0.010437	0.036514 0.967641 0.987717 0.010638	-0.056495 0.986441 0.968521 -0.034622	0.005479 0.988878 0.992248 -0.001878	-0.022853 0.975451 0.994277 -0.011622	-0.021311 0.990071 0.952261 -0.016627	0.011445 0.988016 0.973775 -0.006534	0.002287 0.995456 0.994134 0.001520	0 0.000000 9999
10 62	20 20	10 62	0.144949 0.884414 0.928246 -0.000945	0.010948 0.988626 0.962762 0.004698	0.002507 0.993672 0.985794 -0.000537	0.015620 0.991870 0.985987 0.011992	0.007952 0.991165 0.988606 0.000252	-0.002329 0.995056 0.961995 -0.007360	-0.016989 0.967641 0.995370 -0.018114	-0.021729 0.986441 0.966792 0.002624	0.008606 0.988878 0.993909 0.006904	0.000717 0.975451 0.990979 0.016132	0.015314 0.990071 0.993683 0.014959	0.015889 0.988016 0.978449 0.000261	0.026620 0.995456 0.995611 0.026412	0 0.000000 9999
10 63	20 20	10 63	0.242476 0.884414 0.862558 0.035890	0.048497 0.988626 0.992138 0.048179	0.006597 0.993672 0.986969 -0.001523	-0.003651 0.991870 0.988773 -0.004698	-0.016063 0.991165 0.983131 -0.009362	-0.009420 0.995056 0.987596 -0.011147	0.043902 0.967641 0.990991 0.022299	-0.018043 0.986441 0.989334 -0.008829	-0.002323 0.988878 0.993249 -0.008692	-0.016973 0.975451 0.988787 0.004945	-0.025384 0.990071 0.967117 -0.021550	0.008164 0.988016 0.993840 0.002165	0.001506 0.995456 0.994031 0.001367	0 0.035890 160
10 64	20 20	10 64	0.227405 0.884414 0.852411 0.000771	0.017091 0.988626 0.984228 0.008797	0.012241 0.993672 0.978212 0.007029	0.027382 0.991870 0.977644 0.018365	-0.008245 0.991165 0.980310 -0.000280	-0.004289 0.995056 0.993682 -0.006225	-0.026636 0.967641 0.989288 -0.021920	0.016181 0.986441 0.994273 0.018898	0.005130 0.988878 0.990141 -0.002484	-0.029693 0.975451 0.986771 -0.005853	0.009035 0.990071 0.962837 0.018597	-0.006133 0.988016 0.993288 -0.004210	0.004284 0.995456 0.994072 0.003086	6 -0.004111 9999
10 65	20 20	10 65	0.271767 0.884414 0.868271 0.071251	-0.090323 0.988626 0.987362 -0.089665	-0.002332 0.993672 0.995265 -0.002761	-0.011744 0.991870 0.996232 -0.012847	-0.005603 0.991165 0.961798 -0.021791	0.006520 0.995056 0.982961 0.010187	0.004378 0.967641 0.992723 0.000507	0.059812 0.986441 0.963104 0.038066	-0.019839 0.988878 0.988393 -0.027926	0.088253 0.975451 0.971762 0.049795	-0.017612 0.990071 0.987509 -0.020246	0.006218 0.988016 0.982625 -0.006965	0.006478 0.995456 0.993780 0.005255	1 -0.079929 18
10 66	20 20	10 66	0.288179 0.884414 0.862676 0.088555	-0.008422 0.988626 0.989612 -0.008159	-0.005516 0.993672 0.969033 -0.011597	-0.022446 0.991870 0.967730 -0.023414	0.002507 0.991165 0.984419 0.009203	0.005990 0.995056 0.972830 0.002258	0.014528 0.967641 0.990543 0.002812	0.010079 0.986441 0.966655 0.036554	0.022231 0.988878 0.991686 0.015175	-0.024074 0.975451 0.990057 -0.006429	-0.000480 0.990071 0.943861 0.013179	-0.000237 0.988016 0.987873 -0.004846	-0.003356 0.995456 0.994640 -0.003136	0 0.088555 12
10 67	20 19	10 67	0.153308 0.884414 0.940242 0.015104	0.012778 0.988626 0.945539 -0.002334	-0.001407 0.993672 0.988168 -0.002285	0.003234 0.991870 0.988576 0.006444	0.013787 0.991165 0.975460 0.003281	0.012970 0.995056 0.961900 0.008183	0.011069 0.967641 0.994068 0.004733	-0.034828 0.986441 0.960625 -0.007162	0.007579 0.988878 0.992780 -0.000832	-0.055362 0.975451 0.986165 -0.036553	-0.006380 0.990071 0.987080 -0.008162	0.020106 0.988016 0.978683 0.005785	0.001928 0.995456 0.995056 0.002916	9 -0.023497 9999
10 68	20 20	10 68	0.229404 0.884414 0.848759 0.011103	-0.022280 0.988626 0.949239 -0.009560	-0.013947 0.993672 0.928741 -0.011550	-0.022241 0.991870 0.941787 -0.009961	-0.012193 0.991165 0.987570 -0.005658	0.007852 0.995056 0.994369 0.010033	-0.000409 0.967641 0.995253 -0.001929	-0.000893 0.986441 0.994103 0.005732	0.024089 0.988878 0.991007 0.019984	-0.045860 0.975451 0.983821 -0.020682	0.005856 0.990071 0.992142 0.004687	-0.008287 0.988016 0.958569 0.015598	-0.008464 0.995456 0.993658 -0.008982	9 -0.015154 9999
10 69	20 19	10 69	0.244407 0.884414 0.844840 0.018648	0.002447 0.988626 0.990880 -0.002561	-0.017623 0.993672 0.977885 -0.016974	-0.024034 0.991870 0.978949 -0.015886	-0.011856 0.991165 0.983388 -0.002193	0.009451 0.995056 0.984723 0.006429	-0.009688 0.967641 0.992350 -0.011648	-0.025870 0.986441 0.985946 -0.010420	0.006792 0.988878 0.990877 0.001309	-0.048496 0.975451 0.979334 -0.019156	0.009404 0.990071 0.979670 0.012802	0.007144 0.988016 0.991891 0.004391	-0.007533 0.995456 0.995515 -0.007928	9 -0.018900 9999
10 70	20 7	10 70	0.259665 0.884414 0.832433 0.025594	0.001537 0.988626 0.965967 0.006436	0.000726 0.993672 0.814902 -0.005276	0.004549 0.991870 0.990763 -0.002862	0.039128 0.991165 0.904008 0.014857	0.021821 0.995056 0.993062 0.020830	0.093015 0.967641 0.968449 0.049011	0.051640 0.986441 0.904374 0.010416	0.038006 0.988878 0.960782 0.013114	0.058159 0.975451 0.936326 -0.002027	0.011931 0.990071 0.874682 0.001857	0.083095 0.988016 0.811974 0.037358	0.000610 0.995456 0.995425 -0.001136	6 0.035417 174
10 71	20 5	10 71	0.335883 0.884414 0.664239 0.024984	-0.038037 0.988626 0.770548 -0.019980	-0.003385 0.993672 0.773445 0.005520	-0.028606 0.991870 0.837388 -0.006686	-0.025170 0.991165 0.986033 -0.019977	0.014737 0.995056 0.991584 0.013894	0.066856 0.967641 0.976174 0.024050	-0.008647 0.986441 0.991467 -0.010257	0.016819 0.988878 0.993197 0.011591	-0.166612 0.975451 0.728432 -0.058073	0.023830 0.990071 0.891360 0.013622	-0.056817 0.988016 0.816339 -0.004911	-0.006753 0.995456 0.991349 -0.005210	0 0.024984 9999
11 12	19 20	11 12	0.174714 0.912955 0.907602 0.031039	0.003884 0.992775 0.992868 0.001460	0.013934 0.984181 0.936822 0.007966	0.013103 0.983769 0.939601 0.007157	-0.014764 0.991725 0.971752 -0.001333	-0.040968 0.991442 0.974453 -0.023141	-0.100715 0.965997 0.954687 -0.043722	0.028215 0.986157 0.993614 0.022903	0.011155 0.991277 0.991380 0.008622	0.029325 0.991557 0.986400 0.019017	-0.017005 0.962038 0.992951 -0.002102	-0.052270 0.981670 0.972912 -0.021639	0.027634 0.995272 0.994685 0.026397	6 -0.036839 -9
11 13	19 20	11 13	0.249392 0.912955 0.883040 0.087638	0.006180 0.992775 0.993181 0.005824	-0.071098 0.984181 0.947829 -0.076321	-0.071360 0.983769 0.949611 -0.077101	-0.045484 0.991725 0.967267 -0.032051	-0.062750 0.991442 0.968803 -0.044047	-0.146035 0.965997 0.955938 -0.094301	0.004211 0.986157 0.994926 -0.000432	0.003097 0.991277 0.991679 0.000138	0.002094 0.991557 0.989374 -0.008366	-0.015716 0.962038 0.993868 -0.003225	-0.072889 0.981670 0.972367 -0.040929	0.025985 0.995272 0.994686 0.023120	6 -0.090908 -9
11 14	19 20	11 14	0.207255 0.912955 0.894566 0.043857	-0.007727 0.992775 0.991378 -0.010555	-0.109414 0.984181 0.951554 -0.111941	-0.110046 0.983769 0.954289 -0.111898	-0.047045 0.991725 0.980779 -0.035538	-0.028406 0.991442 0.991777 -0.024758	-0.074538 0.965997 0.980511 -0.042071	-0.074787 0.986157 0.985932 -0.060470	0.003918 0.991277 0.994336 0.002616	0.000517 0.991557 0.989294 -0.007719	0.036207 0.962038 0.993569 0.030766	-0.043397 0.981670 0.984548 -0.022936	0.004556 0.995272 0.992891 0.001186	2 -0.070067 -9
11 15	19 12	11 15	0.150596 0.912955 0.928776 0.026800	-0.019872 0.992775 0.983990 -0.016205	0.000379 0.984181 0.991847 0.001666	0.000434 0.983769 0.995404 0.002646	-0.006843 0.991725 0.971647 -0.016573	-0.028875 0.991442 0.986327 -0.014959	-0.063125 0.965997 0.981539 -0.034784	0.013238 0.986157 0.984363 -0.004017	0.029900 0.991277 0.993303 0.028120	-0.010300 0.991557 0.986597 0.003883	-0.010792 0.962038 0.988271 0.002571	0.001050 0.981670 0.986766 -0.003518	0.013362 0.995272 0.992763 0.014514	6 -0.030532 9999
11 16	19 20	11 16	0.195675 0.912955 0.882314 0.023676	-0.014954 0.992775 0.965901 -0.007271	-0.020350 0.984181 0.922533 -0.033230	-0.023546 0.983769 0.928446 -0.036469	0.024987 0.991725 0.990029 0.032706	0.006899 0.991442 0.993805 0.002696	0.011912 0.965997 0.990313 0.006206	-0.000759 0.986157 0.991886 0.010530	0.016881 0.991277 0.991887 0.011355	0.029370 0.991557 0.984980 0.019749	-0.047016 0.962038 0.990041 -0.023174	-0.049850 0.981670 0.964452 -0.007648	0.006052 0.995272 0.994555 0.005498	3 -0.029384 9999
11 17	19 20	11 17	0.211354 0.912955 0.867305 0.021916	-0.000392 0.992775 0.994725 0.001027	-0.006119 0.984181 0.958597 -0.017767	-0.007507 0.983769 0.960922 -0.019256	-0.003463 0.991725 0.972783 0.012905	-0.036427 0.991442 0.973308 -0.017588	-0.090762 0.965997 0.962435 -0.035009	0.001610 0.986157 0.993026 -0.004533	0.015714 0.991277 0.991892 0.011975	0.008812 0.991557 0.989715 -0.000714	-0.005404 0.962038 0.994322 -0.005896	-0.028866 0.981670 0.985835 -0.008218	0.014926 0.995272 0.993678 0.014259	6 -0.027699 9999
11 18	19 20	11 18	0.166375 0.912955 0.894024 0.006579	0.026644 0.992775 0.992717 0.028472	0.007853 0.984181 0.988959 0.008567	0.008646 0.983769 0.990630 0.009668	0.001955 0.991725 0.976651 -0.012130	-0.014379 0.991442 0.988708 -0.005391	0.005564 0.965997 0.991774 -0.006255	0.024177 0.986157 0.972153 -0.003145	0.005225 0.991277 0.989722 0.002063	-0.006852 0.991557 0.980272 0.006694	-0.024759 0.962038 0.994771 -0.009268	0.007883 0.981670 0.990238 -0.007487	0.012151 0.995272 0.995000 0.014106	4 -0.008933 9999
11 19	19 16	11 19	0.095970 0.912955 0.939261 0.002085	-0.005880 0.992775 0.958463 0.006607	-0.016639 0.984181 0.993549 -0.013249	-0.025359 0.983769 0.993131 -0.022621	0.006626 0.991725 0.968679 -0.006713	-0.008731 0.991442 0.994621 -0.004792	0.024270 0.965997 0.990231 0.002334	0.009224 0.986157 0.987969 0.016513	-0.003044 0.991277 0.962584 0.008414	0.047625 0.991557 0.958373 0.027183	-0.013520 0.962038 0.995402 -0.004221	0.016601 0.981670 0.989092 0.012272	-0.001511 0.995272 0.996160 -0.002972	9 0.007528 9999
11 20	19 20	11 20	0.207373 0.912955 0.893554 0.047528	0.040536 0.992775 0.973891 0.032489	0.008748 0.984181 0.974919 0.002241	0.009290 0.983769 0.975426 0.002785	-0.010229 0.991725 0.993825 -0.006209	0.046069 0.991442 0.979659 0.030575	0.000565 0.965997 0.993394 -0.002222	-0.028900 0.986157 0.972361 -0.000177	0.015088 0.991277 0.993145 0.009746	0.015201 0.991557 0.992115 0.005372	0.118991 0.962038 0.945598 0.043003	0.059221 0.981670 0.979105 0.029802	0.017374 0.995272 0.996053 0.016778	0 0.047528 68
11 21	19 20	11 21	0.190963 0.912955 0.869599 0.007624	0.002832 0.992775 0.988946 0.005810	0.010110 0.984181 0.974203 0.005321	0.009944 0.983769 0.974811 0.005761	-0.016931 0.991725 0.973333 -0.002769	-0.007275 0.991442 0.993490 -0.004629	0.015625 0.965997 0.995529 0.014702	-0.008735 0.986157 0.989909 0.000699	0.013680 0.991277 0.990881 0.011780	0.005561 0.991557 0.992154 -0.002687	0.031140 0.962038 0.987673 0.004834	-0.002540 0.981670 0.993679 -0.001881	0.005044 0.995272 0.995833 0.003109	6 0.010587 9999
11 22	19 20	11 22	0.146526 0.912955 0.909178 0.005276	0.006192 0.992775 0.973553 0.008595	0.004963 0.984181 0.991804 0.006338	-0.003520 0.983769 0.995038 -0.002923	-0.002035 0.991725 0.990409 -0.004332	0.030464 0.991442 0.976618 0.012905	0.042224 0.965997 0.988180 0.017534	-0.043309 0.986157 0.979033 -0.021928	-0.011903 0.991277 0.966368 -0.000211	0.011600 0.991557 0.985546 -0.001521	-0.034661 0.962038 0.991862 -0.014095	0.004504 0.981670 0.987297 -0.007930	0.003480 0.995272 0.995208 0.001353	7 -0.010756 9999
11 23	19 20	11 23	0.064951 0.912955 0.955638 -0.018804	0.009647 0.992775 0.975217 0.002986	0.004231 0.984181 0.991132 -0.001876	0.004464 0.983769 0.992406 -0.001894	-0.004761 0.991725 0.993239 -0.006149	0.017178 0.991442 0.981226 0.002081	-0.007523 0.965997 0.995573 -0.004584	-0.036974 0.986157 0.982871 -0.020890	0.000674 0.991277 0.994249 -0.001734	-0.002837 0.991557 0.990659 -0.008255	-0.004031 0.962038 0.992359 0.009479	0.013844 0.981670 0.988678 -0.001423	-0.001832 0.995272 0.995378 -0.001907	0 0.000000 9999
11 24	19 20	11 24	0.178004 0.912955 0.886579 0.003334	0.019926 0.992775 0.993551 0.019080	0.012915 0.984181 0.961261 0.011793	0.013095 0.983769 0.961672 0.012566	0.003507 0.991725 0.970855 0.017265	-0.004758 0.991442 0.992519 -0.004232	-0.067105 0.965997 0.974010 -0.032148	0.000140 0.986157 0.989051 0.006688	0.007278 0.991277 0.990326 0.004792	0.036128 0.991557 0.987946 0.025611	0.014558 0.962038 0.994817 0.019046	0.000440 0.981670 0.992119 0.009312	0.008680 0.995272 0.994316 0.007571	6 -0.010353 9999
11 25	19 20	11 25	0.155539 0.912955 0.891981 -0.004397	0.007770 0.992775 0.981133 0.008584	-0.007585 0.984181 0.994373 -0.009184	-0.005431 0.983769 0.993214 -0.006906	-0.000137 0.991725 0.978199 -0.006766	-0.014239 0.991442 0.995614 -0.012304	0.029734 0.965997 0.975175 -0.010342	0.018111 0.986157 0.969665 -0.007730	-0.002970 0.991277 0.992549 -0.007352	-0.033504 0.991557 0.971428 -0.013118	-0.030113 0.962038 0.993770 -0.018024	0.003815 0.981670 0.990199 -0.012122	-0.008321 0.995272 0.993923 -0.010101	0 0.000000 9999
11 26	19 20	11 26	0.183179 0.912955 0.870272 0.002638	0.002953 0.992775 0.988953 -0.004555	0.011525 0.984181 0.978099 0.009811	0.010952 0.983769 0.978302 0.008330	-0.002995 0.991725 0.988079 0.003911	0.024098 0.991442 0.984064 0.010297	0.034031 0.965997 0.986605 0.013619	-0.018890 0.986157 0.988119 -0.009630	0.019329 0.991277 0.991541 0.015421	0.012681 0.991557 0.986429 0.003934	0.078808 0.962038 0.960564 0.012820	0.015541 0.981670 0.991381 0.001373	-0.018381 0.995272 0.996309 -0.019798	8 0.006378 9999
11 27	19 20	11 27	0.160493 0.912955 0.877100 -0.001672	0.007935 0.992775 0.970604 -0.001429	0.008351 0.984181 0.984955 0.010323	0.007329 0.983769 0.986479 0.009626	0.001673 0.991725 0.989594 0.007360	0.005008 0.991442 0.983062 -0.008779	-0.025886 0.965997 0.990066 -0.015572	-0.037762 0.986157 0.972365 -0.012468	0.014291 0.991277 0.989482 0.008812	0.009427 0.991557 0.990808 0.002926	0.073904 0.962038 0.964330 0.013769	0.009714 0.981670 0.984129 -0.008669	0.016884 0.995272 0.994817 0.015995	0 0.000000 9999
11 28	19 20	11 28	0.158217 0.912955 0.896701 0.004385	0.011840 0.992775 0.985207 0.006217	0.009607 0.984181 0.995475 0.011091	0.006617 0.983769 0.995804 0.009866	0.016465 0.991725 0.990429 0.012415	0.000686 0.991442 0.992983 0.000809	0.062708 0.965997 0.976385 0.030614	0.017199 0.986157 0.989430 0.008291	0.001073 0.991277 0.987861 -0.004713	-0.005620 0.991557 0.983876 0.007433	-0.031051 0.962038 0.987721 0.000753	0.003405 0.981670 0.995502 -0.001138	0.013067 0.995272 0.992814 0.011612	6 0.011586 9999
11 29	19 20	11 29	0.166354 0.912955 0.869503 0.013390	-0.016783 0.992775 0.983810 -0.012876	-0.023203 0.984181 0.966800 -0.026880	-0.025574 0.983769 0.969160 -0.029712	-0.020213 0.991725 0.982234 -0.010948	0.007225 0.991442 0.994926 0.009124	-0.015397 0.965997 0.990162 -0.013141	-0.011671 0.986157 0.991029 -0.002919	-0.007101 0.991277 0.994750 -0.008753	0.005281 0.991557 0.991149 -0.002968	0.004709 0.962038 0.992692 0.009284	-0.014463 0.981670 0.981057 0.006316	0.005902 0.995272 0.995686 0.004864	3 -0.019946 9999
11 30	19 20	11 30	0.174392 0.912955 0.872145 0.005811	-0.000197 0.992775 0.991127 0.000089	-0.014388 0.984181 0.988106 -0.018050	-0.026439 0.983769 0.983203 -0.028024	0.033056 0.991725 0.982033 0.026154	0.004814 0.991442 0.993415 0.008030	0.040885 0.965997 0.979155 0.008002	0.058501 0.986157 0.964831 0.028054	-0.002740 0.991277 0.986185 -0.008751	-0.037953 0.991557 0.967242 -0.019364	-0.025512 0.962038 0.991314 -0.005700	0.023126 0.981670 0.991718 0.012087	-0.002137 0.995272 0.995115 -0.003770	7 0.012768 9999
11 31	19 20	11 31	0.154887 0.912955 0.855360 0.002800	0.007060 0.992775 0.993567 0.006178	0.024016 0.984181 0.989885 0.021589	0.023087 0.983769 0.989790 0.019601	0.002738 0.991725 0.990545 0.000603	-0.017378 0.991442 0.989008 -0.007722	0.006706 0.965997 0.989282 0.007781	-0.004656 0.986157 0.989654 -0.012626	0.004664 0.991277 0.989474 0.001130	0.003119 0.991557 0.995072 0.000422	-0.016304 0.962038 0.993066 -0.006112	0.012628 0.981670 0.989199 0.004465	-0.005281 0.995272 0.990217 -0.001301	7 -0.005946 9999
11 32	19 20	11 32	0.168284 0.912955 0.879018 -0.002989	-0.004107 0.992775 0.988470 -0.000503	-0.049491 0.984181 0.969057 -0.054483	-0.047169 0.983769 0.971237 -0.053085	-0.015511 0.991725 0.987279 -0.007027	0.003930 0.991442 0.995405 -0.001327	-0.023950 0.965997 0.993607 -0.022093	-0.017881 0.986157 0.988739 -0.005198	0.003803 0.991277 0.993780 0.001139	0.016168 0.991557 0.987999 0.003874	0.006161 0.962038 0.991388 -0.006339	-0.026568 0.981670 0.986936 -0.007274	0.014064 0.995272 0.994759 0.014429	0 0.000000 9999
11 33	19 20	11 33	0.158393 0.912955 0.863840 -0.001596	-0.006261 0.992775 0.985538 -0.011131	-0.008939 0.984181 0.949333 -0.005757	-0.008246 0.983769 0.949955 -0.005007	-0.023807 0.991725 0.981200 -0.013001	-0.003050 0.991442 0.991338 -0.009294	-0.054302 0.965997 0.981818 -0.023787	-0.043332 0.986157 0.959558 -0.010411	0.013203 0.991277 0.991490 0.011129	0.006849 0.991557 0.985547 -0.005651	0.010389 0.962038 0.986663 -0.008402	-0.039592 0.981670 0.983486 -0.019030	-0.007628 0.995272 0.995043 -0.007277	0 0.000000 9999
11 34	19 20	11 34	0.212969 0.912955 0.825750 0.012116	-0.003246 0.992775 0.987686 0.000284	-0.009438 0.984181 0.951951 -0.018712	-0.011552 0.983769 0.954796 -0.021384	-0.030088 0.991725 0.969665 -0.014585	0.003995 0.991442 0.994902 -0.000046	-0.030802 0.965997 0.992245 -0.011697	-0.029033 0.986157 0.980907 -0.007342	0.012023 0.991277 0.992643 0.007694	0.017034 0.991557 0.981324 0.001450	0.030227 0.962038 0.989050 0.015466	-0.032061 0.981670 0.983659 -0.011632	0.022610 0.995272 0.995056 0.021886	3 -0.016096 9999
11 35	19 20	11 35	0.219439 0.912955 0.836081 0.022942	0.000214 0.992775 0.992720 -0.001767	-0.000937 0.984181 0.988329 -0.005345	-0.000117 0.983769 0.989114 -0.003855	0.015221 0.991725 0.982451 0.027089	-0.002293 0.991442 0.993617 -0.001171	0.004446 0.965997 0.993179 0.012849	-0.024910 0.986157 0.989527 -0.013677	0.031861 0.991277 0.995794 0.032354	0.025576 0.991557 0.984474 0.011093	0.101301 0.962038 0.953799 0.033095	0.040427 0.981670 0.988835 0.027433	-0.003382 0.995272 0.995625 -0.002500	10 0.027555 9999
11 36	19 20	11 36	0.185007 0.912955 0.855138 0.007078	0.008824 0.992775 0.980551 0.000580	0.005909 0.984181 0.986363 0.004247	0.005572 0.983769 0.986656 0.004481	-0.007581 0.991725 0.994018 -0.003463	0.023116 0.991442 0.980749 0.008559	0.059229 0.965997 0.984267 0.026558	-0.008915 0.986157 0.992587 -0.001175	0.007777 0.991277 0.992996 0.006527	0.006632 0.991557 0.986289 -0.004534	0.106506 0.962038 0.933944 0.018506	0.038254 0.981670 0.971579 0.004573	0.011905 0.995272 0.995009 0.011699	6 0.013710 9999
11 37	19 20	11 37	0.169621 0.912955 0.887088 0.020736	-0.000839 0.992775 0.965678 -0.011061	0.008978 0.984181 0.990785 0.005956	0.009826 0.983769 0.991511 0.006769	0.014041 0.991725 0.993411 0.014875	0.014205 0.991442 0.972772 -0.006321	-0.012953 0.965997 0.994449 -0.001323	-0.048867 0.986157 0.965771 -0.018185	-0.003110 0.991277 0.992101 -0.009975	0.009935 0.991557 0.990543 0.001603	0.013199 0.962038 0.987107 0.006036	0.022168 0.981670 0.986485 0.000387	0.003175 0.995272 0.996120 0.002856	0 0.020736 9999
11 38	19 20	11 38	0.196684 0.912955 0.855518 0.012104	0.009350 0.992775 0.977650 0.018654	0.005969 0.984181 0.961433 0.003584	0.006459 0.983769 0.963743 0.004000	-0.015755 0.991725 0.981212 -0.003771	-0.011822 0.991442 0.990022 -0.006298	0.008957 0.965997 0.994316 0.002018	0.003444 0.986157 0.992560 0.007878	-0.002328 0.991277 0.995252 -0.003765	0.017174 0.991557 0.988899 0.008282	0.012899 0.962038 0.990643 -0.003518	-0.042769 0.981670 0.984831 -0.022840	-0.004292 0.995272 0.994113 -0.003328	0 0.012104 9999
11 39	19 20	11 39	0.147848 0.912955 0.868097 -0.008289	0.011521 0.992775 0.970635 0.001256	-0.009729 0.984181 0.990079 -0.011174	-0.010345 0.983769 0.990457 -0.012285	-0.028178 0.991725 0.985787 -0.021102	0.016764 0.991442 0.990528 0.006634	-0.018916 0.965997 0.990212 0.005509	-0.028061 0.986157 0.976328 -0.003012	0.030078 0.991277 0.992104 0.027932	0.029144 0.991557 0.985852 0.018502	0.100525 0.962038 0.953606 0.032276	0.025982 0.981670 0.980523 0.001378	0.003156 0.995272 0.995121 0.002190	0 0.000000 9999
11 40	19 20	11 40	0.156045 0.912955 0.843382 -0.003029	-0.019202 0.992775 0.961499 -0.009685	-0.009681 0.984181 0.941784 -0.018592	-0.011666 0.983769 0.943901 -0.023070	-0.010092 0.991725 0.990273 -0.005157	0.009294 0.991442 0.993626 0.009642	-0.002365 0.965997 0.994358 0.001516	-0.019514 0.986157 0.993050 -0.013757	0.000195 0.991277 0.992856 -0.001160	0.001563 0.991557 0.989495 -0.009609	-0.020666 0.962038 0.989496 -0.003172	-0.049447 0.981670 0.960700 -0.008535	-0.008119 0.995272 0.995799 -0.007937	0 0.000000 9999
11 41	19 20	11 41	0.117787 0.912955 0.894535 0.000265	0.013732 0.992775 0.968242 0.008618	0.006449 0.984181 0.992256 0.005059	0.005264 0.983769 0.993478 0.003522	-0.001578 0.991725 0.993390 0.000282	0.012685 0.991442 0.985465 -0.000038	-0.031554 0.965997 0.985962 -0.006656	-0.028310 0.986157 0.980729 -0.008118	0.001782 0.991277 0.994848 0.001783	-0.003315 0.991557 0.990130 -0.011008	0.011100 0.962038 0.991561 -0.000150	0.005882 0.981670 0.986986 -0.007078	0.015312 0.995272 0.994194 0.012994	9 -0.001708 9999
11 42	19 20	11 42	0.122053 0.912955 0.864205 -0.013805	0.000669 0.992775 0.977362 0.011189	-0.000307 0.984181 0.983394 0.002010	-0.002045 0.983769 0.987068 0.003877	-0.001250 0.991725 0.987301 -0.007457	0.017511 0.991442 0.978148 0.001587	0.028566 0.965997 0.983333 -0.001364	-0.034992 0.986157 0.985071 -0.020086	-0.008066 0.991277 0.971224 -0.000285	0.006354 0.991557 0.988716 -0.004838	-0.008168 0.962038 0.989198 0.004592	0.021691 0.981670 0.987652 0.006078	0.004850 0.995272 0.993907 0.003620	0 0.000000 9999
11 43	19 19	11 43	0.079650 0.912955 0.956096 -0.009707	-0.000563 0.992775 0.978032 -0.004116	-0.007931 0.984181 0.990970 -0.011142	-0.007641 0.983769 0.977287 -0.010993	-0.000608 0.991725 0.986810 0.003803	-0.010150 0.991442 0.990613 -0.003646	-0.038654 0.965997 0.983659 -0.013448	0.003538 0.986157 0.992220 0.000201	-0.002839 0.991277 0.992258 -0.005675	0.000084 0.991557 0.983572 -0.011218	-0.019930 0.962038 0.991599 -0.001988	0.005167 0.981670 0.990480 0.001564	-0.021017 0.995272 0.993834 -0.024924	0 0.000000 9999
11 44	19 20	11 44	0.096476 0.912955 0.890892 -0.015638	-0.024814 0.992775 0.970209 -0.024242	-0.005410 0.984181 0.991984 -0.009181	-0.007056 0.983769 0.991327 -0.008930	0.020114 0.991725 0.972734 0.009641	-0.013953 0.991442 0.990679 -0.007558	-0.000351 0.965997 0.987917 -0.020338	0.000243 0.986157 0.991964 -0.006343	-0.017869 0.991277 0.956572 -0.005585	0.006796 0.991557 0.982597 -0.009779	0.002541 0.962038 0.990538 0.022590	-0.003047 0.981670 0.991213 -0.015601	-0.003873 0.995272 0.995698 -0.005692	0 0.000000 9999
11 45	19 14	11 45	0.140330 0.912955 0.914789 0.003146	-0.004423 0.992775 0.985682 -0.007475	0.001068 0.984181 0.998029 0.001065	0.000803 0.983769 0.985388 0.001874	-0.023292 0.991725 0.991291 -0.020060	0.004462 0.991442 0.991993 -0.002939	0.048928 0.965997 0.977904 0.009110	-0.017291 0.986157 0.985694 -0.005949	-0.003396 0.991277 0.992840 -0.005030	-0.028180 0.991557 0.972898 -0.011515	0.002506 0.962038 0.994169 0.011966	-0.002977 0.981670 0.993222 -0.007379	-0.002747 0.995272 0.994826 -0.003250	4 -0.007944 9999
11 46	19 20	11 46	0.132762 0.912955 0.897147 -0.013477	0.014117 0.992775 0.992239 0.008417	-0.003376 0.984181 0.979584 -0.002012	-0.004025 0.983769 0.980055 -0.002564	-0.010600 0.991725 0.984295 0.000085	-0.003256 0.991442 0.993212 -0.001619	0.012887 0.965997 0.991080 0.019134	-0.004675 0.986157 0.994583 -0.002646	-0.002097 0.991277 0.991740 -0.005378	-0.000658 0.991557 0.986675 -0.010878	0.050051 0.962038 0.981533 0.008492	0.019036 0.981670 0.994014 0.016482	0.007665 0.995272 0.995535 0.007788	0 0.000000 9999
11 47	19 13	11 47	0.122065 0.912955 0.948585 0.009340	-0.020432 0.992775 0.970341 -0.018281	0.000387 0.984181 0.994150 -0.000850	0.000681 0.983769 0.994979 0.004267	0.028124 0.991725 0.984910 0.020422	0.003416 0.991442 0.988882 0.009976	0.009660 0.965997 0.994495 0.008224	0.019976 0.986157 0.989149 0.008291	-0.008457 0.991277 0.986000 -0.003114	0.012349 0.991557 0.979536 0.001109	-0.010270 0.962038 0.994106 -0.004263	0.001602 0.981670 0.985879 -0.004941	0.000435 0.995272 0.994001 -0.000564	4 0.013811 9999
11 48	19 20	11 48	0.179387 0.912955 0.881420 0.005097	0.015602 0.992775 0.986288 0.009681	-0.008012 0.984181 0.950835 -0.003656	-0.007336 0.983769 0.952588 -0.003174	-0.010100 0.991725 0.986873 -0.001431	-0.031329 0.991442 0.984626 -0.019889	-0.058951 0.965997 0.972378 -0.018874	-0.002950 0.986157 0.994493 -0.003299	0.009482 0.991277 0.991619 0.007292	0.025238 0.991557 0.990402 0.015557	0.009849 0.962038 0.993037 -0.003693	-0.006792 0.981670 0.990317 0.001391	0.010173 0.995272 0.994342 0.009311	6 -0.009808 9999
11 49	19 20	11 49	0.194457 0.912955 0.878872 0.023166	0.022228 0.992775 0.965613 0.013104	-0.016188 0.984181 0.973276 -0.013626	-0.016021 0.983769 0.974229 -0.012976	0.000095 0.991725 0.993821 0.003945	0.016721 0.991442 0.974147 -0.001034	-0.000069 0.965997 0.985934 -0.001092	-0.039297 0.986157 0.972034 -0.011382	0.012699 0.991277 0.994520 0.011430	0.015822 0.991557 0.993778 0.010284	0.077470 0.962038 0.965524 0.022908	0.046066 0.981670 0.976033 0.019438	-0.010056 0.995272 0.994716 -0.010855	0 0.023166 9999
11 50	19 20	11 50	0.184431 0.912955 0.886042 0.016431	0.010068 0.992775 0.993856 0.008896	-0.009250 0.984181 0.983681 -0.004620	-0.010181 0.983769 0.984658 -0.005837	-0.011873 0.991725 0.981773 -0.000503	0.012944 0.991442 0.984696 -0.000274	-0.067888 0.965997 0.984360 -0.041185	-0.011409 0.986157 0.980484 0.013102	0.012704 0.991277 0.994335 0.013270	0.015120 0.991557 0.988259 0.006114	-0.020836 0.962038 0.993351 -0.013963	-0.001347 0.981670 0.994214 -0.006221	0.013339 0.995272 0.995552 0.013438	6 -0.026014 9999
11 51	19 20	11 51	0.173073 0.912955 0.894413 0.008002	0.005776 0.992775 0.991447 0.006281	0.038996 0.984181 0.940388 0.050433	0.038632 0.983769 0.941418 0.049973	-0.025492 0.991725 0.971911 -0.010239	-0.023329 0.991442 0.960045 0.002254	-0.094032 0.965997 0.950612 -0.030324	0.023261 0.986157 0.990644 0.013869	-0.006260 0.991277 0.993340 -0.007675	0.010261 0.991557 0.988800 0.002355	-0.015722 0.962038 0.987969 0.009788	-0.046721 0.981670 0.966040 -0.011458	0.005175 0.995272 0.995258 0.003709	6 -0.015577 9999
11 52	19 20	11 52	0.166841 0.912955 0.898849 0.012461	-0.005183 0.992775 0.984580 -0.011930	-0.010359 0.984181 0.970453 -0.008071	-0.010277 0.983769 0.971569 -0.008459	-0.006854 0.991725 0.983444 0.001993	0.009347 0.991442 0.992775 0.003458	-0.039299 0.965997 0.980251 -0.016993	-0.039121 0.986157 0.976724 -0.015012	-0.000012 0.991277 0.995467 -0.003051	0.011164 0.991557 0.986547 0.001207	0.041879 0.962038 0.987342 0.013396	-0.027395 0.981670 0.987001 -0.013107	0.001874 0.995272 0.995715 -0.000284	6 -0.014552 9999
11 53	19 20	11 53	0.102618 0.912955 0.951854 0.008191	-0.007777 0.992775 0.974763 -0.014207	-0.000576 0.984181 0.994379 -0.000547	-0.003612 0.983769 0.994402 -0.003205	-0.015678 0.991725 0.993224 -0.011536	-0.029455 0.991442 0.981292 -0.013379	-0.042051 0.965997 0.988698 -0.023917	0.026003 0.986157 0.992462 0.015235	0.007170 0.991277 0.994546 0.004295	0.018549 0.991557 0.990083 0.012173	-0.041387 0.962038 0.990178 -0.014889	0.004398 0.981670 0.990728 -0.008941	0.010553 0.995272 0.995462 0.010607	6 -0.013997 9999
11 54	19 20	11 54	0.213478 0.912955 0.862550 0.035075	-0.019807 0.992775 0.995415 -0.020271	-0.005664 0.984181 0.978609 -0.002732	-0.005373 0.983769 0.979212 -0.002745	-0.025991 0.991725 0.981579 -0.016963	-0.020565 0.991442 0.991506 -0.014632	0.009531 0.965997 0.989465 -0.001565	0.010007 0.986157 0.993635 0.012258	-0.030977 0.991277 0.993506 -0.035160	0.018993 0.991557 0.985473 0.006727	0.064177 0.962038 0.957271 -0.001933	0.014000 0.981670 0.989772 -0.000253	0.006216 0.995272 0.995843 0.004000	8 -0.035117 181
11 55	19 20	11 55	0.187847 0.912955 0.873298 0.010732	-0.025933 0.992775 0.983446 -0.021057	0.005547 0.984181 0.935037 0.006829	0.005529 0.983769 0.936744 0.006373	-0.033975 0.991725 0.968465 -0.019792	0.006065 0.991442 0.992000 0.011746	-0.018537 0.965997 0.991267 -0.005045	-0.029918 0.986157 0.987635 -0.012438	0.000218 0.991277 0.991546 -0.005089	0.013282 0.991557 0.988096 0.000925	-0.022252 0.962038 0.993553 -0.008412	-0.054807 0.981670 0.974604 -0.023048	-0.002445 0.995272 0.994070 -0.004147	1 -0.015033 9999
11 56	19 20	11 56	0.092060 0.912955 0.947437 -0.000217	-0.001929 0.992775 0.958335 -0.011651	-0.000667 0.984181 0.993611 -0.001240	-0.000603 0.983769 0.993104 -0.000925	-0.014065 0.991725 0.984514 -0.005882	-0.026397 0.991442 0.985255 -0.012126	-0.029711 0.965997 0.981583 0.000919	0.005065 0.986157 0.994097 0.004292	0.018923 0.991277 0.986878 0.014412	0.012266 0.991557 0.975774 -0.001185	-0.020051 0.962038 0.991134 0.004412	0.004615 0.981670 0.973049 -0.011516	0.000438 0.995272 0.997579 -0.000056	0 0.000000 9999
11 57	19 20	11 57	0.154041 0.912955 0.890675 -0.009214	0.009446 0.992775 0.984449 0.012822	-0.001846 0.984181 0.994162 -0.000406	-0.001507 0.983769 0.994108 0.000057	0.021497 0.991725 0.981098 0.011154	-0.019647 0.991442 0.993198 -0.016515	0.042463 0.965997 0.979481 0.011110	0.035722 0.986157 0.973212 0.010715	0.003327 0.991277 0.991524 0.000538	-0.013235 0.991557 0.978948 0.002965	-0.039769 0.962038 0.991157 -0.018598	0.026713 0.981670 0.991660 0.011065	0.014348 0.995272 0.994683 0.014375	0 0.000000 9999
11 58	19 20	11 58	0.207567 0.912955 0.854169 0.016655	0.005833 0.992775 0.992792 0.005470	0.001797 0.984181 0.972702 0.000674	0.002141 0.983769 0.973184 0.001212	-0.023213 0.991725 0.979593 -0.012539	-0.016295 0.991442 0.983572 -0.000482	-0.025070 0.965997 0.988896 -0.014087	0.013082 0.986157 0.993184 0.006722	0.027149 0.991277 0.993072 0.026014	0.007606 0.991557 0.988874 -0.001006	0.049230 0.962038 0.978393 0.008458	0.010247 0.981670 0.990997 0.007934	0.021249 0.995272 0.994787 0.021010	8 0.020815 9999
11 59	19 20	11 59	0.202397 0.912955 0.850214 0.008846	-0.022863 0.992775 0.986750 -0.025603	0.006143 0.984181 0.977358 0.005411	0.004151 0.983769 0.978243 0.003251	-0.007120 0.991725 0.986198 -0.002255	0.004066 0.991442 0.988340 0.015064	0.017540 0.965997 0.993203 0.014572	0.019476 0.986157 0.995024 0.013830	-0.015891 0.991277 0.994272 -0.020289	0.007817 0.991557 0.983711 -0.007544	0.051807 0.962038 0.979417 0.008064	0.031410 0.981670 0.987810 0.010709	-0.021858 0.995272 0.994527 -0.022571	1 -0.015049 9999
11 60	19 20	11 60	0.153540 0.912955 0.898175 0.002023	-0.010025 0.992775 0.984887 -0.004718	0.001691 0.984181 0.989931 0.001519	-0.001969 0.983769 0.989245 -0.000363	0.026230 0.991725 0.983571 0.020435	-0.037679 0.991442 0.976249 -0.022169	0.011091 0.965997 0.993902 0.009557	0.033532 0.986157 0.968774 0.005328	0.033923 0.991277 0.973425 0.028310	-0.016396 0.991557 0.986469 -0.010271	-0.035764 0.962038 0.993164 -0.024516	0.011878 0.981670 0.989197 -0.006065	-0.013043 0.995272 0.988568 -0.011098	8 0.007568 9999
11 61	19 19	11 61	0.160378 0.912955 0.892794 0.005938	0.015043 0.992775 0.990598 0.012585	0.010110 0.984181 0.981748 0.010651	0.009103 0.983769 0.981200 0.009060	-0.007416 0.991725 0.994996 -0.005560	0.042338 0.991442 0.956540 0.017839	0.054279 0.965997 0.987717 0.028285	-0.045338 0.986157 0.968521 -0.017608	-0.021318 0.991277 0.992248 -0.024488	0.030007 0.991557 0.994277 0.025197	0.099122 0.962038 0.952261 0.029283	0.061169 0.981670 0.973775 0.028853	0.003753 0.995272 0.994134 0.002517	10 0.013186 9999
11 62	19 20	11 62	0.131424 0.912955 0.928246 0.002003	0.037363 0.992775 0.962762 0.027576	0.002618 0.984181 0.985794 0.008111	0.002540 0.983769 0.985987 0.008147	0.013595 0.991725 0.988606 0.006516	0.033447 0.991442 0.961995 0.009202	0.008293 0.965997 0.995370 0.011647	-0.029567 0.986157 0.966792 -0.000691	0.010909 0.991277 0.993909 0.009481	0.019396 0.991557 0.990979 0.012057	-0.024085 0.962038 0.993683 -0.005193	0.040063 0.981670 0.978449 0.008889	0.012615 0.995272 0.995611 0.011834	9 0.004914 9999
11 63	19 20	11 63	0.202393 0.912955 0.862558 0.021481	0.019116 0.992775 0.992138 0.016633	0.005394 0.984181 0.986969 0.005059	0.004523 0.983769 0.988773 0.003982	-0.014064 0.991725 0.983131 -0.006472	0.023714 0.991442 0.987596 0.012766	0.036799 0.965997 0.990991 0.016900	-0.021714 0.986157 0.989334 -0.011339	0.038375 0.991277 0.993249 0.036742	0.003269 0.991557 0.988787 -0.007445	0.091040 0.962038 0.967117 0.039435	0.025471 0.981670 0.993840 0.018051	0.007884 0.995272 0.994031 0.010356	10 0.029105 9999
11 64	19 20	11 64	0.204497 0.912955 0.852411 0.006785	0.015659 0.992775 0.984228 0.011013	0.009489 0.984181 0.978212 0.012631	0.010288 0.983769 0.977644 0.014124	-0.010466 0.991725 0.980310 -0.001455	-0.003570 0.991442 0.993682 -0.004539	-0.002045 0.965997 0.989288 0.006034	0.000652 0.986157 0.994273 0.005824	-0.010795 0.991277 0.990141 -0.013018	0.026013 0.991557 0.986771 0.015289	0.098789 0.962038 0.962837 0.039558	0.010195 0.981670 0.993288 0.008891	-0.002182 0.995272 0.994072 -0.002096	10 0.016383 9999
11 65	19 20	11 65	0.189068 0.912955 0.868271 0.002171	0.016240 0.992775 0.987362 0.017251	-0.005659 0.984181 0.995265 -0.006067	-0.001575 0.983769 0.996232 -0.001051	0.013969 0.991725 0.961798 -0.003179	-0.026380 0.991442 0.982961 -0.011015	-0.002156 0.965997 0.992723 -0.003873	0.042177 0.986157 0.963104 0.012116	-0.001093 0.991277 0.988393 -0.006268	-0.029465 0.991557 0.971762 -0.009701	-0.042198 0.962038 0.987509 -0.013501	0.024106 0.981670 0.982625 0.001228	-0.005264 0.995272 0.993780 -0.007162	7 0.005129 9999
11 66	19 20	11 66	0.213908 0.912955 0.862676 0.033444	0.031179 0.992775 0.989612 0.027103	-0.003839 0.984181 0.969033 -0.027627	-0.004027 0.983769 0.967730 -0.028578	-0.031201 0.991725 0.984419 -0.021168	0.014266 0.991442 0.972830 -0.004333	0.002154 0.965997 0.990543 -0.007817	-0.046494 0.986157 0.966655 -0.017284	0.050341 0.991277 0.991686 0.047025	0.013805 0.991557 0.990057 0.004842	0.102812 0.962038 0.943861 0.031811	-0.002512 0.981670 0.987873 -0.014706	0.005796 0.995272 0.994640 0.003859	8 0.039657 119
11 67	19 19	11 67	0.152438 0.912955 0.940242 0.033409	0.038967 0.992775 0.945539 0.029873	0.001794 0.984181 0.988168 -0.002497	0.001979 0.983769 0.988576 -0.002439	0.031663 0.991725 0.975460 0.021006	0.038395 0.991442 0.961900 0.014839	0.022325 0.965997 0.994068 0.018467	-0.044230 0.986157 0.960625 -0.010449	0.018132 0.991277 0.992780 0.016501	0.003750 0.991557 0.986165 -0.003760	-0.051597 0.962038 0.987080 -0.019207	0.057045 0.981670 0.978683 0.026752	0.001379 0.995272 0.995056 -0.000880	0 0.033409 206
11 68	19 20	11 68	0.198460 0.912955 0.848759 0.025180	-0.009340 0.992775 0.949239 0.002856	-0.013776 0.984181 0.928741 -0.027343	-0.014602 0.983769 0.941787 -0.028848	-0.012955 0.991725 0.987570 -0.005752	0.007047 0.991442 0.994369 0.007154	0.021313 0.965997 0.995253 0.020635	0.009174 0.986157 0.994103 0.011899	0.000237 0.991277 0.991007 -0.003834	0.022438 0.991557 0.983821 0.009881	-0.013136 0.962038 0.992142 0.009493	-0.032619 0.981670 0.958569 0.011345	0.000176 0.995272 0.993658 0.000792	3 -0.026952 9999
11 69	19 19	11 69	0.212704 0.912955 0.844840 0.014362	0.018748 0.992775 0.990880 0.015390	0.018879 0.984181 0.977885 0.018083	0.018973 0.983769 0.978949 0.018234	-0.012214 0.991725 0.983388 -0.001399	0.008518 0.991442 0.984723 -0.004020	0.016818 0.965997 0.992350 0.017303	-0.039903 0.986157 0.985946 -0.022816	-0.007806 0.991277 0.990877 -0.012303	0.021347 0.991557 0.979334 0.008135	0.061506 0.962038 0.979670 0.022178	0.014831 0.981670 0.991891 0.006870	-0.006837 0.995272 0.995515 -0.009118	7 -0.018102 9999
11 70	19 7	11 70	0.208057 0.912955 0.832433 0.005984	-0.001589 0.992775 0.965967 0.006643	-0.016372 0.984181 0.814902 0.004621	-0.010128 0.983769 0.990763 -0.007119	0.041690 0.991725 0.904008 0.020429	-0.000766 0.991442 0.993062 0.004934	0.079643 0.965997 0.968449 0.033835	0.079141 0.986157 0.904374 0.032828	0.015671 0.991277 0.960782 0.002649	-0.023628 0.991557 0.936326 0.004766	-0.156290 0.962038 0.874682 -0.050049	0.113182 0.981670 0.811974 0.035775	-0.009528 0.995272 0.995425 -0.011762	11 0.014631 9999
11 71	19 5	11 71	0.285400 0.912955 0.664239 0.014538	-0.026318 0.992775 0.770548 0.000941	0.039023 0.984181 0.773445 0.034496	0.039623 0.983769 0.837388 0.034831	-0.009722 0.991725 0.986033 -0.007406	0.009200 0.991442 0.991584 0.008071	0.068532 0.965997 0.976174 0.028002	0.009880 0.986157 0.991467 0.003575	0.011787 0.991277 0.993197 0.007472	0.076609 0.991557 0.728432 0.018002	-0.147618 0.962038 0.891360 -0.047160	-0.130522 0.981670 0.816339 -0.053462	-0.004373 0.995272 0.991349 -0.004635	0 0.014538 9999
12 13	20 20	12 13	0.191081 0.907602 0.883040 0.015080	0.012621 0.992868 0.993181 0.011501	0.042925 0.936822 0.947829 -0.050233	0.046441 0.939601 0.949611 -0.042227	0.054640 0.971752 0.967267 0.005356	0.057680 0.974453 0.968803 0.016529	0.089714 0.954687 0.955938 0.015198	-0.027606 0.993614 0.994926 -0.028168	0.021598 0.991380 0.991679 0.017200	-0.000871 0.986400 0.989374 -0.015313	0.005158 0.992951 0.993868 0.001828	0.049573 0.972912 0.972367 0.006755	0.019159 0.994685 0.994686 0.018539	2 -0.027523 9999
12 14	20 20	12 14	0.170620 0.907602 0.894566 0.012618	0.005686 0.992868 0.991378 0.002801	0.063557 0.936822 0.951554 0.026263	0.061734 0.939601 0.954289 0.026336	0.037610 0.971752 0.980779 0.004631	0.020227 0.974453 0.991777 0.010749	0.064060 0.954687 0.980511 0.025868	-0.001730 0.993614 0.985932 0.004536	-0.005591 0.991380 0.994336 -0.010741	0.030374 0.986400 0.989294 0.017269	0.028848 0.992951 0.993569 0.031528	0.038969 0.972912 0.984548 0.013476	-0.000036 0.994685 0.992891 -0.001657	10 0.019945 9999
12 15	20 12	12 15	0.144401 0.907602 0.928776 0.013960	0.025524 0.992868 0.983990 0.024911	0.006821 0.936822 0.991847 0.003466	0.007046 0.939601 0.995404 0.002153	-0.080204 0.971752 0.971647 -0.043919	0.040098 0.974453 0.986327 0.013917	0.056022 0.954687 0.981539 0.022031	-0.004209 0.993614 0.984363 -0.009182	0.001107 0.991380 0.993303 -0.006083	-0.009622 0.986400 0.986597 0.003958	0.002152 0.992951 0.988271 0.000599	-0.012574 0.972912 0.986766 -0.004823	0.015749 0.994685 0.992763 0.012767	4 -0.024761 9999
12 16	20 20	12 16	0.259413 0.907602 0.882314 0.104167	-0.004205 0.992868 0.965901 -0.004391	-0.230159 0.936822 0.922533 -0.177217	-0.220633 0.939601 0.928446 -0.169491	-0.008665 0.971752 0.990029 -0.028490	-0.028671 0.974453 0.993805 -0.017623	-0.057004 0.954687 0.990313 -0.061334	-0.018546 0.993614 0.991886 -0.015205	-0.000625 0.991380 0.991887 -0.003955	0.011168 0.986400 0.984980 -0.009624	0.039826 0.992951 0.990041 0.034029	0.081688 0.972912 0.964452 0.033910	0.000995 0.994685 0.994555 -0.000640	2 -0.135868 -9
12 17	20 20	12 17	0.223069 0.907602 0.867305 0.053168	-0.015629 0.992868 0.994725 -0.014161	0.088666 0.936822 0.958597 0.025886	0.085785 0.939601 0.960922 0.027948	0.084062 0.971752 0.972783 0.044634	0.070653 0.974453 0.973308 0.032279	0.125032 0.954687 0.962435 0.069056	0.004826 0.993614 0.993026 0.004014	0.004378 0.991380 0.991892 -0.000449	0.010586 0.986400 0.989715 0.000425	-0.004034 0.992951 0.994322 -0.004561	0.059101 0.972912 0.985835 0.034260	0.001598 0.994685 0.993678 -0.000226	6 0.060593 -9
12 18	20 20	12 18	0.158508 0.907602 0.894024 0.007105	0.001133 0.992868 0.992717 0.000542	0.000902 0.936822 0.988959 -0.002666	0.004625 0.939601 0.990630 -0.002075	-0.056369 0.971752 0.976651 -0.023024	0.031860 0.974453 0.988708 0.013402	-0.028630 0.954687 0.991774 -0.015531	0.007399 0.993614 0.972153 0.000485	-0.002818 0.991380 0.989722 -0.012323	-0.017694 0.986400 0.980272 -0.001098	0.006583 0.992951 0.994771 0.001921	-0.026438 0.972912 0.990238 -0.006772	-0.020369 0.994685 0.995000 -0.022570	4 -0.012790 9999
12 19	20 16	12 19	0.090822 0.907602 0.939261 -0.013869	-0.004750 0.992868 0.958463 -0.001080	-0.003618 0.936822 0.993549 -0.008696	0.018625 0.939601 0.993131 0.009507	-0.053238 0.971752 0.968679 -0.011290	-0.017459 0.974453 0.994621 -0.021358	-0.042804 0.954687 0.990231 -0.020359	-0.028607 0.993614 0.987969 -0.029151	-0.033724 0.991380 0.962584 -0.014967	0.010988 0.986400 0.958373 -0.015931	0.003544 0.992951 0.995402 0.000318	-0.002459 0.972912 0.989092 0.005321	0.001300 0.994685 0.996160 0.000216	0 0.000000 9999
12 20	20 20	12 20	0.161001 0.907602 0.893554 -0.005311	0.023164 0.992868 0.973891 0.021390	0.012897 0.936822 0.974919 -0.004971	0.020460 0.939601 0.975426 0.004455	0.037036 0.971752 0.993825 0.025293	-0.044152 0.974453 0.979659 -0.012589	0.016812 0.954687 0.993394 0.016945	0.003680 0.993614 0.972361 0.010030	0.012012 0.991380 0.993145 0.009082	0.033800 0.986400 0.992115 0.021628	-0.037509 0.992951 0.945598 -0.020878	-0.051451 0.972912 0.979105 -0.014787	0.002044 0.994685 0.996053 0.000619	0 0.000000 9999
12 21	20 20	12 21	0.174465 0.907602 0.869599 -0.004808	0.013469 0.992868 0.988946 0.016135	-0.025724 0.936822 0.974203 0.002688	-0.027219 0.939601 0.974811 0.000019	0.045239 0.971752 0.973333 0.001843	-0.002903 0.974453 0.993490 -0.010586	0.000628 0.954687 0.995529 0.004475	-0.009764 0.993614 0.989909 -0.007511	0.009943 0.991380 0.990881 0.002876	0.016976 0.986400 0.992154 0.006096	-0.015867 0.992951 0.987673 -0.010463	-0.002118 0.972912 0.993679 -0.003600	0.020988 0.994685 0.995833 0.020134	0 0.000000 9999
12 22	20 20	12 22	0.142897 0.907602 0.909178 0.006111	-0.025433 0.992868 0.973553 -0.026223	-0.019704 0.936822 0.991804 -0.017975	-0.026248 0.939601 0.995038 -0.025844	-0.014887 0.971752 0.990409 0.002297	-0.070871 0.974453 0.976618 -0.035950	-0.058685 0.954687 0.988180 -0.030305	-0.014100 0.993614 0.979033 -0.009130	-0.049627 0.991380 0.966368 -0.040631	0.007175 0.986400 0.985546 -0.007869	0.010459 0.992951 0.991862 0.004905	-0.012957 0.972912 0.987297 0.003877	0.024466 0.994685 0.995208 0.024138	8 -0.015757 9999
12 23	20 20	12 23	0.100824 0.907602 0.955638 0.023297	0.011978 0.992868 0.975217 0.007547	-0.007040 0.936822 0.991132 -0.001532	-0.006120 0.939601 0.992406 -0.000598	-0.015865 0.971752 0.993239 -0.007979	-0.058722 0.974453 0.981226 -0.032495	0.005344 0.954687 0.995573 0.002223	-0.008739 0.993614 0.982871 -0.003514	0.021899 0.991380 0.994249 0.017417	0.006211 0.986400 0.990659 -0.003163	-0.009347 0.992951 0.992359 -0.014194	-0.031671 0.972912 0.988678 -0.008857	0.022485 0.994685 0.995378 0.019616	0 0.023297 9999
12 24	20 20	12 24	0.174277 0.907602 0.886579 0.009551	0.007219 0.992868 0.993551 0.006336	0.038838 0.936822 0.961261 0.022012	0.037877 0.939601 0.961672 0.022765	0.055999 0.971752 0.970855 0.014108	0.007783 0.974453 0.992519 0.007505	0.078635 0.954687 0.974010 0.037978	0.016219 0.993614 0.989051 0.017906	-0.006007 0.991380 0.990326 -0.012334	0.034652 0.986400 0.987946 0.021011	0.013727 0.992951 0.994817 0.013662	0.025754 0.972912 0.992119 0.012670	0.004250 0.994685 0.994316 0.004398	6 0.019045 9999
12 25	20 20	12 25	0.185803 0.907602 0.891981 0.024956	0.017271 0.992868 0.981133 0.016503	0.013054 0.936822 0.994373 0.018925	0.014845 0.939601 0.993214 0.020919	-0.045049 0.971752 0.978199 -0.017543	0.015587 0.974453 0.995614 0.013875	-0.087308 0.954687 0.975175 -0.046413	0.011976 0.993614 0.969665 0.007517	0.018639 0.991380 0.992549 0.012579	-0.023981 0.986400 0.971428 0.000556	0.001490 0.992951 0.993770 0.000513	-0.054802 0.972912 0.990199 -0.035121	0.030671 0.994685 0.993923 0.028599	6 -0.034034 198
12 26	20 20	12 26	0.199222 0.907602 0.870272 0.017996	0.001510 0.992868 0.988953 -0.000200	-0.018824 0.936822 0.978099 -0.012965	-0.016460 0.939601 0.978302 -0.010720	0.036136 0.971752 0.988079 0.015336	-0.062852 0.974453 0.984064 -0.036999	-0.035179 0.954687 0.986605 -0.013996	-0.005212 0.993614 0.988119 -0.002759	0.024132 0.991380 0.991541 0.018974	0.009948 0.986400 0.986429 -0.006098	-0.044948 0.992951 0.960564 -0.031930	-0.038704 0.972912 0.991381 -0.022582	0.002918 0.994685 0.996309 0.002181	8 0.018479 9999
12 27	20 20	12 27	0.198777 0.907602 0.877100 0.021269	0.003024 0.992868 0.970604 0.000495	-0.041747 0.936822 0.984955 -0.056810	-0.040665 0.939601 0.986479 -0.054477	0.047167 0.971752 0.989594 0.029271	-0.025752 0.974453 0.983062 0.004326	0.040834 0.954687 0.990066 0.033046	0.002291 0.993614 0.972365 0.009171	0.052727 0.991380 0.989482 0.048035	0.013387 0.986400 0.990808 0.002460	-0.031696 0.992951 0.964330 -0.016658	-0.022005 0.972912 0.984129 0.000816	0.003918 0.994685 0.994817 0.001165	2 -0.034760 185
12 28	20 20	12 28	0.211550 0.907602 0.896701 0.052604	0.037713 0.992868 0.985207 0.033065	0.001595 0.936822 0.995475 -0.005816	-0.000250 0.939601 0.995804 -0.006561	-0.069564 0.971752 0.990429 -0.056719	-0.040790 0.974453 0.992983 -0.043777	-0.139839 0.954687 0.976385 -0.113984	0.009425 0.993614 0.989430 0.007377	0.008587 0.991380 0.987861 0.001572	-0.042242 0.986400 0.983876 -0.026973	-0.023509 0.992951 0.987721 -0.032697	-0.028166 0.972912 0.995502 -0.021890	0.013785 0.994685 0.992814 0.010970	6 -0.077434 21
12 29	20 20	12 29	0.202582 0.907602 0.869503 0.025554	-0.016837 0.992868 0.983810 -0.013528	-0.122513 0.936822 0.966800 -0.085559	-0.120058 0.939601 0.969160 -0.087000	0.054064 0.971752 0.982234 0.027875	0.017685 0.974453 0.994926 0.013015	0.011782 0.954687 0.990162 0.006406	-0.014115 0.993614 0.991029 -0.011258	-0.011611 0.991380 0.994750 -0.010994	0.028380 0.986400 0.991149 0.016994	0.024385 0.992951 0.992692 0.022088	0.053642 0.972912 0.981057 0.028478	-0.001373 0.994685 0.995686 -0.002480	3 -0.047151 69
12 30	20 20	12 30	0.229301 0.907602 0.872145 0.054077	0.054767 0.992868 0.991127 0.052215	0.005049 0.936822 0.988106 -0.017024	0.008196 0.939601 0.983203 -0.016857	-0.055874 0.971752 0.982033 -0.027172	0.025493 0.974453 0.993415 0.020800	-0.038578 0.954687 0.979155 0.000893	0.042532 0.993614 0.964831 0.036185	0.020276 0.991380 0.986185 0.009985	-0.034532 0.986400 0.967242 -0.006769	0.019872 0.992951 0.991314 0.016462	-0.017987 0.972912 0.991718 -0.000272	-0.016891 0.994685 0.995115 -0.020303	0 0.054077 52
12 31	20 20	12 31	0.192435 0.907602 0.855360 0.008624	0.003538 0.992868 0.993567 0.003472	-0.024657 0.936822 0.989885 -0.028603	-0.023637 0.939601 0.989790 -0.028606	-0.024151 0.971752 0.990545 -0.019328	0.013872 0.974453 0.989008 -0.004385	-0.007065 0.954687 0.989282 -0.012160	-0.022456 0.993614 0.989654 -0.022563	0.002653 0.991380 0.989474 -0.003636	0.002116 0.986400 0.995072 -0.003108	-0.008321 0.992951 0.993066 -0.009792	-0.022487 0.972912 0.989199 -0.013586	-0.006423 0.994685 0.990217 -0.003181	3 -0.015707 9999
12 32	20 20	12 32	0.224236 0.907602 0.879018 0.051311	-0.005762 0.992868 0.988470 -0.004733	-0.138415 0.936822 0.969057 -0.102516	-0.133058 0.939601 0.971237 -0.099432	0.023657 0.971752 0.987279 -0.003721	-0.013663 0.974453 0.995405 -0.003418	0.010980 0.954687 0.993607 0.002092	-0.013161 0.993614 0.988739 -0.010748	0.012877 0.991380 0.993780 0.007879	0.013995 0.986400 0.987999 -0.003501	-0.002996 0.992951 0.991388 0.001778	0.072723 0.972912 0.986936 0.050956	-0.001574 0.994685 0.994759 -0.001882	2 -0.072527 26
12 33	20 20	12 33	0.192565 0.907602 0.863840 0.011074	-0.007358 0.992868 0.985538 -0.009104	0.068824 0.936822 0.949333 -0.002778	0.066577 0.939601 0.949955 -0.004207	0.043536 0.971752 0.981200 0.007209	-0.017134 0.974453 0.991338 -0.005660	0.055918 0.954687 0.981818 0.021634	-0.012084 0.993614 0.959558 -0.004257	0.016637 0.991380 0.991490 0.008729	-0.001175 0.986400 0.985547 -0.019684	0.014176 0.992951 0.986663 0.016583	0.037258 0.972912 0.983486 0.011453	0.011870 0.994685 0.995043 0.010843	6 0.015478 9999
12 34	20 20	12 34	0.213167 0.907602 0.825750 -0.000074	-0.001068 0.992868 0.987686 -0.000086	-0.086585 0.936822 0.951951 -0.013194	-0.084024 0.939601 0.954796 -0.016192	0.062374 0.971752 0.969665 0.013537	-0.027617 0.974453 0.994902 -0.020977	0.024833 0.954687 0.992245 -0.000427	-0.013222 0.993614 0.980907 -0.007053	0.004333 0.991380 0.992643 -0.002770	0.032548 0.986400 0.981324 0.012757	-0.003022 0.992951 0.989050 -0.000894	0.028779 0.972912 0.983659 0.001137	0.009554 0.994685 0.995056 0.009543	0 0.000000 9999
12 35	20 20	12 35	0.201732 0.907602 0.836081 -0.002879	0.020490 0.992868 0.992720 0.020165	0.005468 0.936822 0.988329 0.001909	0.004521 0.939601 0.989114 -0.000635	0.036528 0.971752 0.982451 0.001608	0.010743 0.974453 0.993617 0.007890	0.004888 0.954687 0.993179 -0.006191	0.006941 0.993614 0.989527 0.011192	-0.013670 0.991380 0.995794 -0.017624	0.016528 0.986400 0.984474 -0.003009	-0.019425 0.992951 0.953799 -0.003006	-0.016840 0.972912 0.988835 -0.001981	-0.018857 0.994685 0.995625 -0.017949	0 0.000000 9999
12 36	20 20	12 36	0.202202 0.907602 0.855138 0.015933	-0.010742 0.992868 0.980551 -0.010066	-0.005505 0.936822 0.986363 -0.011433	-0.007631 0.939601 0.986656 -0.013323	0.000831 0.971752 0.994018 -0.012917	-0.040281 0.974453 0.980749 -0.009913	-0.060821 0.954687 0.984267 -0.028791	0.013337 0.993614 0.992587 0.015155	0.006826 0.991380 0.992996 0.001745	0.008983 0.986400 0.986289 -0.009194	-0.025746 0.992951 0.933944 -0.005459	-0.059491 0.972912 0.971579 -0.019904	0.008033 0.994685 0.995009 0.006744	6 -0.021418 9999
12 37	20 20	12 37	0.178079 0.907602 0.887088 0.015469	-0.005267 0.992868 0.965678 -0.008480	-0.017770 0.936822 0.990785 -0.019221	-0.019904 0.939601 0.991511 -0.022019	-0.005484 0.971752 0.993411 -0.004439	-0.077875 0.974453 0.972772 -0.040708	0.017554 0.954687 0.994449 0.003117	-0.020147 0.993614 0.965771 -0.011656	0.011128 0.991380 0.992101 0.005414	0.023655 0.986400 0.990543 0.011421	0.012773 0.992951 0.987107 0.014040	-0.044649 0.972912 0.986485 -0.017855	0.005961 0.994685 0.996120 0.004684	3 -0.018456 9999
12 38	20 20	12 38	0.197472 0.907602 0.855518 0.006783	-0.007231 0.992868 0.977650 -0.005009	-0.094631 0.936822 0.961433 -0.037463	-0.092310 0.939601 0.963743 -0.038361	0.039764 0.971752 0.981212 0.004610	0.027392 0.974453 0.990022 0.017286	-0.010635 0.954687 0.994316 -0.000352	0.008218 0.993614 0.992560 0.008029	0.008411 0.991380 0.995252 0.004834	0.013814 0.986400 0.988899 -0.001480	0.002495 0.992951 0.990643 0.004576	0.052659 0.972912 0.984831 0.026506	-0.003085 0.994685 0.994113 -0.004715	3 -0.016131 9999
12 39	20 20	12 39	0.200591 0.907602 0.868097 0.033552	0.022456 0.992868 0.970635 0.017525	0.003504 0.936822 0.990079 -0.007779	0.009317 0.939601 0.990457 -0.002292	0.053160 0.971752 0.985787 0.028092	-0.016465 0.974453 0.990528 0.003488	0.061705 0.954687 0.990212 0.041304	0.012091 0.993614 0.976328 0.017320	0.017994 0.991380 0.992104 0.014843	0.033057 0.986400 0.985852 0.019812	-0.014558 0.992951 0.953606 0.001300	-0.031701 0.972912 0.980523 -0.002498	0.015804 0.994685 0.995121 0.015280	6 0.037227 145
12 40	20 20	12 40	0.194958 0.907602 0.843382 0.014669	-0.007014 0.992868 0.961499 -0.005342	-0.100047 0.936822 0.941784 -0.023604	-0.098631 0.939601 0.943901 -0.027359	0.019371 0.971752 0.990273 -0.001559	-0.004058 0.974453 0.993626 -0.008480	0.012375 0.954687 0.994358 0.006136	-0.020100 0.993614 0.993050 -0.018960	-0.019575 0.991380 0.992856 -0.025125	0.035748 0.986400 0.989495 0.024122	0.004077 0.992951 0.989496 0.000500	0.075165 0.972912 0.960700 0.024317	-0.010133 0.994685 0.995799 -0.009272	3 -0.020033 9999
12 41	20 20	12 41	0.149099 0.907602 0.894535 0.013911	-0.006022 0.992868 0.968242 -0.010552	-0.009755 0.936822 0.992256 -0.022931	-0.011004 0.939601 0.993478 -0.024414	0.017011 0.971752 0.993390 0.011108	-0.010025 0.974453 0.985465 0.016937	0.040113 0.954687 0.985962 0.016879	0.002488 0.993614 0.980729 0.006666	-0.023008 0.991380 0.994848 -0.026127	0.001344 0.986400 0.990130 -0.010258	-0.006940 0.992951 0.991561 -0.005032	-0.008959 0.972912 0.986986 0.013227	0.006454 0.994685 0.994194 0.003367	8 -0.019064 9999
12 42	20 20	12 42	0.160751 0.907602 0.864205 0.001701	0.004461 0.992868 0.977362 0.005588	-0.013334 0.936822 0.983394 -0.022795	-0.010914 0.939601 0.987068 -0.023059	-0.046834 0.971752 0.987301 -0.026977	-0.069466 0.974453 0.978148 -0.039370	-0.052211 0.954687 0.983333 -0.016994	-0.031293 0.993614 0.985071 -0.029580	-0.035532 0.991380 0.971224 -0.020681	0.032723 0.986400 0.988716 0.021165	-0.016210 0.992951 0.989198 -0.017978	-0.027893 0.972912 0.987652 -0.009034	0.003841 0.994685 0.993907 0.003084	7 -0.007093 9999
12 43	20 19	12 43	0.079464 0.907602 0.956096 -0.022284	-0.002448 0.992868 0.978032 -0.006667	0.001918 0.936822 0.990970 0.000529	-0.005175 0.939601 0.977287 -0.009206	0.021058 0.971752 0.986810 -0.001679	0.045993 0.974453 0.990613 0.032675	0.037310 0.954687 0.983659 0.007190	0.015328 0.993614 0.992220 0.013125	-0.010396 0.991380 0.992258 -0.015848	0.025300 0.986400 0.983572 0.011870	0.000257 0.992951 0.991599 -0.002616	-0.022670 0.972912 0.990480 -0.014738	-0.002131 0.994685 0.993834 -0.003450	0 0.000000 9999
12 44	20 20	12 44	0.130639 0.907602 0.890892 -0.001963	-0.020879 0.992868 0.970209 -0.016779	0.014367 0.936822 0.991984 -0.002533	0.019717 0.939601 0.991327 -0.000714	-0.063094 0.971752 0.972734 -0.025630	0.017312 0.974453 0.990679 0.002535	-0.038885 0.954687 0.987917 -0.020350	-0.008709 0.993614 0.991964 -0.011241	-0.027708 0.991380 0.956572 -0.010140	0.012341 0.986400 0.982597 -0.008032	-0.003694 0.992951 0.990538 -0.008897	-0.025107 0.972912 0.991213 -0.012026	0.001507 0.994685 0.995698 0.001321	0 0.000000 9999
12 45	20 14	12 45	0.138488 0.907602 0.914789 -0.010986	0.014980 0.992868 0.985682 0.012710	0.006072 0.936822 0.998029 0.006088	0.004203 0.939601 0.985388 0.005457	0.024350 0.971752 0.991291 0.013553	-0.011938 0.974453 0.991993 0.005357	-0.056895 0.954687 0.977904 -0.009611	0.001394 0.993614 0.985694 0.001162	0.001990 0.991380 0.992840 0.000328	-0.016301 0.986400 0.972898 -0.000737	-0.005466 0.992951 0.994169 -0.008225	-0.007789 0.972912 0.993222 0.000744	-0.002433 0.994685 0.994826 -0.003384	0 0.000000 9999
12 46	20 20	12 46	0.151332 0.907602 0.897147 -0.009922	0.005344 0.992868 0.992239 0.004014	0.011111 0.936822 0.979584 -0.017874	0.010822 0.939601 0.980055 -0.016151	0.037061 0.971752 0.984295 0.010040	0.014945 0.974453 0.993212 0.010241	0.010447 0.954687 0.991080 0.001003	0.002022 0.993614 0.994583 0.002948	0.010455 0.991380 0.991740 0.004092	0.001233 0.986400 0.986675 -0.014845	-0.014916 0.992951 0.981533 -0.004541	0.003887 0.972912 0.994014 0.009587	0.008320 0.994685 0.995535 0.009499	0 0.000000 9999
12 47	20 13	12 47	0.109007 0.907602 0.948585 -0.009576	0.011657 0.992868 0.970341 0.013406	0.002139 0.936822 0.994150 0.000707	0.000682 0.939601 0.994979 0.001012	-0.035373 0.971752 0.984910 -0.014557	0.029488 0.974453 0.988882 0.016393	-0.001653 0.954687 0.994495 0.001038	0.003194 0.993614 0.989149 0.003493	0.002241 0.991380 0.986000 0.012369	0.012207 0.986400 0.979536 -0.002969	-0.001633 0.992951 0.994106 -0.003274	-0.007671 0.972912 0.985879 0.004926	-0.009494 0.994685 0.994001 -0.011008	0 0.000000 9999
12 48	20 20	12 48	0.172809 0.907602 0.881420 0.000846	0.009324 0.992868 0.986288 0.007408	0.053394 0.936822 0.950835 0.020234	0.051877 0.939601 0.952588 0.020712	0.049877 0.971752 0.986873 0.023880	0.038674 0.974453 0.984626 0.012973	0.075210 0.954687 0.972378 0.036442	-0.006110 0.993614 0.994493 -0.005550	0.017438 0.991380 0.991619 0.010354	0.008103 0.986400 0.990402 -0.005951	-0.019038 0.992951 0.993037 -0.016575	0.010722 0.972912 0.990317 -0.000704	0.013332 0.994685 0.994342 0.012676	6 0.005552 9999
12 49	20 20	12 49	0.158780 0.907602 0.878872 -0.012784	0.014171 0.992868 0.965613 0.010453	0.005226 0.936822 0.973276 0.014151	0.005078 0.939601 0.974229 0.013827	0.007006 0.971752 0.993821 0.004072	-0.052577 0.974453 0.974147 -0.016271	0.025462 0.954687 0.985934 0.024439	0.008811 0.993614 0.972034 0.012735	0.004742 0.991380 0.994520 -0.000295	0.037134 0.986400 0.993778 0.032076	-0.006745 0.992951 0.965524 0.007687	-0.043633 0.972912 0.976033 -0.017393	0.003828 0.994685 0.994716 0.002187	0 0.000000 9999
12 50	20 20	12 50	0.189250 0.907602 0.886042 0.026684	0.008371 0.992868 0.993856 0.008547	0.007702 0.936822 0.983681 0.018558	0.009106 0.939601 0.984658 0.019268	0.059976 0.971752 0.981773 0.030660	-0.023770 0.974453 0.984696 0.002918	0.062973 0.954687 0.984360 0.033408	0.002382 0.993614 0.980484 0.007592	0.008559 0.991380 0.994335 0.008014	0.023377 0.986400 0.988259 0.009919	-0.004333 0.992951 0.993351 -0.007115	-0.002314 0.972912 0.994214 -0.000722	0.003733 0.994685 0.995552 0.004362	6 0.029857 9999
12 51	20 20	12 51	0.158585 0.907602 0.894413 -0.000275	-0.001518 0.992868 0.991447 -0.001996	0.091386 0.936822 0.940388 0.020755	0.091289 0.939601 0.941418 0.023244	0.067503 0.971752 0.971911 0.024130	0.084037 0.974453 0.960045 0.036994	0.112596 0.954687 0.950612 0.048415	0.001372 0.993614 0.990644 -0.000459	0.011805 0.991380 0.993340 0.011112	0.009920 0.986400 0.988800 -0.001290	-0.003600 0.992951 0.987969 -0.009080	0.057704 0.972912 0.966040 0.009219	0.008601 0.994685 0.995258 0.007865	0 0.000000 9999
12 52	20 20	12 52	0.148450 0.907602 0.898849 -0.006446	0.015283 0.992868 0.984580 0.012997	0.025673 0.936822 0.970453 0.005789	0.023264 0.939601 0.971569 0.005484	0.052136 0.971752 0.983444 0.022848	-0.016917 0.974453 0.992775 -0.008000	0.035116 0.954687 0.980251 0.009666	-0.000359 0.993614 0.976724 0.003905	0.017324 0.991380 0.995467 0.010241	0.034881 0.986400 0.986547 0.020577	-0.001003 0.992951 0.987342 0.003853	0.002438 0.972912 0.987001 -0.016184	0.005590 0.994685 0.995715 0.002501	0 0.000000 9999
12 53	20 20	12 53	0.107995 0.907602 0.951854 0.005072	0.003989 0.992868 0.974763 0.001990	0.032139 0.936822 0.994379 0.018888	0.036656 0.939601 0.994402 0.023225	0.002083 0.971752 0.993224 -0.010166	0.049174 0.974453 0.981292 0.013241	0.019688 0.954687 0.988698 -0.006891	0.006533 0.993614 0.992462 0.003305	-0.005876 0.991380 0.994546 -0.009879	0.003396 0.986400 0.990083 -0.006062	-0.002627 0.992951 0.990178 -0.008898	-0.038784 0.972912 0.990728 -0.019669	0.001251 0.994685 0.995462 0.000858	4 -0.007181 9999
12 54	20 20	12 54	0.202727 0.907602 0.862550 0.024839	-0.001566 0.992868 0.995415 -0.002491	0.020826 0.936822 0.978609 0.023563	0.022272 0.939601 0.979212 0.024533	0.056037 0.971752 0.981579 0.024136	0.013514 0.974453 0.991506 0.001263	-0.014108 0.954687 0.989465 0.000275	-0.005677 0.993614 0.993635 -0.006852	0.013367 0.991380 0.993506 0.007649	0.013410 0.986400 0.985473 -0.003734	-0.021760 0.992951 0.957271 -0.006623	-0.012254 0.972912 0.989772 0.006641	0.010138 0.994685 0.995843 0.008114	0 0.024839 9999
12 55	20 20	12 55	0.170694 0.907602 0.873298 0.000203	-0.002669 0.992868 0.983446 -0.000819	-0.093407 0.936822 0.935037 -0.010696	-0.092320 0.939601 0.936744 -0.012030	0.053674 0.971752 0.968465 0.009623	0.028547 0.974453 0.992000 0.018300	0.021579 0.954687 0.991267 0.008808	-0.000629 0.993614 0.987635 0.002946	0.019470 0.991380 0.991546 0.014203	0.034615 0.986400 0.988096 0.019187	0.019351 0.992951 0.993553 0.015369	0.062729 0.972912 0.974604 0.024577	0.015652 0.994685 0.994070 0.013778	11 0.002234 9999
12 56	20 20	12 56	0.092726 0.907602 0.947437 -0.002961	0.009832 0.992868 0.958335 0.008487	0.001942 0.936822 0.993611 -0.000815	0.000515 0.939601 0.993104 -0.002599	0.034760 0.971752 0.984514 0.011767	0.036282 0.974453 0.985255 0.009201	0.045255 0.954687 0.981583 0.010367	-0.000818 0.993614 0.994097 -0.000351	0.011663 0.991380 0.986878 0.006555	0.018856 0.986400 0.975774 0.002691	0.025350 0.992951 0.991134 0.021257	-0.022205 0.972912 0.973049 0.002684	-0.003646 0.994685 0.997579 -0.004597	0 0.000000 9999
12 57	20 20	12 57	0.168767 0.907602 0.890675 0.004004	-0.001593 0.992868 0.984449 -0.002975	0.003645 0.936822 0.994162 -0.012847	0.003338 0.939601 0.994108 -0.011325	-0.056323 0.971752 0.981098 -0.023668	0.020022 0.974453 0.993198 0.014200	-0.043840 0.954687 0.979481 -0.011768	-0.008808 0.993614 0.973212 -0.016745	0.025653 0.991380 0.991524 0.022225	-0.028701 0.986400 0.978948 -0.006037	0.011359 0.992951 0.991157 0.006537	-0.027254 0.972912 0.991660 -0.009994	0.006025 0.994685 0.994683 0.006224	4 -0.009735 9999
12 58	20 20	12 58	0.196174 0.907602 0.854169 0.009962	0.014125 0.992868 0.992792 0.014052	0.051231 0.936822 0.972702 0.026775	0.050468 0.939601 0.973184 0.027837	0.048218 0.971752 0.979593 0.011289	0.049648 0.974453 0.983572 0.018922	0.024117 0.954687 0.988896 0.008850	-0.000698 0.993614 0.993184 -0.003346	-0.007286 0.991380 0.993072 -0.009982	0.042779 0.986400 0.988874 0.031222	-0.023996 0.992951 0.978393 -0.014799	0.005908 0.972912 0.990997 0.008732	-0.008349 0.994685 0.994787 -0.011069	9 0.017636 9999
[truncated: 885,733 more chars]
