# Supplementary material for: Prediction of Contact Residue Pairs Based on Co-Substitution between Sites in Protein Structures
Source: PLoS One. 2013 Jan 16;8(1):e54252. doi: 10.1371/journal.pone.0054252 (PMC3546969; doi:10.1371/journal.pone.0054252)
Supplement: Data S1 — Coevolution scores, overall coevolution score and rank of each site pair in each protein. (BZ2) [file pone.0054252.s008.bz2 › ./ces_rank/Ras_RASH_HUMAN_5-165.6390.bl0_02.ces_rank]

# Ras_RASH_HUMAN_5-165.6390.bl0_02.ces_rank
# Neighboring residue pairs (|i - j| <= 5) are excluded.
# #residues = 159  #residue_pairs = 11786  #predicted = 477  #contacts = 335
# 6390 OTUs are used.
# 161 patterns are found.
# 1..161,1..161 : invariant sites are removed;
#
# standard deviation of each characteristics at each site; the max. of | delta | is normalized to one.
#sd 1 0.112184 0.016841 0.035926 0.035863 0.035029 0.016587 0.012582 0.014055 0.004406 0.008807 0.025444 0.048161 0.002540
#sd 2 0.235591 0.042110 0.004455 0.004459 0.041335 0.047337 0.036626 0.061271 0.077366 0.127964 0.052021 0.011134 0.048974
#sd 3 0.208929 0.041477 0.004458 0.004452 0.046250 0.053044 0.048568 0.060028 0.038573 0.124611 0.062403 0.010961 0.048942
#sd 4 0.230639 0.036654 0.000520 0.000812 0.042995 0.041912 0.038199 0.051551 0.084821 0.138266 0.062192 0.006150 0.088369
#sd 5 0.224634 0.039238 0.015497 0.016322 0.045242 0.044229 0.041411 0.060103 0.050398 0.117181 0.052330 0.031154 0.060697
#sd 6 0.045133 0.015894 0.004464 0.004434 0.006512 0.026349 0.006441 0.018308 0.009039 0.009403 0.018745 0.012120 0.008882
#sd 7 0.229208 0.045216 0.085420 0.085698 0.055654 0.101027 0.066933 0.079394 0.047166 0.039340 0.149950 0.154779 0.041521
#sd 8 0.247407 0.072265 0.056073 0.056847 0.067392 0.111273 0.064003 0.093419 0.070853 0.079207 0.173944 0.105186 0.065252
#sd 9 0.253408 0.083225 0.056454 0.056793 0.065338 0.141706 0.052953 0.098473 0.073698 0.042646 0.175633 0.106851 0.050297
#sd 10 0.186908 0.035844 0.007553 0.007564 0.061348 0.058757 0.056445 0.073022 0.016772 0.138991 0.121920 0.016412 0.017435
#sd 11 0.059655 0.027625 0.017889 0.017887 0.014565 0.037559 0.014852 0.026495 0.012630 0.018027 0.018098 0.035198 0.008881
#sd 12 0.084206 0.015199 0.038239 0.038259 0.032056 0.016308 0.016955 0.018973 0.009378 0.022479 0.038930 0.056428 0.010391
#sd 13 0.179080 0.032555 0.017270 0.017930 0.023479 0.030501 0.048983 0.054911 0.026082 0.026311 0.074410 0.036565 0.021227
#sd 14 0.216371 0.038672 0.025232 0.026028 0.085986 0.086318 0.052107 0.080440 0.035333 0.037177 0.174132 0.050383 0.026656
#sd 15 0.216907 0.028983 0.006279 0.008672 0.036003 0.041346 0.031527 0.049830 0.088627 0.136253 0.037899 0.013686 0.089086
#sd 16 0.230549 0.047711 0.018873 0.021287 0.064793 0.059708 0.050639 0.075510 0.059691 0.153057 0.102443 0.038404 0.078058
#sd 17 0.279104 0.065355 0.074224 0.075568 0.096595 0.089582 0.067841 0.103509 0.121413 0.147971 0.174594 0.130016 0.135045
#sd 18 0.225216 0.067001 0.083966 0.084093 0.069305 0.061775 0.048990 0.063370 0.068999 0.080096 0.155939 0.160228 0.065965
#sd 19 0.222893 0.044749 0.016264 0.025783 0.053616 0.084026 0.031421 0.085132 0.146947 0.135417 0.045486 0.029849 0.059794
#sd 20 0.275796 0.061429 0.047816 0.048287 0.094723 0.095340 0.070772 0.102370 0.071691 0.173335 0.181122 0.088964 0.083977
#sd 21 0.289240 0.072742 0.107335 0.107777 0.086904 0.108289 0.088258 0.086559 0.120803 0.067962 0.188585 0.175052 0.117259
#sd 22 0.277730 0.083200 0.109665 0.109681 0.066359 0.128620 0.071993 0.076953 0.064544 0.052327 0.207533 0.197347 0.060113
#sd 23 0.311931 0.079069 0.123448 0.123726 0.106599 0.119354 0.114673 0.105568 0.104658 0.131456 0.229368 0.199430 0.093391
#sd 24 0.210619 0.057469 0.028005 0.037632 0.076917 0.078542 0.052235 0.082890 0.136296 0.101258 0.080724 0.055214 0.050248
#sd 25 0.299649 0.070597 0.091416 0.091486 0.103131 0.119336 0.102449 0.125925 0.089904 0.147371 0.207738 0.167874 0.080877
#sd 26 0.316300 0.076305 0.131039 0.131116 0.100176 0.163410 0.129943 0.122214 0.080722 0.111656 0.207811 0.210036 0.080726
#sd 27 0.311776 0.076000 0.117698 0.117774 0.095645 0.133215 0.111713 0.108734 0.110150 0.103560 0.218865 0.195622 0.095704
#sd 28 0.255982 0.071447 0.047976 0.048576 0.091199 0.095688 0.079523 0.095550 0.150594 0.121265 0.148943 0.089712 0.116734
#sd 29 0.288004 0.065540 0.092180 0.092466 0.103735 0.102871 0.100142 0.112705 0.079336 0.146913 0.185119 0.162171 0.076768
#sd 30 0.249742 0.056080 0.045593 0.047237 0.068153 0.131815 0.078341 0.107576 0.066600 0.085541 0.174001 0.089539 0.065008
#sd 31 0.170384 0.033581 0.031651 0.031955 0.041682 0.050851 0.043971 0.051212 0.040789 0.055150 0.113188 0.062396 0.035930
#sd 32 0.238453 0.047011 0.035947 0.036168 0.076600 0.062476 0.064942 0.092224 0.063665 0.142184 0.100468 0.069597 0.063337
#sd 33 0.228493 0.053135 0.050945 0.052722 0.074743 0.084030 0.080838 0.080062 0.088376 0.139346 0.096689 0.090807 0.058172
#sd 34 0.224362 0.047951 0.084372 0.084772 0.056853 0.092740 0.075304 0.081131 0.051177 0.057042 0.135340 0.141055 0.041650
#sd 35 0.238413 0.064830 0.042691 0.044497 0.084919 0.079794 0.060225 0.090529 0.140673 0.119752 0.131923 0.081575 0.062783
#sd 36 0.266688 0.073862 0.064459 0.065488 0.098561 0.099828 0.070483 0.099510 0.154969 0.128484 0.132887 0.117801 0.118264
#sd 37 0.281251 0.068274 0.075886 0.075976 0.092702 0.094142 0.085192 0.104944 0.090890 0.143194 0.188693 0.138239 0.082512
#sd 38 0.258220 0.063599 0.086452 0.088122 0.106585 0.078822 0.068488 0.082766 0.107037 0.111526 0.141955 0.160161 0.092379
#sd 39 0.317552 0.072533 0.098046 0.098276 0.110475 0.114285 0.110193 0.119052 0.101550 0.159695 0.234529 0.177611 0.105539
#sd 40 0.288572 0.058304 0.040239 0.042583 0.081463 0.076870 0.074959 0.097460 0.114485 0.191041 0.102253 0.079349 0.112428
#sd 41 0.335171 0.078353 0.124024 0.124350 0.123279 0.136128 0.133426 0.126202 0.116160 0.169513 0.258758 0.208775 0.131674
#sd 42 0.290760 0.063635 0.047892 0.052502 0.092750 0.078791 0.079152 0.112067 0.127884 0.191099 0.111471 0.092096 0.091521
#sd 43 0.311602 0.078999 0.140423 0.140325 0.079428 0.146404 0.096244 0.103364 0.073877 0.065157 0.210560 0.230786 0.068952
#sd 44 0.311477 0.109013 0.117906 0.117755 0.081372 0.158260 0.083773 0.091339 0.077115 0.058950 0.229288 0.219222 0.062869
#sd 45 0.315267 0.082087 0.144121 0.144467 0.124094 0.106855 0.108407 0.104375 0.097739 0.142330 0.212693 0.218690 0.082890
#sd 46 0.324226 0.077890 0.115091 0.115484 0.117965 0.132466 0.110695 0.127251 0.093594 0.160494 0.236771 0.194669 0.094201
#sd 47 0.270653 0.059771 0.025418 0.028282 0.066037 0.077752 0.056693 0.091442 0.121643 0.160092 0.082517 0.049847 0.067467
#sd 48 0.279721 0.065952 0.106146 0.106059 0.101952 0.096483 0.083820 0.093375 0.085238 0.120919 0.183723 0.173290 0.101525
#sd 49 0.227485 0.040532 0.008504 0.012225 0.047501 0.050788 0.037322 0.058709 0.099591 0.150689 0.053809 0.017851 0.092360
#sd 50 0.252355 0.055375 0.076874 0.077130 0.077468 0.094966 0.083010 0.084368 0.092667 0.087655 0.181728 0.141294 0.091135
#sd 51 0.216443 0.032167 0.009732 0.009749 0.037222 0.039141 0.033411 0.055976 0.085437 0.119592 0.041213 0.019662 0.058088
#sd 52 0.186644 0.063621 0.023328 0.063287 0.056602 0.049843 0.036642 0.067010 0.118296 0.105742 0.072249 0.046288 0.065995
#sd 53 0.111333 0.020618 0.043062 0.042862 0.029383 0.037038 0.035112 0.039867 0.026749 0.031969 0.053018 0.071440 0.024697
#sd 54 0.182056 0.039468 0.014286 0.017014 0.054464 0.053256 0.038135 0.060485 0.062236 0.086673 0.119613 0.028350 0.048170
#sd 55 0.194890 0.046991 0.032762 0.034279 0.051108 0.107742 0.045399 0.082197 0.048997 0.057487 0.123503 0.062876 0.036883
#sd 56 0.143937 0.055329 0.035392 0.036602 0.039142 0.073132 0.036761 0.057844 0.040990 0.042338 0.083258 0.064512 0.020594
#sd 57 0.225485 0.050480 0.060453 0.060764 0.066972 0.072536 0.066678 0.069288 0.076994 0.077191 0.163539 0.115075 0.079088
#sd 58 0.214699 0.044270 0.091540 0.091868 0.064689 0.101666 0.094048 0.070243 0.058616 0.062844 0.112075 0.140879 0.055984
#sd 59 0.246893 0.063012 0.099675 0.099686 0.077432 0.086096 0.078865 0.076682 0.058637 0.080553 0.134536 0.155109 0.053691
#sd 60 0.220983 0.053973 0.033231 0.036668 0.070696 0.091400 0.051211 0.087593 0.129844 0.091528 0.095454 0.064085 0.059832
#sd 61 0.263040 0.071534 0.099367 0.100045 0.079747 0.091900 0.070390 0.085579 0.098646 0.088101 0.168295 0.163758 0.089775
#sd 62 0.262769 0.071771 0.074395 0.075853 0.075332 0.111276 0.071047 0.099773 0.070940 0.089306 0.185092 0.128861 0.056880
#sd 63 0.233724 0.045324 0.026540 0.028383 0.069677 0.067311 0.053448 0.083418 0.081344 0.146722 0.089214 0.050070 0.117417
#sd 64 0.239929 0.061221 0.062193 0.062170 0.073477 0.082421 0.058599 0.083594 0.072383 0.114628 0.158219 0.106991 0.064038
#sd 65 0.261944 0.067245 0.082551 0.082643 0.072653 0.107997 0.076865 0.092765 0.074614 0.085475 0.177219 0.147799 0.064216
#sd 66 0.259217 0.062933 0.054318 0.055049 0.081687 0.098334 0.066967 0.099903 0.083869 0.133353 0.168102 0.100448 0.108854
#sd 67 0.216419 0.061567 0.031921 0.035708 0.071224 0.086567 0.055529 0.086665 0.127712 0.096324 0.113613 0.060681 0.064810
#sd 68 0.220542 0.051882 0.019079 0.022185 0.057613 0.084410 0.042023 0.085894 0.123272 0.122028 0.075057 0.037444 0.093492
#sd 69 0.242599 0.066393 0.092575 0.092955 0.072639 0.082077 0.063168 0.072588 0.079661 0.076934 0.140399 0.150551 0.076319
#sd 70 0.264754 0.080234 0.094445 0.095179 0.067392 0.114750 0.069306 0.079178 0.085975 0.056464 0.186224 0.163621 0.066832
#sd 71 0.237414 0.057221 0.027705 0.028885 0.063303 0.121147 0.057996 0.097626 0.046273 0.108127 0.169178 0.054645 0.044601
#sd 72 0.276136 0.060199 0.096813 0.095032 0.073849 0.095911 0.080897 0.092693 0.155444 0.089972 0.194651 0.171608 0.155791
#sd 73 0.231582 0.063298 0.012074 0.013589 0.063679 0.131998 0.061585 0.103541 0.054225 0.132503 0.068564 0.025390 0.032140
#sd 74 0.231858 0.058092 0.010683 0.013068 0.057521 0.087045 0.056537 0.072149 0.113873 0.151926 0.046633 0.022262 0.030640
#sd 75 0.258147 0.043789 0.007324 0.010571 0.043642 0.049406 0.046685 0.060285 0.096920 0.153132 0.033384 0.015450 0.096186
#sd 76 0.245351 0.042813 0.008859 0.009896 0.045426 0.053722 0.041691 0.065829 0.087896 0.141055 0.043146 0.018380 0.077391
#sd 77 0.209198 0.043852 0.010678 0.011540 0.051248 0.069100 0.051212 0.063538 0.057245 0.156353 0.081382 0.022015 0.082579
#sd 78 0.199308 0.044009 0.001311 0.010841 0.045475 0.093397 0.024747 0.084632 0.096370 0.070650 0.032605 0.005935 0.034715
#sd 79 0.182216 0.029156 0.068147 0.068790 0.036043 0.076993 0.039954 0.066210 0.024390 0.018218 0.151407 0.124086 0.014267
#sd 80 0.264573 0.050670 0.022148 0.023638 0.069561 0.064163 0.061048 0.089525 0.057903 0.155027 0.098341 0.044114 0.071935
#sd 81 0.269557 0.050736 0.062614 0.062861 0.072130 0.087309 0.081050 0.094374 0.045056 0.103446 0.188232 0.121005 0.052877
#sd 82 0.285215 0.068189 0.108811 0.108962 0.077674 0.103887 0.075337 0.089999 0.056911 0.079701 0.216043 0.191612 0.055365
#sd 83 0.320986 0.092646 0.132964 0.133330 0.117630 0.148232 0.112451 0.128162 0.100935 0.143875 0.189967 0.214991 0.111215
#sd 84 0.335532 0.085002 0.139074 0.139732 0.099816 0.153633 0.130333 0.126039 0.085045 0.115572 0.250267 0.220478 0.072293
#sd 85 0.213427 0.041949 0.025581 0.025475 0.038684 0.046473 0.062922 0.073111 0.039743 0.039565 0.095409 0.049221 0.025664
#sd 86 0.221448 0.045813 0.025344 0.030060 0.055899 0.069231 0.037295 0.074439 0.159862 0.153000 0.056455 0.046471 0.052609
#sd 87 0.334032 0.073526 0.156614 0.156291 0.116850 0.148464 0.155680 0.123837 0.097088 0.138021 0.226016 0.232399 0.093743
#sd 88 0.288512 0.072163 0.095201 0.095344 0.077436 0.119340 0.079975 0.095202 0.117872 0.077298 0.211043 0.167094 0.118151
#sd 89 0.262408 0.057035 0.011989 0.012550 0.065992 0.064148 0.062979 0.076348 0.039940 0.164225 0.088305 0.024829 0.067811
#sd 90 0.336340 0.089843 0.141169 0.141615 0.114719 0.144338 0.119430 0.121081 0.090891 0.133468 0.249056 0.228235 0.092398
#sd 91 0.321430 0.086618 0.123149 0.123691 0.116605 0.120662 0.102945 0.114079 0.127619 0.120251 0.223986 0.202835 0.121570
#sd 92 0.187781 0.058935 0.028288 0.063111 0.054968 0.052460 0.038584 0.067535 0.122228 0.106784 0.051809 0.055527 0.055524
#sd 93 0.290083 0.062854 0.056530 0.061180 0.096252 0.091524 0.069510 0.107251 0.153248 0.184936 0.086026 0.110005 0.140543
#sd 94 0.324865 0.079399 0.143728 0.143828 0.094666 0.149683 0.119640 0.112646 0.094284 0.091569 0.233925 0.220868 0.093561
#sd 95 0.262761 0.056452 0.099829 0.099977 0.094659 0.095653 0.102434 0.090534 0.086247 0.111043 0.158816 0.159236 0.092569
#sd 96 0.246176 0.051843 0.012751 0.016077 0.057445 0.059910 0.055035 0.071938 0.081640 0.149117 0.071538 0.025803 0.058946
#sd 97 0.319212 0.083057 0.131538 0.132098 0.121083 0.106186 0.100454 0.113103 0.115482 0.148523 0.211501 0.215438 0.105763
#sd 98 0.321327 0.084112 0.135024 0.135282 0.099966 0.123791 0.110798 0.104694 0.116114 0.111507 0.228678 0.217321 0.126007
#sd 99 0.303861 0.077961 0.073637 0.074204 0.104113 0.111754 0.089241 0.110395 0.184467 0.147105 0.182865 0.136119 0.186087
#sd 100 0.290022 0.080017 0.069927 0.070835 0.108088 0.133052 0.076395 0.113823 0.091207 0.143264 0.181827 0.131344 0.064230
#sd 101 0.314094 0.085932 0.103480 0.104094 0.091748 0.157463 0.096044 0.119071 0.091133 0.100511 0.208832 0.189302 0.084527
#sd 102 0.235674 0.059896 0.065328 0.065548 0.071564 0.095193 0.065649 0.086020 0.057694 0.091111 0.159190 0.120654 0.052881
#sd 103 0.314986 0.077464 0.127636 0.127886 0.096988 0.153743 0.112750 0.115190 0.096618 0.097354 0.217434 0.207599 0.088650
#sd 104 0.316500 0.081410 0.123152 0.123718 0.083799 0.139352 0.093817 0.101939 0.100351 0.076673 0.246148 0.216565 0.090576
#sd 105 0.285610 0.064947 0.037316 0.037653 0.096854 0.103729 0.092515 0.120020 0.086190 0.202961 0.136266 0.073605 0.088582
#sd 106 0.271758 0.059037 0.063712 0.063716 0.099453 0.119755 0.097711 0.121433 0.077554 0.153979 0.152434 0.116828 0.064702
#sd 107 0.283384 0.057850 0.051178 0.052801 0.096559 0.079080 0.067291 0.105541 0.106041 0.192734 0.097889 0.100995 0.124777
#sd 108 0.283930 0.059527 0.017291 0.018548 0.063204 0.077460 0.060545 0.083120 0.113315 0.189896 0.076357 0.034904 0.130630
#sd 109 0.223296 0.033795 0.008845 0.008862 0.038577 0.038078 0.036013 0.047208 0.060168 0.105873 0.024287 0.018384 0.060316
#sd 110 0.240823 0.049884 0.010793 0.013143 0.050400 0.060551 0.059966 0.062324 0.037880 0.150809 0.049145 0.022413 0.040055
#sd 111 0.191650 0.050096 0.022352 0.022342 0.038007 0.151728 0.033564 0.105939 0.029033 0.055681 0.057305 0.045186 0.032650
#sd 112 0.178832 0.029773 0.017169 0.017161 0.056276 0.057700 0.033705 0.065318 0.043811 0.069735 0.113925 0.040150 0.049243
#sd 113 0.125114 0.025574 0.056311 0.056735 0.049528 0.032532 0.026503 0.030001 0.047462 0.022159 0.072631 0.092093 0.050907
#sd 114 0.329661 0.088650 0.061374 0.062044 0.144579 0.129008 0.089715 0.143421 0.083650 0.206774 0.233283 0.119755 0.078476
#sd 115 0.109838 0.023052 0.043956 0.043622 0.028037 0.038569 0.035690 0.037402 0.036560 0.018086 0.054640 0.078829 0.027042
#sd 116 0.259075 0.056185 0.068881 0.070054 0.120663 0.075741 0.079444 0.116052 0.060067 0.193749 0.111382 0.132737 0.121979
#sd 117 0.334442 0.088064 0.138183 0.138475 0.121838 0.161682 0.148151 0.132747 0.084212 0.163877 0.207068 0.226459 0.074471
#sd 118 0.341710 0.086236 0.139279 0.139283 0.099952 0.160930 0.123408 0.131603 0.119403 0.105463 0.258443 0.241988 0.121414
#sd 119 0.268948 0.080899 0.116708 0.116189 0.084458 0.093010 0.081326 0.084370 0.083949 0.095422 0.167268 0.181175 0.069433
#sd 120 0.335409 0.083813 0.117695 0.118022 0.132649 0.137050 0.146347 0.130393 0.092488 0.194371 0.257138 0.212680 0.095654
#sd 121 0.242394 0.045916 0.028034 0.029704 0.063129 0.052571 0.060546 0.079644 0.062693 0.134972 0.081512 0.056009 0.056135
#sd 122 0.331752 0.087170 0.105162 0.105528 0.087297 0.134756 0.110833 0.119596 0.076024 0.089197 0.257464 0.194076 0.063491
#sd 123 0.350941 0.103787 0.125470 0.126262 0.141898 0.152264 0.132997 0.137422 0.166793 0.166606 0.272701 0.215568 0.106273
#sd 124 0.337411 0.082528 0.162846 0.163388 0.110616 0.156363 0.161551 0.120172 0.089219 0.110242 0.232566 0.251574 0.079215
#sd 125 0.311133 0.067180 0.140722 0.140801 0.106884 0.119688 0.149949 0.105089 0.076931 0.120665 0.215167 0.218594 0.100331
#sd 126 0.260786 0.074966 0.031144 0.031934 0.069046 0.170740 0.070670 0.129694 0.051943 0.148294 0.089468 0.061981 0.056971
#sd 127 0.335955 0.077756 0.151881 0.152051 0.135922 0.111140 0.142209 0.117953 0.088873 0.159187 0.270752 0.253633 0.098904
#sd 128 0.343304 0.095778 0.152310 0.152559 0.114993 0.149974 0.134989 0.126151 0.071133 0.121405 0.267517 0.250113 0.080159
#sd 129 0.281032 0.063183 0.048336 0.064319 0.098676 0.086150 0.061306 0.102114 0.170814 0.200696 0.092046 0.092649 0.124082
#sd 130 0.248017 0.066595 0.045009 0.045591 0.083166 0.127597 0.063427 0.098983 0.067671 0.111988 0.147067 0.089237 0.066165
#sd 131 0.334923 0.089615 0.173126 0.173259 0.114425 0.127103 0.123849 0.107825 0.087617 0.104553 0.240296 0.243488 0.082105
#sd 132 0.332206 0.087937 0.155514 0.155614 0.107047 0.137795 0.133199 0.109328 0.085439 0.100786 0.245013 0.237291 0.085779
#sd 133 0.306723 0.071911 0.073265 0.080490 0.110190 0.109259 0.079684 0.117538 0.215300 0.166777 0.180594 0.132373 0.203247
#sd 134 0.319094 0.123673 0.112515 0.112701 0.087319 0.159855 0.072481 0.090015 0.092123 0.048514 0.251013 0.210077 0.088881
#sd 135 0.300418 0.078411 0.046708 0.048625 0.098634 0.115087 0.080915 0.112836 0.118606 0.198681 0.131433 0.089684 0.143499
#sd 136 0.320765 0.088143 0.101265 0.101562 0.117853 0.163196 0.106489 0.140047 0.112348 0.154177 0.198692 0.179534 0.111778
#sd 137 0.233184 0.063072 0.015395 0.028637 0.064755 0.093362 0.045311 0.093051 0.150230 0.122273 0.074491 0.030694 0.085433
#sd 138 0.296655 0.072069 0.033706 0.037108 0.086556 0.094432 0.063735 0.100095 0.181646 0.206826 0.097931 0.064422 0.161635
#sd 139 0.192757 0.038249 0.087213 0.087350 0.075438 0.077635 0.092794 0.061034 0.075928 0.077562 0.098594 0.125129 0.044492
#sd 140 0.239339 0.043211 0.007511 0.008230 0.081317 0.080751 0.052347 0.080310 0.030368 0.149040 0.184618 0.019295 0.038558
#sd 141 0.121652 0.024801 0.015384 0.015376 0.032557 0.030489 0.027788 0.042497 0.017938 0.030694 0.079972 0.033127 0.008988
#sd 142 0.179896 0.036353 0.012633 0.012620 0.042503 0.095837 0.040046 0.075329 0.023026 0.075584 0.129513 0.028089 0.019268
#sd 143 0.241793 0.051206 0.088698 0.088695 0.132147 0.061413 0.063722 0.101632 0.076369 0.143813 0.105708 0.165714 0.076961
#sd 144 0.296543 0.062478 0.092556 0.093092 0.085384 0.112198 0.102915 0.104849 0.085551 0.104067 0.208990 0.170567 0.079975
#sd 145 0.269989 0.087842 0.082358 0.082881 0.071800 0.131157 0.055144 0.097568 0.069752 0.058634 0.209513 0.154464 0.067302
#sd 146 0.331331 0.078312 0.116970 0.118022 0.134544 0.120462 0.139633 0.128011 0.143219 0.185065 0.234322 0.200623 0.122042
#sd 147 0.227126 0.070576 0.052878 0.052834 0.056527 0.092161 0.042809 0.068290 0.075810 0.038842 0.183400 0.105481 0.075240
#sd 148 0.213803 0.035612 0.010828 0.010820 0.040327 0.035532 0.033811 0.054806 0.051692 0.097999 0.054811 0.022840 0.037195
#sd 149 0.306206 0.069940 0.134319 0.134471 0.090796 0.130117 0.118163 0.108431 0.084122 0.099742 0.206624 0.205397 0.079365
#sd 150 0.315563 0.068355 0.153484 0.153613 0.109310 0.141825 0.149627 0.113141 0.061539 0.119613 0.214200 0.226760 0.065373
#sd 151 0.263738 0.063446 0.013147 0.013153 0.074613 0.103449 0.073611 0.091387 0.043284 0.172407 0.122735 0.028275 0.083606
#sd 152 0.174192 0.038760 0.018678 0.020064 0.049368 0.040121 0.030575 0.045341 0.132184 0.115997 0.044024 0.036189 0.067118
#sd 153 0.320214 0.072046 0.113484 0.113784 0.121081 0.119870 0.122169 0.118481 0.129890 0.163997 0.229995 0.194215 0.140145
#sd 154 0.321273 0.085105 0.115431 0.116560 0.116137 0.127957 0.117132 0.112882 0.110450 0.131454 0.244897 0.201794 0.106713
#sd 155 0.249177 0.050502 0.006300 0.007647 0.059827 0.066225 0.055112 0.068806 0.046205 0.156560 0.085121 0.015190 0.094753
#sd 156 0.256662 0.060092 0.015816 0.016347 0.067099 0.107534 0.068248 0.090034 0.061386 0.155558 0.132636 0.032640 0.050388
#sd 157 0.292975 0.080434 0.136418 0.136511 0.086320 0.103086 0.094695 0.083368 0.071123 0.079721 0.202177 0.195729 0.075737
#sd 158 0.286722 0.070144 0.115323 0.115389 0.102971 0.103133 0.104079 0.098081 0.070865 0.128846 0.203611 0.184410 0.087797
#sd 159 0.216425 0.040927 0.000903 0.004422 0.042606 0.048690 0.045684 0.054214 0.050906 0.131062 0.047176 0.010662 0.076973
#sd 160 0.199615 0.034841 0.045916 0.045910 0.069098 0.059843 0.043921 0.070908 0.069316 0.102716 0.073571 0.084637 0.091474
#sd 161 0.375408 0.122170 0.146702 0.147687 0.183869 0.161686 0.140980 0.182571 0.165969 0.244316 0.269287 0.247463 0.148103
#
# #branches= 12777, sd > 8.846787e-05, residual ratio > 0.100000, threshold |r| from t-test (E-value=0.000100): 0.050916 0.049873
# serial# #var.res. residue# #replacements 	corr. coeff., the lowest residual ratios for i, j, and partial corr. coeff. for each category
#	#replacements	delta_volume	delta_charge	delta_HB	delta_deir	delta-helix delta-beta delta-turn delta-aromatic delta_branch delta-cross	delta-ion delta-lone-pair max p.c.
# Correlations used: [1, -1, -1, -1, 0, 9, 0, 0, 0, 0, 1, 1, 9]
# r_x is set to 0 for sites which have too many contacts (> 15) for E-value=0.000100;
# r_s is set to 0 for sites which have too many contacts (> 15) for E-value=0.000100;
# Only r_s > threshold is used for both 1 terminal sites.
# method = 11
# residual ratio > 8.846787e-04 for ranking
# residue serial#,  corr. coeff., minimum residual ratios, and partial corr. coeff. for each category, target category no., score, rank
#	rank= -9 and 9999 are assigned to pairs excluded, and to pairs whose correlations are insignificant, respectively.
#	Pairs with rank= 9998 or 9997 are regarded as anomalous sites.
1 2	2 14	1 2	0.367649 0.705854 0.776557 0.031885	0.072735 0.823410 0.955854 0.002374	-0.084940 0.613153 0.987536 -0.019653	-0.140903 0.602028 0.980967 -0.041945	-0.232217 0.786891 0.932859 -0.074067	-0.000809 0.825035 0.972499 -0.015667	-0.151854 0.879270 0.936575 -0.037366	-0.206237 0.795061 0.930596 -0.044659	0.111597 0.735611 0.972250 0.070470	-0.237777 0.688448 0.947222 -0.119912	0.170701 0.671738 0.957201 0.059208	-0.480529 0.585573 0.834320 -0.160424	0.083654 0.862695 0.982617 0.062663	0 0.031885 9999
1 3	2 16	1 3	0.437003 0.705854 0.725448 0.027677	0.054156 0.823410 0.965921 0.052395	-0.062494 0.613153 0.861880 -0.023073	-0.103840 0.602028 0.867505 -0.032210	-0.187680 0.786891 0.942904 -0.072595	0.011719 0.825035 0.974110 -0.010743	-0.166263 0.879270 0.906873 -0.019524	-0.183308 0.795061 0.938048 -0.044367	0.181944 0.735611 0.938250 0.076061	-0.342509 0.688448 0.899203 -0.190076	0.241838 0.671738 0.938183 0.147151	-0.471974 0.585573 0.724879 -0.109987	0.086484 0.862695 0.964475 0.060717	0 0.027677 9999
1 4	2 13	1 4	0.364942 0.705854 0.778926 -0.001740	0.016061 0.823410 0.966875 -0.018093	-0.650160 0.613153 0.664377 -0.480682	-0.669778 0.602028 0.643400 -0.496117	-0.170296 0.786891 0.939599 -0.048298	0.028924 0.825035 0.967716 -0.012237	-0.147789 0.879270 0.947392 -0.058341	-0.203337 0.795061 0.927375 -0.047175	0.119072 0.735611 0.955025 0.022956	-0.227026 0.688448 0.934869 -0.057034	0.110894 0.671738 0.972993 0.001909	-0.698278 0.585573 0.520501 -0.335058	0.061117 0.862695 0.977586 0.034449	0 0.000000 9999
1 5	2 19	1 5	0.387807 0.705854 0.757846 -0.004578	0.081637 0.823410 0.960001 0.027560	0.006099 0.613153 0.976056 0.014656	-0.012562 0.602028 0.971405 0.008426	-0.156851 0.786891 0.949508 -0.019503	0.059029 0.825035 0.970222 0.002335	-0.109418 0.879270 0.949675 -0.024603	-0.185933 0.795061 0.925681 -0.019885	0.134168 0.735611 0.960504 0.059762	-0.238420 0.688448 0.936606 -0.081600	0.142885 0.671738 0.973822 0.053560	-0.148676 0.585573 0.959612 -0.014792	0.053903 0.862695 0.974738 0.041816	0 0.000000 9999
1 6	2 9	1 6	0.428988 0.705854 0.767106 0.146961	-0.420050 0.823410 0.798693 -0.239069	0.082793 0.613153 0.993226 0.010755	0.071598 0.602028 0.995293 0.011729	-0.160909 0.786891 0.975201 -0.076404	-0.373353 0.825035 0.832027 -0.174881	0.172393 0.879270 0.957154 0.080869	0.365024 0.795061 0.866930 0.173420	0.159274 0.735611 0.965043 0.089668	0.263103 0.688448 0.957592 0.167053	0.415266 0.671738 0.868941 0.190282	-0.496320 0.585573 0.758891 -0.055503	0.086167 0.862695 0.978922 0.077840	0 0.146961 -9
1 7	2 20	1 7	0.365246 0.705854 0.793221 0.044828	-0.125887 0.823410 0.960237 -0.047917	-0.210997 0.613153 0.914192 -0.073229	-0.211055 0.602028 0.905515 -0.054288	0.141172 0.786891 0.952409 0.031809	0.012784 0.825035 0.973362 0.012430	0.103627 0.879270 0.947604 0.024680	0.145033 0.795061 0.945654 0.016899	0.103897 0.735611 0.961154 0.043867	0.145583 0.688448 0.963793 0.068760	0.049725 0.671738 0.953766 0.018544	0.145523 0.585573 0.924465 0.012743	0.052290 0.862695 0.981249 0.032282	0 0.044828 259
1 8	2 20	1 8	0.365161 0.705854 0.761708 0.002141	-0.125394 0.823410 0.916929 0.029308	0.018546 0.613153 0.960860 0.027178	0.019055 0.602028 0.963932 0.026281	0.082457 0.786891 0.961732 0.037786	-0.113376 0.825035 0.966622 -0.021618	0.058676 0.879270 0.967803 0.021779	0.156162 0.795061 0.954178 0.034989	0.084041 0.735611 0.964540 0.026002	0.125437 0.688448 0.969060 0.050816	-0.151969 0.671738 0.932597 -0.041762	-0.161124 0.585573 0.937296 -0.031180	0.055432 0.862695 0.978328 0.029959	0 0.002141 9999
1 9	2 20	1 9	0.304890 0.705854 0.817542 0.005234	-0.161624 0.823410 0.912634 -0.026043	0.042021 0.613153 0.969387 0.034912	0.041715 0.602028 0.969005 0.032734	-0.024092 0.786891 0.971900 -0.034186	-0.099068 0.825035 0.943192 -0.008277	0.047524 0.879270 0.966483 0.000561	0.111302 0.795061 0.949734 -0.001940	0.073261 0.735611 0.962385 0.009654	0.163135 0.688448 0.955768 0.076998	0.029971 0.671738 0.976546 -0.005082	-0.140088 0.585573 0.951405 -0.043246	0.038125 0.862695 0.974918 0.031696	0 0.005234 9999
1 10	2 15	1 10	0.383055 0.705854 0.807381 0.022511	0.006512 0.823410 0.945369 -0.016276	0.000337 0.613153 0.947863 0.011292	-0.016263 0.602028 0.949768 -0.001542	-0.155547 0.786891 0.948191 -0.035074	0.030521 0.825035 0.964901 0.014195	-0.183473 0.879270 0.914975 -0.045012	-0.159621 0.795061 0.932078 -0.028943	0.267134 0.735611 0.932461 0.195247	-0.245909 0.688448 0.933281 -0.081246	0.144508 0.671738 0.953204 0.039332	-0.305177 0.585573 0.883199 -0.051302	0.099206 0.862695 0.985645 0.085587	0 0.022511 9999
1 11	2 12	1 11	0.356115 0.705854 0.819253 0.068654	-0.244198 0.823410 0.883207 -0.049805	0.023221 0.613153 0.968518 0.014029	0.019789 0.602028 0.967333 0.014759	-0.073880 0.786891 0.958938 -0.017265	-0.285860 0.825035 0.876994 -0.091422	0.091145 0.879270 0.971407 0.048483	0.273174 0.795061 0.917493 0.109829	0.098376 0.735611 0.948819 0.060640	0.142527 0.688448 0.980971 0.084753	0.453168 0.671738 0.814307 0.173341	-0.202670 0.585573 0.946286 -0.024235	0.056414 0.862695 0.985517 0.042007	0 0.068654 76
1 12	2 14	1 12	0.495236 0.705854 0.694590 0.132306	0.331360 0.823410 0.838356 0.115890	0.524244 0.613153 0.754882 0.157733	0.523392 0.602028 0.749093 0.130363	0.397828 0.786891 0.828664 0.220166	0.294238 0.825035 0.863985 0.098146	0.177867 0.879270 0.926454 0.077778	0.279286 0.795061 0.891366 0.110674	0.235831 0.735611 0.964073 0.168427	0.238419 0.688448 0.923029 0.080438	0.384785 0.671738 0.866417 0.144399	0.486327 0.585573 0.774298 0.086024	0.132424 0.862695 0.987976 0.118345	0 0.132306 10
1 13	2 18	1 13	0.404392 0.705854 0.806727 0.037545	-0.125471 0.823410 0.927214 -0.002716	-0.065507 0.613153 0.955081 -0.011287	-0.068898 0.602028 0.953594 -0.013342	0.178877 0.786891 0.930527 0.060795	-0.257723 0.825035 0.891917 -0.104311	0.002416 0.879270 0.957004 0.015933	0.128582 0.795061 0.937946 0.071217	0.134810 0.735611 0.958283 0.059730	0.312645 0.688448 0.908885 0.175481	-0.518545 0.671738 0.786451 -0.252641	-0.327196 0.585573 0.877388 -0.052126	0.086107 0.862695 0.978921 0.085262	0 0.037545 9999
1 14	2 19	1 14	0.366848 0.705854 0.805759 0.009784	-0.233537 0.823410 0.887583 -0.058179	0.042561 0.613153 0.955205 0.053676	0.039677 0.602028 0.955117 0.053367	0.003336 0.786891 0.965647 -0.012359	-0.091162 0.825035 0.955465 0.001281	0.062301 0.879270 0.957560 0.002547	0.131378 0.795061 0.935779 0.015249	0.133789 0.735611 0.960456 0.046914	0.268748 0.688448 0.914145 0.132750	-0.117289 0.671738 0.950778 0.000692	-0.197005 0.585573 0.924255 0.006128	0.089130 0.862695 0.976719 0.068665	0 0.009784 9999
1 15	2 14	1 15	0.310707 0.705854 0.831278 0.008324	0.060222 0.823410 0.962227 -0.012268	-0.074670 0.613153 0.982305 -0.024746	-0.140056 0.602028 0.960612 -0.089526	-0.263537 0.786891 0.910490 -0.072332	0.146805 0.825035 0.952278 0.038651	-0.001773 0.879270 0.973650 -0.001532	-0.220039 0.795061 0.931612 -0.047069	0.134475 0.735611 0.943199 0.052953	-0.206801 0.688448 0.942687 -0.037967	0.152504 0.671738 0.963382 0.027332	-0.277076 0.585573 0.911645 -0.020998	0.048491 0.862695 0.981528 0.021354	0 0.008324 9999
1 16	2 20	1 16	0.357907 0.705854 0.761802 -0.029655	0.018499 0.823410 0.967769 -0.025842	-0.080548 0.613153 0.952495 -0.036890	-0.081108 0.602028 0.955228 -0.033249	-0.099214 0.786891 0.946719 -0.017376	0.034960 0.825035 0.972281 0.013400	-0.088717 0.879270 0.960018 -0.017978	-0.132311 0.795061 0.940914 -0.026598	0.102284 0.735611 0.957650 0.010154	-0.137291 0.688448 0.943616 0.005418	-0.038315 0.671738 0.956525 -0.014585	-0.186851 0.585573 0.937074 -0.047450	0.024690 0.862695 0.978787 -0.000630	0 0.000000 9999
1 17	2 19	1 17	0.342751 0.705854 0.748518 -0.003011	0.062087 0.823410 0.970115 0.008606	0.058114 0.613153 0.949024 0.006234	0.048640 0.602028 0.947825 0.015367	-0.064142 0.786891 0.965104 -0.018561	0.027047 0.825035 0.974917 0.003496	-0.058753 0.879270 0.972788 -0.019549	-0.076373 0.795061 0.962438 -0.026497	-0.037822 0.735611 0.971588 0.016632	-0.022415 0.688448 0.969232 0.003024	-0.000316 0.671738 0.973278 -0.008603	-0.051277 0.585573 0.964576 -0.020641	-0.120200 0.862695 0.957176 -0.050943	0 0.000000 9999
1 18	2 20	1 18	0.346333 0.705854 0.815073 0.021262	0.149005 0.823410 0.915100 0.048121	0.228337 0.613153 0.906747 0.076680	0.226668 0.602028 0.910502 0.077393	0.066078 0.786891 0.964019 0.028700	-0.041654 0.825035 0.969627 -0.013215	-0.028639 0.879270 0.966184 -0.013697	0.047530 0.795061 0.962866 0.030652	0.086096 0.735611 0.967509 0.016751	0.082093 0.688448 0.970065 0.010889	-0.005438 0.671738 0.958573 -0.009303	0.130996 0.585573 0.937887 0.031301	0.023350 0.862695 0.982683 0.018200	0 0.021262 9999
1 19	2 18	1 19	0.363490 0.705854 0.803848 0.042501	0.182503 0.823410 0.934870 0.068343	-0.019381 0.613153 0.985486 0.013574	-0.053833 0.602028 0.972776 0.009869	-0.184595 0.786891 0.935853 -0.038878	0.007729 0.825035 0.969859 -0.008249	-0.069397 0.879270 0.971514 -0.008644	0.003173 0.795061 0.965179 -0.003124	-0.257875 0.735611 0.899819 -0.087512	0.165663 0.688448 0.943199 0.027231	0.123440 0.671738 0.975395 0.035223	-0.116829 0.585573 0.975321 0.001646	0.066817 0.862695 0.973964 0.033654	0 0.042501 322
1 20	2 20	1 20	0.375404 0.705854 0.738400 0.026764	-0.063675 0.823410 0.959537 -0.009629	-0.027818 0.613153 0.973924 -0.026928	-0.033657 0.602028 0.972392 -0.021756	-0.038769 0.786891 0.969122 0.003861	-0.069217 0.825035 0.961933 -0.018771	-0.099752 0.879270 0.946086 -0.017504	-0.015553 0.795061 0.973798 -0.012240	0.095215 0.735611 0.964037 0.040749	-0.029786 0.688448 0.969343 -0.005663	-0.045178 0.671738 0.962951 -0.002302	-0.110816 0.585573 0.955672 -0.013489	0.036124 0.862695 0.980965 0.021413	0 0.026764 9999
1 21	2 20	1 21	0.316565 0.705854 0.753038 -0.010668	0.006754 0.823410 0.971267 0.021014	-0.024343 0.613153 0.944606 0.012793	-0.031519 0.602028 0.946784 0.012900	0.120999 0.786891 0.961095 0.050858	-0.047194 0.825035 0.962546 -0.013260	0.020428 0.879270 0.969559 0.019540	0.124515 0.795061 0.950714 0.040288	-0.004009 0.735611 0.972336 -0.002695	0.092353 0.688448 0.972216 0.006298	-0.101807 0.671738 0.952676 -0.021663	-0.019211 0.585573 0.965547 0.008510	-0.046672 0.862695 0.969884 -0.027643	0 0.000000 9999
1 22	2 19	1 22	0.309245 0.705854 0.805259 0.017863	-0.067277 0.823410 0.968730 0.000083	-0.033006 0.613153 0.957939 0.004977	-0.032952 0.602028 0.958350 0.001997	0.072577 0.786891 0.968710 0.050843	-0.111290 0.825035 0.943644 -0.002992	0.050412 0.879270 0.966822 0.052675	0.199016 0.795061 0.928960 0.046649	0.068508 0.735611 0.976288 0.017966	0.155518 0.688448 0.956616 0.063779	-0.103027 0.671738 0.957675 -0.020283	-0.059127 0.585573 0.962248 0.004520	0.027809 0.862695 0.983251 0.006915	0 0.017863 9999
1 23	2 20	1 23	0.285226 0.705854 0.752373 -0.035316	0.011422 0.823410 0.977587 0.004554	0.009924 0.613153 0.962116 -0.009851	0.007704 0.602028 0.962491 -0.009229	0.069886 0.786891 0.962844 -0.009543	0.009568 0.825035 0.980013 -0.001590	-0.026007 0.879270 0.974224 -0.000130	0.012951 0.795061 0.977900 0.006180	0.008650 0.735611 0.974234 -0.025987	0.073754 0.688448 0.972214 0.005259	-0.127398 0.671738 0.939607 -0.008067	-0.053133 0.585573 0.973316 -0.008471	0.000276 0.862695 0.974794 0.012257	0 0.000000 9999
1 24	2 20	1 24	0.337074 0.705854 0.813178 0.004763	0.169725 0.823410 0.904710 0.009593	0.004628 0.613153 0.973671 0.016343	-0.017339 0.602028 0.980072 0.017803	-0.221739 0.786891 0.903101 -0.034962	0.079945 0.825035 0.966885 -0.005864	-0.099949 0.879270 0.954599 -0.026140	-0.093393 0.795061 0.960558 -0.004705	-0.320302 0.735611 0.880604 -0.103374	0.199950 0.688448 0.950532 0.065235	0.112842 0.671738 0.965431 0.003331	-0.110944 0.585573 0.952325 -0.007111	0.054617 0.862695 0.979301 0.040903	0 0.004763 9999
1 25	2 20	1 25	0.320685 0.705854 0.752848 0.009986	-0.081235 0.823410 0.955594 -0.015971	0.015582 0.613153 0.964845 0.021649	0.014911 0.602028 0.965459 0.023439	0.004490 0.786891 0.967385 -0.034550	-0.092356 0.825035 0.951539 -0.016064	-0.039215 0.879270 0.960812 -0.038706	0.032538 0.795061 0.944397 -0.037431	0.048384 0.735611 0.979102 0.004115	-0.001285 0.688448 0.969037 -0.030375	-0.094406 0.671738 0.939128 -0.015871	-0.093089 0.585573 0.967691 -0.041253	0.031210 0.862695 0.987376 0.009285	0 0.009986 9999
1 26	2 20	1 26	0.248091 0.705854 0.814301 -0.011063	0.016739 0.823410 0.980931 0.015542	-0.152267 0.613153 0.931809 -0.004313	-0.151216 0.602028 0.931094 -0.004394	0.110245 0.786891 0.944065 -0.012592	0.066899 0.825035 0.955250 -0.009151	0.145717 0.879270 0.917623 0.021774	0.008052 0.795061 0.981085 0.011788	0.071060 0.735611 0.977213 0.021357	0.077807 0.688448 0.981172 0.007833	0.034218 0.671738 0.981257 -0.007181	0.118926 0.585573 0.952187 -0.002307	0.043447 0.862695 0.979262 0.011020	0 0.000000 9999
1 27	2 20	1 27	0.295722 0.705854 0.760798 -0.019252	0.013349 0.823410 0.970794 0.046771	-0.074902 0.613153 0.962728 -0.011469	-0.075140 0.602028 0.963132 -0.010038	0.140312 0.786891 0.956631 0.033023	0.024681 0.825035 0.957371 0.020956	0.109502 0.879270 0.957206 0.052516	0.071924 0.795061 0.954862 -0.006028	0.040567 0.735611 0.977187 -0.017260	0.114087 0.688448 0.968551 0.038276	-0.090531 0.671738 0.943884 0.008630	0.031550 0.585573 0.974849 0.030128	0.012635 0.862695 0.986241 0.000074	0 0.000000 9999
1 28	2 20	1 28	0.313899 0.705854 0.762672 0.000693	0.113788 0.823410 0.931962 0.001665	0.017764 0.613153 0.965265 0.008409	0.003053 0.602028 0.967390 0.006617	-0.102554 0.786891 0.963477 -0.031363	-0.137205 0.825035 0.943548 -0.010511	-0.122460 0.879270 0.945838 -0.028671	0.098005 0.795061 0.959933 0.001874	-0.250858 0.735611 0.906303 -0.056070	0.115725 0.688448 0.959562 -0.002998	0.021833 0.671738 0.978811 0.001372	-0.104722 0.585573 0.960367 0.004658	0.012658 0.862695 0.976267 0.006472	0 0.000693 9999
1 29	2 20	1 29	0.340698 0.705854 0.728393 -0.003772	-0.023458 0.823410 0.975995 0.001887	-0.050905 0.613153 0.958744 -0.011433	-0.050811 0.602028 0.957798 -0.016331	0.061486 0.786891 0.967598 0.017018	0.029500 0.825035 0.978262 0.002838	-0.008892 0.879270 0.955124 0.011749	0.021522 0.795061 0.969813 0.021787	0.104192 0.735611 0.968514 0.044342	0.007976 0.688448 0.973043 0.005176	-0.038485 0.671738 0.950126 0.003488	0.031358 0.585573 0.960413 0.014094	0.008409 0.862695 0.979036 -0.016341	0 0.000000 9999
1 30	2 20	1 30	0.289387 0.705854 0.810268 -0.004796	-0.080663 0.823410 0.956095 0.003015	0.051890 0.613153 0.965656 0.047368	0.043992 0.602028 0.965228 0.042691	0.111924 0.786891 0.960877 0.025932	-0.121073 0.825035 0.943401 -0.013566	0.118314 0.879270 0.935253 0.016291	0.149772 0.795061 0.942248 0.028167	0.077120 0.735611 0.952728 -0.008277	0.102039 0.688448 0.974228 0.035311	0.025460 0.671738 0.971713 0.005944	-0.158340 0.585573 0.951154 -0.050833	0.031015 0.862695 0.981103 0.010444	0 0.000000 9999
1 31	2 20	1 31	0.428671 0.705854 0.752627 0.071765	-0.070291 0.823410 0.968110 -0.005489	-0.000793 0.613153 0.963207 0.017742	-0.001086 0.602028 0.965246 0.019417	0.066559 0.786891 0.970539 -0.001003	-0.125763 0.825035 0.955264 -0.018764	-0.178408 0.879270 0.922269 -0.058075	-0.037887 0.795061 0.972653 -0.032046	0.119726 0.735611 0.954041 0.062742	0.175966 0.688448 0.948454 0.037033	-0.387595 0.671738 0.872977 -0.150515	-0.249403 0.585573 0.929480 -0.074000	0.083815 0.862695 0.970414 0.070149	0 0.071765 67
1 32	2 20	1 32	0.398132 0.705854 0.722701 0.007870	0.046475 0.823410 0.960887 -0.019231	-0.014908 0.613153 0.972553 -0.006078	-0.017648 0.602028 0.972197 0.009312	-0.183498 0.786891 0.921414 -0.040768	0.042881 0.825035 0.976612 0.027147	-0.153943 0.879270 0.915044 -0.025877	-0.209399 0.795061 0.910702 -0.049032	0.119665 0.735611 0.963796 0.066330	-0.276591 0.688448 0.917725 -0.087078	0.098656 0.671738 0.968008 0.001901	-0.137144 0.585573 0.949098 -0.036209	0.042704 0.862695 0.979941 0.028822	0 0.007870 9999
1 33	2 20	1 33	0.377212 0.705854 0.712127 -0.049321	-0.026628 0.823410 0.962513 -0.017966	-0.151891 0.613153 0.930593 -0.090041	-0.156527 0.602028 0.926514 -0.099773	-0.045469 0.786891 0.954832 0.000796	0.091169 0.825035 0.945838 -0.000320	-0.017067 0.879270 0.928693 -0.004799	-0.108186 0.795061 0.943478 0.014219	0.024280 0.735611 0.955772 0.008923	-0.106424 0.688448 0.937818 0.035276	0.125153 0.671738 0.967656 0.036991	0.037261 0.585573 0.945785 0.034185	0.039534 0.862695 0.975164 0.007795	0 0.000000 9999
1 34	2 20	1 34	0.352727 0.705854 0.772430 0.010890	-0.120336 0.823410 0.959124 -0.058039	-0.266708 0.613153 0.900781 -0.095743	-0.265616 0.602028 0.900200 -0.085613	0.138299 0.786891 0.942325 0.009007	0.039606 0.825035 0.972496 0.017670	0.108073 0.879270 0.926522 -0.006362	0.133469 0.795061 0.942344 0.010612	0.090965 0.735611 0.971292 0.054752	0.111952 0.688448 0.969711 0.055965	0.105635 0.671738 0.966014 0.017385	0.227359 0.585573 0.923077 0.043070	0.053775 0.862695 0.977696 0.047264	0 0.010890 9999
1 35	2 20	1 35	0.433308 0.705854 0.722818 0.056218	0.053719 0.823410 0.940576 -0.011237	-0.012782 0.613153 0.974809 0.007692	-0.026059 0.602028 0.972430 0.005530	-0.050242 0.786891 0.938190 0.036667	-0.048682 0.825035 0.957381 -0.019572	-0.011403 0.879270 0.960002 0.031743	0.039583 0.795061 0.961601 0.047915	-0.155873 0.735611 0.916075 -0.018179	0.127834 0.688448 0.959660 0.030680	-0.125813 0.671738 0.934461 -0.056589	-0.175411 0.585573 0.946984 -0.046702	0.020098 0.862695 0.979493 0.016203	0 0.056218 132
1 36	2 20	1 36	0.340331 0.705854 0.737363 -0.019723	0.076473 0.823410 0.956248 0.021150	0.037604 0.613153 0.947729 -0.028526	0.024419 0.602028 0.953987 -0.028772	-0.022622 0.786891 0.958224 -0.011706	-0.071958 0.825035 0.954262 -0.017627	-0.031681 0.879270 0.950344 -0.007270	0.073445 0.795061 0.963616 0.008870	-0.201208 0.735611 0.939097 -0.087300	0.089960 0.688448 0.969506 0.034812	0.078167 0.671738 0.969669 -0.002565	-0.045106 0.585573 0.962090 -0.034434	-0.082685 0.862695 0.958784 -0.013727	0 0.000000 9999
1 37	2 20	1 37	0.380053 0.705854 0.716600 0.020620	-0.030823 0.823410 0.962245 -0.005660	0.082860 0.613153 0.945434 0.040391	0.082119 0.602028 0.947905 0.046036	0.072485 0.786891 0.962222 0.048712	-0.073868 0.825035 0.971556 -0.027753	-0.012489 0.879270 0.964977 0.007770	0.055971 0.795061 0.965668 0.052810	0.110825 0.735611 0.966461 0.036658	0.069302 0.688448 0.961722 0.030519	-0.138229 0.671738 0.934713 -0.023328	-0.003823 0.585573 0.948500 -0.004661	0.035972 0.862695 0.979603 0.015047	0 0.020620 9999
1 38	2 20	1 38	0.341444 0.705854 0.798754 0.017755	0.064315 0.823410 0.958235 0.010080	0.245564 0.613153 0.904454 0.062399	0.236162 0.602028 0.909204 0.057951	0.174239 0.786891 0.915731 0.025148	0.077792 0.825035 0.966698 0.018587	0.067390 0.879270 0.957281 -0.008748	0.086179 0.795061 0.956973 0.005940	0.046803 0.735611 0.959169 -0.015560	0.139354 0.688448 0.960098 0.046657	0.043207 0.671738 0.976356 0.008890	0.189227 0.585573 0.917804 0.075846	-0.015669 0.862695 0.977405 -0.016483	0 0.017755 9999
1 39	2 20	1 39	0.327942 0.705854 0.759535 0.008608	-0.040148 0.823410 0.965754 0.007310	-0.016848 0.613153 0.967815 -0.032245	-0.016431 0.602028 0.968413 -0.025064	0.090462 0.786891 0.961398 0.016988	-0.033762 0.825035 0.971694 0.002239	-0.035492 0.879270 0.965774 0.003586	0.042975 0.795061 0.965205 0.013930	0.060940 0.735611 0.970890 -0.023104	0.066166 0.688448 0.966755 -0.015388	-0.192745 0.671738 0.913595 -0.014341	-0.105314 0.585573 0.955706 -0.027891	0.000632 0.862695 0.984117 -0.011834	0 0.008608 9999
1 40	2 20	1 40	0.331285 0.705854 0.767541 0.009352	0.016032 0.823410 0.972827 -0.029732	-0.006932 0.613153 0.973480 -0.008902	-0.014614 0.602028 0.972495 -0.006988	-0.143880 0.786891 0.946111 -0.017014	0.057557 0.825035 0.974519 0.019946	-0.135724 0.879270 0.947529 -0.044149	-0.202680 0.795061 0.916811 -0.045750	0.061613 0.735611 0.957797 0.009409	-0.159078 0.688448 0.941750 -0.001956	0.088856 0.671738 0.970375 0.017641	-0.102057 0.585573 0.968812 -0.019773	0.015346 0.862695 0.982138 0.006020	0 0.009352 9999
1 41	2 20	1 41	0.264140 0.705854 0.789511 -0.021566	-0.010717 0.823410 0.977899 0.008595	-0.020880 0.613153 0.966504 0.004054	-0.022043 0.602028 0.965352 0.010109	0.066865 0.786891 0.964089 -0.010851	-0.002133 0.825035 0.981608 -0.026398	-0.014866 0.879270 0.978548 -0.007133	0.002046 0.795061 0.981315 0.001132	0.041265 0.735611 0.978425 0.010251	0.074092 0.688448 0.972730 -0.006618	-0.137958 0.671738 0.943620 -0.020171	-0.039457 0.585573 0.978067 -0.008384	-0.000206 0.862695 0.985538 -0.004530	0 0.000000 9999
1 42	2 20	1 42	0.317191 0.705854 0.769346 -0.005054	0.023483 0.823410 0.974409 -0.006002	-0.007811 0.613153 0.977188 0.002288	-0.002872 0.602028 0.975803 0.003031	-0.112848 0.786891 0.953158 -0.013540	0.065839 0.825035 0.979839 0.041179	-0.122598 0.879270 0.938185 -0.011603	-0.141992 0.795061 0.937908 -0.015937	0.013795 0.735611 0.965866 -0.020696	-0.146705 0.688448 0.941934 -0.005418	0.088059 0.671738 0.979290 0.024326	-0.100462 0.585573 0.964542 -0.026304	0.039957 0.862695 0.980812 0.003767	0 0.000000 9999
1 43	2 20	1 43	0.257540 0.705854 0.805491 -0.010612	-0.063001 0.823410 0.978855 -0.024863	-0.139104 0.613153 0.920076 -0.017397	-0.140573 0.602028 0.920095 -0.016416	0.098117 0.786891 0.964898 0.021126	-0.026427 0.825035 0.976597 -0.006513	0.079133 0.879270 0.966844 0.025233	0.142887 0.795061 0.945481 0.016859	0.068570 0.735611 0.976971 0.033098	0.078426 0.688448 0.980661 0.023451	-0.028586 0.671738 0.972095 -0.017794	0.067405 0.585573 0.958834 -0.008816	0.040610 0.862695 0.985832 0.028392	0 0.000000 9999
1 44	2 20	1 44	0.239451 0.705854 0.849821 -0.020815	-0.106875 0.823410 0.924828 -0.001513	0.011664 0.613153 0.973624 -0.009139	0.011839 0.602028 0.972789 0.003857	-0.029506 0.786891 0.971703 0.011518	-0.135425 0.825035 0.926788 -0.002055	0.026272 0.879270 0.977403 0.021771	0.165830 0.795061 0.932549 0.013769	0.057700 0.735611 0.981265 0.016398	0.127691 0.688448 0.968943 0.066621	0.010641 0.671738 0.975240 -0.007952	-0.091212 0.585573 0.954691 0.000511	0.028099 0.862695 0.985519 0.004521	0 0.000000 9999
1 45	2 20	1 45	0.315562 0.705854 0.790270 0.008996	0.022663 0.823410 0.969417 -0.016696	0.104900 0.613153 0.945920 0.019112	0.103915 0.602028 0.944785 0.010945	0.168384 0.786891 0.923260 0.016175	0.076551 0.825035 0.971580 0.019085	0.048473 0.879270 0.980481 0.028260	0.069896 0.795061 0.969403 0.000766	0.058969 0.735611 0.970456 -0.006351	0.112800 0.688448 0.965638 0.013979	-0.083815 0.671738 0.965960 -0.032862	0.068011 0.585573 0.961466 0.001208	0.031868 0.862695 0.981351 0.010980	0 0.008996 9999
1 46	2 20	1 46	0.291057 0.705854 0.783927 -0.001524	-0.022728 0.823410 0.980479 -0.012038	0.047438 0.613153 0.959164 -0.005010	0.047231 0.602028 0.961036 0.002311	0.105654 0.786891 0.966403 0.031877	-0.060887 0.825035 0.979597 -0.019843	0.014484 0.879270 0.980635 0.037638	0.070857 0.795061 0.974868 0.032337	0.040066 0.735611 0.978063 -0.015259	0.085760 0.688448 0.969450 -0.008118	-0.119779 0.671738 0.952581 -0.017440	-0.048078 0.585573 0.977684 -0.030457	0.045623 0.862695 0.982124 0.028962	0 0.000000 9999
1 47	2 20	1 47	0.334325 0.705854 0.799327 0.013189	0.036514 0.823410 0.972735 0.042837	0.004908 0.613153 0.958842 0.040170	-0.013431 0.602028 0.954644 0.020203	-0.165046 0.786891 0.960936 -0.075518	0.011714 0.825035 0.979051 0.008299	-0.155825 0.879270 0.943262 -0.056782	-0.125840 0.795061 0.965677 -0.053123	-0.017941 0.735611 0.966479 -0.054144	-0.134237 0.688448 0.954891 -0.022486	0.089678 0.671738 0.977108 0.027833	-0.134881 0.585573 0.954117 -0.027601	0.058877 0.862695 0.984763 0.051838	0 0.013189 9999
1 48	2 20	1 48	0.360170 0.705854 0.773431 0.021642	0.061416 0.823410 0.968540 0.023859	0.160306 0.613153 0.927321 0.032966	0.160091 0.602028 0.928325 0.026182	0.131313 0.786891 0.925886 -0.009989	0.044574 0.825035 0.972653 0.018063	0.007293 0.879270 0.965941 -0.007639	0.042705 0.795061 0.964130 -0.015795	0.074435 0.735611 0.973816 0.018124	0.105244 0.688448 0.968393 0.012391	-0.051777 0.671738 0.964932 -0.005558	0.076057 0.585573 0.956274 0.000288	-0.016923 0.862695 0.971493 -0.015978	0 0.021642 9999
1 49	2 19	1 49	0.331490 0.705854 0.828047 0.005279	0.067653 0.823410 0.965654 0.022037	-0.020867 0.613153 0.956544 0.024028	-0.022337 0.602028 0.971278 0.032768	-0.163630 0.786891 0.930495 0.001057	0.116249 0.825035 0.957171 0.018507	0.025123 0.879270 0.975461 0.003827	-0.167406 0.795061 0.939728 -0.013220	0.096946 0.735611 0.973402 0.029815	-0.157386 0.688448 0.956095 -0.014399	0.077202 0.671738 0.971225 -0.014414	-0.117304 0.585573 0.926995 0.048894	0.058007 0.862695 0.981199 0.036388	0 0.005279 9999
1 50	2 20	1 50	0.395164 0.705854 0.745826 0.014516	0.010055 0.823410 0.958991 0.002933	-0.101166 0.613153 0.951553 -0.098134	-0.101741 0.602028 0.949390 -0.111185	0.128893 0.786891 0.945177 0.010882	-0.014607 0.825035 0.969244 -0.030293	-0.010037 0.879270 0.954043 0.010968	0.087307 0.795061 0.959897 0.060792	0.054169 0.735611 0.972874 -0.004267	0.139141 0.688448 0.956110 0.057763	-0.198787 0.671738 0.916806 -0.029287	-0.096278 0.585573 0.949067 -0.003606	0.044095 0.862695 0.980704 0.023376	0 0.014516 9999
1 51	2 18	1 51	0.379784 0.705854 0.781901 0.008454	0.050983 0.823410 0.959345 0.000367	0.001923 0.613153 0.966072 0.011510	-0.007847 0.602028 0.969634 0.019569	-0.162822 0.786891 0.934879 -0.020884	0.044413 0.825035 0.971666 0.002838	-0.106637 0.879270 0.949767 -0.013524	-0.214727 0.795061 0.908882 -0.024805	0.127787 0.735611 0.944117 -0.003974	-0.218612 0.688448 0.925371 -0.021221	0.129954 0.671738 0.958326 -0.004550	-0.133859 0.585573 0.934710 0.028614	0.070047 0.862695 0.980287 0.054460	0 0.008454 9999
1 52	2 20	1 52	0.416037 0.705854 0.795395 0.109094	0.186574 0.823410 0.902599 0.046578	-0.076729 0.613153 0.943132 -0.071726	0.243924 0.602028 0.898396 0.084828	-0.169876 0.786891 0.945099 -0.066255	0.059883 0.825035 0.956264 -0.028511	-0.072560 0.879270 0.963421 -0.009606	-0.129047 0.795061 0.931955 0.004869	-0.209387 0.735611 0.928880 -0.100684	0.061825 0.688448 0.958810 0.055036	0.123797 0.671738 0.951222 0.013125	-0.133572 0.585573 0.940321 -0.066290	0.068903 0.862695 0.977269 0.045164	0 0.109094 21
1 53	2 19	1 53	0.359209 0.705854 0.797883 0.009024	-0.186351 0.823410 0.933189 -0.077808	-0.312030 0.613153 0.886176 -0.063540	-0.313260 0.602028 0.872506 -0.034384	0.160406 0.786891 0.923601 0.007765	-0.014413 0.825035 0.970578 -0.009579	0.113403 0.879270 0.936325 0.022974	0.237865 0.795061 0.883372 0.051456	0.098887 0.735611 0.959234 0.048922	0.116353 0.688448 0.948312 0.024307	0.206865 0.671738 0.939553 0.038393	0.275006 0.585573 0.867656 0.041025	0.052064 0.862695 0.970585 0.026837	0 0.009024 9999
1 54	2 20	1 54	0.412523 0.705854 0.727262 0.022524	-0.087315 0.823410 0.958653 -0.031705	-0.027019 0.613153 0.938621 -0.029431	-0.049203 0.602028 0.958671 -0.021789	0.126462 0.786891 0.941020 0.007318	-0.098633 0.825035 0.968041 -0.012375	-0.107263 0.879270 0.948361 -0.033754	0.040209 0.795061 0.971705 -0.010193	0.089323 0.735611 0.949670 0.038690	0.116192 0.688448 0.954081 -0.030174	-0.271205 0.671738 0.881152 -0.024203	-0.192428 0.585573 0.892592 -0.027677	0.033849 0.862695 0.977190 0.021678	0 0.022524 9999
1 55	2 20	1 55	0.398625 0.705854 0.727825 0.001990	-0.177350 0.823410 0.907424 -0.017149	0.005858 0.613153 0.963403 -0.029084	0.005813 0.602028 0.955355 -0.024896	0.002297 0.786891 0.968542 0.012470	0.204230 0.825035 0.908144 0.054296	0.072771 0.879270 0.969262 0.028535	-0.151862 0.795061 0.931980 -0.017976	0.087253 0.735611 0.966335 0.032817	0.182457 0.688448 0.937862 0.030741	0.124358 0.671738 0.953613 0.011003	-0.152558 0.585573 0.930763 -0.003810	0.060664 0.862695 0.975207 0.042879	0 0.001990 9999
1 56	2 20	1 56	0.308160 0.705854 0.812093 -0.017939	-0.196175 0.823410 0.883934 -0.025171	0.045368 0.613153 0.953841 0.024861	0.034275 0.602028 0.955721 0.016396	0.022955 0.786891 0.965012 0.023571	-0.196760 0.825035 0.912049 -0.030509	0.097974 0.879270 0.960077 0.031566	0.206261 0.795061 0.911895 0.035822	0.096068 0.735611 0.931642 -0.011699	0.138028 0.688448 0.965996 0.057585	0.137698 0.671738 0.953336 0.018557	-0.129065 0.585573 0.948538 0.008909	0.053342 0.862695 0.973982 0.032756	0 0.000000 9999
1 57	2 20	1 57	0.394550 0.705854 0.725429 0.004645	0.003303 0.823410 0.966451 -0.012028	0.038251 0.613153 0.966090 0.023818	0.034316 0.602028 0.965771 0.029410	0.150888 0.786891 0.941875 0.021246	0.048005 0.825035 0.969193 -0.006723	-0.115055 0.879270 0.946856 -0.022307	-0.009117 0.795061 0.972592 -0.008226	0.074961 0.735611 0.965095 0.014046	0.137883 0.688448 0.958001 0.032811	-0.288686 0.671738 0.880853 -0.056339	-0.186235 0.585573 0.927822 -0.021761	0.064492 0.862695 0.969654 0.027957	0 0.004645 9999
1 58	2 20	1 58	0.386258 0.705854 0.762824 0.022704	0.080439 0.823410 0.970629 0.024627	-0.262588 0.613153 0.901844 -0.087225	-0.261028 0.602028 0.901630 -0.071196	0.212087 0.786891 0.915830 0.039419	0.211831 0.825035 0.903103 0.040022	0.216102 0.879270 0.869505 0.036417	-0.074610 0.795061 0.975557 -0.013352	0.057942 0.735611 0.973294 0.021087	0.124804 0.688448 0.968142 0.047080	0.122124 0.671738 0.962120 0.018243	0.273967 0.585573 0.888150 0.046795	0.037158 0.862695 0.971014 0.014240	0 0.022704 9999
1 59	2 20	1 59	0.391928 0.705854 0.752583 0.033272	0.094956 0.823410 0.933619 0.007746	0.066648 0.613153 0.927035 0.022824	0.064556 0.602028 0.926871 0.006512	0.095919 0.786891 0.965144 0.023185	0.067368 0.825035 0.963598 0.038311	0.077149 0.879270 0.961185 0.041214	0.019813 0.795061 0.971091 0.001964	0.086532 0.735611 0.966588 0.016649	0.130912 0.688448 0.966526 0.077625	0.008853 0.671738 0.970666 0.016724	0.139599 0.585573 0.940431 0.019179	0.029045 0.862695 0.982479 0.001662	0 0.033272 9999
1 60	2 20	1 60	0.375041 0.705854 0.760755 0.000196	0.163562 0.823410 0.904276 0.013161	0.040585 0.613153 0.960306 0.058263	0.026695 0.602028 0.965741 0.057189	-0.120526 0.786891 0.939836 -0.000553	-0.134724 0.825035 0.942489 -0.046014	-0.141703 0.879270 0.922355 -0.029501	0.092373 0.795061 0.963786 0.021268	-0.291085 0.735611 0.880129 -0.056604	0.148824 0.688448 0.952506 0.005879	0.070950 0.671738 0.969464 0.021084	-0.103850 0.585573 0.948300 0.011882	0.060043 0.862695 0.971625 0.029441	0 0.000196 9999
1 61	2 20	1 61	0.369980 0.705854 0.758130 -0.001532	-0.013913 0.823410 0.960602 -0.010480	0.061436 0.613153 0.934286 0.012955	0.059017 0.602028 0.936692 0.011796	0.078428 0.786891 0.970783 0.026440	-0.092446 0.825035 0.965540 -0.025775	0.012082 0.879270 0.974366 -0.007548	0.136808 0.795061 0.951437 0.032967	0.037521 0.735611 0.976464 -0.024045	0.143580 0.688448 0.964094 0.068489	-0.105157 0.671738 0.947247 -0.044094	0.016245 0.585573 0.959547 -0.029143	0.022029 0.862695 0.973556 -0.011648	0 0.000000 9999
1 62	2 20	1 62	0.401668 0.705854 0.735926 0.005162	-0.132313 0.823410 0.923015 -0.020915	0.051776 0.613153 0.952273 0.026454	0.038786 0.602028 0.948405 0.011379	0.087038 0.786891 0.960955 0.019938	-0.008659 0.825035 0.962053 0.011839	0.054171 0.879270 0.965168 0.028366	0.079309 0.795061 0.955169 0.002163	0.093403 0.735611 0.967622 0.022912	0.116611 0.688448 0.955564 0.013067	-0.153388 0.671738 0.918267 -0.006409	-0.093980 0.585573 0.948345 -0.011818	0.023112 0.862695 0.983463 0.008195	0 0.005162 9999
1 63	2 20	1 63	0.392050 0.705854 0.720390 -0.011189	0.083731 0.823410 0.954460 -0.013768	-0.012891 0.613153 0.971250 -0.020115	-0.010504 0.602028 0.973101 -0.013132	-0.200970 0.786891 0.922955 -0.053912	0.168669 0.825035 0.925581 0.041320	-0.070356 0.879270 0.966046 -0.032704	-0.200260 0.795061 0.924663 -0.040824	0.129957 0.735611 0.955725 0.041921	-0.077097 0.688448 0.955714 -0.002838	0.113161 0.671738 0.967119 0.013841	-0.107851 0.585573 0.954784 0.019190	-0.173170 0.862695 0.946238 -0.109536	0 0.000000 9999
1 64	2 20	1 64	0.367648 0.705854 0.741143 -0.006337	-0.005461 0.823410 0.954425 -0.000428	0.160391 0.613153 0.926464 0.063118	0.148943 0.602028 0.931670 0.057532	0.079509 0.786891 0.955696 -0.012263	-0.025410 0.825035 0.967625 0.008649	-0.043928 0.879270 0.966796 -0.007574	0.015242 0.795061 0.965565 -0.021472	0.102824 0.735611 0.953474 0.023599	0.081022 0.688448 0.963090 -0.016688	-0.094648 0.671738 0.934774 0.020719	0.081153 0.585573 0.946377 0.066129	0.012058 0.862695 0.979740 0.001529	0 0.000000 9999
1 65	2 20	1 65	0.372077 0.705854 0.766953 0.017907	-0.055724 0.823410 0.955584 -0.001204	-0.045195 0.613153 0.943561 0.008196	-0.050801 0.602028 0.944388 -0.016369	0.117105 0.786891 0.954849 0.024171	-0.086696 0.825035 0.953170 -0.024433	0.064737 0.879270 0.952626 0.004569	0.131621 0.795061 0.950800 0.017002	0.116517 0.735611 0.963867 0.039138	0.117316 0.688448 0.967063 0.033112	-0.093823 0.671738 0.946917 -0.023287	-0.024323 0.585573 0.952817 -0.009940	0.056425 0.862695 0.979518 0.032794	0 0.017907 9999
1 66	2 20	1 66	0.404792 0.705854 0.721657 0.021260	-0.102175 0.823410 0.935945 -0.005834	-0.021046 0.613153 0.959995 -0.004434	-0.028019 0.602028 0.962880 -0.006587	0.068709 0.786891 0.949942 0.004836	-0.009533 0.825035 0.968848 -0.013269	0.024553 0.879270 0.960407 0.001524	0.056324 0.795061 0.959466 0.013619	0.071424 0.735611 0.964713 -0.020736	0.044259 0.688448 0.961977 0.001027	-0.157619 0.671738 0.933965 -0.007175	-0.158223 0.585573 0.946468 -0.029781	0.002690 0.862695 0.974383 -0.001635	0 0.021260 9999
1 67	2 20	1 67	0.424385 0.705854 0.737131 0.014192	0.132078 0.823410 0.902163 0.007660	0.021629 0.613153 0.966966 0.003801	0.001694 0.602028 0.971930 -0.022684	-0.044668 0.786891 0.953538 -0.018452	-0.212410 0.825035 0.903286 -0.028911	-0.102178 0.879270 0.945407 -0.028984	0.198308 0.795061 0.908516 0.020098	-0.303801 0.735611 0.867338 -0.072822	0.186664 0.688448 0.940025 0.042194	-0.051960 0.671738 0.947240 -0.026776	-0.170189 0.585573 0.940840 -0.067630	0.052673 0.862695 0.971916 0.030045	0 0.014192 9999
1 68	2 20	1 68	0.433803 0.705854 0.730249 0.058814	0.161567 0.823410 0.925353 0.029930	-0.057645 0.613153 0.939804 -0.026265	-0.063820 0.602028 0.955579 -0.017352	-0.098689 0.786891 0.957550 -0.025777	-0.049562 0.825035 0.929343 0.021682	-0.038619 0.879270 0.945292 0.008026	0.072820 0.795061 0.948902 -0.014445	-0.207147 0.735611 0.906602 -0.030195	0.158645 0.688448 0.951022 0.027108	0.090097 0.671738 0.968407 0.009422	-0.140631 0.585573 0.937486 -0.048920	-0.143582 0.862695 0.936305 -0.101664	0 0.058814 118
1 69	2 20	1 69	0.408269 0.705854 0.768848 0.036964	0.140096 0.823410 0.898835 0.000128	0.290088 0.613153 0.895884 0.103278	0.288953 0.602028 0.898083 0.093382	0.074967 0.786891 0.965789 0.015497	-0.071392 0.825035 0.965625 -0.012602	-0.018806 0.879270 0.962233 -0.014595	0.060303 0.795061 0.967090 0.007237	0.076920 0.735611 0.956675 0.004273	0.107385 0.688448 0.957181 0.030812	0.072386 0.671738 0.959177 0.001290	0.198316 0.585573 0.928802 0.044863	0.045476 0.862695 0.978815 0.025847	0 0.036964 9999
1 70	2 20	1 70	0.381821 0.705854 0.787844 0.045957	-0.075308 0.823410 0.958533 0.006504	-0.022626 0.613153 0.974520 -0.027819	-0.025746 0.602028 0.974453 -0.022164	0.000983 0.786891 0.971908 -0.025323	-0.157366 0.825035 0.942030 -0.054260	-0.015051 0.879270 0.974613 0.002952	0.155723 0.795061 0.948086 0.031728	0.070589 0.735611 0.967541 0.008946	0.091914 0.688448 0.967948 0.017009	-0.126909 0.671738 0.953203 -0.048508	-0.142493 0.585573 0.953516 -0.084380	0.058383 0.862695 0.976705 0.038261	0 0.045957 238
1 71	2 20	1 71	0.362576 0.705854 0.805415 -0.002377	-0.202745 0.823410 0.898565 -0.042113	-0.049015 0.613153 0.966942 -0.066415	-0.051667 0.602028 0.959980 -0.062537	0.061432 0.786891 0.967608 0.003410	0.106657 0.825035 0.943463 0.015469	0.107051 0.879270 0.954168 0.021880	-0.029142 0.795061 0.968279 0.006388	0.144908 0.735611 0.955587 0.082254	0.164044 0.688448 0.948457 0.013377	0.095513 0.671738 0.954553 -0.012704	-0.124224 0.585573 0.954201 -0.080995	0.118866 0.862695 0.961351 0.090701	0 0.000000 9999
1 72	2 19	1 72	0.296175 0.705854 0.807498 -0.009126	-0.026830 0.823410 0.975168 -0.028934	-0.089102 0.613153 0.961136 -0.033825	-0.096125 0.602028 0.959780 -0.029538	0.047587 0.786891 0.971840 0.027866	0.018835 0.825035 0.973500 0.019629	0.043422 0.879270 0.964539 0.012949	0.038360 0.795061 0.966734 0.000731	-0.052207 0.735611 0.966682 0.015514	0.027162 0.688448 0.980422 0.006221	0.036187 0.671738 0.970998 0.022627	0.042486 0.585573 0.958908 0.039504	-0.055014 0.862695 0.964847 -0.018302	0 0.000000 9999
1 73	2 19	1 73	0.309395 0.705854 0.839985 0.008082	-0.108827 0.823410 0.924618 -0.008911	-0.023442 0.613153 0.954948 -0.027171	-0.021529 0.602028 0.966614 -0.021962	0.060067 0.786891 0.957363 0.015495	-0.054170 0.825035 0.973399 -0.037609	0.056336 0.879270 0.959065 0.011066	0.076489 0.795061 0.953716 0.032811	0.108794 0.735611 0.958229 0.035859	0.043585 0.688448 0.966042 0.005278	0.081356 0.671738 0.967180 0.016943	-0.098571 0.585573 0.926731 0.002451	0.016617 0.862695 0.964003 -0.009602	0 0.008082 9999
1 74	2 19	1 74	0.331428 0.705854 0.801565 -0.008626	0.048235 0.823410 0.964927 0.020485	0.016723 0.613153 0.967268 0.037786	0.011707 0.602028 0.971812 0.043316	-0.079902 0.786891 0.963238 -0.015923	0.066659 0.825035 0.969697 0.022190	-0.036003 0.879270 0.968600 -0.004672	-0.072066 0.795061 0.963880 -0.021524	-0.085617 0.735611 0.946302 -0.017445	-0.009382 0.688448 0.964959 -0.015093	0.093550 0.671738 0.962768 0.009186	-0.066764 0.585573 0.934661 0.008837	-0.005917 0.862695 0.983745 -0.004694	0 0.000000 9999
1 75	2 18	1 75	0.320977 0.705854 0.806880 0.012323	0.033722 0.823410 0.972163 -0.022508	-0.005388 0.613153 0.979424 0.005473	-0.008782 0.602028 0.989396 0.007550	-0.156769 0.786891 0.943465 -0.042686	0.056186 0.825035 0.971673 0.004193	-0.080284 0.879270 0.962588 -0.045215	-0.185585 0.795061 0.923367 -0.029363	0.076265 0.735611 0.963804 -0.004929	-0.130144 0.688448 0.954373 0.010561	0.085858 0.671738 0.972982 0.016064	-0.095136 0.585573 0.932758 -0.005885	0.025183 0.862695 0.980965 0.004261	0 0.012323 9999
1 76	2 19	1 76	0.298630 0.705854 0.833617 0.003641	0.019879 0.823410 0.969985 -0.042536	-0.012080 0.613153 0.976993 -0.006037	-0.017002 0.602028 0.991370 -0.000326	-0.169250 0.786891 0.927640 -0.017579	0.097053 0.825035 0.970504 0.028460	-0.008089 0.879270 0.965844 0.004106	-0.159944 0.795061 0.936715 -0.028755	0.120249 0.735611 0.961279 0.042809	-0.166410 0.688448 0.950387 -0.023007	0.085158 0.671738 0.972096 0.003560	-0.063158 0.585573 0.941415 0.004924	0.035908 0.862695 0.983411 0.017473	0 0.003641 9999
1 77	2 19	1 77	0.315173 0.705854 0.845224 0.011096	-0.066282 0.823410 0.968684 -0.041370	-0.024846 0.613153 0.945776 -0.014829	-0.026592 0.602028 0.966069 -0.012939	-0.046136 0.786891 0.959612 0.035937	-0.037210 0.825035 0.971513 -0.005345	-0.116846 0.879270 0.937407 -0.020030	-0.035611 0.795061 0.962821 0.019566	0.095863 0.735611 0.962069 0.027275	-0.114426 0.688448 0.942912 -0.012908	0.059976 0.671738 0.973907 -0.022284	-0.100517 0.585573 0.915684 0.012026	0.085733 0.862695 0.968173 0.063432	0 0.011096 9999
1 78	2 15	1 78	0.283532 0.705854 0.839881 -0.012279	0.096977 0.823410 0.913418 -0.010862	-0.075400 0.613153 0.961264 0.014860	-0.017287 0.602028 0.956205 -0.007539	-0.041650 0.786891 0.958978 -0.020146	-0.098051 0.825035 0.923303 -0.021966	-0.118420 0.879270 0.944342 -0.039042	0.091698 0.795061 0.930988 0.000671	-0.183241 0.735611 0.912451 -0.047344	0.125750 0.688448 0.943828 -0.009371	0.092448 0.671738 0.964074 0.023282	-0.227698 0.585573 0.744117 0.030162	0.051340 0.862695 0.976759 0.022562	0 0.000000 9999
1 79	2 19	1 79	0.310357 0.705854 0.858365 0.019125	-0.036911 0.823410 0.949833 0.040110	-0.112177 0.613153 0.906856 0.017136	-0.111721 0.602028 0.908091 0.017157	0.126564 0.786891 0.947135 0.025276	-0.045118 0.825035 0.966379 -0.022430	0.091796 0.879270 0.934354 0.015712	0.118571 0.795061 0.946799 0.026285	0.060408 0.735611 0.963792 0.003260	0.111658 0.688448 0.961913 0.041925	-0.030805 0.671738 0.955074 -0.016952	0.072718 0.585573 0.924644 0.003829	0.032285 0.862695 0.988497 0.024834	0 0.019125 9999
1 80	2 20	1 80	0.321938 0.705854 0.787109 -0.002238	0.055663 0.823410 0.949535 -0.002314	-0.017653 0.613153 0.956441 0.015573	-0.029318 0.602028 0.960970 0.006874	-0.148402 0.786891 0.943965 -0.028027	0.035768 0.825035 0.973885 0.000872	-0.145910 0.879270 0.915738 -0.021627	-0.194598 0.795061 0.912305 -0.021119	0.133174 0.735611 0.953517 0.055524	-0.214392 0.688448 0.922452 -0.047812	0.070134 0.671738 0.973217 -0.002726	-0.131011 0.585573 0.947986 -0.033938	0.061843 0.862695 0.976766 0.038704	0 0.000000 9999
1 81	2 20	1 81	0.297798 0.705854 0.837823 -0.009608	-0.054493 0.823410 0.973219 -0.014468	0.059579 0.613153 0.959857 0.058482	0.054901 0.602028 0.961361 0.055317	0.047887 0.786891 0.977503 0.014270	-0.083540 0.825035 0.970992 -0.028762	-0.085973 0.879270 0.953882 -0.026490	0.005667 0.795061 0.974364 0.004932	0.092374 0.735611 0.955976 0.032161	0.076823 0.688448 0.974545 -0.004429	-0.192370 0.671738 0.936736 -0.045960	-0.115737 0.585573 0.943101 -0.009922	0.026833 0.862695 0.979762 0.007939	0 0.000000 9999
1 82	2 20	1 82	0.304951 0.705854 0.820497 0.016897	-0.050734 0.823410 0.967647 -0.018132	-0.042129 0.613153 0.960579 -0.024662	-0.041894 0.602028 0.962576 -0.019184	0.067117 0.786891 0.975795 0.016780	-0.101815 0.825035 0.948353 -0.002233	0.007546 0.879270 0.971892 -0.006517	0.116529 0.795061 0.943487 -0.001596	0.058254 0.735611 0.975544 0.016252	0.072187 0.688448 0.973154 -0.006892	-0.085507 0.671738 0.958001 0.018312	-0.030106 0.585573 0.967018 0.027512	0.050364 0.862695 0.984811 0.040902	0 0.016897 9999
1 83	2 20	1 83	0.273491 0.705854 0.824007 -0.000438	0.066781 0.823410 0.967733 0.013308	0.143918 0.613153 0.917886 0.037893	0.142644 0.602028 0.918291 0.042924	0.063507 0.786891 0.967422 -0.013241	-0.040350 0.825035 0.965879 0.010782	0.004652 0.879270 0.976612 -0.005111	0.053374 0.795061 0.964700 -0.015570	0.050657 0.735611 0.980451 0.011704	0.104621 0.688448 0.962150 0.006212	0.008407 0.671738 0.976049 0.010524	0.082816 0.585573 0.960588 0.004332	0.018702 0.862695 0.983554 0.011066	0 0.000000 9999
1 84	2 20	1 84	0.268324 0.705854 0.805633 -0.028462	-0.001381 0.823410 0.978820 0.018079	-0.117022 0.613153 0.946540 -0.041741	-0.118438 0.602028 0.946997 -0.037916	0.108199 0.786891 0.953866 -0.012364	0.054320 0.825035 0.966094 -0.000968	0.081973 0.879270 0.954957 -0.006786	0.024010 0.795061 0.983323 0.016141	0.075462 0.735611 0.969194 -0.000583	0.062095 0.688448 0.978888 0.009932	-0.054070 0.671738 0.968302 -0.001529	0.064116 0.585573 0.972870 0.010567	0.046246 0.862695 0.978939 0.028878	0 0.000000 9999
1 85	2 19	1 85	0.227984 0.705854 0.886110 -0.015340	-0.101505 0.823410 0.935920 0.003525	0.003843 0.613153 0.973839 0.001579	0.002515 0.602028 0.968129 -0.007359	0.115477 0.786891 0.948944 0.009736	-0.107016 0.825035 0.952551 -0.018195	0.062058 0.879270 0.963800 0.006500	0.128589 0.795061 0.943018 0.002477	0.046268 0.735611 0.970278 0.008406	0.098180 0.688448 0.967349 0.021772	-0.189936 0.671738 0.907288 -0.018184	-0.089575 0.585573 0.943041 0.006720	0.012737 0.862695 0.968041 0.029268	0 0.000000 9999
1 86	2 20	1 86	0.291352 0.705854 0.838289 0.006835	0.120102 0.823410 0.919664 0.003249	0.003636 0.613153 0.969965 0.004000	-0.014074 0.602028 0.972809 -0.000245	-0.159825 0.786891 0.921381 -0.010100	0.038870 0.825035 0.975537 -0.005610	-0.052341 0.879270 0.967190 0.003070	-0.011278 0.795061 0.978246 0.012007	-0.204692 0.735611 0.924833 -0.043112	0.150783 0.688448 0.948146 0.030261	0.055173 0.671738 0.968465 0.007860	-0.070566 0.585573 0.969730 -0.016418	0.028840 0.862695 0.978940 0.013150	0 0.006835 9999
1 87	2 19	1 87	0.259793 0.705854 0.833107 0.002960	0.016232 0.823410 0.983458 0.022333	-0.167207 0.613153 0.922377 -0.029585	-0.166294 0.602028 0.922219 -0.032842	0.123815 0.786891 0.942745 -0.002569	0.127575 0.825035 0.933318 0.006935	0.128552 0.879270 0.917346 0.004748	-0.017736 0.795061 0.982519 -0.002967	0.082633 0.735611 0.980978 0.030082	0.064974 0.688448 0.972253 -0.021039	0.039015 0.671738 0.979495 -0.001825	0.141324 0.585573 0.952155 0.021746	0.053939 0.862695 0.986980 0.039483	0 0.002960 9999
1 88	2 20	1 88	0.338789 0.705854 0.772850 0.005628	-0.052561 0.823410 0.971831 -0.009863	-0.071794 0.613153 0.938334 -0.077316	-0.069092 0.602028 0.938685 -0.072765	0.099265 0.786891 0.958720 0.012158	-0.114171 0.825035 0.946122 -0.037730	0.024979 0.879270 0.962227 -0.005905	0.142332 0.795061 0.946478 0.024580	0.073587 0.735611 0.973795 0.001089	0.085707 0.688448 0.975138 0.034685	-0.161012 0.671738 0.930400 -0.035733	-0.068965 0.585573 0.955050 -0.023187	0.050297 0.862695 0.980609 0.034161	0 0.005628 9999
1 89	2 17	1 89	0.300786 0.705854 0.814022 -0.022312	0.062110 0.823410 0.968981 0.019872	-0.016586 0.613153 0.972156 0.017579	-0.016561 0.602028 0.972174 0.025152	-0.104422 0.786891 0.951682 -0.007851	-0.000681 0.825035 0.980665 -0.011457	-0.111645 0.879270 0.945019 -0.020202	-0.126963 0.795061 0.949204 -0.012984	0.043664 0.735611 0.960505 -0.034156	-0.169530 0.688448 0.941107 -0.026947	0.103824 0.671738 0.972937 0.027850	-0.055730 0.585573 0.945768 0.014978	0.041880 0.862695 0.979810 0.009209	0 0.000000 9999
1 90	2 20	1 90	0.284584 0.705854 0.811590 -0.009458	0.037700 0.823410 0.984942 0.023717	0.025174 0.613153 0.948886 0.021339	0.024240 0.602028 0.948133 0.014982	0.124330 0.786891 0.944879 0.005673	0.039524 0.825035 0.977563 0.008349	-0.008611 0.879270 0.974246 0.001869	0.025787 0.795061 0.973866 -0.009027	0.040094 0.735611 0.976843 -0.007762	0.121626 0.688448 0.961414 0.025231	-0.102558 0.671738 0.957794 0.007166	0.005306 0.585573 0.979362 0.007981	0.022824 0.862695 0.984303 0.007567	0 0.000000 9999
1 91	2 20	1 91	0.299331 0.705854 0.782311 -0.027976	0.021762 0.823410 0.974737 0.000006	0.068965 0.613153 0.938273 -0.000085	0.063567 0.602028 0.945304 -0.004249	0.092236 0.786891 0.958004 0.009166	0.017215 0.825035 0.980849 0.001891	-0.000281 0.879270 0.976127 -0.002370	0.040404 0.795061 0.974013 0.004291	-0.008335 0.735611 0.974765 0.005734	0.083664 0.688448 0.967055 -0.001949	-0.084768 0.671738 0.968086 -0.021326	-0.008970 0.585573 0.975330 -0.009272	-0.028481 0.862695 0.974901 0.006494	0 0.000000 9999
1 92	2 20	1 92	0.372246 0.705854 0.811727 0.058454	0.167435 0.823410 0.906914 0.018607	0.000807 0.613153 0.973485 0.021213	0.260095 0.602028 0.882770 0.090526	-0.116349 0.786891 0.959127 -0.010350	0.089757 0.825035 0.971819 0.032111	-0.055732 0.879270 0.970065 -0.002258	-0.117808 0.795061 0.957993 -0.014344	-0.204611 0.735611 0.926093 -0.053280	0.110585 0.688448 0.964898 0.041514	0.093080 0.671738 0.970606 0.031410	-0.065076 0.585573 0.973956 0.018480	0.074485 0.862695 0.974821 0.059875	0 0.058454 120
1 93	2 20	1 93	0.309885 0.705854 0.800174 -0.003261	0.037711 0.823410 0.965807 -0.007134	-0.001576 0.613153 0.964156 -0.014351	-0.022164 0.602028 0.967557 -0.013974	-0.109597 0.786891 0.952443 -0.025679	0.067778 0.825035 0.967679 0.006326	-0.028345 0.879270 0.969104 -0.007207	-0.110466 0.795061 0.951460 -0.023884	0.027083 0.735611 0.974448 0.006057	-0.090125 0.688448 0.957943 0.003853	0.070187 0.671738 0.977158 0.005319	-0.014622 0.585573 0.976255 0.003109	-0.010092 0.862695 0.981145 -0.007529	0 0.000000 9999
1 94	2 20	1 94	0.298831 0.705854 0.791255 0.006251	-0.006037 0.823410 0.977642 -0.014724	-0.049500 0.613153 0.964314 -0.007457	-0.050332 0.602028 0.963565 -0.007453	0.119218 0.786891 0.961385 0.025556	0.035296 0.825035 0.969587 -0.001410	0.053090 0.879270 0.966683 0.014820	0.021289 0.795061 0.977191 0.011538	0.059460 0.735611 0.981377 0.014081	0.067454 0.688448 0.978817 -0.007778	-0.036703 0.671738 0.964386 0.013343	0.013880 0.585573 0.981034 0.004183	0.020908 0.862695 0.986683 0.002760	0 0.006251 9999
1 95	2 20	1 95	0.380295 0.705854 0.748276 0.033448	-0.016510 0.823410 0.979330 -0.009425	-0.127510 0.613153 0.930220 -0.006513	-0.129861 0.602028 0.924347 0.004412	0.134999 0.786891 0.946361 0.016290	0.094637 0.825035 0.952084 0.011833	0.053537 0.879270 0.944087 -0.013025	0.018390 0.795061 0.972190 0.012773	0.060228 0.735611 0.970965 0.016313	0.109700 0.688448 0.965187 0.031277	-0.135063 0.671738 0.954085 -0.061023	-0.002572 0.585573 0.960153 -0.044366	0.007348 0.862695 0.967262 -0.000188	0 0.033448 9999
1 96	2 19	1 96	0.341137 0.705854 0.779003 -0.007480	0.066619 0.823410 0.962673 0.013608	0.016743 0.613153 0.926115 -0.009510	0.018878 0.602028 0.939423 0.023509	-0.123973 0.786891 0.953277 -0.012122	0.015406 0.825035 0.974870 -0.010076	-0.121346 0.879270 0.950611 -0.026951	-0.174462 0.795061 0.919994 -0.007536	0.087993 0.735611 0.948806 0.005637	-0.191558 0.688448 0.931778 -0.028203	0.120519 0.671738 0.967897 0.035689	-0.058810 0.585573 0.923006 0.042056	0.031071 0.862695 0.981659 0.012578	0 0.000000 9999
1 97	2 20	1 97	0.311208 0.705854 0.799239 0.005186	0.087749 0.823410 0.969373 0.038638	0.111535 0.613153 0.938400 0.030916	0.110606 0.602028 0.941213 0.022297	0.075914 0.786891 0.966944 0.012000	0.053908 0.825035 0.978289 0.022465	-0.005292 0.879270 0.978205 0.009059	-0.009804 0.795061 0.974546 -0.011693	0.055899 0.735611 0.975339 -0.009833	0.060589 0.688448 0.972442 0.004116	-0.031268 0.671738 0.973931 0.007017	0.074339 0.585573 0.974127 0.014017	0.018237 0.862695 0.980531 -0.009271	0 0.005186 9999
1 98	2 20	1 98	0.314808 0.705854 0.777145 -0.004736	0.089669 0.823410 0.968752 0.034983	0.068424 0.613153 0.954872 0.034239	0.062538 0.602028 0.954884 0.036867	0.066761 0.786891 0.970250 -0.006517	0.018431 0.825035 0.976828 -0.003753	-0.038245 0.879270 0.976678 -0.009946	-0.004948 0.795061 0.984318 0.003786	-0.017114 0.735611 0.963351 0.013328	0.077041 0.688448 0.977624 0.010733	-0.071088 0.671738 0.957013 0.015586	0.009821 0.585573 0.970508 0.009892	-0.034442 0.862695 0.968753 -0.018825	0 0.000000 9999
1 99	2 20	1 99	0.361912 0.705854 0.745896 -0.004981	0.043509 0.823410 0.971169 0.002239	0.000263 0.613153 0.966730 -0.009107	-0.020728 0.602028 0.967639 -0.008927	-0.039929 0.786891 0.975867 -0.027282	-0.053675 0.825035 0.980244 -0.019392	-0.059720 0.879270 0.971338 -0.019420	0.016754 0.795061 0.975526 0.002794	-0.190466 0.735611 0.915640 -0.042868	0.047325 0.688448 0.966352 -0.000362	0.014075 0.671738 0.977675 0.001676	-0.111073 0.585573 0.963597 -0.027594	-0.150256 0.862695 0.939115 -0.073730	0 0.000000 9999
1 100	2 20	1 100	0.334092 0.705854 0.759096 -0.030248	-0.094806 0.823410 0.935231 0.001357	0.070308 0.613153 0.951646 0.000092	0.070855 0.602028 0.952995 0.014855	0.006624 0.786891 0.965859 -0.013755	-0.002449 0.825035 0.964405 -0.016640	0.018648 0.879270 0.974509 -0.010554	0.029974 0.795061 0.971242 0.014306	0.077264 0.735611 0.968181 -0.006039	0.110654 0.688448 0.963849 0.014512	0.002830 0.671738 0.975237 -0.034339	-0.018543 0.585573 0.947252 -0.032115	0.033004 0.862695 0.977150 0.003136	0 0.000000 9999
1 101	2 20	1 101	0.310843 0.705854 0.808000 0.012488	-0.100704 0.823410 0.964796 -0.043130	-0.041823 0.613153 0.973161 -0.004707	-0.038102 0.602028 0.972853 -0.009206	0.072692 0.786891 0.973914 0.016005	-0.109312 0.825035 0.949964 -0.009366	0.064204 0.879270 0.958627 -0.007485	0.136977 0.795061 0.943531 0.014134	0.067097 0.735611 0.979115 0.021592	0.093675 0.688448 0.972756 0.014677	-0.055419 0.671738 0.974632 -0.011857	-0.076119 0.585573 0.969831 0.020938	0.059145 0.862695 0.980189 0.041915	0 0.012488 9999
1 102	2 20	1 102	0.414696 0.705854 0.691604 0.025425	-0.132449 0.823410 0.937476 -0.012972	0.008841 0.613153 0.981614 -0.001580	0.004708 0.602028 0.981654 0.002983	0.098666 0.786891 0.965649 -0.001698	-0.092533 0.825035 0.951211 -0.001265	0.015063 0.879270 0.978092 -0.008677	0.131372 0.795061 0.934828 -0.006728	0.089632 0.735611 0.962813 0.006957	0.106042 0.688448 0.963365 -0.017440	-0.269671 0.671738 0.881285 -0.063752	-0.142122 0.585573 0.955246 -0.054404	0.009912 0.862695 0.978599 -0.002256	0 0.025425 9999
1 103	2 20	1 103	0.304701 0.705854 0.796271 0.004095	-0.016949 0.823410 0.981855 -0.008922	-0.048447 0.613153 0.965459 -0.002216	-0.047975 0.602028 0.966523 0.016407	0.147861 0.786891 0.941161 0.023884	0.054299 0.825035 0.976681 0.027454	0.077129 0.879270 0.962462 0.023860	0.043030 0.795061 0.976820 0.001699	0.082727 0.735611 0.964711 0.036052	0.115333 0.688448 0.962764 0.018653	-0.122229 0.671738 0.964516 -0.037282	0.013400 0.585573 0.977637 -0.025779	0.008853 0.862695 0.981566 -0.002681	0 0.004095 9999
1 104	2 20	1 104	0.306593 0.705854 0.795867 0.000936	-0.053148 0.823410 0.977765 -0.005686	-0.035171 0.613153 0.981085 0.002933	-0.033945 0.602028 0.981347 0.006424	0.066013 0.786891 0.970994 -0.008146	-0.125813 0.825035 0.959713 -0.036227	-0.009501 0.879270 0.980690 -0.010627	0.154939 0.795061 0.936806 0.023312	0.057310 0.735611 0.977829 -0.007195	0.099037 0.688448 0.972971 0.036024	-0.183365 0.671738 0.939828 -0.037538	-0.070993 0.585573 0.975899 -0.021968	0.036059 0.862695 0.981073 0.014214	0 0.000936 9999
1 105	2 20	1 105	0.346898 0.705854 0.784109 0.016162	-0.056476 0.823410 0.974143 -0.044275	-0.109332 0.613153 0.958714 -0.090861	-0.115251 0.602028 0.960257 -0.080773	-0.085543 0.786891 0.955603 -0.007615	0.024817 0.825035 0.978414 0.008077	-0.124027 0.879270 0.933206 -0.033639	-0.107983 0.795061 0.946800 -0.012962	0.111798 0.735611 0.969180 0.047797	-0.180882 0.688448 0.936317 -0.018886	0.062955 0.671738 0.970143 -0.004073	-0.150218 0.585573 0.957980 -0.033381	0.021957 0.862695 0.981227 0.005662	0 0.016162 9999
1 106	2 19	1 106	0.233250 0.705854 0.838103 -0.017294	-0.083742 0.823410 0.969080 -0.031879	-0.044423 0.613153 0.963935 -0.005866	-0.043672 0.602028 0.964763 -0.007175	0.068398 0.786891 0.965160 0.010489	-0.144247 0.825035 0.939902 -0.029928	0.076099 0.879270 0.952393 0.007744	0.112013 0.795061 0.945088 0.008786	0.076377 0.735611 0.970735 0.021579	0.065164 0.688448 0.972743 0.024846	0.028136 0.671738 0.973780 -0.012693	-0.108527 0.585573 0.965169 -0.026832	0.039131 0.862695 0.985894 0.032501	0 0.000000 9999
1 107	2 20	1 107	0.306920 0.705854 0.806092 -0.000700	0.040462 0.823410 0.972703 0.011812	-0.045350 0.613153 0.966062 -0.017110	-0.060014 0.602028 0.964566 -0.032505	-0.106716 0.786891 0.955931 -0.022379	0.054929 0.825035 0.975205 0.005527	-0.085914 0.879270 0.952756 -0.015596	-0.160446 0.795061 0.925890 -0.012980	0.106352 0.735611 0.963288 0.023760	-0.163431 0.688448 0.944874 -0.042806	0.059984 0.671738 0.973893 -0.007784	-0.074229 0.585573 0.971307 -0.015873	-0.012398 0.862695 0.975969 0.019454	0 0.000000 9999
1 108	2 20	1 108	0.320321 0.705854 0.797513 0.010725	0.031843 0.823410 0.969214 0.007390	-0.033903 0.613153 0.970710 -0.009247	-0.034079 0.602028 0.977808 -0.005008	-0.067579 0.786891 0.962099 0.012535	0.039612 0.825035 0.974407 0.025317	-0.074016 0.879270 0.956685 -0.002720	-0.137703 0.795061 0.934677 -0.014275	0.112032 0.735611 0.959387 0.033774	-0.137478 0.688448 0.953557 -0.023989	0.063957 0.671738 0.973473 0.016499	-0.071878 0.585573 0.962571 0.001086	-0.027292 0.862695 0.976935 -0.033074	0 0.010725 9999
1 109	2 15	1 109	0.294049 0.705854 0.840379 -0.001480	0.057784 0.823410 0.960841 -0.022977	-0.033202 0.613153 0.981869 -0.003829	-0.038679 0.602028 0.979874 -0.000809	-0.168385 0.786891 0.919012 -0.006355	0.117591 0.825035 0.954036 0.015876	0.065712 0.879270 0.969023 0.031404	-0.120118 0.795061 0.931999 0.007660	0.049876 0.735611 0.955580 -0.036047	-0.108949 0.688448 0.950595 0.018482	0.091667 0.671738 0.946871 0.030500	-0.078295 0.585573 0.953876 0.001539	0.032727 0.862695 0.987982 0.016956	0 0.000000 9999
1 110	2 18	1 110	0.300900 0.705854 0.838561 0.016043	0.030999 0.823410 0.969587 0.013382	0.009142 0.613153 0.964934 0.006854	-0.012602 0.602028 0.977665 -0.008294	-0.051330 0.786891 0.963142 -0.024962	-0.034869 0.825035 0.979672 -0.031638	-0.147031 0.879270 0.938299 -0.033299	-0.059661 0.795061 0.968757 -0.003938	0.062602 0.735611 0.969073 -0.000554	-0.186526 0.688448 0.950707 -0.049960	0.065845 0.671738 0.968367 -0.002426	-0.057856 0.585573 0.932502 0.011815	0.011911 0.862695 0.984843 0.002468	0 0.016043 9999
1 111	2 19	1 111	0.245633 0.705854 0.880543 0.009715	-0.156808 0.823410 0.898559 -0.033892	-0.010349 0.613153 0.963811 -0.006303	-0.010281 0.602028 0.963931 -0.003269	0.052545 0.786891 0.960995 0.011068	-0.146006 0.825035 0.944346 -0.038832	0.095314 0.879270 0.947350 0.012493	0.161049 0.795061 0.934068 0.032485	0.034296 0.735611 0.962464 -0.005554	0.052395 0.688448 0.962933 -0.007060	0.092859 0.671738 0.966012 0.021315	-0.096199 0.585573 0.950210 -0.021917	0.023936 0.862695 0.986267 0.027706	0 0.009715 9999
1 112	2 19	1 112	0.312957 0.705854 0.802997 -0.030272	-0.047549 0.823410 0.948464 0.007885	-0.011499 0.613153 0.959139 0.009181	-0.011585 0.602028 0.956690 0.012048	0.143220 0.786891 0.936954 0.015754	-0.162075 0.825035 0.915933 -0.024300	0.052922 0.879270 0.958110 -0.003190	0.176109 0.795061 0.912054 0.015896	0.044985 0.735611 0.958941 0.016866	0.136745 0.688448 0.939802 0.025008	-0.191597 0.671738 0.907463 -0.014434	-0.091095 0.585573 0.876168 -0.046553	0.030131 0.862695 0.976584 0.008575	0 0.000000 9999
1 113	2 18	1 113	0.331668 0.705854 0.753839 0.035079	0.126187 0.823410 0.924131 0.002402	0.274262 0.613153 0.848016 0.086439	0.273405 0.602028 0.846705 0.076922	0.232767 0.786891 0.879967 0.067055	0.135658 0.825035 0.930367 0.034544	0.110612 0.879270 0.944429 0.028450	0.126861 0.795061 0.949432 0.030546	0.099848 0.735611 0.957956 0.020214	0.106415 0.688448 0.960049 0.014006	0.131527 0.671738 0.941851 -0.000746	0.231594 0.585573 0.884962 0.032464	0.070482 0.862695 0.974821 0.050324	0 0.035079 9999
1 114	2 20	1 114	0.307814 0.705854 0.807518 0.020637	-0.098527 0.823410 0.945885 0.000763	-0.056104 0.613153 0.966614 -0.015834	-0.054858 0.602028 0.968856 -0.009411	-0.107769 0.786891 0.959447 -0.001582	-0.131532 0.825035 0.943562 -0.031571	-0.055469 0.879270 0.971895 -0.009150	0.028798 0.795061 0.972693 0.003740	0.079549 0.735611 0.964224 0.012920	0.069562 0.688448 0.967547 -0.009941	0.025476 0.671738 0.978454 -0.009619	-0.101831 0.585573 0.965590 -0.009131	0.019590 0.862695 0.984989 0.000561	0 0.020637 9999
1 115	2 18	1 115	0.250530 0.705854 0.786631 -0.012360	-0.051415 0.823410 0.961696 0.010988	-0.207343 0.613153 0.876094 -0.025554	-0.208921 0.602028 0.879363 -0.025507	0.128780 0.786891 0.923411 0.011270	0.012805 0.825035 0.971448 -0.007786	0.096626 0.879270 0.942755 0.012226	0.173405 0.795061 0.912198 0.032808	0.043204 0.735611 0.971292 0.011703	0.074283 0.688448 0.970076 0.016234	0.137164 0.671738 0.919481 0.011279	0.189178 0.585573 0.862751 -0.041080	0.009120 0.862695 0.985987 0.011595	0 0.000000 9999
1 116	2 20	1 116	0.269289 0.705854 0.864348 0.019281	0.072318 0.823410 0.964431 -0.003794	-0.019292 0.613153 0.976425 0.002149	-0.021674 0.602028 0.974879 -0.003424	-0.187763 0.786891 0.934986 -0.053330	0.111181 0.825035 0.963299 0.018247	-0.125688 0.879270 0.959755 -0.054010	-0.209332 0.795061 0.924853 -0.052510	0.060655 0.735611 0.969007 -0.004916	-0.207634 0.688448 0.935021 -0.046801	0.070935 0.671738 0.974352 0.036688	-0.129675 0.585573 0.958026 -0.005672	0.023462 0.862695 0.986593 0.013448	0 0.019281 9999
1 117	2 20	1 117	0.270163 0.705854 0.817477 -0.000434	-0.030823 0.823410 0.970681 -0.020097	-0.061594 0.613153 0.955100 0.013919	-0.065138 0.602028 0.952664 -0.001076	0.094584 0.786891 0.965335 0.026645	0.068423 0.825035 0.965534 0.018590	0.085957 0.879270 0.957927 0.026636	0.001629 0.795061 0.983259 0.005492	0.068718 0.735611 0.975333 0.033981	0.087683 0.688448 0.976365 0.028197	-0.005735 0.671738 0.982326 0.017362	0.066242 0.585573 0.972815 0.032740	0.020127 0.862695 0.982633 0.011088	0 0.000000 9999
1 118	2 20	1 118	0.269326 0.705854 0.829998 0.017473	-0.085017 0.823410 0.970401 -0.019103	-0.083295 0.613153 0.972807 -0.026381	-0.084825 0.602028 0.971834 -0.026194	0.113984 0.786891 0.968301 0.043442	-0.050428 0.825035 0.979132 0.000789	0.062255 0.879270 0.974119 0.021046	0.145752 0.795061 0.954105 0.019551	0.027443 0.735611 0.981075 0.004713	0.105344 0.688448 0.973410 0.025502	-0.081036 0.671738 0.969051 -0.005408	0.016555 0.585573 0.983946 0.008146	-0.002595 0.862695 0.983813 0.009743	0 0.017473 9999
1 119	2 20	1 119	0.262347 0.705854 0.813968 0.013665	0.116414 0.823410 0.940255 -0.001351	0.212793 0.613153 0.917090 0.071059	0.207832 0.602028 0.921452 0.056066	0.077711 0.786891 0.971501 0.025035	0.008660 0.825035 0.982052 0.015668	-0.015085 0.879270 0.978013 0.000309	0.023683 0.795061 0.985036 0.000902	0.072390 0.735611 0.976071 0.015400	0.092464 0.688448 0.974819 0.020565	0.011375 0.671738 0.970264 -0.004141	0.155649 0.585573 0.949952 0.022530	0.032907 0.862695 0.982074 0.018953	0 0.013665 9999
1 120	2 20	1 120	0.281855 0.705854 0.814198 0.012203	0.002099 0.823410 0.983474 -0.005062	-0.002167 0.613153 0.979916 0.024552	-0.002401 0.602028 0.980016 0.028554	0.089652 0.786891 0.967604 0.017450	-0.016423 0.825035 0.978054 -0.018684	-0.012691 0.879270 0.978229 0.006697	0.055293 0.795061 0.973220 0.036910	0.051404 0.735611 0.979037 0.021030	0.087708 0.688448 0.974582 0.030011	-0.165194 0.671738 0.929340 -0.035391	-0.093275 0.585573 0.966886 -0.032333	0.020919 0.862695 0.984332 0.001712	0 0.012203 9999
1 121	2 20	1 121	0.258726 0.705854 0.828092 -0.007066	-0.030400 0.823410 0.977152 0.015646	0.009135 0.613153 0.969393 -0.017007	0.000835 0.602028 0.972144 -0.011963	-0.055992 0.786891 0.970144 -0.000744	0.026127 0.825035 0.983369 0.026853	-0.114159 0.879270 0.931190 -0.005450	-0.064376 0.795061 0.967789 -0.011391	0.077892 0.735611 0.963200 0.014401	-0.164439 0.688448 0.941029 -0.015981	0.078448 0.671738 0.972145 0.018945	-0.079773 0.585573 0.964660 0.004584	0.004656 0.862695 0.982185 -0.002831	0 0.000000 9999
1 122	2 20	1 122	0.242113 0.705854 0.848381 -0.000206	-0.126961 0.823410 0.941449 -0.022966	0.012136 0.613153 0.977789 0.018001	0.011665 0.602028 0.978759 0.017335	0.101448 0.786891 0.973486 0.036584	-0.067370 0.825035 0.970963 0.003908	0.052865 0.879270 0.975543 0.009688	0.141234 0.795061 0.947167 0.018099	0.081024 0.735611 0.975279 0.036130	0.116966 0.688448 0.970525 0.024614	-0.156183 0.671738 0.946608 -0.019457	-0.082609 0.585573 0.968030 -0.010043	0.041471 0.862695 0.986747 0.034710	0 0.000000 9999
1 123	2 20	1 123	0.271692 0.705854 0.813417 0.002779	-0.027649 0.823410 0.980784 -0.017428	0.064105 0.613153 0.947227 0.041755	0.057935 0.602028 0.949070 0.038350	0.077532 0.786891 0.974462 0.022151	-0.028610 0.825035 0.983273 0.001437	-0.025745 0.879270 0.975723 0.006664	0.037496 0.795061 0.982667 0.010821	0.026245 0.735611 0.981927 0.038795	0.074029 0.688448 0.975434 -0.021419	-0.132728 0.671738 0.951457 -0.011966	-0.072176 0.585573 0.967425 0.017405	-0.055473 0.862695 0.979230 -0.027211	0 0.002779 9999
1 124	2 20	1 124	0.237502 0.705854 0.855710 -0.002197	0.012003 0.823410 0.980171 -0.012396	-0.168889 0.613153 0.925307 -0.000318	-0.169933 0.602028 0.926262 -0.003291	0.127606 0.786891 0.944255 -0.003005	0.131866 0.825035 0.931817 0.004265	0.131787 0.879270 0.915340 0.005500	-0.025887 0.795061 0.982902 0.000514	0.069379 0.735611 0.976818 0.031014	0.089781 0.688448 0.979944 0.028898	0.053829 0.671738 0.975879 -0.004697	0.153759 0.585573 0.943818 0.003318	0.038287 0.862695 0.987366 0.024972	0 0.000000 9999
1 125	2 20	1 125	0.243691 0.705854 0.835984 -0.008479	0.007240 0.823410 0.982273 -0.007185	-0.170683 0.613153 0.918072 -0.010019	-0.170048 0.602028 0.918303 -0.016201	0.114713 0.786891 0.942554 -0.009155	0.140273 0.825035 0.932921 0.022669	0.121971 0.879270 0.927536 0.010018	-0.031174 0.795061 0.983653 -0.017319	0.033520 0.735611 0.982034 -0.002296	0.076044 0.688448 0.973255 -0.008493	0.009577 0.671738 0.976619 -0.003641	0.111720 0.585573 0.945258 0.003851	0.037450 0.862695 0.984611 0.024669	0 0.000000 9999
1 126	2 20	1 126	0.252021 0.705854 0.830334 -0.009735	-0.140017 0.823410 0.915945 -0.029427	-0.057832 0.613153 0.980473 -0.042233	-0.057338 0.602028 0.977757 -0.038314	0.041569 0.786891 0.953269 -0.003094	-0.059312 0.825035 0.962006 -0.044814	0.061460 0.879270 0.948443 -0.003368	0.084305 0.795061 0.960145 0.044717	0.060875 0.735611 0.963618 0.021349	0.101617 0.688448 0.956591 0.018768	0.050009 0.671738 0.972026 -0.008207	-0.094775 0.585573 0.957289 -0.005967	0.008860 0.862695 0.984883 -0.002843	0 0.000000 9999
1 127	2 20	1 127	0.283495 0.705854 0.808156 0.016779	-0.002689 0.823410 0.977990 -0.025823	0.031920 0.613153 0.942011 0.018186	0.031040 0.602028 0.942001 0.016816	0.089582 0.786891 0.958614 -0.012462	-0.009826 0.825035 0.983027 -0.021696	-0.074762 0.879270 0.967023 -0.028786	0.038413 0.795061 0.978553 0.009410	0.039991 0.735611 0.967950 -0.024184	0.109175 0.688448 0.969102 0.013318	-0.181165 0.671738 0.914519 -0.016330	-0.078197 0.585573 0.967175 -0.016143	0.004162 0.862695 0.984090 -0.015694	0 0.016779 9999
1 128	2 20	1 128	0.268838 0.705854 0.823080 0.006183	0.011292 0.823410 0.984980 -0.013456	-0.038404 0.613153 0.958490 0.010010	-0.039187 0.602028 0.959666 0.005418	0.084905 0.786891 0.966562 0.002308	0.037517 0.825035 0.967607 -0.017655	-0.025757 0.879270 0.974196 -0.019644	-0.012397 0.795061 0.984505 0.011735	0.035366 0.735611 0.984172 0.006527	0.058280 0.688448 0.980367 -0.003777	-0.128020 0.671738 0.961932 -0.025988	-0.057973 0.585573 0.983044 -0.015556	0.036171 0.862695 0.987468 0.029816	0 0.006183 9999
1 129	2 20	1 129	0.282862 0.705854 0.824732 0.001909	0.101491 0.823410 0.947263 0.017746	-0.041748 0.613153 0.972932 -0.030745	-0.053322 0.602028 0.973566 -0.034688	-0.138029 0.786891 0.945542 -0.013148	0.089554 0.825035 0.967536 0.025813	-0.025692 0.879270 0.967869 0.013694	-0.096631 0.795061 0.967294 -0.012184	-0.085320 0.735611 0.947683 0.027029	-0.013402 0.688448 0.973604 -0.038175	0.103956 0.671738 0.975304 0.030955	-0.067405 0.585573 0.974784 -0.013201	-0.032942 0.862695 0.973868 -0.028655	0 0.001909 9999
1 130	2 20	1 130	0.238612 0.705854 0.842153 -0.036137	-0.148297 0.823410 0.917577 -0.024311	-0.052119 0.613153 0.979892 -0.017889	-0.052366 0.602028 0.977638 -0.011914	-0.005775 0.786891 0.969731 -0.023740	0.109318 0.825035 0.948310 -0.005575	0.043248 0.879270 0.962384 -0.006986	-0.067910 0.795061 0.973159 0.007759	0.038312 0.735611 0.962022 -0.021573	0.114240 0.688448 0.961128 0.003661	0.108152 0.671738 0.968334 0.008595	-0.124083 0.585573 0.962685 -0.056845	-0.002258 0.862695 0.972547 -0.009296	0 0.000000 9999
1 131	2 20	1 131	0.266674 0.705854 0.817198 0.005742	0.048350 0.823410 0.973047 -0.001351	0.101645 0.613153 0.938069 0.032454	0.100741 0.602028 0.939632 0.030998	0.154231 0.786891 0.941647 0.019230	0.056051 0.825035 0.980870 0.019490	0.008073 0.879270 0.981503 0.005662	0.042242 0.795061 0.978518 -0.003948	0.061270 0.735611 0.978586 0.029487	0.098584 0.688448 0.975805 0.017082	-0.033791 0.671738 0.976368 0.001794	0.075045 0.585573 0.982086 0.016712	0.001195 0.862695 0.985353 -0.015182	0 0.005742 9999
1 132	2 20	1 132	0.270689 0.705854 0.817521 0.009455	0.028139 0.823410 0.985735 0.007822	-0.003998 0.613153 0.938293 0.012918	-0.005437 0.602028 0.941690 0.010705	0.106685 0.786891 0.958226 0.004716	0.045879 0.825035 0.975628 -0.005956	-0.025231 0.879270 0.972894 0.000927	-0.004468 0.795061 0.985056 0.002773	0.053144 0.735611 0.979512 0.012090	0.082657 0.688448 0.976143 0.013215	-0.122285 0.671738 0.948098 0.001937	-0.045991 0.585573 0.977789 -0.010317	0.028052 0.862695 0.985129 0.011739	0 0.009455 9999
1 133	2 20	1 133	0.288690 0.705854 0.801904 -0.014367	0.075297 0.823410 0.966878 0.020301	0.008819 0.613153 0.973360 -0.010357	0.001581 0.602028 0.974845 0.003905	-0.066410 0.786891 0.964201 -0.016087	-0.011307 0.825035 0.980742 -0.023184	-0.042563 0.879270 0.972399 -0.014157	-0.017914 0.795061 0.971206 0.005082	-0.165511 0.735611 0.941652 -0.034462	0.054912 0.688448 0.973911 0.007208	0.073599 0.671738 0.974676 0.024608	-0.053659 0.585573 0.969465 0.020133	-0.107008 0.862695 0.943819 -0.035326	0 0.000000 9999
1 134	2 20	1 134	0.245603 0.705854 0.868003 0.015661	-0.086053 0.823410 0.948866 0.007677	-0.006585 0.613153 0.983219 -0.016838	-0.006492 0.602028 0.982747 -0.016302	-0.037652 0.786891 0.973514 0.011963	-0.130891 0.825035 0.934954 -0.005508	0.010908 0.879270 0.978543 0.017530	0.142746 0.795061 0.938087 0.012146	0.026405 0.735611 0.983252 -0.012775	0.089949 0.688448 0.967557 0.029931	-0.010387 0.671738 0.982776 0.000796	-0.113271 0.585573 0.964686 -0.001134	0.015210 0.862695 0.989740 -0.000729	0 0.015661 9999
1 135	2 20	1 135	0.304510 0.705854 0.795510 -0.009819	0.004701 0.823410 0.973371 0.008847	0.030760 0.613153 0.982559 0.023703	0.021902 0.602028 0.982083 0.018834	-0.099280 0.786891 0.955368 -0.000107	0.009572 0.825035 0.956569 -0.018490	-0.037336 0.879270 0.970575 -0.003784	-0.049911 0.795061 0.960187 0.019700	0.064900 0.735611 0.970253 0.006184	0.030572 0.688448 0.980093 0.003868	0.039590 0.671738 0.978809 0.004495	-0.119249 0.585573 0.972114 -0.003893	-0.139035 0.862695 0.934481 -0.052957	0 0.000000 9999
1 136	2 20	1 136	0.277868 0.705854 0.806508 -0.012906	-0.027315 0.823410 0.974635 0.009567	-0.000630 0.613153 0.950281 -0.018480	0.000751 0.602028 0.951177 -0.011133	0.045414 0.786891 0.968627 0.005504	-0.074542 0.825035 0.964430 -0.032240	0.067373 0.879270 0.963850 0.013261	0.066521 0.795061 0.967849 0.033732	0.067942 0.735611 0.978414 0.013176	0.033331 0.688448 0.981050 0.001158	-0.019770 0.671738 0.983264 -0.014606	-0.079045 0.585573 0.960181 0.004483	0.052229 0.862695 0.983462 0.026114	0 0.000000 9999
1 137	2 20	1 137	0.300625 0.705854 0.814733 0.034120	0.137344 0.823410 0.926617 0.031538	-0.025854 0.613153 0.983875 0.002893	-0.010207 0.602028 0.982587 0.011439	-0.088813 0.786891 0.955583 -0.002274	-0.070971 0.825035 0.929769 -0.033227	-0.062355 0.879270 0.947002 0.011044	0.065483 0.795061 0.944925 0.016598	-0.201426 0.735611 0.922549 -0.056126	0.131195 0.688448 0.958027 0.013868	0.069983 0.671738 0.976779 0.024549	-0.069690 0.585573 0.961506 0.018549	0.088354 0.862695 0.979874 0.050173	0 0.034120 9999
1 138	2 20	1 138	0.291117 0.705854 0.813933 -0.009891	0.105768 0.823410 0.945689 0.005412	-0.001897 0.613153 0.976150 0.014385	-0.019718 0.602028 0.980690 0.014437	-0.138193 0.786891 0.930623 0.004204	0.034084 0.825035 0.971891 -0.011125	-0.028435 0.879270 0.974788 0.021408	-0.041549 0.795061 0.968351 0.042682	-0.138889 0.735611 0.945430 -0.016223	0.036005 0.688448 0.972642 -0.003923	0.081063 0.671738 0.975214 0.004407	-0.064289 0.585573 0.975887 -0.002078	0.000558 0.862695 0.979532 0.007533	0 0.000000 9999
1 139	2 20	1 139	0.241846 0.705854 0.811946 -0.029621	-0.038307 0.823410 0.973630 -0.022922	-0.238726 0.613153 0.903484 -0.071672	-0.239031 0.602028 0.905195 -0.069104	0.109019 0.786891 0.941099 -0.003337	0.143057 0.825035 0.932341 0.018568	0.138432 0.879270 0.888980 0.014276	-0.012080 0.795061 0.976659 -0.002134	0.044909 0.735611 0.969634 -0.010560	0.069799 0.688448 0.967773 -0.011091	0.096494 0.671738 0.968242 0.037599	0.183351 0.585573 0.917543 0.021233	0.015035 0.862695 0.983356 0.005963	0 0.000000 9999
1 140	2 19	1 140	0.341252 0.705854 0.822451 0.023594	-0.101256 0.823410 0.951612 -0.014794	0.006056 0.613153 0.982299 -0.019420	0.005938 0.602028 0.972160 -0.010253	0.036668 0.786891 0.962906 0.015775	-0.097667 0.825035 0.962857 -0.023698	-0.024764 0.879270 0.973115 0.008772	0.082317 0.795061 0.965799 0.033305	0.163782 0.735611 0.937226 0.074799	0.081160 0.688448 0.967379 0.011279	-0.070894 0.671738 0.947023 -0.004541	-0.175357 0.585573 0.851562 0.044360	0.051609 0.862695 0.974081 0.024793	0 0.023594 9999
1 141	2 18	1 141	0.347641 0.705854 0.767051 0.026067	-0.180127 0.823410 0.853221 -0.005591	0.026622 0.613153 0.922279 -0.000483	0.025263 0.602028 0.920422 0.008840	0.130769 0.786891 0.950309 0.017374	-0.160010 0.825035 0.893644 -0.004191	0.132906 0.879270 0.932598 0.026804	0.208853 0.795061 0.880526 0.017228	0.123193 0.735611 0.965689 0.042292	0.131064 0.688448 0.955724 0.008075	-0.239558 0.671738 0.863815 -0.006355	-0.197220 0.585573 0.853406 -0.002711	0.097056 0.862695 0.982560 0.073278	0 0.026067 9999
1 142	2 19	1 142	0.343032 0.705854 0.790629 0.013020	-0.219441 0.823410 0.844334 -0.056762	-0.018438 0.613153 0.947413 -0.027252	-0.020013 0.602028 0.946302 -0.040287	0.013746 0.786891 0.977640 0.014794	0.182741 0.825035 0.903578 0.011240	0.079423 0.879270 0.961225 0.017092	-0.122556 0.795061 0.944733 0.013106	0.132463 0.735611 0.945017 0.042016	0.168599 0.688448 0.945160 0.057770	0.169256 0.671738 0.945851 0.025131	-0.146943 0.585573 0.868214 0.007972	0.067879 0.862695 0.970347 0.056170	0 0.013020 9999
1 143	2 20	1 143	0.319118 0.705854 0.832083 0.004081	0.095133 0.823410 0.954271 -0.003118	0.270303 0.613153 0.898487 0.079459	0.270288 0.602028 0.897699 0.073392	0.159927 0.786891 0.936585 0.031813	0.087028 0.825035 0.962298 0.006833	0.096075 0.879270 0.952207 0.010283	0.104423 0.795061 0.965434 0.021954	0.077672 0.735611 0.971727 0.021681	0.098469 0.688448 0.972491 0.036826	0.119602 0.671738 0.961221 0.003033	0.222154 0.585573 0.921816 0.038709	0.032037 0.862695 0.981708 0.020246	0 0.004081 9999
1 144	2 20	1 144	0.302240 0.705854 0.828097 0.013065	-0.073645 0.823410 0.963640 0.003437	-0.004840 0.613153 0.970956 0.016549	-0.008506 0.602028 0.971521 0.013974	0.044455 0.786891 0.977649 -0.003040	-0.074164 0.825035 0.965227 -0.025724	-0.033219 0.879270 0.968527 -0.016370	0.048556 0.795061 0.981908 0.009959	0.054881 0.735611 0.978996 0.028682	0.082528 0.688448 0.977997 0.007962	-0.147644 0.671738 0.944591 -0.035630	-0.071966 0.585573 0.968181 -0.034130	0.015248 0.862695 0.977989 0.009152	0 0.013065 9999
1 145	2 20	1 145	0.305490 0.705854 0.844553 0.023511	-0.126460 0.823410 0.937300 -0.033740	0.051424 0.613153 0.962818 0.039285	0.044916 0.602028 0.964631 0.035736	0.020618 0.786891 0.978784 0.011992	-0.109060 0.825035 0.951770 -0.008650	0.011172 0.879270 0.980138 0.008062	0.112679 0.795061 0.960394 0.015211	0.103534 0.735611 0.967885 0.037345	0.101085 0.688448 0.969905 0.032042	-0.048319 0.671738 0.968657 -0.011837	-0.102771 0.585573 0.963350 -0.022180	0.030080 0.862695 0.979523 0.012500	0 0.023511 9999
1 146	2 20	1 146	0.282727 0.705854 0.804575 0.002262	0.012201 0.823410 0.982365 0.025905	-0.008950 0.613153 0.974938 0.012483	-0.015898 0.602028 0.975640 0.003172	0.059817 0.786891 0.963820 0.001026	0.024485 0.825035 0.969510 -0.002858	-0.005389 0.879270 0.969252 -0.003364	0.001251 0.795061 0.979397 0.001031	0.004099 0.735611 0.979230 -0.013001	0.044598 0.688448 0.977843 -0.009237	-0.109838 0.671738 0.954993 -0.004563	-0.055742 0.585573 0.974442 -0.000866	-0.048282 0.862695 0.982787 -0.027917	0 0.002262 9999
1 147	2 19	1 147	0.302231 0.705854 0.857145 0.025781	-0.055237 0.823410 0.959376 0.006535	0.055206 0.613153 0.973223 0.055082	0.057553 0.602028 0.972607 0.049753	0.020683 0.786891 0.976192 -0.020947	-0.176679 0.825035 0.914129 -0.040442	-0.034627 0.879270 0.977459 -0.018870	0.158899 0.795061 0.930458 0.014507	0.077568 0.735611 0.978209 0.032797	0.084360 0.688448 0.967372 -0.001979	-0.121931 0.671738 0.949287 -0.029499	-0.162096 0.585573 0.947911 -0.035716	0.067777 0.862695 0.980442 0.034892	0 0.025781 9999
1 148	2 17	1 148	0.346721 0.705854 0.779751 -0.001240	-0.037328 0.823410 0.966954 -0.009752	-0.030303 0.613153 0.978405 -0.015968	-0.034285 0.602028 0.977413 -0.006344	-0.056831 0.786891 0.962871 -0.011749	0.017756 0.825035 0.977313 -0.001598	-0.170786 0.879270 0.888764 -0.019505	-0.079738 0.795061 0.954428 -0.011367	0.086924 0.735611 0.958830 0.026577	-0.236128 0.688448 0.911370 -0.080945	0.103574 0.671738 0.963573 0.005805	-0.111133 0.585573 0.939963 0.003753	0.081920 0.862695 0.972709 0.053426	0 0.000000 9999
1 149	2 20	1 149	0.294686 0.705854 0.801032 -0.007881	-0.042703 0.823410 0.975760 -0.016053	-0.109861 0.613153 0.923409 0.003228	-0.109846 0.602028 0.925183 -0.004219	0.109283 0.786891 0.945917 -0.012910	0.054844 0.825035 0.971758 0.013473	0.081491 0.879270 0.930121 0.006326	0.038350 0.795061 0.972191 -0.007993	0.060935 0.735611 0.972794 -0.009567	0.080610 0.688448 0.973715 0.007232	-0.022759 0.671738 0.979226 -0.007122	0.066480 0.585573 0.965945 -0.007061	0.037270 0.862695 0.981104 0.015679	0 0.000000 9999
1 150	2 20	1 150	0.241521 0.705854 0.852718 0.001333	0.022049 0.823410 0.983574 0.007418	-0.184308 0.613153 0.915744 -0.038520	-0.183805 0.602028 0.918286 -0.043902	0.141768 0.786891 0.943545 0.020401	0.134070 0.825035 0.929858 0.002246	0.127974 0.879270 0.907962 -0.000132	-0.010877 0.795061 0.980613 0.018396	0.048340 0.735611 0.979570 -0.000278	0.090456 0.688448 0.973285 0.012745	0.062140 0.671738 0.979924 0.010521	0.169871 0.585573 0.946677 0.052906	0.044526 0.862695 0.978897 0.024996	0 0.001333 9999
1 151	2 18	1 151	0.329786 0.705854 0.810342 0.000864	-0.041337 0.823410 0.955367 0.011282	-0.022330 0.613153 0.975492 -0.023242	-0.026993 0.602028 0.976976 -0.015545	-0.021110 0.786891 0.965516 0.011110	0.071871 0.825035 0.960956 0.006854	-0.034742 0.879270 0.965294 0.005022	-0.078264 0.795061 0.962549 -0.002392	0.106291 0.735611 0.963736 0.040747	-0.079293 0.688448 0.971384 -0.014321	0.077142 0.671738 0.970136 0.002823	-0.155377 0.585573 0.925758 -0.020013	0.039684 0.862695 0.984426 0.030821	0 0.000864 9999
1 152	2 19	1 152	0.343116 0.705854 0.812444 0.015065	0.141520 0.823410 0.895250 -0.018273	-0.014317 0.613153 0.979827 0.000241	-0.026461 0.602028 0.980632 -0.001904	-0.195937 0.786891 0.909592 -0.029646	0.083507 0.825035 0.961275 0.032425	-0.056736 0.879270 0.957711 0.007818	-0.034531 0.795061 0.976035 -0.018341	-0.256879 0.735611 0.872356 -0.018117	0.175657 0.688448 0.921652 -0.022448	0.095780 0.671738 0.968227 0.023654	-0.082405 0.585573 0.958344 0.002235	0.035238 0.862695 0.964853 0.010858	0 0.015065 9999
1 153	2 20	1 153	0.288928 0.705854 0.780930 -0.010912	0.039933 0.823410 0.973347 0.018886	-0.053965 0.613153 0.960755 -0.049579	-0.055893 0.602028 0.960053 -0.050828	0.065878 0.786891 0.957741 -0.006236	0.068576 0.825035 0.975463 0.009714	0.017029 0.879270 0.957878 0.008625	-0.008150 0.795061 0.979801 -0.003714	0.027869 0.735611 0.978775 0.031592	0.038471 0.688448 0.976500 -0.041160	-0.084619 0.671738 0.949310 0.002064	-0.026242 0.585573 0.964397 -0.005838	-0.026502 0.862695 0.980575 0.000941	0 0.000000 9999
1 154	2 20	1 154	0.302820 0.705854 0.769399 0.012950	0.008364 0.823410 0.979603 0.022778	-0.030848 0.613153 0.948859 -0.008214	-0.032982 0.602028 0.952037 -0.012338	0.114919 0.786891 0.952745 0.011720	0.020891 0.825035 0.977842 0.003959	0.037643 0.879270 0.972068 0.022013	0.044915 0.795061 0.970228 -0.006972	0.023830 0.735611 0.975603 0.001503	0.094597 0.688448 0.967786 -0.000110	-0.122274 0.671738 0.934234 0.005815	-0.015739 0.585573 0.971210 0.011025	0.011119 0.862695 0.982700 -0.000709	0 0.012950 9999
1 155	2 18	1 155	0.332767 0.705854 0.798161 0.001339	0.056589 0.823410 0.945233 -0.005026	-0.020074 0.613153 0.950564 -0.000899	-0.027427 0.602028 0.957334 0.015963	-0.154275 0.786891 0.931228 -0.039307	0.073101 0.825035 0.960733 -0.005746	-0.029849 0.879270 0.970216 -0.006996	-0.154026 0.795061 0.937456 -0.025945	0.131988 0.735611 0.956921 0.044638	-0.142055 0.688448 0.949830 -0.041243	0.059162 0.671738 0.967872 0.000876	-0.177826 0.585573 0.846190 0.006624	-0.004759 0.862695 0.973984 -0.021750	0 0.001339 9999
1 156	2 20	1 156	0.351516 0.705854 0.790838 -0.000611	-0.025714 0.823410 0.952644 0.038712	-0.057270 0.613153 0.971448 -0.010439	-0.070399 0.602028 0.971788 -0.021417	-0.055543 0.786891 0.971348 -0.027063	0.051517 0.825035 0.955612 -0.005186	-0.079709 0.879270 0.960507 -0.031489	-0.095959 0.795061 0.966761 -0.020016	0.097262 0.735611 0.969108 0.029166	-0.121360 0.688448 0.964804 -0.054775	0.061707 0.671738 0.970341 -0.020233	-0.177157 0.585573 0.912105 0.024052	0.022055 0.862695 0.986800 0.007443	0 0.000000 9999
1 157	2 20	1 157	0.268280 0.705854 0.790127 -0.005235	0.096625 0.823410 0.949475 0.003294	0.106107 0.613153 0.919758 -0.021599	0.106577 0.602028 0.921413 -0.018261	0.061056 0.786891 0.970032 0.002473	0.011677 0.825035 0.983382 0.011775	-0.020632 0.879270 0.968277 0.020388	0.002844 0.795061 0.985237 0.004099	0.086678 0.735611 0.974095 0.033881	0.096608 0.688448 0.973552 0.017251	-0.019920 0.671738 0.970009 0.005050	0.089998 0.585573 0.972263 0.004360	0.068082 0.862695 0.980763 0.037368	0 0.000000 9999
1 158	2 18	1 158	0.305497 0.705854 0.777112 -0.004917	0.028611 0.823410 0.973834 0.012619	0.001043 0.613153 0.951988 -0.003722	0.000335 0.602028 0.953407 -0.003746	0.109800 0.786891 0.951249 0.006395	0.072375 0.825035 0.966549 0.008306	-0.002018 0.879270 0.973169 0.011176	-0.000329 0.795061 0.981904 0.011693	0.047143 0.735611 0.978054 -0.001912	0.088222 0.688448 0.970495 0.008891	-0.136512 0.671738 0.931516 -0.022925	-0.055477 0.585573 0.971053 -0.000296	0.029131 0.862695 0.980286 0.010229	0 0.000000 9999
1 159	2 12	1 159	0.394484 0.705854 0.717869 0.002478	0.090325 0.823410 0.949762 0.014597	-0.227886 0.613153 0.927570 -0.045977	-0.084703 0.602028 0.990179 -0.016655	-0.200751 0.786891 0.894342 -0.000793	0.050825 0.825035 0.975611 0.013460	-0.116595 0.879270 0.929713 0.010007	-0.243561 0.795061 0.855504 -0.001677	0.129268 0.735611 0.969731 0.039564	-0.221244 0.688448 0.929959 -0.052504	0.171087 0.671738 0.941832 0.013587	-0.435697 0.585573 0.659563 -0.119854	0.030843 0.862695 0.975936 0.003778	0 0.002478 9999
1 160	2 18	1 160	0.409491 0.705854 0.680600 0.010125	0.117665 0.823410 0.937061 0.000875	0.052970 0.613153 0.962501 -0.030868	0.046942 0.602028 0.963676 -0.034187	-0.121882 0.786891 0.945781 -0.007088	0.121406 0.825035 0.935812 0.021409	-0.038281 0.879270 0.977180 -0.008854	-0.134743 0.795061 0.948257 -0.013355	0.065559 0.735611 0.966303 -0.016222	-0.066749 0.688448 0.972847 -0.004657	0.087391 0.671738 0.963321 -0.004849	-0.045166 0.585573 0.966409 -0.025740	-0.156245 0.862695 0.939347 -0.067465	0 0.010125 9999
1 161	2 20	1 161	0.269422 0.705854 0.839081 0.007912	0.012457 0.823410 0.985431 -0.002105	0.089483 0.613153 0.964118 0.032680	0.085569 0.602028 0.965007 0.038611	0.060835 0.786891 0.969881 0.030873	0.039074 0.825035 0.978839 0.003493	-0.005239 0.879270 0.982451 0.008166	0.007067 0.795061 0.978747 0.013923	0.023880 0.735611 0.984522 -0.003639	0.069323 0.688448 0.979035 0.024932	-0.085040 0.671738 0.971586 -0.015773	-0.001157 0.585573 0.975571 0.033253	-0.092522 0.862695 0.977506 -0.046660	0 0.007912 9999
2 3	14 16	2 3	0.399671 0.776557 0.725448 0.017889	0.048799 0.955854 0.965921 0.041201	0.008538 0.987536 0.861880 -0.001365	0.021903 0.980967 0.867505 0.001474	0.093298 0.932859 0.942904 0.017500	0.017711 0.972499 0.974110 0.016488	0.090324 0.936575 0.906873 -0.006895	0.081306 0.930596 0.938048 -0.002495	0.016743 0.972250 0.938250 -0.008287	0.060290 0.947222 0.899203 -0.041697	0.042839 0.957201 0.938183 -0.002381	0.344944 0.834320 0.724879 0.070313	-0.000701 0.982617 0.964475 -0.007163	11 0.035466 9999
2 4	14 13	2 4	0.390479 0.776557 0.778926 0.033951	-0.017178 0.955854 0.966875 -0.021535	0.087864 0.987536 0.664377 0.037260	0.140494 0.980967 0.643400 0.049236	0.072493 0.932859 0.939599 -0.008605	-0.002585 0.972499 0.967716 -0.003771	0.046497 0.936575 0.947392 -0.004603	0.077509 0.930596 0.927375 -0.025278	0.029304 0.972250 0.955025 0.006626	0.071057 0.947222 0.934869 -0.009126	0.026141 0.957201 0.972993 -0.009529	0.496057 0.834320 0.520501 0.163858	0.019039 0.982617 0.977586 0.009125	11 0.074586 -9
2 5	14 19	2 5	0.388942 0.776557 0.757846 0.013485	0.040271 0.955854 0.960001 0.011362	0.002344 0.987536 0.976056 0.002821	0.004562 0.980967 0.971405 0.001736	0.085829 0.932859 0.949508 0.008645	-0.019280 0.972499 0.970222 -0.017245	0.040269 0.936575 0.949675 -0.008879	0.113418 0.930596 0.925681 0.021319	0.029057 0.972250 0.960504 0.013796	0.091734 0.947222 0.936606 0.021177	0.038032 0.957201 0.973822 0.010113	0.092426 0.834320 0.959612 0.002027	0.004614 0.982617 0.974738 0.002142	7 0.016955 9999
2 6	14 9	2 6	0.203552 0.776557 0.767106 0.018858	-0.057623 0.955854 0.798693 0.010996	-0.010835 0.987536 0.993226 -0.000425	-0.015350 0.980967 0.995293 -0.001724	0.070466 0.932859 0.975201 0.011881	-0.018849 0.972499 0.832027 -0.007457	-0.122040 0.936575 0.957154 -0.066715	-0.162295 0.930596 0.866930 -0.056264	0.022486 0.972250 0.965043 0.007682	-0.074426 0.947222 0.957592 -0.010972	0.100060 0.957201 0.868941 0.018296	0.346049 0.834320 0.758891 0.020345	0.008698 0.982617 0.978922 0.000844	6 -0.035470 9999
2 7	14 20	2 7	0.354417 0.776557 0.793221 0.036106	-0.045610 0.955854 0.960237 -0.021257	0.020035 0.987536 0.914192 -0.001959	0.033586 0.980967 0.905515 0.000240	-0.055315 0.932859 0.952409 0.008649	0.032175 0.972499 0.973362 0.031494	-0.078369 0.936575 0.947604 -0.030021	-0.084104 0.930596 0.945654 -0.010447	0.014351 0.972250 0.961154 -0.002750	-0.068123 0.947222 0.963793 -0.025470	0.067290 0.957201 0.953766 0.059872	-0.084803 0.834320 0.924465 -0.002812	-0.000371 0.982617 0.981249 -0.007126	10 0.046494 -9
2 8	14 20	2 8	0.355939 0.776557 0.761708 0.002635	-0.032101 0.955854 0.916929 0.016637	-0.002733 0.987536 0.960860 -0.001732	-0.004930 0.980967 0.963932 -0.001423	-0.040607 0.932859 0.961732 -0.005272	0.018907 0.972499 0.966622 0.020909	-0.050483 0.936575 0.967803 -0.020706	-0.076485 0.930596 0.954178 -0.008390	-0.000691 0.972250 0.964540 -0.014993	-0.049877 0.947222 0.969060 -0.018975	-0.033855 0.957201 0.932597 0.013636	0.068166 0.834320 0.937296 -0.009190	-0.004852 0.982617 0.978328 -0.007546	6 -0.007386 9999
2 9	14 20	2 9	0.330309 0.776557 0.817542 0.008672	-0.074330 0.955854 0.912634 -0.019886	-0.001155 0.987536 0.969387 0.002252	-0.003211 0.980967 0.969005 0.001541	0.000658 0.932859 0.971900 0.001808	-0.062567 0.972499 0.943192 -0.050395	-0.047392 0.936575 0.966483 -0.018818	-0.094105 0.930596 0.949734 -0.023753	0.008147 0.972250 0.962385 -0.004991	-0.018564 0.947222 0.955768 0.024445	0.039135 0.957201 0.976546 0.024599	0.066728 0.834320 0.951405 0.001048	-0.002340 0.982617 0.974918 -0.004461	10 0.014606 9999
2 10	14 15	2 10	0.322989 0.776557 0.807381 0.012196	-0.009048 0.955854 0.945369 -0.034805	0.004192 0.987536 0.947863 0.001727	0.009761 0.980967 0.949768 0.003085	0.037774 0.932859 0.948191 -0.029729	-0.039010 0.972499 0.964901 -0.040621	0.098901 0.936575 0.914975 0.000672	0.050416 0.930596 0.932078 -0.031129	0.030075 0.972250 0.932461 0.000616	0.068986 0.947222 0.933281 -0.003192	0.011525 0.957201 0.953204 -0.016977	0.198930 0.834320 0.883199 -0.000831	0.009849 0.982617 0.985645 0.001438	1 -0.020603 9999
2 11	14 12	2 11	0.169112 0.776557 0.819253 -0.002666	-0.042506 0.955854 0.883207 0.010564	0.002087 0.987536 0.968518 0.001616	0.003016 0.980967 0.967333 0.002914	0.047371 0.932859 0.958938 0.007766	-0.020652 0.972499 0.876994 -0.010848	-0.037385 0.936575 0.971407 -0.008964	-0.108369 0.930596 0.917493 -0.015206	0.010490 0.972250 0.948819 0.006182	-0.036229 0.947222 0.980971 -0.002069	0.094511 0.957201 0.814307 -0.000849	0.121818 0.834320 0.946286 -0.006407	0.003723 0.982617 0.985517 0.000720	0 0.000000 9999
2 12	14 14	2 12	0.260513 0.776557 0.694590 0.009480	0.067167 0.955854 0.838356 0.021106	-0.064119 0.987536 0.754882 -0.006805	-0.105927 0.980967 0.749093 -0.014246	-0.199740 0.932859 0.828664 -0.082007	0.030483 0.972499 0.863985 0.021019	-0.080668 0.936575 0.926454 -0.011700	-0.092005 0.930596 0.891366 0.002712	0.026162 0.972250 0.964073 0.003135	-0.051670 0.947222 0.923029 0.005096	0.083968 0.957201 0.866417 0.001487	-0.312982 0.834320 0.774298 -0.006941	0.010018 0.982617 0.987976 -0.001241	4 -0.027882 9999
2 13	14 18	2 13	0.298816 0.776557 0.806727 -0.009656	-0.046214 0.955854 0.927214 -0.016319	0.004363 0.987536 0.955081 0.001922	0.008347 0.980967 0.953594 0.001748	-0.099733 0.932859 0.930527 -0.039716	-0.018289 0.972499 0.891917 0.000434	0.017319 0.936575 0.957004 -0.005589	-0.036420 0.930596 0.937946 -0.006214	0.010394 0.972250 0.958283 -0.007888	-0.088943 0.947222 0.908885 -0.006763	-0.126883 0.957201 0.786451 -0.024412	0.202864 0.834320 0.877388 0.004626	0.006042 0.982617 0.978921 0.001434	0 0.000000 9999
2 14	14 19	2 14	0.318325 0.776557 0.805759 -0.023045	-0.060170 0.955854 0.887583 -0.007239	-0.001664 0.987536 0.955205 0.004367	-0.001621 0.980967 0.955117 0.005409	0.026349 0.932859 0.965647 0.036200	0.000894 0.972499 0.955465 0.000369	-0.067161 0.936575 0.957560 -0.011011	-0.099484 0.930596 0.935779 -0.027085	0.012248 0.972250 0.960456 -0.001779	-0.067177 0.947222 0.914145 0.001245	-0.025129 0.957201 0.950778 0.010810	0.110434 0.834320 0.924255 -0.006299	0.002985 0.982617 0.976719 -0.001892	0 0.000000 9999
2 15	14 14	2 15	0.303643 0.776557 0.831278 -0.008776	0.009044 0.955854 0.962227 -0.003548	0.009179 0.987536 0.982305 0.003051	0.029581 0.980967 0.960612 0.012972	0.128510 0.932859 0.910490 0.023932	0.019049 0.972499 0.952278 0.021335	0.006811 0.936575 0.973650 0.012140	0.115874 0.930596 0.931612 0.031062	0.057270 0.972250 0.943199 0.047086	0.087897 0.947222 0.942687 0.028832	0.035227 0.957201 0.963382 0.000798	0.190876 0.834320 0.911645 -0.007870	-0.002292 0.982617 0.981528 -0.005696	0 0.000000 9999
2 16	14 20	2 16	0.368003 0.776557 0.761802 -0.003814	0.038379 0.955854 0.967769 0.033903	0.005828 0.987536 0.952495 0.001312	0.009869 0.980967 0.955228 -0.000554	0.091797 0.932859 0.946719 0.048425	-0.013067 0.972499 0.972281 -0.007891	0.061956 0.936575 0.960018 -0.001293	0.069978 0.930596 0.940914 0.009592	-0.004619 0.972250 0.957650 -0.013785	0.053911 0.947222 0.943616 0.000705	0.006431 0.957201 0.956525 0.008440	0.119558 0.834320 0.937074 0.016367	0.022850 0.982617 0.978787 0.017201	0 0.000000 9999
2 17	14 19	2 17	0.381373 0.776557 0.748518 -0.005876	0.010575 0.955854 0.970115 -0.008898	-0.004495 0.987536 0.949024 0.007464	-0.006295 0.980967 0.947825 0.007547	0.006486 0.932859 0.965104 -0.015411	-0.015792 0.972499 0.974917 -0.020222	-0.034022 0.936575 0.972788 -0.053372	0.007091 0.930596 0.962438 -0.021888	0.014635 0.972250 0.971588 0.017194	-0.026429 0.947222 0.969232 -0.034045	-0.060158 0.957201 0.973278 -0.065578	0.027946 0.834320 0.964576 0.010086	-0.012562 0.982617 0.957176 -0.000639	0 0.000000 9999
2 18	14 20	2 18	0.331324 0.776557 0.815073 0.025376	0.083476 0.955854 0.915100 0.034301	-0.063167 0.987536 0.906747 -0.044988	-0.073986 0.980967 0.910502 -0.043455	-0.012621 0.932859 0.964019 0.012269	0.026631 0.972499 0.969627 0.011176	0.025087 0.936575 0.966184 0.005411	0.022359 0.930596 0.962866 0.021234	0.031585 0.972250 0.967509 0.021807	-0.013330 0.947222 0.970065 0.011162	0.004992 0.957201 0.958573 -0.002031	-0.085616 0.834320 0.937887 -0.037212	0.022523 0.982617 0.982683 0.021567	2 -0.033788 9999
2 19	14 18	2 19	0.357052 0.776557 0.803848 0.016484	0.059255 0.955854 0.934870 0.023570	0.001182 0.987536 0.985486 -0.005309	0.008996 0.980967 0.972776 -0.003235	0.103497 0.932859 0.935853 0.021383	0.065569 0.972499 0.969859 0.059935	0.077049 0.936575 0.971514 0.044109	0.035480 0.930596 0.965179 0.029471	-0.044085 0.972250 0.899819 -0.001942	-0.064335 0.947222 0.943199 -0.005717	0.055965 0.957201 0.975395 0.025210	0.077443 0.834320 0.975321 0.000144	0.051926 0.982617 0.973964 0.045313	6 0.026965 9999
2 20	14 20	2 20	0.399749 0.776557 0.738400 0.025431	-0.015257 0.955854 0.959537 0.001480	0.000050 0.987536 0.973924 0.000888	0.000485 0.980967 0.972392 -0.000805	0.051557 0.932859 0.969122 0.028685	0.040321 0.972499 0.961933 0.035159	0.115299 0.936575 0.946086 0.064751	0.027270 0.930596 0.973798 0.020608	0.015527 0.972250 0.964037 -0.000137	0.012466 0.947222 0.969343 0.000347	0.001476 0.957201 0.962951 0.009517	0.052343 0.834320 0.955672 -0.009152	0.016012 0.982617 0.980965 0.012148	6 0.040579 374
2 21	14 20	2 21	0.397707 0.776557 0.753038 0.042315	-0.020100 0.955854 0.971267 -0.016027	-0.001540 0.987536 0.944606 0.002883	0.004627 0.980967 0.946784 0.004637	-0.032826 0.932859 0.961095 0.021339	0.018875 0.972499 0.962546 0.016155	-0.002750 0.936575 0.969559 0.011747	-0.094082 0.930596 0.950714 -0.036003	0.005222 0.972250 0.972336 0.004526	-0.026301 0.947222 0.972216 0.003595	-0.012446 0.957201 0.952676 0.009961	0.010258 0.834320 0.965547 0.005161	-0.009147 0.982617 0.969884 -0.003889	0 0.042315 325
2 22	14 19	2 22	0.326041 0.776557 0.805259 -0.027482	-0.018625 0.955854 0.968730 -0.005357	0.000861 0.987536 0.957939 -0.008002	0.000755 0.980967 0.958350 -0.009244	-0.043370 0.932859 0.968710 -0.018551	0.023844 0.972499 0.943644 0.022459	0.001351 0.936575 0.966822 -0.004243	-0.086160 0.930596 0.928960 0.004958	-0.010664 0.972250 0.976288 -0.021239	-0.035102 0.947222 0.956616 0.009284	-0.026800 0.957201 0.957675 0.003393	0.023247 0.834320 0.962248 0.002032	-0.015797 0.982617 0.983251 -0.019331	0 0.000000 9999
2 23	14 20	2 23	0.376156 0.776557 0.752373 -0.000165	0.033171 0.955854 0.977587 0.024910	0.030370 0.987536 0.962116 0.034328	0.028838 0.980967 0.962491 0.033526	-0.056607 0.932859 0.962844 -0.005878	0.036839 0.972499 0.980013 0.035514	0.009619 0.936575 0.974224 -0.013712	-0.014349 0.930596 0.977900 -0.003243	-0.021902 0.972250 0.974234 -0.021509	-0.039488 0.947222 0.972214 -0.003873	-0.048966 0.957201 0.939607 -0.008905	0.051607 0.834320 0.973316 0.036614	-0.011739 0.982617 0.974794 -0.009198	0 0.000000 9999
2 24	14 20	2 24	0.306481 0.776557 0.813178 0.022006	0.064234 0.955854 0.904710 0.006957	-0.001355 0.987536 0.973671 -0.003904	0.001089 0.980967 0.980072 -0.003749	0.115327 0.932859 0.903101 0.012397	0.000484 0.972499 0.966885 -0.005779	0.070005 0.936575 0.954599 0.019894	0.076902 0.930596 0.960558 0.027474	-0.032639 0.972250 0.880604 0.012200	-0.061458 0.947222 0.950532 -0.004301	0.062618 0.957201 0.965431 0.032605	0.076829 0.834320 0.952325 0.024664	0.001323 0.982617 0.979301 -0.004204	10 0.026786 9999
2 25	14 20	2 25	0.390591 0.776557 0.752848 0.035449	-0.019173 0.955854 0.955594 0.011151	-0.003689 0.987536 0.964845 0.001988	0.000928 0.980967 0.965459 0.006494	-0.012146 0.932859 0.967385 0.007994	0.028180 0.972499 0.951539 0.020437	0.021232 0.936575 0.960812 0.019863	-0.027692 0.930596 0.944397 0.015679	0.008537 0.972250 0.979102 -0.004079	0.009745 0.947222 0.969037 0.022714	-0.043148 0.957201 0.939128 -0.005986	0.049323 0.834320 0.967691 0.016248	-0.004773 0.982617 0.987376 -0.007936	0 0.035449 9999
2 26	14 20	2 26	0.320998 0.776557 0.814301 -0.009306	0.002211 0.955854 0.980931 -0.004822	0.045486 0.987536 0.931809 0.031148	0.053612 0.980967 0.931094 0.032767	-0.112654 0.932859 0.944065 -0.056037	0.040817 0.972499 0.955250 0.036646	-0.092073 0.936575 0.917623 -0.010064	0.003574 0.930596 0.981085 -0.000592	-0.001254 0.972250 0.977213 -0.006496	-0.025667 0.947222 0.981172 0.004886	0.005290 0.957201 0.981257 -0.002456	-0.082519 0.834320 0.952187 -0.030510	0.025778 0.982617 0.979262 0.019741	0 0.000000 9999
2 27	14 20	2 27	0.388211 0.776557 0.760798 0.032571	0.027905 0.955854 0.970794 0.041586	0.005902 0.987536 0.962728 -0.001074	0.009858 0.980967 0.963132 -0.000602	-0.062845 0.932859 0.956631 -0.007076	-0.019137 0.972499 0.957371 -0.015146	-0.026552 0.936575 0.957206 0.001664	-0.064792 0.930596 0.954862 -0.008474	0.026222 0.972250 0.977187 0.016917	-0.049506 0.947222 0.968551 -0.017154	-0.020228 0.957201 0.943884 0.015055	-0.012366 0.834320 0.974849 -0.005787	0.007408 0.982617 0.986241 0.003843	0 0.032571 9999
2 28	14 20	2 28	0.337064 0.776557 0.762672 -0.008518	0.040676 0.955854 0.931962 0.008397	0.006711 0.987536 0.965265 0.010620	-0.002860 0.980967 0.967390 -0.000682	0.028442 0.932859 0.963477 -0.013825	0.009873 0.972499 0.943548 0.008224	0.057150 0.936575 0.945838 0.003194	-0.073669 0.930596 0.959933 -0.022691	-0.040066 0.972250 0.906303 -0.003009	-0.039035 0.947222 0.959562 -0.000337	0.018386 0.957201 0.978811 0.016291	0.053026 0.834320 0.960367 -0.006967	0.013722 0.982617 0.976267 0.017808	0 0.000000 9999
2 29	14 20	2 29	0.381811 0.776557 0.728393 -0.004472	-0.014964 0.955854 0.975995 -0.006370	0.005131 0.987536 0.958744 0.004740	0.008113 0.980967 0.957798 0.004600	-0.009065 0.932859 0.967598 0.011641	0.008141 0.972499 0.978262 0.007863	0.004752 0.936575 0.955124 -0.012282	-0.001679 0.930596 0.969813 0.007035	0.018660 0.972250 0.968514 -0.000615	-0.001154 0.947222 0.973043 0.005272	0.013259 0.957201 0.950126 0.027312	-0.011274 0.834320 0.960413 0.006622	0.017346 0.982617 0.979036 0.015714	0 0.000000 9999
2 30	14 20	2 30	0.318182 0.776557 0.810268 0.017905	-0.019394 0.955854 0.956095 0.003820	-0.004248 0.987536 0.965656 -0.000256	-0.005619 0.980967 0.965228 -0.001114	-0.051432 0.932859 0.960877 -0.000023	-0.002084 0.972499 0.943401 -0.000529	-0.098315 0.936575 0.935253 -0.025036	-0.100359 0.930596 0.942248 -0.027943	0.036667 0.972250 0.952728 0.027075	-0.045184 0.947222 0.974228 -0.013138	-0.016881 0.957201 0.971713 -0.021137	0.083682 0.834320 0.951154 0.011045	-0.000315 0.982617 0.981103 -0.005778	7 -0.022368 9999
2 31	14 20	2 31	0.268918 0.776557 0.752627 -0.025426	-0.021109 0.955854 0.968110 -0.002292	0.001926 0.987536 0.963207 0.000618	0.003725 0.980967 0.965246 0.001591	-0.041135 0.932859 0.970539 -0.009549	0.000977 0.972499 0.955264 0.009671	0.140906 0.936575 0.922269 0.061437	0.020264 0.930596 0.972653 0.009764	0.008981 0.972250 0.954041 -0.007993	-0.035436 0.947222 0.948454 0.012547	-0.084456 0.957201 0.872977 0.006151	0.131541 0.834320 0.929480 0.005364	0.000400 0.982617 0.970414 -0.008269	0 0.000000 9999
2 32	14 20	2 32	0.375305 0.776557 0.722701 0.009517	0.097797 0.955854 0.960887 0.067281	0.000194 0.987536 0.972553 0.002052	0.000696 0.980967 0.972197 -0.000071	0.084271 0.932859 0.921414 0.006945	-0.022061 0.972499 0.976612 -0.019394	0.115902 0.936575 0.915044 0.031660	0.126157 0.930596 0.910702 0.024929	0.007230 0.972250 0.963796 -0.007849	0.107468 0.947222 0.917725 0.028683	0.018194 0.957201 0.968008 -0.017385	0.064832 0.834320 0.949098 0.002401	-0.001782 0.982617 0.979941 -0.006323	6 0.017358 9999
2 33	14 20	2 33	0.365524 0.776557 0.712127 0.007548	-0.007933 0.955854 0.962513 0.000372	0.011720 0.987536 0.930593 0.002134	0.018794 0.980967 0.926514 0.001120	0.020425 0.932859 0.954832 -0.013876	-0.003156 0.972499 0.945838 -0.001271	0.004584 0.936575 0.928693 -0.013158	0.084987 0.930596 0.943478 0.020204	0.005616 0.972250 0.955772 0.014843	0.075370 0.947222 0.937818 0.032323	0.041456 0.957201 0.967656 0.015547	-0.003594 0.834320 0.945785 0.002452	0.000858 0.982617 0.975164 -0.003312	9 0.015620 9999
2 34	14 20	2 34	0.307401 0.776557 0.772430 -0.021594	-0.002014 0.955854 0.959124 0.019125	0.019894 0.987536 0.900781 -0.002368	0.034377 0.980967 0.900200 -0.001405	-0.090142 0.932859 0.942325 -0.030062	0.041877 0.972499 0.972496 0.042683	-0.071366 0.936575 0.926522 0.004344	-0.083389 0.930596 0.942344 -0.009923	0.002653 0.972250 0.971292 -0.003613	-0.049378 0.947222 0.969711 -0.010862	0.034390 0.957201 0.966014 0.004978	-0.110380 0.834320 0.923077 0.002168	0.006243 0.982617 0.977696 0.002618	0 0.000000 9999
2 35	14 20	2 35	0.359063 0.776557 0.722818 -0.001306	0.024131 0.955854 0.940576 0.004963	0.000163 0.987536 0.974809 -0.003462	0.000794 0.980967 0.972430 -0.002174	0.029740 0.932859 0.938190 -0.031487	0.002427 0.972499 0.957381 -0.003478	0.063074 0.936575 0.960002 0.037603	0.001526 0.930596 0.961601 -0.009448	0.007441 0.972250 0.916075 0.027159	-0.038919 0.947222 0.959660 0.005525	-0.017193 0.957201 0.934461 0.001333	0.081086 0.834320 0.946984 -0.000963	0.001931 0.982617 0.979493 0.003919	0 0.000000 9999
2 36	14 20	2 36	0.368849 0.776557 0.737363 -0.012560	-0.013006 0.955854 0.956248 -0.021812	-0.004447 0.987536 0.947729 0.000020	-0.004760 0.980967 0.953987 0.001346	-0.040120 0.932859 0.958224 -0.046685	-0.009002 0.972499 0.954262 -0.011043	0.007986 0.936575 0.950344 0.007740	-0.049498 0.930596 0.963616 -0.020139	-0.067659 0.972250 0.939097 -0.040255	-0.026662 0.947222 0.969506 0.006886	0.050764 0.957201 0.969669 0.035592	0.019382 0.834320 0.962090 0.007603	-0.013523 0.982617 0.958784 -0.005944	0 0.000000 9999
2 37	14 20	2 37	0.415264 0.776557 0.716600 0.029563	0.003338 0.955854 0.962245 0.011909	-0.006076 0.987536 0.945434 -0.002338	-0.010002 0.980967 0.947905 -0.001757	-0.018849 0.932859 0.962222 -0.005116	0.007476 0.972499 0.971556 0.010679	0.016599 0.936575 0.964977 0.002425	0.011627 0.930596 0.965668 0.018264	0.001178 0.972250 0.966461 -0.015165	-0.005803 0.947222 0.961722 0.014714	-0.008599 0.957201 0.934713 0.030402	0.001676 0.834320 0.948500 -0.004395	-0.005759 0.982617 0.979603 -0.009715	10 0.029980 9999
2 38	14 20	2 38	0.350614 0.776557 0.798754 0.024439	0.041363 0.955854 0.958235 0.014542	-0.013748 0.987536 0.904454 0.012529	-0.030112 0.980967 0.909204 0.008223	-0.100604 0.932859 0.915731 -0.021247	0.011019 0.972499 0.966698 0.001555	-0.046235 0.936575 0.957281 0.006421	-0.088231 0.930596 0.956973 -0.039627	0.013140 0.972250 0.959169 0.004752	-0.057073 0.947222 0.960098 -0.013678	0.017797 0.957201 0.976356 0.002584	-0.077454 0.834320 0.917804 0.003312	-0.009039 0.982617 0.977405 -0.008025	7 -0.031120 9999
2 39	14 20	2 39	0.387063 0.776557 0.759535 0.019603	-0.003668 0.955854 0.965754 0.011164	0.040916 0.987536 0.967815 0.043420	0.041290 0.980967 0.968413 0.043656	-0.035573 0.932859 0.961398 0.001092	0.019442 0.972499 0.971694 0.021327	0.043741 0.936575 0.965774 0.018432	-0.004676 0.930596 0.965205 0.008748	-0.014330 0.972250 0.970890 -0.023452	-0.035819 0.947222 0.966755 -0.003213	-0.061697 0.957201 0.913595 -0.010803	0.002686 0.834320 0.955706 -0.056274	-0.007796 0.982617 0.984117 -0.011447	8 -0.021441 9999
2 40	14 20	2 40	0.381450 0.776557 0.767541 0.007549	0.016735 0.955854 0.972827 0.007500	0.001256 0.987536 0.973480 0.000323	0.002190 0.980967 0.972495 0.001419	0.078764 0.932859 0.946111 0.001067	0.014266 0.972499 0.974519 0.007477	0.069639 0.936575 0.947529 0.003814	0.098015 0.930596 0.916811 -0.009659	0.006808 0.972250 0.957797 0.002373	0.049541 0.947222 0.941750 -0.015451	0.040687 0.957201 0.970375 0.009739	0.038025 0.834320 0.968812 -0.013474	-0.006456 0.982617 0.982138 -0.007646	9 -0.010800 9999
2 41	14 20	2 41	0.356148 0.776557 0.789511 0.012603	-0.013829 0.955854 0.977899 -0.003073	0.006087 0.987536 0.966504 0.002964	0.002732 0.980967 0.965352 -0.002249	-0.040798 0.932859 0.964089 -0.002414	0.012695 0.972499 0.981608 0.010057	0.032398 0.936575 0.978548 0.029674	-0.022804 0.930596 0.981315 -0.022659	0.004383 0.972250 0.978425 -0.003853	-0.041014 0.947222 0.972730 -0.007030	-0.056712 0.957201 0.943620 -0.019484	0.015473 0.834320 0.978067 0.002079	0.007779 0.982617 0.985538 0.007490	6 0.019339 9999
2 42	14 20	2 42	0.384615 0.776557 0.769346 0.027797	0.025573 0.955854 0.974409 0.012428	-0.000123 0.987536 0.977188 -0.004367	-0.000959 0.980967 0.975803 -0.002153	0.062772 0.932859 0.953158 0.004247	0.020110 0.972499 0.979839 0.015131	0.112920 0.936575 0.938185 0.043168	0.103006 0.930596 0.937908 0.022700	0.033732 0.972250 0.965866 0.027097	0.093277 0.947222 0.941934 0.032185	0.012006 0.957201 0.979290 -0.007371	0.045546 0.834320 0.964542 0.001757	0.020323 0.982617 0.980812 0.015949	6 0.034640 9999
2 43	14 20	2 43	0.315674 0.776557 0.805491 -0.024101	-0.024183 0.955854 0.978855 -0.005580	0.016773 0.987536 0.920076 0.001351	0.018677 0.980967 0.920095 -0.002988	-0.059070 0.932859 0.964898 -0.014944	-0.028084 0.972499 0.976597 -0.023539	-0.039309 0.936575 0.966844 0.006559	-0.093817 0.930596 0.945481 -0.013425	0.016098 0.972250 0.976971 0.010001	-0.043264 0.947222 0.980661 -0.017942	0.010236 0.957201 0.972095 0.012069	-0.026876 0.834320 0.958834 0.010378	0.022840 0.982617 0.985832 0.019233	0 0.000000 9999
2 44	14 20	2 44	0.306234 0.776557 0.849821 0.017879	-0.039463 0.955854 0.924828 0.005093	0.000284 0.987536 0.973624 0.004726	-0.001066 0.980967 0.972789 0.001498	0.034516 0.932859 0.971703 0.011145	0.036570 0.972499 0.926788 0.041257	-0.006075 0.936575 0.977403 -0.005859	-0.091090 0.930596 0.932549 0.003429	-0.000355 0.972250 0.981265 -0.011724	-0.042472 0.947222 0.968943 -0.004437	0.027682 0.957201 0.975240 0.026717	0.042898 0.834320 0.954691 0.007907	0.022676 0.982617 0.985519 0.021736	10 0.021856 9999
2 45	14 20	2 45	0.373241 0.776557 0.790270 0.026920	0.031647 0.955854 0.969417 0.019379	-0.007282 0.987536 0.945920 0.002070	-0.013679 0.980967 0.944785 0.000352	-0.099485 0.932859 0.923260 -0.019277	0.012814 0.972499 0.971580 0.012225	-0.007658 0.936575 0.980481 0.005762	-0.036127 0.930596 0.969403 0.003823	-0.012416 0.972250 0.970456 -0.026634	-0.061752 0.947222 0.965638 -0.021590	-0.044443 0.957201 0.965960 -0.038508	-0.036480 0.834320 0.961466 -0.008539	-0.007215 0.982617 0.981351 -0.012587	0 0.026920 9999
2 46	14 20	2 46	0.364514 0.776557 0.783927 0.007910	0.013400 0.955854 0.980479 0.012164	0.001219 0.987536 0.959164 0.009736	-0.000797 0.980967 0.961036 0.009097	-0.031889 0.932859 0.966403 0.015586	0.013373 0.972499 0.979597 0.009733	0.041269 0.936575 0.980635 0.030650	-0.009181 0.930596 0.974868 0.016244	0.019049 0.972250 0.978063 0.012408	-0.044505 0.947222 0.969450 -0.013506	-0.020244 0.957201 0.952581 0.023026	0.011342 0.834320 0.977684 -0.001324	0.015264 0.982617 0.982124 0.010660	6 0.015571 9999
2 47	14 20	2 47	0.352424 0.776557 0.799327 -0.003897	0.012471 0.955854 0.972735 0.019146	0.001178 0.987536 0.958842 0.003517	0.003496 0.980967 0.954644 0.004820	0.051790 0.932859 0.960936 -0.006464	-0.014258 0.972499 0.979051 -0.004802	0.097881 0.936575 0.943262 0.025778	0.033566 0.930596 0.965677 -0.016662	-0.005288 0.972250 0.966479 -0.006973	0.047597 0.947222 0.954891 -0.008474	0.012197 0.957201 0.977108 -0.010007	0.067946 0.834320 0.954117 -0.004562	0.006984 0.982617 0.984763 0.006424	0 0.000000 9999
2 48	14 20	2 48	0.367029 0.776557 0.773431 0.013586	0.037699 0.955854 0.968540 0.014607	-0.020218 0.987536 0.927321 -0.001302	-0.020683 0.980967 0.928325 0.007303	-0.096995 0.932859 0.925886 -0.019138	0.038507 0.972499 0.972653 0.032667	-0.019897 0.936575 0.965941 -0.002604	-0.024253 0.930596 0.964130 0.009104	0.005839 0.972250 0.973816 -0.006800	-0.056816 0.947222 0.968393 -0.018147	-0.010978 0.957201 0.964932 -0.005162	-0.052009 0.834320 0.956274 -0.007032	-0.023493 0.982617 0.971493 -0.020400	4 -0.016125 9999
2 49	14 19	2 49	0.339257 0.776557 0.828047 0.025909	-0.020637 0.955854 0.965654 -0.037386	0.002797 0.987536 0.956544 0.000251	0.005969 0.980967 0.971278 0.001700	0.083366 0.932859 0.930495 -0.003837	-0.008060 0.972499 0.957171 -0.013184	-0.025619 0.936575 0.975461 -0.008182	0.086933 0.930596 0.939728 -0.000302	0.011541 0.972250 0.973402 -0.003769	0.078980 0.947222 0.956095 0.022692	0.027155 0.957201 0.971225 0.004302	0.088642 0.834320 0.926995 0.004804	-0.001845 0.982617 0.981199 -0.007720	1 -0.031123 9999
2 50	14 20	2 50	0.369888 0.776557 0.745826 0.012826	0.000868 0.955854 0.958991 -0.008149	0.005478 0.987536 0.951553 -0.005446	0.007701 0.980967 0.949390 -0.006752	-0.062979 0.932859 0.945177 -0.004332	0.011081 0.972499 0.969244 0.003436	0.056390 0.936575 0.954043 0.036091	-0.018421 0.930596 0.959897 -0.002259	-0.006010 0.972250 0.972874 -0.016193	-0.018948 0.947222 0.956110 0.025229	-0.062191 0.957201 0.916806 -0.004486	0.055121 0.834320 0.949067 0.006869	-0.006809 0.982617 0.980704 -0.012680	6 0.021515 9999
2 51	14 18	2 51	0.368920 0.776557 0.781901 0.019995	0.029652 0.955854 0.959345 0.023316	0.001565 0.987536 0.966072 0.000596	0.002924 0.980967 0.969634 -0.000838	0.079945 0.932859 0.934879 0.009488	0.005576 0.972499 0.971666 0.008325	0.091525 0.936575 0.949767 0.023394	0.139024 0.930596 0.908882 0.039890	0.044747 0.972250 0.944117 0.026909	0.095687 0.947222 0.925371 0.028655	0.071248 0.957201 0.958326 0.037122	0.097401 0.834320 0.934710 0.002108	0.025888 0.982617 0.980287 0.016833	7 0.028242 9999
2 52	14 20	2 52	0.258325 0.776557 0.795395 -0.031903	0.042405 0.955854 0.902599 -0.015859	0.004669 0.987536 0.943132 -0.000496	-0.032984 0.980967 0.898396 0.004372	0.055978 0.932859 0.945099 -0.012118	0.009355 0.972499 0.956264 0.005475	0.041996 0.936575 0.963421 0.003435	0.067389 0.930596 0.931955 -0.016013	-0.027489 0.972250 0.928880 -0.003845	-0.009541 0.947222 0.958810 0.006130	0.014505 0.957201 0.951222 -0.012616	0.060527 0.834320 0.940321 -0.000164	0.012590 0.982617 0.977269 0.006940	0 0.000000 9999
2 53	14 19	2 53	0.231625 0.776557 0.797883 0.003701	-0.034301 0.955854 0.933189 0.007019	0.031006 0.987536 0.886176 -0.000800	0.051993 0.980967 0.872506 0.000543	-0.067390 0.932859 0.923601 0.006547	0.004384 0.972499 0.970578 0.002833	-0.067167 0.936575 0.936325 -0.006539	-0.134613 0.930596 0.883372 -0.029126	0.006117 0.972250 0.959234 -0.010934	-0.036499 0.947222 0.948312 -0.001553	0.068383 0.957201 0.939553 0.010258	-0.154282 0.834320 0.867656 -0.000485	0.000373 0.982617 0.970585 -0.001732	7 -0.010382 9999
2 54	14 20	2 54	0.304189 0.776557 0.727262 -0.013441	-0.051610 0.955854 0.958653 -0.026739	0.003870 0.987536 0.938621 0.000592	0.005032 0.980967 0.958671 -0.001855	-0.060710 0.932859 0.941020 0.000229	-0.024434 0.972499 0.968041 -0.017505	0.058531 0.936575 0.948361 0.013265	-0.034271 0.930596 0.971705 -0.001424	0.005166 0.972250 0.949670 0.000579	-0.040823 0.947222 0.954081 -0.000413	-0.083393 0.957201 0.881152 -0.010494	0.120617 0.834320 0.892592 0.006105	-0.017400 0.982617 0.977190 -0.019376	0 0.000000 9999
2 55	14 20	2 55	0.313967 0.776557 0.727825 0.011918	-0.067151 0.955854 0.907424 -0.009292	0.001386 0.987536 0.963403 0.000412	0.001501 0.980967 0.955355 0.001398	-0.009645 0.932859 0.968542 -0.012160	0.002764 0.972499 0.908144 -0.002384	-0.061157 0.936575 0.969262 -0.035550	0.087836 0.930596 0.931980 0.014749	0.004789 0.972250 0.966335 -0.008278	-0.063162 0.947222 0.937862 -0.009989	0.035190 0.957201 0.953613 -0.001785	0.077576 0.834320 0.930763 -0.006775	0.002365 0.982617 0.975207 -0.000881	6 -0.020584 9999
2 56	14 20	2 56	0.219666 0.776557 0.812093 0.000112	-0.068642 0.955854 0.883934 -0.018582	0.000325 0.987536 0.953841 0.002967	0.000539 0.980967 0.955721 0.002249	0.023863 0.932859 0.965012 0.026612	-0.004264 0.972499 0.912049 0.006546	-0.056316 0.936575 0.960077 -0.015481	-0.103967 0.930596 0.911895 -0.004589	0.005141 0.972250 0.931642 -0.006299	-0.036506 0.947222 0.965996 -0.002078	0.030251 0.957201 0.953336 -0.005795	0.072120 0.834320 0.948538 -0.004669	0.000485 0.982617 0.973982 -0.004550	4 0.001726 9999
2 57	14 20	2 57	0.340561 0.776557 0.725429 0.011682	0.029534 0.955854 0.966451 0.017284	-0.008803 0.987536 0.966090 -0.008988	-0.000957 0.980967 0.965771 0.000783	-0.078570 0.932859 0.941875 -0.009231	0.016624 0.972499 0.969193 0.015725	0.084079 0.936575 0.946856 0.022501	0.027101 0.930596 0.972592 0.022424	0.016179 0.972250 0.965095 0.008803	-0.022718 0.947222 0.958001 0.021964	-0.066444 0.957201 0.880853 0.009409	0.097527 0.834320 0.927822 -0.003263	0.016857 0.982617 0.969654 0.009579	6 0.016213 9999
2 58	14 20	2 58	0.312632 0.776557 0.762824 0.022757	0.031230 0.955854 0.970629 0.018500	0.020236 0.987536 0.901844 -0.002486	0.033637 0.980967 0.901630 -0.003384	-0.107676 0.932859 0.915830 -0.012368	0.017588 0.972499 0.903103 0.017418	-0.128505 0.936575 0.869505 -0.019279	0.041122 0.930596 0.975557 0.002567	0.026973 0.972250 0.973294 0.019903	-0.035966 0.947222 0.968142 0.005567	0.033904 0.957201 0.962120 -0.001832	-0.141529 0.834320 0.888150 0.000041	-0.000044 0.982617 0.971014 0.000990	0 0.022757 9999
2 59	14 20	2 59	0.354894 0.776557 0.752583 0.008577	0.055433 0.955854 0.933619 0.023590	-0.002806 0.987536 0.927035 0.007030	-0.005267 0.980967 0.926871 0.008311	-0.043293 0.932859 0.965144 -0.006843	0.017883 0.972499 0.963598 0.009641	-0.014507 0.936575 0.961185 0.001169	0.026961 0.930596 0.971091 0.034378	0.033615 0.972250 0.966588 0.025059	-0.014386 0.947222 0.966526 0.033660	0.004347 0.957201 0.970666 0.001359	-0.056434 0.834320 0.940431 0.008160	0.023957 0.982617 0.982479 0.021095	7 0.017171 9999
2 60	14 20	2 60	0.336964 0.776557 0.760755 0.013380	0.073200 0.955854 0.904276 0.016763	-0.002107 0.987536 0.960306 -0.000216	-0.000393 0.980967 0.965741 0.000442	0.075466 0.932859 0.939836 0.017515	-0.009448 0.972499 0.942489 -0.010368	0.040150 0.936575 0.922355 -0.040411	-0.039593 0.930596 0.963786 -0.002124	-0.029611 0.972250 0.880129 0.013261	-0.080454 0.947222 0.952506 -0.031285	0.011879 0.957201 0.969464 -0.008583	0.057150 0.834320 0.948300 0.000275	-0.003953 0.982617 0.971625 -0.006437	6 -0.023253 9999
2 61	14 20	2 61	0.350477 0.776557 0.758130 -0.006864	-0.015142 0.955854 0.960602 -0.014135	-0.001183 0.987536 0.934286 0.004359	-0.004388 0.980967 0.936692 0.003184	-0.051579 0.932859 0.970783 -0.024272	-0.014267 0.972499 0.965540 -0.006960	-0.027195 0.936575 0.974366 -0.015347	-0.082723 0.930596 0.951437 -0.030480	0.019130 0.972250 0.976464 0.015633	-0.044853 0.947222 0.964094 0.005138	0.000479 0.957201 0.947247 0.020786	-0.018117 0.834320 0.959547 0.003408	0.005693 0.982617 0.973556 0.002725	0 0.000000 9999
2 62	14 20	2 62	0.369123 0.776557 0.735926 0.000791	-0.062606 0.955854 0.923015 -0.008272	-0.002240 0.987536 0.952273 0.001471	-0.001255 0.980967 0.948405 0.002382	-0.040545 0.932859 0.960955 -0.006312	-0.010325 0.972499 0.962053 -0.007552	-0.053942 0.936575 0.965168 -0.024641	-0.039033 0.930596 0.955169 0.009850	0.012571 0.972250 0.967622 -0.000633	-0.031657 0.947222 0.955564 0.012440	-0.057875 0.957201 0.918267 -0.012072	0.054967 0.834320 0.948345 0.004872	-0.003004 0.982617 0.983463 -0.002494	6 -0.004415 9999
2 63	14 20	2 63	0.358176 0.776557 0.720390 -0.006135	0.041476 0.955854 0.954460 0.005725	0.000147 0.987536 0.971250 -0.002145	0.000404 0.980967 0.973101 -0.001904	0.104151 0.932859 0.922955 0.017439	0.003796 0.972499 0.925581 0.004907	0.016507 0.936575 0.966046 -0.007519	0.104587 0.930596 0.924663 0.012019	0.037148 0.972250 0.955725 0.021961	0.022602 0.947222 0.955714 -0.002921	0.062633 0.957201 0.967119 0.035290	0.060096 0.834320 0.954784 -0.001714	-0.029226 0.982617 0.946238 -0.006500	0 0.000000 9999
2 64	14 20	2 64	0.347247 0.776557 0.741143 -0.004978	0.029363 0.955854 0.954425 0.034810	-0.014266 0.987536 0.926464 -0.002896	-0.022018 0.980967 0.931670 -0.004056	-0.062435 0.932859 0.955696 -0.018319	-0.009254 0.972499 0.967625 -0.001941	0.034993 0.936575 0.966796 0.002101	-0.039102 0.930596 0.965565 -0.012256	0.039402 0.972250 0.953474 0.026526	-0.046312 0.947222 0.963090 -0.009950	-0.035047 0.957201 0.934774 -0.000609	-0.019540 0.834320 0.946377 0.006652	0.000793 0.982617 0.979740 0.004527	0 0.000000 9999
2 65	14 20	2 65	0.356553 0.776557 0.766953 0.014750	0.006967 0.955854 0.955584 0.037827	0.001663 0.987536 0.943561 0.001573	-0.000586 0.980967 0.944388 -0.002525	-0.041686 0.932859 0.954849 0.007258	0.037453 0.972499 0.953170 0.034731	-0.057979 0.936575 0.952626 -0.032827	-0.054956 0.930596 0.950800 0.008629	0.068296 0.972250 0.963867 0.056126	-0.030761 0.947222 0.967063 0.005197	-0.031403 0.957201 0.946917 0.005567	0.006392 0.834320 0.952817 -0.003678	-0.000138 0.982617 0.979518 -0.005726	8 0.028773 9999
2 66	14 20	2 66	0.370883 0.776557 0.721657 -0.013852	-0.089068 0.955854 0.935945 -0.045758	0.001627 0.987536 0.959995 -0.002152	0.003670 0.980967 0.962880 -0.002773	-0.039837 0.932859 0.949942 -0.006737	-0.029949 0.972499 0.968848 -0.022488	-0.043013 0.936575 0.960407 -0.020351	-0.057701 0.930596 0.959466 -0.017957	-0.000606 0.972250 0.964713 -0.017330	-0.030891 0.947222 0.961977 0.003958	-0.053935 0.957201 0.933965 -0.008578	0.084656 0.834320 0.946468 0.015877	-0.003549 0.982617 0.974383 -0.003196	0 0.000000 9999
2 67	14 20	2 67	0.328515 0.776557 0.737131 -0.003452	0.056299 0.955854 0.902163 -0.000184	-0.003052 0.987536 0.966966 0.002747	-0.004662 0.980967 0.971930 -0.002304	0.026073 0.932859 0.953538 0.009534	-0.001252 0.972499 0.903286 0.009994	0.062748 0.936575 0.945407 0.011708	-0.088925 0.930596 0.908516 0.008224	-0.028746 0.972250 0.867338 0.011017	-0.063179 0.947222 0.940025 -0.002827	0.008538 0.957201 0.947240 0.011207	0.075897 0.834320 0.940840 -0.004481	-0.003718 0.982617 0.971916 -0.010914	0 0.000000 9999
2 68	14 20	2 68	0.356019 0.776557 0.730249 0.025335	0.034092 0.955854 0.925353 -0.024766	0.001532 0.987536 0.939804 -0.008952	0.008082 0.980967 0.955579 -0.003294	0.034605 0.932859 0.957550 -0.000706	-0.024860 0.972499 0.929343 -0.026700	0.048567 0.936575 0.945292 0.008272	-0.074592 0.930596 0.948902 -0.023920	-0.029800 0.972250 0.906602 -0.005708	-0.046179 0.947222 0.951022 0.010163	0.039475 0.957201 0.968407 0.018883	0.073942 0.834320 0.937486 0.010479	-0.017354 0.982617 0.936305 0.002259	0 0.025335 9999
2 69	14 20	2 69	0.320348 0.776557 0.768848 -0.019351	0.063831 0.955854 0.898835 -0.004980	-0.022098 0.987536 0.895884 0.005903	-0.038140 0.980967 0.898083 0.003581	-0.037761 0.932859 0.965789 -0.002700	0.009153 0.972499 0.965625 -0.002562	0.010529 0.936575 0.962233 -0.003296	-0.009929 0.930596 0.967090 0.000798	-0.007450 0.972250 0.956675 -0.015893	-0.006159 0.947222 0.957181 0.031842	0.017629 0.957201 0.959177 -0.005547	-0.086764 0.834320 0.928802 0.013443	0.003565 0.982617 0.978815 -0.001189	0 0.000000 9999
2 70	14 20	2 70	0.327380 0.776557 0.787844 -0.016704	-0.054524 0.955854 0.958533 -0.024630	0.002859 0.987536 0.974520 0.000652	0.005100 0.980967 0.974453 0.000328	-0.003080 0.932859 0.971908 0.005278	0.007934 0.972499 0.942030 0.013311	0.017163 0.936575 0.974613 0.002976	-0.079522 0.930596 0.948086 -0.000288	0.021653 0.972250 0.967541 0.011422	-0.019789 0.947222 0.967948 0.004738	-0.019953 0.957201 0.953203 0.002786	0.055678 0.834320 0.953516 0.008254	-0.004944 0.982617 0.976705 -0.006998	0 0.000000 9999
2 71	14 20	2 71	0.323265 0.776557 0.805415 -0.003847	-0.077869 0.955854 0.898565 -0.005432	-0.000107 0.987536 0.966942 -0.006872	0.001069 0.980967 0.959980 -0.005728	-0.034700 0.932859 0.967608 -0.006143	-0.015184 0.972499 0.943463 -0.017670	-0.087255 0.936575 0.954168 -0.028780	0.021205 0.930596 0.968279 -0.006151	0.008953 0.972250 0.955587 -0.010564	-0.075862 0.947222 0.948457 -0.028020	0.067892 0.957201 0.954553 0.045378	0.051520 0.834320 0.954201 0.001635	0.001102 0.982617 0.961351 -0.010266	0 0.000000 9999
2 72	14 19	2 72	0.338077 0.776557 0.807498 -0.008789	-0.018970 0.955854 0.975168 -0.010765	0.011551 0.987536 0.961136 0.001438	0.011792 0.980967 0.959780 -0.003384	-0.007322 0.932859 0.971840 0.008042	0.017011 0.972499 0.973500 0.015118	0.003789 0.936575 0.964539 0.020961	-0.006537 0.930596 0.966734 0.010848	-0.040759 0.972250 0.966682 -0.030765	-0.020050 0.947222 0.980422 -0.011319	0.014760 0.957201 0.970998 0.008531	0.000348 0.834320 0.958908 0.011855	0.004934 0.982617 0.964847 0.011748	0 0.000000 9999
2 73	14 19	2 73	0.338436 0.776557 0.839985 0.048295	-0.134670 0.955854 0.924618 -0.089838	0.001765 0.987536 0.954948 -0.002386	0.002818 0.980967 0.966614 -0.000658	-0.039157 0.932859 0.957363 -0.008568	-0.013008 0.972499 0.973399 -0.012441	-0.060294 0.936575 0.959065 -0.020306	-0.102621 0.930596 0.953716 -0.062290	-0.003285 0.972250 0.958229 -0.010696	-0.052822 0.947222 0.966042 -0.025200	0.032537 0.957201 0.967180 0.009464	0.055614 0.834320 0.926731 -0.005389	0.000054 0.982617 0.964003 -0.008426	1 -0.065869 86
2 74	14 19	2 74	0.330643 0.776557 0.801565 -0.000204	0.009354 0.955854 0.964927 0.006837	-0.000086 0.987536 0.967268 0.001532	0.000438 0.980967 0.971812 0.000229	0.049411 0.932859 0.963238 0.015655	0.005498 0.972499 0.969697 0.004244	0.028043 0.936575 0.968600 0.019674	0.048256 0.930596 0.963880 0.010197	-0.018819 0.972250 0.946302 -0.003017	0.028074 0.947222 0.964959 0.019306	0.052721 0.957201 0.962768 0.025575	0.034624 0.834320 0.934661 -0.007831	-0.001687 0.982617 0.983745 0.003344	0 0.000000 9999
2 75	14 18	2 75	0.350915 0.776557 0.806880 0.004108	0.016486 0.955854 0.972163 -0.001142	0.002189 0.987536 0.979424 0.000312	0.001668 0.980967 0.989396 -0.000419	0.081130 0.932859 0.943465 0.010536	0.010374 0.972499 0.971673 0.011416	0.067341 0.936575 0.962588 0.029441	0.114545 0.930596 0.923367 0.017879	0.041821 0.972250 0.963804 0.027461	0.091087 0.947222 0.954373 0.034405	0.035575 0.957201 0.972982 0.010975	0.051620 0.834320 0.932758 -0.002964	0.000085 0.982617 0.980965 -0.003630	9 0.011888 9999
2 76	14 19	2 76	0.321774 0.776557 0.833617 0.012000	0.023944 0.955854 0.969985 0.004643	0.001472 0.987536 0.976993 0.000068	0.003969 0.980967 0.991370 0.000752	0.066744 0.932859 0.927640 -0.016332	-0.002877 0.972499 0.970504 -0.008679	0.004389 0.936575 0.965844 -0.005427	0.079055 0.930596 0.936715 -0.004273	0.029583 0.972250 0.961279 0.011132	0.048346 0.947222 0.950387 -0.011463	0.028234 0.957201 0.972096 0.001574	0.040901 0.834320 0.941415 0.000911	-0.010821 0.982617 0.983411 -0.014384	4 -0.013999 9999
2 77	14 19	2 77	0.292794 0.776557 0.845224 0.017458	-0.000066 0.955854 0.968684 0.008970	0.000759 0.987536 0.945776 0.000877	0.003841 0.980967 0.966069 0.001376	0.063827 0.932859 0.959612 0.029251	0.013220 0.972499 0.971513 0.010665	0.077524 0.936575 0.937407 0.004532	0.043795 0.930596 0.962821 0.003144	-0.014846 0.972250 0.962069 -0.028185	0.052235 0.947222 0.942912 0.006255	0.019696 0.957201 0.973907 -0.003728	0.066111 0.834320 0.915684 -0.002093	0.016791 0.982617 0.968173 0.006297	4 0.022598 9999
2 78	14 15	2 78	0.289929 0.776557 0.839881 0.006398	0.065869 0.955854 0.913418 0.029588	0.008259 0.987536 0.961264 -0.000448	-0.000041 0.980967 0.956205 -0.000476	0.010915 0.932859 0.958978 0.000470	-0.009078 0.972499 0.923303 0.005690	0.051977 0.936575 0.944342 -0.005268	-0.080073 0.930596 0.930988 -0.014517	-0.028167 0.972250 0.912451 -0.008798	-0.089932 0.947222 0.943828 -0.039364	0.027582 0.957201 0.964074 -0.002102	0.144685 0.834320 0.744117 0.006264	0.004506 0.982617 0.976759 0.001163	9 -0.015870 9999
2 79	14 19	2 79	0.237951 0.776557 0.858365 -0.021197	-0.034550 0.955854 0.949833 -0.010823	0.016263 0.987536 0.906856 0.006876	0.020069 0.980967 0.908091 0.003493	-0.082228 0.932859 0.947135 -0.023624	0.037978 0.972499 0.966379 0.034567	-0.074067 0.936575 0.934354 -0.015178	-0.068917 0.930596 0.946799 -0.013271	0.001913 0.972250 0.963792 -0.005900	-0.028030 0.947222 0.961913 0.003712	-0.003823 0.957201 0.955074 0.002407	-0.050050 0.834320 0.924644 -0.008569	0.002237 0.982617 0.988497 0.001297	0 0.000000 9999
2 80	14 20	2 80	0.362125 0.776557 0.787109 0.015252	0.033873 0.955854 0.949535 0.021013	0.000930 0.987536 0.956441 -0.003593	0.005169 0.980967 0.960970 -0.001763	0.085952 0.932859 0.943965 0.022313	0.025766 0.972499 0.973885 0.021437	0.114451 0.936575 0.915738 0.030156	0.127789 0.930596 0.912305 0.025822	0.001553 0.972250 0.953517 -0.016252	0.112208 0.947222 0.922452 0.035415	0.065503 0.957201 0.973217 0.042824	0.055140 0.834320 0.947986 -0.017199	0.020014 0.982617 0.976766 0.013620	10 0.025557 9999
2 81	14 20	2 81	0.299279 0.776557 0.837823 0.009862	-0.007605 0.955854 0.973219 0.010382	-0.003206 0.987536 0.959857 0.001069	-0.004906 0.980967 0.961361 -0.000051	-0.005152 0.932859 0.977503 0.012328	-0.005725 0.972499 0.970992 0.002341	0.043377 0.936575 0.953882 -0.005874	-0.000923 0.930596 0.974364 -0.011157	0.019331 0.972250 0.955976 0.010360	-0.044898 0.947222 0.974545 -0.014784	-0.053483 0.957201 0.936736 -0.002991	0.066183 0.834320 0.943101 0.004216	-0.000021 0.982617 0.979762 -0.002687	9 -0.012075 9999
2 82	14 20	2 82	0.326173 0.776557 0.820497 -0.008125	-0.015835 0.955854 0.967647 -0.005686	0.004793 0.987536 0.960579 0.005084	0.004485 0.980967 0.962576 0.003425	-0.036757 0.932859 0.975795 -0.007297	-0.004236 0.972499 0.948353 0.001222	-0.016221 0.936575 0.971892 -0.014902	-0.077310 0.930596 0.943487 -0.007891	-0.008005 0.972250 0.975544 -0.011441	-0.037352 0.947222 0.973154 -0.006208	-0.032056 0.957201 0.958001 -0.001577	0.019806 0.834320 0.967018 -0.003309	0.003880 0.982617 0.984811 0.000277	0 0.000000 9999
2 83	14 20	2 83	0.312190 0.776557 0.824007 -0.000409	0.054057 0.955854 0.967733 0.028731	-0.009917 0.987536 0.917886 0.005924	-0.016532 0.980967 0.918291 0.006031	-0.015961 0.932859 0.967422 0.018330	0.032192 0.972499 0.965879 0.024497	-0.002881 0.936575 0.976612 0.001463	-0.021611 0.930596 0.964700 0.014596	0.026911 0.972250 0.980451 0.017797	-0.052430 0.947222 0.962150 -0.009662	0.010272 0.957201 0.976049 0.008561	-0.046411 0.834320 0.960588 0.001827	-0.019641 0.982617 0.983554 -0.021473	0 0.000000 9999
2 84	14 20	2 84	0.349950 0.776557 0.805633 0.019886	0.008512 0.955854 0.978820 0.008854	0.010072 0.987536 0.946540 -0.001398	0.017518 0.980967 0.946997 0.000798	-0.068438 0.932859 0.953866 -0.012574	0.014217 0.972499 0.966094 0.007880	-0.044786 0.936575 0.954957 0.009852	-0.001778 0.930596 0.983323 0.001156	0.032675 0.972250 0.969194 0.019951	-0.029272 0.947222 0.978888 -0.007737	-0.037645 0.957201 0.968302 -0.024473	-0.030048 0.834320 0.972870 0.002694	-0.007178 0.982617 0.978939 -0.012452	8 0.019918 9999
2 85	14 19	2 85	0.242492 0.776557 0.886110 0.006595	-0.043401 0.955854 0.935920 -0.001432	0.001330 0.987536 0.973839 0.000947	0.002557 0.980967 0.968129 0.001952	-0.082200 0.932859 0.948944 -0.031746	-0.020961 0.972499 0.952551 -0.012780	-0.034578 0.936575 0.963800 0.005406	-0.091489 0.930596 0.943018 -0.013710	0.016791 0.972250 0.970278 0.020446	-0.035725 0.947222 0.967349 -0.000599	-0.085065 0.957201 0.907288 -0.025591	0.046479 0.834320 0.943041 -0.006469	0.058657 0.982617 0.968041 0.056730	4 -0.014469 9999
2 86	14 20	2 86	0.262268 0.776557 0.838289 -0.030675	0.053070 0.955854 0.919664 0.003931	-0.000358 0.987536 0.969965 0.003499	0.000597 0.980967 0.972809 0.001424	0.051018 0.932859 0.921381 -0.036179	-0.033935 0.972499 0.975537 -0.038645	0.036143 0.936575 0.967190 -0.002145	-0.021550 0.930596 0.978246 -0.034549	-0.018676 0.972250 0.924833 0.005810	-0.047460 0.947222 0.948146 0.003520	0.007482 0.957201 0.968465 -0.012956	0.030594 0.834320 0.969730 -0.004098	-0.001814 0.982617 0.978940 -0.010756	0 0.000000 9999
2 87	14 19	2 87	0.313543 0.776557 0.833107 0.006071	0.003386 0.955854 0.983458 0.005464	0.011501 0.987536 0.922377 -0.008997	0.019704 0.980967 0.922219 -0.009563	-0.076687 0.932859 0.942745 -0.011402	0.006211 0.972499 0.933318 0.013491	-0.101792 0.936575 0.917346 -0.012253	0.014181 0.930596 0.982519 0.010340	0.030701 0.972250 0.980978 0.022092	-0.044320 0.947222 0.972253 -0.015845	0.031848 0.957201 0.979495 0.018079	-0.061936 0.834320 0.952155 0.004007	0.002366 0.982617 0.986980 -0.002441	8 0.011581 9999
2 88	14 20	2 88	0.375808 0.776557 0.772850 0.019285	0.017578 0.955854 0.971831 0.032877	0.004376 0.987536 0.938334 0.000390	0.002527 0.980967 0.938685 -0.003283	-0.055207 0.932859 0.958720 -0.011274	0.007961 0.972499 0.946122 0.005657	-0.034182 0.936575 0.962227 -0.021807	-0.059609 0.930596 0.946478 0.012068	0.052924 0.972250 0.973795 0.042416	-0.030399 0.947222 0.975138 0.000437	-0.047095 0.957201 0.930400 0.000896	0.039180 0.834320 0.955050 0.009079	-0.014622 0.982617 0.980609 -0.018728	8 0.028601 9999
2 89	14 17	2 89	0.323325 0.776557 0.814022 -0.025613	0.042525 0.955854 0.968981 0.023707	0.002322 0.987536 0.972156 0.000077	0.003693 0.980967 0.972174 -0.002321	0.041403 0.932859 0.951682 -0.003166	0.000371 0.972499 0.980665 -0.004051	0.079167 0.936575 0.945019 0.020944	0.084159 0.930596 0.949204 0.008744	0.007033 0.972250 0.960505 0.003238	0.073776 0.947222 0.941107 0.007393	0.014278 0.957201 0.972937 -0.016879	0.034629 0.834320 0.945768 -0.002873	0.041602 0.982617 0.979810 0.034369	0 0.000000 9999
2 90	14 20	2 90	0.340900 0.776557 0.811590 0.010960	-0.007539 0.955854 0.984942 -0.015619	-0.003890 0.987536 0.948886 0.000821	-0.002726 0.980967 0.948133 0.000657	-0.062508 0.932859 0.944879 0.002155	-0.005075 0.972499 0.977563 -0.007822	-0.006111 0.936575 0.974246 -0.001838	-0.025090 0.930596 0.973866 -0.010563	0.007375 0.972250 0.976843 0.000403	-0.031151 0.947222 0.961414 0.007348	-0.041717 0.957201 0.957794 -0.014709	-0.001736 0.834320 0.979362 -0.000929	0.009590 0.982617 0.984303 0.007869	1 -0.013084 9999
2 91	14 20	2 91	0.364937 0.776557 0.782311 0.009169	0.007396 0.955854 0.974737 0.010159	-0.006456 0.987536 0.938273 -0.001030	-0.009045 0.980967 0.945304 0.000363	-0.085211 0.932859 0.958004 -0.040261	-0.017221 0.972499 0.980849 -0.019218	-0.001295 0.936575 0.976127 -0.001858	-0.032657 0.930596 0.974013 -0.008190	-0.013186 0.972250 0.974765 -0.010326	-0.034993 0.947222 0.967055 0.001638	-0.035695 0.957201 0.968086 -0.013628	0.003994 0.834320 0.975330 0.002117	0.013428 0.982617 0.974901 0.012728	4 -0.019213 9999
2 92	14 20	2 92	0.269622 0.776557 0.811727 0.003698	0.067036 0.955854 0.906914 0.008134	0.002504 0.987536 0.973485 0.001386	-0.035797 0.980967 0.882770 0.004599	0.069891 0.932859 0.959127 0.012966	0.010965 0.972499 0.971819 0.004223	0.041834 0.936575 0.970065 0.004981	0.087211 0.930596 0.957993 0.028361	-0.041374 0.972250 0.926093 -0.010977	-0.058159 0.947222 0.964898 -0.021013	-0.004664 0.957201 0.970606 -0.033131	0.036632 0.834320 0.973956 -0.005061	0.019985 0.982617 0.974821 0.016096	7 0.010241 9999
2 93	14 20	2 93	0.342015 0.776557 0.800174 -0.002679	0.002613 0.955854 0.965807 -0.013553	-0.000675 0.987536 0.964156 0.000292	0.003104 0.980967 0.967557 0.000539	0.067195 0.932859 0.952443 0.018589	0.037905 0.972499 0.967679 0.032215	0.020584 0.936575 0.969104 0.000960	0.081331 0.930596 0.951460 0.029714	-0.005675 0.972250 0.974448 -0.012569	0.033388 0.947222 0.957943 -0.004585	0.040735 0.957201 0.977158 0.019896	0.007812 0.834320 0.976255 -0.002284	-0.015842 0.982617 0.981145 -0.017394	0 0.000000 9999
2 94	14 20	2 94	0.360152 0.776557 0.791255 0.019060	-0.003867 0.955854 0.977642 -0.021673	-0.022453 0.987536 0.964314 -0.029166	-0.022057 0.980967 0.963565 -0.032331	-0.040085 0.932859 0.961385 0.010330	-0.004013 0.972499 0.969587 -0.009917	-0.018604 0.936575 0.966683 -0.004554	0.010016 0.930596 0.977191 0.010587	-0.000926 0.972250 0.981377 -0.012649	-0.005663 0.947222 0.978817 0.020542	-0.019342 0.957201 0.964386 -0.001431	-0.037490 0.834320 0.981034 -0.035995	-0.001255 0.982617 0.986683 -0.002017	3 -0.024824 9999
2 95	14 20	2 95	0.354026 0.776557 0.748276 -0.006957	-0.007784 0.955854 0.979330 0.000180	0.016020 0.987536 0.930220 0.000874	0.021556 0.980967 0.924347 0.000294	-0.073473 0.932859 0.946361 -0.010092	0.010099 0.972499 0.952084 0.009727	-0.066034 0.936575 0.944087 -0.021871	-0.004914 0.930596 0.972190 0.009249	0.019043 0.972250 0.970965 0.009876	-0.047804 0.947222 0.965187 -0.013058	-0.007327 0.957201 0.954085 0.017681	-0.015564 0.834320 0.960153 -0.016796	-0.018783 0.982617 0.967262 -0.018411	0 0.000000 9999
2 96	14 19	2 96	0.366227 0.776557 0.779003 0.013995	-0.025836 0.955854 0.962673 -0.043146	-0.002969 0.987536 0.926115 -0.002875	-0.001478 0.980967 0.939423 -0.002280	0.048143 0.932859 0.953277 -0.015489	-0.017114 0.972499 0.974870 -0.015685	0.064817 0.936575 0.950611 0.007937	0.099466 0.930596 0.919994 -0.000651	-0.011313 0.972250 0.948806 -0.024497	0.097242 0.947222 0.931778 0.031113	0.024576 0.957201 0.967897 -0.011298	0.035023 0.834320 0.923006 -0.023662	0.007948 0.982617 0.981659 0.006097	1 -0.024573 9999
2 97	14 20	2 97	0.342392 0.776557 0.799239 -0.007069	0.012784 0.955854 0.969373 -0.017201	-0.008332 0.987536 0.938400 -0.002035	-0.015787 0.980967 0.941213 -0.002289	-0.036929 0.932859 0.966944 0.002038	-0.012092 0.972499 0.978289 -0.013342	0.007907 0.936575 0.978205 -0.013898	-0.009454 0.930596 0.974546 -0.010809	0.020166 0.972250 0.975339 0.011310	-0.032713 0.947222 0.972442 -0.014110	-0.032069 0.957201 0.973931 -0.021738	-0.040412 0.834320 0.974127 0.003696	0.000324 0.982617 0.980531 -0.000539	0 0.000000 9999
2 98	14 20	2 98	0.358335 0.776557 0.777145 -0.000994	0.033795 0.955854 0.968752 0.011810	-0.003776 0.987536 0.954872 -0.002821	-0.005048 0.980967 0.954884 -0.003081	-0.045817 0.932859 0.970250 -0.012580	-0.010594 0.972499 0.976828 -0.013994	-0.000959 0.936575 0.976678 -0.018246	-0.000917 0.930596 0.984318 -0.003172	-0.023234 0.972250 0.963351 -0.017057	-0.009947 0.947222 0.977624 0.015235	-0.021002 0.957201 0.957013 0.008779	-0.014246 0.834320 0.970508 -0.007904	0.020230 0.982617 0.968753 0.022660	0 0.000000 9999
2 99	14 20	2 99	0.385199 0.776557 0.745896 0.013663	0.009724 0.955854 0.971169 0.001878	-0.007887 0.987536 0.966730 -0.005001	0.000384 0.980967 0.967639 -0.001273	0.013547 0.932859 0.975867 0.006131	-0.007127 0.972499 0.980244 -0.006488	0.013423 0.936575 0.971338 -0.005843	0.003744 0.930596 0.975526 0.008781	-0.037090 0.972250 0.915640 -0.002237	-0.009682 0.947222 0.966352 0.013306	0.029614 0.957201 0.977675 0.020880	0.054250 0.834320 0.963597 0.010449	-0.019856 0.982617 0.939115 -0.006860	10 0.016890 9999
2 100	14 20	2 100	0.365706 0.776557 0.759096 -0.012255	-0.026047 0.955854 0.935231 0.009433	-0.001048 0.987536 0.951646 0.003273	-0.008326 0.980967 0.952995 -0.000980	-0.010003 0.932859 0.965859 -0.000536	0.045485 0.972499 0.964405 0.037819	-0.032952 0.936575 0.974509 -0.016321	0.007481 0.930596 0.971242 0.016287	0.024593 0.972250 0.968181 0.005179	-0.040815 0.947222 0.963849 0.000087	0.015399 0.957201 0.975237 0.001105	-0.001210 0.834320 0.947252 -0.006199	-0.001901 0.982617 0.977150 -0.009540	0 0.000000 9999
2 101	14 20	2 101	0.337222 0.776557 0.808000 0.008663	-0.027380 0.955854 0.964796 0.005611	0.001791 0.987536 0.973161 0.000949	0.002784 0.980967 0.972853 0.000997	-0.023825 0.932859 0.973914 0.009282	0.024715 0.972499 0.949964 0.021691	-0.037103 0.936575 0.958627 0.008965	-0.075770 0.930596 0.943531 -0.004500	0.019847 0.972250 0.979115 0.010201	-0.040801 0.947222 0.972756 -0.008197	-0.021375 0.957201 0.974632 -0.002866	0.054516 0.834320 0.969831 0.007560	-0.015298 0.982617 0.980189 -0.016183	8 0.009401 9999
2 102	14 20	2 102	0.429113 0.776557 0.691604 -0.002217	-0.051332 0.955854 0.937476 -0.005755	-0.000188 0.987536 0.981614 -0.002334	-0.000126 0.980967 0.981654 -0.002817	-0.067315 0.932859 0.965649 -0.014657	-0.011863 0.972499 0.951211 -0.014516	-0.037748 0.936575 0.978092 -0.015438	-0.109256 0.930596 0.934828 -0.025264	0.036898 0.972250 0.962813 0.022667	-0.055292 0.947222 0.963365 -0.014767	-0.075199 0.957201 0.881285 -0.006877	0.054016 0.834320 0.955246 -0.013517	-0.012223 0.982617 0.978599 -0.008773	0 0.000000 9999
2 103	14 20	2 103	0.341396 0.776557 0.796271 -0.010890	-0.002235 0.955854 0.981855 0.009700	0.010551 0.987536 0.965459 0.007622	0.013049 0.980967 0.966523 0.006618	-0.080304 0.932859 0.941161 -0.010085	0.007667 0.972499 0.976681 0.013422	-0.023593 0.936575 0.962462 0.012327	-0.018107 0.930596 0.976820 0.004803	-0.008221 0.972250 0.964711 -0.014540	-0.019267 0.947222 0.962764 0.023813	-0.021772 0.957201 0.964516 0.009249	-0.029194 0.834320 0.977637 -0.022387	0.006512 0.982617 0.981566 0.004402	0 0.000000 9999
2 104	14 20	2 104	0.357132 0.776557 0.795867 0.013792	-0.025309 0.955854 0.977765 -0.009051	0.040157 0.987536 0.981085 0.035402	0.038164 0.980967 0.981347 0.031857	-0.029162 0.932859 0.970994 0.009228	0.005429 0.972499 0.959713 0.005753	-0.004966 0.936575 0.980690 -0.010630	-0.083547 0.930596 0.936806 -0.001781	0.009139 0.972250 0.977829 -0.001660	-0.028787 0.947222 0.972971 0.003295	-0.052329 0.957201 0.939828 0.000218	0.052353 0.834320 0.975899 0.027797	0.015010 0.982617 0.981073 0.015014	11 0.019580 9999
2 105	14 20	2 105	0.367246 0.776557 0.784109 0.011712	0.003744 0.955854 0.974143 0.007283	0.003821 0.987536 0.958714 -0.004189	0.011267 0.980967 0.960257 -0.003265	0.049677 0.932859 0.955603 0.010762	-0.012888 0.972499 0.978414 -0.018659	0.057392 0.936575 0.933206 -0.006410	0.067563 0.930596 0.946800 0.005573	0.052384 0.972250 0.969180 0.038272	0.071711 0.947222 0.936317 0.002410	0.037460 0.957201 0.970143 0.008574	0.074570 0.834320 0.957980 -0.000477	0.010972 0.982617 0.981227 0.012950	8 0.021172 9999
2 106	14 19	2 106	0.302461 0.776557 0.838103 0.003153	-0.025018 0.955854 0.969080 -0.000245	0.002174 0.987536 0.963935 -0.004036	0.006075 0.980967 0.964763 -0.002092	-0.057820 0.932859 0.965160 -0.030004	-0.010849 0.972499 0.939902 -0.012055	-0.023193 0.936575 0.952393 0.023479	-0.097923 0.930596 0.945088 -0.039563	0.009940 0.972250 0.970735 0.000345	-0.009537 0.947222 0.972743 0.008307	-0.008385 0.957201 0.973780 -0.014443	0.039635 0.834320 0.965169 -0.016039	-0.002467 0.982617 0.985894 -0.002217	7 -0.011169 9999
2 107	14 20	2 107	0.366626 0.776557 0.806092 0.034781	0.008382 0.955854 0.972703 -0.009455	0.001850 0.987536 0.966062 0.000650	0.004874 0.980967 0.964566 0.001301	0.044129 0.932859 0.955931 -0.010543	-0.004499 0.972499 0.975205 -0.011487	0.084046 0.936575 0.952756 0.021721	0.079277 0.930596 0.925890 -0.006756	0.008370 0.972250 0.963288 -0.010286	0.048045 0.947222 0.944874 -0.005723	0.003013 0.957201 0.973893 -0.013944	0.037618 0.834320 0.971307 0.003388	-0.004283 0.982617 0.975969 0.001896	0 0.034781 9999
2 108	14 20	2 108	0.367647 0.776557 0.797513 0.024283	-0.000774 0.955854 0.969214 -0.015732	-0.023039 0.987536 0.970710 -0.028453	0.004672 0.980967 0.977808 -0.003584	0.054133 0.932859 0.962099 0.006467	-0.007879 0.972499 0.974407 -0.008814	0.066060 0.936575 0.956685 0.022439	0.101238 0.930596 0.934677 0.018802	0.012163 0.972250 0.959387 -0.005792	0.056273 0.947222 0.953557 0.010389	0.033996 0.957201 0.973473 0.010418	0.059578 0.834320 0.962571 0.021545	-0.021846 0.982617 0.976935 -0.016825	2 -0.026285 9999
2 109	14 15	2 109	0.301885 0.776557 0.840379 -0.007189	0.045002 0.955854 0.960841 0.023786	0.004659 0.987536 0.981869 0.002028	0.007974 0.980967 0.979874 0.001704	0.101811 0.932859 0.919012 0.021063	0.015186 0.972499 0.954036 0.008479	-0.042610 0.936575 0.969023 -0.013448	0.072786 0.930596 0.931999 -0.003520	0.025752 0.972250 0.955580 0.016986	0.031459 0.947222 0.950595 -0.014590	0.034555 0.957201 0.946871 0.003150	0.043936 0.834320 0.953876 -0.001821	-0.000880 0.982617 0.987982 -0.005578	0 0.000000 9999
2 110	14 18	2 110	0.322787 0.776557 0.838561 0.020610	0.000861 0.955854 0.969587 0.000655	-0.000802 0.987536 0.964934 0.006324	0.001167 0.980967 0.977665 0.002341	0.002510 0.932859 0.963142 -0.014579	-0.010487 0.972499 0.979672 -0.007324	0.076013 0.936575 0.938299 -0.004970	0.020750 0.930596 0.968757 -0.011348	0.017182 0.972250 0.969073 0.010005	0.055177 0.947222 0.950707 -0.008355	0.023695 0.957201 0.968367 -0.003950	0.030084 0.834320 0.932502 -0.006065	0.010412 0.982617 0.984843 0.012318	0 0.020610 9999
2 111	14 19	2 111	0.223623 0.776557 0.880543 -0.018999	-0.049910 0.955854 0.898559 0.001817	0.003206 0.987536 0.963811 0.005002	0.007211 0.980967 0.963931 0.008535	-0.027420 0.932859 0.960995 -0.005960	-0.016770 0.972499 0.944346 -0.016417	-0.057041 0.936575 0.947350 -0.008528	-0.105198 0.930596 0.934068 -0.034303	0.002431 0.972250 0.962464 -0.001471	-0.021640 0.947222 0.962933 0.007215	0.034343 0.957201 0.966012 0.009896	0.050482 0.834320 0.950210 0.007504	-0.001818 0.982617 0.986267 -0.000476	0 0.000000 9999
2 112	14 19	2 112	0.283663 0.776557 0.802997 0.015955	-0.032093 0.955854 0.948464 -0.012024	0.001162 0.987536 0.959139 -0.000059	0.001189 0.980967 0.956690 -0.000973	-0.095968 0.932859 0.936954 -0.023276	-0.032830 0.972499 0.915933 -0.014104	-0.049242 0.936575 0.958110 -0.009823	-0.115124 0.930596 0.912054 -0.017455	-0.032631 0.972250 0.958941 -0.042727	-0.024481 0.947222 0.939802 0.009049	-0.090054 0.957201 0.907463 -0.036202	0.036945 0.834320 0.876168 -0.006334	-0.001668 0.982617 0.976584 -0.013771	8 -0.026110 9999
2 113	14 18	2 113	0.241351 0.776557 0.753839 0.012179	0.072352 0.955854 0.924131 0.027314	-0.019795 0.987536 0.848016 0.009667	-0.035038 0.980967 0.846705 0.005156	-0.116005 0.932859 0.879967 0.000179	0.023383 0.972499 0.930367 0.007449	-0.047340 0.936575 0.944429 0.001457	-0.076178 0.930596 0.949432 -0.014245	0.040028 0.972250 0.957956 0.024296	-0.033352 0.947222 0.960049 -0.000395	0.036268 0.957201 0.941851 -0.011644	-0.123204 0.834320 0.884962 0.002450	0.002070 0.982617 0.974821 -0.002079	8 0.017202 9999
2 114	14 20	2 114	0.353673 0.776557 0.807518 0.021147	-0.029798 0.955854 0.945885 0.010733	0.002713 0.987536 0.966614 0.001438	0.005047 0.980967 0.968856 0.000140	0.081777 0.932859 0.959447 0.023928	0.009334 0.972499 0.943562 0.010173	0.036912 0.936575 0.971895 0.005546	0.008485 0.930596 0.972693 0.028846	0.014925 0.972250 0.964224 0.002085	-0.036605 0.947222 0.967547 -0.009613	0.034099 0.957201 0.978454 0.021627	0.054603 0.834320 0.965590 0.007970	-0.007617 0.982617 0.984989 -0.006871	7 0.024698 9999
2 115	14 18	2 115	0.182173 0.776557 0.786631 -0.012554	-0.016140 0.955854 0.961696 0.013352	0.026074 0.987536 0.876094 0.009470	0.029030 0.980967 0.879363 -0.002011	-0.107614 0.932859 0.923411 -0.049445	0.036813 0.972499 0.971448 0.033125	-0.076603 0.936575 0.942755 -0.022892	-0.096695 0.930596 0.912198 -0.015933	0.012896 0.972250 0.971292 0.010373	-0.026734 0.947222 0.970076 -0.006993	0.078317 0.957201 0.919481 0.026921	-0.120134 0.834320 0.862751 -0.002122	-0.002730 0.982617 0.985987 -0.002114	0 0.000000 9999
2 116	14 20	2 116	0.269880 0.776557 0.864348 0.014489	0.048352 0.955854 0.964431 0.024798	0.002084 0.987536 0.976425 0.003421	0.004389 0.980967 0.974879 0.001930	0.103712 0.932859 0.934986 0.021405	-0.004405 0.972499 0.963299 -0.008776	0.067018 0.936575 0.959755 0.013484	0.100378 0.930596 0.924853 -0.000718	0.010723 0.972250 0.969007 0.005917	0.079873 0.947222 0.935021 0.009816	0.028710 0.957201 0.974352 0.012424	0.071917 0.834320 0.958026 0.000701	0.010384 0.982617 0.986593 0.008612	4 0.017611 9999
2 117	14 20	2 117	0.317375 0.776557 0.817477 0.005522	-0.021980 0.955854 0.970681 -0.009129	0.002648 0.987536 0.955100 -0.000942	0.007567 0.980967 0.952664 0.000807	-0.043695 0.932859 0.965335 -0.004001	0.006668 0.972499 0.965534 0.002196	-0.059368 0.936575 0.957927 -0.016109	0.007880 0.930596 0.983259 0.005352	0.019524 0.972250 0.975333 0.010158	-0.025071 0.947222 0.976365 0.006655	-0.022694 0.957201 0.982326 -0.019386	-0.030978 0.834320 0.972815 -0.005522	0.051600 0.982617 0.982633 0.050472	6 -0.009432 9999
2 118	14 20	2 118	0.299486 0.776557 0.829998 -0.009873	-0.037679 0.955854 0.970401 -0.012736	0.007341 0.987536 0.972807 -0.003504	0.012468 0.980967 0.971834 -0.001509	-0.054345 0.932859 0.968301 -0.006786	0.007766 0.972499 0.979132 0.002893	-0.011992 0.936575 0.974119 0.020361	-0.067671 0.930596 0.954105 0.004879	-0.011789 0.972250 0.981075 -0.015383	-0.042410 0.947222 0.973410 -0.001768	-0.004299 0.957201 0.969051 0.019426	-0.012288 0.834320 0.983946 -0.002948	-0.008508 0.982617 0.983813 -0.006533	0 0.000000 9999
2 119	14 20	2 119	0.260988 0.776557 0.813968 -0.013073	0.043167 0.955854 0.940255 0.000852	-0.015909 0.987536 0.917090 0.010151	-0.026636 0.980967 0.921452 0.009801	-0.042735 0.932859 0.971501 -0.005035	0.022823 0.972499 0.982052 0.023508	0.016297 0.936575 0.978013 0.008780	-0.020300 0.930596 0.985036 -0.012340	0.016979 0.972250 0.976071 0.010616	-0.045020 0.947222 0.974819 -0.007852	0.009161 0.957201 0.970264 0.003895	-0.085666 0.834320 0.949952 0.000810	0.001708 0.982617 0.982074 -0.000907	0 0.000000 9999
2 120	14 20	2 120	0.332079 0.776557 0.814198 0.017088	0.033783 0.955854 0.983474 0.027333	0.002844 0.987536 0.979916 0.000626	0.004430 0.980967 0.980016 -0.000073	-0.048279 0.932859 0.967604 -0.005834	0.014118 0.972499 0.978054 0.004344	0.013105 0.936575 0.978229 0.000892	-0.011535 0.930596 0.973220 0.002375	0.003781 0.972250 0.979037 -0.002107	-0.045656 0.947222 0.974582 -0.015469	-0.066876 0.957201 0.929340 -0.021213	0.033765 0.834320 0.966886 -0.006715	-0.000279 0.982617 0.984332 -0.003656	0 0.017088 9999
2 121	14 20	2 121	0.286723 0.776557 0.828092 0.012783	-0.017096 0.955854 0.977152 0.000715	0.000316 0.987536 0.969393 -0.000113	0.001168 0.980967 0.972144 0.000341	0.030139 0.932859 0.970144 0.004030	0.005320 0.972499 0.983369 0.006371	0.088785 0.936575 0.931190 0.008522	0.045553 0.930596 0.967789 0.012169	0.000634 0.972250 0.963200 -0.003529	0.077484 0.947222 0.941029 0.013821	0.023206 0.957201 0.972145 -0.001092	0.055334 0.834320 0.964660 0.007840	-0.008279 0.982617 0.982185 -0.006261	9 0.013292 9999
2 122	14 20	2 122	0.275577 0.776557 0.848381 -0.008664	-0.047018 0.955854 0.941449 -0.008305	0.040188 0.987536 0.977789 0.041257	0.035556 0.980967 0.978759 0.037796	-0.036731 0.932859 0.973486 0.005331	-0.001456 0.972499 0.970963 -0.000783	-0.050246 0.936575 0.975543 -0.026910	-0.081156 0.930596 0.947167 -0.005366	0.003234 0.972250 0.975279 -0.005206	-0.039026 0.947222 0.970525 0.002249	-0.072283 0.957201 0.946608 -0.027682	0.013376 0.834320 0.968030 -0.032116	-0.000900 0.982617 0.986747 -0.006143	0 0.000000 9999
2 123	14 20	2 123	0.314072 0.776557 0.813417 0.002512	0.001271 0.955854 0.980784 0.004809	-0.024869 0.987536 0.947227 -0.017507	-0.026278 0.980967 0.949070 -0.016698	-0.030654 0.932859 0.974462 0.002655	-0.012075 0.972499 0.983273 -0.005143	0.040433 0.936575 0.975723 0.019996	-0.017227 0.930596 0.982667 -0.000605	0.010683 0.972250 0.981927 0.006382	-0.035102 0.947222 0.975434 -0.004312	-0.057355 0.957201 0.951457 -0.018678	0.060769 0.834320 0.967425 0.021432	0.003420 0.982617 0.979230 0.005303	11 0.007337 9999
2 124	14 20	2 124	0.274251 0.776557 0.855710 0.001866	0.005182 0.955854 0.980171 -0.002276	0.028484 0.987536 0.925307 0.016556	0.037632 0.980967 0.926262 0.017547	-0.086866 0.932859 0.944255 -0.020400	-0.015578 0.972499 0.931817 -0.016938	-0.124489 0.936575 0.915340 -0.040795	-0.015582 0.930596 0.982902 -0.035786	0.012874 0.972250 0.976818 0.004108	-0.067149 0.947222 0.979944 -0.037820	0.017207 0.957201 0.975879 -0.001104	-0.090504 0.834320 0.943818 -0.020810	-0.000494 0.982617 0.987366 -0.002650	6 -0.008725 9999
2 125	14 20	2 125	0.290754 0.776557 0.835984 0.011424	0.019984 0.955854 0.982273 0.011377	0.013566 0.987536 0.918072 -0.002713	0.022273 0.980967 0.918303 -0.003075	-0.058548 0.932859 0.942554 0.008647	-0.023167 0.972499 0.932921 -0.026999	-0.080622 0.936575 0.927536 0.000706	0.007126 0.930596 0.983653 -0.010059	-0.005246 0.972250 0.982034 -0.010010	-0.033303 0.947222 0.973255 0.001304	-0.038763 0.957201 0.976619 -0.041054	-0.055284 0.834320 0.945258 -0.001042	-0.003288 0.982617 0.984611 -0.007314	0 0.011424 9999
2 126	14 20	2 126	0.283364 0.776557 0.830334 0.001631	-0.049072 0.955854 0.915945 -0.015244	0.004779 0.987536 0.980473 0.002790	0.007034 0.980967 0.977757 0.001802	-0.024262 0.932859 0.953269 -0.003093	0.011539 0.972499 0.962006 0.005193	-0.055080 0.936575 0.948443 -0.008808	-0.030734 0.930596 0.960145 -0.012907	0.021092 0.972250 0.963618 0.013974	-0.038549 0.947222 0.956591 0.002181	0.033866 0.957201 0.972026 0.011125	0.038870 0.834320 0.957289 -0.012046	-0.004366 0.982617 0.984883 -0.004114	1 -0.004986 9999
2 127	14 20	2 127	0.321509 0.776557 0.808156 -0.004389	-0.008233 0.955854 0.977990 -0.012806	-0.002808 0.987536 0.942011 -0.002120	-0.004283 0.980967 0.942001 -0.002363	-0.048656 0.932859 0.958614 0.006062	-0.024301 0.972499 0.983027 -0.022388	0.031333 0.936575 0.967023 -0.007463	-0.025664 0.930596 0.978553 -0.008657	0.000809 0.972250 0.967950 -0.008206	-0.039172 0.947222 0.969102 -0.001935	-0.053776 0.957201 0.914519 0.001410	0.022000 0.834320 0.967175 -0.017947	0.009344 0.982617 0.984090 0.009766	0 0.000000 9999
2 128	14 20	2 128	0.312309 0.776557 0.823080 0.002744	-0.002080 0.955854 0.984980 -0.007050	-0.006413 0.987536 0.958490 -0.004340	-0.001818 0.980967 0.959666 -0.003152	-0.048794 0.932859 0.966562 -0.004172	0.018604 0.972499 0.967607 0.017330	0.009670 0.936575 0.974196 0.011452	0.003574 0.930596 0.984505 -0.013064	-0.015312 0.972250 0.984172 -0.021678	-0.024301 0.947222 0.980367 0.002147	-0.044620 0.957201 0.961932 -0.009519	0.029581 0.834320 0.983044 0.004836	-0.001736 0.982617 0.987468 -0.004691	8 -0.007713 9999
2 129	14 20	2 129	0.308377 0.776557 0.824732 0.007193	0.037522 0.955854 0.947263 0.006361	0.000664 0.987536 0.972932 -0.004824	0.005323 0.980967 0.973566 -0.001196	0.070099 0.932859 0.945542 0.001084	0.002354 0.972499 0.967536 0.006027	0.039899 0.936575 0.967869 0.008604	0.061398 0.930596 0.967294 0.009229	-0.000612 0.972250 0.947683 0.012700	0.007336 0.947222 0.973604 0.010248	0.018085 0.957201 0.975304 -0.009600	0.017537 0.834320 0.974784 -0.013948	-0.003589 0.982617 0.973868 -0.002860	8 0.009558 9999
2 130	14 20	2 130	0.259888 0.776557 0.842153 -0.003146	-0.022681 0.955854 0.917577 0.022835	0.004810 0.987536 0.979892 0.000636	0.009327 0.980967 0.977638 0.001675	-0.005880 0.932859 0.969731 0.003967	0.025706 0.972499 0.948310 0.027995	-0.057916 0.936575 0.962384 -0.022579	0.032747 0.930596 0.973159 -0.005671	-0.007832 0.972250 0.962022 -0.018912	-0.062107 0.947222 0.961128 -0.016375	0.019454 0.957201 0.968334 -0.017613	0.054584 0.834320 0.962685 -0.003604	0.018826 0.982617 0.972547 0.016704	0 0.000000 9999
2 131	14 20	2 131	0.321599 0.776557 0.817198 0.006224	0.014315 0.955854 0.973047 -0.004591	-0.020006 0.987536 0.938069 -0.010431	-0.028250 0.980967 0.939632 -0.014217	-0.090753 0.932859 0.941647 -0.016839	0.006679 0.972499 0.980870 0.006062	0.001868 0.936575 0.981503 -0.004441	-0.021589 0.930596 0.978518 0.000832	0.011930 0.972250 0.978586 0.003307	-0.037387 0.947222 0.975805 -0.004232	-0.007012 0.957201 0.976368 0.008920	-0.022312 0.834320 0.982086 0.021374	0.013374 0.982617 0.985353 0.014793	11 0.011534 9999
2 132	14 20	2 132	0.327549 0.776557 0.817521 0.012683	0.007139 0.955854 0.985735 -0.002328	0.027079 0.987536 0.938293 0.021076	0.020695 0.980967 0.941690 0.015850	-0.059315 0.932859 0.958226 -0.007084	-0.019899 0.972499 0.975628 -0.018891	0.012594 0.936575 0.972894 0.006785	0.001188 0.930596 0.985056 -0.000186	-0.001620 0.972250 0.979512 -0.009313	-0.029592 0.947222 0.976143 -0.001938	-0.060649 0.957201 0.948098 -0.026363	0.003652 0.834320 0.977789 -0.022302	-0.002212 0.982617 0.985129 -0.006426	0 0.012683 9999
2 133	14 20	2 133	0.353374 0.776557 0.801904 0.016101	0.036475 0.955854 0.966878 0.017071	0.000212 0.987536 0.973360 -0.000391	-0.002367 0.980967 0.974845 -0.003668	0.032965 0.932859 0.964201 0.000102	-0.002994 0.972499 0.980742 0.006139	0.008800 0.936575 0.972399 0.002141	0.008286 0.930596 0.971206 0.002026	-0.045287 0.972250 0.941652 -0.025147	-0.021214 0.947222 0.973911 -0.003986	0.031066 0.957201 0.974676 0.010987	0.039431 0.834320 0.969465 0.006246	-0.014328 0.982617 0.943819 -0.001243	8 -0.020122 9999
2 134	14 20	2 134	0.289479 0.776557 0.868003 0.023705	-0.025576 0.955854 0.948866 0.007287	-0.000940 0.987536 0.983219 0.001165	-0.000530 0.980967 0.982747 0.000330	0.025727 0.932859 0.973514 0.000314	-0.006517 0.972499 0.934954 -0.006331	0.005805 0.936575 0.978543 0.002145	-0.093966 0.930596 0.938087 -0.014294	0.051020 0.972250 0.983252 0.044288	-0.027144 0.947222 0.967557 0.008636	-0.004968 0.957201 0.982776 -0.004853	0.056174 0.834320 0.964686 0.002177	-0.000396 0.982617 0.989740 -0.001634	8 0.032401 9999
2 135	14 20	2 135	0.368066 0.776557 0.795510 0.030869	0.051690 0.955854 0.973371 0.048587	-0.004540 0.987536 0.982559 -0.002881	-0.005218 0.980967 0.982083 -0.002211	0.065597 0.932859 0.955368 0.006749	-0.000727 0.972499 0.956569 0.003147	0.011649 0.936575 0.970575 -0.004933	0.041581 0.930596 0.960187 -0.003842	0.012633 0.972250 0.970253 0.001545	-0.027732 0.947222 0.980093 -0.020606	-0.000386 0.957201 0.978809 -0.016518	0.059346 0.834320 0.972114 -0.010583	0.000075 0.982617 0.934481 0.015288	0 0.030869 9999
2 136	14 20	2 136	0.339142 0.776557 0.806508 0.008493	0.002289 0.955854 0.974635 0.014817	-0.000719 0.987536 0.950281 -0.000271	-0.000696 0.980967 0.951177 0.000600	-0.033364 0.932859 0.968627 -0.010065	0.030654 0.972499 0.964430 0.031393	-0.048197 0.936575 0.963850 -0.011509	-0.031922 0.930596 0.967849 0.003835	-0.004225 0.972250 0.978414 -0.013954	-0.033085 0.947222 0.981050 -0.020318	-0.003522 0.957201 0.983264 -0.005577	0.036566 0.834320 0.960181 0.001553	0.002624 0.982617 0.983462 -0.002956	9 -0.013136 9999
2 137	14 20	2 137	0.304568 0.776557 0.814733 -0.000349	0.032430 0.955854 0.926617 -0.008121	0.002396 0.987536 0.983875 -0.001135	0.002972 0.980967 0.982587 0.001919	0.062303 0.932859 0.955583 0.016977	0.013552 0.972499 0.929769 0.010162	0.062590 0.936575 0.947002 0.012436	-0.028970 0.930596 0.944925 -0.001001	-0.012857 0.972250 0.922549 0.012660	-0.053117 0.947222 0.958027 -0.004152	0.036990 0.957201 0.976779 0.015874	0.041589 0.834320 0.961506 -0.004268	0.017495 0.982617 0.979874 0.012232	0 0.000000 9999
2 138	14 20	2 138	0.337534 0.776557 0.813933 0.015066	0.063285 0.955854 0.945689 0.024073	-0.000214 0.987536 0.976150 -0.002878	0.002546 0.980967 0.980690 -0.004288	0.085253 0.932859 0.930623 0.008803	-0.005661 0.972499 0.971891 -0.002557	0.018891 0.936575 0.974788 -0.009693	0.044242 0.930596 0.968351 0.006593	-0.014522 0.972250 0.945430 0.004830	-0.042385 0.947222 0.972642 -0.017521	0.023493 0.957201 0.975214 0.000447	0.038082 0.834320 0.975887 0.004074	-0.017858 0.982617 0.979532 -0.013670	9 -0.016247 9999
2 139	14 20	2 139	0.273479 0.776557 0.811946 -0.009588	-0.008413 0.955854 0.973630 -0.004620	0.066202 0.987536 0.903484 0.047607	0.077730 0.980967 0.905195 0.047176	-0.094195 0.932859 0.941099 -0.035839	0.038362 0.972499 0.932341 0.033728	-0.085393 0.936575 0.888980 0.009729	0.003151 0.930596 0.976659 -0.004795	-0.012988 0.972250 0.969634 -0.019689	-0.042418 0.947222 0.967773 -0.009656	0.017142 0.957201 0.968242 -0.009151	-0.145577 0.834320 0.917543 -0.074383	0.005272 0.982617 0.983356 0.003455	0 0.000000 9999
2 140	14 19	2 140	0.309297 0.776557 0.822451 -0.006961	-0.040609 0.955854 0.951612 -0.009343	0.001966 0.987536 0.982299 0.005078	0.005373 0.980967 0.972160 0.009258	-0.001901 0.932859 0.962906 0.015374	-0.019083 0.972499 0.962857 -0.019632	0.029130 0.936575 0.973115 0.004467	-0.033263 0.930596 0.965799 0.003485	0.009582 0.972250 0.937226 -0.015743	-0.025714 0.947222 0.967379 -0.000002	-0.025248 0.957201 0.947023 0.004094	0.115631 0.834320 0.851562 0.001773	0.040244 0.982617 0.974081 0.029830	0 0.000000 9999
2 141	14 18	2 141	0.253514 0.776557 0.767051 -0.010902	-0.084756 0.955854 0.853221 -0.020944	-0.002120 0.987536 0.922279 -0.003969	-0.006697 0.980967 0.920422 -0.006807	-0.064995 0.932859 0.950309 -0.005453	-0.021128 0.972499 0.893644 0.010386	-0.068269 0.936575 0.932598 0.002294	-0.129885 0.930596 0.880526 -0.026401	0.003938 0.972250 0.965689 -0.011085	-0.056547 0.947222 0.955724 -0.014814	-0.098635 0.957201 0.863815 -0.028607	0.118912 0.834320 0.853406 -0.003099	0.006842 0.982617 0.982560 0.000403	0 0.000000 9999
2 142	14 19	2 142	0.271748 0.776557 0.790629 -0.027859	-0.080852 0.955854 0.844334 -0.011123	-0.000202 0.987536 0.947413 0.001820	-0.001260 0.980967 0.946302 0.001222	0.000181 0.932859 0.977640 -0.001750	0.011020 0.972499 0.903578 -0.001801	-0.052807 0.936575 0.961225 -0.010267	0.097378 0.930596 0.944733 0.019431	0.036662 0.972250 0.945017 0.025314	-0.040577 0.947222 0.945160 0.018318	0.043681 0.957201 0.945851 -0.006000	0.079266 0.834320 0.868214 -0.002013	0.003688 0.982617 0.970347 -0.003740	0 0.000000 9999
2 143	14 20	2 143	0.313406 0.776557 0.832083 0.001534	0.033643 0.955854 0.954271 -0.001644	-0.020421 0.987536 0.898487 0.007234	-0.035188 0.980967 0.897699 0.007795	-0.076873 0.932859 0.936585 0.002854	0.017731 0.972499 0.962298 0.008663	-0.068238 0.936575 0.952207 -0.012981	-0.054614 0.930596 0.965434 -0.001601	0.007342 0.972250 0.971727 0.001456	-0.032701 0.947222 0.972491 0.000164	0.043616 0.957201 0.961221 0.003894	-0.117967 0.834320 0.921816 -0.003972	-0.012819 0.982617 0.981708 -0.016883	6 -0.004462 9999
2 144	14 20	2 144	0.320940 0.776557 0.828097 0.006009	-0.028773 0.955854 0.963640 0.001620	-0.003254 0.987536 0.970956 -0.006334	-0.003329 0.980967 0.971521 -0.005239	-0.018331 0.932859 0.977649 0.003203	-0.021505 0.972499 0.965227 -0.019143	0.011054 0.936575 0.968527 -0.009596	-0.044295 0.930596 0.981908 -0.019098	0.002914 0.972250 0.978996 -0.003459	-0.033159 0.947222 0.977997 -0.005598	-0.035849 0.957201 0.944591 0.004814	0.021728 0.834320 0.968181 -0.002934	-0.003183 0.982617 0.977989 -0.004161	7 -0.010713 9999
2 145	14 20	2 145	0.309446 0.776557 0.844553 0.025929	-0.048096 0.955854 0.937300 -0.006506	-0.003244 0.987536 0.962818 -0.001719	-0.005504 0.980967 0.964631 -0.002274	-0.010483 0.932859 0.978784 -0.006238	0.001093 0.972499 0.951770 0.001865	-0.002757 0.936575 0.980138 0.008135	-0.090533 0.930596 0.960394 -0.037460	0.027191 0.972250 0.967885 0.011035	-0.041062 0.947222 0.969905 -0.008817	-0.022668 0.957201 0.968657 -0.012091	0.040519 0.834320 0.963350 -0.011495	0.000488 0.982617 0.979523 -0.002547	7 -0.031166 9999
2 146	14 20	2 146	0.318071 0.776557 0.804575 -0.023020	-0.021151 0.955854 0.982365 -0.018215	-0.000388 0.987536 0.974938 -0.002560	0.002995 0.980967 0.975640 -0.000804	-0.009096 0.932859 0.963820 0.026651	0.009377 0.972499 0.969510 0.011836	-0.026315 0.936575 0.969252 -0.033199	0.004724 0.930596 0.979397 -0.000213	0.008787 0.972250 0.979230 0.001548	-0.015265 0.947222 0.977843 0.005756	-0.027329 0.957201 0.954993 0.013060	0.033724 0.834320 0.974442 0.004504	-0.011699 0.982617 0.982787 -0.004796	0 0.000000 9999
2 147	14 19	2 147	0.288344 0.776557 0.857145 0.007800	-0.009014 0.955854 0.959376 0.004096	-0.001744 0.987536 0.973223 0.000637	-0.003508 0.980967 0.972607 0.000911	-0.010992 0.932859 0.976192 0.003846	-0.004508 0.972499 0.914129 -0.000379	0.042751 0.936575 0.977459 0.031764	-0.084372 0.930596 0.930458 -0.001311	0.002480 0.972250 0.978209 -0.001642	-0.012643 0.947222 0.967372 0.016389	-0.033395 0.957201 0.949287 0.005016	0.076105 0.834320 0.947911 -0.009787	0.024048 0.982617 0.980442 0.015602	6 0.015740 9999
2 148	14 17	2 148	0.362271 0.776557 0.779751 0.014629	-0.053371 0.955854 0.966954 -0.037728	0.002757 0.987536 0.978405 -0.000280	0.005453 0.980967 0.977413 0.001602	0.024138 0.932859 0.962871 0.002527	-0.003247 0.972499 0.977313 -0.005069	0.140154 0.936575 0.888764 0.040090	0.043276 0.930596 0.954428 0.001705	0.000712 0.972250 0.958830 -0.003014	0.088225 0.947222 0.911370 0.013465	0.057526 0.957201 0.963573 0.023231	0.067326 0.834320 0.939963 0.013848	0.041587 0.982617 0.972709 0.030415	6 0.024217 9999
2 149	14 20	2 149	0.351208 0.776557 0.801032 0.008323	-0.012842 0.955854 0.975760 -0.003125	0.005773 0.987536 0.923409 -0.006494	0.015776 0.980967 0.925183 -0.003101	-0.053020 0.932859 0.945917 0.015241	-0.011898 0.972499 0.971758 -0.015140	-0.075702 0.936575 0.930121 -0.009886	-0.019200 0.930596 0.972191 0.004686	0.028499 0.972250 0.972794 0.018722	-0.011583 0.947222 0.973715 0.021325	-0.015700 0.957201 0.979226 -0.020282	-0.027379 0.834320 0.965945 0.011262	0.010844 0.982617 0.981104 0.009389	9 0.013322 9999
2 150	14 20	2 150	0.294466 0.776557 0.852718 0.016559	0.010223 0.955854 0.983574 0.006161	0.016231 0.987536 0.915744 -0.002401	0.021007 0.980967 0.918286 -0.006556	-0.076618 0.932859 0.943545 -0.006662	-0.006882 0.972499 0.929858 -0.006166	-0.090985 0.936575 0.907962 0.000052	0.004980 0.930596 0.980613 -0.013349	0.014889 0.972250 0.979570 0.006848	-0.051914 0.947222 0.973285 -0.016509	0.001877 0.957201 0.979924 -0.016417	-0.064938 0.834320 0.946677 0.019608	0.016564 0.982617 0.978897 0.016227	11 0.018019 9999
2 151	14 18	2 151	0.345944 0.776557 0.810342 0.005828	-0.060872 0.955854 0.955367 -0.031680	0.000135 0.987536 0.975492 -0.002829	0.000009 0.980967 0.976976 -0.004669	-0.002392 0.932859 0.965516 -0.017557	0.001238 0.972499 0.960956 -0.002835	0.025816 0.936575 0.965294 0.010363	0.042865 0.930596 0.962549 0.003370	-0.002511 0.972250 0.963736 -0.009903	0.019157 0.947222 0.971384 0.000079	0.043105 0.957201 0.970136 0.020190	0.087372 0.834320 0.925758 0.001738	0.006611 0.982617 0.984426 0.001271	1 -0.013588 9999
2 152	14 19	2 152	0.321373 0.776557 0.812444 0.018945	0.090265 0.955854 0.895250 0.030983	-0.001135 0.987536 0.979827 -0.000941	0.001914 0.980967 0.980632 0.001040	0.120396 0.932859 0.909592 0.023943	0.029740 0.972499 0.961275 0.030515	0.028482 0.936575 0.957711 -0.020098	0.014693 0.930596 0.976035 -0.005335	-0.028928 0.972250 0.872356 0.011223	-0.094020 0.947222 0.921652 -0.024197	0.035303 0.957201 0.968227 0.008773	0.044037 0.834320 0.958344 0.000308	0.011456 0.982617 0.964853 0.011416	9 -0.021411 9999
2 153	14 20	2 153	0.363520 0.776557 0.780930 0.013153	0.030568 0.955854 0.973347 0.008568	0.002276 0.987536 0.960755 -0.000594	0.004567 0.980967 0.960053 -0.001417	-0.033718 0.932859 0.957741 -0.005287	-0.014702 0.972499 0.975463 -0.012323	0.016441 0.936575 0.957878 0.011495	0.021945 0.930596 0.979801 0.007925	-0.006982 0.972250 0.978775 -0.002853	-0.028754 0.947222 0.976500 -0.009399	-0.043003 0.957201 0.949310 -0.015108	-0.002625 0.834320 0.964397 -0.013690	-0.016647 0.982617 0.980575 -0.014113	0 0.013153 9999
2 154	14 20	2 154	0.378148 0.776557 0.769399 0.024349	-0.025402 0.955854 0.979603 -0.023970	0.005559 0.987536 0.948859 -0.003270	0.003823 0.980967 0.952037 -0.005859	-0.063441 0.932859 0.952745 -0.005293	0.016578 0.972499 0.977842 0.011610	-0.011814 0.936575 0.972068 -0.011193	-0.025634 0.930596 0.970228 -0.005613	0.009519 0.972250 0.975603 0.002499	-0.042791 0.947222 0.967786 -0.008410	-0.048149 0.957201 0.934234 -0.007423	-0.004027 0.834320 0.971210 -0.009998	0.016302 0.982617 0.982700 0.012716	0 0.024349 9999
2 155	14 18	2 155	0.379188 0.776557 0.798161 0.034406	-0.012974 0.955854 0.945233 -0.047126	0.001488 0.987536 0.950564 -0.000469	0.002949 0.980967 0.957334 -0.001630	0.053034 0.932859 0.931228 -0.013733	0.028857 0.972499 0.960733 0.027537	0.056339 0.936575 0.970216 0.033424	0.103622 0.930596 0.937456 0.014855	0.008438 0.972250 0.956921 -0.005367	0.081502 0.947222 0.949830 0.027407	0.012570 0.957201 0.967872 -0.008843	0.102582 0.834320 0.846190 0.003055	-0.011065 0.982617 0.973984 -0.012748	1 -0.040267 384
2 156	14 20	2 156	0.391171 0.776557 0.790838 0.043293	-0.041835 0.955854 0.952644 -0.013012	0.003795 0.987536 0.971448 -0.002238	0.011516 0.980967 0.971788 -0.001177	0.023815 0.932859 0.971348 0.005871	-0.003021 0.972499 0.955612 -0.008098	0.019950 0.936575 0.960507 -0.003623	0.043539 0.930596 0.966761 -0.010710	0.012464 0.972250 0.969108 -0.000581	0.024528 0.947222 0.964804 -0.006981	0.030603 0.957201 0.970341 0.004166	0.109135 0.834320 0.912105 -0.003646	0.025069 0.982617 0.986800 0.027810	0 0.043293 296
2 157	14 20	2 157	0.348682 0.776557 0.790127 0.011169	0.042439 0.955854 0.949475 0.005746	-0.012704 0.987536 0.919758 -0.002208	-0.014055 0.980967 0.921413 0.000291	-0.035414 0.932859 0.970032 0.000006	0.004615 0.972499 0.983382 0.003427	0.027278 0.936575 0.968277 0.003493	-0.011657 0.930596 0.985237 -0.011724	-0.014472 0.972250 0.974095 -0.022067	-0.031516 0.947222 0.973552 0.002391	-0.003827 0.957201 0.970009 0.010006	-0.053626 0.834320 0.972263 -0.002913	0.021589 0.982617 0.980763 0.013715	8 -0.015699 9999
2 158	14 18	2 158	0.358641 0.776557 0.777112 -0.013556	0.010374 0.955854 0.973834 -0.004034	0.006274 0.987536 0.951988 0.010107	0.002136 0.980967 0.953407 0.007660	-0.068899 0.932859 0.951249 -0.017323	-0.005658 0.972499 0.966549 -0.008093	0.011376 0.936575 0.973169 -0.005368	-0.019239 0.930596 0.981904 -0.025693	-0.007338 0.972250 0.978054 -0.018132	-0.040523 0.947222 0.970495 -0.007764	-0.039159 0.957201 0.931516 0.005433	0.030700 0.834320 0.971053 0.007585	0.008214 0.982617 0.980286 0.007117	0 0.000000 9999
2 159	14 12	2 159	0.447396 0.776557 0.717869 0.056541	0.016402 0.955854 0.949762 -0.017439	0.017169 0.987536 0.927570 -0.007792	0.010507 0.980967 0.990179 -0.001935	0.105009 0.932859 0.894342 -0.001158	0.015392 0.972499 0.975611 0.014953	0.071392 0.936575 0.929713 -0.014453	0.175313 0.930596 0.855504 0.033890	-0.000059 0.972250 0.969731 -0.016542	0.079883 0.947222 0.929959 0.000043	0.056744 0.957201 0.941832 0.011236	0.231414 0.834320 0.659563 0.008210	0.011793 0.982617 0.975936 0.011757	0 0.056541 130
2 160	14 18	2 160	0.445130 0.776557 0.680600 0.007063	0.069278 0.955854 0.937061 0.014770	-0.008338 0.987536 0.962501 -0.001738	-0.007834 0.980967 0.963676 0.000160	0.059836 0.932859 0.945781 0.001221	0.010819 0.972499 0.935812 0.007328	0.021718 0.936575 0.977180 0.001086	0.079804 0.930596 0.948257 0.009473	0.039130 0.972250 0.966303 0.032468	0.017566 0.947222 0.972847 -0.001669	0.029471 0.957201 0.963321 0.002187	0.018325 0.834320 0.966409 -0.002435	-0.013725 0.982617 0.939347 -0.002915	8 0.015143 9999
2 161	14 20	2 161	0.311075 0.776557 0.839081 -0.002947	-0.011344 0.955854 0.985431 -0.018023	-0.010581 0.987536 0.964118 0.000141	-0.011354 0.980967 0.965007 0.002555	-0.023898 0.932859 0.969881 0.000252	-0.009263 0.972499 0.978839 -0.006180	0.005247 0.936575 0.982451 -0.006757	-0.026755 0.930596 0.978747 -0.020588	-0.003820 0.972250 0.984522 -0.006318	-0.046755 0.947222 0.979035 -0.024058	-0.026813 0.957201 0.971586 0.001311	0.012187 0.834320 0.975571 0.007827	-0.006901 0.982617 0.977506 0.005485	0 0.000000 9999
3 4	16 13	3 4	0.427585 0.725448 0.778926 0.036804	0.012866 0.965921 0.966875 0.011405	0.085190 0.861880 0.664377 0.049661	0.128094 0.867505 0.643400 0.070061	0.093931 0.942904 0.939599 0.028250	-0.000302 0.974110 0.967716 -0.003087	0.068441 0.906873 0.947392 -0.014271	0.094184 0.938048 0.927375 0.015942	0.008438 0.938250 0.955025 -0.024218	0.106150 0.899203 0.934869 0.002488	0.024864 0.938183 0.972993 -0.004315	0.546429 0.724879 0.520501 0.254834	0.009915 0.964475 0.977586 0.000206	11 0.096845 -9
3 5	16 19	3 5	0.471317 0.725448 0.757846 0.080808	0.039364 0.965921 0.960001 0.023635	0.000814 0.861880 0.976056 0.003070	0.002443 0.867505 0.971405 0.008598	0.088481 0.942904 0.949508 0.034375	0.020563 0.974110 0.970222 0.011179	0.082417 0.906873 0.949675 0.013852	0.139982 0.938048 0.925681 0.065494	0.009247 0.938250 0.960504 -0.020461	0.169986 0.899203 0.936606 0.076159	0.050126 0.938183 0.973822 0.012713	0.098101 0.724879 0.959612 -0.002054	0.043146 0.964475 0.974738 0.031860	0 0.080808 -9
3 6	16 9	3 6	0.253514 0.725448 0.767106 0.027333	0.028414 0.965921 0.798693 0.056117	-0.009507 0.861880 0.993226 -0.001028	-0.013553 0.867505 0.995293 -0.001923	0.054690 0.942904 0.975201 0.010548	-0.014580 0.974110 0.832027 0.014113	-0.118314 0.906873 0.957154 -0.052692	-0.121071 0.938048 0.866930 -0.010820	0.038627 0.938250 0.965043 0.003769	-0.078293 0.899203 0.957592 0.014098	0.091907 0.938183 0.868941 -0.002561	0.380295 0.724879 0.758891 0.028546	0.004807 0.964475 0.978922 -0.005507	6 -0.037950 9999
3 7	16 20	3 7	0.385699 0.725448 0.793221 0.035160	-0.033724 0.965921 0.960237 -0.013779	0.019512 0.861880 0.914192 0.000216	0.025726 0.867505 0.905515 -0.002961	-0.090895 0.942904 0.952409 -0.042269	0.028597 0.974110 0.973362 0.028705	-0.077448 0.906873 0.947604 -0.003269	-0.086542 0.938048 0.945654 -0.019909	0.036977 0.938250 0.961154 0.015410	-0.054322 0.899203 0.963793 -0.000059	0.024043 0.938183 0.953766 0.015694	-0.080269 0.724879 0.924465 -0.001191	0.030460 0.964475 0.981249 0.031095	4 -0.038551 -9
3 8	16 20	3 8	0.412908 0.725448 0.761708 0.008990	-0.033132 0.965921 0.916929 -0.019039	0.003461 0.861880 0.960860 0.010452	-0.004880 0.867505 0.963932 -0.001077	-0.044229 0.942904 0.961732 -0.010811	-0.017878 0.974110 0.966622 -0.007935	-0.053222 0.906873 0.967803 -0.019450	-0.069575 0.938048 0.954178 -0.010255	0.009259 0.938250 0.964540 0.005937	-0.027124 0.899203 0.969060 0.027650	-0.041114 0.938183 0.932597 0.015522	0.068383 0.724879 0.937296 -0.027567	0.021454 0.964475 0.978328 0.015566	9 0.015766 9999
3 9	16 20	3 9	0.370692 0.725448 0.817542 0.026555	-0.012762 0.965921 0.912634 0.017723	0.001356 0.861880 0.969387 0.004521	-0.003006 0.867505 0.969005 -0.003366	-0.008802 0.942904 0.971900 -0.009426	-0.008165 0.974110 0.943192 -0.004647	-0.056921 0.906873 0.966483 -0.017447	-0.075992 0.938048 0.949734 -0.022306	0.016046 0.938250 0.962385 -0.004626	-0.047684 0.899203 0.955768 0.012947	0.025085 0.938183 0.976546 0.012047	0.063176 0.724879 0.951405 0.001052	-0.002000 0.964475 0.974918 -0.006509	0 0.026555 9999
3 10	16 15	3 10	0.391680 0.725448 0.807381 0.053004	0.070761 0.965921 0.945369 0.056852	-0.047428 0.861880 0.947863 -0.067339	0.012732 0.867505 0.949768 -0.006497	0.086243 0.942904 0.948191 0.032787	0.018513 0.974110 0.964901 0.014103	0.173131 0.906873 0.914975 0.060408	0.121127 0.938048 0.932078 0.056517	0.062349 0.938250 0.932461 0.024462	0.137363 0.899203 0.933281 0.031663	0.062408 0.938183 0.953204 0.017366	0.257145 0.724879 0.883199 0.050941	-0.001105 0.964475 0.985645 -0.008473	2 -0.059743 116
3 11	16 12	3 11	0.200385 0.725448 0.819253 -0.032208	0.021175 0.965921 0.883207 0.016304	0.000950 0.861880 0.968518 0.000838	0.001483 0.867505 0.967333 -0.000825	0.015526 0.942904 0.958938 -0.003333	-0.014966 0.974110 0.876994 -0.007981	-0.038831 0.906873 0.971407 -0.008997	-0.086485 0.938048 0.917493 -0.001525	0.018970 0.938250 0.948819 -0.003235	-0.040411 0.899203 0.980971 0.011026	0.090876 0.938183 0.814307 -0.023655	0.136551 0.724879 0.946286 -0.004735	0.002464 0.964475 0.985517 0.000498	0 0.000000 9999
3 12	16 14	3 12	0.332036 0.725448 0.694590 0.020953	0.001365 0.965921 0.838356 -0.006679	-0.053694 0.861880 0.754882 0.000775	-0.086806 0.867505 0.749093 -0.006028	-0.153169 0.942904 0.828664 -0.056382	0.026205 0.974110 0.863985 0.018120	-0.132845 0.906873 0.926454 -0.061298	-0.136644 0.938048 0.891366 -0.060923	0.057911 0.938250 0.964073 0.016059	-0.141442 0.899203 0.923029 -0.059764	0.077463 0.938183 0.866417 -0.002880	-0.341130 0.724879 0.774298 -0.013593	0.005586 0.964475 0.987976 -0.006392	6 -0.035838 9999
3 13	16 18	3 13	0.376200 0.725448 0.806727 0.027149	-0.003172 0.965921 0.927214 -0.009913	0.003679 0.861880 0.955081 0.000808	0.006654 0.867505 0.953594 0.001397	-0.049738 0.942904 0.930527 0.001121	-0.046705 0.974110 0.891917 -0.044200	0.041772 0.906873 0.957004 0.022564	-0.043143 0.938048 0.937946 -0.021191	0.101298 0.938250 0.958283 0.075345	-0.085544 0.899203 0.908885 0.031553	-0.104962 0.938183 0.786451 0.019607	0.228564 0.724879 0.877388 0.030835	0.002714 0.964475 0.978921 -0.004075	8 0.045228 250
3 14	16 19	3 14	0.374785 0.725448 0.805759 0.007451	-0.017856 0.965921 0.887583 -0.008671	-0.001518 0.861880 0.955205 -0.006607	-0.001901 0.867505 0.955117 -0.004612	-0.025756 0.942904 0.965647 -0.011361	0.012402 0.974110 0.955465 0.014984	-0.073107 0.906873 0.957560 -0.023624	-0.061245 0.938048 0.935779 0.008732	0.029367 0.938250 0.960456 -0.002481	-0.095421 0.899203 0.914145 0.010044	-0.051041 0.938183 0.950778 -0.010971	0.125442 0.724879 0.924255 0.002799	0.000756 0.964475 0.976719 -0.006079	6 -0.013267 9999
3 15	16 14	3 15	0.340998 0.725448 0.831278 0.028240	0.000494 0.965921 0.962227 0.004840	0.010049 0.861880 0.982305 0.000676	0.020267 0.867505 0.960612 0.003194	0.118029 0.942904 0.910490 0.041274	0.014882 0.974110 0.952278 0.008297	-0.006823 0.906873 0.973650 -0.003432	0.113501 0.938048 0.931612 0.035628	0.054682 0.938250 0.943199 0.023309	0.121586 0.899203 0.942687 0.039028	0.031892 0.938183 0.963382 -0.007330	0.207936 0.724879 0.911645 -0.007902	0.021568 0.964475 0.981528 0.016648	4 0.034141 9999
3 16	16 20	3 16	0.436454 0.725448 0.761802 0.038196	0.025798 0.965921 0.967769 0.023544	0.001711 0.861880 0.952495 0.004418	0.004355 0.867505 0.955228 -0.000613	0.041502 0.942904 0.946719 0.004635	0.010650 0.974110 0.972281 0.006896	0.088722 0.906873 0.960018 0.022295	0.081680 0.938048 0.940914 0.029572	0.008626 0.938250 0.957650 -0.013551	0.073267 0.899203 0.943616 0.008480	-0.018769 0.938183 0.956525 -0.007950	0.117632 0.724879 0.937074 0.004768	-0.002038 0.964475 0.978787 0.001122	0 0.038196 476
3 17	16 19	3 17	0.421025 0.725448 0.748518 0.025773	-0.002809 0.965921 0.970115 -0.009021	0.008210 0.861880 0.949024 0.010730	0.004404 0.867505 0.947825 0.012729	0.009636 0.942904 0.965104 -0.016941	-0.007804 0.974110 0.974917 -0.010014	0.011947 0.906873 0.972788 -0.023740	0.018643 0.938048 0.962438 -0.007901	-0.013004 0.938250 0.971588 -0.007574	0.006047 0.899203 0.969232 -0.005902	-0.018610 0.938183 0.973278 -0.018189	0.016306 0.724879 0.964576 0.003988	-0.005748 0.964475 0.957176 0.010603	0 0.025773 9999
3 18	16 20	3 18	0.346232 0.725448 0.815073 -0.002262	0.053457 0.965921 0.915100 0.041853	-0.020458 0.861880 0.906747 0.000157	-0.021379 0.867505 0.910502 0.005991	-0.032970 0.942904 0.964019 -0.020102	-0.002000 0.974110 0.969627 0.000641	0.031462 0.906873 0.966184 0.030638	-0.004940 0.938048 0.962866 0.000821	0.035783 0.938250 0.967509 0.013330	-0.047586 0.899203 0.970065 -0.011676	-0.001996 0.938183 0.958573 -0.006646	-0.038990 0.724879 0.937887 0.030534	0.021142 0.964475 0.982683 0.017232	0 0.000000 9999
3 19	16 18	3 19	0.370791 0.725448 0.803848 -0.000611	-0.000095 0.965921 0.934870 -0.021265	0.001774 0.861880 0.985486 -0.000287	0.007119 0.867505 0.972776 -0.003729	0.076295 0.942904 0.935853 0.015382	0.034441 0.974110 0.969859 0.027503	0.049085 0.906873 0.971514 0.004667	0.017273 0.938048 0.965179 0.022446	-0.104695 0.938250 0.899819 -0.043085	-0.079758 0.899203 0.943199 0.008461	0.045729 0.938183 0.975395 0.016707	0.083971 0.724879 0.975321 0.006244	0.014883 0.964475 0.973964 0.007397	0 0.000000 9999
3 20	16 20	3 20	0.432416 0.725448 0.738400 0.041457	-0.009578 0.965921 0.959537 0.003658	-0.000135 0.861880 0.973924 -0.001303	0.000491 0.867505 0.972392 -0.000804	0.033895 0.942904 0.969122 0.012352	-0.032985 0.974110 0.961933 -0.029894	0.100364 0.906873 0.946086 0.034808	-0.004910 0.938048 0.973798 -0.012152	0.004838 0.938250 0.964037 -0.024200	0.000382 0.899203 0.969343 -0.019205	-0.026043 0.938183 0.962951 -0.010481	0.046230 0.724879 0.955672 -0.015149	-0.004692 0.964475 0.980965 -0.008409	0 0.041457 356
3 21	16 20	3 21	0.384881 0.725448 0.753038 -0.003436	-0.011846 0.965921 0.971267 -0.009589	-0.000985 0.861880 0.944606 0.022786	0.003468 0.867505 0.946784 0.029410	-0.024952 0.942904 0.961095 0.004876	-0.003003 0.974110 0.962546 -0.003980	0.008047 0.906873 0.969559 0.010312	-0.070714 0.938048 0.950714 -0.015880	0.001708 0.938250 0.972336 0.002230	-0.043959 0.899203 0.972216 0.001876	-0.057427 0.938183 0.952676 -0.011063	0.009343 0.724879 0.965547 0.013955	0.009503 0.964475 0.969884 0.014096	0 0.000000 9999
3 22	16 19	3 22	0.344515 0.725448 0.805259 -0.003414	-0.049283 0.965921 0.968730 -0.037759	-0.036103 0.861880 0.957939 -0.031077	-0.034607 0.867505 0.958350 -0.028911	-0.058493 0.942904 0.968710 -0.036124	-0.013865 0.974110 0.943644 -0.007374	0.014416 0.906873 0.966822 0.009836	-0.112219 0.938048 0.928960 -0.026191	-0.003455 0.938250 0.976288 -0.016745	-0.049611 0.899203 0.956616 0.015621	-0.032530 0.938183 0.957675 0.012760	0.047164 0.724879 0.962248 0.018223	-0.001444 0.964475 0.983251 -0.013892	0 0.000000 9999
3 23	16 20	3 23	0.357394 0.725448 0.752373 -0.029844	0.004671 0.965921 0.977587 0.006926	0.041698 0.861880 0.962116 0.036049	0.038713 0.867505 0.962491 0.038130	-0.026288 0.942904 0.962844 0.009868	-0.013105 0.974110 0.980013 -0.009302	0.055983 0.906873 0.974224 0.032104	0.009343 0.938048 0.977900 0.015774	0.032574 0.938250 0.974234 0.021345	-0.020219 0.899203 0.972214 0.021481	-0.058019 0.938183 0.939607 -0.004095	0.038694 0.724879 0.973316 0.017660	0.021447 0.964475 0.974794 0.023872	0 0.000000 9999
3 24	16 20	3 24	0.334297 0.725448 0.813178 -0.006768	-0.008233 0.965921 0.904710 -0.031604	-0.000172 0.861880 0.973671 -0.002031	0.002440 0.867505 0.980072 0.000072	0.054342 0.942904 0.903101 -0.030625	-0.009861 0.974110 0.966885 -0.017528	0.069931 0.906873 0.954599 0.007217	0.015627 0.938048 0.960558 -0.034590	-0.093514 0.938250 0.880604 -0.018398	-0.087605 0.899203 0.950532 -0.005230	0.051015 0.938183 0.965431 0.014336	0.066703 0.724879 0.952325 0.042417	-0.006138 0.964475 0.979301 -0.012374	0 0.000000 9999
3 25	16 20	3 25	0.388008 0.725448 0.752848 0.003748	-0.034064 0.965921 0.955594 -0.023147	-0.003228 0.861880 0.964845 0.010159	-0.000044 0.867505 0.965459 0.012766	-0.033479 0.942904 0.967385 -0.018984	-0.002532 0.974110 0.951539 0.001844	-0.014267 0.906873 0.960812 -0.006305	-0.038068 0.938048 0.944397 -0.010384	0.005519 0.938250 0.979102 0.000784	-0.037305 0.899203 0.969037 -0.030399	-0.064960 0.938183 0.939128 -0.024508	0.037060 0.724879 0.967691 0.007521	0.008434 0.964475 0.987376 0.009123	9 -0.010674 9999
3 26	16 20	3 26	0.316865 0.725448 0.814301 -0.001221	-0.001093 0.965921 0.980931 -0.002058	-0.008469 0.861880 0.931809 -0.017622	-0.009570 0.867505 0.931094 -0.029363	-0.070496 0.942904 0.944065 -0.025318	0.015924 0.974110 0.955250 0.011811	-0.130371 0.906873 0.917623 -0.023391	-0.011659 0.938048 0.981085 -0.010901	0.024074 0.938250 0.977213 0.006991	-0.043341 0.899203 0.981172 -0.004128	0.031311 0.938183 0.981257 0.011674	-0.053738 0.724879 0.952187 0.011282	0.027771 0.964475 0.979262 0.024514	0 0.000000 9999
3 27	16 20	3 27	0.386678 0.725448 0.760798 0.019582	-0.034094 0.965921 0.970794 -0.031087	-0.013969 0.861880 0.962728 -0.006881	-0.008177 0.867505 0.963132 -0.003420	-0.063384 0.942904 0.956631 -0.021246	-0.007377 0.974110 0.957371 -0.006414	-0.082020 0.906873 0.957206 -0.033979	-0.071127 0.938048 0.954862 -0.030868	-0.007078 0.938250 0.977187 -0.020926	-0.097550 0.899203 0.968551 -0.051303	-0.058753 0.938183 0.943884 -0.020761	-0.022043 0.724879 0.974849 -0.017878	-0.016002 0.964475 0.986241 -0.013290	9 -0.031696 9999
3 28	16 20	3 28	0.377194 0.725448 0.762672 0.011493	0.024297 0.965921 0.931962 0.004998	-0.001092 0.861880 0.965265 0.012207	-0.000165 0.867505 0.967390 0.007782	0.041555 0.942904 0.963477 0.008259	-0.033406 0.974110 0.943548 -0.030368	0.078333 0.906873 0.945838 -0.002503	-0.064591 0.938048 0.959933 -0.026296	-0.064595 0.938250 0.906303 0.008528	-0.085340 0.899203 0.959562 -0.035727	0.010736 0.938183 0.978811 0.007394	0.061888 0.724879 0.960367 0.004307	0.010443 0.964475 0.976267 0.006398	9 -0.020264 9999
3 29	16 20	3 29	0.415037 0.725448 0.728393 0.007333	-0.013753 0.965921 0.975995 -0.015025	-0.000097 0.861880 0.958744 0.007502	0.001463 0.867505 0.957798 0.007795	-0.014282 0.942904 0.967598 0.003866	0.014010 0.974110 0.978262 0.005972	0.017428 0.906873 0.955124 -0.012956	-0.017970 0.938048 0.969813 -0.026373	0.059190 0.938250 0.968514 0.046397	-0.022222 0.899203 0.973043 -0.027459	-0.037627 0.938183 0.950126 -0.021460	-0.022781 0.724879 0.960413 -0.013236	0.023676 0.964475 0.979036 0.012203	8 0.018445 9999
3 30	16 20	3 30	0.342326 0.725448 0.810268 -0.004276	-0.034508 0.965921 0.956095 -0.021148	-0.017083 0.861880 0.965656 -0.009419	-0.018985 0.867505 0.965228 -0.013286	-0.030762 0.942904 0.960877 0.014311	0.004167 0.974110 0.943401 0.004938	-0.093025 0.906873 0.935253 0.008352	-0.071096 0.938048 0.942248 -0.005319	0.045575 0.938250 0.952728 0.022948	-0.040242 0.899203 0.974228 0.015983	0.009106 0.938183 0.971713 -0.003738	0.059691 0.724879 0.951154 -0.004832	0.021707 0.964475 0.981103 0.017477	0 0.000000 9999
3 31	16 20	3 31	0.372384 0.725448 0.752627 0.010165	-0.020708 0.965921 0.968110 -0.017384	0.000583 0.861880 0.963207 0.011522	-0.000073 0.867505 0.965246 0.007845	-0.017691 0.942904 0.970539 0.009393	0.017776 0.974110 0.955264 0.025230	0.153153 0.906873 0.922269 0.046009	0.017261 0.938048 0.972653 0.009027	-0.012279 0.938250 0.954041 -0.048993	-0.108131 0.899203 0.948454 -0.036145	-0.089394 0.938183 0.872977 0.011304	0.126957 0.724879 0.929480 -0.020310	0.074053 0.964475 0.970414 0.065914	8 -0.022316 9999
3 32	16 20	3 32	0.446107 0.725448 0.722701 0.025249	0.040893 0.965921 0.960887 0.025081	0.003441 0.861880 0.972553 0.001390	0.005141 0.867505 0.972197 -0.000689	0.058747 0.942904 0.921414 0.002979	0.046749 0.974110 0.976612 0.040569	0.150403 0.906873 0.915044 0.041125	0.095107 0.938048 0.910702 0.006587	0.108446 0.938250 0.963796 0.083499	0.156017 0.899203 0.917725 0.040312	0.045480 0.938183 0.968008 0.015442	0.062474 0.724879 0.949098 -0.003316	-0.032296 0.964475 0.979941 -0.038193	8 0.045916 240
3 33	16 20	3 33	0.460032 0.725448 0.712127 0.039658	-0.008248 0.965921 0.962513 0.000120	0.005500 0.861880 0.930593 0.004379	0.009441 0.867505 0.926514 0.002789	0.006105 0.942904 0.954832 -0.018197	0.005220 0.974110 0.945838 -0.004088	0.018619 0.906873 0.928693 -0.003470	0.053418 0.938048 0.943478 -0.003695	0.009038 0.938250 0.955772 -0.000653	0.055013 0.899203 0.937818 -0.007280	0.008766 0.938183 0.967656 -0.031663	-0.007065 0.724879 0.945785 -0.004613	0.061999 0.964475 0.975164 0.058735	0 0.039658 406
3 34	16 20	3 34	0.384867 0.725448 0.772430 0.001954	-0.015394 0.965921 0.959124 -0.006781	0.013520 0.861880 0.900781 -0.004113	0.024397 0.867505 0.900200 0.011037	-0.044583 0.942904 0.942325 0.000952	0.034415 0.974110 0.972496 0.028990	-0.116095 0.906873 0.926522 -0.030168	-0.063765 0.938048 0.942344 -0.008879	0.020322 0.938250 0.971292 -0.001356	-0.056147 0.899203 0.969711 -0.009181	0.026516 0.938183 0.966014 -0.006589	-0.096024 0.724879 0.923077 0.019921	-0.002972 0.964475 0.977696 -0.009391	6 -0.007678 9999
3 35	16 20	3 35	0.436642 0.725448 0.722818 0.026418	-0.010050 0.965921 0.940576 -0.028370	-0.001280 0.861880 0.974809 0.011495	-0.000433 0.867505 0.972430 0.009645	0.023376 0.942904 0.938190 -0.025584	-0.018043 0.974110 0.957381 -0.023886	0.004741 0.906873 0.960002 -0.027827	-0.006726 0.938048 0.961601 -0.019394	-0.037483 0.938250 0.916075 0.016067	-0.079101 0.899203 0.959660 -0.015840	-0.056344 0.938183 0.934461 -0.021635	0.089580 0.724879 0.946984 0.012800	-0.018668 0.964475 0.979493 -0.022896	1 -0.027377 9999
3 36	16 20	3 36	0.431476 0.725448 0.737363 0.039412	-0.006898 0.965921 0.956248 -0.015383	0.000301 0.861880 0.947729 0.011726	-0.007991 0.867505 0.953987 0.001455	-0.051500 0.942904 0.958224 -0.044646	0.026311 0.974110 0.954262 0.030195	0.061055 0.906873 0.950344 0.028809	-0.045499 0.938048 0.963616 -0.016431	-0.074932 0.938250 0.939097 -0.029570	-0.032441 0.899203 0.969506 0.008666	0.019078 0.938183 0.969669 -0.007122	-0.001705 0.724879 0.962090 -0.002043	-0.005371 0.964475 0.958784 -0.002774	4 -0.041947 338
3 37	16 20	3 37	0.436511 0.725448 0.716600 0.015596	0.005112 0.965921 0.962245 0.017424	-0.011337 0.861880 0.945434 -0.007828	-0.002653 0.867505 0.947905 0.000672	0.056619 0.942904 0.962222 0.063790	0.004441 0.974110 0.971556 0.007987	0.034782 0.906873 0.964977 0.015997	0.029127 0.938048 0.965668 0.032129	0.027582 0.938250 0.966461 -0.000895	-0.031495 0.899203 0.961722 0.002063	-0.076782 0.938183 0.934713 -0.037837	-0.005633 0.724879 0.948500 -0.002515	-0.025246 0.964475 0.979603 -0.030323	4 0.031542 9999
3 38	16 20	3 38	0.352797 0.725448 0.798754 -0.008279	-0.023157 0.965921 0.958235 -0.044902	0.000137 0.861880 0.904454 0.007928	-0.009312 0.867505 0.909204 0.000142	-0.063490 0.942904 0.915731 0.004582	-0.033491 0.974110 0.966698 -0.035373	-0.069220 0.906873 0.957281 -0.010466	-0.060376 0.938048 0.956973 -0.021540	0.018692 0.938250 0.959169 -0.001475	-0.059596 0.899203 0.960098 0.002416	0.010126 0.938183 0.976356 -0.005505	-0.092682 0.724879 0.917804 -0.008164	0.002339 0.964475 0.977405 0.011159	0 0.000000 9999
3 39	16 20	3 39	0.378013 0.725448 0.759535 -0.001352	0.001295 0.965921 0.965754 0.008275	0.007523 0.861880 0.967815 0.006218	0.010425 0.867505 0.968413 0.006805	-0.051043 0.942904 0.961398 -0.019821	-0.016488 0.974110 0.971694 -0.022074	0.013884 0.906873 0.965774 -0.018794	-0.025221 0.938048 0.965205 -0.008248	0.014634 0.938250 0.970890 -0.007877	-0.054108 0.899203 0.966755 -0.006210	-0.056237 0.938183 0.913595 0.019861	0.032516 0.724879 0.955706 -0.012835	-0.015573 0.964475 0.984117 -0.017215	0 0.000000 9999
3 40	16 20	3 40	0.358224 0.725448 0.767541 -0.024960	-0.015166 0.965921 0.972827 -0.012837	0.000154 0.861880 0.973480 0.011242	0.000195 0.867505 0.972495 0.006478	0.055940 0.942904 0.946111 -0.001501	0.036600 0.974110 0.974519 0.036037	0.112932 0.906873 0.947529 0.036979	0.090603 0.938048 0.916811 0.004207	0.028200 0.938250 0.957797 0.018789	0.087839 0.899203 0.941750 0.000135	0.012569 0.938183 0.970375 -0.010533	0.037564 0.724879 0.968812 -0.019341	0.027596 0.964475 0.982138 0.030028	0 0.000000 9999
3 41	16 20	3 41	0.329055 0.725448 0.789511 -0.002269	-0.002850 0.965921 0.977899 -0.000959	0.008261 0.861880 0.966504 0.000126	0.010516 0.867505 0.965352 0.002594	-0.017461 0.942904 0.964089 0.009191	-0.014928 0.974110 0.981608 -0.018139	0.025483 0.906873 0.978548 0.012938	-0.012268 0.938048 0.981315 -0.005705	0.027002 0.938250 0.978425 0.015112	-0.053002 0.899203 0.972730 -0.006459	-0.038887 0.938183 0.943620 0.018613	-0.004032 0.724879 0.978067 -0.003910	0.015070 0.964475 0.985538 0.011944	0 0.000000 9999
3 42	16 20	3 42	0.368896 0.725448 0.769346 0.003861	0.003920 0.965921 0.974409 0.007011	0.001046 0.861880 0.977188 0.007941	-0.000747 0.867505 0.975803 0.008686	0.031479 0.942904 0.953158 -0.011131	0.000547 0.974110 0.979839 0.000934	0.111511 0.906873 0.938185 0.016348	0.073037 0.938048 0.937908 0.013210	0.050820 0.938250 0.965866 0.037312	0.105026 0.899203 0.941934 0.031583	0.035568 0.938183 0.979290 0.013501	0.040645 0.724879 0.964542 -0.002747	0.013409 0.964475 0.980812 0.008836	8 0.012003 9999
3 43	16 20	3 43	0.317051 0.725448 0.805491 -0.001264	-0.010684 0.965921 0.978855 -0.003418	0.034466 0.861880 0.920076 0.024182	0.038188 0.867505 0.920095 0.023307	-0.016429 0.942904 0.964898 0.020458	0.012844 0.974110 0.976597 0.012796	-0.038405 0.906873 0.966844 0.017555	-0.048105 0.938048 0.945481 0.016891	0.034015 0.938250 0.976971 0.021984	-0.046266 0.899203 0.980661 -0.010226	-0.022079 0.938183 0.972095 -0.009914	-0.008369 0.724879 0.958834 0.036580	-0.002724 0.964475 0.985832 -0.002440	0 0.000000 9999
3 44	16 20	3 44	0.288015 0.725448 0.849821 -0.007299	-0.007963 0.965921 0.924828 0.016644	-0.038146 0.861880 0.973624 -0.029434	-0.035863 0.867505 0.972789 -0.021306	0.011663 0.942904 0.971703 -0.005937	-0.014032 0.974110 0.926788 -0.003982	-0.000587 0.906873 0.977403 0.004438	-0.076733 0.938048 0.932549 -0.001173	0.001713 0.938250 0.981265 -0.011888	-0.020323 0.899203 0.968943 0.028775	0.011004 0.938183 0.975240 0.010893	0.062584 0.724879 0.954691 0.016384	-0.011230 0.964475 0.985519 -0.013960	0 0.000000 9999
3 45	16 20	3 45	0.356837 0.725448 0.790270 -0.000534	-0.014667 0.965921 0.969417 -0.023616	-0.034550 0.861880 0.945920 -0.021144	-0.038205 0.867505 0.944785 -0.022289	-0.078710 0.942904 0.923260 -0.018476	-0.010429 0.974110 0.971580 -0.012591	-0.020652 0.906873 0.980481 -0.007772	-0.043550 0.938048 0.969403 -0.014663	0.006865 0.938250 0.970456 -0.008145	-0.047850 0.899203 0.965638 0.002234	-0.025147 0.938183 0.965960 0.012249	-0.013561 0.724879 0.961466 0.025333	-0.009548 0.964475 0.981351 -0.013611	0 0.000000 9999
3 46	16 20	3 46	0.350918 0.725448 0.783927 0.002941	0.011291 0.965921 0.980479 0.012745	-0.000650 0.861880 0.959164 -0.003171	-0.003114 0.867505 0.961036 -0.001043	-0.042868 0.942904 0.966403 -0.011184	0.005154 0.974110 0.979597 0.007698	0.036383 0.906873 0.980635 0.017742	-0.022732 0.938048 0.974868 0.000647	0.021637 0.938250 0.978063 0.007222	-0.046450 0.899203 0.969450 0.001015	-0.055231 0.938183 0.952581 -0.005749	0.001206 0.724879 0.977684 -0.018161	0.012174 0.964475 0.982124 0.005981	6 0.007224 9999
3 47	16 20	3 47	0.364743 0.725448 0.799327 0.015384	-0.027269 0.965921 0.972735 -0.027153	0.004029 0.861880 0.958842 0.000973	-0.146255 0.867505 0.954644 -0.142298	0.020360 0.942904 0.960936 -0.024699	0.010212 0.974110 0.979051 0.009389	0.104472 0.906873 0.943262 0.013881	0.075365 0.938048 0.965677 0.038473	-0.002948 0.938250 0.966479 -0.012326	0.086634 0.899203 0.954891 0.023914	0.018490 0.938183 0.977108 -0.011578	0.066442 0.724879 0.954117 -0.006274	-0.002957 0.964475 0.984763 -0.007733	3 -0.046788 227
3 48	16 20	3 48	0.382103 0.725448 0.773431 0.004628	0.050676 0.965921 0.968540 0.041993	-0.014362 0.861880 0.927321 -0.006145	-0.015593 0.867505 0.928325 -0.002629	-0.091088 0.942904 0.925886 -0.037758	0.025272 0.974110 0.972653 0.021814	-0.042193 0.906873 0.965941 -0.023597	-0.026091 0.938048 0.964130 0.002610	0.028356 0.938250 0.973816 0.007414	-0.062597 0.899203 0.968393 -0.012936	-0.009421 0.938183 0.964932 0.010305	-0.043954 0.724879 0.956274 0.008139	-0.018551 0.964475 0.971493 -0.011820	4 -0.013219 9999
3 49	16 19	3 49	0.340179 0.725448 0.828047 -0.011330	0.025974 0.965921 0.965654 0.024104	0.002885 0.861880 0.956544 0.008462	0.005224 0.867505 0.971278 -0.000563	0.076284 0.942904 0.930495 0.015614	0.022052 0.974110 0.957171 0.013040	-0.050366 0.906873 0.975461 -0.022673	0.094654 0.938048 0.939728 0.030350	0.029315 0.938250 0.973402 0.004375	0.092527 0.899203 0.956095 0.024637	0.052197 0.938183 0.971225 0.032830	0.096498 0.724879 0.926995 -0.013430	0.018089 0.964475 0.981199 0.009208	0 0.000000 9999
3 50	16 20	3 50	0.408435 0.725448 0.745826 -0.007840	-0.018750 0.965921 0.958991 -0.022790	-0.027496 0.861880 0.951553 -0.026286	-0.026891 0.867505 0.949390 -0.011119	-0.084451 0.942904 0.945177 -0.042967	0.032292 0.974110 0.969244 0.028059	0.021309 0.906873 0.954043 -0.003992	-0.053498 0.938048 0.959897 -0.033732	0.001060 0.938250 0.972874 -0.013150	-0.062146 0.899203 0.956110 0.005428	-0.062142 0.938183 0.916806 0.005656	0.061074 0.724879 0.949067 0.016758	0.006207 0.964475 0.980704 0.007571	0 0.000000 9999
3 51	16 18	3 51	0.396712 0.725448 0.781901 0.002020	0.000560 0.965921 0.959345 -0.005469	0.002430 0.861880 0.966072 0.007060	0.003811 0.867505 0.969634 0.009043	0.034768 0.942904 0.934879 -0.022827	-0.029531 0.974110 0.971666 -0.036246	0.058697 0.906873 0.949767 -0.014902	0.064648 0.938048 0.908882 -0.030149	0.039500 0.938250 0.944117 0.005277	0.096498 0.899203 0.925371 -0.001939	0.026973 0.938183 0.958326 -0.007846	0.105813 0.724879 0.934710 0.008506	0.011443 0.964475 0.980287 0.006434	7 -0.007804 9999
3 52	16 20	3 52	0.359566 0.725448 0.795395 0.020017	0.029154 0.965921 0.902599 0.003238	0.001540 0.861880 0.943132 0.005502	-0.025184 0.867505 0.898396 -0.012242	0.064356 0.942904 0.945099 0.017159	0.002752 0.974110 0.956264 -0.000300	0.073959 0.906873 0.963421 0.031624	0.098310 0.938048 0.931955 0.041357	-0.059257 0.938250 0.928880 -0.020334	-0.019592 0.899203 0.958810 0.006197	0.110751 0.938183 0.951222 0.065959	0.053462 0.724879 0.940321 -0.004873	0.003212 0.964475 0.977269 -0.008025	10 0.036336 9999
3 53	16 19	3 53	0.294242 0.725448 0.797883 -0.024660	-0.019287 0.965921 0.933189 -0.007380	0.024791 0.861880 0.886176 0.000496	0.042877 0.867505 0.872506 0.001754	-0.049968 0.942904 0.923601 0.000751	0.002384 0.974110 0.970578 -0.002367	-0.036737 0.906873 0.936325 0.031832	-0.089775 0.938048 0.883372 0.006218	0.015928 0.938250 0.959234 -0.009728	-0.010075 0.899203 0.948312 0.045259	0.038053 0.938183 0.939553 -0.003306	-0.162994 0.724879 0.867656 0.030435	0.058890 0.964475 0.970585 0.046345	0 0.000000 9999
3 54	16 20	3 54	0.425820 0.725448 0.727262 0.051802	0.012234 0.965921 0.958653 0.028518	0.001331 0.861880 0.938621 -0.004852	0.003055 0.867505 0.958671 -0.010979	-0.028487 0.942904 0.941020 0.025745	0.018579 0.974110 0.968041 0.026715	0.065057 0.906873 0.948361 0.003767	-0.014660 0.938048 0.971705 0.006101	0.000282 0.938250 0.949670 -0.016573	-0.102636 0.899203 0.954081 -0.039885	-0.075242 0.938183 0.881152 0.007308	0.119209 0.724879 0.892592 -0.013652	0.009421 0.964475 0.977190 0.001811	0 0.051802 172
3 55	16 20	3 55	0.393330 0.725448 0.727825 -0.007256	0.005137 0.965921 0.907424 0.027619	0.119480 0.861880 0.963403 0.120019	0.125790 0.867505 0.955355 0.134207	0.028098 0.942904 0.968542 0.023516	-0.005953 0.974110 0.908144 -0.018073	-0.021734 0.906873 0.969262 0.010862	0.069473 0.938048 0.931980 0.010283	0.027960 0.938250 0.966335 0.002606	-0.090774 0.899203 0.937862 -0.005941	0.081473 0.938183 0.953613 0.037103	0.182969 0.724879 0.930763 0.102683	-0.003123 0.964475 0.975207 -0.018489	0 0.000000 9999
3 56	16 20	3 56	0.302946 0.725448 0.812093 0.003394	-0.020220 0.965921 0.883934 -0.006541	0.137166 0.861880 0.953841 0.125411	0.132266 0.867505 0.955721 0.121930	-0.056664 0.942904 0.965012 -0.055972	0.028566 0.974110 0.912049 0.039458	-0.075161 0.906873 0.960077 -0.024362	-0.100989 0.938048 0.911895 -0.025343	0.009236 0.938250 0.931642 -0.025988	-0.082911 0.899203 0.965996 -0.023994	0.027282 0.938183 0.953336 -0.022094	0.154493 0.724879 0.948538 0.107288	-0.003443 0.964475 0.973982 -0.006177	11 0.019082 9999
3 57	16 20	3 57	0.418189 0.725448 0.725429 0.003771	-0.007045 0.965921 0.966451 -0.006679	-0.055072 0.861880 0.966090 -0.054556	-0.064172 0.867505 0.965771 -0.061066	-0.075645 0.942904 0.941875 -0.026434	0.016452 0.974110 0.969193 0.009510	0.081799 0.906873 0.946856 0.016918	-0.026350 0.938048 0.972592 -0.038323	-0.009131 0.938250 0.965095 -0.023950	-0.084710 0.899203 0.958001 -0.022520	-0.108666 0.938183 0.880853 -0.019887	0.145160 0.724879 0.927822 0.038573	0.059353 0.964475 0.969654 0.054571	3 -0.015175 9999
3 58	16 20	3 58	0.377561 0.725448 0.762824 0.000597	0.031358 0.965921 0.970629 0.029773	-0.024388 0.861880 0.901844 -0.028070	-0.012944 0.867505 0.901630 -0.028037	-0.094436 0.942904 0.915830 -0.032299	0.045165 0.974110 0.903103 0.044775	-0.185470 0.906873 0.869505 -0.034750	0.081758 0.938048 0.975557 0.050556	0.003412 0.938250 0.973294 -0.011749	-0.053149 0.899203 0.968142 0.006466	0.051213 0.938183 0.962120 0.013584	-0.183903 0.724879 0.888150 -0.046398	0.021464 0.964475 0.971014 0.010842	7 0.005494 9999
3 59	16 20	3 59	0.417502 0.725448 0.752583 0.010578	0.041827 0.965921 0.933619 0.017206	-0.032646 0.861880 0.927035 -0.008952	-0.036753 0.867505 0.926871 -0.017773	-0.056154 0.942904 0.965144 -0.036810	-0.023777 0.974110 0.963598 -0.018974	-0.000311 0.906873 0.961185 0.037580	-0.014210 0.938048 0.971091 -0.008809	0.038528 0.938250 0.966588 0.022121	-0.031704 0.899203 0.966526 0.017879	-0.014414 0.938183 0.970666 -0.008170	-0.037149 0.724879 0.940431 0.055152	0.043542 0.964475 0.982479 0.032420	11 0.024154 9999
3 60	16 20	3 60	0.401166 0.725448 0.760755 0.000996	0.010859 0.965921 0.904276 -0.010796	0.144839 0.861880 0.960306 0.141882	0.123477 0.867505 0.965741 0.110362	0.061598 0.942904 0.939836 0.011764	0.036670 0.974110 0.942489 0.048423	0.147268 0.906873 0.922355 0.058875	-0.041970 0.938048 0.963786 -0.013487	-0.098946 0.938250 0.880129 -0.019213	-0.089114 0.899203 0.952506 -0.023298	0.016724 0.938183 0.969464 -0.003276	0.163033 0.724879 0.948300 0.122027	-0.003285 0.964475 0.971625 -0.011102	11 0.011024 9999
3 61	16 20	3 61	0.409439 0.725448 0.758130 0.015906	0.022719 0.965921 0.960602 0.025750	-0.005283 0.861880 0.934286 -0.012720	-0.001553 0.867505 0.936692 -0.002922	-0.011015 0.942904 0.970783 0.010317	0.007142 0.974110 0.965540 0.008559	0.006526 0.906873 0.974366 0.023882	-0.051409 0.938048 0.951437 -0.007189	0.029563 0.938250 0.976464 0.012961	-0.052146 0.899203 0.964094 0.012090	-0.056317 0.938183 0.947247 -0.019532	-0.028914 0.724879 0.959547 -0.004995	-0.019290 0.964475 0.973556 -0.018615	6 0.019490 9999
3 62	16 20	3 62	0.439871 0.725448 0.735926 0.020059	-0.022289 0.965921 0.923015 -0.000837	-0.000389 0.861880 0.952273 -0.016860	0.000055 0.867505 0.948405 -0.008384	-0.029642 0.942904 0.960955 -0.003981	-0.012778 0.974110 0.962053 -0.008918	-0.037133 0.906873 0.965168 -0.019684	-0.062733 0.938048 0.955169 -0.024688	0.041690 0.938250 0.967622 0.013689	-0.079236 0.899203 0.955564 -0.021938	-0.066950 0.938183 0.918267 -0.017088	0.056115 0.724879 0.948345 -0.006682	-0.020343 0.964475 0.983463 -0.024817	7 -0.022253 9999
3 63	16 20	3 63	0.450970 0.725448 0.720390 0.033238	0.016975 0.965921 0.954460 0.005357	-0.016459 0.861880 0.971250 -0.015600	-0.001028 0.867505 0.973101 -0.002381	0.053346 0.942904 0.922955 -0.018794	0.015678 0.974110 0.925581 0.011001	0.025204 0.906873 0.966046 -0.005005	0.097270 0.938048 0.924663 0.020477	0.037021 0.938250 0.955725 -0.006915	0.042161 0.899203 0.955714 0.005144	0.060804 0.938183 0.967119 0.022778	0.072624 0.724879 0.954784 0.016349	-0.015329 0.964475 0.946238 -0.000260	0 0.033238 9999
3 64	16 20	3 64	0.415017 0.725448 0.741143 -0.005333	-0.000019 0.965921 0.954425 0.004983	-0.002718 0.861880 0.926464 -0.020221	-0.006520 0.867505 0.931670 -0.039575	-0.056296 0.942904 0.955696 -0.020333	0.001694 0.974110 0.967625 0.009470	0.024806 0.906873 0.966796 -0.009342	-0.019995 0.938048 0.965565 0.001095	0.056802 0.938250 0.953474 0.016618	-0.047010 0.899203 0.963090 -0.004988	-0.036253 0.938183 0.934774 -0.005413	-0.012207 0.724879 0.946377 -0.002299	0.045994 0.964475 0.979740 0.053206	0 0.000000 9999
3 65	16 20	3 65	0.432523 0.725448 0.766953 0.045059	-0.021352 0.965921 0.955584 -0.012511	-0.045040 0.861880 0.943561 -0.038734	-0.051534 0.867505 0.944388 -0.050692	-0.029643 0.942904 0.954849 0.005016	-0.005425 0.974110 0.953170 -0.000307	-0.099613 0.906873 0.952626 -0.054641	-0.048981 0.938048 0.950800 0.002902	0.045709 0.938250 0.963867 0.015777	-0.024505 0.899203 0.967063 0.032626	-0.015672 0.938183 0.946917 0.025177	0.045054 0.724879 0.952817 0.040227	-0.010213 0.964475 0.979518 -0.012188	6 -0.049619 193
3 66	16 20	3 66	0.443262 0.725448 0.721657 -0.003234	-0.011533 0.965921 0.935945 0.012823	-0.001147 0.861880 0.959995 -0.008333	0.004436 0.867505 0.962880 -0.008780	-0.038122 0.942904 0.949942 -0.012446	0.001891 0.974110 0.968848 0.005179	0.008724 0.906873 0.960407 0.025500	-0.027305 0.938048 0.959466 -0.004935	0.024107 0.938250 0.964713 -0.002392	-0.037974 0.899203 0.961977 -0.012941	-0.087607 0.938183 0.933965 -0.035937	0.071257 0.724879 0.946468 -0.012073	-0.002132 0.964475 0.974383 -0.001371	0 0.000000 9999
3 67	16 20	3 67	0.450948 0.725448 0.737131 0.054829	0.014365 0.965921 0.902163 -0.009615	-0.003000 0.861880 0.966966 0.007437	-0.004619 0.867505 0.971930 -0.001450	0.045338 0.942904 0.953538 0.025676	-0.001168 0.974110 0.903286 0.015363	0.078088 0.906873 0.945407 0.029678	-0.067730 0.938048 0.908516 0.020297	-0.149303 0.938250 0.867338 -0.090824	-0.085925 0.899203 0.940025 -0.005684	-0.012802 0.938183 0.947240 -0.005748	0.068136 0.724879 0.940840 -0.007897	-0.012142 0.964475 0.971916 -0.017290	8 -0.070568 72
3 68	16 20	3 68	0.442283 0.725448 0.730249 0.037501	0.070368 0.965921 0.925353 0.052086	0.008174 0.861880 0.939804 0.004012	0.008153 0.867505 0.955579 0.004180	0.034464 0.942904 0.957550 0.005738	0.008973 0.974110 0.929343 0.014172	0.055112 0.906873 0.945292 0.009798	-0.087254 0.938048 0.948902 -0.045413	-0.046438 0.938250 0.906602 0.014501	-0.154425 0.899203 0.951022 -0.086470	0.084034 0.938183 0.968407 0.052886	0.048580 0.724879 0.937486 0.014502	-0.034068 0.964475 0.936305 -0.016783	9 -0.056945 129
3 69	16 20	3 69	0.412790 0.725448 0.768848 0.030236	0.017507 0.965921 0.898835 -0.010757	0.008388 0.861880 0.895884 0.011453	0.004734 0.867505 0.898083 0.015691	-0.035658 0.942904 0.965789 -0.017483	-0.004204 0.974110 0.965625 -0.002655	0.003870 0.906873 0.962233 -0.003943	0.004369 0.938048 0.967090 0.024650	-0.020730 0.938250 0.956675 -0.049340	-0.033376 0.899203 0.957181 0.011719	0.043768 0.938183 0.959177 0.018301	-0.124342 0.724879 0.928802 -0.034679	-0.006274 0.964475 0.978815 -0.014369	8 -0.038624 466
3 70	16 20	3 70	0.395350 0.725448 0.787844 0.015884	-0.028389 0.965921 0.958533 -0.010595	-0.003355 0.861880 0.974520 -0.013311	-0.002942 0.867505 0.974453 -0.016110	0.002549 0.942904 0.971908 0.009527	-0.013178 0.974110 0.942030 -0.006947	0.034396 0.906873 0.974613 0.019111	-0.056297 0.938048 0.948086 0.010807	0.068497 0.938250 0.967541 0.048915	-0.053033 0.899203 0.967948 -0.006024	-0.058931 0.938183 0.953203 -0.012479	0.034771 0.724879 0.953516 -0.012740	0.037234 0.964475 0.976705 0.035077	8 0.027874 9999
3 71	16 20	3 71	0.428384 0.725448 0.805415 0.079636	-0.109587 0.965921 0.898565 -0.094814	-0.001855 0.861880 0.966942 -0.004779	-0.000258 0.867505 0.959980 -0.013713	-0.041440 0.942904 0.967608 -0.029011	0.028927 0.974110 0.943463 0.023766	-0.149860 0.906873 0.954168 -0.092417	0.020273 0.938048 0.968279 0.005037	0.055351 0.938250 0.955587 0.013273	-0.118037 0.899203 0.948457 -0.049544	0.112832 0.938183 0.954553 0.082530	0.031327 0.724879 0.954201 -0.026087	-0.003078 0.964475 0.961351 -0.007489	1 -0.086894 37
3 72	16 19	3 72	0.360235 0.725448 0.807498 0.001674	0.022494 0.965921 0.975168 0.019233	0.036662 0.861880 0.961136 0.037141	0.040951 0.867505 0.959780 0.038749	0.022087 0.942904 0.971840 0.023530	0.009285 0.974110 0.973500 0.007058	-0.046849 0.906873 0.964539 -0.024709	-0.002564 0.938048 0.966734 0.003234	0.006016 0.938250 0.966682 0.019783	-0.026579 0.899203 0.980422 -0.016027	-0.018020 0.938183 0.970998 -0.023104	0.024105 0.724879 0.958908 0.049693	-0.007118 0.964475 0.964847 0.003473	11 0.009121 9999
3 73	16 19	3 73	0.326946 0.725448 0.839985 -0.013077	-0.035949 0.965921 0.924618 -0.017277	0.000914 0.861880 0.954948 0.010672	0.001934 0.867505 0.966614 0.008397	-0.047835 0.942904 0.957363 -0.017457	0.001710 0.974110 0.973399 0.002325	-0.023446 0.906873 0.959065 0.010658	-0.043695 0.938048 0.953716 -0.015443	0.002537 0.938250 0.958229 -0.012873	-0.016471 0.899203 0.966042 0.004908	0.001736 0.938183 0.967180 -0.017984	0.063620 0.724879 0.926731 0.004062	0.092400 0.964475 0.964003 0.083074	0 0.000000 9999
3 74	16 19	3 74	0.401224 0.725448 0.801565 0.035658	-0.038228 0.965921 0.964927 -0.038453	0.000106 0.861880 0.967268 -0.001496	0.001029 0.867505 0.971812 -0.000121	0.000124 0.942904 0.963238 -0.023936	0.012034 0.974110 0.969697 0.013610	-0.014562 0.906873 0.968600 -0.042156	0.004017 0.938048 0.963880 -0.028362	-0.011352 0.938250 0.946302 0.014791	-0.035007 0.899203 0.964959 -0.044206	0.068916 0.938183 0.962768 0.038597	0.036187 0.724879 0.934661 0.001199	-0.008300 0.964475 0.983745 -0.006386	9 -0.039703 403
3 75	16 18	3 75	0.363241 0.725448 0.806880 0.005228	0.001397 0.965921 0.972163 -0.003429	0.000646 0.861880 0.979424 0.003732	0.002152 0.867505 0.989396 0.005052	0.030577 0.942904 0.943465 -0.022006	0.016221 0.974110 0.971673 0.015218	0.017293 0.906873 0.962588 -0.021284	0.067989 0.938048 0.923367 -0.007397	0.032847 0.938250 0.963804 0.018984	0.065420 0.899203 0.954373 -0.007661	0.025640 0.938183 0.972982 0.006917	0.055922 0.724879 0.932758 -0.004821	-0.014396 0.964475 0.980965 -0.014267	4 -0.010726 9999
3 76	16 19	3 76	0.329231 0.725448 0.833617 0.004270	0.016578 0.965921 0.969985 0.013987	0.001626 0.861880 0.976993 0.003462	0.004002 0.867505 0.991370 0.001545	0.070856 0.942904 0.927640 0.016570	0.010918 0.974110 0.970504 0.004728	-0.011626 0.906873 0.965844 -0.007735	0.078056 0.938048 0.936715 0.013772	0.044884 0.938250 0.961279 0.014789	0.100939 0.899203 0.950387 0.027823	0.041684 0.938183 0.972096 0.017089	0.044326 0.724879 0.941415 0.000048	-0.001414 0.964475 0.983411 -0.011495	9 0.010900 9999
3 77	16 19	3 77	0.326028 0.725448 0.845224 0.005991	0.003322 0.965921 0.968684 0.004437	0.000849 0.861880 0.945776 0.000171	0.002956 0.867505 0.966069 0.003401	0.012332 0.942904 0.959612 -0.013576	0.018337 0.974110 0.971513 0.018323	0.058537 0.906873 0.937407 -0.023300	0.032125 0.938048 0.962821 -0.000036	0.008076 0.938250 0.962069 -0.015729	0.043813 0.899203 0.942912 -0.018038	0.039050 0.938183 0.973907 0.013479	0.072498 0.724879 0.915684 0.003224	0.008845 0.964475 0.968173 -0.007673	6 -0.011815 9999
3 78	16 15	3 78	0.300531 0.725448 0.839881 -0.011377	0.010190 0.965921 0.913418 0.001181	0.008944 0.861880 0.961264 0.000785	0.008436 0.867505 0.956205 0.015454	0.005566 0.942904 0.958978 0.006886	0.001915 0.974110 0.923303 0.020338	0.062069 0.906873 0.944342 0.010362	-0.051414 0.938048 0.930988 0.001102	-0.031964 0.938250 0.912451 0.021431	-0.046376 0.899203 0.943828 0.016123	0.014442 0.938183 0.964074 -0.012566	0.156728 0.724879 0.744117 -0.020725	0.045246 0.964475 0.976759 0.033531	0 0.000000 9999
3 79	16 19	3 79	0.267900 0.725448 0.858365 -0.031456	0.027583 0.965921 0.949833 0.028593	0.014795 0.861880 0.906856 -0.009024	0.016721 0.867505 0.908091 -0.013976	-0.080643 0.942904 0.947135 -0.036930	-0.003452 0.974110 0.966379 -0.000593	-0.043629 0.906873 0.934354 0.018091	-0.069571 0.938048 0.946799 -0.025432	0.015778 0.938250 0.963792 0.002453	-0.032507 0.899203 0.961913 0.011390	-0.041043 0.938183 0.955074 -0.033135	-0.033860 0.724879 0.924644 0.011671	0.000641 0.964475 0.988497 -0.003419	0 0.000000 9999
3 80	16 20	3 80	0.361320 0.725448 0.787109 0.000611	0.008989 0.965921 0.949535 -0.004217	0.002515 0.861880 0.956441 0.011971	0.004290 0.867505 0.960970 0.015806	0.041839 0.942904 0.943965 -0.004768	-0.033259 0.974110 0.973885 -0.038994	0.103214 0.906873 0.915738 -0.005513	0.059718 0.938048 0.912305 -0.027149	0.014573 0.938250 0.953517 0.003468	0.086419 0.899203 0.922452 -0.020233	0.024672 0.938183 0.973217 -0.002165	0.063900 0.724879 0.947986 -0.003757	0.001615 0.964475 0.976766 -0.012689	7 -0.004073 9999
3 81	16 20	3 81	0.314240 0.725448 0.837823 0.007637	0.002492 0.965921 0.973219 0.014897	-0.001082 0.861880 0.959857 0.002783	-0.000118 0.867505 0.961361 -0.000326	0.033254 0.942904 0.977503 0.043288	0.009501 0.974110 0.970992 0.010825	0.054168 0.906873 0.953882 0.008015	0.030776 0.938048 0.974364 0.026734	0.009366 0.938250 0.955976 -0.016875	-0.050070 0.899203 0.974545 -0.013120	-0.064856 0.938183 0.936736 -0.003193	0.065485 0.724879 0.943101 0.017851	0.049319 0.964475 0.979762 0.040257	4 0.018182 9999
3 82	16 20	3 82	0.325869 0.725448 0.820497 -0.015146	-0.007943 0.965921 0.967647 0.005188	-0.010955 0.861880 0.960579 -0.005888	-0.010110 0.867505 0.962576 -0.013489	-0.014948 0.942904 0.975795 0.004285	0.011673 0.974110 0.948353 0.019875	-0.010838 0.906873 0.971892 -0.011564	-0.038608 0.938048 0.943487 0.018699	0.075793 0.938250 0.975544 0.066553	-0.034966 0.899203 0.973154 0.006085	-0.018036 0.938183 0.958001 0.015592	0.001495 0.724879 0.967018 -0.018723	0.010951 0.964475 0.984811 0.012147	0 0.000000 9999
3 83	16 20	3 83	0.309727 0.725448 0.824007 0.003265	0.006286 0.965921 0.967733 -0.008668	0.014302 0.861880 0.917886 0.014027	0.011731 0.867505 0.918291 0.015076	-0.013195 0.942904 0.967422 0.012868	-0.018796 0.974110 0.965879 -0.017497	-0.007918 0.906873 0.976612 -0.003191	-0.035074 0.938048 0.964700 -0.001391	-0.014025 0.938250 0.980451 -0.020904	-0.067421 0.899203 0.962150 -0.010688	0.021318 0.938183 0.976049 0.021450	-0.072865 0.724879 0.960588 -0.026466	0.008568 0.964475 0.983554 0.009512	10 0.008369 9999
3 84	16 20	3 84	0.326458 0.725448 0.805633 0.000071	0.020509 0.965921 0.978820 0.027434	-0.001870 0.861880 0.946540 0.005911	0.002131 0.867505 0.946997 -0.000468	-0.057438 0.942904 0.953866 -0.011156	-0.013161 0.974110 0.966094 -0.015374	-0.082615 0.906873 0.954957 -0.012800	-0.015597 0.938048 0.983323 -0.016735	0.011735 0.938250 0.969194 -0.007621	-0.034331 0.899203 0.978888 -0.007827	-0.043466 0.938183 0.968302 -0.022273	-0.033184 0.724879 0.972870 0.006609	-0.007330 0.964475 0.978939 -0.001674	7 -0.001090 9999
3 85	16 19	3 85	0.251237 0.725448 0.886110 0.005997	-0.041938 0.965921 0.935920 -0.025448	0.001855 0.861880 0.973839 0.005635	0.003473 0.867505 0.968129 0.005576	-0.050460 0.942904 0.948944 -0.010512	-0.042946 0.974110 0.952551 -0.037925	-0.060647 0.906873 0.963800 -0.005769	-0.078854 0.938048 0.943018 -0.022937	-0.007162 0.938250 0.970278 -0.011511	-0.046851 0.899203 0.967349 -0.006549	-0.069233 0.938183 0.907288 -0.004805	0.041525 0.724879 0.943041 -0.003099	-0.002507 0.964475 0.968041 -0.009115	1 -0.012354 9999
3 86	16 20	3 86	0.294014 0.725448 0.838289 -0.014757	0.029700 0.965921 0.919664 0.018108	-0.000206 0.861880 0.969965 0.001880	0.001913 0.867505 0.972809 0.002440	0.049327 0.942904 0.921381 -0.004683	-0.006476 0.974110 0.975537 -0.011428	0.038065 0.906873 0.967190 -0.014823	-0.010784 0.938048 0.978246 -0.020431	-0.042302 0.938250 0.924833 0.008593	-0.098037 0.899203 0.948146 -0.026424	0.019713 0.938183 0.968465 -0.004718	0.038437 0.724879 0.969730 0.008942	-0.032301 0.964475 0.978940 -0.032478	0 0.000000 9999
3 87	16 19	3 87	0.302922 0.725448 0.833107 -0.002117	0.009693 0.965921 0.983458 0.004028	0.013011 0.861880 0.922377 0.021004	0.016560 0.867505 0.922219 0.021462	-0.050170 0.942904 0.942745 -0.011676	0.025319 0.974110 0.933318 0.016794	-0.146541 0.906873 0.917346 -0.038616	0.020834 0.938048 0.982519 0.007483	0.009740 0.938250 0.980978 -0.013769	-0.048678 0.899203 0.972253 -0.011667	0.043582 0.938183 0.979495 0.029917	-0.052225 0.724879 0.952155 0.009476	0.011954 0.964475 0.986980 0.003533	0 0.000000 9999
3 88	16 20	3 88	0.382159 0.725448 0.772850 0.000036	-0.038372 0.965921 0.971831 -0.024584	-0.003281 0.861880 0.938334 0.003548	-0.048909 0.867505 0.938685 -0.030520	-0.019660 0.942904 0.958720 0.021708	-0.015905 0.974110 0.946122 -0.008322	-0.017930 0.906873 0.962227 0.009144	-0.055643 0.938048 0.946478 0.010304	0.016612 0.938250 0.973795 0.004483	-0.020198 0.899203 0.975138 0.021309	-0.067982 0.938183 0.930400 -0.008795	0.019088 0.724879 0.955050 -0.009978	0.000290 0.964475 0.980609 -0.012163	3 -0.001048 9999
3 89	16 17	3 89	0.351173 0.725448 0.814022 -0.000852	0.004313 0.965921 0.968981 -0.012239	0.002959 0.861880 0.972156 0.007008	0.004000 0.867505 0.972174 0.015939	0.063398 0.942904 0.951682 0.021056	0.001773 0.974110 0.980665 -0.004994	0.085161 0.906873 0.945019 0.004145	0.059612 0.938048 0.949204 0.004784	0.004551 0.938250 0.960505 -0.013292	0.073249 0.899203 0.941107 -0.001137	0.059662 0.938183 0.972937 0.023708	0.036463 0.724879 0.945768 -0.003043	0.002738 0.964475 0.979810 0.002175	0 0.000000 9999
3 90	16 20	3 90	0.328949 0.725448 0.811590 0.001056	-0.014642 0.965921 0.984942 -0.011259	-0.025342 0.861880 0.948886 -0.018737	-0.023345 0.867505 0.948133 -0.009393	-0.054270 0.942904 0.944879 -0.001296	-0.004631 0.974110 0.977563 -0.004919	-0.005217 0.906873 0.974246 -0.011758	-0.040934 0.938048 0.973866 -0.023436	0.036264 0.938250 0.976843 0.023579	-0.057705 0.899203 0.961414 -0.008143	-0.045616 0.938183 0.957794 0.001557	0.015368 0.724879 0.979362 0.023755	0.010752 0.964475 0.984303 0.010797	11 0.005009 9999
3 91	16 20	3 91	0.372527 0.725448 0.782311 0.014112	0.001047 0.965921 0.974737 0.007109	-0.004097 0.861880 0.938273 -0.002025	-0.005021 0.867505 0.945304 -0.016258	-0.042979 0.942904 0.958004 -0.010263	-0.009270 0.974110 0.980849 -0.014236	-0.024862 0.906873 0.976127 -0.024273	-0.031561 0.938048 0.974013 -0.019663	0.013085 0.938250 0.974765 0.010667	-0.072917 0.899203 0.967055 -0.035213	-0.054152 0.938183 0.968086 -0.024968	-0.004965 0.724879 0.975330 0.008828	-0.004059 0.964475 0.974901 0.006682	9 -0.022292 9999
3 92	16 20	3 92	0.324436 0.725448 0.811727 0.000163	0.044418 0.965921 0.906914 0.020468	0.001489 0.861880 0.973485 0.007486	-0.002687 0.867505 0.882770 0.019120	0.075066 0.942904 0.959127 0.038298	0.008982 0.974110 0.971819 0.003746	0.049699 0.906873 0.970065 0.013358	0.083264 0.938048 0.957993 0.034910	-0.040716 0.938250 0.926093 0.011535	-0.024614 0.899203 0.964898 0.022992	0.029737 0.938183 0.970606 0.004368	0.044448 0.724879 0.973956 0.008319	-0.000099 0.964475 0.974821 -0.015063	4 0.002499 9999
3 93	16 20	3 93	0.347985 0.725448 0.800174 -0.004165	0.009609 0.965921 0.965807 0.001562	0.000281 0.861880 0.964156 -0.004615	0.001569 0.867505 0.967557 -0.012885	0.037118 0.942904 0.952443 -0.000942	0.041864 0.974110 0.967679 0.034316	0.020269 0.906873 0.969104 -0.009940	0.067195 0.938048 0.951460 0.016264	-0.011297 0.938250 0.974448 -0.012148	0.028554 0.899203 0.957943 -0.026073	0.001630 0.938183 0.977158 -0.017060	-0.002743 0.724879 0.976255 -0.005391	0.000203 0.964475 0.981145 -0.005463	0 0.000000 9999
3 94	16 20	3 94	0.342605 0.725448 0.791255 -0.005583	0.024970 0.965921 0.977642 0.022952	0.000151 0.861880 0.964314 -0.006571	-0.004316 0.867505 0.963565 -0.014263	-0.051574 0.942904 0.961385 -0.012826	-0.003314 0.974110 0.969587 -0.008894	-0.049493 0.906873 0.966683 -0.020230	0.008646 0.938048 0.977191 0.013084	0.022111 0.938250 0.981377 0.001022	-0.047887 0.899203 0.978817 -0.015875	-0.012327 0.938183 0.964386 0.008618	-0.007303 0.724879 0.981034 0.018226	-0.008609 0.964475 0.986683 -0.017313	0 0.000000 9999
3 95	16 20	3 95	0.408283 0.725448 0.748276 0.007909	-0.030743 0.965921 0.979330 -0.024742	0.009409 0.861880 0.930220 -0.000691	0.017915 0.867505 0.924347 -0.007855	-0.046003 0.942904 0.946361 0.003968	0.019796 0.974110 0.952084 0.011500	-0.066074 0.906873 0.944087 -0.013148	0.004929 0.938048 0.972190 0.017496	0.000231 0.938250 0.970965 -0.007547	-0.066474 0.899203 0.965187 -0.015305	-0.067981 0.938183 0.954085 -0.020422	-0.014489 0.724879 0.960153 -0.008165	0.015277 0.964475 0.967262 0.010961	1 -0.013989 9999
3 96	16 19	3 96	0.417392 0.725448 0.779003 0.038930	0.010839 0.965921 0.962673 0.001013	-0.341711 0.861880 0.926115 -0.323714	-0.270332 0.867505 0.939423 -0.257396	0.036975 0.942904 0.953277 -0.020120	-0.000832 0.974110 0.974870 -0.005567	0.091801 0.906873 0.950611 0.016863	0.077913 0.938048 0.919994 -0.002970	0.020033 0.938250 0.948806 0.003096	0.101817 0.899203 0.931778 0.005832	0.062435 0.938183 0.967897 0.022625	0.290110 0.724879 0.923006 0.288787	-0.003232 0.964475 0.981659 -0.008308	2 -0.112259 19
3 97	16 20	3 97	0.347594 0.725448 0.799239 0.001200	0.000189 0.965921 0.969373 -0.010191	-0.006922 0.861880 0.938400 0.002749	-0.008499 0.867505 0.941213 0.000701	-0.049820 0.942904 0.966944 -0.018645	0.036577 0.974110 0.978289 0.033417	0.051389 0.906873 0.978205 0.028306	-0.004910 0.938048 0.974546 0.003609	0.027312 0.938250 0.975339 0.019404	-0.041831 0.899203 0.972442 -0.011209	-0.002896 0.938183 0.973931 0.009210	-0.044290 0.724879 0.974127 0.019762	-0.002989 0.964475 0.980531 -0.005559	6 0.005828 9999
3 98	16 20	3 98	0.358849 0.725448 0.777145 -0.011310	0.016893 0.965921 0.968752 0.004689	-0.001628 0.861880 0.954872 0.002862	-0.002583 0.867505 0.954884 0.000959	-0.024591 0.942904 0.970250 0.000514	0.020203 0.974110 0.976828 0.013737	0.034145 0.906873 0.976678 0.008768	0.028727 0.938048 0.984318 0.029345	-0.010681 0.938250 0.963351 -0.004447	-0.031697 0.899203 0.977624 0.007199	-0.016349 0.938183 0.957013 0.017607	-0.014025 0.724879 0.970508 -0.003562	-0.013621 0.964475 0.968753 -0.005333	0 0.000000 9999
3 99	16 20	3 99	0.407805 0.725448 0.745896 -0.004723	0.032779 0.965921 0.971169 0.021810	0.004081 0.861880 0.966730 0.008478	-0.000500 0.867505 0.967639 -0.005129	-0.009174 0.942904 0.975867 -0.021192	-0.012710 0.974110 0.980244 -0.011749	0.033205 0.906873 0.971338 0.008071	-0.026124 0.938048 0.975526 -0.018036	-0.053397 0.938250 0.915640 -0.000892	-0.027454 0.899203 0.966352 -0.008205	0.011594 0.938183 0.977675 0.007162	0.041950 0.724879 0.963597 -0.007825	-0.020492 0.964475 0.939115 -0.004901	0 0.000000 9999
3 100	16 20	3 100	0.401295 0.725448 0.759096 -0.001681	-0.039617 0.965921 0.935231 -0.013789	0.022446 0.861880 0.951646 0.027463	0.015735 0.867505 0.952995 0.019613	-0.016812 0.942904 0.965859 -0.014283	0.003206 0.974110 0.964405 -0.003167	-0.029358 0.906873 0.974509 -0.011525	-0.014484 0.938048 0.971242 -0.010467	0.049647 0.938250 0.968181 0.022757	-0.077950 0.899203 0.963849 -0.021387	0.028657 0.938183 0.975237 0.024048	0.012845 0.724879 0.947252 0.019019	0.020297 0.964475 0.977150 0.013973	0 0.000000 9999
3 101	16 20	3 101	0.350456 0.725448 0.808000 0.005032	-0.009574 0.965921 0.964796 0.006039	0.000747 0.861880 0.973161 -0.004208	-0.000031 0.867505 0.972853 -0.003419	-0.026098 0.942904 0.973914 -0.003492	0.004797 0.974110 0.949964 0.010591	-0.103153 0.906873 0.958627 -0.040606	-0.065122 0.938048 0.943531 -0.006389	0.034990 0.938250 0.979115 0.018158	-0.061882 0.899203 0.972756 -0.019408	-0.023142 0.938183 0.974632 -0.012488	0.047047 0.724879 0.969831 -0.002151	-0.008930 0.964475 0.980189 -0.012070	6 -0.014294 9999
3 102	16 20	3 102	0.447888 0.725448 0.691604 0.000963	-0.024590 0.965921 0.937476 -0.004030	0.006055 0.861880 0.981614 0.007622	0.000922 0.867505 0.981654 0.000248	-0.042964 0.942904 0.965649 0.001264	-0.003327 0.974110 0.951211 0.005279	-0.013446 0.906873 0.978092 0.018827	-0.095506 0.938048 0.934828 -0.025361	0.039608 0.938250 0.962813 0.025865	-0.076967 0.899203 0.963365 -0.025793	-0.101464 0.938183 0.881285 -0.009240	0.056931 0.724879 0.955246 -0.001315	0.023779 0.964475 0.978599 0.020971	8 0.004991 9999
3 103	16 20	3 103	0.349321 0.725448 0.796271 0.006954	0.008627 0.965921 0.981855 0.008506	0.001135 0.861880 0.965459 0.021534	0.005218 0.867505 0.966523 0.021059	-0.059817 0.942904 0.941161 -0.003493	-0.004055 0.974110 0.976681 -0.004776	-0.031074 0.906873 0.962462 0.009826	-0.011527 0.938048 0.976820 0.006167	0.003240 0.938250 0.964711 -0.011382	-0.048268 0.899203 0.962764 0.008021	-0.052629 0.938183 0.964516 -0.013971	-0.026998 0.724879 0.977637 -0.012989	0.015452 0.964475 0.981566 0.011537	8 -0.008897 9999
3 104	16 20	3 104	0.342045 0.725448 0.795867 -0.006831	-0.027203 0.965921 0.977765 -0.016825	-0.008727 0.861880 0.981085 0.001669	-0.011962 0.867505 0.981347 0.003061	0.001287 0.942904 0.970994 0.027663	-0.025109 0.974110 0.959713 -0.015814	0.024930 0.906873 0.980690 0.023594	-0.090889 0.938048 0.936806 -0.031176	0.025520 0.938250 0.977829 0.009879	-0.040926 0.899203 0.972971 0.003854	-0.058814 0.938183 0.939828 0.006159	0.010694 0.724879 0.975899 -0.016189	-0.007921 0.964475 0.981073 -0.010257	0 0.000000 9999
3 105	16 20	3 105	0.382990 0.725448 0.784109 0.001466	-0.009098 0.965921 0.974143 -0.008864	0.000239 0.861880 0.958714 0.010736	0.004734 0.867505 0.960257 0.000920	0.044849 0.942904 0.955603 0.018704	0.003785 0.974110 0.978414 0.003203	0.101333 0.906873 0.933206 0.012107	0.064117 0.938048 0.946800 0.013268	0.008590 0.938250 0.969180 -0.016802	0.116880 0.899203 0.936317 0.034086	0.037984 0.938183 0.970143 0.015613	0.063002 0.724879 0.957980 -0.025364	0.036351 0.964475 0.981227 0.037850	9 0.007069 9999
3 106	16 19	3 106	0.313984 0.725448 0.838103 0.023016	-0.022961 0.965921 0.969080 -0.009464	0.001324 0.861880 0.963935 -0.007660	0.003037 0.867505 0.964763 0.003527	-0.030020 0.942904 0.965160 -0.003234	0.002521 0.974110 0.939902 0.011168	-0.101340 0.906873 0.952393 -0.038197	-0.044296 0.938048 0.945088 0.011412	0.006149 0.938250 0.970735 -0.005069	-0.028454 0.899203 0.972743 0.003505	0.040559 0.938183 0.973780 0.031340	0.036961 0.724879 0.965169 -0.003856	-0.012204 0.964475 0.985894 -0.011663	6 -0.029650 9999
3 107	16 20	3 107	0.342116 0.725448 0.806092 -0.007062	0.002149 0.965921 0.972703 -0.001946	0.000491 0.861880 0.966062 -0.011458	0.002035 0.867505 0.964566 -0.012626	0.019093 0.942904 0.955931 -0.015279	-0.017525 0.974110 0.975205 -0.020447	0.077347 0.906873 0.952756 0.000703	0.041978 0.938048 0.925890 -0.024076	0.026183 0.938250 0.963288 -0.003383	0.066746 0.899203 0.944874 -0.010414	0.038018 0.938183 0.973893 0.019285	0.033692 0.724879 0.971307 -0.017044	-0.009050 0.964475 0.975969 -0.009774	0 0.000000 9999
3 108	16 20	3 108	0.351470 0.725448 0.797513 -0.006933	-0.007819 0.965921 0.969214 -0.008480	0.002414 0.861880 0.970710 0.015602	0.004782 0.867505 0.977808 0.014668	0.030072 0.942904 0.962099 0.004688	-0.001746 0.974110 0.974407 -0.004938	0.086304 0.906873 0.956685 0.019858	0.062865 0.938048 0.934677 0.004370	0.035004 0.938250 0.959387 0.008359	0.081393 0.899203 0.953557 0.009076	0.022845 0.938183 0.973473 -0.000825	0.041812 0.724879 0.962571 -0.017900	0.000788 0.964475 0.976935 0.008266	0 0.000000 9999
3 109	16 15	3 109	0.320336 0.725448 0.840379 -0.000872	-0.001892 0.965921 0.960841 -0.013738	0.008640 0.861880 0.981869 0.007015	0.014397 0.867505 0.979874 0.008043	0.051692 0.942904 0.919012 -0.012298	0.014132 0.974110 0.954036 0.011819	-0.037529 0.906873 0.969023 0.005229	0.034828 0.938048 0.931999 -0.019580	-0.036729 0.938250 0.955580 -0.067921	0.045779 0.899203 0.950595 -0.004145	0.038005 0.938183 0.946871 0.008163	0.046234 0.724879 0.953876 -0.000023	0.022876 0.964475 0.987982 0.020237	0 0.000000 9999
3 110	16 18	3 110	0.330315 0.725448 0.838561 0.006654	0.010457 0.965921 0.969587 0.013170	0.000291 0.861880 0.964934 -0.002071	0.001390 0.867505 0.977665 -0.001535	0.011769 0.942904 0.963142 -0.010794	0.020474 0.974110 0.979672 0.020944	0.097629 0.906873 0.938299 -0.001918	0.024904 0.938048 0.968757 -0.003470	0.001721 0.938250 0.969073 -0.013990	0.072531 0.899203 0.950707 -0.017455	0.032878 0.938183 0.968367 0.021534	0.028464 0.724879 0.932502 -0.008413	0.017314 0.964475 0.984843 0.015743	10 0.011970 9999
3 111	16 19	3 111	0.259879 0.725448 0.880543 0.019653	-0.006412 0.965921 0.898559 0.013474	0.002565 0.861880 0.963811 -0.000433	0.003698 0.867505 0.963931 -0.005164	-0.039326 0.942904 0.960995 -0.020186	-0.029495 0.974110 0.944346 -0.033897	-0.086566 0.906873 0.947350 -0.026760	-0.094827 0.938048 0.934068 -0.036231	0.107771 0.938250 0.962464 0.106882	-0.042322 0.899203 0.962933 -0.014323	0.008898 0.938183 0.966012 -0.019200	0.031994 0.724879 0.950210 -0.025094	-0.022104 0.964475 0.986267 -0.024461	8 0.045832 243
3 112	16 19	3 112	0.327570 0.725448 0.802997 -0.007096	0.008889 0.965921 0.948464 0.009357	-0.001729 0.861880 0.959139 -0.023927	-0.000798 0.867505 0.956690 -0.003430	-0.053599 0.942904 0.936954 -0.007724	0.001856 0.974110 0.915933 0.011863	-0.076176 0.906873 0.958110 -0.043664	-0.077062 0.938048 0.912054 -0.009125	0.003896 0.938250 0.958941 0.002873	-0.043702 0.899203 0.939802 0.018464	-0.027543 0.938183 0.907463 0.038880	0.014871 0.724879 0.876168 -0.056446	0.026311 0.964475 0.976584 0.022398	0 0.000000 9999
3 113	16 18	3 113	0.289845 0.725448 0.753839 0.001493	0.020878 0.965921 0.924131 0.012900	-0.017544 0.861880 0.848016 -0.041299	-0.031072 0.867505 0.846705 -0.056222	-0.066772 0.942904 0.879967 0.000741	0.004873 0.974110 0.930367 -0.001976	-0.091758 0.906873 0.944429 -0.030216	-0.036805 0.938048 0.949432 0.002762	0.012379 0.938250 0.957956 -0.021096	-0.038152 0.899203 0.960049 0.005576	0.048081 0.938183 0.941851 0.013434	-0.121081 0.724879 0.884962 0.033870	0.016075 0.964475 0.974821 0.006538	3 -0.009162 9999
3 114	16 20	3 114	0.341254 0.725448 0.807518 0.014805	0.000387 0.965921 0.945885 0.010419	0.002160 0.861880 0.966614 0.005683	0.003914 0.867505 0.968856 0.003092	0.060901 0.942904 0.959447 0.012737	-0.004669 0.974110 0.943562 0.005669	0.059227 0.906873 0.971895 0.017115	-0.001652 0.938048 0.972693 0.012422	0.014019 0.938250 0.964224 -0.008139	-0.032093 0.899203 0.967547 0.009965	0.015753 0.938183 0.978454 0.010136	0.047121 0.724879 0.965590 -0.010123	0.017330 0.964475 0.984989 0.019304	6 0.015918 9999
3 115	16 18	3 115	0.239594 0.725448 0.786631 0.017842	0.020233 0.965921 0.961696 0.024060	-0.075968 0.861880 0.876094 -0.083441	-0.074908 0.867505 0.879363 -0.091439	-0.039027 0.942904 0.923411 -0.000631	-0.013338 0.974110 0.971448 -0.012899	-0.071400 0.906873 0.942755 -0.013685	-0.052684 0.938048 0.912198 0.011969	0.048831 0.938250 0.971292 0.023588	-0.021566 0.899203 0.970076 0.001141	0.022223 0.938183 0.919481 -0.023804	-0.206116 0.724879 0.862751 -0.090753	0.002963 0.964475 0.985987 0.002641	3 -0.040391 380
3 116	16 20	3 116	0.266096 0.725448 0.864348 -0.009413	-0.011244 0.965921 0.964431 -0.021376	0.064746 0.861880 0.976425 0.054904	0.064356 0.867505 0.974879 0.059080	0.059063 0.942904 0.934986 0.004307	0.000747 0.974110 0.963299 -0.003777	0.083637 0.906873 0.959755 0.015331	0.073841 0.938048 0.924853 -0.002025	0.007285 0.938250 0.969007 -0.011052	0.100922 0.899203 0.935021 0.000544	0.003297 0.938183 0.974352 -0.019336	0.118584 0.724879 0.958026 0.074553	0.019335 0.964475 0.986593 0.016339	0 0.000000 9999
3 117	16 20	3 117	0.323926 0.725448 0.817477 0.028456	-0.012052 0.965921 0.970681 -0.004440	-0.028489 0.861880 0.955100 -0.016758	-0.026239 0.867505 0.952664 -0.016304	-0.034598 0.942904 0.965335 0.000433	0.016508 0.974110 0.965534 0.008032	-0.067089 0.906873 0.957927 -0.003776	0.008262 0.938048 0.983259 0.001938	0.017046 0.938250 0.975333 0.006717	-0.029281 0.899203 0.976365 0.014611	-0.006067 0.938183 0.982326 -0.010952	0.006190 0.724879 0.972815 0.038978	-0.011937 0.964475 0.982633 -0.017432	11 0.033304 9999
3 118	16 20	3 118	0.289688 0.725448 0.829998 -0.004621	-0.000981 0.965921 0.970401 0.011292	-0.007287 0.861880 0.972807 -0.003737	-0.000391 0.867505 0.971834 0.002311	-0.033573 0.942904 0.968301 0.001627	-0.030353 0.974110 0.979132 -0.030260	-0.038101 0.906873 0.974119 0.001143	-0.058736 0.938048 0.954105 0.000656	0.009100 0.938250 0.981075 0.006373	-0.050940 0.899203 0.973410 0.000844	-0.024712 0.938183 0.969051 0.003806	-0.012816 0.724879 0.983946 0.001956	-0.006434 0.964475 0.983813 -0.007760	0 0.000000 9999
3 119	16 20	3 119	0.275122 0.725448 0.813968 -0.000804	0.023537 0.965921 0.940255 0.003639	-0.026982 0.861880 0.917090 -0.016081	-0.030140 0.867505 0.921452 -0.023530	0.010315 0.942904 0.971501 0.033937	-0.002481 0.974110 0.982052 0.001218	0.060495 0.906873 0.978013 0.055092	0.013242 0.938048 0.985036 0.023315	0.015772 0.938250 0.976071 -0.004912	-0.033283 0.899203 0.974819 0.009224	-0.010192 0.938183 0.970264 -0.016306	-0.070891 0.724879 0.949952 0.021398	0.002978 0.964475 0.982074 -0.001048	0 0.000000 9999
3 120	16 20	3 120	0.310724 0.725448 0.814198 0.001623	0.005630 0.965921 0.983474 0.001877	0.001171 0.861880 0.979916 0.009518	0.004123 0.867505 0.980016 0.010988	-0.040652 0.942904 0.967604 -0.010827	-0.021070 0.974110 0.978054 -0.018521	0.016158 0.906873 0.978229 0.001219	-0.028402 0.938048 0.973220 -0.013993	0.029370 0.938250 0.979037 0.018087	-0.052703 0.899203 0.974582 -0.012547	-0.067816 0.938183 0.929340 -0.002611	0.031071 0.724879 0.966886 -0.015233	0.015871 0.964475 0.984332 0.016702	8 0.005418 9999
3 121	16 20	3 121	0.283695 0.725448 0.828092 -0.001090	0.001917 0.965921 0.977152 0.006979	-0.000804 0.861880 0.969393 -0.001520	0.000437 0.867505 0.972144 -0.007831	0.029867 0.942904 0.970144 0.013888	-0.008311 0.974110 0.983369 -0.004904	0.103350 0.906873 0.931190 0.014116	0.015009 0.938048 0.967789 -0.007667	0.047151 0.938250 0.963200 0.028013	0.080068 0.899203 0.941029 0.007400	0.018315 0.938183 0.972145 -0.012302	0.044244 0.724879 0.964660 0.007037	-0.003058 0.964475 0.982185 -0.007140	0 0.000000 9999
3 122	16 20	3 122	0.268070 0.725448 0.848381 0.000052	-0.011550 0.965921 0.941449 0.006005	0.000740 0.861880 0.977789 -0.008038	0.002201 0.867505 0.978759 -0.004804	-0.040689 0.942904 0.973486 -0.015158	-0.000953 0.974110 0.970963 0.005079	-0.038830 0.906873 0.975543 -0.009754	-0.065913 0.938048 0.947167 -0.008608	0.024919 0.938250 0.975279 0.005452	-0.073364 0.899203 0.970525 -0.021632	-0.051772 0.938183 0.946608 0.002163	0.036897 0.724879 0.968030 0.010050	-0.001536 0.964475 0.986747 0.001121	9 -0.001061 9999
3 123	16 20	3 123	0.301816 0.725448 0.813417 0.003715	0.013564 0.965921 0.980784 0.019383	-0.001924 0.861880 0.947227 -0.003486	-0.002248 0.867505 0.949070 0.001716	-0.037503 0.942904 0.974462 -0.006501	-0.011021 0.974110 0.983273 -0.006477	0.025694 0.906873 0.975723 -0.003279	-0.007169 0.938048 0.982667 0.012203	-0.012307 0.938250 0.981927 -0.015164	-0.040544 0.899203 0.975434 0.008017	-0.044568 0.938183 0.951457 0.004070	0.038088 0.724879 0.967425 -0.001613	-0.014245 0.964475 0.979230 -0.004858	8 -0.007506 9999
3 124	16 20	3 124	0.262599 0.725448 0.855710 -0.004718	0.002534 0.965921 0.980171 0.002426	-0.032111 0.861880 0.925307 -0.038042	-0.027004 0.867505 0.926262 -0.038365	-0.052295 0.942904 0.944255 -0.003194	0.004505 0.974110 0.931817 -0.007109	-0.128261 0.906873 0.915340 -0.012134	0.000441 0.938048 0.982902 -0.013614	0.004529 0.938250 0.976818 -0.008304	-0.038559 0.899203 0.979944 0.002708	0.015837 0.938183 0.975879 -0.011915	-0.072154 0.724879 0.943818 0.002115	-0.003699 0.964475 0.987366 -0.009297	0 0.000000 9999
3 125	16 20	3 125	0.273109 0.725448 0.835984 -0.010761	-0.032743 0.965921 0.982273 -0.033701	0.008566 0.861880 0.918072 0.004593	0.015027 0.867505 0.918303 0.005167	-0.037027 0.942904 0.942554 0.013503	0.018351 0.974110 0.932921 0.009060	-0.118336 0.906873 0.927536 -0.015276	0.001651 0.938048 0.983653 -0.005933	0.010120 0.938250 0.982034 -0.002420	-0.050707 0.899203 0.973255 -0.009615	0.033781 0.938183 0.976619 0.025623	-0.052249 0.724879 0.945258 -0.009322	0.017304 0.964475 0.984611 0.018125	0 0.000000 9999
3 126	16 20	3 126	0.281152 0.725448 0.830334 -0.007421	-0.017851 0.965921 0.915945 0.000704	0.001973 0.861880 0.980473 -0.016331	0.003833 0.867505 0.977757 -0.015234	-0.010711 0.942904 0.953269 0.011164	-0.019459 0.974110 0.962006 -0.018558	-0.060110 0.906873 0.948443 -0.004572	-0.035616 0.938048 0.960145 -0.014298	0.009224 0.938250 0.963618 0.001711	-0.059885 0.899203 0.956591 -0.007864	0.027708 0.938183 0.972026 0.007909	0.034524 0.724879 0.957289 -0.014626	0.018207 0.964475 0.984883 0.022819	0 0.000000 9999
3 127	16 20	3 127	0.313527 0.725448 0.808156 0.008803	0.012826 0.965921 0.977990 0.016951	-0.007153 0.861880 0.942011 -0.001582	-0.009912 0.867505 0.942001 -0.004807	-0.049732 0.942904 0.958614 -0.009694	-0.000836 0.974110 0.983027 0.001723	0.056328 0.906873 0.967023 0.018294	-0.016354 0.938048 0.978553 0.002218	0.022072 0.938250 0.967950 0.006967	-0.062317 0.899203 0.969102 -0.014301	-0.074893 0.938183 0.914519 -0.004757	0.029114 0.724879 0.967175 0.005375	-0.003290 0.964475 0.984090 -0.007688	6 0.012690 9999
3 128	16 20	3 128	0.295255 0.725448 0.823080 0.003260	-0.016108 0.965921 0.984980 -0.018117	0.001310 0.861880 0.958490 0.000757	0.000220 0.867505 0.959666 0.003582	-0.012711 0.942904 0.966562 0.022479	0.016699 0.974110 0.967607 0.016505	0.024838 0.906873 0.974196 0.024353	0.003820 0.938048 0.984505 -0.010090	0.018843 0.938250 0.984172 0.009994	-0.020657 0.899203 0.980367 0.007255	-0.041197 0.938183 0.961932 0.005808	0.019109 0.724879 0.983044 -0.004976	0.021034 0.964475 0.987468 0.019646	6 0.008910 9999
3 129	16 20	3 129	0.310323 0.725448 0.824732 0.000063	0.012042 0.965921 0.947263 -0.003415	0.000526 0.861880 0.972932 -0.012060	0.004142 0.867505 0.973566 -0.014926	0.050019 0.942904 0.945542 0.003310	0.021166 0.974110 0.967536 0.013722	0.024036 0.906873 0.967869 -0.008188	0.047565 0.938048 0.967294 0.008374	-0.031044 0.938250 0.947683 -0.001313	-0.012597 0.899203 0.973604 -0.005334	0.040018 0.938183 0.975304 0.009667	0.022017 0.724879 0.974784 0.004599	0.004796 0.964475 0.973868 0.009826	3 -0.000970 9999
3 130	16 20	3 130	0.267697 0.725448 0.842153 -0.011320	-0.017497 0.965921 0.917577 -0.000815	0.003591 0.861880 0.979892 0.011732	0.005877 0.867505 0.977638 0.011745	-0.014667 0.942904 0.969731 -0.012555	-0.009180 0.974110 0.948310 -0.020875	-0.054910 0.906873 0.962384 -0.007690	0.015660 0.938048 0.973159 -0.014891	0.050032 0.938250 0.962022 0.036061	-0.059760 0.899203 0.961128 -0.004142	0.063613 0.938183 0.968334 0.029066	0.050422 0.724879 0.962685 -0.010274	-0.003063 0.964475 0.972547 -0.006600	0 0.000000 9999
3 131	16 20	3 131	0.294738 0.725448 0.817198 -0.010422	0.014160 0.965921 0.973047 0.010486	-0.000789 0.861880 0.938069 -0.002715	-0.002992 0.867505 0.939632 -0.001768	-0.045999 0.942904 0.941647 0.010051	0.006442 0.974110 0.980870 0.002960	-0.001954 0.906873 0.981503 -0.003623	-0.008639 0.938048 0.978518 0.012145	0.013728 0.938250 0.978586 0.004576	-0.024502 0.899203 0.975805 0.023815	-0.008706 0.938183 0.976368 0.008301	-0.035788 0.724879 0.982086 0.004931	-0.004858 0.964475 0.985353 -0.010882	0 0.000000 9999
3 132	16 20	3 132	0.301706 0.725448 0.817521 -0.004916	0.007192 0.965921 0.985735 0.004625	0.001464 0.861880 0.938293 -0.006074	0.001019 0.867505 0.941690 -0.002784	-0.029683 0.942904 0.958226 0.003444	0.003765 0.974110 0.975628 -0.001399	0.033821 0.906873 0.972894 0.011023	0.007309 0.938048 0.985056 -0.000721	0.033250 0.938250 0.979512 0.018185	-0.038451 0.899203 0.976143 -0.003848	-0.067026 0.938183 0.948098 -0.025025	0.021620 0.724879 0.977789 -0.002051	0.000810 0.964475 0.985129 -0.008279	0 0.000000 9999
3 133	16 20	3 133	0.347661 0.725448 0.801904 0.015247	0.021106 0.965921 0.966878 0.012037	-0.004014 0.861880 0.973360 -0.009770	-0.001002 0.867505 0.974845 -0.008367	0.004938 0.942904 0.964201 -0.012758	-0.028654 0.974110 0.980742 -0.030474	0.003406 0.906873 0.972399 -0.013859	-0.023216 0.938048 0.971206 -0.036983	-0.028250 0.938250 0.941652 0.017101	-0.056042 0.899203 0.973911 -0.031659	0.002970 0.938183 0.974676 -0.028740	0.032467 0.724879 0.969465 -0.021476	-0.015530 0.964475 0.943819 -0.001134	7 -0.023746 9999
3 134	16 20	3 134	0.271637 0.725448 0.868003 0.000785	-0.017658 0.965921 0.948866 -0.002937	-0.008767 0.861880 0.983219 0.003197	-0.007303 0.867505 0.982747 0.007908	0.034924 0.942904 0.973514 0.007899	-0.033536 0.974110 0.934954 -0.019672	0.013757 0.906873 0.978543 0.003524	-0.075501 0.938048 0.938087 -0.011325	0.010695 0.938250 0.983252 0.000033	-0.037946 0.899203 0.967557 0.006577	-0.017104 0.938183 0.982776 -0.009737	0.048599 0.724879 0.964686 -0.003172	0.012569 0.964475 0.989740 0.014062	7 -0.002982 9999
3 135	16 20	3 135	0.365291 0.725448 0.795510 0.026678	0.015692 0.965921 0.973371 0.011173	0.003102 0.861880 0.982559 0.009772	-0.006905 0.867505 0.982083 0.003157	0.054861 0.942904 0.955368 0.017732	-0.025295 0.974110 0.956569 -0.035574	0.040342 0.906873 0.970575 0.020629	0.028722 0.938048 0.960187 -0.015444	0.008295 0.938250 0.970253 -0.007786	-0.004794 0.899203 0.980093 0.005270	0.030747 0.938183 0.978809 0.019567	0.062630 0.724879 0.972114 -0.010304	-0.019445 0.964475 0.934481 0.002802	0 0.026678 9999
3 136	16 20	3 136	0.333105 0.725448 0.806508 0.015765	0.001647 0.965921 0.974635 0.006754	-0.043338 0.861880 0.950281 -0.043450	-0.045431 0.867505 0.951177 -0.040420	-0.023359 0.942904 0.968627 0.002487	-0.006163 0.974110 0.964430 -0.002600	-0.063987 0.906873 0.963850 -0.013794	-0.036630 0.938048 0.967849 -0.008737	0.050604 0.938250 0.978414 0.036713	-0.032176 0.899203 0.981050 -0.014696	-0.020541 0.938183 0.983264 -0.014279	0.070807 0.724879 0.960181 0.051852	-0.001182 0.964475 0.983462 -0.009644	11 0.028591 9999
3 137	16 20	3 137	0.325097 0.725448 0.814733 0.031091	0.015017 0.965921 0.926617 -0.006812	0.002169 0.861880 0.983875 0.009114	0.002572 0.867505 0.982587 0.005305	0.050946 0.942904 0.955583 0.018043	0.028278 0.974110 0.929769 0.032363	0.071468 0.906873 0.947002 0.003967	-0.033524 0.938048 0.944925 -0.003271	-0.049141 0.938250 0.922549 -0.004305	-0.075584 0.899203 0.958027 -0.016997	0.046460 0.938183 0.976779 0.025126	0.040983 0.724879 0.961506 -0.007548	0.020746 0.964475 0.979874 0.018700	0 0.031091 9999
3 138	16 20	3 138	0.316312 0.725448 0.813933 -0.005856	0.022128 0.965921 0.945689 0.004107	-0.001932 0.861880 0.976150 -0.008219	0.002118 0.867505 0.980690 -0.008574	0.070703 0.942904 0.930623 0.020046	0.008526 0.974110 0.971891 0.002474	0.055216 0.906873 0.974788 0.019771	0.061533 0.938048 0.968351 0.036406	-0.010685 0.938250 0.945430 0.029246	-0.001254 0.899203 0.972642 0.027322	0.042283 0.938183 0.975214 0.013413	0.032048 0.724879 0.975887 -0.000793	0.004200 0.964475 0.979532 0.005573	0 0.000000 9999
3 139	16 20	3 139	0.273357 0.725448 0.811946 -0.033879	0.012547 0.965921 0.973630 0.018926	0.034059 0.861880 0.903484 0.037452	0.041127 0.867505 0.905195 0.027008	-0.034529 0.942904 0.941099 0.016760	0.005034 0.974110 0.932341 -0.001081	-0.118922 0.906873 0.888980 -0.010172	0.001986 0.938048 0.976659 -0.000852	0.044387 0.938250 0.969634 0.031877	-0.050117 0.899203 0.967773 -0.010747	0.020531 0.938183 0.968242 -0.010927	-0.070789 0.724879 0.917543 0.018535	0.031883 0.964475 0.983356 0.031305	0 0.000000 9999
3 140	16 19	3 140	0.346369 0.725448 0.822451 0.000080	0.000868 0.965921 0.951612 0.002878	0.006577 0.861880 0.982299 0.010446	0.006203 0.867505 0.972160 0.013041	-0.021636 0.942904 0.962906 -0.006279	0.013744 0.974110 0.962857 0.017102	0.027817 0.906873 0.973115 0.005713	-0.002830 0.938048 0.965799 0.031990	0.023701 0.938250 0.937226 -0.023678	-0.019023 0.899203 0.967379 0.026088	-0.014903 0.938183 0.947023 0.014290	0.131492 0.724879 0.851562 0.014301	-0.001639 0.964475 0.974081 -0.005649	7 0.001600 9999
3 141	16 18	3 141	0.307121 0.725448 0.767051 -0.022002	-0.005760 0.965921 0.853221 0.007760	0.278851 0.861880 0.922279 0.251033	0.278011 0.867505 0.920422 0.261170	-0.056840 0.942904 0.950309 -0.014308	-0.039197 0.974110 0.893644 -0.036207	-0.077749 0.906873 0.932598 0.005141	-0.120407 0.938048 0.880526 -0.052982	0.024763 0.938250 0.965689 -0.003427	-0.051564 0.899203 0.955724 0.007970	-0.071831 0.938183 0.863815 -0.000102	0.299975 0.724879 0.853406 0.226140	0.007789 0.964475 0.982560 -0.002161	0 0.000000 9999
3 142	16 19	3 142	0.351708 0.725448 0.790629 0.014403	-0.008976 0.965921 0.844334 0.011879	-0.000897 0.861880 0.947413 -0.043401	-0.001785 0.867505 0.946302 -0.024073	-0.006945 0.942904 0.977640 -0.006304	0.010667 0.974110 0.903578 0.001155	-0.095486 0.906873 0.961225 -0.048115	0.087564 0.938048 0.944733 0.030549	0.103614 0.938250 0.945017 0.081322	-0.082571 0.899203 0.945160 -0.006682	0.101029 0.938183 0.945851 0.048171	0.077395 0.724879 0.868214 -0.054711	0.061807 0.964475 0.970347 0.061499	8 0.034224 9999
3 143	16 20	3 143	0.331857 0.725448 0.832083 -0.000962	0.032378 0.965921 0.954271 0.028197	-0.010331 0.861880 0.898487 -0.001241	-0.016343 0.867505 0.897699 -0.008692	-0.087300 0.942904 0.936585 -0.030312	0.038099 0.974110 0.962298 0.028652	-0.099897 0.906873 0.952207 -0.026463	-0.065726 0.938048 0.965434 -0.029218	0.010522 0.938250 0.971727 -0.016946	-0.061856 0.899203 0.972491 -0.022304	0.040381 0.938183 0.961221 -0.003869	-0.119188 0.724879 0.921816 0.002458	0.021328 0.964475 0.981708 0.014944	0 0.000000 9999
3 144	16 20	3 144	0.325251 0.725448 0.828097 0.007786	-0.028375 0.965921 0.963640 -0.017352	0.035374 0.861880 0.970956 0.039935	0.037096 0.867505 0.971521 0.037911	-0.042442 0.942904 0.977649 -0.026530	-0.001272 0.974110 0.965227 0.003646	-0.000091 0.906873 0.968527 -0.027847	-0.033175 0.938048 0.981908 -0.010888	0.023376 0.938250 0.978996 0.005508	-0.071296 0.899203 0.977997 -0.030955	-0.020317 0.938183 0.944591 0.032917	0.046217 0.724879 0.968181 0.027785	-0.005153 0.964475 0.977989 -0.003923	10 0.016009 9999
3 145	16 20	3 145	0.306489 0.725448 0.844553 0.011113	-0.006490 0.965921 0.937300 0.020291	-0.001845 0.861880 0.962818 -0.019330	-0.003382 0.867505 0.964631 -0.020150	-0.010628 0.942904 0.978784 -0.020225	-0.017933 0.974110 0.951770 -0.010703	-0.026560 0.906873 0.980138 -0.020458	-0.054709 0.938048 0.960394 -0.012312	0.015655 0.938250 0.967885 -0.004430	-0.054460 0.899203 0.969905 -0.012117	-0.000250 0.938183 0.968657 0.018943	0.042729 0.724879 0.963350 -0.004950	0.028461 0.964475 0.979523 0.016867	6 -0.015078 9999
3 146	16 20	3 146	0.305066 0.725448 0.804575 -0.019713	-0.006509 0.965921 0.982365 -0.006293	0.001188 0.861880 0.974938 0.008443	0.002216 0.867505 0.975640 0.011596	-0.007970 0.942904 0.963820 0.011570	0.007203 0.974110 0.969510 0.007074	0.017796 0.906873 0.969252 0.019692	-0.001649 0.938048 0.979397 0.001764	0.000149 0.938250 0.979230 -0.002531	-0.029552 0.899203 0.977843 -0.001326	-0.049964 0.938183 0.954993 -0.010477	0.022889 0.724879 0.974442 -0.005583	-0.003505 0.964475 0.982787 0.003801	0 0.000000 9999
3 147	16 19	3 147	0.316801 0.725448 0.857145 0.025296	0.000560 0.965921 0.959376 0.006276	-0.001003 0.861880 0.973223 -0.032372	-0.003133 0.867505 0.972607 -0.028277	-0.023788 0.942904 0.976192 -0.006690	0.015025 0.974110 0.914129 0.028644	0.000295 0.906873 0.977459 -0.018982	-0.056121 0.938048 0.930458 0.013991	0.008620 0.938250 0.978209 -0.003923	-0.038353 0.899203 0.967372 -0.006652	-0.051971 0.938183 0.949287 -0.009325	0.080148 0.724879 0.947911 -0.010111	0.002400 0.964475 0.980442 -0.000823	2 -0.028616 9999
3 148	16 17	3 148	0.382065 0.725448 0.779751 -0.000677	0.016344 0.965921 0.966954 0.022462	0.002334 0.861880 0.978405 0.009107	0.004754 0.867505 0.977413 0.010865	-0.015753 0.942904 0.962871 -0.024527	-0.015739 0.974110 0.977313 -0.016282	0.115278 0.906873 0.888764 -0.005723	0.034305 0.938048 0.954428 0.004780	0.011474 0.938250 0.958830 -0.016955	0.090431 0.899203 0.911370 -0.013774	0.023241 0.938183 0.963573 -0.009899	0.064827 0.724879 0.939963 0.008679	0.015195 0.964475 0.972709 -0.004871	0 0.000000 9999
3 149	16 20	3 149	0.321982 0.725448 0.801032 -0.021797	0.009576 0.965921 0.975760 0.012622	-0.002891 0.861880 0.923409 -0.015056	-0.000222 0.867505 0.925183 -0.012947	-0.035287 0.942904 0.945917 0.010465	0.001058 0.974110 0.971758 -0.001704	-0.070193 0.906873 0.930121 0.005170	-0.014355 0.938048 0.972191 0.003147	0.033176 0.938250 0.972794 0.021093	-0.022901 0.899203 0.973715 0.021646	-0.013938 0.938183 0.979226 0.001543	-0.044397 0.724879 0.965945 0.000701	-0.008235 0.964475 0.981104 -0.014545	0 0.000000 9999
3 150	16 20	3 150	0.277324 0.725448 0.852718 0.008167	-0.019206 0.965921 0.983574 -0.028847	-0.001438 0.861880 0.915744 -0.010961	0.002256 0.867505 0.918286 -0.010284	-0.043249 0.942904 0.943545 0.002505	0.020557 0.974110 0.929858 0.008020	-0.142420 0.906873 0.907962 -0.023084	0.014051 0.938048 0.980613 -0.005898	0.009257 0.938250 0.979570 0.002404	-0.053455 0.899203 0.973285 -0.008508	0.031742 0.938183 0.979924 0.010649	-0.080790 0.724879 0.946677 -0.010133	-0.001768 0.964475 0.978897 -0.004367	1 -0.015349 9999
3 151	16 18	3 151	0.357743 0.725448 0.810342 0.005698	-0.013723 0.965921 0.955367 -0.001745	0.002498 0.861880 0.975492 0.009151	0.005085 0.867505 0.976976 0.009635	-0.006542 0.942904 0.965516 -0.010234	-0.013850 0.974110 0.960956 -0.021671	0.035059 0.906873 0.965294 0.015224	0.024397 0.938048 0.962549 -0.015026	0.020496 0.938250 0.963736 -0.002014	0.051024 0.899203 0.971384 0.020180	0.047146 0.938183 0.970136 0.015081	0.086332 0.724879 0.925758 -0.005855	0.011682 0.964475 0.984426 0.006663	9 0.010723 9999
3 152	16 19	3 152	0.367897 0.725448 0.812444 0.025016	0.017345 0.965921 0.895250 -0.009929	-0.000742 0.861880 0.979827 0.000478	0.003910 0.867505 0.980632 0.005544	0.084960 0.942904 0.909592 0.021051	-0.003576 0.974110 0.961275 -0.011562	0.060517 0.906873 0.957711 0.012294	-0.003149 0.938048 0.976035 -0.011409	-0.081576 0.938250 0.872356 -0.016306	-0.118569 0.899203 0.921652 -0.033483	0.032643 0.938183 0.968227 0.002101	0.033197 0.724879 0.958344 -0.005388	-0.043775 0.964475 0.964853 -0.056278	9 -0.028942 9999
3 153	16 20	3 153	0.342200 0.725448 0.780930 0.006023	-0.016738 0.965921 0.973347 -0.030442	-0.000098 0.861880 0.960755 0.005916	0.001113 0.867505 0.960053 0.005794	-0.062236 0.942904 0.957741 -0.038519	0.016575 0.974110 0.975463 0.015157	-0.003843 0.906873 0.957878 0.002176	-0.016537 0.938048 0.979801 -0.022431	0.003778 0.938250 0.978775 0.001135	-0.045314 0.899203 0.976500 -0.012490	-0.018271 0.938183 0.949310 0.026492	-0.002799 0.724879 0.964397 0.000123	-0.010698 0.964475 0.980575 -0.013611	4 -0.015232 9999
3 154	16 20	3 154	0.350410 0.725448 0.769399 0.007461	-0.006973 0.965921 0.979603 -0.008125	0.009671 0.861880 0.948859 0.003133	0.014070 0.867505 0.952037 0.007658	-0.032944 0.942904 0.952745 0.001186	0.009760 0.974110 0.977842 0.010481	-0.015701 0.906873 0.972068 -0.013339	-0.022558 0.938048 0.970228 -0.005885	0.003406 0.938250 0.975603 0.001771	-0.050245 0.899203 0.967786 -0.006620	-0.045272 0.938183 0.934234 0.011052	-0.003151 0.724879 0.971210 0.004209	0.028989 0.964475 0.982700 0.021327	6 -0.009976 9999
3 155	16 18	3 155	0.386339 0.725448 0.798161 0.034314	0.000202 0.965921 0.945233 -0.011099	0.001466 0.861880 0.950564 0.003702	0.000012 0.867505 0.957334 -0.000493	0.042854 0.942904 0.931228 -0.018885	-0.004684 0.974110 0.960733 -0.011153	0.025195 0.906873 0.970216 0.010777	0.060582 0.938048 0.937456 -0.011664	0.020560 0.938250 0.956921 -0.013263	0.077208 0.899203 0.949830 0.012245	0.003047 0.938183 0.967872 -0.021632	0.101679 0.724879 0.846190 -0.017437	0.032224 0.964475 0.973984 0.038705	0 0.034314 9999
3 156	16 20	3 156	0.386943 0.725448 0.790838 0.012081	-0.022622 0.965921 0.952644 -0.007993	0.005532 0.861880 0.971448 -0.003651	0.010077 0.867505 0.971788 -0.004415	-0.014407 0.942904 0.971348 -0.023635	-0.000973 0.974110 0.955612 -0.013290	0.049625 0.906873 0.960507 0.014417	0.031983 0.938048 0.966761 -0.011726	0.024626 0.938250 0.969108 0.000041	0.053484 0.899203 0.964804 0.008408	0.012697 0.938183 0.970341 -0.008453	0.106375 0.724879 0.912105 -0.004549	-0.001537 0.964475 0.986800 -0.006577	4 -0.016898 9999
3 157	16 20	3 157	0.320811 0.725448 0.790127 -0.009586	0.030479 0.965921 0.949475 0.020604	0.002492 0.861880 0.919758 0.005078	-0.001263 0.867505 0.921413 0.000650	-0.048729 0.942904 0.970032 -0.026394	0.004922 0.974110 0.983382 0.001395	0.023524 0.906873 0.968277 -0.011399	0.004259 0.938048 0.985237 0.001399	0.010568 0.938250 0.974095 -0.009187	-0.051578 0.899203 0.973552 -0.013771	-0.023006 0.938183 0.970009 -0.010181	-0.052670 0.724879 0.972263 -0.006406	0.014773 0.964475 0.980763 0.007406	0 0.000000 9999
3 158	16 18	3 158	0.350900 0.725448 0.777112 -0.010503	0.011539 0.965921 0.973834 0.006323	-0.001536 0.861880 0.951988 -0.003181	-0.001318 0.867505 0.953407 -0.000091	-0.057102 0.942904 0.951249 -0.013041	0.008083 0.974110 0.966549 0.003189	0.033887 0.906873 0.973169 0.013425	0.003870 0.938048 0.981904 -0.000318	0.008794 0.938250 0.978054 -0.006810	-0.047404 0.899203 0.970495 -0.005400	-0.069506 0.938183 0.931516 -0.006415	0.017490 0.724879 0.971053 -0.006974	-0.014418 0.964475 0.980286 -0.016462	0 0.000000 9999
3 159	16 12	3 159	0.437541 0.725448 0.717869 0.005337	-0.010130 0.965921 0.949762 -0.021286	0.016445 0.861880 0.927570 0.016819	0.008834 0.867505 0.990179 0.006342	0.075109 0.942904 0.894342 -0.005701	0.027389 0.974110 0.975611 0.019988	0.101726 0.906873 0.929713 -0.000292	0.108805 0.938048 0.855504 -0.001888	0.028713 0.938250 0.969731 -0.003917	0.082915 0.899203 0.929959 -0.022308	0.053901 0.938183 0.941832 0.004630	0.212552 0.724879 0.659563 -0.071595	0.021092 0.964475 0.975936 0.014044	9 -0.010911 9999
3 160	16 18	3 160	0.459529 0.725448 0.680600 -0.000958	0.021411 0.965921 0.937061 -0.002498	-0.005160 0.861880 0.962501 0.004876	-0.006703 0.867505 0.963676 -0.002945	0.047932 0.942904 0.945781 -0.002376	0.022622 0.974110 0.935812 0.019555	0.065900 0.906873 0.977180 0.031116	0.051175 0.938048 0.948257 -0.009163	0.013458 0.938250 0.966303 -0.008816	0.020041 0.899203 0.972847 -0.005968	0.031710 0.938183 0.963321 -0.005737	0.018673 0.724879 0.966409 0.006631	-0.020988 0.964475 0.939347 -0.001057	0 0.000000 9999
3 161	16 20	3 161	0.295112 0.725448 0.839081 -0.006761	0.008069 0.965921 0.985431 0.008136	-0.004982 0.861880 0.964118 0.002154	-0.007588 0.867505 0.965007 -0.001267	-0.027710 0.942904 0.969881 -0.004471	0.007696 0.974110 0.978839 0.004620	0.021805 0.906873 0.982451 0.005775	-0.006344 0.938048 0.978747 -0.011038	0.009020 0.938250 0.984522 0.003536	-0.043596 0.899203 0.979035 -0.015687	-0.028100 0.938183 0.971586 -0.000939	0.008587 0.724879 0.975571 -0.001869	-0.002275 0.964475 0.977506 0.004879	0 0.000000 9999
4 5	13 19	4 5	0.414487 0.778926 0.757846 0.045388	0.045058 0.966875 0.960001 0.039252	0.009690 0.664377 0.976056 0.018559	0.017858 0.643400 0.971405 0.019110	0.083928 0.939599 0.949508 0.021413	0.033976 0.967716 0.970222 0.030112	0.064841 0.947392 0.949675 0.033260	0.136058 0.927375 0.925681 0.046502	0.058922 0.955025 0.960504 0.031056	0.085272 0.934869 0.936606 0.004253	0.028804 0.972993 0.973822 0.004148	0.165329 0.520501 0.959612 0.064008	-0.012912 0.977586 0.974738 -0.018094	11 0.053900 -9
4 6	13 9	4 6	0.209685 0.778926 0.767106 0.012949	-0.049102 0.966875 0.798693 -0.021056	-0.108002 0.664377 0.993226 -0.062645	-0.091731 0.643400 0.995293 -0.052236	0.073733 0.939599 0.975201 0.026650	-0.074180 0.967716 0.832027 -0.055299	-0.100370 0.947392 0.957154 -0.057208	-0.178967 0.927375 0.866930 -0.061719	0.015022 0.955025 0.965043 -0.001958	-0.067924 0.934869 0.957592 -0.005583	0.083620 0.972993 0.868941 0.031149	0.640519 0.520501 0.758891 0.344304	0.000838 0.977586 0.978922 -0.008483	11 0.066771 -9
4 7	13 20	4 7	0.334148 0.778926 0.793221 0.004208	0.008951 0.966875 0.960237 0.008554	0.163180 0.664377 0.914192 0.026357	0.166856 0.643400 0.905515 0.026949	-0.047057 0.939599 0.952409 0.004291	0.030298 0.967716 0.973362 0.039349	-0.026610 0.947392 0.947604 0.002545	-0.115783 0.927375 0.945654 -0.038881	0.029837 0.955025 0.961154 0.012129	-0.091167 0.934869 0.963793 -0.051168	0.035322 0.972993 0.953766 0.018823	-0.127216 0.520501 0.924465 -0.024676	-0.006464 0.977586 0.981249 -0.015595	9 -0.014674 9999
4 8	13 20	4 8	0.366569 0.778926 0.761708 0.001405	-0.006198 0.966875 0.916929 0.001582	-0.022512 0.664377 0.960860 -0.024135	-0.024521 0.643400 0.963932 -0.025330	-0.068698 0.939599 0.961732 -0.035649	-0.023784 0.967716 0.966622 -0.008845	-0.030478 0.947392 0.967803 -0.019827	-0.101412 0.927375 0.954178 -0.032176	0.031025 0.955025 0.964540 0.005855	-0.064931 0.934869 0.969060 -0.023997	-0.065444 0.972993 0.932597 -0.033275	0.101503 0.520501 0.937296 -0.008447	0.014334 0.977586 0.978328 0.006202	4 -0.007077 9999
4 9	13 20	4 9	0.337637 0.778926 0.817542 0.011767	-0.027019 0.966875 0.912634 -0.014997	-0.026423 0.664377 0.969387 -0.006285	-0.026555 0.643400 0.969005 -0.007656	-0.004279 0.939599 0.971900 -0.007760	-0.029245 0.967716 0.943192 -0.004828	-0.031023 0.947392 0.966483 -0.011238	-0.045168 0.927375 0.949734 0.010768	0.004553 0.955025 0.962385 -0.017811	-0.068688 0.934869 0.955768 -0.024743	0.029040 0.972993 0.976546 0.017439	0.082503 0.520501 0.951405 -0.003978	-0.019936 0.977586 0.974918 -0.026724	9 -0.017063 9999
4 10	13 15	4 10	0.339192 0.778926 0.807381 0.023056	-0.020307 0.966875 0.945369 -0.018551	0.037136 0.664377 0.947863 0.041397	0.055931 0.643400 0.949768 0.039847	0.036395 0.939599 0.948191 -0.017515	0.026285 0.967716 0.964901 0.018803	0.078716 0.947392 0.914975 0.014279	0.061075 0.927375 0.932078 -0.020667	0.024243 0.955025 0.932461 -0.007197	0.098664 0.934869 0.933281 0.019821	0.003579 0.972993 0.953204 -0.023774	0.377887 0.520501 0.883199 0.144194	-0.002483 0.977586 0.985645 -0.008288	11 0.057659 123
4 11	13 12	4 11	0.164954 0.778926 0.819253 -0.036102	-0.046461 0.966875 0.883207 -0.023213	0.015612 0.664377 0.968518 0.087792	0.017549 0.643400 0.967333 0.092327	0.043117 0.939599 0.958938 0.008657	-0.036591 0.967716 0.876994 -0.012610	-0.030255 0.947392 0.971407 -0.008729	-0.131270 0.927375 0.917493 -0.031925	0.009811 0.955025 0.948819 0.006549	-0.034736 0.934869 0.980971 0.001187	0.080287 0.972993 0.814307 0.014809	0.229584 0.520501 0.946286 0.074889	0.000971 0.977586 0.985517 -0.003104	0 0.000000 9999
4 12	13 14	4 12	0.287560 0.778926 0.694590 0.026190	0.047324 0.966875 0.838356 0.023455	-0.597297 0.664377 0.754882 -0.386922	-0.611858 0.643400 0.749093 -0.404783	-0.179339 0.939599 0.828664 -0.071397	0.018117 0.967716 0.863985 -0.021463	-0.094513 0.947392 0.926454 -0.051420	-0.126161 0.927375 0.891366 -0.031908	0.024643 0.955025 0.964073 0.001506	-0.072378 0.934869 0.923029 -0.002271	0.072261 0.972993 0.866417 0.013089	-0.569908 0.520501 0.774298 -0.216963	0.002243 0.977586 0.987976 -0.005994	4 -0.043242 298
4 13	13 18	4 13	0.332529 0.778926 0.806727 0.018017	0.001319 0.966875 0.927214 0.005059	0.016536 0.664377 0.955081 -0.036374	0.020796 0.643400 0.953594 -0.071343	-0.080216 0.939599 0.930527 -0.029379	-0.021598 0.967716 0.891917 -0.003984	0.003988 0.947392 0.957004 0.001637	0.004365 0.927375 0.937946 0.024548	0.006997 0.955025 0.958283 -0.014536	-0.105967 0.934869 0.908885 -0.025853	-0.090418 0.972993 0.786451 -0.015328	0.349183 0.520501 0.877388 0.056375	-0.004534 0.977586 0.978921 -0.004435	11 0.031870 9999
4 14	13 19	4 14	0.352642 0.778926 0.805759 0.015022	-0.019587 0.966875 0.887583 -0.006435	-0.009413 0.664377 0.955205 0.026473	-0.005203 0.643400 0.955117 0.032292	-0.042543 0.939599 0.965647 -0.036117	-0.020282 0.967716 0.955465 -0.001974	0.009312 0.947392 0.957560 0.030616	-0.113406 0.927375 0.935779 -0.035818	0.041188 0.955025 0.960456 0.012321	-0.083439 0.934869 0.914145 -0.008058	-0.025978 0.972993 0.950778 -0.002220	0.201170 0.520501 0.924255 0.040100	-0.007883 0.977586 0.976719 -0.010973	11 0.024543 9999
4 15	13 14	4 15	0.329008 0.778926 0.831278 0.037284	-0.011680 0.966875 0.962227 -0.020515	0.097752 0.664377 0.982305 0.050054	0.099730 0.643400 0.960612 0.000541	0.145816 0.939599 0.910490 0.061184	0.035954 0.967716 0.952278 0.021615	0.020324 0.947392 0.973650 0.014449	0.126324 0.927375 0.931612 0.035727	0.024861 0.955025 0.943199 -0.012805	0.104645 0.934869 0.942687 0.032438	0.029103 0.972993 0.963382 0.002055	0.383040 0.520501 0.911645 0.196782	0.061303 0.977586 0.981528 0.058161	11 0.085655 41
4 16	13 20	4 16	0.418471 0.778926 0.761802 0.062376	0.002619 0.966875 0.967769 -0.013074	0.033668 0.664377 0.952495 -0.031872	0.034631 0.643400 0.955228 -0.033534	0.077336 0.939599 0.946719 0.023947	0.045628 0.967716 0.972281 0.029846	0.049155 0.947392 0.960018 0.025431	0.067762 0.927375 0.940914 -0.012247	0.030305 0.955025 0.957650 -0.000103	0.070316 0.934869 0.943616 0.005673	0.004832 0.972993 0.956525 -0.000473	0.166409 0.520501 0.937074 -0.010166	0.038549 0.977586 0.978787 0.033907	0 0.062376 103
4 17	13 19	4 17	0.400927 0.778926 0.748518 0.020696	0.002623 0.966875 0.970115 -0.008164	-0.049460 0.664377 0.949024 -0.020562	-0.042014 0.643400 0.947825 -0.014276	0.014874 0.939599 0.965104 -0.003016	-0.020904 0.967716 0.974917 -0.012402	0.015171 0.947392 0.972788 -0.011532	0.007509 0.927375 0.962438 -0.008989	-0.004201 0.955025 0.971588 0.010515	0.005028 0.934869 0.969232 0.007298	-0.007879 0.972993 0.973278 -0.010372	0.014680 0.520501 0.964576 -0.033566	-0.043535 0.977586 0.957176 -0.020488	0 0.020696 9999
4 18	13 20	4 18	0.313604 0.778926 0.815073 -0.023069	0.058153 0.966875 0.915100 0.043818	-0.143907 0.664377 0.906747 0.008715	-0.151187 0.643400 0.910502 0.002949	-0.019799 0.939599 0.964019 -0.005655	-0.007220 0.967716 0.969627 -0.004122	0.034464 0.947392 0.966184 0.029015	-0.017157 0.927375 0.962866 -0.006173	0.075354 0.955025 0.967509 0.053142	-0.021531 0.934869 0.970065 0.015875	0.004565 0.972993 0.958573 0.002143	-0.066718 0.520501 0.937887 0.034301	-0.010968 0.977586 0.982683 -0.017213	0 0.000000 9999
4 19	13 18	4 19	0.350061 0.778926 0.803848 0.003610	0.015694 0.966875 0.934870 0.001564	0.010134 0.664377 0.985486 -0.013777	0.048580 0.643400 0.972776 0.007303	0.098169 0.939599 0.935853 0.027946	0.012664 0.967716 0.969859 0.011675	0.040689 0.947392 0.971514 0.005732	0.026313 0.927375 0.965179 0.026358	-0.080734 0.955025 0.899819 -0.009023	-0.082738 0.934869 0.943199 -0.008012	0.049202 0.972993 0.975395 0.024712	0.139204 0.520501 0.975321 0.038835	-0.002290 0.977586 0.973964 -0.008263	11 0.011840 9999
4 20	13 20	4 20	0.403457 0.778926 0.738400 0.017791	-0.023102 0.966875 0.959537 -0.010475	-0.006048 0.664377 0.973924 -0.024132	-0.000131 0.643400 0.972392 -0.020004	-0.029040 0.939599 0.969122 -0.051221	-0.015574 0.967716 0.961933 -0.006386	0.048583 0.947392 0.946086 0.011078	-0.029850 0.927375 0.973798 -0.029325	0.044568 0.955025 0.964037 0.021842	0.013251 0.934869 0.969343 0.006885	-0.032351 0.972993 0.962951 -0.019874	0.081340 0.520501 0.955672 0.004991	0.032034 0.977586 0.980965 0.031834	4 -0.030187 9999
4 21	13 20	4 21	0.380578 0.778926 0.753038 0.004763	-0.034579 0.966875 0.971267 -0.030303	0.024735 0.664377 0.944606 0.000226	0.030830 0.643400 0.946784 0.001435	-0.023663 0.939599 0.961095 0.012663	-0.050637 0.967716 0.962546 -0.035428	0.033538 0.947392 0.969559 0.030320	-0.098572 0.927375 0.950714 -0.030748	0.001895 0.955025 0.972336 0.000308	-0.025927 0.934869 0.972216 0.015078	-0.039607 0.972993 0.952676 -0.018674	0.003635 0.520501 0.965547 0.009180	-0.019934 0.977586 0.969884 -0.014995	7 -0.012102 9999
4 22	13 19	4 22	0.339439 0.778926 0.805259 0.009062	0.009505 0.966875 0.968730 0.014735	0.022897 0.664377 0.957939 0.000047	0.025702 0.643400 0.958350 -0.000551	-0.020843 0.939599 0.968710 0.004649	-0.000936 0.967716 0.943644 0.012831	0.022110 0.947392 0.966822 0.023490	-0.098175 0.927375 0.928960 -0.010766	0.051571 0.955025 0.976288 0.031659	-0.061576 0.934869 0.956616 -0.011128	-0.037326 0.972993 0.957675 -0.017664	0.015451 0.520501 0.962248 -0.017471	0.001709 0.977586 0.983251 0.000156	8 0.016938 9999
4 23	13 20	4 23	0.372783 0.778926 0.752373 0.006249	-0.022144 0.966875 0.977587 -0.023347	-0.002042 0.664377 0.962116 0.013775	0.002130 0.643400 0.962491 0.016735	-0.027430 0.939599 0.962844 0.015995	-0.021481 0.967716 0.980013 -0.018021	0.020514 0.947392 0.974224 0.010153	-0.038972 0.927375 0.977900 -0.024970	0.008913 0.955025 0.974234 0.002133	-0.043596 0.934869 0.972214 -0.002380	-0.060869 0.972993 0.939607 -0.022330	0.015201 0.520501 0.973316 -0.012578	-0.028272 0.977586 0.974794 -0.025827	7 -0.012491 9999
4 24	13 20	4 24	0.305431 0.778926 0.813178 -0.004557	0.023366 0.966875 0.904710 0.001195	0.006371 0.664377 0.973671 0.005941	0.031254 0.643400 0.980072 0.024788	0.085830 0.939599 0.903101 0.000695	-0.013853 0.967716 0.966885 -0.027548	0.017883 0.947392 0.954599 -0.018880	0.046918 0.927375 0.960558 -0.007589	-0.099828 0.955025 0.880604 -0.026659	-0.106580 0.934869 0.950532 -0.037275	0.029162 0.972993 0.965431 0.000653	0.062482 0.520501 0.952325 -0.020314	0.009811 0.977586 0.979301 0.004360	0 0.000000 9999
4 25	13 20	4 25	0.370259 0.778926 0.752848 0.004329	-0.014676 0.966875 0.955594 -0.003185	0.021067 0.664377 0.964845 0.035331	0.023870 0.643400 0.965459 0.039831	-0.050106 0.939599 0.967385 -0.028839	-0.041321 0.967716 0.951539 -0.026597	0.014274 0.947392 0.960812 0.008704	-0.093129 0.927375 0.944397 -0.034753	0.033221 0.955025 0.979102 0.018350	-0.036447 0.934869 0.969037 -0.029638	-0.033067 0.972993 0.939128 -0.005118	0.036516 0.520501 0.967691 -0.017072	-0.011717 0.977586 0.987376 -0.016072	7 -0.012266 9999
4 26	13 20	4 26	0.328619 0.778926 0.814301 0.017768	-0.016808 0.966875 0.980931 -0.022200	0.091152 0.664377 0.931809 0.013778	0.088645 0.643400 0.931094 0.010153	-0.060773 0.939599 0.944065 -0.011606	0.030835 0.967716 0.955250 0.019514	-0.075408 0.947392 0.917623 -0.021803	-0.016927 0.927375 0.981085 -0.019051	-0.001800 0.955025 0.977213 -0.016404	-0.047179 0.934869 0.981172 -0.015623	0.002289 0.972993 0.981257 -0.010759	-0.069379 0.520501 0.952187 0.012986	0.031359 0.977586 0.979262 0.024732	1 -0.019861 9999
4 27	13 20	4 27	0.379908 0.778926 0.760798 0.023756	-0.024033 0.966875 0.970794 -0.014209	0.043891 0.664377 0.962728 0.001771	0.040415 0.643400 0.963132 -0.003541	-0.017130 0.939599 0.956631 0.030764	-0.037773 0.967716 0.957371 -0.011811	-0.056414 0.947392 0.957206 -0.009664	-0.059295 0.927375 0.954862 0.001498	0.062895 0.955025 0.977187 0.048486	-0.048014 0.934869 0.968551 -0.005703	-0.023113 0.972993 0.943884 0.007249	-0.008424 0.520501 0.974849 0.033316	0.001636 0.977586 0.986241 -0.003970	8 0.033939 9999
4 28	13 20	4 28	0.355396 0.778926 0.762672 0.015566	-0.018855 0.966875 0.931962 -0.029000	-0.021551 0.664377 0.965265 -0.010447	-0.000666 0.643400 0.967390 0.003740	0.014229 0.939599 0.963477 -0.009100	-0.043081 0.967716 0.943548 -0.025257	0.042662 0.947392 0.945838 0.000008	-0.069667 0.927375 0.959933 -0.019347	-0.062361 0.955025 0.906303 0.001149	-0.046374 0.934869 0.959562 0.006192	-0.023776 0.972993 0.978811 -0.025754	0.092178 0.520501 0.960367 0.034809	0.005656 0.977586 0.976267 0.009128	11 0.023277 9999
4 29	13 20	4 29	0.385803 0.778926 0.728393 -0.008496	-0.011768 0.966875 0.975995 -0.013475	0.021757 0.664377 0.958744 -0.010903	0.016215 0.643400 0.957798 -0.022892	-0.018976 0.939599 0.967598 -0.002438	-0.001023 0.967716 0.978262 -0.013501	-0.003132 0.947392 0.955124 -0.010271	0.001121 0.927375 0.969813 -0.001469	0.034726 0.955025 0.968514 0.014104	-0.013033 0.934869 0.973043 -0.018919	-0.010213 0.972993 0.950126 0.006958	-0.016153 0.520501 0.960413 0.020853	0.020829 0.977586 0.979036 0.011658	0 0.000000 9999
4 30	13 20	4 30	0.317349 0.778926 0.810268 0.012158	-0.030300 0.966875 0.956095 -0.020326	-0.009029 0.664377 0.965656 0.020861	0.000416 0.643400 0.965228 0.029698	-0.016952 0.939599 0.960877 0.030106	-0.028612 0.967716 0.943401 -0.012776	-0.036806 0.947392 0.935253 0.016045	-0.057710 0.927375 0.942248 0.018637	-0.000320 0.955025 0.952728 -0.015456	-0.009541 0.934869 0.974228 0.028268	0.009547 0.972993 0.971713 0.007706	0.091502 0.520501 0.951154 -0.017800	0.013281 0.977586 0.981103 0.012032	4 0.019132 9999
4 31	13 20	4 31	0.305881 0.778926 0.752627 0.006692	0.002241 0.966875 0.968110 0.009171	0.009175 0.664377 0.963207 0.020810	0.011003 0.643400 0.965246 0.022706	-0.007368 0.939599 0.970539 0.017854	-0.026997 0.967716 0.955264 -0.018054	0.061989 0.947392 0.922269 0.000952	0.025310 0.927375 0.972653 0.012915	0.028948 0.955025 0.954041 0.008320	-0.088275 0.934869 0.948454 -0.030477	-0.064726 0.972993 0.872977 0.003328	0.195904 0.520501 0.929480 0.012217	0.017269 0.977586 0.970414 0.011980	9 -0.014281 9999
4 32	13 20	4 32	0.391536 0.778926 0.722701 0.014665	0.000941 0.966875 0.960887 -0.008012	0.015168 0.664377 0.972553 0.001761	0.025302 0.643400 0.972197 0.017273	0.065616 0.939599 0.921414 0.010591	0.025999 0.967716 0.976612 0.017469	0.095462 0.947392 0.915044 0.042147	0.087243 0.927375 0.910702 -0.008363	0.014930 0.955025 0.963796 -0.008904	0.104550 0.934869 0.917725 0.012910	0.040594 0.972993 0.968008 0.015685	0.078156 0.520501 0.949098 0.001943	0.019393 0.977586 0.979941 0.018234	6 0.024861 9999
4 33	13 20	4 33	0.375576 0.778926 0.712127 -0.020392	-0.019031 0.966875 0.962513 -0.012130	0.048307 0.664377 0.930593 -0.044359	0.050630 0.643400 0.926514 -0.047830	0.037831 0.939599 0.954832 0.001105	0.025919 0.967716 0.945838 0.019321	-0.022228 0.947392 0.928693 -0.019615	0.092553 0.927375 0.943478 0.016682	-0.004904 0.955025 0.955772 -0.011901	0.058227 0.934869 0.937818 0.007652	0.047163 0.972993 0.967656 0.028758	-0.001121 0.520501 0.945785 0.012631	0.049884 0.977586 0.975164 0.043071	0 0.000000 9999
4 34	13 20	4 34	0.333797 0.778926 0.772430 -0.007390	0.027601 0.966875 0.959124 0.037871	0.147865 0.664377 0.900781 -0.035704	0.156036 0.643400 0.900200 -0.031374	-0.062399 0.939599 0.942325 -0.013384	0.015505 0.967716 0.972496 0.003276	-0.038244 0.947392 0.926522 0.002707	-0.061271 0.927375 0.942344 0.005070	0.041115 0.955025 0.971292 0.022334	-0.029679 0.934869 0.969711 0.013594	0.002525 0.972993 0.966014 -0.018550	-0.154468 0.520501 0.923077 0.003536	0.002792 0.977586 0.977696 0.001992	0 0.000000 9999
4 35	13 20	4 35	0.376309 0.778926 0.722818 0.007366	0.057432 0.966875 0.940576 0.040106	0.001200 0.664377 0.974809 -0.007857	0.010089 0.643400 0.972430 -0.010011	0.073701 0.939599 0.938190 0.021500	0.030112 0.967716 0.957381 0.018883	-0.019271 0.947392 0.960002 -0.027902	0.045924 0.927375 0.961601 0.032068	-0.034618 0.955025 0.916075 0.012703	-0.047493 0.934869 0.959660 0.004409	-0.005353 0.972993 0.934461 0.013886	0.115321 0.520501 0.946984 0.005484	0.013256 0.977586 0.979493 0.009726	7 0.015369 9999
4 36	13 20	4 36	0.403138 0.778926 0.737363 0.035582	0.019492 0.966875 0.956248 0.026415	-0.048710 0.664377 0.947729 -0.030484	-0.039640 0.643400 0.953987 -0.025907	-0.033484 0.939599 0.958224 -0.021200	0.028837 0.967716 0.954262 0.018943	0.034238 0.947392 0.950344 -0.003868	-0.020058 0.927375 0.963616 0.007000	-0.060971 0.955025 0.939097 -0.015327	-0.065334 0.934869 0.969506 -0.032113	0.017006 0.972993 0.969669 0.002197	0.004521 0.520501 0.962090 -0.010300	-0.042148 0.977586 0.958784 -0.033072	0 0.035582 9999
4 37	13 20	4 37	0.409531 0.778926 0.716600 0.009837	-0.037498 0.966875 0.962245 -0.017568	-0.016757 0.664377 0.945434 0.021356	-0.017711 0.643400 0.947905 0.022146	0.023100 0.939599 0.962222 0.030569	-0.001029 0.967716 0.971556 0.011764	0.019620 0.947392 0.964977 0.018444	0.010578 0.927375 0.965668 0.022427	0.042343 0.955025 0.966461 0.021658	-0.031656 0.934869 0.961722 -0.000782	-0.015988 0.972993 0.934713 0.022426	-0.007311 0.520501 0.948500 -0.013654	-0.027084 0.977586 0.979603 -0.031756	4 0.017341 9999
4 38	13 20	4 38	0.355911 0.778926 0.798754 0.025704	0.027643 0.966875 0.958235 0.013582	-0.147195 0.664377 0.904454 -0.002027	-0.147649 0.643400 0.909204 -0.001167	-0.066860 0.939599 0.915731 -0.008406	0.055085 0.967716 0.966698 0.045827	-0.053240 0.947392 0.957281 -0.031893	-0.041327 0.927375 0.956973 0.005542	0.017444 0.955025 0.959169 0.003562	-0.074120 0.934869 0.960098 -0.027176	0.006263 0.972993 0.976356 0.002062	-0.086386 0.520501 0.917804 0.061246	-0.005667 0.977586 0.977405 -0.011605	11 0.039677 404
4 39	13 20	4 39	0.364435 0.778926 0.759535 -0.004204	-0.014294 0.966875 0.965754 -0.006024	-0.006915 0.664377 0.967815 -0.039070	-0.005629 0.643400 0.968413 -0.039977	-0.030158 0.939599 0.961398 0.003948	-0.040876 0.967716 0.971694 -0.030339	-0.002958 0.947392 0.965774 -0.017750	-0.026981 0.927375 0.965205 -0.008505	0.051921 0.955025 0.970890 0.018387	-0.038384 0.934869 0.966755 -0.005464	-0.058109 0.972993 0.913595 -0.011682	0.054609 0.520501 0.955706 -0.002419	-0.002308 0.977586 0.984117 -0.000980	0 0.000000 9999
4 40	13 20	4 40	0.375908 0.778926 0.767541 0.020660	0.049060 0.966875 0.972827 0.039094	-0.003325 0.664377 0.973480 -0.019260	-0.002028 0.643400 0.972495 -0.027080	0.077776 0.939599 0.946111 0.016063	0.003805 0.967716 0.974519 -0.005335	0.061733 0.947392 0.947529 0.016199	0.128445 0.927375 0.916811 0.026195	0.042368 0.955025 0.957797 0.020495	0.106587 0.934869 0.941750 0.028275	0.026340 0.972993 0.970375 0.006052	0.059828 0.520501 0.968812 0.004592	-0.009522 0.977586 0.982138 -0.015538	9 0.024169 9999
4 41	13 20	4 41	0.332384 0.778926 0.789511 0.005412	0.016707 0.966875 0.977899 0.010148	0.017535 0.664377 0.966504 -0.002246	0.018186 0.643400 0.965352 -0.005580	-0.043937 0.939599 0.964089 -0.012858	-0.006145 0.967716 0.981608 -0.011022	0.017535 0.947392 0.978548 0.012035	-0.027434 0.927375 0.981315 -0.022104	0.028886 0.955025 0.978425 0.015417	-0.055670 0.934869 0.972730 -0.013696	-0.048604 0.972993 0.943620 -0.012790	0.011475 0.520501 0.978067 -0.002297	-0.002893 0.977586 0.985538 0.001220	7 -0.010937 9999
4 42	13 20	4 42	0.351650 0.778926 0.769346 -0.012118	-0.004878 0.966875 0.974409 -0.006372	0.005290 0.664377 0.977188 -0.003953	0.001166 0.643400 0.975803 0.001446	0.022186 0.939599 0.953158 -0.029164	0.017436 0.967716 0.979839 0.013336	0.032172 0.947392 0.938185 -0.017077	0.067655 0.927375 0.937908 -0.013534	0.002863 0.955025 0.965866 -0.003576	0.079117 0.934869 0.941934 0.005863	0.015812 0.972993 0.979290 -0.007265	0.052549 0.520501 0.964542 -0.021641	0.014127 0.977586 0.980812 0.003339	0 0.000000 9999
4 43	13 20	4 43	0.313790 0.778926 0.805491 -0.000040	-0.034613 0.966875 0.978855 -0.028731	0.072583 0.664377 0.920076 -0.015560	0.077437 0.643400 0.920095 -0.008818	-0.011646 0.939599 0.964898 0.028689	0.023622 0.967716 0.976597 0.025968	-0.017972 0.947392 0.966844 0.011221	-0.080599 0.927375 0.945481 -0.005373	0.018360 0.955025 0.976971 0.010227	-0.037785 0.934869 0.980661 -0.011676	-0.018848 0.972993 0.972095 -0.015882	-0.055872 0.520501 0.958834 -0.027618	-0.001641 0.977586 0.985832 -0.003967	0 0.000000 9999
4 44	13 20	4 44	0.289753 0.778926 0.849821 0.003144	-0.018737 0.966875 0.924828 -0.008535	-0.002098 0.664377 0.973624 -0.003756	0.007907 0.643400 0.972789 0.009577	0.027614 0.939599 0.971703 0.002271	-0.020662 0.967716 0.926788 0.003657	-0.011258 0.947392 0.977403 -0.003546	-0.078485 0.927375 0.932549 0.011349	0.029119 0.955025 0.981265 0.008562	-0.025060 0.934869 0.968943 0.017056	-0.002992 0.972993 0.975240 -0.011762	0.040414 0.520501 0.954691 -0.022907	0.018054 0.977586 0.985519 0.017979	9 0.007323 9999
4 45	13 20	4 45	0.346565 0.778926 0.790270 -0.001386	0.024223 0.966875 0.969417 0.019063	-0.056223 0.664377 0.945920 0.006193	-0.059291 0.643400 0.944785 0.001171	-0.094580 0.939599 0.923260 -0.031918	0.018605 0.967716 0.971580 0.010828	0.009140 0.947392 0.980481 0.025239	-0.039956 0.927375 0.969403 0.006339	0.033499 0.955025 0.970456 0.014638	-0.046612 0.934869 0.965638 0.005513	0.004610 0.972993 0.965960 0.011052	-0.057543 0.520501 0.961466 -0.004514	0.003126 0.977586 0.981351 -0.003886	0 0.000000 9999
4 46	13 20	4 46	0.343151 0.778926 0.783927 -0.003976	0.029999 0.966875 0.980479 0.016039	-0.038838 0.664377 0.959164 -0.008985	-0.032447 0.643400 0.961036 0.000585	-0.062464 0.939599 0.966403 -0.025920	0.032691 0.967716 0.979597 0.033797	-0.003626 0.947392 0.980635 -0.012766	-0.042154 0.927375 0.974868 -0.013411	0.001245 0.955025 0.978063 -0.013733	-0.066204 0.934869 0.969450 -0.021187	-0.028577 0.972993 0.952581 0.001827	0.001361 0.520501 0.977684 -0.023131	0.010212 0.977586 0.982124 0.004237	0 0.000000 9999
4 47	13 20	4 47	0.353773 0.778926 0.799327 0.013885	-0.013489 0.966875 0.972735 -0.008998	0.024409 0.664377 0.958842 0.035964	0.022826 0.643400 0.954644 0.027759	0.045969 0.939599 0.960936 0.007830	0.032245 0.967716 0.979051 0.022774	0.052163 0.947392 0.943262 0.003434	0.060154 0.927375 0.965677 0.005033	-0.014062 0.955025 0.966479 -0.014289	0.051482 0.934869 0.954891 -0.015880	0.042617 0.972993 0.977108 0.027163	0.107663 0.520501 0.954117 0.016232	0.008652 0.977586 0.984763 0.002901	10 0.019421 9999
4 48	13 20	4 48	0.365192 0.778926 0.773431 0.014840	0.014172 0.966875 0.968540 0.006537	-0.098261 0.664377 0.927321 0.007697	-0.103069 0.643400 0.928325 0.002264	-0.122046 0.939599 0.925886 -0.063024	-0.008186 0.967716 0.972653 -0.004182	-0.002567 0.947392 0.965941 0.002137	-0.080849 0.927375 0.964130 -0.033288	0.020744 0.955025 0.973816 0.000736	-0.048046 0.934869 0.968393 -0.001963	-0.015732 0.972993 0.964932 -0.006776	-0.060028 0.520501 0.956274 0.018418	-0.018757 0.977586 0.971493 -0.021199	4 -0.030582 9999
4 49	13 19	4 49	0.326798 0.778926 0.828047 0.001460	0.020960 0.966875 0.965654 0.016038	0.026545 0.664377 0.956544 0.019785	0.031872 0.643400 0.971278 0.026194	0.072005 0.939599 0.930495 0.003125	0.004407 0.967716 0.957171 -0.018099	-0.015713 0.947392 0.975461 -0.004220	0.099037 0.927375 0.939728 0.012405	0.062958 0.955025 0.973402 0.039008	0.093904 0.934869 0.956095 0.028761	0.016619 0.972993 0.971225 0.001882	0.155622 0.520501 0.926995 0.052617	0.007713 0.977586 0.981199 -0.002922	11 0.008765 9999
4 50	13 20	4 50	0.376896 0.778926 0.745826 0.004311	0.007191 0.966875 0.958991 -0.001560	0.022525 0.664377 0.951553 -0.024856	0.024391 0.643400 0.949390 -0.030351	-0.033192 0.939599 0.945177 0.009272	0.001537 0.967716 0.969244 -0.008025	-0.014705 0.947392 0.954043 -0.003526	0.003571 0.927375 0.959897 0.015517	0.010184 0.955025 0.972874 -0.014096	-0.051741 0.934869 0.956110 0.002113	-0.035852 0.972993 0.916806 0.010832	0.063290 0.520501 0.949067 -0.005733	-0.011948 0.977586 0.980704 -0.018018	7 0.008179 9999
4 51	13 18	4 51	0.390900 0.778926 0.781901 0.043775	-0.022884 0.966875 0.959345 -0.023431	0.019302 0.664377 0.966072 0.002556	0.025551 0.643400 0.969634 0.002812	0.059550 0.939599 0.934879 0.003288	0.041637 0.967716 0.971666 0.044705	0.011795 0.947392 0.949767 -0.026907	0.131489 0.927375 0.908882 0.027591	0.046886 0.955025 0.944117 0.003022	0.103687 0.934869 0.925371 0.014708	0.048265 0.972993 0.958326 0.022865	0.188034 0.520501 0.934710 0.102802	0.036460 0.977586 0.980287 0.028846	11 0.067083 80
4 52	13 20	4 52	0.299159 0.778926 0.795395 0.007005	0.003287 0.966875 0.902599 -0.019803	0.031979 0.664377 0.943132 -0.015291	-0.151623 0.643400 0.898396 0.032669	0.012524 0.939599 0.945099 -0.029201	0.005474 0.967716 0.956264 -0.007000	0.036581 0.947392 0.963421 -0.002917	0.040593 0.927375 0.931955 -0.032657	-0.058028 0.955025 0.928880 -0.018375	-0.028032 0.934869 0.958810 -0.014875	0.020253 0.972993 0.951222 -0.005143	0.078095 0.520501 0.940321 -0.022110	-0.006193 0.977586 0.977269 -0.013992	7 -0.015125 9999
4 53	13 19	4 53	0.262338 0.778926 0.797883 -0.000775	-0.030247 0.966875 0.933189 -0.022297	0.257022 0.664377 0.886176 0.055803	0.272332 0.643400 0.872506 0.072242	-0.065522 0.939599 0.923601 -0.009876	-0.013579 0.967716 0.970578 -0.015493	-0.060037 0.947392 0.936325 -0.020840	-0.112160 0.927375 0.883372 -0.013424	0.005640 0.955025 0.959234 -0.009037	-0.032277 0.934869 0.948312 0.006561	0.064461 0.972993 0.939553 0.026679	-0.252633 0.520501 0.867656 -0.002647	0.008487 0.977586 0.970585 0.006502	0 0.000000 9999
4 54	13 20	4 54	0.338528 0.778926 0.727262 0.000885	-0.023942 0.966875 0.958653 -0.012440	0.017663 0.664377 0.938621 0.002726	0.016364 0.643400 0.958671 -0.008766	-0.059338 0.939599 0.941020 -0.013381	-0.000114 0.967716 0.968041 0.006831	0.072756 0.947392 0.948361 0.028559	-0.041615 0.927375 0.971705 -0.014155	0.004230 0.955025 0.949670 -0.010140	-0.052335 0.934869 0.954081 -0.003525	-0.054368 0.972993 0.881152 0.004827	0.196206 0.520501 0.892592 0.017839	0.041909 0.977586 0.977190 0.042348	6 0.005027 9999
4 55	13 20	4 55	0.347098 0.778926 0.727825 0.017783	0.023484 0.966875 0.907424 0.034140	-0.009562 0.664377 0.963403 -0.013256	-0.009805 0.643400 0.955355 -0.012238	0.010809 0.939599 0.968542 0.005323	0.035903 0.967716 0.908144 0.010034	-0.034961 0.947392 0.969262 -0.015081	0.092530 0.927375 0.931980 0.031450	0.021504 0.955025 0.966335 0.003027	-0.072540 0.934869 0.937862 -0.001648	0.027226 0.972993 0.953613 -0.001966	0.120002 0.520501 0.930763 -0.036760	-0.001984 0.977586 0.975207 -0.001334	7 0.023649 9999
4 56	13 20	4 56	0.249104 0.778926 0.812093 0.006020	-0.006259 0.966875 0.883934 0.003048	-0.002764 0.664377 0.953841 0.021595	-0.004539 0.643400 0.955721 0.007070	-0.004329 0.939599 0.965012 -0.002930	-0.029498 0.967716 0.912049 -0.009406	-0.025568 0.947392 0.960077 0.019430	-0.091032 0.927375 0.911895 0.004521	0.018442 0.955025 0.931642 -0.003937	-0.015014 0.934869 0.965996 0.031447	0.013755 0.972993 0.953336 -0.015481	0.107522 0.520501 0.948538 -0.023695	-0.010881 0.977586 0.973982 -0.014319	9 0.013759 9999
4 57	13 20	4 57	0.345355 0.778926 0.725429 -0.012769	0.000146 0.966875 0.966451 -0.001970	-0.002330 0.664377 0.966090 0.009541	0.001302 0.643400 0.965771 0.011848	-0.060904 0.939599 0.941875 -0.009109	0.005535 0.967716 0.969193 -0.007694	0.034700 0.947392 0.946856 0.001658	0.004819 0.927375 0.972592 -0.006730	0.018182 0.955025 0.965095 0.008390	-0.047290 0.934869 0.958001 0.005820	-0.072825 0.972993 0.880853 -0.013834	0.147389 0.520501 0.927822 -0.003796	0.015659 0.977586 0.969654 0.011709	0 0.000000 9999
4 58	13 20	4 58	0.324183 0.778926 0.762824 0.012650	-0.013630 0.966875 0.970629 -0.017791	0.146555 0.664377 0.901844 -0.032334	0.157183 0.643400 0.901630 -0.017942	-0.065674 0.939599 0.915830 0.003139	0.025501 0.967716 0.903103 0.006861	-0.108998 0.947392 0.869505 -0.018440	0.034851 0.927375 0.975557 -0.001096	0.009441 0.955025 0.973294 -0.001174	-0.061431 0.934869 0.968142 -0.018688	0.029476 0.972993 0.962120 0.004711	-0.192462 0.520501 0.888150 0.024398	0.030398 0.977586 0.971014 0.020914	11 0.017568 9999
4 59	13 20	4 59	0.362388 0.778926 0.752583 -0.000813	0.024783 0.966875 0.933619 0.001919	-0.067501 0.664377 0.927035 -0.013401	-0.070323 0.643400 0.926871 -0.023680	-0.003347 0.939599 0.965144 0.010582	-0.034135 0.967716 0.963598 -0.023219	-0.070905 0.947392 0.961185 -0.040828	-0.025561 0.927375 0.971091 -0.012043	0.033473 0.955025 0.966588 0.011036	-0.011327 0.934869 0.966526 0.032943	-0.000495 0.972993 0.970666 -0.010361	-0.084331 0.520501 0.940431 -0.002457	0.023959 0.977586 0.982479 0.017782	0 0.000000 9999
4 60	13 20	4 60	0.327640 0.778926 0.760755 -0.029269	-0.001571 0.966875 0.904276 -0.010878	0.000171 0.664377 0.960306 0.013612	0.006145 0.643400 0.965741 0.009833	0.042644 0.939599 0.939836 -0.008082	0.010443 0.967716 0.942489 0.021605	0.069553 0.947392 0.922355 0.011708	-0.042019 0.927375 0.963786 -0.013565	-0.076829 0.955025 0.880129 -0.011469	-0.052228 0.934869 0.952506 0.013382	0.010625 0.972993 0.969464 -0.004615	0.060958 0.520501 0.948300 -0.053246	0.012041 0.977586 0.971625 0.007588	0 0.000000 9999
4 61	13 20	4 61	0.359786 0.778926 0.758130 0.006802	0.047026 0.966875 0.960602 0.034389	-0.021448 0.664377 0.934286 0.029102	-0.021957 0.643400 0.936692 0.026929	-0.041312 0.939599 0.970783 -0.024607	0.018347 0.967716 0.965540 0.022190	0.000528 0.947392 0.974366 0.015043	-0.042066 0.927375 0.951437 0.008516	0.031893 0.955025 0.976464 0.013525	-0.022241 0.934869 0.964094 0.029622	-0.003041 0.972993 0.947247 0.010814	-0.045383 0.520501 0.959547 -0.009645	0.023729 0.977586 0.973556 0.015305	9 0.014195 9999
4 62	13 20	4 62	0.382966 0.778926 0.735926 0.006450	0.021154 0.966875 0.923015 0.039339	-0.017543 0.664377 0.952273 0.016439	-0.009887 0.643400 0.948405 0.018370	-0.026266 0.939599 0.960955 0.005405	-0.027230 0.967716 0.962053 -0.018171	-0.007846 0.947392 0.965168 -0.006607	-0.066397 0.927375 0.955169 -0.015649	0.042245 0.955025 0.967622 0.017984	-0.071599 0.934869 0.955564 -0.027106	-0.045890 0.972993 0.918267 -0.004873	0.073603 0.520501 0.948345 0.009502	0.004506 0.977586 0.983463 -0.001178	9 -0.013222 9999
4 63	13 20	4 63	0.377686 0.778926 0.720390 0.006120	-0.005870 0.966875 0.954460 -0.005519	-0.020304 0.664377 0.971250 -0.041854	-0.015710 0.643400 0.973101 -0.034025	0.056602 0.939599 0.922955 -0.005126	0.011858 0.967716 0.925581 0.001066	-0.006429 0.947392 0.966046 -0.014560	0.096741 0.927375 0.924663 0.008861	-0.012411 0.955025 0.955725 -0.035817	0.035014 0.934869 0.955714 0.004389	0.046842 0.972993 0.967119 0.022919	0.091192 0.520501 0.954784 -0.005984	-0.009755 0.977586 0.946238 0.013655	8 -0.014805 9999
4 64	13 20	4 64	0.364928 0.778926 0.741143 0.011480	-0.034449 0.966875 0.954425 -0.013766	-0.057088 0.664377 0.926464 0.039687	-0.058772 0.643400 0.931670 0.036651	-0.040062 0.939599 0.955696 -0.006148	0.000902 0.967716 0.967625 0.005458	0.011036 0.947392 0.966796 -0.007352	-0.029257 0.927375 0.965565 -0.006556	0.048498 0.955025 0.953474 0.019108	-0.072350 0.934869 0.963090 -0.030474	-0.037439 0.972993 0.934774 -0.006787	-0.001725 0.520501 0.946377 0.036467	0.014469 0.977586 0.979740 0.011470	11 0.020461 9999
4 65	13 20	4 65	0.358931 0.778926 0.766953 -0.003335	-0.022566 0.966875 0.955584 -0.012010	-0.013684 0.664377 0.943561 -0.014639	-0.018226 0.643400 0.944388 -0.030932	-0.025419 0.939599 0.954849 0.011770	-0.016251 0.967716 0.953170 -0.000391	-0.033571 0.947392 0.952626 0.002219	-0.062751 0.927375 0.950800 0.006483	0.027485 0.955025 0.963867 0.010598	-0.071483 0.934869 0.967063 -0.025652	-0.031160 0.972993 0.946917 -0.002968	-0.008292 0.520501 0.952817 -0.040867	-0.002224 0.977586 0.979518 -0.004365	0 0.000000 9999
4 66	13 20	4 66	0.397223 0.778926 0.721657 0.017993	-0.069901 0.966875 0.935945 -0.053310	0.030864 0.664377 0.959995 0.022873	0.035338 0.643400 0.962880 0.018670	-0.027213 0.939599 0.949942 -0.010034	0.011146 0.967716 0.968848 0.013665	0.028268 0.947392 0.960407 0.015090	-0.032359 0.927375 0.959466 -0.006358	0.022259 0.955025 0.964713 -0.002242	-0.023962 0.934869 0.961977 -0.000648	-0.037291 0.972993 0.933965 -0.000514	0.106408 0.520501 0.946468 0.010481	-0.000761 0.977586 0.974383 -0.003450	1 -0.030971 9999
4 67	13 20	4 67	0.366185 0.778926 0.737131 0.017331	0.027961 0.966875 0.902163 0.009897	-0.019333 0.664377 0.966966 -0.002849	-0.015457 0.643400 0.971930 -0.012114	0.000317 0.939599 0.953538 -0.015430	-0.021911 0.967716 0.903286 0.007427	0.009791 0.947392 0.945407 -0.016782	-0.117961 0.927375 0.908516 -0.028587	-0.062643 0.955025 0.867338 -0.008638	-0.084228 0.934869 0.940025 -0.019057	-0.018880 0.972993 0.947240 -0.010996	0.089185 0.520501 0.940840 -0.018202	0.022176 0.977586 0.971916 0.014652	7 -0.022259 9999
4 68	13 20	4 68	0.367006 0.778926 0.730249 0.012640	0.055152 0.966875 0.925353 0.034154	0.011067 0.664377 0.939804 -0.024502	0.032445 0.643400 0.955579 -0.006302	0.049711 0.939599 0.957550 0.031986	-0.014192 0.967716 0.929343 0.028288	0.025067 0.947392 0.945292 0.010296	-0.071446 0.927375 0.948902 -0.005079	-0.051614 0.955025 0.906602 -0.004390	-0.068165 0.934869 0.951022 -0.011368	0.039514 0.972993 0.968407 0.029192	0.060900 0.520501 0.937486 -0.044211	-0.014658 0.977586 0.936305 0.000920	4 0.020107 9999
4 69	13 20	4 69	0.353102 0.778926 0.768848 0.013147	0.020948 0.966875 0.898835 0.007025	-0.154271 0.664377 0.895884 0.019610	-0.164478 0.643400 0.898083 0.009317	-0.004686 0.939599 0.965789 0.002285	0.011631 0.967716 0.965625 0.015639	-0.045424 0.947392 0.962233 -0.029459	-0.026465 0.927375 0.967090 -0.008690	-0.000447 0.955025 0.956675 -0.027063	-0.057457 0.934869 0.957181 -0.020030	0.050382 0.972993 0.959177 0.031692	-0.129389 0.520501 0.928802 0.020854	0.029683 0.977586 0.978815 0.021320	10 0.020412 9999
4 70	13 20	4 70	0.355703 0.778926 0.787844 0.006011	-0.056722 0.966875 0.958533 -0.033348	0.017728 0.664377 0.974520 0.005036	0.019540 0.643400 0.974453 0.001534	0.009316 0.939599 0.971908 0.007395	-0.038228 0.967716 0.942030 -0.020505	0.004547 0.947392 0.974613 -0.005061	-0.080525 0.927375 0.948086 -0.006702	0.015549 0.955025 0.967541 0.010689	-0.026627 0.934869 0.967948 0.006603	-0.022772 0.972993 0.953203 -0.003847	0.036092 0.520501 0.953516 -0.051748	-0.006165 0.977586 0.976705 -0.014899	1 -0.014158 9999
4 71	13 20	4 71	0.356161 0.778926 0.805415 0.026966	-0.013694 0.966875 0.898565 0.008489	0.000673 0.664377 0.966942 -0.022651	-0.005961 0.643400 0.959980 -0.040207	-0.045075 0.939599 0.967608 -0.026676	0.046116 0.967716 0.943463 0.016083	-0.032574 0.947392 0.954168 -0.001285	0.050371 0.927375 0.968279 0.021669	0.011092 0.955025 0.955587 -0.010649	-0.088590 0.934869 0.948457 -0.022765	0.008094 0.972993 0.954553 -0.015715	0.058946 0.520501 0.954201 -0.020232	-0.003657 0.977586 0.961351 -0.015497	0 0.026966 9999
4 72	13 19	4 72	0.336438 0.778926 0.807498 -0.002390	-0.001699 0.966875 0.975168 -0.011205	0.042415 0.664377 0.961136 -0.001457	0.046120 0.643400 0.959780 -0.004293	0.011632 0.939599 0.971840 0.014067	-0.008046 0.967716 0.973500 0.000884	-0.051248 0.947392 0.964539 -0.013451	0.004037 0.927375 0.966734 0.022200	-0.030048 0.955025 0.966682 -0.007875	-0.009695 0.934869 0.980422 0.002457	0.020062 0.972993 0.970998 0.015697	-0.008940 0.520501 0.958908 0.008347	0.003508 0.977586 0.964847 0.009838	0 0.000000 9999
4 73	13 19	4 73	0.327936 0.778926 0.839985 0.026839	0.036582 0.966875 0.924618 0.048305	0.010174 0.664377 0.954948 -0.009637	0.007306 0.643400 0.966614 -0.014145	0.013804 0.939599 0.957363 0.041038	-0.013571 0.967716 0.973399 -0.019233	0.006592 0.947392 0.959065 0.016878	-0.048999 0.927375 0.953716 -0.015270	0.054347 0.955025 0.958229 0.030693	-0.050081 0.934869 0.966042 -0.024279	0.030837 0.972993 0.967180 0.012901	0.102772 0.520501 0.926731 0.019131	-0.006948 0.977586 0.964003 -0.008720	4 0.033188 9999
4 74	13 19	4 74	0.345311 0.778926 0.801565 0.009038	0.001402 0.966875 0.964927 0.008629	-0.004193 0.664377 0.967268 0.007478	0.000567 0.643400 0.971812 0.017083	0.007980 0.939599 0.963238 -0.006806	0.021874 0.967716 0.969697 0.013400	0.013164 0.947392 0.968600 -0.005934	0.041233 0.927375 0.963880 0.001755	-0.017341 0.955025 0.946302 0.010160	-0.012548 0.934869 0.964959 -0.011874	0.014104 0.972993 0.962768 -0.010763	0.057276 0.520501 0.934661 -0.011974	-0.033894 0.977586 0.983745 -0.027074	9 -0.010359 9999
4 75	13 18	4 75	0.343920 0.778926 0.806880 0.008589	-0.039580 0.966875 0.972163 -0.034508	0.004918 0.664377 0.979424 0.002052	0.011966 0.643400 0.989396 0.005936	0.036697 0.939599 0.943465 -0.012572	0.002817 0.967716 0.971673 -0.001516	0.025593 0.947392 0.962588 0.005689	0.117088 0.927375 0.923367 0.032824	0.072179 0.955025 0.963804 0.043664	0.098668 0.934869 0.954373 0.031778	0.043014 0.972993 0.972982 0.023529	0.085931 0.520501 0.932758 -0.014737	-0.012544 0.977586 0.980965 -0.017234	8 0.019366 9999
4 76	13 19	4 76	0.322015 0.778926 0.833617 0.010031	0.018679 0.966875 0.969985 0.010030	0.013436 0.664377 0.976993 0.010387	0.021991 0.643400 0.991370 0.010806	0.056521 0.939599 0.927640 -0.004436	-0.007108 0.967716 0.970504 -0.020034	0.006306 0.947392 0.965844 -0.006395	0.082752 0.927375 0.936715 0.001681	0.050431 0.955025 0.961279 0.029006	0.094020 0.934869 0.950387 0.025864	0.018393 0.972993 0.972096 -0.000396	0.069093 0.520501 0.941415 -0.007874	0.000269 0.977586 0.983411 -0.000565	8 0.017058 9999
4 77	13 19	4 77	0.288578 0.778926 0.845224 -0.008455	-0.021232 0.966875 0.968684 -0.015331	0.003498 0.664377 0.945776 -0.022948	0.017052 0.643400 0.966069 -0.004094	0.021968 0.939599 0.959612 0.002854	-0.011323 0.967716 0.971513 -0.016718	0.026708 0.947392 0.937407 -0.011285	0.027367 0.927375 0.962821 -0.001034	0.010071 0.955025 0.962069 -0.008704	0.072000 0.934869 0.942912 0.014528	0.023255 0.972993 0.973907 0.000965	0.119680 0.520501 0.915684 0.030631	0.038416 0.977586 0.968173 0.030113	0 0.000000 9999
4 78	13 15	4 78	0.290030 0.778926 0.839881 0.005733	0.033270 0.966875 0.913418 0.024362	0.085461 0.664377 0.961264 0.040310	0.003788 0.643400 0.956205 -0.002683	-0.014243 0.939599 0.958978 -0.015936	-0.049267 0.967716 0.923303 -0.034761	0.020264 0.947392 0.944342 -0.018037	-0.093298 0.927375 0.930988 -0.046907	-0.038228 0.955025 0.912451 0.016529	-0.084325 0.934869 0.943828 -0.029485	0.018868 0.972993 0.964074 0.000279	0.243007 0.520501 0.744117 0.054668	-0.002536 0.977586 0.976759 -0.005597	11 0.017703 9999
4 79	13 19	4 79	0.265736 0.778926 0.858365 0.005420	0.014437 0.966875 0.949833 0.018057	0.093736 0.664377 0.906856 0.026235	0.099347 0.643400 0.908091 0.030421	-0.056946 0.939599 0.947135 -0.007976	0.027522 0.967716 0.966379 0.016229	-0.025478 0.947392 0.934354 -0.006993	-0.052448 0.927375 0.946799 0.005845	0.004675 0.955025 0.963792 -0.004648	-0.055104 0.934869 0.961913 -0.014753	-0.014061 0.972993 0.955074 -0.017303	-0.052863 0.520501 0.924644 0.024832	0.002370 0.977586 0.988497 0.006376	11 0.011601 9999
4 80	13 20	4 80	0.339479 0.778926 0.787109 -0.016830	-0.014396 0.966875 0.949535 -0.017352	0.013729 0.664377 0.956441 0.009942	0.019094 0.643400 0.960970 -0.003536	0.026584 0.939599 0.943965 -0.024313	0.014881 0.967716 0.973885 0.008666	0.065407 0.947392 0.915738 -0.002242	0.103526 0.927375 0.912305 0.008635	0.033303 0.955025 0.953517 0.009937	0.118012 0.934869 0.922452 0.027624	0.018251 0.972993 0.973217 0.002058	0.099715 0.520501 0.947986 0.018221	0.018558 0.977586 0.976766 0.013440	0 0.000000 9999
4 81	13 20	4 81	0.299722 0.778926 0.837823 0.003966	-0.038144 0.966875 0.973219 -0.040353	-0.017318 0.664377 0.959857 0.020886	-0.011502 0.643400 0.961361 0.024007	-0.015849 0.939599 0.977503 -0.006747	-0.005510 0.967716 0.970992 0.007297	0.019070 0.947392 0.953882 0.003914	-0.005728 0.927375 0.974364 -0.013255	-0.004637 0.955025 0.955976 -0.030478	-0.059901 0.934869 0.974545 -0.024616	-0.054155 0.972993 0.936736 -0.020988	0.087065 0.520501 0.943101 0.006472	0.012117 0.977586 0.979762 0.009292	1 -0.012651 9999
4 82	13 20	4 82	0.345383 0.778926 0.820497 0.034005	-0.006406 0.966875 0.967647 -0.005269	0.006079 0.664377 0.960579 -0.012573	0.011112 0.643400 0.962576 -0.005704	-0.021401 0.939599 0.975795 -0.001932	0.001842 0.967716 0.948353 0.018192	-0.032882 0.947392 0.971892 -0.031536	-0.071290 0.927375 0.943487 -0.002723	0.037866 0.955025 0.975544 0.016285	-0.055846 0.934869 0.973154 -0.018055	-0.015643 0.972993 0.958001 0.015020	0.039505 0.520501 0.967018 0.017620	0.016726 0.977586 0.984811 0.017418	0 0.034005 9999
4 83	13 20	4 83	0.297884 0.778926 0.824007 -0.001579	-0.005712 0.966875 0.967733 -0.021513	-0.072991 0.664377 0.917886 0.004543	-0.069141 0.643400 0.918291 0.014152	-0.024901 0.939599 0.967422 0.005524	0.007859 0.967716 0.965879 0.007075	-0.021696 0.947392 0.976612 -0.016717	-0.032283 0.927375 0.964700 0.006656	0.014424 0.955025 0.980451 0.000952	-0.062857 0.934869 0.962150 -0.014447	-0.024512 0.972993 0.976049 -0.027403	-0.081144 0.520501 0.960588 -0.024685	-0.000013 0.977586 0.983554 -0.003578	0 0.000000 9999
4 84	13 20	4 84	0.314165 0.778926 0.805633 -0.012310	0.008551 0.966875 0.978820 0.002131	0.054070 0.664377 0.946540 -0.035574	0.050901 0.643400 0.946997 -0.040643	-0.078335 0.939599 0.953866 -0.034144	0.030971 0.967716 0.966094 0.009374	-0.029591 0.947392 0.954957 0.003879	0.005678 0.927375 0.983323 0.010149	0.011857 0.955025 0.969194 -0.013570	-0.022385 0.934869 0.978888 0.008176	-0.025346 0.972993 0.968302 -0.011734	-0.044343 0.520501 0.972870 0.005250	0.016348 0.977586 0.978939 0.014945	0 0.000000 9999
4 85	13 19	4 85	0.235450 0.778926 0.886110 -0.010748	-0.003817 0.966875 0.935920 0.012381	0.021317 0.664377 0.973839 0.016175	0.026114 0.643400 0.968129 0.016461	-0.044642 0.939599 0.948944 -0.003434	0.007607 0.967716 0.952551 0.019030	-0.029414 0.947392 0.963800 -0.006371	-0.072895 0.927375 0.943018 0.001026	0.038367 0.955025 0.970278 0.027302	-0.044114 0.934869 0.967349 -0.006728	-0.047881 0.972993 0.907288 0.000620	0.067000 0.520501 0.943041 -0.000125	0.000104 0.977586 0.968041 0.000080	0 0.000000 9999
4 86	13 20	4 86	0.286189 0.778926 0.838289 0.005822	0.016725 0.966875 0.919664 0.002117	-0.006518 0.664377 0.969965 0.001728	0.006230 0.643400 0.972809 -0.005292	0.058651 0.939599 0.921381 -0.007177	-0.029792 0.967716 0.975537 -0.032120	0.032954 0.947392 0.967190 0.012716	0.001375 0.927375 0.978246 -0.007721	-0.069111 0.955025 0.924833 -0.009932	-0.049228 0.934869 0.948146 0.019950	0.011365 0.972993 0.968465 0.002784	0.053282 0.520501 0.969730 -0.007742	-0.008645 0.977586 0.978940 -0.014774	9 0.010777 9999
4 87	13 19	4 87	0.303411 0.778926 0.833107 0.007035	-0.004772 0.966875 0.983458 0.000473	0.080203 0.664377 0.922377 -0.030438	0.081812 0.643400 0.922219 -0.030955	-0.025522 0.939599 0.942745 0.023411	-0.006229 0.967716 0.933318 -0.025255	-0.080062 0.947392 0.917346 -0.023452	0.014241 0.927375 0.982519 0.006487	0.021604 0.955025 0.980978 0.000876	-0.045669 0.934869 0.972253 -0.008011	0.001736 0.972993 0.979495 -0.007960	-0.083930 0.520501 0.952155 0.006607	-0.002419 0.977586 0.986980 -0.006675	6 -0.012845 9999
4 88	13 20	4 88	0.360757 0.778926 0.772850 0.011856	-0.011940 0.966875 0.971831 -0.012164	-0.009432 0.664377 0.938334 -0.055099	-0.007707 0.643400 0.938685 -0.052607	-0.062910 0.939599 0.958720 -0.031396	-0.071513 0.967716 0.946122 -0.047756	-0.038371 0.947392 0.962227 -0.015531	-0.110709 0.927375 0.946478 -0.032312	0.014671 0.955025 0.973795 -0.004076	-0.000867 0.934869 0.975138 0.034222	-0.074246 0.972993 0.930400 -0.031592	0.044814 0.520501 0.955050 0.001030	0.022238 0.977586 0.980609 0.013803	9 0.020143 9999
4 89	13 17	4 89	0.347687 0.778926 0.814022 0.018034	0.021959 0.966875 0.968981 0.017212	0.029408 0.664377 0.972156 0.021246	0.028550 0.643400 0.972174 0.020476	0.065715 0.939599 0.951682 0.031017	0.019805 0.967716 0.980665 0.017959	0.082195 0.947392 0.945019 0.031065	0.067119 0.927375 0.949204 0.003450	0.058457 0.955025 0.960505 0.040458	0.092397 0.934869 0.941107 0.017949	0.016264 0.972993 0.972937 -0.005099	0.060770 0.520501 0.945768 0.007338	-0.009367 0.977586 0.979810 -0.017522	8 0.027011 9999
4 90	13 20	4 90	0.329520 0.778926 0.811590 0.012659	-0.010488 0.966875 0.984942 -0.014068	-0.005995 0.664377 0.948886 0.005197	-0.011941 0.643400 0.948133 -0.006507	-0.041546 0.939599 0.944879 0.013142	-0.017427 0.967716 0.977563 -0.022858	0.049519 0.947392 0.974246 0.043861	-0.013273 0.927375 0.973866 0.006249	0.000350 0.955025 0.976843 -0.016278	-0.051247 0.934869 0.961414 -0.001422	-0.021579 0.972993 0.957794 0.006383	-0.012289 0.520501 0.979362 -0.010648	-0.010913 0.977586 0.984303 -0.013832	6 0.023563 9999
4 91	13 20	4 91	0.332528 0.778926 0.782311 -0.021529	-0.014674 0.966875 0.974737 -0.018586	-0.049557 0.664377 0.938273 -0.003565	-0.053943 0.643400 0.945304 -0.009871	-0.037320 0.939599 0.958004 -0.000970	-0.023074 0.967716 0.980849 -0.022664	-0.006908 0.947392 0.976127 -0.001412	-0.036230 0.927375 0.974013 -0.007470	-0.017913 0.955025 0.974765 -0.011956	-0.061026 0.934869 0.967055 -0.018492	-0.015091 0.972993 0.968086 0.006802	-0.011368 0.520501 0.975330 -0.004795	-0.012535 0.977586 0.974901 -0.005548	0 0.000000 9999
4 92	13 20	4 92	0.260090 0.778926 0.811727 -0.017820	0.006217 0.966875 0.906914 -0.013391	0.014723 0.664377 0.973485 0.017635	-0.161786 0.643400 0.882770 0.014835	0.037361 0.939599 0.959127 0.002187	0.011503 0.967716 0.971819 0.007270	0.045230 0.947392 0.970065 0.023058	0.067875 0.927375 0.957993 0.017206	-0.054243 0.955025 0.926093 0.004789	-0.057330 0.934869 0.964898 -0.018318	0.012538 0.972993 0.970606 -0.007753	0.065188 0.520501 0.973956 0.014036	-0.003832 0.977586 0.974821 -0.005338	0 0.000000 9999
4 93	13 20	4 93	0.341751 0.778926 0.800174 0.008784	0.010592 0.966875 0.965807 0.009930	0.002001 0.664377 0.964156 -0.015979	0.016181 0.643400 0.967557 -0.013785	0.040339 0.939599 0.952443 -0.005512	0.046361 0.967716 0.967679 0.030401	0.038674 0.947392 0.969104 0.021467	0.074995 0.927375 0.951460 0.009859	0.020915 0.955025 0.974448 0.012184	0.057772 0.934869 0.957943 0.009603	0.006725 0.972993 0.977158 -0.009697	0.010856 0.520501 0.976255 0.004679	0.019639 0.977586 0.981145 0.020258	6 0.013732 9999
4 94	13 20	4 94	0.332823 0.778926 0.791255 0.004026	-0.000697 0.966875 0.977642 0.002586	0.032996 0.664377 0.964314 0.012871	0.037749 0.643400 0.963565 0.019336	-0.040217 0.939599 0.961385 0.005978	-0.007959 0.967716 0.969587 -0.017638	-0.071499 0.947392 0.966683 -0.038655	-0.023323 0.927375 0.977191 -0.011632	0.022416 0.955025 0.981377 0.005998	-0.026621 0.934869 0.978817 0.002356	-0.019623 0.972993 0.964386 -0.003954	-0.014250 0.520501 0.981034 0.002716	0.008705 0.977586 0.986683 0.003302	6 -0.012475 9999
4 95	13 20	4 95	0.344115 0.778926 0.748276 -0.027619	-0.012643 0.966875 0.979330 -0.008875	0.080120 0.664377 0.930220 0.000878	0.081650 0.643400 0.924347 -0.000998	-0.030540 0.939599 0.946361 0.019075	0.054563 0.967716 0.952084 0.036443	0.025252 0.947392 0.944087 0.051073	0.030706 0.927375 0.972190 0.035470	0.034477 0.955025 0.970965 0.004742	-0.024252 0.934869 0.965187 0.016313	-0.004825 0.972993 0.954085 0.008364	-0.006844 0.520501 0.960153 -0.006426	0.014262 0.977586 0.967262 0.012515	0 0.000000 9999
4 96	13 19	4 96	0.376957 0.778926 0.779003 0.020622	0.002090 0.966875 0.962673 0.004084	-0.022147 0.664377 0.926115 0.003840	-0.005552 0.643400 0.939423 0.027798	0.080641 0.939599 0.953277 0.037652	0.001994 0.967716 0.974870 -0.011583	0.051324 0.947392 0.950611 0.000551	0.093608 0.927375 0.919994 -0.000387	-0.016818 0.955025 0.948806 -0.041234	0.069395 0.934869 0.931778 -0.016646	0.053279 0.972993 0.967897 0.032348	0.051021 0.520501 0.923006 -0.075138	0.004760 0.977586 0.981659 -0.001269	8 -0.029160 9999
4 97	13 20	4 97	0.337276 0.778926 0.799239 0.003067	-0.028275 0.966875 0.969373 -0.034730	-0.065084 0.664377 0.938400 0.005932	-0.068557 0.643400 0.941213 -0.000027	-0.042048 0.939599 0.966944 -0.006716	-0.022166 0.967716 0.978289 -0.030564	0.007449 0.947392 0.978205 -0.001563	-0.018077 0.927375 0.974546 -0.016047	0.014554 0.955025 0.975339 -0.003046	-0.033432 0.934869 0.972442 -0.011113	-0.013954 0.972993 0.973931 -0.006976	-0.075202 0.520501 0.974127 -0.037821	-0.011007 0.977586 0.980531 -0.018054	1 -0.010321 9999
4 98	13 20	4 98	0.344109 0.778926 0.777145 -0.010748	-0.003522 0.966875 0.968752 -0.007634	-0.020225 0.664377 0.954872 0.012099	-0.014780 0.643400 0.954884 0.020902	-0.022423 0.939599 0.970250 0.010758	0.019594 0.967716 0.976828 0.007725	0.033468 0.947392 0.976678 0.021254	0.027766 0.927375 0.984318 0.016296	-0.002162 0.955025 0.963351 0.008119	-0.057763 0.934869 0.977624 -0.024085	-0.034479 0.972993 0.957013 -0.011781	-0.017327 0.520501 0.970508 -0.008514	-0.014772 0.977586 0.968753 -0.009888	0 0.000000 9999
4 99	13 20	4 99	0.387423 0.778926 0.745896 0.022370	0.027875 0.966875 0.971169 0.010093	-0.005484 0.664377 0.966730 0.005841	0.026305 0.643400 0.967639 0.026512	-0.000572 0.939599 0.975867 -0.001058	-0.004468 0.967716 0.980244 0.001760	0.060087 0.947392 0.971338 0.040793	-0.027796 0.927375 0.975526 -0.013725	-0.044868 0.955025 0.915640 0.005081	-0.014342 0.934869 0.966352 0.008611	-0.003103 0.972993 0.977675 -0.009547	0.053063 0.520501 0.963597 -0.018257	-0.046397 0.977586 0.939115 -0.020489	6 0.030208 9999
4 100	13 20	4 100	0.377306 0.778926 0.759096 0.011112	-0.045611 0.966875 0.935231 -0.024864	-0.021491 0.664377 0.951646 0.002916	-0.027494 0.643400 0.952995 0.002691	0.029342 0.939599 0.965859 0.036780	0.019095 0.967716 0.964405 0.007736	0.004061 0.947392 0.974509 0.010517	0.015249 0.927375 0.971242 0.014335	0.008171 0.955025 0.968181 -0.005069	-0.076281 0.934869 0.963849 -0.022365	-0.005777 0.972993 0.975237 -0.015190	-0.015006 0.520501 0.947252 -0.036316	-0.020555 0.977586 0.977150 -0.023944	4 0.020216 9999
4 101	13 20	4 101	0.323747 0.778926 0.808000 -0.002776	0.000350 0.966875 0.964796 0.003267	0.008734 0.664377 0.973161 -0.015323	0.001484 0.643400 0.972853 -0.022355	-0.042187 0.939599 0.973914 -0.013580	-0.052584 0.967716 0.949964 -0.030026	-0.039648 0.947392 0.958627 -0.005478	-0.124140 0.927375 0.943531 -0.046283	0.033786 0.955025 0.979115 0.019945	-0.069276 0.934869 0.972756 -0.037926	-0.029911 0.972993 0.974632 -0.017617	0.082519 0.520501 0.969831 0.027023	-0.001113 0.977586 0.980189 -0.004398	0 0.000000 9999
4 102	13 20	4 102	0.420850 0.778926 0.691604 0.000809	0.008006 0.966875 0.937476 0.020219	-0.004090 0.664377 0.981614 -0.005292	0.004314 0.643400 0.981654 0.006344	-0.050012 0.939599 0.965649 -0.004587	-0.013770 0.967716 0.951211 0.001458	0.007915 0.947392 0.978092 0.015011	-0.099067 0.927375 0.934828 -0.014632	0.052740 0.955025 0.962813 0.026317	-0.078718 0.934869 0.963365 -0.030007	-0.080859 0.972993 0.881285 -0.022274	0.079220 0.520501 0.955246 0.003473	0.000989 0.977586 0.978599 -0.002441	9 -0.004927 9999
4 103	13 20	4 103	0.337004 0.778926 0.796271 0.007249	0.016140 0.966875 0.981855 0.015110	0.020703 0.664377 0.965459 -0.023540	0.037677 0.643400 0.966523 0.002695	-0.057315 0.939599 0.941161 -0.004225	0.034956 0.967716 0.976681 0.032767	-0.014111 0.947392 0.962462 0.007664	-0.019293 0.927375 0.976820 0.000224	0.026793 0.955025 0.964711 0.000487	-0.037384 0.934869 0.962764 0.007913	-0.016926 0.972993 0.964516 0.005681	-0.016618 0.520501 0.977637 0.004063	-0.010414 0.977586 0.981566 -0.014102	9 0.007574 9999
4 104	13 20	4 104	0.333982 0.778926 0.795867 0.002738	-0.009359 0.966875 0.977765 -0.004438	0.015364 0.664377 0.981085 -0.005881	0.019419 0.643400 0.981347 -0.002205	-0.015827 0.939599 0.970994 0.008761	-0.013873 0.967716 0.959713 -0.004330	-0.008321 0.947392 0.980690 -0.002121	-0.068142 0.927375 0.936806 0.010887	0.008704 0.955025 0.977829 -0.010808	-0.037116 0.934869 0.972971 -0.003912	-0.072864 0.972993 0.939828 -0.034080	0.039669 0.520501 0.975899 -0.003979	0.007490 0.977586 0.981073 0.000432	7 0.005460 9999
4 105	13 20	4 105	0.358655 0.778926 0.784109 0.001278	-0.008935 0.966875 0.974143 -0.010220	0.008879 0.664377 0.958714 -0.080667	0.023452 0.643400 0.960257 -0.069767	0.028788 0.939599 0.955603 -0.008696	0.005870 0.967716 0.978414 0.002068	0.063834 0.947392 0.933206 0.019577	0.053136 0.927375 0.946800 -0.006266	0.028017 0.955025 0.969180 0.000306	0.087080 0.934869 0.936317 0.004914	0.015706 0.972993 0.970143 -0.003089	0.104813 0.520501 0.957980 -0.008563	-0.009528 0.977586 0.981227 -0.014456	6 0.005002 9999
4 106	13 19	4 106	0.289860 0.778926 0.838103 -0.000935	0.006705 0.966875 0.969080 0.018284	0.025561 0.664377 0.963935 -0.004439	0.024911 0.643400 0.964763 -0.004930	-0.006044 0.939599 0.965160 0.013629	0.003171 0.967716 0.939902 0.019250	-0.065395 0.947392 0.952393 -0.026626	-0.052624 0.927375 0.945088 -0.005349	0.005363 0.955025 0.970735 -0.009894	-0.029156 0.934869 0.972743 -0.010290	-0.014212 0.972993 0.973780 -0.022641	0.061501 0.520501 0.965169 -0.012268	0.003965 0.977586 0.985894 0.004737	0 0.000000 9999
4 107	13 20	4 107	0.338943 0.778926 0.806092 0.005286	0.050169 0.966875 0.972703 0.050830	0.019593 0.664377 0.966062 -0.003703	0.015625 0.643400 0.964566 -0.016108	0.055855 0.939599 0.955931 0.014671	0.037247 0.967716 0.975205 0.031700	0.036494 0.947392 0.952756 0.001772	0.119239 0.927375 0.925890 0.035599	0.051308 0.955025 0.963288 0.023238	0.075195 0.934869 0.944874 0.010806	0.005346 0.972993 0.973893 -0.004875	0.044963 0.520501 0.971307 0.006294	-0.018685 0.977586 0.975969 -0.013991	7 0.013718 9999
4 108	13 20	4 108	0.342787 0.778926 0.797513 -0.000412	0.016847 0.966875 0.969214 0.007369	0.037940 0.664377 0.970710 0.010894	0.034951 0.643400 0.977808 0.008259	0.028888 0.939599 0.962099 -0.002989	0.020124 0.967716 0.974407 0.013423	0.035143 0.947392 0.956685 -0.000638	0.083326 0.927375 0.934677 0.006163	0.004067 0.955025 0.959387 -0.026691	0.057920 0.934869 0.953557 -0.000527	0.001133 0.972993 0.973473 -0.011042	0.069253 0.520501 0.962571 0.019138	-0.013223 0.977586 0.976935 -0.001820	0 0.000000 9999
4 109	13 15	4 109	0.308018 0.778926 0.840379 0.010441	0.018611 0.966875 0.960841 0.010468	0.045103 0.664377 0.981869 0.021861	0.044224 0.643400 0.979874 0.017209	0.077248 0.939599 0.919012 0.018128	0.027079 0.967716 0.954036 0.007862	-0.021643 0.947392 0.969023 -0.006076	0.071671 0.927375 0.931999 -0.003508	0.000325 0.955025 0.955580 -0.029436	0.041601 0.934869 0.950595 -0.020991	0.014954 0.972993 0.946871 -0.004453	0.068381 0.520501 0.953876 0.002439	0.010655 0.977586 0.987982 0.005083	8 -0.017531 9999
4 110	13 18	4 110	0.307772 0.778926 0.838561 0.003453	0.000162 0.966875 0.969587 0.001458	0.000759 0.664377 0.964934 0.001086	0.007320 0.643400 0.977665 -0.007461	0.002118 0.939599 0.963142 -0.005546	-0.016954 0.967716 0.979672 -0.010556	0.085067 0.947392 0.938299 0.032107	0.024183 0.927375 0.968757 -0.003642	0.034804 0.955025 0.969073 0.013781	0.074695 0.934869 0.950707 -0.002782	0.014417 0.972993 0.968367 -0.002846	0.042972 0.520501 0.932502 0.001865	0.000108 0.977586 0.984843 0.000860	6 0.010529 9999
4 111	13 19	4 111	0.232453 0.778926 0.880543 -0.000002	-0.006254 0.966875 0.898559 0.014356	0.016390 0.664377 0.963811 0.013204	0.013977 0.643400 0.963931 0.009060	-0.039140 0.939599 0.960995 -0.029931	-0.037403 0.967716 0.944346 -0.016838	-0.037604 0.947392 0.947350 -0.003039	-0.079766 0.927375 0.934068 -0.003112	0.017361 0.955025 0.962464 0.009820	-0.048186 0.934869 0.962933 -0.020734	0.029752 0.972993 0.966012 0.004021	0.052624 0.520501 0.950210 -0.021414	-0.021892 0.977586 0.986267 -0.025610	0 0.000000 9999
4 112	13 19	4 112	0.314200 0.778926 0.802997 0.024358	-0.006255 0.966875 0.948464 0.017926	0.011852 0.664377 0.959139 0.015214	0.010525 0.643400 0.956690 0.014911	-0.100756 0.939599 0.936954 -0.050203	-0.016559 0.967716 0.915933 -0.005799	-0.020149 0.947392 0.958110 -0.004567	-0.090152 0.927375 0.912054 -0.003861	0.006614 0.955025 0.958941 -0.007552	-0.071958 0.934869 0.939802 -0.022654	-0.074158 0.972993 0.907463 -0.032962	0.046282 0.520501 0.876168 -0.044854	0.000819 0.977586 0.976584 -0.001849	4 -0.034969 9999
4 113	13 18	4 113	0.277005 0.778926 0.753839 0.025754	0.043615 0.966875 0.924131 0.018092	-0.154584 0.664377 0.848016 0.050866	-0.174572 0.643400 0.846705 0.033490	-0.062289 0.939599 0.879967 0.022551	-0.000588 0.967716 0.930367 -0.009723	-0.050039 0.947392 0.944429 -0.010959	-0.071046 0.927375 0.949432 -0.016511	0.065812 0.955025 0.957956 0.034447	-0.061835 0.934869 0.960049 -0.025669	0.024148 0.972993 0.941851 -0.010585	-0.191306 0.520501 0.884962 -0.007223	0.008920 0.977586 0.974821 0.000318	8 0.029785 9999
4 114	13 20	4 114	0.344076 0.778926 0.807518 0.021673	0.020440 0.966875 0.945885 0.032660	0.028972 0.664377 0.966614 -0.006209	0.031066 0.643400 0.968856 -0.004688	0.063336 0.939599 0.959447 0.016660	-0.018058 0.967716 0.943562 -0.000997	0.028351 0.947392 0.971895 0.009505	-0.016071 0.927375 0.972693 0.004008	0.009527 0.955025 0.964224 -0.014114	-0.040883 0.934869 0.967547 -0.002396	-0.003258 0.972993 0.978454 -0.007305	0.077683 0.520501 0.965590 0.012157	0.006661 0.977586 0.984989 0.001621	0 0.021673 9999
4 115	13 18	4 115	0.213591 0.778926 0.786631 0.000204	-0.010192 0.966875 0.961696 0.004168	0.121482 0.664377 0.876094 0.001478	0.137457 0.643400 0.879363 0.011177	-0.071050 0.939599 0.923411 -0.035429	-0.005620 0.967716 0.971448 0.001654	-0.045928 0.947392 0.942755 0.000525	-0.091850 0.927375 0.912198 -0.009656	0.021524 0.955025 0.971292 0.005623	-0.022673 0.934869 0.970076 0.007431	0.044869 0.972993 0.919481 0.011710	-0.185261 0.520501 0.862751 -0.022547	0.000476 0.977586 0.985987 0.000479	4 -0.002688 9999
4 116	13 20	4 116	0.252198 0.778926 0.864348 -0.012026	-0.003042 0.966875 0.964431 -0.012242	0.018850 0.664377 0.976425 -0.003447	0.016703 0.643400 0.974879 -0.010795	0.074520 0.939599 0.934986 0.021500	-0.015794 0.967716 0.963299 -0.029559	0.046590 0.947392 0.959755 0.005054	0.107778 0.927375 0.924853 0.010100	0.018881 0.955025 0.969007 -0.006899	0.102693 0.934869 0.935021 0.016683	0.011334 0.972993 0.974352 -0.005014	0.090788 0.520501 0.958026 -0.019085	0.005722 0.977586 0.986593 0.004162	0 0.000000 9999
4 117	13 20	4 117	0.295469 0.778926 0.817477 -0.007503	-0.008526 0.966875 0.970681 -0.007835	0.039089 0.664377 0.955100 0.017569	0.035038 0.643400 0.952664 0.005224	-0.023927 0.939599 0.965335 0.014252	0.000245 0.967716 0.965534 -0.011376	-0.033997 0.947392 0.957927 -0.006751	0.019164 0.927375 0.983259 0.018861	0.037692 0.955025 0.975333 0.021938	-0.028900 0.934869 0.976365 0.006973	0.010501 0.972993 0.982326 0.011812	-0.025257 0.520501 0.972815 0.015856	-0.000182 0.977586 0.982633 -0.007604	0 0.000000 9999
4 118	13 20	4 118	0.297488 0.778926 0.829998 0.005927	-0.001802 0.966875 0.970401 0.003980	0.053605 0.664377 0.972807 -0.000893	0.052096 0.643400 0.971834 -0.004542	-0.012569 0.939599 0.968301 0.025637	-0.011764 0.967716 0.979132 -0.004770	-0.040908 0.947392 0.974119 -0.030268	-0.070640 0.927375 0.954105 0.003025	0.027021 0.955025 0.981075 0.023325	-0.046934 0.934869 0.973410 0.000094	-0.017293 0.972993 0.969051 0.000045	-0.015746 0.520501 0.983946 -0.001400	-0.012916 0.977586 0.983813 -0.014673	6 -0.013394 9999
4 119	13 20	4 119	0.288012 0.778926 0.813968 0.030952	0.024999 0.966875 0.940255 0.011253	-0.107453 0.664377 0.917090 0.030378	-0.116951 0.643400 0.921452 0.016653	-0.023481 0.939599 0.971501 0.004905	0.011940 0.967716 0.982052 0.010277	0.035481 0.947392 0.978013 0.032677	-0.007746 0.927375 0.985036 0.005897	0.027239 0.955025 0.976071 0.001778	-0.050057 0.934869 0.974819 -0.008912	0.004325 0.972993 0.970264 0.001240	-0.103434 0.520501 0.949952 0.003703	0.020443 0.977586 0.982074 0.018236	6 0.031803 9999
4 120	13 20	4 120	0.300091 0.778926 0.814198 -0.010012	0.000532 0.966875 0.983474 0.008051	0.024117 0.664377 0.979916 0.023196	0.031749 0.643400 0.980016 0.038052	-0.039102 0.939599 0.967604 -0.003698	0.014114 0.967716 0.978054 0.009736	-0.028548 0.947392 0.978229 -0.029659	-0.018398 0.927375 0.973220 -0.004253	-0.000753 0.955025 0.979037 -0.010824	-0.040489 0.934869 0.974582 -0.002351	-0.041938 0.972993 0.929340 -0.005246	0.040732 0.520501 0.966886 -0.010086	0.005363 0.977586 0.984332 0.002171	0 0.000000 9999
4 121	13 20	4 121	0.272886 0.778926 0.828092 -0.008471	-0.009748 0.966875 0.977152 -0.002648	-0.006290 0.664377 0.969393 0.018192	-0.000686 0.643400 0.972144 0.022833	0.030641 0.939599 0.970144 0.019396	0.001706 0.967716 0.983369 0.011910	0.052577 0.947392 0.931190 0.000648	0.037498 0.927375 0.967789 0.015004	0.010871 0.955025 0.963200 -0.003451	0.063531 0.934869 0.941029 -0.011369	0.013832 0.972993 0.972145 -0.003933	0.073513 0.520501 0.964660 0.011377	-0.017885 0.977586 0.982185 -0.014734	0 0.000000 9999
4 122	13 20	4 122	0.271002 0.778926 0.848381 0.009710	-0.000176 0.966875 0.941449 0.010820	0.010266 0.664377 0.977789 0.019603	0.011857 0.643400 0.978759 0.017656	-0.032893 0.939599 0.973486 0.000270	0.008565 0.967716 0.970963 0.014788	-0.016107 0.947392 0.975543 0.000014	-0.065259 0.927375 0.947167 0.007176	0.025989 0.955025 0.975279 0.005849	-0.061865 0.934869 0.970525 -0.012280	-0.038112 0.972993 0.946608 -0.001299	0.048668 0.520501 0.968030 0.004959	0.004486 0.977586 0.986747 0.000639	9 -0.010920 9999
4 123	13 20	4 123	0.289084 0.778926 0.813417 -0.014086	-0.015818 0.966875 0.980784 -0.010645	-0.015420 0.664377 0.947227 0.015558	-0.014308 0.643400 0.949070 0.016525	-0.012710 0.939599 0.974462 0.011591	-0.010051 0.967716 0.983273 -0.010655	0.023730 0.947392 0.975723 0.010284	-0.020644 0.927375 0.982667 -0.002330	0.010597 0.955025 0.981927 0.007478	-0.046097 0.934869 0.975434 -0.006544	-0.036091 0.972993 0.951457 -0.003677	0.071016 0.520501 0.967425 0.021822	-0.012361 0.977586 0.979230 -0.008554	0 0.000000 9999
4 124	13 20	4 124	0.255973 0.778926 0.855710 -0.006143	0.004853 0.966875 0.980171 0.004101	0.094979 0.664377 0.925307 0.003527	0.099195 0.643400 0.926262 0.003724	-0.046794 0.939599 0.944255 0.009512	0.016587 0.967716 0.931817 -0.002645	-0.075752 0.947392 0.915340 -0.016637	0.021354 0.927375 0.982902 -0.000430	0.038866 0.955025 0.976818 0.023363	-0.025303 0.934869 0.979944 0.008751	0.018747 0.972993 0.975879 0.003370	-0.108839 0.520501 0.943818 0.002430	0.002286 0.977586 0.987366 -0.001664	0 0.000000 9999
4 125	13 20	4 125	0.265341 0.778926 0.835984 -0.013514	0.014081 0.966875 0.982273 0.011002	0.112740 0.664377 0.918072 0.021425	0.111810 0.643400 0.918303 0.016908	-0.060667 0.939599 0.942554 -0.011035	0.000289 0.967716 0.932921 -0.019939	-0.070300 0.947392 0.927536 -0.023267	-0.012467 0.927375 0.983653 -0.024717	0.004323 0.955025 0.982034 -0.011860	-0.049039 0.934869 0.973255 -0.004079	0.001128 0.972993 0.976619 -0.002560	-0.061914 0.520501 0.945258 -0.000097	-0.003691 0.977586 0.984611 -0.009987	0 0.000000 9999
4 126	13 20	4 126	0.267389 0.778926 0.830334 -0.009059	-0.015124 0.966875 0.915945 -0.000874	0.024013 0.664377 0.980473 -0.012880	0.026748 0.643400 0.977757 -0.010613	-0.031723 0.939599 0.953269 -0.003679	0.016540 0.967716 0.962006 0.004914	-0.035820 0.947392 0.948443 -0.013469	-0.038498 0.927375 0.960145 -0.014046	0.030140 0.955025 0.963618 0.023222	-0.033032 0.934869 0.956591 0.015823	0.008308 0.972993 0.972026 -0.006133	0.065793 0.520501 0.957289 0.016153	0.007803 0.977586 0.984883 0.007658	0 0.000000 9999
4 127	13 20	4 127	0.301532 0.778926 0.808156 -0.008846	0.014315 0.966875 0.977990 0.006241	-0.022682 0.664377 0.942011 0.005719	-0.022509 0.643400 0.942001 0.005241	-0.058090 0.939599 0.958614 -0.018195	-0.007315 0.967716 0.983027 -0.013601	0.007726 0.947392 0.967023 -0.012526	-0.042805 0.927375 0.978553 -0.023136	0.069116 0.955025 0.967950 0.049367	-0.051114 0.934869 0.969102 -0.002322	-0.054934 0.972993 0.914519 -0.010120	0.032463 0.520501 0.967175 -0.014161	0.006544 0.977586 0.984090 0.000515	0 0.000000 9999
4 128	13 20	4 128	0.294875 0.778926 0.823080 0.003271	0.012811 0.966875 0.984980 0.010178	0.007891 0.664377 0.958490 -0.015207	0.005327 0.643400 0.959666 -0.021541	-0.036021 0.939599 0.966562 0.003293	0.001352 0.967716 0.967607 -0.006416	0.046832 0.947392 0.974196 0.043901	0.033226 0.927375 0.984505 0.019178	0.000352 0.955025 0.984172 -0.006398	-0.020514 0.934869 0.980367 0.008379	-0.032871 0.972993 0.961932 -0.005390	0.043157 0.520501 0.983044 0.016660	0.015480 0.977586 0.987468 0.012095	6 0.011983 9999
4 129	13 20	4 129	0.297744 0.778926 0.824732 -0.005702	0.017045 0.966875 0.947263 0.001902	0.015535 0.664377 0.972932 -0.005082	0.021882 0.643400 0.973566 -0.017810	0.066384 0.939599 0.945542 0.006987	-0.018746 0.967716 0.967536 -0.024471	0.002701 0.947392 0.967869 -0.005727	0.049359 0.927375 0.967294 0.009347	-0.039097 0.955025 0.947683 -0.002802	-0.010284 0.934869 0.973604 0.002749	0.024990 0.972993 0.975304 0.000371	0.031665 0.520501 0.974784 0.002618	0.003257 0.977586 0.973868 0.006585	0 0.000000 9999
4 130	13 20	4 130	0.257595 0.778926 0.842153 -0.003556	-0.024330 0.966875 0.917577 -0.017141	0.036385 0.664377 0.979892 0.000693	0.039286 0.643400 0.977638 0.004982	-0.027667 0.939599 0.969731 -0.016985	0.041777 0.967716 0.948310 0.020818	-0.000734 0.947392 0.962384 0.023730	0.059003 0.927375 0.973159 0.017581	0.009720 0.955025 0.962022 -0.014770	-0.041822 0.934869 0.961128 0.008846	0.030050 0.972993 0.968334 0.005220	0.070318 0.520501 0.962685 -0.016289	0.001360 0.977586 0.972547 0.007228	0 0.000000 9999
4 131	13 20	4 131	0.302846 0.778926 0.817198 0.007978	0.013240 0.966875 0.973047 0.011817	-0.043855 0.664377 0.938069 0.009458	-0.046919 0.643400 0.939632 0.008149	-0.051400 0.939599 0.941647 0.007216	0.006290 0.967716 0.980870 -0.003188	-0.014236 0.947392 0.981503 -0.014835	-0.040082 0.927375 0.978518 -0.023032	0.043466 0.955025 0.978586 0.026603	-0.045315 0.934869 0.975805 -0.008657	0.000771 0.972993 0.976368 0.012769	-0.062671 0.520501 0.982086 -0.022352	0.004805 0.977586 0.985353 0.001802	8 0.014568 9999
4 132	13 20	4 132	0.309640 0.778926 0.817521 0.012274	-0.004731 0.966875 0.985735 -0.009350	0.006876 0.664377 0.938293 0.006967	0.003846 0.643400 0.941690 -0.001840	-0.056349 0.939599 0.958226 -0.013707	-0.002434 0.967716 0.975628 -0.006168	0.004654 0.947392 0.972894 -0.008669	0.002430 0.927375 0.985056 -0.005636	-0.000857 0.955025 0.979512 -0.018398	-0.015828 0.934869 0.976143 0.024169	-0.027109 0.972993 0.948098 0.003699	0.031286 0.520501 0.977789 0.011620	0.003426 0.977586 0.985129 -0.004383	9 0.017224 9999
4 133	13 20	4 133	0.334347 0.778926 0.801904 0.013778	-0.010123 0.966875 0.966878 -0.007661	-0.029697 0.664377 0.973360 -0.030435	-0.004601 0.643400 0.974845 -0.005400	-0.006180 0.939599 0.964201 -0.026612	0.011837 0.967716 0.980742 0.014067	0.048685 0.947392 0.972399 0.021568	-0.002159 0.927375 0.971206 -0.007997	-0.050033 0.955025 0.941652 0.000549	-0.013973 0.934869 0.973911 -0.000915	0.009406 0.972993 0.974676 -0.007862	0.058043 0.520501 0.969465 0.036832	-0.025044 0.977586 0.943819 -0.008240	11 0.022527 9999
4 134	13 20	4 134	0.266005 0.778926 0.868003 0.008381	0.009950 0.966875 0.948866 0.022440	-0.007041 0.664377 0.983219 -0.015622	-0.010144 0.643400 0.982747 -0.018462	0.048250 0.939599 0.973514 0.021449	-0.015374 0.967716 0.934954 0.003961	-0.012003 0.947392 0.978543 -0.008125	-0.093592 0.927375 0.938087 -0.015462	0.050463 0.955025 0.983252 0.033507	-0.033945 0.934869 0.967557 0.000969	-0.004584 0.972993 0.982776 0.000748	0.078686 0.520501 0.964686 -0.008121	-0.010274 0.977586 0.989740 -0.012098	8 0.016758 9999
4 135	13 20	4 135	0.361828 0.778926 0.795510 0.029743	0.025817 0.966875 0.973371 0.017368	-0.030715 0.664377 0.982559 0.001215	-0.030965 0.643400 0.982083 -0.007192	0.012231 0.939599 0.955368 -0.029943	0.064097 0.967716 0.956569 0.035460	0.037507 0.947392 0.970575 0.017429	0.083130 0.927375 0.960187 0.038123	0.047521 0.955025 0.970253 0.030815	0.006269 0.934869 0.980093 0.009596	-0.014563 0.972993 0.978809 -0.021424	0.110425 0.520501 0.972114 0.037738	-0.029959 0.977586 0.934481 -0.002443	7 0.033673 9999
4 136	13 20	4 136	0.323518 0.778926 0.806508 0.004822	0.009946 0.966875 0.974635 0.006971	-0.019193 0.664377 0.950281 -0.012301	-0.015332 0.643400 0.951177 -0.005133	-0.017384 0.939599 0.968627 -0.005111	-0.015121 0.967716 0.964430 0.000208	-0.021945 0.947392 0.963850 -0.000120	-0.010802 0.927375 0.967849 0.018438	0.013554 0.955025 0.978414 0.001607	-0.005112 0.934869 0.981050 0.012183	-0.006438 0.972993 0.983264 -0.001582	0.037007 0.520501 0.960181 -0.035510	0.007679 0.977586 0.983462 0.005860	7 0.009429 9999
4 137	13 20	4 137	0.287190 0.778926 0.814733 -0.016922	0.000743 0.966875 0.926617 -0.013372	0.023718 0.664377 0.983875 0.007355	0.014605 0.643400 0.982587 0.012352	0.043986 0.939599 0.955583 0.005178	-0.017165 0.967716 0.929769 -0.006069	0.042571 0.947392 0.947002 0.003581	-0.048019 0.927375 0.944925 -0.015052	-0.078430 0.955025 0.922549 -0.029081	-0.078693 0.934869 0.958027 -0.019508	0.006693 0.972993 0.976779 -0.007809	0.059633 0.520501 0.961506 0.011022	0.030742 0.977586 0.979874 0.024749	0 0.000000 9999
4 138	13 20	4 138	0.316627 0.778926 0.813933 -0.004673	-0.003150 0.966875 0.945689 -0.015166	0.003511 0.664377 0.976150 0.009814	0.022807 0.643400 0.980690 0.018706	0.065230 0.939599 0.930623 0.002474	0.038143 0.967716 0.971891 0.033106	0.027568 0.947392 0.974788 0.002128	0.045766 0.927375 0.968351 0.010382	-0.058861 0.955025 0.945430 -0.011489	-0.041241 0.934869 0.972642 -0.016787	0.005234 0.972993 0.975214 -0.008718	0.046002 0.520501 0.975887 0.002388	-0.023349 0.977586 0.979532 -0.025726	0 0.000000 9999
4 139	13 20	4 139	0.276399 0.778926 0.811946 -0.002795	-0.006443 0.966875 0.973630 -0.007929	0.123211 0.664377 0.903484 -0.020799	0.132815 0.643400 0.905195 -0.016057	-0.066168 0.939599 0.941099 -0.025598	0.006861 0.967716 0.932341 -0.018683	-0.087417 0.947392 0.888980 -0.032485	-0.029344 0.927375 0.976659 -0.035904	0.028698 0.955025 0.969634 0.014170	-0.062597 0.934869 0.967773 -0.028433	0.007839 0.972993 0.968242 -0.009913	-0.126111 0.520501 0.917543 0.001901	0.014641 0.977586 0.983356 0.012904	0 0.000000 9999
4 140	13 19	4 140	0.317505 0.778926 0.822451 -0.002188	-0.019562 0.966875 0.951612 -0.006541	-0.040047 0.664377 0.982299 -0.050516	-0.028619 0.643400 0.972160 -0.041375	-0.029098 0.939599 0.962906 -0.008924	-0.017835 0.967716 0.962857 -0.006822	0.024332 0.947392 0.973115 0.014720	-0.028163 0.927375 0.965799 0.008857	0.002475 0.955025 0.937226 -0.031910	-0.039410 0.934869 0.967379 -0.005683	-0.004193 0.972993 0.947023 0.015693	0.171077 0.520501 0.851562 0.030649	0.052973 0.977586 0.974081 0.049977	0 0.000000 9999
4 141	13 18	4 141	0.277741 0.778926 0.767051 -0.006545	-0.044749 0.966875 0.853221 -0.013968	-0.010452 0.664377 0.922279 -0.025657	-0.010143 0.643400 0.920422 -0.024769	-0.055032 0.939599 0.950309 -0.011724	-0.025880 0.967716 0.893644 -0.015385	-0.057733 0.947392 0.932598 0.000307	-0.111980 0.927375 0.880526 -0.017224	0.005746 0.955025 0.965689 -0.022673	-0.070481 0.934869 0.955724 -0.015428	-0.079737 0.972993 0.863815 -0.029279	0.154940 0.520501 0.853406 -0.056965	0.009492 0.977586 0.982560 0.001455	0 0.000000 9999
4 142	13 19	4 142	0.315037 0.778926 0.790629 0.011815	-0.050887 0.966875 0.844334 -0.028887	0.001839 0.664377 0.947413 0.006416	-0.007058 0.643400 0.946302 -0.009659	-0.002351 0.939599 0.977640 0.001584	0.023089 0.967716 0.903578 0.002167	-0.048804 0.947392 0.961225 -0.019429	0.079182 0.927375 0.944733 0.001419	0.013220 0.955025 0.945017 -0.009260	-0.050092 0.934869 0.945160 0.023412	0.065687 0.972993 0.945851 0.033550	0.114199 0.520501 0.868214 -0.018819	-0.039254 0.977586 0.970347 -0.044148	10 0.019910 9999
4 143	13 20	4 143	0.329693 0.778926 0.832083 0.016817	0.026079 0.966875 0.954271 0.008396	-0.146792 0.664377 0.898487 0.025484	-0.157948 0.643400 0.897699 0.017625	-0.039821 0.939599 0.936585 0.022338	-0.002786 0.967716 0.962298 -0.016728	-0.038002 0.947392 0.952207 -0.001143	-0.051596 0.927375 0.965434 0.000509	0.037536 0.955025 0.971727 0.014375	-0.030316 0.934869 0.972491 0.003935	0.034701 0.972993 0.961221 0.005975	-0.155637 0.520501 0.921816 -0.005852	-0.002273 0.977586 0.981708 -0.009185	4 0.019382 9999
4 144	13 20	4 144	0.309612 0.778926 0.828097 0.002702	-0.044380 0.966875 0.963640 -0.036001	0.006716 0.664377 0.970956 0.005328	0.014602 0.643400 0.971521 0.010422	-0.034888 0.939599 0.977649 -0.014869	-0.012736 0.967716 0.965227 -0.006041	0.005419 0.947392 0.968527 -0.009915	-0.032858 0.927375 0.981908 -0.012157	0.005878 0.955025 0.978996 -0.001916	-0.032837 0.934869 0.977997 0.002819	-0.040588 0.972993 0.944591 -0.007460	0.012775 0.520501 0.968181 -0.029463	0.032880 0.977586 0.977989 0.029491	1 -0.009863 9999
4 145	13 20	4 145	0.281177 0.778926 0.844553 -0.008317	-0.020318 0.966875 0.937300 0.003737	-0.013598 0.664377 0.962818 0.022595	-0.013069 0.643400 0.964631 0.018340	0.015507 0.939599 0.978784 0.009749	-0.008256 0.967716 0.951770 0.009001	0.033199 0.947392 0.980138 0.032147	-0.055446 0.927375 0.960394 0.002846	0.057823 0.955025 0.967885 0.037983	-0.033112 0.934869 0.969905 0.008999	-0.000882 0.972993 0.968657 0.005237	0.065840 0.520501 0.963350 -0.004258	0.023397 0.977586 0.979523 0.017119	0 0.000000 9999
4 146	13 20	4 146	0.324560 0.778926 0.804575 0.016962	0.013014 0.966875 0.982365 0.010403	0.011139 0.664377 0.974938 0.010198	0.011157 0.643400 0.975640 0.002705	-0.033823 0.939599 0.963820 -0.006896	-0.007042 0.967716 0.969510 -0.005512	-0.014722 0.947392 0.969252 -0.012605	-0.001886 0.927375 0.979397 -0.002999	0.011338 0.955025 0.979230 0.005860	-0.044862 0.934869 0.977843 -0.020608	-0.049196 0.972993 0.954993 -0.019421	0.057035 0.520501 0.974442 0.022513	-0.009693 0.977586 0.982787 -0.004451	11 0.019541 9999
4 147	13 19	4 147	0.282250 0.778926 0.857145 -0.003338	-0.019889 0.966875 0.959376 -0.001233	-0.016773 0.664377 0.973223 0.023299	-0.022853 0.643400 0.972607 0.019742	-0.010011 0.939599 0.976192 -0.004692	-0.014297 0.967716 0.914129 -0.002080	-0.016418 0.947392 0.977459 -0.020798	-0.079851 0.927375 0.930458 -0.007928	-0.006448 0.955025 0.978209 -0.020487	-0.062251 0.934869 0.967372 -0.029837	-0.016979 0.972993 0.949287 0.006124	0.105635 0.520501 0.947911 0.000584	0.030457 0.977586 0.980442 0.023186	0 0.000000 9999
4 148	13 17	4 148	0.355177 0.778926 0.779751 -0.008265	0.024979 0.966875 0.966954 0.023752	0.003179 0.664377 0.978405 -0.011830	0.007794 0.643400 0.977413 -0.008664	0.010454 0.939599 0.962871 -0.001628	0.007823 0.967716 0.977313 0.006495	0.097527 0.947392 0.888764 0.039629	0.034983 0.927375 0.954428 -0.000804	0.032441 0.955025 0.958830 0.015893	0.097564 0.934869 0.911370 0.002818	0.015471 0.972993 0.963573 -0.008561	0.065401 0.520501 0.939963 -0.017212	-0.003039 0.977586 0.972709 -0.011888	0 0.000000 9999
4 149	13 20	4 149	0.333578 0.778926 0.801032 0.005391	0.037763 0.966875 0.975760 0.035138	0.076062 0.664377 0.923409 0.012927	0.063470 0.643400 0.925183 -0.007455	-0.076241 0.939599 0.945917 -0.025388	0.034562 0.967716 0.971758 0.021020	-0.004020 0.947392 0.930121 0.023139	-0.013025 0.927375 0.972191 0.012372	0.009822 0.955025 0.972794 -0.010997	-0.068755 0.934869 0.973715 -0.030272	-0.025451 0.972993 0.979226 -0.027373	-0.045575 0.520501 0.965945 0.001244	0.005331 0.977586 0.981104 -0.003931	9 -0.012775 9999
4 150	13 20	4 150	0.280969 0.778926 0.852718 0.016700	-0.028010 0.966875 0.983574 -0.024167	0.092232 0.664377 0.915744 -0.010533	0.095849 0.643400 0.918286 -0.012171	-0.072494 0.939599 0.943545 -0.019812	0.009830 0.967716 0.929858 -0.013338	-0.051161 0.947392 0.907962 0.006030	-0.001505 0.927375 0.980613 -0.016841	0.034351 0.955025 0.979570 0.020506	-0.041037 0.934869 0.973285 -0.000875	0.014447 0.972993 0.979924 0.000828	-0.093795 0.520501 0.946677 0.025324	0.008735 0.977586 0.978897 0.002829	11 0.020565 9999
4 151	13 18	4 151	0.334645 0.778926 0.810342 -0.000011	-0.003164 0.966875 0.955367 0.000433	-0.010118 0.664377 0.975492 -0.039774	0.008760 0.643400 0.976976 -0.020579	-0.000980 0.939599 0.965516 -0.013576	0.007545 0.967716 0.960956 -0.004202	0.053401 0.947392 0.965294 0.019111	0.034156 0.927375 0.962549 -0.009955	0.021620 0.955025 0.963736 -0.000296	0.038253 0.934869 0.971384 0.011318	-0.000840 0.972993 0.970136 -0.020357	0.129420 0.520501 0.925758 0.003846	0.013027 0.977586 0.984426 0.009884	0 0.000000 9999
4 152	13 19	4 152	0.331818 0.778926 0.812444 0.018845	0.030116 0.966875 0.895250 0.005701	0.006642 0.664377 0.979827 -0.000690	0.017436 0.643400 0.980632 -0.000273	0.084729 0.939599 0.909592 0.017806	-0.030234 0.967716 0.961275 -0.027176	0.023292 0.947392 0.957711 -0.005831	0.012755 0.927375 0.976035 0.000321	-0.155609 0.955025 0.872356 -0.094151	-0.114907 0.934869 0.921652 -0.032979	0.020017 0.972993 0.968227 0.000731	0.048192 0.520501 0.958344 -0.010151	-0.003667 0.977586 0.964853 -0.004694	8 -0.042122 332
4 153	13 20	4 153	0.354823 0.778926 0.780930 0.030242	0.011753 0.966875 0.973347 0.015424	0.019685 0.664377 0.960755 -0.018127	0.018978 0.643400 0.960053 -0.025007	-0.042144 0.939599 0.957741 -0.016411	0.013421 0.967716 0.975463 0.005474	-0.063549 0.947392 0.957878 -0.044696	-0.000486 0.927375 0.979801 -0.004969	-0.000982 0.955025 0.978775 -0.000336	-0.049641 0.934869 0.976500 -0.024114	-0.017828 0.972993 0.949310 0.001067	-0.001749 0.520501 0.964397 0.000609	-0.010864 0.977586 0.980575 -0.008501	6 -0.036765 9999
4 154	13 20	4 154	0.359924 0.778926 0.769399 0.026466	0.014119 0.966875 0.979603 0.012036	0.026516 0.664377 0.948859 0.001009	0.023962 0.643400 0.952037 -0.005675	-0.062694 0.939599 0.952745 -0.023795	-0.034031 0.967716 0.977842 -0.032018	-0.038602 0.947392 0.972068 -0.022158	-0.022677 0.927375 0.970228 -0.006280	0.024622 0.955025 0.975603 0.011595	-0.069113 0.934869 0.967786 -0.032157	-0.034055 0.972993 0.934234 0.000146	-0.008539 0.520501 0.971210 -0.015689	-0.002853 0.977586 0.982700 -0.000969	9 -0.029173 9999
4 155	13 18	4 155	0.363195 0.778926 0.798161 0.017816	0.008693 0.966875 0.945233 -0.000070	0.010505 0.664377 0.950564 0.010702	0.016899 0.643400 0.957334 0.009564	0.045328 0.939599 0.931228 -0.013283	0.001630 0.967716 0.960733 -0.000325	-0.007781 0.947392 0.970216 -0.009012	0.056947 0.927375 0.937456 -0.030195	0.019473 0.955025 0.956921 -0.008413	0.062191 0.934869 0.949830 0.013206	0.009399 0.972993 0.967872 -0.008967	0.141807 0.520501 0.846190 -0.003880	0.019278 0.977586 0.973984 0.016154	7 -0.023194 9999
4 156	13 20	4 156	0.359933 0.778926 0.790838 -0.005170	-0.026863 0.966875 0.952644 -0.006051	0.048598 0.664377 0.971448 -0.002795	0.057881 0.643400 0.971788 0.001348	-0.020700 0.939599 0.971348 -0.036070	0.049120 0.967716 0.955612 0.024798	0.075503 0.947392 0.960507 0.031032	0.050974 0.927375 0.966761 -0.000807	0.020707 0.955025 0.969108 -0.013030	0.038388 0.934869 0.964804 0.002201	0.005115 0.972993 0.970341 -0.019185	0.184670 0.520501 0.912105 0.067601	0.013296 0.977586 0.986800 0.008293	0 0.000000 9999
4 157	13 20	4 157	0.339132 0.778926 0.790127 0.021097	0.003466 0.966875 0.949475 0.006161	-0.061450 0.664377 0.919758 -0.014229	-0.061398 0.643400 0.921413 -0.011922	-0.036860 0.939599 0.970032 -0.007762	0.026115 0.967716 0.983382 0.025050	0.020349 0.947392 0.968277 0.005031	0.016214 0.927375 0.985237 0.012845	0.008780 0.955025 0.974095 -0.012166	-0.042106 0.934869 0.973552 0.000861	0.012987 0.972993 0.970009 0.022690	-0.085299 0.520501 0.972263 -0.009436	0.012870 0.977586 0.980763 0.002827	10 0.021879 9999
4 158	13 18	4 158	0.342858 0.778926 0.777112 -0.013874	-0.031317 0.966875 0.973834 -0.040857	-0.017932 0.664377 0.951988 -0.019459	-0.017978 0.643400 0.953407 -0.017976	-0.069125 0.939599 0.951249 -0.027454	0.014368 0.967716 0.966549 0.006794	-0.022494 0.947392 0.973169 -0.026742	-0.028927 0.927375 0.981904 -0.033593	0.010213 0.955025 0.978054 -0.004965	-0.089244 0.934869 0.970495 -0.044687	-0.025114 0.972993 0.931516 0.006513	0.029502 0.520501 0.971053 0.007150	-0.003685 0.977586 0.980286 -0.001459	0 0.000000 9999
4 159	13 12	4 159	0.433360 0.778926 0.717869 0.037680	0.033038 0.966875 0.949762 0.023560	0.145053 0.664377 0.927570 0.022982	0.052038 0.643400 0.990179 0.002789	0.112236 0.939599 0.894342 0.032428	-0.012230 0.967716 0.975611 -0.011642	0.059711 0.947392 0.929713 -0.004120	0.166436 0.927375 0.855504 0.036978	0.071314 0.955025 0.969731 0.037552	0.106450 0.934869 0.929959 0.022309	0.033942 0.972993 0.941832 -0.011271	0.309747 0.520501 0.659563 0.017210	-0.000655 0.977586 0.975936 -0.009683	0 0.037680 9999
4 160	13 18	4 160	0.429951 0.778926 0.680600 -0.005498	0.007965 0.966875 0.937061 0.001055	-0.062418 0.664377 0.962501 -0.044924	-0.057696 0.643400 0.963676 -0.044237	0.067479 0.939599 0.945781 0.012506	0.031602 0.967716 0.935812 0.012142	0.028169 0.947392 0.977180 0.011067	0.095888 0.927375 0.948257 0.026294	0.035128 0.955025 0.966303 0.010120	0.035330 0.934869 0.972847 0.007231	0.042987 0.972993 0.963321 0.021019	0.018794 0.520501 0.966409 0.008482	-0.035439 0.977586 0.939347 -0.014324	0 0.000000 9999
4 161	13 20	4 161	0.293239 0.778926 0.839081 -0.006748	-0.003802 0.966875 0.985431 -0.004303	-0.059578 0.664377 0.964118 -0.010301	-0.057281 0.643400 0.965007 -0.007701	-0.045077 0.939599 0.969881 -0.025893	-0.011292 0.967716 0.978839 -0.011705	0.006987 0.947392 0.982451 -0.000576	-0.009759 0.927375 0.978747 -0.009255	0.004823 0.955025 0.984522 -0.002523	-0.037369 0.934869 0.979035 -0.009895	-0.032381 0.972993 0.971586 -0.009941	0.018914 0.520501 0.975571 0.027625	-0.011017 0.977586 0.977506 0.001432	0 0.000000 9999
5 6	19 9	5 6	0.233224 0.757846 0.767106 0.017898	-0.047323 0.960001 0.798693 -0.008733	-0.000755 0.976056 0.993226 0.001056	-0.001793 0.971405 0.995293 0.000760	0.069866 0.949508 0.975201 0.028215	-0.053522 0.970222 0.832027 0.000016	-0.074205 0.949675 0.957154 -0.028687	-0.145132 0.925681 0.866930 -0.029325	0.023328 0.960504 0.965043 0.000544	-0.074745 0.936606 0.957592 -0.010366	0.097977 0.973822 0.868941 0.029612	0.116075 0.959612 0.758891 0.005584	0.003073 0.974738 0.978922 -0.000369	10 0.023022 9999
5 7	19 20	5 7	0.378620 0.757846 0.793221 0.037339	-0.050180 0.960001 0.960237 -0.026912	-0.040814 0.976056 0.914192 -0.037249	-0.015829 0.971405 0.905515 -0.018023	-0.053887 0.949508 0.952409 -0.002980	0.019451 0.970222 0.973362 0.013547	-0.070881 0.949675 0.947604 -0.029410	-0.097402 0.925681 0.945654 -0.014639	0.098500 0.960504 0.961154 0.086747	-0.040537 0.936606 0.963793 0.005191	0.008758 0.973822 0.953766 -0.012978	-0.028696 0.959612 0.924465 -0.002404	-0.003107 0.974738 0.981249 -0.007474	8 0.056913 -9
5 8	19 20	5 8	0.402875 0.757846 0.761708 0.034917	-0.014219 0.960001 0.916929 0.034908	0.053321 0.976056 0.960860 0.050525	0.020962 0.971405 0.963932 0.019870	-0.060425 0.949508 0.961732 -0.033102	-0.004258 0.970222 0.966622 0.015891	-0.002816 0.949675 0.967803 0.009853	-0.082300 0.925681 0.954178 -0.016680	0.069292 0.960504 0.964540 0.055503	-0.033547 0.936606 0.969060 0.003719	-0.058197 0.973822 0.932597 -0.026760	0.088624 0.959612 0.937296 0.052536	-0.010909 0.974738 0.978328 -0.018474	8 0.044023 -9
5 9	19 20	5 9	0.354893 0.757846 0.817542 0.025831	-0.092064 0.960001 0.912634 -0.042985	-0.018336 0.976056 0.969387 -0.015738	0.000905 0.971405 0.969005 0.002844	0.017642 0.949508 0.971900 0.017672	-0.037961 0.970222 0.943192 -0.011645	-0.025998 0.949675 0.966483 -0.006333	-0.094089 0.925681 0.949734 -0.023258	0.019070 0.960504 0.962385 0.004020	-0.036127 0.936606 0.955768 0.000227	0.024793 0.973822 0.976546 0.018595	-0.007736 0.959612 0.951405 -0.032233	-0.008070 0.974738 0.974918 -0.010194	1 -0.033322 9999
5 10	19 15	5 10	0.348946 0.757846 0.807381 0.006508	0.071208 0.960001 0.945369 0.048823	0.000071 0.976056 0.947863 0.005557	0.000802 0.971405 0.949768 -0.000509	0.072801 0.949508 0.948191 0.019704	0.041265 0.970222 0.964901 0.030694	0.090615 0.949675 0.914975 0.021997	0.122423 0.925681 0.932078 0.041809	0.044673 0.960504 0.932461 0.006250	0.106929 0.936606 0.933281 0.027132	0.049725 0.973822 0.953204 0.025366	0.070073 0.959612 0.883199 -0.001432	0.005431 0.974738 0.985645 -0.000441	7 0.016495 9999
5 11	19 12	5 11	0.189482 0.757846 0.819253 -0.009035	-0.025423 0.960001 0.883207 0.008184	-0.000423 0.976056 0.968518 0.002530	-0.000162 0.971405 0.967333 -0.001758	0.023574 0.949508 0.958938 -0.004947	-0.038425 0.970222 0.876994 0.001092	-0.038014 0.949675 0.971407 -0.014331	-0.114677 0.925681 0.917493 -0.030368	0.013553 0.960504 0.948819 -0.001102	-0.038022 0.936606 0.980971 -0.001063	0.096777 0.973822 0.814307 0.012567	0.040844 0.959612 0.946286 -0.001433	0.002817 0.974738 0.985517 -0.003591	0 0.000000 9999
5 12	19 14	5 12	0.311363 0.757846 0.694590 0.038309	0.027914 0.960001 0.838356 -0.012277	-0.001755 0.976056 0.754882 0.001599	-0.010207 0.971405 0.749093 0.004987	-0.145480 0.949508 0.828664 -0.057273	0.077851 0.970222 0.863985 0.047497	-0.076136 0.949675 0.926454 -0.018289	-0.111799 0.925681 0.891366 -0.015641	0.038532 0.960504 0.964073 0.009945	-0.104193 0.936606 0.923029 -0.034001	0.078377 0.973822 0.866417 0.014305	-0.100481 0.959612 0.774298 0.000327	0.007734 0.974738 0.987976 0.000195	4 -0.046841 224
5 13	19 18	5 13	0.345294 0.757846 0.806727 0.013818	-0.044050 0.960001 0.927214 -0.036135	0.000471 0.976056 0.955081 0.008943	-0.000459 0.971405 0.953594 -0.005899	-0.081211 0.949508 0.930527 -0.043955	-0.070373 0.970222 0.891917 -0.037040	0.052688 0.949675 0.957004 0.024846	-0.074946 0.925681 0.937946 -0.061087	0.039616 0.960504 0.958283 0.027259	-0.101825 0.936606 0.908885 -0.023920	-0.114537 0.973822 0.786451 -0.034765	0.058566 0.959612 0.877388 -0.009375	0.001649 0.974738 0.978921 -0.002724	7 -0.029053 9999
5 14	19 19	5 14	0.361272 0.757846 0.805759 0.015737	-0.053327 0.960001 0.887583 -0.004267	-0.005298 0.976056 0.955205 -0.009334	-0.000501 0.971405 0.955117 -0.004244	-0.031295 0.949508 0.965647 -0.015733	-0.031570 0.970222 0.955465 -0.017863	-0.039094 0.949675 0.957560 -0.012736	-0.111062 0.925681 0.935779 -0.034880	0.038285 0.960504 0.960456 0.020788	-0.049433 0.936606 0.914145 0.030838	-0.028680 0.973822 0.950778 -0.003826	0.040979 0.959612 0.924255 -0.007224	0.045433 0.974738 0.976719 0.042895	7 -0.023429 9999
5 15	19 14	5 15	0.312419 0.757846 0.831278 -0.011868	-0.032861 0.960001 0.962227 -0.042659	0.000957 0.976056 0.982305 -0.000822	0.000709 0.971405 0.960612 0.001868	0.088754 0.949508 0.910490 -0.000420	0.034759 0.970222 0.952278 0.003425	0.007088 0.949675 0.973650 0.007475	0.105310 0.925681 0.931612 0.005806	0.031545 0.960504 0.943199 0.014393	0.079871 0.936606 0.942687 0.009761	0.011814 0.973822 0.963382 -0.018650	0.065555 0.959612 0.911645 -0.002710	-0.002917 0.974738 0.981528 -0.003789	0 0.000000 9999
5 16	19 20	5 16	0.403922 0.757846 0.761802 0.008881	0.014986 0.960001 0.967769 -0.005013	-0.000789 0.976056 0.952495 -0.003044	0.107853 0.971405 0.955228 0.101472	0.050254 0.949508 0.946719 0.010916	0.005189 0.970222 0.972281 0.006717	0.050958 0.949675 0.960018 0.022358	0.093168 0.925681 0.940914 0.024589	0.005349 0.960504 0.957650 -0.020304	0.078980 0.936606 0.943616 0.023871	-0.012543 0.973822 0.956525 -0.012583	0.027852 0.959612 0.937074 0.002132	-0.013401 0.974738 0.978787 -0.006945	7 0.014778 9999
5 17	19 19	5 17	0.389335 0.757846 0.748518 -0.007265	0.018433 0.960001 0.970115 0.005670	-0.004782 0.976056 0.949024 0.006809	-0.008820 0.971405 0.947825 0.002392	0.042187 0.949508 0.965104 0.025199	-0.035357 0.970222 0.974917 -0.036575	0.040903 0.949675 0.972788 0.031062	0.030093 0.925681 0.962438 0.004454	-0.000527 0.960504 0.971588 0.011115	0.015030 0.936606 0.969232 0.009675	0.016632 0.973822 0.973278 0.014461	0.025308 0.959612 0.964576 0.019660	-0.021777 0.974738 0.957176 -0.018744	0 0.000000 9999
5 18	19 20	5 18	0.328869 0.757846 0.815073 -0.001400	0.087381 0.960001 0.915100 0.030087	0.021996 0.976056 0.906747 0.025671	0.018565 0.971405 0.910502 0.035621	-0.024595 0.949508 0.964019 -0.004162	-0.004127 0.970222 0.969627 0.003624	-0.002049 0.949675 0.966184 -0.004738	0.000298 0.925681 0.962866 0.010311	0.004862 0.960504 0.967509 -0.008632	-0.023527 0.936606 0.970065 0.017856	0.012663 0.973822 0.958573 0.001799	0.002264 0.959612 0.937887 0.026631	-0.031790 0.974738 0.982683 -0.028860	0 0.000000 9999
5 19	19 18	5 19	0.370185 0.757846 0.803848 0.019703	0.040578 0.960001 0.934870 0.006922	-0.000412 0.976056 0.985486 -0.002712	0.027188 0.971405 0.972776 0.017000	0.096585 0.949508 0.935853 0.030629	0.002368 0.970222 0.969859 -0.003921	0.028564 0.949675 0.971514 0.007186	0.001231 0.925681 0.965179 -0.007303	-0.048593 0.960504 0.899819 -0.010801	-0.078370 0.936606 0.943199 -0.017564	0.017823 0.973822 0.975395 -0.005105	0.025293 0.959612 0.975321 0.000295	-0.013424 0.974738 0.973964 -0.024149	4 0.024566 9999
5 20	19 20	5 20	0.406616 0.757846 0.738400 0.012687	-0.028360 0.960001 0.959537 -0.005866	0.011814 0.976056 0.973924 0.010658	-0.015456 0.971405 0.972392 -0.013849	0.033892 0.949508 0.969122 0.015690	-0.026471 0.970222 0.961933 -0.021891	0.018822 0.949675 0.946086 0.000618	-0.007991 0.925681 0.973798 -0.013069	0.031244 0.960504 0.964037 0.016002	0.008198 0.936606 0.969343 0.003786	-0.016601 0.973822 0.962951 -0.011738	0.021238 0.959612 0.955672 0.000145	-0.010695 0.974738 0.980965 -0.010698	8 0.014248 9999
5 21	19 20	5 21	0.385133 0.757846 0.753038 0.013664	-0.021979 0.960001 0.971267 -0.010916	0.007714 0.976056 0.944606 0.016869	-0.002130 0.971405 0.946784 0.006152	-0.032509 0.949508 0.961095 0.009580	-0.008559 0.970222 0.962546 0.001422	-0.006883 0.949675 0.969559 -0.000541	-0.072739 0.925681 0.950714 -0.009277	-0.022879 0.960504 0.972336 -0.017051	-0.040087 0.936606 0.972216 -0.000751	0.006766 0.973822 0.952676 0.020059	0.006853 0.959612 0.965547 -0.001739	0.010487 0.974738 0.969884 0.012708	10 0.016556 9999
5 22	19 19	5 22	0.340182 0.757846 0.805259 0.000431	-0.032159 0.960001 0.968730 -0.015937	0.016414 0.976056 0.957939 0.020812	0.014296 0.971405 0.958350 0.022803	-0.011430 0.949508 0.968710 0.001036	-0.040925 0.970222 0.943644 -0.009728	-0.021103 0.949675 0.966822 -0.016512	-0.106275 0.925681 0.928960 -0.010818	0.041072 0.960504 0.976288 0.019054	-0.042016 0.936606 0.956616 0.001917	-0.004795 0.973822 0.957675 0.010833	0.023371 0.959612 0.962248 0.011084	0.028778 0.974738 0.983251 0.031545	8 0.002866 9999
5 23	19 20	5 23	0.370248 0.757846 0.752373 0.006007	0.005634 0.960001 0.977587 0.003969	0.028471 0.976056 0.962116 0.028336	0.035440 0.971405 0.962491 0.034874	-0.038876 0.949508 0.962844 -0.003276	0.004018 0.970222 0.980013 0.008426	-0.034269 0.949675 0.974224 -0.041400	0.014073 0.925681 0.977900 0.020898	-0.003492 0.960504 0.974234 -0.008323	-0.036383 0.936606 0.972214 -0.005384	-0.032025 0.973822 0.939607 -0.006560	0.018333 0.959612 0.973316 0.004042	-0.026283 0.974738 0.974794 -0.025417	6 -0.015770 9999
5 24	19 20	5 24	0.325292 0.757846 0.813178 0.010114	0.073103 0.960001 0.904710 0.029025	-0.000028 0.976056 0.973671 -0.003650	-0.000199 0.971405 0.980072 -0.009291	0.105065 0.949508 0.903101 0.023770	0.000494 0.970222 0.966885 -0.016514	0.034185 0.949675 0.954599 -0.002861	0.054942 0.925681 0.960558 -0.002087	-0.047042 0.960504 0.880604 0.021795	-0.084615 0.936606 0.950532 -0.022318	0.018766 0.973822 0.965431 -0.001177	0.011894 0.959612 0.952325 -0.009818	0.019305 0.974738 0.979301 0.019251	4 0.015505 9999
5 25	19 20	5 25	0.389057 0.757846 0.752848 0.020125	-0.060782 0.960001 0.955594 -0.023619	-0.009795 0.976056 0.964845 -0.002263	-0.005184 0.971405 0.965459 -0.000772	0.006445 0.949508 0.967385 0.020277	0.000577 0.970222 0.951539 0.019068	-0.050584 0.949675 0.960812 -0.035357	-0.043837 0.925681 0.944397 0.000847	0.001217 0.960504 0.979102 -0.011699	-0.002297 0.936606 0.969037 0.005968	-0.026358 0.973822 0.939128 -0.002971	0.011933 0.959612 0.967691 0.002479	-0.002268 0.974738 0.987376 -0.006679	6 -0.026675 9999
5 26	19 20	5 26	0.325225 0.757846 0.814301 0.010709	0.011118 0.960001 0.980931 0.001141	-0.023818 0.976056 0.931809 -0.022426	-0.018504 0.971405 0.931094 -0.019444	-0.050294 0.949508 0.944065 0.011158	-0.012958 0.970222 0.955250 -0.040231	-0.084371 0.949675 0.917623 -0.029393	-0.004593 0.925681 0.981085 -0.011964	-0.002610 0.960504 0.977213 -0.014334	-0.034218 0.936606 0.981172 -0.000896	-0.001585 0.973822 0.981257 -0.011513	-0.027586 0.959612 0.952187 -0.007148	-0.004554 0.974738 0.979262 -0.007320	6 -0.017742 9999
5 27	19 20	5 27	0.382265 0.757846 0.760798 0.018962	-0.027457 0.960001 0.970794 -0.011179	0.008988 0.976056 0.962728 -0.000653	0.009054 0.971405 0.963132 -0.001610	-0.066083 0.949508 0.956631 -0.019308	-0.040383 0.970222 0.957371 -0.033718	-0.083782 0.949675 0.957206 -0.053975	-0.096566 0.925681 0.954862 -0.039989	0.030891 0.960504 0.977187 0.019551	-0.064318 0.936606 0.968551 -0.027496	-0.033860 0.973822 0.943884 -0.008198	0.013654 0.959612 0.974849 0.011966	0.002403 0.974738 0.986241 0.004311	6 -0.031992 9999
5 28	19 20	5 28	0.351889 0.757846 0.762672 -0.011302	0.012307 0.960001 0.931962 -0.018466	-0.002753 0.976056 0.965265 -0.001119	-0.002607 0.971405 0.967390 -0.000165	0.020985 0.949508 0.963477 -0.010771	-0.035944 0.970222 0.943548 -0.006901	0.057984 0.949675 0.945838 0.008234	-0.079141 0.925681 0.959933 -0.022563	-0.063452 0.960504 0.906303 -0.014804	-0.045806 0.936606 0.959562 -0.000841	0.011572 0.973822 0.978811 0.007649	0.009993 0.959612 0.960367 -0.012071	0.016183 0.974738 0.976267 0.008254	0 0.000000 9999
5 29	19 20	5 29	0.396247 0.757846 0.728393 -0.001259	-0.008328 0.960001 0.975995 -0.007339	0.017743 0.976056 0.958744 0.009228	0.007197 0.971405 0.957798 0.000465	-0.039827 0.949508 0.967598 -0.007343	0.025061 0.970222 0.978262 0.023007	0.032792 0.949675 0.955124 0.009496	-0.012684 0.925681 0.969813 -0.016179	0.013306 0.960504 0.968514 -0.002777	-0.010839 0.936606 0.973043 -0.011178	0.006942 0.973822 0.950126 0.020199	-0.044728 0.959612 0.960413 -0.034403	0.000658 0.974738 0.979036 0.002694	0 0.000000 9999
5 30	19 20	5 30	0.326915 0.757846 0.810268 -0.004265	-0.066612 0.960001 0.956095 -0.041803	0.018840 0.976056 0.965656 0.015269	0.017772 0.971405 0.965228 0.007919	-0.047293 0.949508 0.960877 -0.003637	-0.031669 0.970222 0.943401 -0.008474	-0.093289 0.949675 0.935253 -0.043992	-0.106728 0.925681 0.942248 -0.030363	-0.007186 0.960504 0.952728 -0.023290	-0.053873 0.936606 0.974228 -0.024289	-0.001577 0.973822 0.971713 -0.003678	0.033646 0.959612 0.951154 0.009565	0.042967 0.974738 0.981103 0.036204	0 0.000000 9999
5 31	19 20	5 31	0.330484 0.757846 0.752627 0.007417	-0.025562 0.960001 0.968110 -0.018724	0.018259 0.976056 0.963207 0.024030	0.018131 0.971405 0.965246 0.020395	-0.045172 0.949508 0.970539 -0.022912	-0.016997 0.970222 0.955264 0.010299	0.100001 0.949675 0.922269 0.029365	0.008036 0.925681 0.972653 -0.002001	0.046634 0.960504 0.954041 0.025051	-0.100404 0.936606 0.948454 -0.042563	-0.053342 0.973822 0.872977 0.010867	0.050564 0.959612 0.929480 0.000983	0.058713 0.974738 0.970414 0.055481	9 -0.017768 9999
5 32	19 20	5 32	0.405083 0.757846 0.722701 0.003850	0.056764 0.960001 0.960887 0.024297	-0.032754 0.976056 0.972553 -0.032394	-0.055906 0.971405 0.972197 -0.059543	0.087153 0.949508 0.921414 0.024282	0.000968 0.970222 0.976612 -0.004972	0.068879 0.949675 0.915044 0.000298	0.132970 0.925681 0.910702 0.025632	-0.004440 0.960504 0.963796 -0.018962	0.103414 0.936606 0.917725 0.007782	-0.010386 0.973822 0.968008 -0.034228	0.044041 0.959612 0.949098 0.017855	0.014639 0.974738 0.979941 0.022697	3 -0.015141 9999
5 33	19 20	5 33	0.420251 0.757846 0.712127 0.027343	-0.027956 0.960001 0.962513 -0.002462	0.028713 0.976056 0.930593 0.023901	0.022284 0.971405 0.926514 0.017014	-0.022217 0.949508 0.954832 -0.035560	0.069749 0.970222 0.945838 0.042808	0.091998 0.949675 0.928693 0.056409	0.076460 0.925681 0.943478 0.007779	0.005608 0.960504 0.955772 -0.002502	0.063392 0.936606 0.937818 0.022410	0.022956 0.973822 0.967656 -0.000591	-0.033302 0.959612 0.945785 -0.024285	0.019098 0.974738 0.975164 0.015487	6 0.039273 425
5 34	19 20	5 34	0.353442 0.757846 0.772430 0.002610	-0.040572 0.960001 0.959124 -0.021511	0.041915 0.976056 0.900781 0.049096	0.067298 0.971405 0.900200 0.065760	-0.058885 0.949508 0.942325 -0.012731	0.004543 0.970222 0.972496 0.005691	-0.082927 0.949675 0.926522 -0.026403	-0.078067 0.925681 0.942344 -0.010006	0.019730 0.960504 0.971292 -0.000144	-0.033747 0.936606 0.969711 0.000168	0.029051 0.973822 0.966014 0.012300	-0.070150 0.959612 0.923077 -0.024794	-0.012828 0.974738 0.977696 -0.015475	6 -0.008301 9999
5 35	19 20	5 35	0.381786 0.757846 0.722818 -0.018035	0.013312 0.960001 0.940576 -0.020050	0.000413 0.976056 0.974809 0.004687	0.023912 0.971405 0.972430 0.023480	0.020541 0.949508 0.938190 -0.026763	-0.018161 0.970222 0.957381 -0.014540	0.024263 0.949675 0.960002 -0.006555	0.011591 0.925681 0.961601 -0.000062	-0.030666 0.960504 0.916075 -0.010057	-0.024069 0.936606 0.959660 0.026685	-0.007650 0.973822 0.934461 0.002958	0.016094 0.959612 0.946984 -0.016793	0.012378 0.974738 0.979493 0.012237	0 0.000000 9999
5 36	19 20	5 36	0.397443 0.757846 0.737363 -0.002147	-0.002701 0.960001 0.956248 -0.010521	0.022563 0.976056 0.947729 0.026238	0.019093 0.971405 0.953987 0.026071	0.000412 0.949508 0.958224 -0.003402	-0.012241 0.970222 0.954262 -0.004161	-0.007803 0.949675 0.950344 -0.003167	-0.042572 0.925681 0.963616 -0.020928	-0.050247 0.960504 0.939097 -0.010267	-0.055010 0.936606 0.969506 -0.020163	0.023061 0.973822 0.969669 0.009881	0.010741 0.959612 0.962090 0.006468	-0.000605 0.974738 0.958784 0.004449	0 0.000000 9999
5 37	19 20	5 37	0.417775 0.757846 0.716600 0.018255	-0.036569 0.960001 0.962245 -0.020861	-0.006708 0.976056 0.945434 0.000584	-0.009094 0.971405 0.947905 -0.000265	0.002445 0.949508 0.962222 0.019925	0.012872 0.970222 0.971556 0.014927	0.012736 0.949675 0.964977 -0.008200	0.023792 0.925681 0.965668 0.022121	-0.008888 0.960504 0.966461 -0.027408	0.000192 0.936606 0.961722 0.023837	-0.004509 0.973822 0.934713 0.026005	-0.013194 0.959612 0.948500 -0.004685	0.009096 0.974738 0.979603 0.005240	8 -0.022368 9999
5 38	19 20	5 38	0.344371 0.757846 0.798754 0.005615	0.050755 0.960001 0.958235 0.020037	-0.013313 0.976056 0.904454 -0.005922	0.000743 0.971405 0.909204 0.018783	-0.095897 0.949508 0.915731 -0.029353	0.004566 0.970222 0.966698 -0.012322	-0.034824 0.949675 0.957281 -0.004142	-0.073411 0.925681 0.956973 -0.013713	0.018436 0.960504 0.959169 0.003455	-0.059584 0.936606 0.960098 -0.008403	-0.007962 0.973822 0.976356 -0.013353	-0.055513 0.959612 0.917804 -0.010959	-0.045187 0.974738 0.977405 -0.040673	4 -0.012838 9999
5 39	19 20	5 39	0.376812 0.757846 0.759535 0.008639	0.001650 0.960001 0.965754 0.028687	-0.012504 0.976056 0.967815 -0.007876	-0.016472 0.971405 0.968413 -0.007701	-0.023190 0.949508 0.961398 0.011406	-0.019602 0.970222 0.971694 -0.015810	0.022644 0.949675 0.965774 0.011441	0.002527 0.925681 0.965205 0.012294	0.023436 0.960504 0.970890 0.008186	-0.048065 0.936606 0.966755 -0.016192	-0.053837 0.973822 0.913595 -0.017098	0.022610 0.959612 0.955706 0.002926	-0.024646 0.974738 0.984117 -0.022806	9 -0.011827 9999
5 40	19 20	5 40	0.371911 0.757846 0.767541 0.012032	0.034941 0.960001 0.972827 0.023729	-0.000263 0.976056 0.973480 -0.002321	0.026740 0.971405 0.972495 0.025461	0.063365 0.949508 0.946111 0.006471	-0.007885 0.970222 0.974519 -0.018219	0.063215 0.949675 0.947529 0.019091	0.136882 0.925681 0.916811 0.039973	0.039201 0.960504 0.957797 0.023935	0.095603 0.936606 0.941750 0.037459	0.011952 0.973822 0.970375 -0.009180	0.009356 0.959612 0.968812 -0.012596	-0.029537 0.974738 0.982138 -0.026557	7 0.021931 9999
5 41	19 20	5 41	0.326552 0.757846 0.789511 -0.007114	0.004839 0.960001 0.977899 0.015249	0.027750 0.976056 0.966504 0.025973	0.026319 0.971405 0.965352 0.025571	-0.054097 0.949508 0.964089 -0.022453	-0.017065 0.970222 0.981608 -0.018164	-0.025233 0.949675 0.978548 -0.021625	-0.025876 0.925681 0.981315 -0.020142	0.028638 0.960504 0.978425 0.017721	-0.035319 0.936606 0.972730 0.003655	-0.036041 0.973822 0.943620 -0.011265	0.004443 0.959612 0.978067 0.002940	0.010200 0.974738 0.985538 0.013779	0 0.000000 9999
5 42	19 20	5 42	0.359708 0.757846 0.769346 -0.002690	0.002899 0.960001 0.974409 -0.008942	0.009550 0.976056 0.977188 0.010843	0.007896 0.971405 0.975803 0.016559	0.055343 0.949508 0.953158 0.010366	0.011482 0.970222 0.979839 -0.000095	0.032218 0.949675 0.938185 -0.012169	0.103663 0.925681 0.937908 0.021684	-0.035919 0.960504 0.965866 -0.041991	0.082062 0.936606 0.941934 0.019180	0.010941 0.973822 0.979290 -0.009650	-0.002231 0.959612 0.964542 -0.019412	-0.007554 0.974738 0.980812 -0.010593	0 0.000000 9999
5 43	19 20	5 43	0.328081 0.757846 0.805491 0.021491	-0.025694 0.960001 0.978855 -0.009699	0.018242 0.976056 0.920076 0.019447	0.019682 0.971405 0.920095 0.018780	-0.047571 0.949508 0.964898 -0.014272	0.010188 0.970222 0.976597 0.011797	-0.050133 0.949675 0.966844 -0.025384	-0.070015 0.925681 0.945481 0.010704	0.030066 0.960504 0.976971 0.021849	-0.006648 0.936606 0.980661 0.021437	0.010085 0.973822 0.972095 0.012548	-0.035019 0.959612 0.958834 -0.019850	-0.013953 0.974738 0.985832 -0.016336	6 -0.023357 9999
5 44	19 20	5 44	0.287733 0.757846 0.849821 -0.000046	-0.056847 0.960001 0.924828 -0.007383	-0.019498 0.976056 0.973624 -0.013914	-0.013765 0.971405 0.972789 -0.006869	0.049421 0.949508 0.971703 0.033290	-0.031971 0.970222 0.926788 0.003733	0.056740 0.949675 0.977403 0.053325	-0.108256 0.925681 0.932549 -0.023014	0.008934 0.960504 0.981265 -0.010825	-0.045123 0.936606 0.968943 -0.009623	0.009530 0.973822 0.975240 0.011123	0.023752 0.959612 0.954691 0.004662	-0.000781 0.974738 0.985519 0.000742	0 0.000000 9999
5 45	19 20	5 45	0.344853 0.757846 0.790270 -0.005703	0.040187 0.960001 0.969417 0.028105	0.021617 0.976056 0.945920 0.015303	0.019788 0.971405 0.944785 0.017146	-0.039174 0.949508 0.923260 0.030928	0.036260 0.970222 0.971580 0.023025	-0.028675 0.949675 0.980481 -0.016591	-0.018962 0.925681 0.969403 0.020776	0.011825 0.960504 0.970456 -0.005721	-0.041525 0.936606 0.965638 -0.000565	0.005545 0.973822 0.965960 0.017270	-0.024410 0.959612 0.961466 -0.006389	0.017228 0.974738 0.981351 0.017274	0 0.000000 9999
5 46	19 20	5 46	0.341044 0.757846 0.783927 -0.009877	0.003132 0.960001 0.980479 0.006726	0.000662 0.976056 0.959164 0.001308	-0.005048 0.971405 0.961036 -0.001771	-0.049386 0.949508 0.966403 -0.013135	-0.020817 0.970222 0.979597 -0.014869	-0.003861 0.949675 0.980635 -0.015816	-0.065704 0.925681 0.974868 -0.034485	0.018120 0.960504 0.978063 0.006285	-0.070151 0.936606 0.969450 -0.032694	-0.033148 0.973822 0.952581 -0.010441	-0.007948 0.959612 0.977684 -0.009153	-0.008939 0.974738 0.982124 -0.006990	0 0.000000 9999
5 47	19 20	5 47	0.350232 0.757846 0.799327 -0.000409	-0.010578 0.960001 0.972735 -0.009596	0.001244 0.976056 0.958842 0.000233	0.000310 0.971405 0.954644 -0.001816	0.027697 0.949508 0.960936 -0.021568	-0.007783 0.970222 0.979051 -0.008740	0.055585 0.949675 0.943262 0.003174	0.062598 0.925681 0.965677 0.014196	-0.045318 0.960504 0.966479 -0.043329	0.075562 0.936606 0.954891 0.022549	0.004579 0.973822 0.977108 -0.006812	0.018310 0.959612 0.954117 -0.013752	-0.014028 0.974738 0.984763 -0.013453	0 0.000000 9999
5 48	19 20	5 48	0.364202 0.757846 0.773431 -0.002806	0.058624 0.960001 0.968540 0.039120	0.009404 0.976056 0.927321 0.006310	0.017607 0.971405 0.928325 0.018882	-0.073669 0.949508 0.925886 -0.013703	-0.012302 0.970222 0.972653 -0.019682	-0.050268 0.949675 0.965941 -0.036347	-0.051035 0.925681 0.964130 -0.017789	0.009585 0.960504 0.973816 -0.000001	-0.056990 0.936606 0.968393 -0.015186	-0.007745 0.973822 0.964932 -0.006743	-0.017394 0.959612 0.956274 0.001116	-0.018977 0.974738 0.971493 -0.014093	0 0.000000 9999
5 49	19 19	5 49	0.341179 0.757846 0.828047 0.015156	0.015646 0.960001 0.965654 -0.007845	0.000716 0.976056 0.956544 0.002011	0.001288 0.971405 0.971278 -0.000822	0.063534 0.949508 0.930495 -0.006841	0.019895 0.970222 0.957171 -0.001168	-0.039292 0.949675 0.975461 -0.026632	0.086192 0.925681 0.939728 -0.008714	0.021153 0.960504 0.973402 0.001500	0.058432 0.936606 0.956095 0.002097	0.043965 0.973822 0.971225 0.029990	0.039833 0.959612 0.926995 0.006210	0.002311 0.974738 0.981199 -0.002480	10 0.021320 9999
5 50	19 20	5 50	0.390908 0.757846 0.745826 0.006616	0.043469 0.960001 0.958991 0.025551	-0.000433 0.976056 0.951553 0.001206	-0.006302 0.971405 0.949390 -0.005818	-0.090172 0.949508 0.945177 -0.042705	0.027490 0.970222 0.969244 0.018375	0.027385 0.949675 0.954043 -0.004267	-0.005361 0.925681 0.959897 0.007704	0.026303 0.960504 0.972874 0.012715	-0.055674 0.936606 0.956110 -0.005438	-0.048216 0.973822 0.916806 -0.008603	0.040653 0.959612 0.949067 0.017595	0.016237 0.974738 0.980704 0.011958	4 -0.016809 9999
5 51	19 18	5 51	0.391332 0.757846 0.781901 0.021140	0.000805 0.960001 0.959345 -0.008990	0.001348 0.976056 0.966072 -0.000228	0.002764 0.971405 0.969634 0.009238	0.049948 0.949508 0.934879 -0.016062	-0.007698 0.970222 0.971666 -0.011594	0.020426 0.949675 0.949767 -0.020954	0.125748 0.925681 0.908882 0.024306	0.007806 0.960504 0.944117 -0.019240	0.079722 0.936606 0.925371 0.001558	0.018504 0.973822 0.958326 -0.002240	0.035701 0.959612 0.934710 -0.001613	-0.000573 0.974738 0.980287 -0.005974	7 0.022668 9999
5 52	19 20	5 52	0.305919 0.757846 0.795395 -0.003355	0.035584 0.960001 0.902599 -0.009212	0.000548 0.976056 0.943132 0.001759	-0.005504 0.971405 0.898396 0.000376	0.048458 0.949508 0.945099 0.002475	0.033106 0.970222 0.956264 0.021397	0.060866 0.949675 0.963421 0.029177	0.107547 0.925681 0.931955 0.044161	-0.046129 0.960504 0.928880 -0.015394	0.015157 0.936606 0.958810 0.035236	0.026959 0.973822 0.951222 0.004122	0.014183 0.959612 0.940321 -0.005528	-0.009880 0.974738 0.977269 -0.016950	0 0.000000 9999
5 53	19 19	5 53	0.270566 0.757846 0.797883 -0.006792	-0.026145 0.960001 0.933189 -0.001487	-0.012807 0.976056 0.886176 -0.022788	-0.009257 0.971405 0.872506 -0.018247	-0.059527 0.949508 0.923601 -0.000858	0.035257 0.970222 0.970578 0.040759	-0.032878 0.949675 0.936325 -0.002977	-0.104438 0.925681 0.883372 0.007085	0.069297 0.960504 0.959234 0.061140	-0.021350 0.936606 0.948312 0.018492	0.023880 0.973822 0.939553 -0.012049	-0.089165 0.959612 0.867656 -0.021672	0.051408 0.974738 0.970585 0.048133	0 0.000000 9999
5 54	19 20	5 54	0.375618 0.757846 0.727262 0.028450	-0.036520 0.960001 0.958653 -0.017594	-0.005875 0.976056 0.938621 -0.004181	0.000406 0.971405 0.958671 0.000214	-0.026011 0.949508 0.941020 0.027171	-0.013855 0.970222 0.968041 0.004297	0.021413 0.949675 0.948361 -0.008530	-0.050196 0.925681 0.971705 -0.027968	0.028820 0.960504 0.949670 -0.003521	-0.082485 0.936606 0.954081 -0.040094	-0.032653 0.973822 0.881152 0.023736	0.038717 0.959612 0.892592 -0.016086	0.047070 0.974738 0.977190 0.040942	9 -0.033774 9999
5 55	19 20	5 55	0.349000 0.757846 0.727825 -0.019736	-0.036021 0.960001 0.907424 0.003677	-0.043935 0.976056 0.963403 -0.043509	-0.040087 0.971405 0.955355 -0.041376	-0.013754 0.949508 0.968542 -0.016173	0.047355 0.970222 0.908144 0.018518	-0.013069 0.949675 0.969262 0.006921	0.062875 0.925681 0.931980 -0.015433	0.006275 0.960504 0.966335 -0.010421	-0.057968 0.936606 0.937862 0.006859	0.021216 0.973822 0.953613 -0.003480	0.057398 0.959612 0.930763 0.020249	0.007059 0.974738 0.975207 0.002954	0 0.000000 9999
5 56	19 20	5 56	0.257425 0.757846 0.812093 -0.009651	-0.047145 0.960001 0.883934 -0.013300	-0.027739 0.976056 0.953841 -0.025866	-0.024768 0.971405 0.955721 -0.024532	0.009213 0.949508 0.965012 0.012634	-0.026252 0.970222 0.912049 0.010938	-0.054568 0.949675 0.960077 -0.020627	-0.099216 0.925681 0.911895 -0.005220	0.032109 0.960504 0.931642 0.010083	-0.054195 0.936606 0.965996 -0.012068	0.009814 0.973822 0.953336 -0.015478	0.051701 0.959612 0.948538 0.018119	0.000689 0.974738 0.973982 -0.003089	0 0.000000 9999
5 57	19 20	5 57	0.382018 0.757846 0.725429 0.012592	0.009299 0.960001 0.966451 -0.004907	-0.005460 0.976056 0.966090 -0.001277	-0.014772 0.971405 0.965771 -0.007170	-0.066703 0.949508 0.941875 -0.007699	0.040291 0.970222 0.969193 0.030845	0.056882 0.949675 0.946856 0.013533	0.010990 0.925681 0.972592 0.004682	0.011184 0.960504 0.965095 -0.002561	-0.061570 0.936606 0.958001 -0.013091	-0.061502 0.973822 0.880853 -0.012441	0.025002 0.959612 0.927822 -0.023167	0.004087 0.974738 0.969654 -0.000692	6 0.013054 9999
5 58	19 20	5 58	0.335438 0.757846 0.762824 -0.012700	0.045607 0.960001 0.970629 0.029869	0.001644 0.976056 0.901844 0.009083	0.009823 0.971405 0.901630 0.007121	-0.096516 0.949508 0.915830 -0.030928	0.048366 0.970222 0.903103 0.008084	-0.122933 0.949675 0.869505 -0.030073	0.039795 0.925681 0.975557 0.002150	0.045552 0.960504 0.973294 0.035699	-0.027581 0.936606 0.968142 0.009672	0.033586 0.973822 0.962120 0.013998	-0.070309 0.959612 0.888150 -0.017028	-0.022233 0.974738 0.971014 -0.024597	0 0.000000 9999
5 59	19 20	5 59	0.380596 0.757846 0.752583 -0.005282	0.050585 0.960001 0.933619 0.006349	-0.000725 0.976056 0.927035 -0.003719	-0.001194 0.971405 0.926871 -0.008708	-0.004761 0.949508 0.965144 0.028992	0.025651 0.970222 0.963598 0.016057	-0.005642 0.949675 0.961185 0.003598	0.010363 0.925681 0.971091 0.005608	0.018393 0.960504 0.966588 -0.005301	-0.043258 0.936606 0.966526 -0.006593	-0.016187 0.973822 0.970666 -0.013896	-0.052887 0.959612 0.940431 -0.015784	-0.001983 0.974738 0.982479 -0.005343	0 0.000000 9999
5 60	19 20	5 60	0.383943 0.757846 0.760755 0.029350	0.037066 0.960001 0.904276 0.004909	0.029817 0.976056 0.960306 0.024125	-0.003954 0.971405 0.965741 -0.007141	0.064712 0.949508 0.939836 0.025798	-0.022534 0.970222 0.942489 0.004847	0.055503 0.949675 0.922355 -0.005115	0.004266 0.925681 0.963786 0.051501	-0.070970 0.960504 0.880129 -0.013099	-0.036964 0.936606 0.952506 0.023117	0.021208 0.973822 0.969464 0.011438	0.040665 0.959612 0.948300 0.017786	-0.007670 0.974738 0.971625 -0.007841	7 0.038879 450
5 61	19 20	5 61	0.383617 0.757846 0.758130 0.001450	0.044386 0.960001 0.960602 0.040174	0.006901 0.976056 0.934286 0.009534	-0.004720 0.971405 0.936692 0.003171	-0.027294 0.949508 0.970783 -0.010167	-0.036760 0.970222 0.965540 -0.021332	-0.025047 0.949675 0.974366 -0.015079	-0.049423 0.925681 0.951437 0.004301	0.013030 0.960504 0.976464 0.003286	-0.043478 0.936606 0.964094 -0.001084	-0.021816 0.973822 0.947247 -0.010363	0.006581 0.959612 0.959547 0.014542	-0.000331 0.974738 0.973556 0.005279	6 -0.004676 9999
5 62	19 20	5 62	0.395643 0.757846 0.735926 -0.009850	-0.080829 0.960001 0.923015 -0.032610	0.024468 0.976056 0.952273 0.026443	0.024423 0.971405 0.948405 0.022784	-0.053025 0.949508 0.960955 -0.023939	-0.001667 0.970222 0.962053 0.009284	-0.027125 0.949675 0.965168 -0.016470	-0.073619 0.925681 0.955169 -0.027493	0.011522 0.960504 0.967622 -0.009433	-0.060701 0.936606 0.955564 -0.018310	-0.054920 0.973822 0.918267 -0.019094	0.043451 0.959612 0.948345 0.016408	-0.023657 0.974738 0.983463 -0.021526	0 0.000000 9999
5 63	19 20	5 63	0.411245 0.757846 0.720390 0.009782	0.024321 0.960001 0.954460 -0.004279	0.000557 0.976056 0.971250 0.011259	0.000255 0.971405 0.973101 0.012125	0.083190 0.949508 0.922955 0.016417	0.069920 0.970222 0.925581 0.042216	0.065765 0.949675 0.966046 0.031888	0.110371 0.925681 0.924663 0.022760	-0.004129 0.960504 0.955725 -0.032755	0.027294 0.936606 0.955714 0.001397	0.035482 0.973822 0.967119 0.014701	0.023380 0.959612 0.954784 -0.005227	-0.012147 0.974738 0.946238 -0.007822	8 -0.017900 9999
5 64	19 20	5 64	0.396788 0.757846 0.741143 0.006316	-0.016567 0.960001 0.954425 0.005393	0.000796 0.976056 0.926464 0.012210	-0.000620 0.971405 0.931670 0.012228	-0.033473 0.949508 0.955696 0.007093	0.010015 0.970222 0.967625 0.013652	0.010830 0.949675 0.966796 -0.006403	-0.056994 0.925681 0.965565 -0.034005	-0.011469 0.960504 0.953474 -0.029773	-0.072614 0.936606 0.963090 -0.036280	-0.060029 0.973822 0.934774 -0.027473	0.001674 0.959612 0.946377 0.006407	-0.010152 0.974738 0.979740 -0.015412	9 -0.015138 9999
5 65	19 20	5 65	0.382164 0.757846 0.766953 -0.005446	-0.006516 0.960001 0.955584 0.022307	-0.012981 0.976056 0.943561 -0.010129	-0.005003 0.971405 0.944388 -0.007821	-0.030332 0.949508 0.954849 0.014001	0.002340 0.970222 0.953170 0.008131	-0.021880 0.949675 0.952626 0.002984	-0.071203 0.925681 0.950800 -0.009020	0.008180 0.960504 0.963867 -0.007661	-0.046834 0.936606 0.967063 -0.003460	-0.039891 0.973822 0.946917 -0.012146	0.006076 0.959612 0.952817 0.003032	0.010057 0.974738 0.979518 0.011857	0 0.000000 9999
5 66	19 20	5 66	0.430905 0.757846 0.721657 0.033767	-0.035721 0.960001 0.935945 0.008339	0.022547 0.976056 0.959995 0.019613	0.022853 0.971405 0.962880 0.020266	-0.032781 0.949508 0.949942 0.006002	-0.008953 0.970222 0.968848 -0.016875	-0.010858 0.949675 0.960407 0.014083	-0.045757 0.925681 0.959466 -0.011084	0.018145 0.960504 0.964713 0.002911	-0.018253 0.936606 0.961977 0.003473	-0.021137 0.973822 0.933965 0.014478	0.053640 0.959612 0.946468 0.017185	0.004584 0.974738 0.974383 0.001392	0 0.033767 9999
5 67	19 20	5 67	0.394292 0.757846 0.737131 0.024170	0.053801 0.960001 0.902163 -0.003563	-0.004115 0.976056 0.966966 -0.006137	-0.015246 0.971405 0.971930 -0.019431	0.034614 0.949508 0.953538 0.016961	-0.050890 0.970222 0.903286 -0.000727	0.077047 0.949675 0.945407 0.051652	-0.086262 0.925681 0.908516 0.009492	-0.064905 0.960504 0.867338 -0.013103	-0.058891 0.936606 0.940025 0.001625	-0.010425 0.973822 0.947240 -0.008923	0.025493 0.959612 0.940840 -0.006975	-0.032345 0.974738 0.971916 -0.033464	6 0.035333 9999
5 68	19 20	5 68	0.405950 0.757846 0.730249 0.012877	0.014121 0.960001 0.925353 -0.037497	-0.003253 0.976056 0.939804 -0.003223	0.002523 0.971405 0.955579 0.002705	0.056208 0.949508 0.957550 0.017786	-0.001797 0.970222 0.929343 0.011145	0.080208 0.949675 0.945292 0.048685	-0.046117 0.925681 0.948902 0.011619	-0.055060 0.960504 0.906602 -0.024743	-0.053969 0.936606 0.951022 0.006523	0.009020 0.973822 0.968407 -0.001874	0.023794 0.959612 0.937486 -0.012541	-0.026488 0.974738 0.936305 -0.012446	6 0.025038 9999
5 69	19 20	5 69	0.380647 0.757846 0.768848 0.023786	0.068657 0.960001 0.898835 0.016988	0.011379 0.976056 0.895884 0.012152	0.003054 0.971405 0.898083 0.008699	-0.024384 0.949508 0.965789 0.000173	-0.007085 0.970222 0.965625 -0.000219	0.008612 0.949675 0.962233 0.010352	-0.014756 0.925681 0.967090 -0.000430	0.027657 0.960504 0.956675 0.012787	-0.033410 0.936606 0.957181 -0.002512	0.018110 0.973822 0.959177 0.007409	-0.072551 0.959612 0.928802 -0.024762	0.006780 0.974738 0.978815 0.003463	0 0.023786 9999
5 70	19 20	5 70	0.361913 0.757846 0.787844 0.000768	-0.055586 0.960001 0.958533 -0.025204	-0.001490 0.976056 0.974520 0.005678	-0.005274 0.971405 0.974453 0.001698	0.006910 0.949508 0.971908 0.010228	-0.021998 0.970222 0.942030 0.010380	-0.000975 0.949675 0.974613 -0.004365	-0.080280 0.925681 0.948086 -0.004755	0.001706 0.960504 0.967541 -0.011015	-0.022728 0.936606 0.967948 0.015936	0.002299 0.973822 0.953203 0.017577	0.042798 0.959612 0.953516 0.023213	0.030111 0.974738 0.976705 0.023032	1 -0.004400 9999
5 71	19 20	5 71	0.363541 0.757846 0.805415 0.006506	-0.055568 0.960001 0.898565 -0.004772	-0.000663 0.976056 0.966942 0.003843	0.017324 0.971405 0.959980 0.018670	-0.029081 0.949508 0.967608 -0.016709	0.001762 0.970222 0.943463 -0.025429	-0.051618 0.949675 0.954168 -0.018591	0.030584 0.925681 0.968279 -0.003097	0.005398 0.960504 0.955587 -0.014339	-0.069583 0.936606 0.948457 -0.007957	0.027715 0.973822 0.954553 0.004350	0.021133 0.959612 0.954201 -0.002518	0.001805 0.974738 0.961351 -0.002336	6 -0.010998 9999
5 72	19 19	5 72	0.362771 0.757846 0.807498 0.015077	0.004519 0.960001 0.975168 0.002300	0.004226 0.976056 0.961136 0.003540	0.004532 0.971405 0.959780 -0.000164	0.005083 0.949508 0.971840 0.014571	-0.025905 0.970222 0.973500 -0.013290	-0.010483 0.949675 0.964539 -0.003680	-0.002527 0.925681 0.966734 0.020470	-0.015046 0.960504 0.966682 -0.000374	0.011472 0.936606 0.980422 0.023994	0.013369 0.973822 0.970998 0.006183	-0.002015 0.959612 0.958908 0.003659	0.009985 0.974738 0.964847 0.013080	9 0.019020 9999
5 73	19 19	5 73	0.318398 0.757846 0.839985 -0.005588	-0.051466 0.960001 0.924618 -0.004988	-0.002169 0.976056 0.954948 0.006515	-0.001048 0.971405 0.966614 0.005357	-0.033188 0.949508 0.957363 -0.011792	0.020583 0.970222 0.973399 0.023042	-0.000824 0.949675 0.959065 0.013115	-0.041622 0.925681 0.953716 0.008834	0.027369 0.960504 0.958229 0.000144	-0.015141 0.936606 0.966042 0.005274	0.002808 0.973822 0.967180 -0.009147	0.043626 0.959612 0.926731 0.002523	0.037583 0.974738 0.964003 0.026859	0 0.000000 9999
5 74	19 19	5 74	0.372586 0.757846 0.801565 0.013081	0.002952 0.960001 0.964927 0.002701	-0.001851 0.976056 0.967268 -0.003933	0.002472 0.971405 0.971812 0.002822	0.020559 0.949508 0.963238 -0.002696	0.034501 0.970222 0.969697 0.016763	0.085652 0.949675 0.968600 0.061578	0.068630 0.925681 0.963880 0.039740	-0.053974 0.960504 0.946302 -0.033794	0.031759 0.936606 0.964959 0.036465	0.016995 0.973822 0.962768 -0.003286	0.024003 0.959612 0.934661 -0.016636	-0.005313 0.974738 0.983745 -0.006299	6 0.028381 9999
5 75	19 18	5 75	0.365864 0.757846 0.806880 0.024997	0.002678 0.960001 0.972163 -0.003421	0.002102 0.976056 0.979424 0.000069	0.003102 0.971405 0.989396 0.001182	0.057570 0.949508 0.943465 0.008194	-0.021394 0.970222 0.971673 -0.033956	0.022585 0.949675 0.962588 0.013332	0.116276 0.925681 0.923367 0.026183	0.006643 0.960504 0.963804 -0.007029	0.080382 0.936606 0.954373 0.025014	0.014676 0.973822 0.972982 -0.001544	0.044053 0.959612 0.932758 0.002834	0.011161 0.974738 0.980965 0.009327	7 0.025583 9999
5 76	19 19	5 76	0.321616 0.757846 0.833617 -0.002008	0.005137 0.960001 0.969985 -0.007478	0.085661 0.976056 0.976993 0.087033	0.073534 0.971405 0.991370 0.073234	0.061218 0.949508 0.927640 0.000160	0.033476 0.970222 0.970504 0.017906	-0.003826 0.949675 0.965844 -0.007426	0.077990 0.925681 0.936715 -0.003239	0.009125 0.960504 0.961279 -0.020029	0.046365 0.936606 0.950387 -0.018468	0.017884 0.973822 0.972096 -0.000102	0.118998 0.959612 0.941415 0.084608	0.002953 0.974738 0.983411 -0.001564	0 0.000000 9999
5 77	19 19	5 77	0.313766 0.757846 0.845224 0.008946	0.015344 0.960001 0.968684 0.017268	0.001003 0.976056 0.945776 0.003295	0.002644 0.971405 0.966069 -0.000995	0.027775 0.949508 0.959612 0.009969	0.008904 0.970222 0.971513 0.016830	0.031826 0.949675 0.937407 -0.008361	0.045351 0.925681 0.962821 0.008507	0.014446 0.960504 0.962069 0.000135	0.030455 0.936606 0.942912 -0.020778	0.018109 0.973822 0.973907 0.000360	0.045757 0.959612 0.915684 0.000625	-0.013418 0.974738 0.968173 -0.018964	9 -0.013634 9999
5 78	19 15	5 78	0.303627 0.757846 0.839881 0.009571	0.022834 0.960001 0.913418 0.002906	0.009514 0.976056 0.961264 0.018334	0.004547 0.971405 0.956205 0.002333	-0.021664 0.949508 0.958978 -0.027096	-0.040191 0.970222 0.923303 -0.009622	0.033316 0.949675 0.944342 -0.002621	-0.097027 0.925681 0.930988 -0.038402	-0.017051 0.960504 0.912451 0.016247	-0.046546 0.936606 0.943828 -0.000614	0.009246 0.973822 0.964074 -0.010193	0.117637 0.959612 0.744117 0.004437	0.002997 0.974738 0.976759 -0.001722	7 -0.019171 9999
5 79	19 19	5 79	0.266011 0.757846 0.858365 -0.001341	0.022645 0.960001 0.949833 0.022283	0.009740 0.976056 0.906856 0.001517	0.010339 0.971405 0.908091 -0.004813	-0.055840 0.949508 0.947135 -0.008940	-0.009162 0.970222 0.966379 -0.003089	-0.029779 0.949675 0.934354 0.009011	-0.037990 0.925681 0.946799 0.010940	0.014385 0.960504 0.963792 -0.004723	-0.043273 0.936606 0.961913 -0.014960	0.000976 0.973822 0.955074 0.003063	-0.016473 0.959612 0.924644 0.001718	0.003353 0.974738 0.988497 -0.000404	0 0.000000 9999
5 80	19 20	5 80	0.370399 0.757846 0.787109 0.024083	0.044110 0.960001 0.949535 0.024654	0.000218 0.976056 0.956441 -0.003156	-0.005038 0.971405 0.960970 -0.009547	0.053062 0.949508 0.943965 0.002289	0.018140 0.970222 0.973885 0.013122	0.040246 0.949675 0.915738 -0.015548	0.113655 0.925681 0.912305 0.024187	0.031107 0.960504 0.953517 0.011883	0.098697 0.936606 0.922452 0.016611	0.027049 0.973822 0.973217 0.011808	0.028223 0.959612 0.947986 -0.003839	-0.021642 0.974738 0.976766 -0.028811	7 0.024135 9999
5 81	19 20	5 81	0.284723 0.757846 0.837823 -0.032955	-0.002390 0.960001 0.973219 0.003058	-0.001713 0.976056 0.959857 0.000303	-0.000467 0.971405 0.961361 0.002571	-0.029192 0.949508 0.977503 -0.016861	-0.000519 0.970222 0.970992 0.007652	-0.010690 0.949675 0.953882 -0.043452	-0.000750 0.925681 0.974364 -0.007075	0.024496 0.960504 0.955976 0.006462	-0.061575 0.936606 0.974545 -0.029607	-0.038437 0.973822 0.936736 -0.000027	0.025451 0.959612 0.943101 -0.003217	0.015497 0.974738 0.979762 0.016515	0 0.000000 9999
5 82	19 20	5 82	0.329810 0.757846 0.820497 0.001712	-0.008266 0.960001 0.967647 -0.000139	-0.030532 0.976056 0.960579 -0.033342	-0.019595 0.971405 0.962576 -0.024563	-0.035473 0.949508 0.975795 -0.013993	-0.024705 0.970222 0.948353 -0.000931	0.010511 0.949675 0.971892 0.011108	-0.082205 0.925681 0.943487 -0.013403	0.019427 0.960504 0.975544 0.015790	-0.056921 0.936606 0.973154 -0.031110	-0.002682 0.973822 0.958001 0.015545	0.019138 0.959612 0.967018 0.015123	-0.002052 0.974738 0.984811 -0.004066	2 -0.007555 9999
5 83	19 20	5 83	0.303524 0.757846 0.824007 -0.007389	0.047367 0.960001 0.967733 0.020401	0.000494 0.976056 0.917886 -0.009469	-0.008423 0.971405 0.918291 -0.013034	-0.022322 0.949508 0.967422 0.003636	-0.006512 0.970222 0.965879 0.003732	-0.006603 0.949675 0.976612 0.004868	-0.037721 0.925681 0.964700 -0.001784	0.037938 0.960504 0.980451 0.026561	-0.054581 0.936606 0.962150 -0.009739	-0.007555 0.973822 0.976049 -0.008628	-0.017366 0.959612 0.960588 -0.002750	0.011013 0.974738 0.983554 0.010618	0 0.000000 9999
5 84	19 20	5 84	0.322878 0.757846 0.805633 -0.006700	0.024250 0.960001 0.978820 0.021692	-0.011054 0.976056 0.946540 -0.009102	-0.012643 0.971405 0.946997 -0.015469	-0.046699 0.949508 0.953866 0.012628	0.021649 0.970222 0.966094 0.001661	-0.066268 0.949675 0.954957 -0.030578	0.016020 0.925681 0.983323 0.014386	0.036138 0.960504 0.969194 0.018839	-0.020155 0.936606 0.978888 0.000992	0.008168 0.973822 0.968302 0.016744	0.006353 0.959612 0.972870 0.025362	-0.025845 0.974738 0.978939 -0.027356	0 0.000000 9999
5 85	19 19	5 85	0.244860 0.757846 0.886110 -0.008066	-0.036116 0.960001 0.935920 -0.007755	-0.000487 0.976056 0.973839 -0.006356	-0.040798 0.971405 0.968129 -0.038946	-0.067165 0.949508 0.948944 -0.026178	-0.031396 0.970222 0.952551 -0.017311	-0.027572 0.949675 0.963800 0.003166	-0.075285 0.925681 0.943018 0.003395	-0.003203 0.960504 0.970278 -0.013637	-0.051701 0.936606 0.967349 -0.017603	-0.042839 0.973822 0.907288 -0.008112	0.029190 0.959612 0.943041 -0.004442	-0.029426 0.974738 0.968041 -0.026265	0 0.000000 9999
5 86	19 20	5 86	0.292555 0.757846 0.838289 -0.002105	0.017170 0.960001 0.919664 -0.020825	0.000205 0.976056 0.969965 0.000295	0.001475 0.971405 0.972809 0.009214	0.071902 0.949508 0.921381 0.009545	0.040406 0.970222 0.975537 0.034182	0.044335 0.949675 0.967190 0.015573	0.010473 0.925681 0.978246 0.006006	-0.041488 0.960504 0.924833 -0.000509	-0.049859 0.936606 0.948146 0.010357	0.022165 0.973822 0.968465 0.008326	0.018143 0.959612 0.969730 -0.001255	-0.000862 0.974738 0.978940 0.000504	0 0.000000 9999
5 87	19 19	5 87	0.299676 0.757846 0.833107 -0.006027	0.005038 0.960001 0.983458 0.008326	0.002109 0.976056 0.922377 0.005532	0.011156 0.971405 0.922219 0.004958	-0.055401 0.949508 0.942745 0.000753	0.019581 0.970222 0.933318 -0.012726	-0.057052 0.949675 0.917346 0.005543	-0.000815 0.925681 0.982519 -0.009369	0.019848 0.960504 0.980978 0.009395	-0.032303 0.936606 0.972253 -0.000720	0.018866 0.973822 0.979495 0.010656	-0.036041 0.959612 0.952155 -0.004532	-0.002364 0.974738 0.986980 -0.002943	0 0.000000 9999
5 88	19 20	5 88	0.386164 0.757846 0.772850 0.016375	0.002883 0.960001 0.971831 0.015616	0.021504 0.976056 0.938334 0.017913	0.017199 0.971405 0.938685 0.014737	-0.086295 0.949508 0.958720 -0.046261	-0.034974 0.970222 0.946122 -0.013703	-0.015864 0.949675 0.962227 -0.022170	-0.099333 0.925681 0.946478 -0.024189	0.023444 0.960504 0.973795 0.007413	-0.065838 0.936606 0.975138 -0.039687	-0.055240 0.973822 0.930400 -0.022504	-0.005965 0.959612 0.955050 -0.013031	-0.004163 0.974738 0.980609 -0.001817	4 -0.027523 9999
5 89	19 17	5 89	0.358401 0.757846 0.814022 0.023248	0.037676 0.960001 0.968981 0.018895	0.002071 0.976056 0.972156 -0.005578	0.002774 0.971405 0.972174 0.002533	0.070542 0.949508 0.951682 0.037204	0.005324 0.970222 0.980665 0.003217	0.041657 0.949675 0.945019 -0.003898	0.081608 0.925681 0.949204 0.013164	0.025878 0.960504 0.960505 0.013492	0.058441 0.936606 0.941107 -0.006124	0.022367 0.973822 0.972937 0.003253	0.047296 0.959612 0.945768 0.020590	-0.010696 0.974738 0.979810 -0.014053	4 0.029409 9999
5 90	19 20	5 90	0.325676 0.757846 0.811590 -0.001304	0.009254 0.960001 0.984942 0.003933	0.001068 0.976056 0.948886 0.006234	0.000391 0.971405 0.948133 0.007777	-0.061749 0.949508 0.944879 -0.010166	0.017067 0.970222 0.977563 0.009737	0.023205 0.949675 0.974246 0.018437	-0.010954 0.925681 0.973866 0.004055	0.025140 0.960504 0.976843 0.014399	-0.024937 0.936606 0.961414 0.015235	-0.034565 0.973822 0.957794 -0.012069	0.005946 0.959612 0.979362 0.004919	-0.010553 0.974738 0.984303 -0.013741	0 0.000000 9999
5 91	19 20	5 91	0.371353 0.757846 0.782311 0.014370	-0.002512 0.960001 0.974737 -0.006759	0.009707 0.976056 0.938273 0.004154	0.004344 0.971405 0.945304 0.007556	-0.037131 0.949508 0.958004 -0.000007	-0.009857 0.970222 0.980849 -0.011278	0.012012 0.949675 0.976127 0.011413	-0.036030 0.925681 0.974013 -0.018385	-0.007523 0.960504 0.974765 -0.004736	-0.057323 0.936606 0.967055 -0.024245	-0.027349 0.973822 0.968086 -0.008108	0.006593 0.959612 0.975330 0.010788	-0.000123 0.974738 0.974901 0.001446	9 -0.018665 9999
5 92	19 20	5 92	0.317660 0.757846 0.811727 0.014992	0.005915 0.960001 0.906914 -0.040760	-0.042254 0.976056 0.973485 -0.045137	0.000969 0.971405 0.882770 0.000106	0.066923 0.949508 0.959127 0.019330	0.014571 0.970222 0.971819 -0.001634	0.034226 0.949675 0.970065 0.006370	0.074782 0.925681 0.957993 0.025414	-0.064801 0.960504 0.926093 -0.034037	-0.049912 0.936606 0.964898 -0.017697	-0.003357 0.973822 0.970606 -0.013762	0.064666 0.959612 0.973956 0.041939	0.024280 0.974738 0.974821 0.014823	2 -0.026013 9999
5 93	19 20	5 93	0.340785 0.757846 0.800174 -0.014020	0.012592 0.960001 0.965807 0.000659	-0.018214 0.976056 0.964156 -0.014355	-0.017628 0.971405 0.967557 -0.014347	0.020231 0.949508 0.952443 -0.024912	0.019643 0.970222 0.967679 0.003867	-0.014512 0.949675 0.969104 -0.022537	0.057513 0.925681 0.951460 -0.004003	-0.007065 0.960504 0.974448 -0.007177	0.024149 0.936606 0.957943 -0.016345	0.005667 0.973822 0.977158 -0.007230	-0.001107 0.959612 0.976255 0.005504	0.000358 0.974738 0.981145 -0.000679	0 0.000000 9999
5 94	19 20	5 94	0.356291 0.757846 0.791255 0.011884	0.021057 0.960001 0.977642 0.017739	0.000164 0.976056 0.964314 -0.003351	-0.007521 0.971405 0.963565 -0.009811	-0.038735 0.949508 0.961385 0.010980	0.038342 0.970222 0.969587 0.023856	0.008001 0.949675 0.966683 0.012445	0.024617 0.925681 0.977191 0.030177	0.021427 0.960504 0.981377 0.014879	-0.037375 0.936606 0.978817 -0.008917	-0.025284 0.973822 0.964386 -0.014025	-0.009739 0.959612 0.981034 -0.006582	0.006121 0.974738 0.986683 0.004731	7 0.018937 9999
5 95	19 20	5 95	0.411701 0.757846 0.748276 0.036794	0.004981 0.960001 0.979330 0.009681	-0.001707 0.976056 0.930220 -0.000792	0.006389 0.971405 0.924347 0.003315	-0.039937 0.949508 0.946361 0.011792	0.065804 0.970222 0.952084 0.043529	-0.070963 0.949675 0.944087 -0.035077	0.017458 0.925681 0.972190 0.025793	0.012810 0.960504 0.970965 -0.004070	-0.037042 0.936606 0.965187 0.001347	-0.010998 0.973822 0.954085 0.008875	-0.026470 0.959612 0.960153 -0.019932	-0.021716 0.974738 0.967262 -0.033471	0 0.036794 9999
5 96	19 19	5 96	0.432698 0.757846 0.779003 0.084828	0.001545 0.960001 0.962673 -0.012659	0.000704 0.976056 0.926115 0.003119	0.008975 0.971405 0.939423 0.015356	0.055617 0.949508 0.953277 0.009117	0.055519 0.970222 0.974870 0.054180	0.097154 0.949675 0.950611 0.045401	0.108103 0.925681 0.919994 0.018211	0.011444 0.960504 0.948806 0.007140	0.107684 0.936606 0.931778 0.040898	0.051344 0.973822 0.967897 0.029029	0.027227 0.959612 0.923006 -0.002069	0.028872 0.974738 0.981659 0.023713	0 0.084828 45
5 97	19 20	5 97	0.342938 0.757846 0.799239 -0.008549	0.037730 0.960001 0.969373 0.022145	-0.003109 0.976056 0.938400 -0.010015	-0.003123 0.971405 0.941213 -0.011068	-0.051463 0.949508 0.966944 -0.020369	0.021426 0.970222 0.978289 0.018424	-0.010112 0.949675 0.978205 -0.007903	0.002687 0.925681 0.974546 0.012779	0.024230 0.960504 0.975339 0.011509	-0.028068 0.936606 0.972442 0.001393	-0.011569 0.973822 0.973931 -0.006029	-0.009615 0.959612 0.974127 0.005810	0.002212 0.974738 0.980531 0.000512	0 0.000000 9999
5 98	19 20	5 98	0.366056 0.757846 0.777145 0.004931	0.012069 0.960001 0.968752 -0.006453	-0.021087 0.976056 0.954872 -0.015377	-0.014064 0.971405 0.954884 -0.009338	-0.041245 0.949508 0.970250 -0.006583	0.023659 0.970222 0.976828 0.015783	0.025026 0.949675 0.976678 0.004599	-0.013260 0.925681 0.984318 -0.017000	0.011024 0.960504 0.963351 0.011605	-0.044013 0.936606 0.977624 -0.012630	-0.013898 0.973822 0.957013 0.006737	0.002235 0.959612 0.970508 -0.001012	-0.015540 0.974738 0.968753 -0.011992	7 -0.009156 9999
5 99	19 20	5 99	0.402157 0.757846 0.745896 0.006386	0.015225 0.960001 0.971169 0.013521	0.006060 0.976056 0.966730 0.001666	-0.003631 0.971405 0.967639 -0.008049	0.020041 0.949508 0.975867 0.015361	0.005272 0.970222 0.980244 0.007881	0.030873 0.949675 0.971338 0.008862	-0.007270 0.925681 0.975526 -0.003340	-0.004696 0.960504 0.915640 0.033520	-0.004834 0.936606 0.966352 0.014248	-0.001150 0.973822 0.977675 -0.005005	0.016892 0.959612 0.963597 -0.008354	0.000325 0.974738 0.939115 0.001757	8 0.014631 9999
5 100	19 20	5 100	0.394014 0.757846 0.759096 0.009204	-0.032679 0.960001 0.935231 0.005170	-0.014992 0.976056 0.951646 -0.002977	-0.013162 0.971405 0.952995 -0.006343	-0.017994 0.949508 0.965859 -0.000128	-0.011321 0.970222 0.964405 -0.016590	-0.000471 0.949675 0.974509 -0.000293	0.024761 0.925681 0.971242 0.029184	-0.001171 0.960504 0.968181 -0.017387	-0.032141 0.936606 0.963849 0.012495	0.008730 0.973822 0.975237 0.009271	0.000009 0.959612 0.947252 -0.001007	-0.000006 0.974738 0.977150 -0.007660	7 0.016389 9999
5 101	19 20	5 101	0.344164 0.757846 0.808000 -0.000082	-0.022134 0.960001 0.964796 0.007714	0.003234 0.976056 0.973161 0.001263	0.000526 0.971405 0.972853 -0.002931	-0.041987 0.949508 0.973914 -0.010265	-0.030583 0.970222 0.949964 -0.000197	-0.043778 0.949675 0.958627 -0.009564	-0.088991 0.925681 0.943531 -0.009966	0.022540 0.960504 0.979115 0.010627	-0.026637 0.936606 0.972756 0.008990	0.003719 0.973822 0.974632 0.021981	0.002998 0.959612 0.969831 -0.013039	0.029533 0.974738 0.980189 0.020596	0 0.000000 9999
5 102	19 20	5 102	0.444223 0.757846 0.691604 0.019074	-0.054485 0.960001 0.937476 -0.009250	0.004793 0.976056 0.981614 0.008607	0.004595 0.971405 0.981654 0.005134	-0.063255 0.949508 0.965649 -0.018679	-0.024724 0.970222 0.951211 -0.005387	-0.026994 0.949675 0.978092 -0.018125	-0.102218 0.925681 0.934828 -0.016488	0.022473 0.960504 0.962813 0.011455	-0.029999 0.936606 0.963365 0.012752	-0.055332 0.973822 0.881285 -0.004992	0.029724 0.959612 0.955246 0.006005	0.025720 0.974738 0.978599 0.027821	0 0.019074 9999
5 103	19 20	5 103	0.346210 0.757846 0.796271 0.006589	-0.034664 0.960001 0.981855 -0.027665	0.003325 0.976056 0.965459 -0.001897	0.003858 0.971405 0.966523 -0.006019	-0.036508 0.949508 0.941161 0.027101	-0.002982 0.970222 0.976681 -0.012521	-0.025334 0.949675 0.962462 -0.005397	-0.041831 0.925681 0.976820 -0.020715	0.015039 0.960504 0.964711 -0.005742	-0.052964 0.936606 0.962764 -0.014534	-0.026845 0.973822 0.964516 -0.006444	-0.006660 0.959612 0.977637 -0.000204	0.002020 0.974738 0.981566 -0.001141	1 -0.013501 9999
5 104	19 20	5 104	0.343625 0.757846 0.795867 0.003270	-0.016007 0.960001 0.977765 -0.001347	-0.000546 0.976056 0.981085 0.004051	-0.007963 0.971405 0.981347 -0.005435	-0.043948 0.949508 0.970994 -0.012087	-0.026012 0.970222 0.959713 0.001480	0.001970 0.949675 0.980690 0.002021	-0.087967 0.925681 0.936806 0.002716	0.024607 0.960504 0.977829 0.010399	-0.041085 0.936606 0.972971 -0.005996	-0.026903 0.973822 0.939828 0.012779	-0.022831 0.959612 0.975899 -0.028231	-0.010191 0.974738 0.981073 -0.015584	10 0.006464 9999
5 105	19 20	5 105	0.379412 0.757846 0.784109 0.012446	0.016542 0.960001 0.974143 0.016836	-0.018609 0.976056 0.958714 -0.017587	-0.015547 0.971405 0.960257 -0.012644	0.050833 0.949508 0.955603 0.008605	0.002847 0.970222 0.978414 0.002824	0.046337 0.949675 0.933206 -0.010064	0.067541 0.925681 0.946800 -0.001201	0.059134 0.960504 0.969180 0.038697	0.063491 0.936606 0.936317 -0.019874	0.020922 0.973822 0.970143 0.000432	0.011920 0.959612 0.957980 -0.010963	-0.005373 0.974738 0.981227 -0.006968	8 0.021946 9999
5 106	19 19	5 106	0.299851 0.757846 0.838103 0.000751	-0.032668 0.960001 0.969080 -0.003867	0.002612 0.976056 0.963935 -0.000183	0.010925 0.971405 0.964763 0.002817	-0.045171 0.949508 0.965160 -0.019593	-0.053870 0.970222 0.939902 -0.028687	-0.022223 0.949675 0.952393 0.007700	-0.070235 0.925681 0.945088 -0.017488	0.006101 0.960504 0.970735 -0.004718	-0.036928 0.936606 0.972743 -0.022228	-0.023785 0.973822 0.973780 -0.026308	0.017121 0.959612 0.965169 -0.003396	-0.010135 0.974738 0.985894 -0.012379	9 -0.004086 9999
5 107	19 20	5 107	0.361818 0.757846 0.806092 0.030726	-0.009582 0.960001 0.972703 -0.027306	0.000649 0.976056 0.966062 0.005154	-0.022048 0.971405 0.964566 -0.019696	0.043400 0.949508 0.955931 0.005388	0.019754 0.970222 0.975205 0.007280	0.024707 0.949675 0.952756 -0.014080	0.077821 0.925681 0.925890 -0.006210	0.018503 0.960504 0.963288 -0.010958	0.045842 0.936606 0.944874 -0.010800	0.008979 0.973822 0.973893 -0.000230	0.014782 0.959612 0.971307 0.003668	-0.007497 0.974738 0.975969 -0.002120	0 0.030726 9999
5 108	19 20	5 108	0.359100 0.757846 0.797513 0.014886	0.027496 0.960001 0.969214 0.015879	0.001563 0.976056 0.970710 -0.001218	0.002722 0.971405 0.977808 0.000285	0.056574 0.949508 0.962099 0.020890	0.006359 0.970222 0.974407 0.002453	0.032865 0.949675 0.956685 -0.003047	0.095574 0.925681 0.934677 0.021744	0.006618 0.960504 0.959387 -0.004225	0.070215 0.936606 0.953557 0.018569	0.027363 0.973822 0.973473 0.013322	0.025940 0.959612 0.962571 0.002771	0.021721 0.974738 0.976935 0.023490	7 0.017991 9999
5 109	19 15	5 109	0.323385 0.757846 0.840379 0.019002	0.044547 0.960001 0.960841 0.024851	0.002782 0.976056 0.981869 0.009693	0.004920 0.971405 0.979874 0.007699	0.080289 0.949508 0.919012 0.012422	0.026877 0.970222 0.954036 0.009754	-0.036613 0.949675 0.969023 -0.011726	0.090713 0.925681 0.931999 0.024583	-0.005221 0.960504 0.955580 -0.025126	0.063317 0.936606 0.950595 0.020801	0.009598 0.973822 0.946871 -0.006673	0.036874 0.959612 0.953876 -0.002159	-0.001164 0.974738 0.987982 0.001378	8 -0.021850 9999
[truncated: 6,263,637 more chars]
