# Supplementary material for: Prediction of Contact Residue Pairs Based on Co-Substitution between Sites in Protein Structures
Source: PLoS One. 2013 Jan 16;8(1):e54252. doi: 10.1371/journal.pone.0054252 (PMC3546969; doi:10.1371/journal.pone.0054252)
Supplement: Data S1 — Coevolution scores, overall coevolution score and rank of each site pair in each protein. (BZ2) [file pone.0054252.s008.bz2 › ./ces_rank/Response_reg_CHEY_ECOLI_8-121.7613.bl0_46.ces_rank]

# Response_reg_CHEY_ECOLI_8-121.7613.bl0_46.ces_rank
# Neighboring residue pairs (|i - j| <= 5) are excluded.
# #residues = 110  #residue_pairs = 5469  #predicted = 330  #contacts = 202
# 7613 OTUs are used.
# 114 patterns are found.
# 1..114,1..114 : invariant sites are removed;
#
# standard deviation of each characteristics at each site; the max. of | delta | is normalized to one.
#sd 1 0.255220 0.084198 0.049912 0.052507 0.085202 0.102263 0.066451 0.091026 0.103440 0.145637 0.103102 0.097807 0.121873
#sd 2 0.260783 0.055801 0.006009 0.021758 0.057266 0.061060 0.047500 0.068306 0.112785 0.189465 0.037330 0.015568 0.128562
#sd 3 0.287542 0.062028 0.002092 0.011712 0.060283 0.062859 0.060152 0.086884 0.111811 0.161969 0.050953 0.009144 0.068569
#sd 4 0.289244 0.076767 0.004090 0.005521 0.072582 0.079514 0.092758 0.080444 0.050434 0.214452 0.054757 0.012343 0.043774
#sd 5 0.269268 0.048440 0.075833 0.075577 0.049738 0.117015 0.087873 0.107306 0.047552 0.040361 0.100945 0.136960 0.044940
#sd 6 0.245931 0.049819 0.115335 0.114762 0.052716 0.097319 0.070914 0.076376 0.063804 0.037266 0.148410 0.191178 0.060846
#sd 7 0.333174 0.070302 0.133759 0.132834 0.092033 0.146019 0.123665 0.128012 0.134606 0.097893 0.260955 0.245325 0.137294
#sd 8 0.383082 0.117459 0.175354 0.176250 0.163313 0.274243 0.176806 0.208663 0.129911 0.202682 0.226489 0.301939 0.106648
#sd 9 0.356388 0.118906 0.128069 0.128984 0.160048 0.172517 0.148350 0.192194 0.157330 0.260898 0.308787 0.234183 0.156306
#sd 10 0.342950 0.097474 0.070343 0.073868 0.139030 0.129076 0.114748 0.159742 0.176608 0.258262 0.241814 0.133902 0.145883
#sd 11 0.358465 0.145053 0.153552 0.154204 0.159512 0.137088 0.087560 0.157888 0.095933 0.246269 0.202701 0.302284 0.092543
#sd 12 0.365707 0.120083 0.207296 0.208351 0.177449 0.167269 0.179916 0.161835 0.148599 0.196570 0.310346 0.313190 0.151437
#sd 13 0.349780 0.117836 0.085287 0.088614 0.146470 0.169396 0.115532 0.176850 0.159262 0.258430 0.233472 0.153934 0.205670
#sd 14 0.336440 0.084443 0.026920 0.033004 0.107326 0.105674 0.081897 0.126664 0.158586 0.267946 0.143917 0.053725 0.158910
#sd 15 0.367215 0.156274 0.211980 0.212204 0.166357 0.172447 0.150015 0.154804 0.106290 0.196602 0.301976 0.330131 0.103230
#sd 16 0.366271 0.142121 0.195959 0.197089 0.166724 0.172085 0.153212 0.170028 0.162872 0.195330 0.329161 0.311398 0.160365
#sd 17 0.358275 0.127113 0.076706 0.082947 0.158396 0.162409 0.118883 0.171670 0.216112 0.292917 0.211246 0.145074 0.251345
#sd 18 0.284673 0.066846 0.013057 0.015126 0.068247 0.068758 0.053272 0.086721 0.160652 0.220100 0.065432 0.026502 0.094870
#sd 19 0.364160 0.131352 0.221050 0.221502 0.148847 0.193650 0.180710 0.147899 0.100317 0.160341 0.318706 0.323825 0.108315
#sd 20 0.364921 0.140918 0.189178 0.189896 0.163359 0.186081 0.149176 0.171734 0.155991 0.181964 0.339765 0.317040 0.140209
#sd 21 0.373253 0.135564 0.152863 0.159520 0.179490 0.200636 0.161137 0.184852 0.215399 0.233425 0.282315 0.268665 0.175764
#sd 22 0.357601 0.154431 0.139840 0.141562 0.105535 0.205095 0.104872 0.133301 0.131425 0.092132 0.236621 0.252044 0.103375
#sd 23 0.375889 0.130199 0.045620 0.062680 0.132958 0.179241 0.109109 0.179362 0.306746 0.267472 0.110616 0.090022 0.199598
#sd 24 0.264466 0.067162 0.109925 0.110758 0.091859 0.107181 0.108938 0.087813 0.083917 0.102649 0.212434 0.177306 0.073891
#sd 25 0.365207 0.112709 0.195094 0.195299 0.158002 0.168070 0.186432 0.161859 0.134471 0.216692 0.328568 0.309979 0.126510
#sd 26 0.327802 0.086970 0.028631 0.031519 0.117485 0.120208 0.118521 0.149556 0.118349 0.283265 0.166659 0.057019 0.067797
#sd 27 0.379688 0.134860 0.158262 0.159360 0.172885 0.188672 0.169360 0.190816 0.204242 0.261145 0.331830 0.279182 0.164564
#sd 28 0.386355 0.124924 0.132709 0.138838 0.175786 0.190170 0.186841 0.174987 0.185775 0.264731 0.354509 0.248968 0.141446
#sd 29 0.353663 0.129486 0.050128 0.052939 0.131606 0.168040 0.127400 0.121031 0.180441 0.247699 0.173239 0.099193 0.074295
#sd 30 0.385365 0.145415 0.163410 0.164224 0.146328 0.219671 0.155866 0.186529 0.163368 0.166503 0.378956 0.297233 0.130741
#sd 31 0.360492 0.089976 0.153377 0.153505 0.090946 0.145212 0.117848 0.114736 0.099392 0.073312 0.331010 0.292158 0.087439
#sd 32 0.359236 0.132750 0.067319 0.069164 0.114408 0.243233 0.115257 0.194830 0.119319 0.197197 0.158151 0.129468 0.065180
#sd 33 0.378311 0.124945 0.207178 0.207491 0.177536 0.185428 0.191212 0.168494 0.135380 0.210674 0.336174 0.328137 0.115783
#sd 34 0.386406 0.105510 0.211762 0.211591 0.140839 0.193991 0.219956 0.145952 0.081959 0.133704 0.274234 0.341175 0.091807
#sd 35 0.325444 0.106743 0.024901 0.026449 0.100427 0.207354 0.091884 0.150253 0.115508 0.211684 0.107118 0.049801 0.071720
#sd 36 0.351163 0.089749 0.107838 0.115653 0.163875 0.107346 0.118929 0.161450 0.168430 0.283581 0.134394 0.191280 0.131572
#sd 37 0.378887 0.126524 0.234416 0.234922 0.150572 0.193914 0.202259 0.154518 0.113519 0.151008 0.297053 0.339291 0.097653
#sd 38 0.368867 0.137008 0.146093 0.151701 0.209513 0.161952 0.142340 0.188702 0.208415 0.296833 0.231510 0.268345 0.294758
#sd 39 0.350061 0.120031 0.040330 0.054299 0.129516 0.127352 0.105088 0.145480 0.193358 0.298790 0.127858 0.079034 0.124833
#sd 40 0.373771 0.143003 0.230072 0.230538 0.176379 0.184672 0.163076 0.165433 0.129799 0.188604 0.309146 0.336894 0.122332
#sd 41 0.373125 0.136185 0.200438 0.200803 0.147089 0.188237 0.167622 0.158689 0.123434 0.163025 0.366551 0.329337 0.119052
#sd 42 0.380104 0.140531 0.161679 0.163097 0.171713 0.195977 0.157766 0.180537 0.284354 0.209905 0.324960 0.285320 0.279459
#sd 43 0.379096 0.145139 0.196361 0.197566 0.155217 0.208634 0.145365 0.174936 0.176993 0.171607 0.333781 0.328597 0.169957
#sd 44 0.358843 0.116323 0.029358 0.043036 0.169270 0.201785 0.171443 0.220514 0.262487 0.251976 0.089992 0.056437 0.070701
#sd 45 0.337453 0.084932 0.170491 0.169365 0.096839 0.125823 0.117307 0.137999 0.136931 0.083603 0.219976 0.278847 0.129407
#sd 46 0.326800 0.098046 0.011326 0.017956 0.092855 0.099367 0.083014 0.109726 0.112088 0.243814 0.057733 0.022746 0.110314
#sd 47 0.303735 0.082758 0.003943 0.011039 0.077203 0.085239 0.088368 0.092571 0.098675 0.231225 0.061282 0.008419 0.109306
#sd 48 0.306299 0.056314 0.005260 0.008625 0.057382 0.054227 0.048863 0.076727 0.178795 0.205833 0.072108 0.010824 0.080090
#sd 49 0.329476 0.079655 0.009966 0.012119 0.114570 0.111676 0.078527 0.133637 0.077036 0.254116 0.201521 0.019925 0.170277
#sd 50 0.214855 0.046067 0.091437 0.091130 0.052863 0.089099 0.063379 0.072003 0.044202 0.036135 0.123340 0.163132 0.039242
#sd 51 0.333110 0.101111 0.059292 0.079628 0.124842 0.127642 0.101308 0.153594 0.193117 0.255105 0.148597 0.112918 0.160509
#sd 52 0.380445 0.127006 0.162145 0.163119 0.156154 0.185489 0.139822 0.172963 0.194338 0.182132 0.325097 0.287537 0.226019
#sd 53 0.285877 0.063870 0.043003 0.044203 0.094839 0.097372 0.071733 0.109789 0.095790 0.239078 0.122289 0.082891 0.222502
#sd 54 0.325113 0.087072 0.105218 0.105582 0.086820 0.194632 0.106284 0.129699 0.072803 0.096027 0.187947 0.197119 0.059613
#sd 55 0.380988 0.164710 0.184828 0.185221 0.145638 0.236719 0.155458 0.178334 0.124074 0.185343 0.247153 0.321841 0.108184
#sd 56 0.374732 0.118219 0.121317 0.122644 0.168934 0.183884 0.137629 0.182537 0.122035 0.279096 0.207758 0.220702 0.299572
#sd 57 0.351691 0.086464 0.164928 0.164875 0.097078 0.156973 0.121087 0.121812 0.095488 0.087099 0.322289 0.308820 0.082618
#sd 58 0.245774 0.091482 0.044857 0.048733 0.067742 0.151009 0.067287 0.123239 0.065222 0.107016 0.125522 0.088887 0.042843
#sd 59 0.358120 0.114805 0.093466 0.103094 0.168746 0.142213 0.133469 0.179845 0.264576 0.296797 0.171618 0.176390 0.140443
#sd 60 0.381573 0.103765 0.202327 0.203865 0.128635 0.200488 0.212818 0.143350 0.094286 0.114308 0.276176 0.331934 0.088732
#sd 61 0.335073 0.097449 0.029338 0.036280 0.112466 0.109494 0.093599 0.121430 0.186478 0.280555 0.165428 0.057931 0.102617
#sd 62 0.347086 0.103761 0.032715 0.037150 0.120377 0.148619 0.094729 0.144786 0.119306 0.270636 0.180771 0.063125 0.104702
#sd 63 0.380543 0.158033 0.257567 0.257991 0.140154 0.162640 0.151494 0.134448 0.127559 0.138320 0.272638 0.343146 0.122136
#sd 64 0.381129 0.146138 0.221438 0.224743 0.186328 0.153754 0.171505 0.159781 0.193552 0.211573 0.312156 0.338656 0.156640
#sd 65 0.307541 0.075935 0.018458 0.028896 0.081363 0.078917 0.075976 0.095103 0.119776 0.227749 0.076821 0.037016 0.131028
#sd 66 0.364270 0.130548 0.171545 0.172485 0.145745 0.115915 0.091769 0.126877 0.137259 0.168069 0.218687 0.306176 0.136965
#sd 67 0.370357 0.137588 0.209404 0.209552 0.147257 0.186351 0.162054 0.153200 0.116195 0.143169 0.351461 0.326614 0.109169
#sd 68 0.372692 0.133980 0.183068 0.184626 0.190818 0.164979 0.148733 0.194444 0.209375 0.258580 0.312357 0.313451 0.221406
#sd 69 0.385920 0.153723 0.154597 0.160104 0.160028 0.230197 0.150527 0.181318 0.245622 0.158555 0.288056 0.278912 0.206170
#sd 70 0.273208 0.090900 0.103913 0.104439 0.097137 0.116512 0.087319 0.114668 0.081466 0.127091 0.220433 0.176420 0.066407
#sd 71 0.283744 0.094223 0.077823 0.082862 0.112295 0.119694 0.078709 0.127371 0.152864 0.163723 0.213862 0.146224 0.101116
#sd 72 0.369459 0.128401 0.153453 0.154821 0.147007 0.211587 0.139981 0.176876 0.147436 0.168779 0.246841 0.268064 0.109594
#sd 73 0.371355 0.136354 0.184385 0.185701 0.133844 0.206546 0.142393 0.169237 0.192119 0.134837 0.359672 0.317165 0.180770
#sd 74 0.350563 0.098783 0.048559 0.049561 0.157517 0.160551 0.137166 0.192457 0.091454 0.307127 0.259645 0.094505 0.123604
#sd 75 0.357865 0.111102 0.134687 0.135396 0.141471 0.210227 0.135262 0.172455 0.127204 0.167923 0.178748 0.250148 0.098939
#sd 76 0.301181 0.077726 0.038895 0.041340 0.093549 0.080378 0.077456 0.112213 0.138951 0.228393 0.119658 0.077698 0.073612
#sd 77 0.299831 0.070135 0.010750 0.015452 0.067512 0.072303 0.070746 0.094059 0.114858 0.199713 0.060849 0.021668 0.111181
#sd 78 0.327336 0.093949 0.008878 0.014041 0.083982 0.120843 0.085951 0.113496 0.181533 0.270831 0.072303 0.018209 0.193873
#sd 79 0.330239 0.082886 0.013873 0.024421 0.099113 0.108408 0.074603 0.125673 0.165159 0.271037 0.144154 0.027929 0.190826
#sd 80 0.315435 0.067792 0.028142 0.028379 0.073241 0.097461 0.096149 0.124110 0.054825 0.114960 0.193889 0.056569 0.051673
#sd 81 0.351011 0.106289 0.090110 0.091522 0.091077 0.228151 0.095903 0.172031 0.083680 0.120496 0.257281 0.167534 0.094757
#sd 82 0.379234 0.125870 0.144515 0.145909 0.159035 0.168845 0.135259 0.166724 0.270044 0.189152 0.271222 0.251196 0.262720
#sd 83 0.375168 0.128465 0.148742 0.149482 0.136572 0.212913 0.144490 0.186979 0.119796 0.194533 0.335305 0.269946 0.103823
#sd 84 0.364116 0.112656 0.172173 0.172582 0.125888 0.179568 0.148371 0.163515 0.122222 0.143771 0.312107 0.290810 0.134918
#sd 85 0.356919 0.111221 0.163271 0.164014 0.154775 0.210283 0.170592 0.180951 0.123622 0.206047 0.266393 0.277111 0.116515
#sd 86 0.366004 0.119257 0.196977 0.197223 0.148582 0.211841 0.196312 0.163742 0.137727 0.164438 0.275585 0.316427 0.120351
#sd 87 0.367971 0.117962 0.145263 0.146621 0.164437 0.168813 0.153735 0.188307 0.190285 0.237725 0.305144 0.258495 0.151838
#sd 88 0.358054 0.123869 0.152983 0.154149 0.156478 0.146347 0.139069 0.158554 0.129917 0.261084 0.188795 0.245916 0.126589
#sd 89 0.358754 0.116166 0.167022 0.167766 0.168340 0.149288 0.161247 0.164436 0.137193 0.243129 0.288804 0.272928 0.132034
#sd 90 0.369820 0.129120 0.232400 0.233106 0.156596 0.163109 0.172378 0.147164 0.129495 0.161491 0.307244 0.328456 0.121256
#sd 91 0.356261 0.125157 0.057016 0.060648 0.128122 0.207801 0.105356 0.160806 0.138222 0.218025 0.186295 0.107231 0.098554
#sd 92 0.345998 0.100186 0.116479 0.117976 0.157681 0.132166 0.112613 0.157833 0.195777 0.277341 0.164309 0.200454 0.214804
#sd 93 0.360216 0.123510 0.218898 0.219148 0.136975 0.175546 0.161094 0.142569 0.110195 0.133247 0.306246 0.315820 0.111426
#sd 94 0.368098 0.141799 0.103692 0.104645 0.157768 0.179092 0.125259 0.173713 0.172181 0.258324 0.234148 0.194009 0.156979
#sd 95 0.294176 0.124939 0.096656 0.097559 0.083751 0.165072 0.077433 0.112251 0.108582 0.081494 0.182504 0.183194 0.095043
#sd 96 0.325573 0.110064 0.044191 0.045181 0.104396 0.159018 0.112347 0.126717 0.127278 0.235252 0.113099 0.082811 0.104184
#sd 97 0.357984 0.118468 0.145348 0.147448 0.149602 0.150531 0.135824 0.167380 0.192116 0.201722 0.295997 0.262101 0.121296
#sd 98 0.347877 0.126035 0.141475 0.141696 0.112710 0.199023 0.112578 0.155170 0.139956 0.118179 0.204631 0.255118 0.105953
#sd 99 0.332135 0.097560 0.028216 0.039286 0.090048 0.141182 0.060769 0.145697 0.248703 0.219334 0.088315 0.056639 0.103372
#sd 100 0.305632 0.051380 0.018667 0.024900 0.061397 0.057752 0.057428 0.072690 0.128859 0.186598 0.047545 0.037558 0.118935
#sd 101 0.368630 0.111440 0.113787 0.114312 0.159166 0.177956 0.151284 0.182903 0.137421 0.253409 0.337776 0.212151 0.128736
#sd 102 0.208143 0.050108 0.095256 0.095313 0.091723 0.059419 0.051646 0.064307 0.062624 0.072263 0.104490 0.151493 0.054729
#sd 103 0.250983 0.059481 0.076513 0.076662 0.053134 0.118818 0.074783 0.082981 0.059724 0.048924 0.175749 0.143094 0.052181
#sd 104 0.338308 0.109164 0.057072 0.061099 0.118889 0.120829 0.099465 0.137442 0.252710 0.264044 0.168075 0.109608 0.089211
#sd 105 0.356028 0.111815 0.169581 0.169607 0.114070 0.175956 0.128614 0.153451 0.111948 0.129235 0.336055 0.295253 0.107616
#sd 106 0.359331 0.115612 0.133512 0.134609 0.179299 0.222324 0.165354 0.216398 0.162537 0.249230 0.220211 0.229290 0.156889
#sd 107 0.357510 0.111174 0.205460 0.205534 0.135461 0.198597 0.186296 0.152051 0.102140 0.141343 0.273770 0.312139 0.098884
#sd 108 0.355035 0.093408 0.192804 0.192684 0.150572 0.149914 0.199093 0.138114 0.099357 0.186016 0.261188 0.292135 0.106705
#sd 109 0.279508 0.044981 0.005720 0.010838 0.050015 0.047564 0.042385 0.061092 0.144095 0.186098 0.035808 0.014670 0.102960
#sd 110 0.332299 0.105690 0.135856 0.136808 0.175004 0.136222 0.134758 0.166062 0.157032 0.264811 0.193188 0.237266 0.218273
#sd 111 0.329828 0.107368 0.158486 0.158764 0.115429 0.153031 0.134431 0.129422 0.093916 0.138549 0.293674 0.258519 0.090914
#sd 112 0.306485 0.102498 0.100026 0.100209 0.110697 0.120922 0.092488 0.111568 0.067386 0.180686 0.207191 0.179184 0.101343
#sd 113 0.254733 0.034770 0.000934 0.001220 0.042060 0.026731 0.045008 0.058295 0.021455 0.097834 0.019912 0.013833 0.039273
#sd 114 0.373294 0.148078 0.186570 0.187934 0.197072 0.172968 0.163075 0.197270 0.162642 0.272674 0.302696 0.309205 0.168234
#
# #branches= 15223, sd > 8.104941e-05, residual ratio > 0.100000, threshold |r| from t-test (E-value=0.000100): 0.045591 0.044613
# serial# #var.res. residue# #replacements 	corr. coeff., the lowest residual ratios for i, j, and partial corr. coeff. for each category
#	#replacements	delta_volume	delta_charge	delta_HB	delta_deir	delta-helix delta-beta delta-turn delta-aromatic delta_branch delta-cross	delta-ion delta-lone-pair max p.c.
# Correlations used: [1, -1, -1, -1, 0, 9, 0, 0, 0, 0, 1, 1, 9]
# r_x is set to 0 for sites which have too many contacts (> 15) for E-value=0.000100;
# r_s is set to 0 for sites which have too many contacts (> 15) for E-value=0.000100;
# Only r_s > threshold is used for both 1 terminal sites.
# method = 11
# residual ratio > 8.104941e-04 for ranking
# residue serial#,  corr. coeff., minimum residual ratios, and partial corr. coeff. for each category, target category no., score, rank
#	rank= -9 and 9999 are assigned to pairs excluded, and to pairs whose correlations are insignificant, respectively.
#	Pairs with rank= 9998 or 9997 are regarded as anomalous sites.
1 2	20 15	1 2	0.451234 0.502534 0.848307 0.146758	-0.025661 0.926430 0.981227 0.000948	-0.004862 0.991732 0.992919 -0.004955	-0.005926 0.992097 0.989535 -0.005867	0.106344 0.958088 0.945048 0.042560	0.035112 0.966023 0.982990 0.021829	0.022988 0.988337 0.987787 0.021940	0.048057 0.986618 0.955774 0.028536	0.058247 0.980048 0.971079 0.043957	-0.132691 0.896370 0.964582 -0.055122	0.022353 0.950329 0.973467 -0.002508	0.175214 0.916301 0.863769 0.015395	-0.046456 0.926183 0.979389 -0.011617	0 0.146758 -9
1 3	20 15	1 3	0.612619 0.502534 0.718377 0.100230	-0.033043 0.926430 0.976793 -0.001752	-0.004302 0.991732 0.989213 0.000036	-0.001172 0.992097 0.990641 0.000541	0.070987 0.958088 0.978632 0.036411	-0.026333 0.966023 0.986201 -0.004659	-0.016635 0.988337 0.956853 -0.007949	0.003735 0.986618 0.959041 -0.012629	0.019432 0.980048 0.984881 0.012416	-0.160060 0.896370 0.968024 -0.094560	0.025461 0.950329 0.984329 0.001327	0.295012 0.916301 0.716622 0.131590	-0.012226 0.926183 0.992510 0.000873	0 0.100230 -9
1 4	20 15	1 4	0.514363 0.502534 0.805455 0.076239	0.000374 0.926430 0.973907 0.002849	-0.000384 0.991732 0.996011 0.000496	-0.000649 0.992097 0.991744 -0.000086	0.045353 0.958088 0.979958 0.021006	-0.016551 0.966023 0.979258 0.001254	-0.005777 0.988337 0.935882 0.005166	0.048285 0.986618 0.969972 0.041748	-0.006256 0.980048 0.983134 -0.015057	-0.134668 0.896370 0.950003 -0.041095	0.026279 0.950329 0.983210 0.001645	0.249516 0.916301 0.770858 0.079532	0.006009 0.926183 0.991302 0.020143	0 0.076239 -9
1 5	20 19	1 5	0.383792 0.502534 0.869399 0.060012	0.042590 0.926430 0.977047 0.015680	-0.031877 0.991732 0.908726 -0.026181	-0.026895 0.992097 0.909984 -0.022468	-0.049749 0.958088 0.938876 0.000549	-0.023580 0.966023 0.975632 -0.009330	-0.035059 0.988337 0.968192 -0.033536	-0.008337 0.986618 0.957648 0.005468	0.008726 0.980048 0.988238 0.002115	0.069512 0.896370 0.986266 0.041931	0.034158 0.950329 0.973017 0.005031	-0.138127 0.916301 0.901342 -0.013035	-0.030023 0.926183 0.989243 -0.014360	0 0.060012 -9
1 6	20 19	1 6	0.363349 0.502534 0.771038 0.039914	0.056627 0.926430 0.985203 0.030124	-0.017592 0.991732 0.901554 -0.009739	-0.017246 0.992097 0.901875 -0.015309	-0.070471 0.958088 0.944986 -0.006415	0.017152 0.966023 0.988127 0.012648	0.001451 0.988337 0.958404 0.006266	-0.024199 0.986618 0.925152 -0.006053	0.008178 0.980048 0.984645 0.001224	0.016646 0.896370 0.989286 -0.015607	0.028655 0.950329 0.971665 -0.009898	-0.110517 0.916301 0.911195 0.000226	-0.015340 0.926183 0.989335 -0.001520	0 0.039914 -9
1 7	20 20	1 7	0.429011 0.502534 0.853752 0.035493	0.054859 0.926430 0.983904 0.025496	-0.013881 0.991732 0.969188 -0.007234	-0.012053 0.992097 0.969501 -0.008683	-0.047941 0.958088 0.975338 -0.008571	-0.048113 0.966023 0.975894 -0.033366	-0.008435 0.988337 0.976639 -0.009125	-0.022936 0.986618 0.958791 -0.002382	0.006667 0.980048 0.987156 0.006797	0.057558 0.896370 0.986111 0.013047	-0.003000 0.950329 0.976359 0.000772	-0.047117 0.916301 0.975322 -0.013266	0.081592 0.926183 0.979029 0.074444	0 0.035493 9999
1 8	20 20	1 8	0.498049 0.502534 0.788556 -0.001065	0.048766 0.926430 0.980865 0.012405	-0.002967 0.991732 0.976667 -0.004487	-0.003572 0.992097 0.976882 -0.004428	-0.086966 0.958088 0.957561 -0.031903	-0.053934 0.966023 0.938782 -0.005506	0.010243 0.988337 0.957843 0.000275	-0.008418 0.986618 0.937170 0.016380	0.015974 0.980048 0.983450 0.001683	0.101472 0.896370 0.970796 0.016146	0.031127 0.950329 0.988267 0.011470	0.023720 0.916301 0.978812 -0.005902	-0.066879 0.926183 0.985421 -0.045913	0 0.000000 9999
1 9	20 20	1 9	0.595499 0.502534 0.693797 -0.000611	0.082669 0.926430 0.959803 0.011986	-0.003806 0.991732 0.984593 -0.007978	-0.005193 0.992097 0.985493 -0.008415	-0.026089 0.958088 0.978171 -0.000816	-0.007160 0.966023 0.960805 0.017247	-0.017869 0.988337 0.985808 -0.012539	0.007071 0.986618 0.969478 0.023925	0.018862 0.980048 0.987634 0.007565	0.067320 0.896370 0.978347 0.018719	-0.126479 0.950329 0.885840 -0.016790	0.075685 0.916301 0.968839 0.018954	0.037710 0.926183 0.982964 0.018288	0 0.000000 9999
1 10	20 20	1 10	0.558914 0.502534 0.752356 0.052635	0.045211 0.926430 0.989141 0.034405	0.008589 0.991732 0.981851 0.005010	0.006500 0.992097 0.983628 0.001551	0.012924 0.958088 0.982424 0.007222	-0.012175 0.966023 0.982512 0.000286	0.004000 0.988337 0.969891 0.006983	0.007611 0.986618 0.980090 0.009184	0.002171 0.980048 0.987156 -0.005979	-0.024687 0.896370 0.981332 -0.009255	-0.002483 0.950329 0.971707 0.027514	0.048392 0.916301 0.978083 -0.002956	-0.017356 0.926183 0.991642 -0.015701	0 0.052635 -9
1 11	20 20	1 11	0.423328 0.502534 0.855642 0.023720	-0.067265 0.926430 0.950568 0.000634	0.017899 0.991732 0.926256 0.008298	0.011953 0.992097 0.928193 0.006374	-0.042430 0.958088 0.970298 0.002246	0.017564 0.966023 0.980757 0.015493	0.033077 0.988337 0.979158 0.034395	-0.015068 0.986618 0.976244 0.000372	0.002413 0.980048 0.978788 -0.001343	0.118964 0.896370 0.965847 0.042692	0.040834 0.950329 0.977268 0.003899	-0.085015 0.916301 0.942395 -0.021894	-0.030208 0.926183 0.988398 -0.024282	0 0.023720 9999
1 12	20 20	1 12	0.591132 0.502534 0.696996 -0.002207	-0.016773 0.926430 0.989504 0.002974	0.005239 0.991732 0.980184 0.002794	0.005801 0.992097 0.980863 0.002583	-0.081887 0.958088 0.947779 -0.017354	0.014224 0.966023 0.980282 -0.005325	-0.006050 0.988337 0.984312 -0.006660	0.001630 0.986618 0.984588 0.006692	0.046132 0.980048 0.985715 0.031711	0.087242 0.896370 0.972336 0.011836	-0.081393 0.950329 0.929964 0.006355	0.018655 0.916301 0.984284 0.004977	-0.014605 0.926183 0.981623 -0.009821	0 0.000000 9999
1 13	20 20	1 13	0.551664 0.502534 0.729429 0.008395	-0.027395 0.926430 0.981475 -0.014268	-0.000520 0.991732 0.988829 -0.000777	-0.003561 0.992097 0.987782 -0.004236	0.047975 0.958088 0.975655 0.025328	-0.008947 0.966023 0.970755 -0.029463	0.013010 0.988337 0.988442 0.015301	0.016187 0.986618 0.971417 0.013165	0.033421 0.980048 0.985323 0.018774	0.070468 0.896370 0.979271 0.022363	0.006457 0.950329 0.983611 -0.000891	0.088824 0.916301 0.978088 0.044297	0.123183 0.926183 0.895426 0.021905	0 0.008395 9999
1 14	20 20	1 14	0.500085 0.502534 0.802097 0.025524	-0.051434 0.926430 0.977279 -0.009904	-0.016247 0.991732 0.993973 -0.012675	-0.028326 0.992097 0.991485 -0.024833	0.088862 0.958088 0.953411 0.028801	0.038143 0.966023 0.978405 0.011437	0.008666 0.988337 0.990627 0.007579	0.026806 0.986618 0.951300 0.006177	0.024248 0.980048 0.977597 0.002986	-0.115367 0.896370 0.953194 -0.011327	0.037952 0.950329 0.986698 0.004116	0.047587 0.916301 0.989376 0.012570	-0.042225 0.926183 0.986874 -0.020968	0 0.025524 9999
1 15	20 20	1 15	0.579475 0.502534 0.700398 -0.005163	-0.042467 0.926430 0.970414 0.001403	0.013341 0.991732 0.909665 0.004203	0.006552 0.992097 0.912490 0.001755	-0.054068 0.958088 0.950198 0.005704	-0.006490 0.966023 0.989131 -0.003462	-0.006407 0.988337 0.983938 -0.005241	-0.006396 0.986618 0.964341 0.009572	0.013675 0.980048 0.988502 0.003041	0.096266 0.896370 0.971392 0.020321	-0.045358 0.950329 0.974322 -0.018986	-0.054135 0.916301 0.962095 -0.000895	-0.035350 0.926183 0.988219 -0.013450	0 0.000000 9999
1 16	20 20	1 16	0.616194 0.502534 0.671065 0.012140	-0.002835 0.926430 0.982707 -0.024094	0.001585 0.991732 0.979757 -0.001171	-0.001112 0.992097 0.981238 -0.001980	-0.071168 0.958088 0.953461 -0.011127	-0.048891 0.966023 0.983637 -0.025748	0.014616 0.988337 0.986396 0.013439	-0.040219 0.986618 0.959545 -0.015808	0.040551 0.980048 0.986352 0.026080	0.092567 0.896370 0.971374 0.018356	-0.128037 0.950329 0.889753 -0.021483	0.037779 0.916301 0.978041 0.005722	-0.011260 0.926183 0.991431 -0.005454	0 0.012140 9999
1 17	20 20	1 17	0.587420 0.502534 0.699520 -0.002169	-0.084522 0.926430 0.966481 -0.023556	-0.019512 0.991732 0.988316 -0.018036	-0.017044 0.992097 0.989127 -0.016798	0.062672 0.958088 0.954783 0.002160	0.069503 0.966023 0.951793 0.027853	0.002983 0.988337 0.986802 0.001530	0.016659 0.986618 0.965306 0.009398	-0.019480 0.980048 0.989878 -0.015855	0.090247 0.896370 0.965252 0.017160	0.051388 0.950329 0.980683 0.009370	0.050894 0.916301 0.981442 0.008841	0.083166 0.926183 0.856636 -0.031993	0 0.000000 9999
1 18	20 20	1 18	0.387761 0.502534 0.874209 0.042489	-0.035418 0.926430 0.984733 -0.011316	-0.035571 0.991732 0.990233 -0.033165	-0.016964 0.992097 0.991290 -0.015653	0.067160 0.958088 0.970020 0.021136	0.042010 0.966023 0.982106 0.019520	0.002628 0.988337 0.989026 0.000564	0.023369 0.986618 0.960127 0.003999	0.019262 0.980048 0.978079 -0.003129	-0.112704 0.896370 0.960759 -0.017919	0.034267 0.950329 0.988975 0.014804	0.075809 0.916301 0.980281 0.030751	-0.005417 0.926183 0.989546 0.012756	0 0.042489 -9
1 19	20 20	1 19	0.597364 0.502534 0.691955 0.006613	-0.012493 0.926430 0.985487 0.009000	0.002580 0.991732 0.972981 0.000177	0.008926 0.992097 0.972830 0.006109	-0.074813 0.958088 0.941805 -0.005138	0.052904 0.966023 0.984841 0.033760	0.005133 0.988337 0.983306 0.003212	0.006868 0.986618 0.985460 0.010894	-0.003566 0.980048 0.989663 -0.013905	0.073883 0.896370 0.979380 0.014407	-0.073482 0.950329 0.952161 0.001209	-0.007094 0.916301 0.989201 -0.005283	-0.019942 0.926183 0.988985 0.000151	0 0.006613 9999
1 20	20 20	1 20	0.629479 0.502534 0.655873 0.014822	0.020449 0.926430 0.980006 -0.012171	0.015664 0.991732 0.973974 0.010288	0.011859 0.992097 0.975611 0.008418	-0.056572 0.958088 0.952019 -0.000263	0.011087 0.966023 0.981376 0.025787	-0.006704 0.988337 0.987594 -0.010863	-0.013736 0.986618 0.954558 0.006013	0.019419 0.980048 0.987190 0.006017	0.101387 0.896370 0.975908 0.029139	-0.132243 0.950329 0.887491 -0.026181	0.022861 0.916301 0.977095 -0.008565	-0.048628 0.926183 0.987243 -0.047136	0 0.014822 9999
1 21	20 20	1 21	0.579027 0.502534 0.725412 0.037414	0.014042 0.926430 0.982489 -0.009396	-0.003185 0.991732 0.983562 -0.006920	-0.009915 0.992097 0.985112 -0.012589	-0.059267 0.958088 0.967649 -0.025393	0.005390 0.966023 0.969634 0.007856	-0.009607 0.988337 0.980498 -0.009494	-0.001345 0.986618 0.969355 0.008537	-0.008531 0.980048 0.987451 -0.013542	0.062382 0.896370 0.974006 -0.002468	-0.067850 0.950329 0.935350 0.008793	0.068483 0.916301 0.975956 0.021390	-0.018524 0.926183 0.976161 -0.029315	0 0.037414 -9
1 22	20 20	1 22	0.412530 0.502534 0.862466 0.071642	0.123447 0.926430 0.930276 0.022144	0.002805 0.991732 0.988861 0.001070	0.005447 0.992097 0.989083 0.004405	0.031349 0.958088 0.976993 0.003313	-0.066033 0.966023 0.937391 -0.016443	-0.000459 0.988337 0.989531 -0.001465	-0.028244 0.986618 0.945166 -0.005363	0.016749 0.980048 0.986857 0.003174	0.060767 0.896370 0.988727 0.028406	0.026326 0.950329 0.975461 0.010419	0.076739 0.916301 0.964634 0.009507	-0.009731 0.926183 0.986496 -0.000219	0 0.071642 -9
1 23	20 20	1 23	0.505881 0.502534 0.783379 -0.008414	-0.119730 0.926430 0.935206 -0.028765	-0.002914 0.991732 0.992371 -0.001633	-0.011049 0.992097 0.990896 -0.011140	0.042063 0.958088 0.957520 -0.009153	-0.043197 0.966023 0.928714 0.000234	-0.020176 0.988337 0.960529 -0.017581	-0.005499 0.986618 0.939157 0.018343	-0.046251 0.980048 0.936207 -0.009356	0.126487 0.896370 0.960529 0.035377	0.015914 0.950329 0.986134 -0.011367	0.048215 0.916301 0.985392 0.013345	-0.059224 0.926183 0.981663 -0.022103	0 0.000000 9999
1 24	20 20	1 24	0.707844 0.502534 0.552975 0.020921	0.016002 0.926430 0.984232 -0.009282	-0.003462 0.991732 0.974160 -0.003023	-0.002703 0.992097 0.974882 -0.002845	-0.114682 0.958088 0.910868 -0.030053	0.016682 0.966023 0.976901 0.011479	-0.004219 0.988337 0.975240 -0.008360	-0.019188 0.986618 0.962218 -0.000993	0.004202 0.980048 0.987091 -0.007881	0.145904 0.896370 0.949409 0.032989	-0.144382 0.950329 0.835478 -0.003949	0.051364 0.916301 0.968445 -0.003596	0.019927 0.926183 0.987764 0.036734	0 0.020921 9999
1 25	20 20	1 25	0.603556 0.502534 0.675805 0.003973	-0.000696 0.926430 0.987214 -0.018136	-0.015506 0.991732 0.987252 -0.012331	-0.016120 0.992097 0.987104 -0.012413	-0.075822 0.958088 0.956346 -0.030520	0.006800 0.966023 0.985601 0.003513	-0.010859 0.988337 0.976130 -0.015061	-0.016120 0.986618 0.977977 -0.009015	0.034865 0.980048 0.988022 0.025041	0.062370 0.896370 0.978795 0.018757	-0.117403 0.950329 0.908767 -0.008509	0.058687 0.916301 0.975262 0.019969	-0.021162 0.926183 0.988597 -0.003442	0 0.003973 9999
1 26	20 20	1 26	0.493530 0.502534 0.805210 0.025298	-0.009901 0.926430 0.985722 -0.001706	-0.001414 0.991732 0.992339 -0.000091	-0.001266 0.992097 0.993045 0.001230	0.032921 0.958088 0.966670 -0.008530	0.035565 0.966023 0.989739 0.027356	-0.025802 0.988337 0.941884 -0.016668	0.029345 0.986618 0.962508 0.014521	0.016906 0.980048 0.985893 0.003268	-0.147040 0.896370 0.930945 -0.017551	0.052563 0.950329 0.978590 0.005264	0.017632 0.916301 0.989114 -0.005635	-0.021297 0.926183 0.992782 -0.007141	0 0.025298 9999
1 27	20 20	1 27	0.573275 0.502534 0.707322 0.000518	0.102154 0.926430 0.952474 0.025323	0.011542 0.991732 0.963144 0.008360	0.012664 0.992097 0.967458 0.010359	-0.050503 0.958088 0.964347 -0.022797	-0.061095 0.966023 0.937601 -0.012219	-0.018705 0.988337 0.970480 -0.016168	-0.017614 0.986618 0.948661 -0.000621	0.050570 0.980048 0.982418 0.035843	0.110007 0.896370 0.954861 0.028973	-0.134480 0.950329 0.867238 -0.001756	0.075767 0.916301 0.956151 0.015650	0.016043 0.926183 0.990053 0.025278	0 0.000518 9999
1 28	20 20	1 28	0.560464 0.502534 0.733561 0.011835	0.045154 0.926430 0.966377 -0.005069	0.002507 0.991732 0.948696 0.003586	0.001639 0.992097 0.951877 0.002632	-0.059090 0.958088 0.960831 -0.012301	-0.034192 0.966023 0.974700 -0.007927	-0.013514 0.988337 0.979615 -0.010271	-0.022376 0.986618 0.972707 -0.010980	0.003189 0.980048 0.979832 -0.007873	0.096676 0.896370 0.962238 0.014732	-0.126997 0.950329 0.896917 -0.012127	0.028388 0.916301 0.975849 0.015725	-0.040037 0.926183 0.988180 -0.018721	0 0.011835 9999
1 29	20 20	1 29	0.439792 0.502534 0.833645 0.004960	0.137424 0.926430 0.919383 0.042677	0.000882 0.991732 0.988571 0.002016	0.003447 0.992097 0.989471 0.002403	0.020019 0.958088 0.973331 0.034782	0.102931 0.966023 0.964919 0.067455	0.037083 0.988337 0.962520 0.025924	0.018887 0.986618 0.987759 0.017571	0.045073 0.980048 0.953441 0.007656	0.102349 0.896370 0.962201 0.023388	0.056248 0.950329 0.974323 0.008270	0.039949 0.916301 0.983543 -0.000869	0.000861 0.926183 0.988801 0.021597	0 0.004960 9999
1 30	20 20	1 30	0.623048 0.502534 0.666526 0.033023	0.127050 0.926430 0.919338 0.018358	-0.010578 0.991732 0.964936 -0.012439	-0.009088 0.992097 0.965458 -0.011850	-0.049810 0.958088 0.972442 -0.010439	-0.047745 0.966023 0.951647 -0.007339	-0.009693 0.988337 0.982405 -0.014830	-0.041564 0.986618 0.917819 -0.015192	0.004991 0.980048 0.982529 -0.008309	0.086662 0.896370 0.979496 0.022873	-0.167045 0.950329 0.824519 -0.016704	0.092770 0.916301 0.953641 0.020092	-0.030351 0.926183 0.987214 -0.015627	0 0.033023 9999
1 31	20 20	1 31	0.517480 0.502534 0.780729 0.004770	0.088037 0.926430 0.966307 0.025503	-0.002746 0.991732 0.938747 -0.007836	-0.010296 0.992097 0.938918 -0.014249	-0.022707 0.958088 0.985772 -0.004585	-0.048085 0.966023 0.940885 -0.004226	-0.017408 0.988337 0.977500 -0.010308	-0.016658 0.986618 0.952856 0.000316	-0.010555 0.980048 0.986815 -0.020260	0.056948 0.896370 0.990119 0.031760	-0.122617 0.950329 0.910988 -0.021711	0.085567 0.916301 0.945747 0.010964	-0.037784 0.926183 0.987809 -0.023403	0 0.004770 9999
1 32	20 20	1 32	0.421400 0.502534 0.815614 0.003333	0.118825 0.926430 0.926874 0.030794	0.004814 0.991732 0.984860 0.003195	0.010855 0.992097 0.985717 0.008715	-0.011451 0.958088 0.976458 -0.000757	-0.049889 0.966023 0.962295 -0.016462	0.007065 0.988337 0.971238 0.001350	-0.020177 0.986618 0.946395 -0.013358	0.001707 0.980048 0.987902 -0.005089	0.089682 0.896370 0.964488 0.033654	0.013747 0.950329 0.988018 -0.014680	0.042142 0.916301 0.977902 -0.009658	0.018431 0.926183 0.990933 0.025891	0 0.003333 9999
1 33	20 20	1 33	0.615934 0.502534 0.689123 0.045278	-0.012676 0.926430 0.988550 -0.005502	0.003366 0.991732 0.961978 0.004490	0.003348 0.992097 0.962508 0.005014	-0.099656 0.958088 0.941546 -0.035984	0.010695 0.966023 0.980401 -0.002847	-0.025140 0.988337 0.981266 -0.023411	-0.023933 0.986618 0.982915 -0.019281	0.029611 0.980048 0.987733 0.015849	0.103228 0.896370 0.967693 0.020239	-0.130758 0.950329 0.903533 -0.023715	-0.011849 0.916301 0.985277 -0.027775	-0.035272 0.926183 0.990201 -0.024325	0 0.045278 -9
1 34	20 20	1 34	0.505867 0.502534 0.795054 0.023578	-0.068358 0.926430 0.970332 -0.010869	-0.007814 0.991732 0.875250 0.001745	-0.009113 0.992097 0.875539 -0.005450	-0.098496 0.958088 0.925493 -0.023064	0.062601 0.966023 0.903630 -0.003725	0.033420 0.988337 0.879079 0.015242	-0.012959 0.986618 0.986371 -0.023977	-0.027815 0.980048 0.985579 -0.030920	0.059707 0.896370 0.983947 0.013073	0.059811 0.950329 0.967237 0.003828	-0.125989 0.916301 0.911005 -0.031048	-0.027454 0.926183 0.987912 -0.007255	0 0.023578 9999
1 35	20 20	1 35	0.366809 0.502534 0.884373 0.029564	0.059186 0.926430 0.951267 0.005762	-0.000484 0.991732 0.990125 -0.000531	-0.000840 0.992097 0.991725 -0.001922	-0.055038 0.958088 0.961761 -0.019719	0.059607 0.966023 0.959093 0.022985	0.000292 0.988337 0.958359 -0.004501	-0.008512 0.986618 0.966885 -0.010792	0.036386 0.980048 0.980733 0.028655	0.084377 0.896370 0.960830 0.002472	0.030021 0.950329 0.982750 0.001785	0.048239 0.916301 0.982731 0.008321	-0.020921 0.926183 0.989605 -0.007357	0 0.029564 9999
1 36	20 20	1 36	0.506285 0.502534 0.798985 0.025607	-0.043991 0.926430 0.982732 -0.014677	0.006697 0.991732 0.979048 0.005875	0.005814 0.992097 0.981865 0.004368	0.052994 0.958088 0.935882 -0.017604	0.026294 0.966023 0.980680 0.003949	-0.019516 0.988337 0.972915 -0.019060	0.012954 0.986618 0.935955 -0.007690	0.029906 0.980048 0.982942 0.015982	-0.128825 0.896370 0.944624 -0.019954	0.010456 0.950329 0.988853 -0.014093	0.046286 0.916301 0.982622 0.003439	-0.021367 0.926183 0.991143 -0.010420	0 0.025607 9999
1 37	20 20	1 37	0.595743 0.502534 0.698269 0.002416	-0.002156 0.926430 0.988105 0.004820	-0.015008 0.991732 0.920303 -0.005361	-0.011519 0.992097 0.920903 -0.005469	-0.103330 0.958088 0.933591 -0.034115	0.056529 0.966023 0.951079 0.009900	0.026044 0.988337 0.917882 0.006843	-0.012153 0.986618 0.987160 -0.013228	0.014718 0.980048 0.986487 0.001901	0.064410 0.896370 0.980948 0.009850	-0.033964 0.950329 0.964943 0.000380	-0.043164 0.916301 0.972767 -0.007293	-0.045111 0.926183 0.988496 -0.022493	0 0.002416 9999
1 38	20 20	1 38	0.631505 0.502534 0.656429 0.021706	-0.053162 0.926430 0.974574 -0.014929	-0.002671 0.991732 0.955959 0.000302	0.003526 0.992097 0.959738 0.005941	0.066936 0.958088 0.962852 0.025851	0.110846 0.966023 0.936500 0.056958	0.025842 0.988337 0.982590 0.026184	0.035701 0.986618 0.973069 0.019486	0.059879 0.980048 0.968555 0.038952	0.144786 0.896370 0.951398 0.054638	0.035958 0.950329 0.985982 0.019888	0.048684 0.916301 0.972485 0.008789	0.231281 0.926183 0.812541 0.115684	0 0.021706 9999
1 39	20 20	1 39	0.523129 0.502534 0.789162 0.034710	-0.089433 0.926430 0.968113 -0.034573	0.004788 0.991732 0.992170 0.004536	0.003051 0.992097 0.991814 0.003362	0.063696 0.958088 0.940911 0.004050	0.002857 0.966023 0.987859 -0.000597	-0.005631 0.988337 0.976109 -0.002563	0.013962 0.986618 0.959550 0.003771	0.010840 0.980048 0.984315 0.006326	-0.092921 0.896370 0.962224 -0.015518	0.019043 0.950329 0.986322 -0.010254	0.041237 0.916301 0.988966 0.012553	-0.035359 0.926183 0.987158 -0.024071	0 0.034710 9999
1 40	20 20	1 40	0.614783 0.502534 0.672888 0.022557	-0.071255 0.926430 0.962992 -0.013002	-0.004455 0.991732 0.922818 -0.015623	-0.010360 0.992097 0.924207 -0.017097	-0.082245 0.958088 0.924108 -0.005788	0.043529 0.966023 0.990373 0.037876	-0.000565 0.988337 0.983194 0.000588	-0.000205 0.986618 0.971991 0.009890	0.012399 0.980048 0.989230 -0.000615	0.102570 0.896370 0.967594 0.033740	-0.062351 0.950329 0.953125 0.004871	-0.028473 0.916301 0.982016 -0.002188	-0.017085 0.926183 0.989380 -0.001916	0 0.022557 9999
1 41	20 20	1 41	0.647646 0.502534 0.621751 0.006886	0.019218 0.926430 0.985948 0.010203	0.007979 0.991732 0.969583 0.004893	0.004920 0.992097 0.969576 0.003959	-0.062104 0.958088 0.960112 -0.003727	-0.007068 0.966023 0.988809 0.001138	-0.009600 0.988337 0.977835 -0.006039	-0.002386 0.986618 0.977408 0.011126	0.013566 0.980048 0.986367 0.001519	0.075862 0.896370 0.979323 0.013606	-0.137945 0.950329 0.858198 -0.001607	0.076243 0.916301 0.964196 0.021062	-0.029990 0.926183 0.989440 -0.016897	0 0.006886 9999
1 42	20 20	1 42	0.632113 0.502534 0.658458 0.021577	0.022434 0.926430 0.984413 0.010528	-0.019881 0.991732 0.980207 -0.020825	-0.018712 0.992097 0.983739 -0.018100	-0.021654 0.958088 0.979687 -0.000071	-0.009879 0.966023 0.982557 0.008400	-0.007853 0.988337 0.988533 -0.009601	-0.007260 0.986618 0.977404 0.003340	-0.067614 0.980048 0.950110 -0.036736	0.082543 0.896370 0.975754 0.006912	-0.097365 0.950329 0.945405 -0.029957	0.069338 0.916301 0.963351 -0.002958	0.203784 0.926183 0.906757 0.117710	0 0.021577 9999
1 43	20 20	1 43	0.617763 0.502534 0.670646 0.024378	0.065572 0.926430 0.975929 0.036883	0.009569 0.991732 0.963125 0.004784	-0.001167 0.992097 0.963293 -0.004038	-0.097925 0.958088 0.959365 -0.037705	-0.020042 0.966023 0.979733 -0.011372	-0.008241 0.988337 0.984741 -0.008973	-0.033550 0.986618 0.956696 -0.019292	0.036340 0.980048 0.988075 0.028664	0.077094 0.896370 0.979013 0.013509	-0.087832 0.950329 0.918393 0.003916	0.018559 0.916301 0.984245 0.003836	-0.051392 0.926183 0.988907 -0.041206	0 0.024378 9999
1 44	20 20	1 44	0.367856 0.502534 0.877138 0.001443	-0.064846 0.926430 0.973667 -0.037188	-0.003034 0.991732 0.991733 -0.002662	-0.001086 0.992097 0.987593 -0.000448	-0.048444 0.958088 0.979241 -0.027294	-0.029962 0.966023 0.973452 -0.006062	-0.013754 0.988337 0.969642 -0.014047	-0.027148 0.986618 0.950647 -0.016316	-0.026625 0.980048 0.976501 -0.011208	0.090254 0.896370 0.960441 0.007933	-0.002341 0.950329 0.981800 -0.023247	0.027583 0.916301 0.989624 -0.003595	-0.004018 0.926183 0.991548 0.003964	0 0.001443 9999
1 45	20 20	1 45	0.351539 0.502534 0.904084 0.021738	0.025077 0.926430 0.984378 -0.015478	-0.011843 0.991732 0.944568 0.000232	-0.005373 0.992097 0.943970 0.002908	-0.081158 0.958088 0.961208 -0.027337	0.005627 0.966023 0.991310 0.004020	-0.015619 0.988337 0.961839 -0.023942	-0.040731 0.986618 0.941569 -0.019363	0.010219 0.980048 0.986280 -0.001597	0.043481 0.896370 0.989604 0.013194	0.067610 0.950329 0.980161 0.027633	-0.129865 0.916301 0.950911 -0.049179	-0.054256 0.926183 0.988537 -0.023800	0 0.021738 9999
1 46	20 18	1 46	0.484371 0.502534 0.815492 0.026698	-0.113960 0.926430 0.963814 -0.056566	-0.000526 0.991732 0.993986 0.000813	0.009709 0.992097 0.994719 0.010154	0.058998 0.958088 0.956414 0.000343	0.023979 0.966023 0.987889 0.010636	-0.016544 0.988337 0.982965 -0.017960	0.028723 0.986618 0.956279 0.006068	0.022590 0.980048 0.988364 0.013595	-0.124397 0.896370 0.962740 -0.035736	0.025181 0.950329 0.990429 0.011083	0.014884 0.916301 0.992659 0.003074	-0.021828 0.926183 0.989144 -0.003525	0 0.026698 9999
1 47	20 15	1 47	0.555407 0.502534 0.756441 0.040353	0.013091 0.926430 0.983021 0.003455	-0.002375 0.991732 0.994737 -0.003944	-0.000882 0.992097 0.995070 -0.002322	0.015594 0.958088 0.984194 0.005089	-0.027802 0.966023 0.982463 -0.009810	-0.002089 0.988337 0.921735 0.004761	0.005465 0.986618 0.978115 -0.007000	0.016932 0.980048 0.984225 0.003715	-0.127829 0.896370 0.951723 -0.045206	0.015747 0.950329 0.992162 0.003892	0.037292 0.916301 0.982882 0.004440	-0.035432 0.926183 0.988464 -0.015500	0 0.040353 -9
1 48	20 14	1 48	0.498115 0.502534 0.804465 0.018847	-0.026528 0.926430 0.976708 0.002977	-0.001183 0.991732 0.989042 -0.003254	-0.001229 0.992097 0.993466 -0.004603	0.052912 0.958088 0.980169 0.018473	0.008452 0.966023 0.982732 -0.004960	0.006274 0.988337 0.988595 0.003267	0.011749 0.986618 0.970667 -0.003138	0.040672 0.980048 0.983469 0.034140	0.001333 0.896370 0.983980 0.028481	0.006807 0.950329 0.989186 -0.003332	0.021768 0.916301 0.979902 -0.012023	0.005366 0.926183 0.992046 0.016706	0 0.018847 9999
1 49	20 20	1 49	0.450036 0.502534 0.808184 -0.020394	-0.036711 0.926430 0.971706 0.001221	0.004165 0.991732 0.993584 0.005729	0.002828 0.992097 0.991566 0.003978	0.023750 0.958088 0.979392 0.001201	0.028299 0.966023 0.980750 0.007622	0.003999 0.988337 0.963374 0.000882	-0.008980 0.986618 0.978228 -0.016779	0.016906 0.980048 0.987711 0.008285	-0.039562 0.896370 0.969475 -0.036097	-0.027801 0.950329 0.987378 -0.024566	0.015161 0.916301 0.988900 -0.001936	-0.015986 0.926183 0.972383 -0.019834	0 0.000000 9999
1 50	20 19	1 50	0.276533 0.502534 0.827404 0.003690	0.005947 0.926430 0.990150 0.000277	0.008069 0.991732 0.915156 0.015263	0.016263 0.992097 0.916738 0.021286	-0.065504 0.958088 0.949730 -0.018162	-0.000251 0.966023 0.989444 -0.000015	-0.027440 0.988337 0.978107 -0.025631	-0.013966 0.986618 0.955498 -0.002856	0.006383 0.980048 0.987072 0.003656	0.011496 0.896370 0.992267 -0.003509	0.050309 0.950329 0.976434 0.028252	-0.105276 0.916301 0.927817 -0.024173	0.001501 0.926183 0.987303 0.017236	0 0.003690 9999
1 51	20 20	1 51	0.540381 0.502534 0.757033 0.033377	-0.060988 0.926430 0.968721 -0.006346	0.029019 0.991732 0.983414 0.025465	0.023718 0.992097 0.983659 0.021391	0.065761 0.958088 0.950165 -0.001192	0.010925 0.966023 0.983208 -0.000527	0.003722 0.988337 0.962301 0.007233	0.023096 0.986618 0.960397 0.005183	0.005188 0.980048 0.983725 0.006873	-0.062920 0.896370 0.982872 -0.020279	0.040443 0.950329 0.977902 0.003572	0.042668 0.916301 0.985670 0.008539	-0.023424 0.926183 0.986773 -0.021549	0 0.033377 9999
1 52	20 20	1 52	0.539740 0.502534 0.758792 0.002256	0.048231 0.926430 0.984382 0.035736	0.015039 0.991732 0.966620 0.007250	0.018102 0.992097 0.969043 0.011778	-0.008602 0.958088 0.982322 0.015185	0.005344 0.966023 0.969272 0.018512	0.001781 0.988337 0.986366 0.005049	0.021164 0.986618 0.969972 0.032122	-0.010761 0.980048 0.989384 -0.011431	0.085134 0.896370 0.979671 0.023114	-0.077460 0.950329 0.940014 -0.007148	0.052787 0.916301 0.976457 0.013632	0.077467 0.926183 0.977798 0.045835	0 0.002256 9999
1 53	20 20	1 53	0.459245 0.502534 0.758436 0.038528	-0.042519 0.926430 0.971748 -0.005371	0.017289 0.991732 0.988863 0.016122	0.008026 0.992097 0.990171 0.008888	0.020811 0.958088 0.970158 -0.005658	0.061568 0.966023 0.944204 0.032986	-0.011146 0.988337 0.983225 -0.014368	0.012268 0.986618 0.973326 0.008188	-0.000236 0.980048 0.986954 -0.010440	0.079066 0.896370 0.970014 0.028556	0.018745 0.950329 0.983783 -0.000906	0.072568 0.916301 0.975034 0.027573	0.110145 0.926183 0.940069 0.033509	0 0.038528 -9
1 54	20 20	1 54	0.352555 0.502534 0.850950 0.003491	0.001765 0.926430 0.992514 -0.004986	-0.033796 0.991732 0.986512 -0.038763	-0.033468 0.992097 0.985821 -0.038468	-0.040844 0.958088 0.979261 -0.004910	-0.022931 0.966023 0.945192 0.014619	-0.009949 0.988337 0.966021 -0.007808	-0.020530 0.986618 0.946902 -0.004937	0.006309 0.980048 0.989002 -0.001243	0.049436 0.896370 0.986893 0.012177	0.025466 0.950329 0.981405 -0.010531	0.066044 0.916301 0.975943 0.006213	-0.028066 0.926183 0.991728 -0.017904	0 0.003491 9999
1 55	20 20	1 55	0.492641 0.502534 0.809193 0.016557	0.094595 0.926430 0.936146 -0.000553	0.020401 0.991732 0.961295 0.018799	0.018535 0.992097 0.961661 0.015607	-0.003382 0.958088 0.989182 -0.001309	-0.066603 0.966023 0.933661 -0.026144	0.005756 0.988337 0.987235 0.005462	-0.032140 0.986618 0.943470 -0.011291	0.021740 0.980048 0.987607 0.010469	0.049017 0.896370 0.979934 -0.008392	-0.048530 0.950329 0.966415 -0.005710	0.071553 0.916301 0.964553 0.016124	0.033777 0.926183 0.988495 0.043981	0 0.016557 9999
1 56	20 20	1 56	0.554353 0.502534 0.757002 0.058747	-0.023682 0.926430 0.966786 -0.001276	-0.010680 0.991732 0.977652 -0.010057	-0.010131 0.992097 0.979498 -0.009587	0.041574 0.958088 0.971078 0.014575	0.063772 0.966023 0.940961 0.017864	0.020964 0.988337 0.980142 0.017151	0.003693 0.986618 0.954599 -0.007934	0.015333 0.980048 0.987014 0.004237	0.149111 0.896370 0.946344 0.033347	0.006501 0.950329 0.975934 0.027744	0.089041 0.916301 0.969688 0.033882	0.171893 0.926183 0.871073 0.078071	0 0.058747 -9
1 57	20 20	1 57	0.522840 0.502534 0.785069 0.018942	0.048796 0.926430 0.979931 0.011776	-0.022411 0.991732 0.951317 -0.019461	-0.019833 0.992097 0.953896 -0.019425	-0.043083 0.958088 0.969442 -0.004149	0.037545 0.966023 0.967823 0.044106	0.009699 0.988337 0.975215 0.006990	-0.015642 0.986618 0.941617 0.004287	0.032398 0.980048 0.988756 0.022016	0.033585 0.896370 0.988530 -0.000785	-0.018452 0.950329 0.955340 0.026288	-0.008470 0.916301 0.961289 -0.017322	-0.035768 0.926183 0.986655 -0.017555	0 0.018942 9999
1 58	20 20	1 58	0.297782 0.502534 0.851712 0.029167	0.093538 0.926430 0.939814 0.015175	0.016902 0.991732 0.989882 0.012872	0.008190 0.992097 0.990607 0.004829	-0.013745 0.958088 0.987364 0.002023	-0.022470 0.966023 0.956094 0.003124	-0.018384 0.988337 0.976927 -0.015692	-0.026886 0.986618 0.942966 -0.010954	-0.002536 0.980048 0.988948 -0.007128	0.049502 0.896370 0.978348 -0.006607	0.034892 0.950329 0.976749 0.015055	0.061281 0.916301 0.983675 0.028652	-0.010679 0.926183 0.992308 -0.002596	0 0.029167 9999
1 59	20 20	1 59	0.555549 0.502534 0.743580 0.018390	-0.089189 0.926430 0.951448 -0.017299	0.009436 0.991732 0.985275 0.008615	0.004225 0.992097 0.988123 0.003692	0.076473 0.958088 0.935746 0.004142	-0.010250 0.966023 0.977259 -0.024761	-0.019312 0.988337 0.972386 -0.018409	0.004248 0.986618 0.961896 -0.007063	-0.054960 0.980048 0.960216 -0.036351	0.009140 0.896370 0.978679 -0.011902	0.050321 0.950329 0.984271 0.020679	0.057143 0.916301 0.975524 0.007431	-0.020458 0.926183 0.984129 -0.027000	0 0.018390 9999
1 60	20 20	1 60	0.502074 0.502534 0.803719 0.014302	-0.041296 0.926430 0.976837 0.003299	-0.029986 0.991732 0.888562 -0.020856	-0.020670 0.992097 0.889892 -0.015685	-0.085695 0.958088 0.920942 -0.000985	0.067160 0.966023 0.917257 0.016763	0.017164 0.988337 0.872440 0.001612	0.008613 0.986618 0.980532 0.002544	0.002476 0.980048 0.984387 -0.006538	0.024588 0.896370 0.986137 -0.019332	0.068902 0.950329 0.968668 0.022118	-0.123681 0.916301 0.916650 -0.029812	-0.007959 0.926183 0.988588 0.011306	0 0.014302 9999
1 61	20 20	1 61	0.482378 0.502534 0.806930 0.002096	-0.020626 0.926430 0.974974 0.000439	-0.008556 0.991732 0.990050 -0.007141	-0.018762 0.992097 0.988866 -0.016938	0.060989 0.958088 0.969197 0.021987	0.024115 0.966023 0.983723 0.006347	-0.009070 0.988337 0.975170 -0.009834	0.005220 0.986618 0.964247 -0.009087	0.026277 0.980048 0.985833 0.014155	-0.097687 0.896370 0.962058 -0.036221	0.031285 0.950329 0.982593 0.006160	0.020987 0.916301 0.988256 -0.012116	-0.019051 0.926183 0.991086 -0.008885	0 0.002096 9999
1 62	20 20	1 62	0.458465 0.502534 0.819025 0.017429	-0.003702 0.926430 0.971425 -0.025922	-0.001703 0.991732 0.985797 -0.002134	0.003164 0.992097 0.986495 0.001362	0.035911 0.958088 0.971623 -0.001271	-0.024277 0.966023 0.974327 -0.000172	-0.011035 0.988337 0.980862 -0.006837	-0.019771 0.986618 0.977846 -0.015388	0.011095 0.980048 0.984381 0.003478	-0.006750 0.896370 0.980161 -0.010543	0.000913 0.950329 0.981535 0.001047	0.028200 0.916301 0.985618 0.003587	-0.006808 0.926183 0.990761 0.004165	0 0.017429 9999
1 63	20 20	1 63	0.546994 0.502534 0.758711 0.023416	-0.151914 0.926430 0.900897 -0.032500	0.027276 0.991732 0.884307 0.018956	0.017907 0.992097 0.885862 0.015555	-0.045258 0.958088 0.971427 -0.003902	-0.014093 0.966023 0.989716 -0.003962	0.026985 0.988337 0.975073 0.030861	0.006882 0.986618 0.983701 0.011950	0.025000 0.980048 0.985842 0.013117	0.054476 0.896370 0.981283 -0.003723	0.056438 0.950329 0.975390 0.017435	-0.110406 0.916301 0.933462 -0.014856	-0.022102 0.926183 0.987921 0.001464	0 0.023416 9999
1 64	20 20	1 64	0.594174 0.502534 0.708265 0.025556	-0.062092 0.926430 0.966433 0.000109	0.013616 0.991732 0.912393 0.001697	0.008705 0.992097 0.922725 0.001836	-0.087942 0.958088 0.947685 -0.027959	-0.014138 0.966023 0.989372 0.000555	-0.021055 0.988337 0.972723 -0.019002	-0.008935 0.986618 0.971128 0.002133	0.037806 0.980048 0.982329 0.018876	0.107703 0.896370 0.971473 0.032654	-0.067256 0.950329 0.941837 0.003689	-0.021950 0.916301 0.976161 0.003633	-0.027805 0.926183 0.990362 -0.010370	0 0.025556 9999
1 65	20 19	1 65	0.511923 0.502534 0.787709 0.020191	-0.046420 0.926430 0.980406 -0.022239	-0.003498 0.991732 0.993766 -0.001204	-0.002114 0.992097 0.991254 -0.000564	0.065549 0.958088 0.975159 0.024838	-0.023970 0.966023 0.989557 -0.022447	-0.005869 0.988337 0.972328 0.000007	0.028954 0.986618 0.963263 0.013557	0.029649 0.980048 0.987243 0.012804	-0.085617 0.896370 0.964563 -0.000195	0.025624 0.950329 0.989586 0.008228	0.012003 0.916301 0.993404 -0.002653	-0.028254 0.926183 0.987442 -0.006759	0 0.020191 9999
1 66	20 20	1 66	0.437048 0.502534 0.833042 0.025503	-0.126372 0.926430 0.928091 -0.016671	0.007309 0.991732 0.923098 -0.005627	0.000937 0.992097 0.921619 -0.006931	-0.035284 0.958088 0.978944 -0.007322	-0.016261 0.966023 0.988926 -0.005921	0.001715 0.988337 0.990579 0.003371	-0.006967 0.986618 0.983489 0.002281	0.020243 0.980048 0.984266 0.005426	0.077689 0.896370 0.977857 0.022145	0.063108 0.950329 0.975965 0.013656	-0.100392 0.916301 0.928392 0.002693	-0.024022 0.926183 0.988960 -0.004023	0 0.025503 9999
1 67	20 20	1 67	0.629541 0.502534 0.663724 0.027789	-0.042708 0.926430 0.985744 -0.021640	0.003115 0.991732 0.976104 0.002334	0.009582 0.992097 0.975403 0.009397	-0.070889 0.958088 0.957484 -0.007417	-0.033827 0.966023 0.987289 -0.015779	0.007546 0.988337 0.977458 0.016168	-0.021069 0.986618 0.977328 -0.007357	-0.009872 0.980048 0.989435 -0.019580	0.064590 0.896370 0.984076 0.012585	-0.138534 0.950329 0.888001 -0.023413	0.047657 0.916301 0.973460 0.005355	-0.025542 0.926183 0.988581 -0.000657	0 0.027789 9999
1 68	20 20	1 68	0.617781 0.502534 0.671793 0.015673	-0.013446 0.926430 0.979364 0.009576	-0.015283 0.991732 0.953823 -0.021541	-0.013932 0.992097 0.956379 -0.018662	-0.051434 0.958088 0.962010 -0.010175	-0.041472 0.966023 0.974727 -0.020361	-0.032626 0.988337 0.985284 -0.030962	-0.030919 0.986618 0.968422 -0.014110	0.011017 0.980048 0.987266 0.016248	0.103668 0.896370 0.959030 0.013485	-0.072122 0.950329 0.944418 0.006857	0.009466 0.916301 0.977513 -0.005837	-0.040016 0.926183 0.958464 -0.069528	0 0.015673 9999
1 69	20 20	1 69	0.557711 0.502534 0.747235 0.019131	0.028785 0.926430 0.977991 0.002493	0.002315 0.991732 0.984371 0.003954	0.001319 0.992097 0.984370 0.003323	-0.016313 0.958088 0.973102 0.015932	-0.038570 0.966023 0.970768 -0.013216	0.020832 0.988337 0.970669 0.012099	-0.025033 0.986618 0.963779 -0.011831	-0.031537 0.980048 0.965215 -0.013872	0.081834 0.896370 0.979922 0.024626	-0.058948 0.950329 0.966120 -0.012986	0.060240 0.916301 0.974468 0.015972	0.057956 0.926183 0.953683 -0.009532	0 0.019131 9999
1 70	20 20	1 70	0.691107 0.502534 0.553808 0.020131	0.164121 0.926430 0.941824 0.076188	0.022636 0.991732 0.975636 0.017426	0.021267 0.992097 0.975887 0.015766	-0.076660 0.958088 0.946332 -0.008340	-0.010626 0.966023 0.963012 0.018071	0.004274 0.988337 0.987825 0.000418	-0.030932 0.986618 0.924432 -0.004978	0.011355 0.980048 0.986328 -0.006083	0.137597 0.896370 0.948478 0.016207	-0.173848 0.950329 0.816140 -0.019584	0.079731 0.916301 0.960657 0.015446	-0.028864 0.926183 0.990938 -0.012978	0 0.020131 9999
1 71	20 20	1 71	0.648740 0.502534 0.606945 -0.013377	0.083844 0.926430 0.969704 0.026150	0.004360 0.991732 0.985820 0.002307	0.003540 0.992097 0.989194 0.003314	-0.052243 0.958088 0.970929 -0.004704	-0.021837 0.966023 0.944861 0.023760	0.016931 0.988337 0.985518 0.015493	-0.017277 0.986618 0.946915 0.003149	-0.027951 0.980048 0.984223 -0.013856	0.142250 0.896370 0.954003 0.033380	-0.164599 0.950329 0.858653 -0.038306	0.099457 0.916301 0.955283 0.026072	-0.018991 0.926183 0.970692 -0.048222	0 0.000000 9999
1 72	20 20	1 72	0.471896 0.502534 0.796552 0.012578	0.055234 0.926430 0.982568 0.029920	-0.024420 0.991732 0.974041 -0.030778	-0.025677 0.992097 0.973741 -0.030342	-0.064485 0.958088 0.961873 -0.011019	-0.016384 0.966023 0.953802 0.011122	-0.001305 0.988337 0.959089 -0.004891	-0.031438 0.986618 0.945499 -0.014082	0.004878 0.980048 0.988442 -0.005985	0.072197 0.896370 0.978734 0.002857	-0.031689 0.950329 0.974639 -0.011375	0.025076 0.916301 0.981895 0.011373	-0.025005 0.926183 0.990114 -0.017762	0 0.012578 9999
1 73	20 20	1 73	0.633432 0.502534 0.648121 0.012620	0.076323 0.926430 0.968591 0.009345	0.000278 0.991732 0.986576 -0.003186	-0.001774 0.992097 0.987780 -0.004084	-0.025117 0.958088 0.979052 0.009213	-0.058479 0.966023 0.937314 -0.012609	-0.002020 0.988337 0.989075 -0.000534	-0.018973 0.986618 0.927619 0.009998	0.029842 0.980048 0.984752 0.020875	0.073501 0.896370 0.983040 0.023770	-0.147600 0.950329 0.862880 -0.012025	0.063512 0.916301 0.961920 -0.007158	0.031293 0.926183 0.986488 0.040329	0 0.012620 9999
1 74	20 20	1 74	0.564395 0.502534 0.731627 0.015320	0.009795 0.926430 0.980164 0.014754	-0.006630 0.991732 0.988843 -0.006161	-0.006678 0.992097 0.990536 -0.007794	0.009110 0.958088 0.975049 -0.017849	-0.008476 0.966023 0.984418 -0.013288	-0.019028 0.988337 0.922797 -0.007487	0.010955 0.986618 0.958800 -0.001606	0.008007 0.980048 0.989428 0.001941	-0.119708 0.896370 0.957303 -0.027772	0.025995 0.950329 0.986848 0.011902	0.035068 0.916301 0.988647 0.011368	-0.047274 0.926183 0.988405 -0.027244	0 0.015320 9999
1 75	20 20	1 75	0.340830 0.502534 0.879328 -0.005931	0.063400 0.926430 0.976133 0.058080	0.003720 0.991732 0.980213 -0.002116	0.001315 0.992097 0.981109 -0.002621	-0.057120 0.958088 0.962598 -0.008584	-0.025729 0.966023 0.960362 0.008487	0.015471 0.988337 0.938333 0.007224	-0.023190 0.986618 0.940761 -0.001494	0.009450 0.980048 0.987663 -0.000415	0.063947 0.896370 0.975979 0.005084	0.051269 0.950329 0.984117 0.022959	0.010822 0.916301 0.981628 0.006493	-0.024996 0.926183 0.986974 -0.008190	0 0.000000 9999
1 76	20 20	1 76	0.515178 0.502534 0.774285 0.010560	0.012315 0.926430 0.979353 -0.007449	-0.014210 0.991732 0.986210 -0.012225	-0.005506 0.992097 0.987118 -0.003091	0.000883 0.958088 0.982276 -0.010728	0.008557 0.966023 0.991258 0.005119	0.004185 0.988337 0.956424 0.008168	0.002611 0.986618 0.978911 -0.007341	0.025237 0.980048 0.984585 0.011904	-0.108944 0.896370 0.961394 -0.021956	0.055923 0.950329 0.985440 0.027285	0.031623 0.916301 0.985021 0.011735	-0.006810 0.926183 0.990733 0.005583	0 0.010560 9999
1 77	20 18	1 77	0.533902 0.502534 0.768796 0.017553	-0.070314 0.926430 0.974096 -0.015756	-0.024719 0.991732 0.988575 -0.025677	-0.016852 0.992097 0.991201 -0.017766	0.051957 0.958088 0.970032 0.012430	-0.012031 0.966023 0.989655 -0.002137	-0.005623 0.988337 0.965653 -0.000553	0.050578 0.986618 0.941557 0.028920	0.016252 0.980048 0.980852 0.003017	-0.087876 0.896370 0.963770 0.002042	0.011851 0.950329 0.988040 -0.004652	0.033951 0.916301 0.986859 0.020177	-0.038657 0.926183 0.987593 -0.014334	0 0.017553 9999
1 78	20 18	1 78	0.515374 0.502534 0.782837 0.010077	-0.034132 0.926430 0.965428 0.009137	-0.000279 0.991732 0.991742 -0.000351	-0.000496 0.992097 0.990891 -0.000168	0.056946 0.958088 0.967158 0.024706	0.046734 0.966023 0.965294 0.009292	0.038300 0.988337 0.972332 0.033117	0.019260 0.986618 0.977930 0.013170	0.041244 0.980048 0.983210 0.037459	0.055228 0.896370 0.973603 0.021229	0.032423 0.950329 0.987773 0.008828	0.010863 0.916301 0.988181 -0.001477	0.063082 0.926183 0.947497 -0.003367	0 0.010077 9999
1 79	20 19	1 79	0.522552 0.502534 0.776244 0.014604	-0.051634 0.926430 0.979174 -0.010233	-0.019028 0.991732 0.988250 -0.018668	-0.012857 0.992097 0.990052 -0.013685	0.058800 0.958088 0.967620 0.007025	0.045965 0.966023 0.972657 0.019638	-0.003806 0.988337 0.986395 -0.007334	0.020121 0.986618 0.961875 0.006585	0.040430 0.980048 0.983835 0.027842	-0.056794 0.896370 0.979685 -0.016663	0.042700 0.950329 0.988299 0.014232	0.028531 0.916301 0.989084 0.009771	-0.015521 0.926183 0.980447 -0.042221	0 0.014604 9999
1 80	20 20	1 80	0.376274 0.502534 0.863343 0.014931	0.014884 0.926430 0.984590 0.018281	-0.009916 0.991732 0.990133 -0.012469	-0.005788 0.992097 0.990002 -0.008749	-0.060394 0.958088 0.959684 -0.024082	0.018168 0.966023 0.981917 0.027147	-0.020826 0.988337 0.979823 -0.010308	0.005989 0.986618 0.976331 0.008655	-0.000367 0.980048 0.989367 -0.006828	0.071859 0.896370 0.977037 0.021717	-0.062529 0.950329 0.936499 0.002509	0.049777 0.916301 0.979697 0.014339	-0.010887 0.926183 0.993711 0.002421	0 0.014931 9999
1 81	20 20	1 81	0.471602 0.502534 0.801715 0.046036	0.118415 0.926430 0.947224 0.034239	-0.009451 0.991732 0.982702 -0.011028	-0.012762 0.992097 0.984218 -0.015556	-0.009029 0.958088 0.986888 -0.001005	0.036313 0.966023 0.976466 0.032651	-0.004914 0.988337 0.988933 -0.009831	0.020635 0.986618 0.975727 0.023240	0.033549 0.980048 0.987847 0.021223	0.079607 0.896370 0.982973 0.030786	-0.017178 0.950329 0.971399 0.010097	0.098035 0.916301 0.946332 0.019501	0.017611 0.926183 0.990494 0.030512	0 0.046036 -9
1 82	20 20	1 82	0.535387 0.502534 0.763802 0.031323	-0.027032 0.926430 0.982006 0.001329	-0.004548 0.991732 0.962922 -0.008735	-0.011628 0.992097 0.969075 -0.013925	-0.023721 0.958088 0.985284 -0.014540	-0.033367 0.966023 0.978970 -0.007923	-0.022970 0.988337 0.988136 -0.022498	-0.025869 0.986618 0.977718 -0.011590	-0.035743 0.980048 0.947694 -0.001643	0.089243 0.896370 0.975232 0.016509	-0.021182 0.950329 0.977818 -0.009809	0.029399 0.916301 0.977887 -0.006196	0.091076 0.926183 0.951216 0.035486	0 0.031323 9999
1 83	20 20	1 83	0.584637 0.502534 0.725970 0.032151	0.150141 0.926430 0.930598 0.048318	0.012033 0.991732 0.981797 0.012387	0.010682 0.992097 0.981272 0.011878	-0.050656 0.958088 0.980439 -0.013328	-0.026531 0.966023 0.963244 -0.006265	0.015041 0.988337 0.983427 0.010955	-0.021233 0.986618 0.945197 0.004640	0.022844 0.980048 0.986311 0.010890	0.085388 0.896370 0.971531 0.009666	-0.099528 0.950329 0.892559 0.011194	0.055308 0.916301 0.972862 -0.000570	-0.004314 0.926183 0.987875 0.013096	0 0.032151 9999
1 84	20 20	1 84	0.541401 0.502534 0.751716 0.016267	0.072795 0.926430 0.963512 -0.000987	0.011864 0.991732 0.965356 0.010585	0.008366 0.992097 0.966929 0.006164	-0.049138 0.958088 0.977053 -0.008688	-0.044089 0.966023 0.977230 -0.019857	0.003929 0.988337 0.976350 0.008715	-0.036981 0.986618 0.948413 -0.016026	0.007151 0.980048 0.989197 -0.001543	0.078436 0.896370 0.980425 0.026839	-0.082293 0.950329 0.948413 -0.014390	0.010411 0.916301 0.977330 0.006913	-0.028467 0.926183 0.971011 -0.012840	0 0.016267 9999
1 85	20 20	1 85	0.556320 0.502534 0.718883 -0.023443	0.075104 0.926430 0.979087 0.020819	0.001618 0.991732 0.980786 0.002653	0.000072 0.992097 0.981332 0.000959	-0.045383 0.958088 0.966376 0.006456	-0.011045 0.966023 0.984198 0.001243	0.014843 0.988337 0.974864 0.013983	-0.008565 0.986618 0.967254 0.007120	0.015478 0.980048 0.987072 0.001465	0.087337 0.896370 0.976699 0.030955	-0.082799 0.950329 0.941040 0.000874	0.018091 0.916301 0.987935 0.004257	-0.032649 0.926183 0.991952 -0.025458	0 0.000000 9999
1 86	20 20	1 86	0.585694 0.502534 0.722011 0.024233	-0.011955 0.926430 0.987321 -0.026311	-0.014678 0.991732 0.939238 -0.005156	-0.005272 0.992097 0.939832 0.002834	-0.080288 0.958088 0.939766 -0.002124	0.070723 0.966023 0.955223 0.032400	0.031522 0.988337 0.906006 0.021240	0.004236 0.986618 0.987289 0.008192	0.034715 0.980048 0.985772 0.019128	0.079600 0.896370 0.977406 0.015601	-0.021981 0.950329 0.983578 -0.010127	-0.075534 0.916301 0.964952 -0.010150	-0.012434 0.926183 0.989977 0.008364	0 0.024233 9999
1 87	20 20	1 87	0.565099 0.502534 0.720337 0.014658	0.074068 0.926430 0.963550 0.008939	-0.021624 0.991732 0.960971 -0.014640	-0.014592 0.992097 0.962274 -0.008642	-0.042646 0.958088 0.970739 -0.012560	-0.040885 0.966023 0.952464 -0.006044	-0.010351 0.988337 0.977515 -0.008274	-0.041516 0.986618 0.952197 -0.018803	0.001199 0.980048 0.982959 -0.002815	0.095400 0.896370 0.965790 0.014058	-0.123804 0.950329 0.917129 -0.033355	0.035542 0.916301 0.973254 0.004127	-0.016961 0.926183 0.990354 -0.016939	0 0.014658 9999
1 88	20 20	1 88	0.495020 0.502534 0.767629 0.005538	0.027443 0.926430 0.974115 0.011509	0.011481 0.991732 0.956264 0.001735	0.011669 0.992097 0.957558 0.004022	0.021910 0.958088 0.980407 0.026309	-0.006241 0.966023 0.975401 -0.012250	0.017237 0.988337 0.982376 0.023229	-0.000637 0.986618 0.982835 -0.004139	0.014504 0.980048 0.984892 0.003640	0.026214 0.896370 0.984071 0.016740	0.024289 0.950329 0.986060 0.005616	-0.024991 0.916301 0.974508 -0.021472	-0.044619 0.926183 0.989628 -0.036842	0 0.005538 9999
1 89	20 20	1 89	0.581530 0.502534 0.700806 0.018171	-0.043984 0.926430 0.985458 -0.021824	-0.010027 0.991732 0.974913 -0.007104	-0.012864 0.992097 0.975889 -0.010338	-0.008408 0.958088 0.973615 0.011411	0.053548 0.966023 0.984611 0.035291	0.002341 0.988337 0.976001 0.007798	0.002562 0.986618 0.985817 -0.001472	0.022368 0.980048 0.987679 0.009301	0.026746 0.896370 0.985271 0.000666	-0.107247 0.950329 0.923904 -0.025049	0.051026 0.916301 0.982011 0.022182	0.018971 0.926183 0.988861 0.003056	0 0.018171 9999
1 90	20 20	1 90	0.582924 0.502534 0.716567 0.017797	-0.051286 0.926430 0.968298 0.005437	0.025389 0.991732 0.947878 0.020823	0.024060 0.992097 0.950032 0.021546	-0.073057 0.958088 0.941421 -0.001498	0.017674 0.966023 0.982309 0.014033	0.016875 0.988337 0.979534 0.018693	0.002525 0.986618 0.984254 0.007938	0.025402 0.980048 0.987378 0.013208	0.098452 0.896370 0.979272 0.035225	-0.078647 0.950329 0.939208 -0.013535	-0.008865 0.916301 0.979097 -0.005041	-0.008853 0.926183 0.989280 0.012996	0 0.017797 9999
1 91	20 20	1 91	0.414618 0.502534 0.833689 0.011814	0.122518 0.926430 0.928884 0.029326	0.004337 0.991732 0.991753 0.003896	-0.000479 0.992097 0.991244 0.000722	-0.041566 0.958088 0.973187 -0.020765	-0.029213 0.966023 0.963970 -0.045682	-0.022704 0.988337 0.972980 -0.022636	-0.009373 0.986618 0.980524 -0.011423	0.010943 0.980048 0.986737 0.001381	0.098745 0.896370 0.959659 0.005557	0.071753 0.950329 0.974730 0.026694	0.021846 0.916301 0.979948 -0.010384	-0.002998 0.926183 0.990590 0.011567	0 0.011814 9999
1 92	20 20	1 92	0.528666 0.502534 0.730627 0.006265	-0.007734 0.926430 0.978202 0.024966	-0.001927 0.991732 0.985793 -0.003223	-0.002787 0.992097 0.985723 -0.002880	0.038094 0.958088 0.964837 0.000920	0.047931 0.966023 0.958845 0.010007	-0.009252 0.988337 0.984371 -0.009853	-0.006222 0.986618 0.971493 -0.021155	0.017715 0.980048 0.985900 0.011691	0.040649 0.896370 0.978473 0.000149	0.002898 0.950329 0.989709 -0.015095	0.021849 0.916301 0.983403 -0.000245	0.023375 0.926183 0.925243 -0.054577	0 0.006265 9999
1 93	20 20	1 93	0.569790 0.502534 0.711541 0.013466	-0.019310 0.926430 0.982386 0.006906	-0.000721 0.991732 0.959269 0.001855	-0.001056 0.992097 0.960586 0.000290	-0.089897 0.958088 0.944289 -0.022541	0.013969 0.966023 0.981450 -0.003275	0.010062 0.988337 0.978484 0.001645	-0.013684 0.986618 0.982297 -0.011847	0.003203 0.980048 0.985742 -0.003678	0.073888 0.896370 0.980238 0.016622	-0.074002 0.950329 0.943015 -0.003759	-0.022810 0.916301 0.980278 -0.011866	-0.008770 0.926183 0.988838 0.007180	0 0.013466 9999
1 94	20 20	1 94	0.520635 0.502534 0.768269 0.022044	0.130029 0.926430 0.938788 0.042037	0.006563 0.991732 0.982963 0.008203	0.006256 0.992097 0.982534 0.008484	0.026212 0.958088 0.982943 0.021666	0.070097 0.966023 0.939829 0.027142	0.024010 0.988337 0.985158 0.021940	-0.002019 0.986618 0.975107 -0.014616	0.034257 0.980048 0.988840 0.023696	0.106347 0.896370 0.967645 0.029285	0.021541 0.950329 0.976740 -0.008272	0.073162 0.916301 0.967959 0.024859	0.073548 0.926183 0.985403 0.053742	0 0.022044 9999
1 95	20 20	1 95	0.269870 0.502534 0.887524 -0.002616	0.102934 0.926430 0.946570 0.010246	-0.005064 0.991732 0.991665 -0.006190	-0.007219 0.992097 0.991592 -0.008473	0.029309 0.958088 0.985054 0.011402	-0.058073 0.966023 0.943679 -0.019980	0.002943 0.988337 0.990904 0.002629	-0.033307 0.986618 0.954681 -0.016286	0.009934 0.980048 0.989656 0.002128	0.033033 0.896370 0.988150 -0.001392	0.027662 0.950329 0.978723 0.009491	0.088706 0.916301 0.972542 0.036460	-0.016093 0.926183 0.989724 -0.001559	0 0.000000 9999
1 96	20 20	1 96	0.370681 0.502534 0.843561 0.004857	0.069695 0.926430 0.957042 0.009964	-0.010011 0.991732 0.992668 -0.008887	-0.005394 0.992097 0.991252 -0.005680	-0.038282 0.958088 0.973176 -0.007873	0.024979 0.966023 0.963322 -0.007724	0.020477 0.988337 0.978102 0.020813	0.014760 0.986618 0.987581 0.005273	0.016483 0.980048 0.989873 0.011997	0.091754 0.896370 0.974076 0.024584	0.057937 0.950329 0.982048 0.025746	0.050291 0.916301 0.984515 0.025759	-0.020968 0.926183 0.962156 -0.010341	0 0.004857 9999
1 97	20 20	1 97	0.502782 0.502534 0.769861 0.020032	0.030988 0.926430 0.971030 -0.017141	-0.020696 0.991732 0.973338 -0.018696	-0.020741 0.992097 0.973180 -0.019268	-0.038497 0.958088 0.974416 -0.018047	-0.075303 0.966023 0.950054 -0.037269	-0.007434 0.988337 0.982133 -0.007984	-0.060484 0.986618 0.948079 -0.038668	-0.029341 0.980048 0.986240 -0.024122	0.066801 0.896370 0.977019 0.001981	-0.085495 0.950329 0.944200 -0.018541	0.022087 0.916301 0.981953 -0.004566	-0.008866 0.926183 0.990892 0.000339	0 0.020032 9999
1 98	20 20	1 98	0.385395 0.502534 0.814684 -0.006832	0.122295 0.926430 0.951695 0.041448	-0.008034 0.991732 0.964583 -0.007475	-0.001495 0.992097 0.964525 -0.001692	-0.048162 0.958088 0.972560 -0.012723	-0.040192 0.966023 0.966597 -0.006861	-0.000639 0.988337 0.979039 0.000662	-0.023877 0.986618 0.940372 0.001144	0.017417 0.980048 0.987031 0.003324	0.072379 0.896370 0.980579 0.027665	-0.045579 0.950329 0.963831 0.000802	0.014580 0.916301 0.972310 0.015255	-0.018613 0.926183 0.990033 -0.006904	0 0.000000 9999
1 99	20 19	1 99	0.400418 0.502534 0.820380 -0.029865	-0.121027 0.926430 0.926163 -0.015283	0.000519 0.991732 0.982912 0.001560	-0.006787 0.992097 0.988137 -0.005164	0.003006 0.958088 0.975835 -0.012892	-0.047155 0.966023 0.957118 -0.010169	0.003562 0.988337 0.976273 0.006001	-0.038018 0.986618 0.945002 -0.017360	-0.045921 0.980048 0.930662 -0.013336	0.107822 0.896370 0.954526 0.010470	0.028380 0.950329 0.983409 -0.000257	0.033498 0.916301 0.975301 0.001687	-0.028486 0.926183 0.986522 -0.013405	0 0.000000 9999
1 100	20 18	1 100	0.501843 0.502534 0.808144 0.033062	-0.059142 0.926430 0.980372 -0.018660	0.005948 0.991732 0.990662 0.005652	0.013605 0.992097 0.989976 0.014316	0.056962 0.958088 0.952800 -0.007813	0.028516 0.966023 0.979144 0.002723	-0.003439 0.988337 0.980090 -0.006716	0.028511 0.986618 0.951082 0.007113	-0.003210 0.980048 0.981132 -0.017887	-0.096728 0.896370 0.965793 -0.014611	0.010195 0.950329 0.985009 -0.016612	0.017090 0.916301 0.985311 -0.006207	-0.025940 0.926183 0.986272 0.005485	0 0.033062 9999
1 101	20 20	1 101	0.556135 0.502534 0.730439 0.004074	0.093797 0.926430 0.968464 0.023784	0.000790 0.991732 0.979356 -0.000219	-0.005896 0.992097 0.981808 -0.007194	-0.009284 0.958088 0.968893 0.022391	-0.059075 0.966023 0.978892 -0.037472	0.005835 0.988337 0.975220 0.010534	-0.001998 0.986618 0.974727 0.005866	0.002184 0.980048 0.985012 -0.008400	0.099165 0.896370 0.972278 0.032697	-0.141335 0.950329 0.884489 -0.021765	0.061976 0.916301 0.974418 0.018019	-0.032342 0.926183 0.989852 -0.032817	0 0.004074 9999
1 102	20 20	1 102	0.324096 0.502534 0.826094 0.045899	-0.049826 0.926430 0.971542 -0.001004	-0.002650 0.991732 0.878407 -0.016047	-0.009451 0.992097 0.882157 -0.016667	-0.092484 0.958088 0.898543 -0.019450	0.016739 0.966023 0.979103 0.006264	0.005887 0.988337 0.970148 0.013173	0.010169 0.986618 0.951502 0.025304	0.023128 0.980048 0.988663 0.013913	0.066979 0.896370 0.978936 0.027801	0.030760 0.950329 0.973467 -0.006655	-0.126821 0.916301 0.890561 -0.009247	-0.013332 0.926183 0.989889 -0.002020	0 0.045899 -9
1 103	20 20	1 103	0.282674 0.502534 0.883616 0.006896	-0.003271 0.926430 0.979387 -0.020876	-0.001781 0.991732 0.988765 -0.003465	-0.004119 0.992097 0.988204 -0.005841	-0.034504 0.958088 0.983233 -0.008432	-0.026009 0.966023 0.961811 0.001345	-0.013201 0.988337 0.966520 -0.011699	-0.019679 0.986618 0.952396 -0.002683	0.009766 0.980048 0.988335 0.002422	0.003283 0.896370 0.986946 -0.032962	0.000791 0.950329 0.974319 -0.001977	0.041749 0.916301 0.978282 0.002906	-0.022740 0.926183 0.991208 -0.021133	0 0.006896 9999
1 104	20 20	1 104	0.534223 0.502534 0.764678 0.024363	-0.092795 0.926430 0.957443 -0.031457	-0.004865 0.991732 0.990817 -0.006004	-0.000124 0.992097 0.988952 -0.001207	0.072580 0.958088 0.956710 0.016122	-0.013525 0.966023 0.987171 -0.018770	-0.007963 0.988337 0.968315 -0.009402	-0.012106 0.986618 0.981625 -0.018180	-0.045104 0.980048 0.937701 -0.009172	0.080038 0.896370 0.965808 0.006120	-0.027272 0.950329 0.972288 -0.022118	0.027226 0.916301 0.976021 -0.015910	-0.030254 0.926183 0.988918 -0.021836	0 0.024363 9999
1 105	20 20	1 105	0.581259 0.502534 0.717816 0.028186	0.123924 0.926430 0.943915 0.034905	-0.027762 0.991732 0.981215 -0.029898	-0.028467 0.992097 0.981219 -0.030078	-0.033407 0.958088 0.981203 -0.003583	-0.064716 0.966023 0.934639 -0.011666	-0.014111 0.988337 0.988374 -0.012915	-0.045442 0.986618 0.922543 -0.018244	0.013300 0.980048 0.988326 0.000196	0.061585 0.896370 0.981696 0.001689	-0.147372 0.950329 0.877194 -0.024901	0.093490 0.916301 0.960043 0.035280	-0.036505 0.926183 0.989504 -0.015424	0 0.028186 9999
1 106	20 20	1 106	0.540991 0.502534 0.745638 0.002797	0.026921 0.926430 0.983562 0.009174	0.003418 0.991732 0.980886 0.002657	0.004104 0.992097 0.981464 0.002993	-0.045081 0.958088 0.971676 -0.015272	0.014957 0.966023 0.967072 0.031928	-0.003409 0.988337 0.969995 -0.008907	-0.000137 0.986618 0.961315 0.008705	0.015331 0.980048 0.979958 0.002761	0.081478 0.896370 0.978492 0.033000	-0.001325 0.950329 0.984735 -0.012079	0.046198 0.916301 0.980871 0.005049	0.031910 0.926183 0.966695 0.012438	0 0.002797 9999
1 107	20 20	1 107	0.596556 0.502534 0.698771 0.037937	0.028696 0.926430 0.984320 0.024422	-0.018049 0.991732 0.951485 -0.011975	-0.016732 0.992097 0.950999 -0.014922	-0.088511 0.958088 0.935046 -0.011853	0.028090 0.966023 0.957674 -0.015194	0.021463 0.988337 0.921811 0.007007	-0.028185 0.986618 0.984327 -0.022917	0.010474 0.980048 0.988671 -0.001906	0.085110 0.896370 0.978071 0.024805	-0.019172 0.950329 0.974277 0.005887	-0.065194 0.916301 0.962349 -0.004878	-0.030916 0.926183 0.988464 -0.016682	0 0.037937 -9
1 108	20 20	1 108	0.483448 0.502534 0.768607 -0.024723	-0.026617 0.926430 0.987766 -0.003885	-0.016393 0.991732 0.940152 -0.012077	-0.011013 0.992097 0.940222 -0.010234	-0.084901 0.958088 0.933890 -0.010552	0.085001 0.966023 0.934816 0.040338	-0.008833 0.988337 0.933574 -0.015535	0.019098 0.986618 0.986777 0.014466	0.005698 0.980048 0.988458 -0.005499	0.093199 0.896370 0.974409 0.023867	-0.030785 0.950329 0.960945 0.000789	-0.069578 0.916301 0.959136 -0.011222	-0.018216 0.926183 0.989277 0.001713	0 0.000000 9999
1 109	20 15	1 109	0.438356 0.502534 0.841169 0.009195	-0.030945 0.926430 0.978472 0.008539	-0.000235 0.991732 0.992255 0.000830	-0.028931 0.992097 0.992169 -0.027957	0.094750 0.958088 0.915058 0.010221	0.025956 0.966023 0.964489 -0.012899	0.017093 0.988337 0.982111 0.009614	0.015324 0.986618 0.927004 -0.004716	0.045425 0.980048 0.974051 0.024949	-0.101590 0.896370 0.952047 -0.000584	0.026476 0.950329 0.969856 -0.015077	0.073254 0.916301 0.907980 -0.011808	-0.016596 0.926183 0.989285 0.008786	0 0.009195 9999
1 110	20 20	1 110	0.642517 0.502534 0.640341 0.032176	-0.067884 0.926430 0.970919 -0.021894	-0.007199 0.991732 0.979449 -0.010591	-0.009764 0.992097 0.980768 -0.012055	0.038082 0.958088 0.958082 -0.005654	0.038761 0.966023 0.946546 -0.007583	-0.019642 0.988337 0.976404 -0.021143	0.016450 0.986618 0.956766 0.001581	0.004380 0.980048 0.983422 -0.005032	0.082625 0.896370 0.967080 0.030935	0.016075 0.950329 0.981248 -0.011758	0.031589 0.916301 0.984759 -0.002093	0.172738 0.926183 0.817938 0.063002	0 0.032176 9999
1 111	20 20	1 111	0.591155 0.502534 0.673292 -0.009527	0.003901 0.926430 0.979432 -0.020657	-0.008714 0.991732 0.983069 -0.008044	-0.010540 0.992097 0.982315 -0.010286	-0.071454 0.958088 0.957663 -0.011077	-0.018217 0.966023 0.985607 -0.016935	-0.002261 0.988337 0.984627 -0.002889	-0.008385 0.986618 0.980591 0.003127	0.006446 0.980048 0.988552 -0.003143	0.105916 0.896370 0.971043 0.026452	-0.147637 0.950329 0.898657 -0.046139	0.052999 0.916301 0.968406 0.005280	-0.036545 0.926183 0.988451 -0.012294	0 0.000000 9999
1 112	20 18	1 112	0.483365 0.502534 0.756431 -0.009533	0.119582 0.926430 0.957894 0.051960	-0.001916 0.991732 0.955669 -0.009808	-0.005770 0.992097 0.956089 -0.010277	-0.027335 0.958088 0.976190 -0.006547	0.002883 0.966023 0.964851 -0.005386	0.002729 0.988337 0.981789 0.005098	-0.026584 0.986618 0.981398 -0.023208	0.025752 0.980048 0.986896 0.012210	0.111871 0.896370 0.950984 0.010351	-0.011990 0.950329 0.969460 -0.014247	-0.002671 0.916301 0.979646 -0.003845	-0.018226 0.926183 0.988371 0.002017	0 0.000000 9999
1 113	20 6	1 113	0.687855 0.502534 0.589026 0.033741	-0.140585 0.926430 0.925328 -0.036844	-0.012357 0.991732 0.885056 -0.000946	-0.003111 0.992097 0.873208 0.005824	0.127292 0.958088 0.838060 0.015762	-0.013668 0.966023 0.979387 0.006102	0.002932 0.988337 0.879688 0.013145	0.052808 0.986618 0.785752 0.010722	0.054933 0.980048 0.918648 0.014477	-0.201672 0.896370 0.841361 -0.018132	0.180836 0.950329 0.820530 0.049350	0.199003 0.916301 0.774352 0.045708	-0.041457 0.926183 0.977263 -0.009563	0 0.033741 9999
1 114	20 20	1 114	0.624401 0.502534 0.644552 -0.003366	0.052347 0.926430 0.981192 0.043741	0.004459 0.991732 0.957487 -0.004146	0.003134 0.992097 0.960494 -0.003039	-0.060970 0.958088 0.942046 -0.003682	0.002382 0.966023 0.991340 0.004613	0.000974 0.988337 0.980350 0.001077	-0.009334 0.986618 0.967707 0.002480	0.007806 0.980048 0.985096 -0.005860	0.124737 0.896370 0.920689 0.012621	-0.114558 0.950329 0.917044 -0.017599	0.029900 0.916301 0.968830 0.029182	-0.032277 0.926183 0.979187 -0.031634	0 0.000000 9999
2 3	15 15	2 3	0.282841 0.848307 0.718377 -0.018265	0.026386 0.981227 0.976793 0.013742	0.015362 0.992919 0.989213 0.011678	0.000295 0.989535 0.990641 -0.002394	0.100081 0.945048 0.978632 0.065643	-0.014061 0.982990 0.986201 -0.006047	0.005782 0.987787 0.956853 -0.001732	0.095225 0.955774 0.959041 0.043887	0.017138 0.971079 0.984881 0.012692	0.042815 0.964582 0.968024 -0.000929	0.061576 0.973467 0.984329 0.046788	0.467193 0.863769 0.716622 0.295114	0.013487 0.979389 0.992510 0.009136	0 0.000000 9999
2 4	15 15	2 4	0.316984 0.848307 0.805455 0.051657	-0.000168 0.981227 0.973907 -0.011321	0.004812 0.992919 0.996011 0.001397	0.001600 0.989535 0.991744 -0.000762	0.028602 0.945048 0.979958 -0.011160	-0.036025 0.982990 0.979258 -0.028290	-0.025407 0.987787 0.935882 -0.034429	0.057772 0.955774 0.969972 0.035833	0.002972 0.971079 0.983134 -0.009633	0.075056 0.964582 0.950003 0.020178	0.067512 0.973467 0.983210 0.048360	0.371028 0.863769 0.770858 0.109675	0.001414 0.979389 0.991302 -0.005358	11 0.075269 -9
2 5	15 19	2 5	0.198979 0.848307 0.869399 0.001809	-0.008375 0.981227 0.977047 0.004637	0.020523 0.992919 0.908726 0.008370	0.003487 0.989535 0.909984 -0.002462	-0.094218 0.945048 0.938876 -0.039359	0.019838 0.982990 0.975632 0.025781	-0.016289 0.987787 0.968192 -0.007262	-0.070975 0.955774 0.957648 -0.023511	0.000868 0.971079 0.988238 -0.004764	-0.047294 0.964582 0.986266 -0.028484	0.047605 0.973467 0.973017 0.027536	-0.170354 0.863769 0.901342 -0.033542	0.001404 0.979389 0.989243 -0.002982	4 -0.008438 9999
2 6	15 19	2 6	0.222804 0.848307 0.771038 0.011954	-0.029541 0.981227 0.985203 -0.020009	0.013016 0.992919 0.901554 -0.002771	0.001935 0.989535 0.901875 -0.011184	-0.102686 0.945048 0.944986 -0.040601	-0.003503 0.982990 0.988127 -0.007834	-0.044872 0.987787 0.958404 -0.037338	-0.099060 0.955774 0.925152 -0.032255	-0.005348 0.971079 0.984645 -0.014583	-0.020769 0.964582 0.989286 -0.005120	0.039026 0.973467 0.971665 0.018652	-0.097723 0.863769 0.911195 0.000915	0.016937 0.979389 0.989335 0.007301	4 -0.022031 9999
2 7	15 20	2 7	0.185127 0.848307 0.853752 -0.023155	-0.008201 0.981227 0.983904 0.001221	0.000156 0.992919 0.969188 -0.005652	0.010460 0.989535 0.969501 0.000607	-0.028400 0.945048 0.975338 0.014630	-0.003908 0.982990 0.975894 -0.000506	0.013228 0.987787 0.976639 0.014555	-0.055357 0.955774 0.958791 -0.004558	-0.021964 0.971079 0.987156 -0.019044	-0.029577 0.964582 0.986111 -0.007013	-0.013265 0.973467 0.976359 -0.016564	-0.033741 0.863769 0.975322 -0.010234	-0.012421 0.979389 0.979029 -0.009503	0 0.000000 9999
2 8	15 20	2 8	0.229878 0.848307 0.788556 -0.010322	-0.023255 0.981227 0.980865 -0.011894	0.029026 0.992919 0.976667 0.029257	0.020719 0.989535 0.976882 0.018253	-0.051132 0.945048 0.957561 0.009250	-0.019724 0.982990 0.938782 -0.000229	-0.000582 0.987787 0.957843 0.004440	-0.058703 0.955774 0.937170 0.009126	0.005991 0.971079 0.983450 -0.007339	-0.031378 0.964582 0.970796 0.008725	0.020759 0.973467 0.988267 0.010654	-0.040871 0.863769 0.978812 -0.054794	0.012017 0.979389 0.985421 0.000303	0 0.000000 9999
2 9	15 20	2 9	0.280582 0.848307 0.693797 -0.008292	0.002855 0.981227 0.959803 0.025385	-0.000085 0.992919 0.984593 0.002061	-0.019157 0.989535 0.985493 -0.019251	-0.010455 0.945048 0.978171 0.008826	-0.028627 0.982990 0.960805 -0.016999	-0.013298 0.987787 0.985808 -0.010424	-0.023444 0.955774 0.969478 0.006445	0.009268 0.971079 0.987634 0.004336	-0.024877 0.964582 0.978347 -0.002610	-0.037692 0.973467 0.885840 0.005971	0.037245 0.863769 0.968839 0.000630	-0.035665 0.979389 0.982964 -0.027888	0 0.000000 9999
2 10	15 20	2 10	0.297497 0.848307 0.752356 0.029694	-0.022459 0.981227 0.989141 -0.015365	-0.003128 0.992919 0.981851 -0.002416	-0.009975 0.989535 0.983628 -0.012002	-0.008781 0.945048 0.982424 -0.019082	0.003607 0.982990 0.982512 0.006743	0.021082 0.987787 0.969891 0.013931	-0.009168 0.955774 0.980090 -0.012345	-0.010508 0.971079 0.987156 -0.013770	0.015368 0.964582 0.981332 0.009348	-0.004980 0.973467 0.971707 0.005223	0.041447 0.863769 0.978083 0.000239	0.001201 0.979389 0.991642 0.000518	0 0.029694 9999
2 11	15 20	2 11	0.200309 0.848307 0.855642 -0.019724	0.017582 0.981227 0.950568 -0.002730	-0.026967 0.992919 0.926256 -0.020752	-0.011072 0.989535 0.928193 -0.001463	-0.047804 0.945048 0.970298 -0.005237	-0.021925 0.982990 0.980757 -0.028637	-0.001830 0.987787 0.979158 0.002750	-0.019740 0.955774 0.976244 0.001776	0.002049 0.971079 0.978788 -0.001813	-0.046921 0.964582 0.965847 -0.007679	0.038084 0.973467 0.977268 0.023300	-0.022882 0.863769 0.942395 -0.010064	0.015161 0.979389 0.988398 0.011288	0 0.000000 9999
2 12	15 20	2 12	0.280053 0.848307 0.696996 -0.004028	0.006315 0.981227 0.989504 0.003286	0.008228 0.992919 0.980184 0.005216	-0.016711 0.989535 0.980863 -0.017685	-0.092787 0.945048 0.947779 -0.036384	0.018675 0.982990 0.980282 0.007264	-0.015634 0.987787 0.984312 -0.015844	-0.002357 0.955774 0.984588 0.008651	0.014686 0.971079 0.985715 0.003821	-0.042986 0.964582 0.972336 -0.007268	-0.036542 0.973467 0.929964 -0.004232	0.008171 0.863769 0.984284 0.002625	0.017671 0.979389 0.981623 0.018109	0 0.000000 9999
2 13	15 20	2 13	0.236382 0.848307 0.729429 -0.030655	-0.011054 0.981227 0.981475 -0.014090	0.001689 0.992919 0.988829 0.001916	-0.010066 0.989535 0.987782 -0.013573	0.007325 0.945048 0.975655 -0.019528	0.046801 0.982990 0.970755 0.037196	0.008761 0.987787 0.988442 0.006227	0.006067 0.955774 0.971417 -0.009417	0.010450 0.971079 0.985323 -0.004647	-0.031446 0.964582 0.979271 -0.009878	-0.006875 0.973467 0.983611 -0.001953	0.034660 0.863769 0.978088 -0.007064	-0.064612 0.979389 0.895426 -0.011055	0 0.000000 9999
2 14	15 20	2 14	0.244008 0.848307 0.802097 0.009381	0.001908 0.981227 0.977279 -0.008839	0.001317 0.992919 0.993973 0.000820	0.015430 0.989535 0.991485 0.013716	0.075917 0.945048 0.953411 0.014343	0.037807 0.982990 0.978405 0.026413	0.015471 0.987787 0.990627 0.014986	0.078156 0.955774 0.951300 0.022102	0.015450 0.971079 0.977597 -0.003426	0.063643 0.964582 0.953194 0.016176	0.009481 0.973467 0.986698 -0.001828	0.051843 0.863769 0.989376 0.007743	0.009032 0.979389 0.986874 0.000470	7 0.014399 9999
2 15	15 20	2 15	0.286311 0.848307 0.700398 0.020117	0.018925 0.981227 0.970414 0.000524	-0.019079 0.992919 0.909665 -0.014340	-0.013691 0.989535 0.912490 -0.002402	-0.059739 0.945048 0.950198 -0.006292	0.017071 0.982990 0.989131 0.016754	-0.004342 0.987787 0.983938 -0.005068	-0.044774 0.955774 0.964341 -0.007432	-0.000706 0.971079 0.988502 -0.007370	-0.058189 0.964582 0.971392 -0.018068	0.002951 0.973467 0.974322 0.007980	-0.020353 0.863769 0.962095 0.007886	-0.005964 0.979389 0.988219 -0.013934	0 0.020117 9999
2 16	15 20	2 16	0.292124 0.848307 0.671065 -0.002899	0.002702 0.981227 0.982707 0.012873	0.002856 0.992919 0.979757 0.004298	-0.001346 0.989535 0.981238 0.006854	-0.071385 0.945048 0.953461 -0.014500	-0.006133 0.982990 0.983637 0.003161	-0.004744 0.987787 0.986396 -0.005363	-0.075973 0.955774 0.959545 -0.027289	0.027361 0.971079 0.986352 0.016529	-0.049731 0.964582 0.971374 -0.012794	-0.046558 0.973467 0.889753 -0.001564	0.025400 0.863769 0.978041 0.005302	-0.009443 0.979389 0.991431 -0.012437	0 0.000000 9999
2 17	15 20	2 17	0.274250 0.848307 0.699520 -0.015940	0.016702 0.981227 0.966481 -0.003856	-0.003116 0.992919 0.988316 -0.005451	-0.010938 0.989535 0.989127 -0.013468	0.084502 0.945048 0.954783 0.020846	0.004562 0.982990 0.951793 -0.018696	0.007743 0.987787 0.986802 0.005396	0.042568 0.955774 0.965306 0.001501	-0.007931 0.971079 0.989878 -0.008268	-0.043397 0.964582 0.965252 -0.008436	0.020761 0.973467 0.980683 0.003623	0.034419 0.863769 0.981442 0.009817	-0.083615 0.979389 0.856636 -0.031037	0 0.000000 9999
2 18	15 20	2 18	0.251183 0.848307 0.874209 0.060914	0.008505 0.981227 0.984733 -0.001864	0.001773 0.992919 0.990233 0.002432	-0.000130 0.989535 0.991290 -0.002186	0.082904 0.945048 0.970020 0.035947	0.040284 0.982990 0.982106 0.030982	0.003288 0.987787 0.989026 0.004092	0.082248 0.955774 0.960127 0.030552	0.029008 0.971079 0.978079 0.016229	0.051759 0.964582 0.960759 0.007094	0.031043 0.973467 0.988975 0.019486	0.084318 0.863769 0.980281 0.016179	-0.007017 0.979389 0.989546 -0.011541	0 0.060914 87
2 19	15 20	2 19	0.277824 0.848307 0.691955 -0.020224	0.013260 0.981227 0.985487 0.013497	0.015477 0.992919 0.972981 0.010070	0.005110 0.989535 0.972830 0.005089	-0.080399 0.945048 0.941805 -0.006617	0.009629 0.982990 0.984841 0.003514	0.004131 0.987787 0.983306 0.008012	-0.044741 0.955774 0.985460 -0.025232	-0.004509 0.971079 0.989663 -0.007933	-0.026127 0.964582 0.979380 0.004585	-0.033626 0.973467 0.952161 -0.004390	0.002410 0.863769 0.989201 0.003579	0.020245 0.979389 0.988985 0.007451	0 0.000000 9999
2 20	15 20	2 20	0.297562 0.848307 0.655873 -0.015793	-0.004962 0.981227 0.980006 0.005786	-0.001281 0.992919 0.973974 0.004772	-0.002307 0.989535 0.975611 0.005651	-0.061557 0.945048 0.952019 0.003427	-0.002270 0.982990 0.981376 0.004094	-0.012347 0.987787 0.987594 -0.006422	-0.037500 0.955774 0.954558 0.010124	0.006667 0.971079 0.987190 -0.001156	-0.032949 0.964582 0.975908 0.004826	-0.057767 0.973467 0.887491 -0.008170	0.029751 0.863769 0.977095 0.008692	-0.001597 0.979389 0.987243 -0.003908	0 0.000000 9999
2 21	15 20	2 21	0.275847 0.848307 0.725412 -0.004749	-0.024314 0.981227 0.982489 -0.016686	-0.014763 0.992919 0.983562 -0.012218	-0.010236 0.989535 0.985112 -0.006053	-0.033061 0.945048 0.967649 0.007068	-0.029124 0.982990 0.969634 -0.022058	-0.018411 0.987787 0.980498 -0.009277	-0.059170 0.955774 0.969355 -0.035878	0.021123 0.971079 0.987451 0.016438	-0.047693 0.964582 0.974006 -0.018271	-0.043580 0.973467 0.935350 -0.014408	0.047059 0.863769 0.975956 0.016597	0.003882 0.979389 0.976161 0.007326	0 0.000000 9999
2 22	15 20	2 22	0.230924 0.848307 0.862466 0.010426	-0.032594 0.981227 0.930276 0.003617	-0.000433 0.992919 0.988861 -0.000378	0.008481 0.989535 0.989083 0.009036	0.021178 0.945048 0.976993 -0.011153	-0.038816 0.982990 0.937391 -0.013008	-0.008900 0.987787 0.989531 -0.006875	-0.091588 0.955774 0.945166 -0.027472	0.005579 0.971079 0.986857 -0.006304	-0.032984 0.964582 0.988727 -0.013447	-0.019092 0.973467 0.975461 -0.012070	0.052782 0.863769 0.964634 0.002114	0.010207 0.979389 0.986496 0.000942	7 -0.016924 9999
2 23	15 20	2 23	0.268094 0.848307 0.783379 0.011931	0.041821 0.981227 0.935206 0.010727	-0.001349 0.992919 0.992371 -0.001006	0.005542 0.989535 0.990896 0.002937	0.053525 0.945048 0.957520 0.004065	0.006973 0.982990 0.928714 0.027980	0.011052 0.987787 0.960529 0.005663	-0.053142 0.955774 0.939157 -0.004213	-0.036633 0.971079 0.936207 -0.008265	-0.055724 0.964582 0.960529 -0.006870	0.008931 0.973467 0.986134 -0.008938	0.023631 0.863769 0.985392 -0.007919	0.040110 0.979389 0.981663 0.022070	0 0.011931 9999
2 24	15 20	2 24	0.376056 0.848307 0.552975 0.032606	0.005194 0.981227 0.984232 0.009913	-0.004540 0.992919 0.974160 -0.005369	0.004165 0.989535 0.974882 0.003500	-0.102828 0.945048 0.910868 -0.005344	-0.010950 0.982990 0.976901 -0.013533	0.007248 0.987787 0.975240 0.013301	-0.054968 0.955774 0.962218 -0.003031	0.008282 0.971079 0.987091 -0.000478	-0.085868 0.964582 0.949409 -0.022313	-0.054430 0.973467 0.835478 -0.001362	0.042346 0.863769 0.968445 0.009269	-0.003998 0.979389 0.987764 -0.009104	0 0.032606 9999
2 25	15 20	2 25	0.265255 0.848307 0.675805 -0.039795	0.004366 0.981227 0.987214 0.008706	0.001633 0.992919 0.987252 0.000344	0.013940 0.989535 0.987104 0.010956	-0.055428 0.945048 0.956346 -0.005361	0.004004 0.982990 0.985601 -0.001688	0.039407 0.987787 0.976130 0.038154	-0.021186 0.955774 0.977977 -0.014830	0.009760 0.971079 0.988022 -0.004367	0.002773 0.964582 0.978795 0.028018	-0.032552 0.973467 0.908767 0.003392	0.024087 0.863769 0.975262 0.008514	0.018464 0.979389 0.988597 0.010386	0 0.000000 9999
2 26	15 20	2 26	0.257337 0.848307 0.805210 0.001793	0.002520 0.981227 0.985722 -0.000489	0.001641 0.992919 0.992339 0.001664	-0.000076 0.989535 0.993045 -0.000187	0.030488 0.945048 0.966670 -0.013471	0.004534 0.982990 0.989739 -0.000435	0.010528 0.987787 0.941884 0.006179	0.026466 0.955774 0.962508 -0.011571	0.013066 0.971079 0.985893 0.001682	0.064376 0.964582 0.930945 0.008101	0.011080 0.973467 0.978590 -0.008197	0.028346 0.863769 0.989114 0.001363	-0.007904 0.979389 0.992782 -0.013884	4 -0.004915 9999
2 27	15 20	2 27	0.266465 0.848307 0.707322 -0.020941	-0.019955 0.981227 0.952474 0.002656	-0.026990 0.992919 0.963144 -0.026940	-0.026300 0.989535 0.967458 -0.021524	-0.034965 0.945048 0.964347 -0.014922	-0.025340 0.982990 0.937601 -0.000890	-0.016034 0.987787 0.970480 -0.013701	-0.037195 0.955774 0.948661 0.002159	-0.006489 0.971079 0.982418 -0.017314	-0.041121 0.964582 0.954861 0.003271	-0.058935 0.973467 0.867238 -0.017733	0.006437 0.863769 0.956151 -0.031820	-0.006765 0.979389 0.990053 -0.013087	0 0.000000 9999
2 28	15 20	2 28	0.264366 0.848307 0.733561 -0.021098	-0.003459 0.981227 0.966377 0.005353	-0.020573 0.992919 0.948696 -0.027985	-0.004794 0.989535 0.951877 -0.006547	-0.076040 0.945048 0.960831 -0.027890	0.008038 0.982990 0.974700 0.022130	-0.000246 0.987787 0.979615 0.003616	-0.011085 0.955774 0.972707 0.017096	0.030758 0.971079 0.979832 0.021056	-0.039959 0.964582 0.962238 0.008061	-0.044392 0.973467 0.896917 -0.002830	0.026239 0.863769 0.975849 0.023908	-0.002147 0.979389 0.988180 -0.010190	0 0.000000 9999
2 29	15 20	2 29	0.329333 0.848307 0.833645 0.122001	-0.096960 0.981227 0.919383 -0.062282	0.002178 0.992919 0.988571 -0.000301	-0.004826 0.989535 0.989471 -0.005074	-0.065330 0.945048 0.973331 -0.048353	0.010948 0.982990 0.964919 -0.008023	0.018012 0.987787 0.962520 0.020195	0.037381 0.955774 0.987759 0.039694	0.169240 0.971079 0.953441 0.156935	-0.002693 0.964582 0.962201 0.049004	0.026616 0.973467 0.974323 0.003108	0.035032 0.863769 0.983543 -0.002757	0.086913 0.979389 0.988801 0.083978	8 0.138370 7
2 30	15 20	2 30	0.291165 0.848307 0.666526 -0.014613	-0.039367 0.981227 0.919338 -0.008865	-0.004256 0.992919 0.964936 -0.002505	-0.031128 0.989535 0.965458 -0.030659	-0.031827 0.945048 0.972442 0.004476	-0.006710 0.982990 0.951647 0.015218	0.007267 0.987787 0.982405 0.005369	-0.078415 0.955774 0.917819 0.006312	-0.006240 0.971079 0.982529 -0.016227	-0.043178 0.964582 0.979496 -0.008062	-0.060047 0.973467 0.824519 0.003278	0.049418 0.863769 0.953641 0.005047	-0.000363 0.979389 0.987214 -0.010154	0 0.000000 9999
2 31	15 20	2 31	0.273388 0.848307 0.780729 0.001522	-0.019918 0.981227 0.966307 -0.000171	-0.004492 0.992919 0.938747 -0.004464	-0.013899 0.989535 0.938918 -0.009232	-0.035095 0.945048 0.985772 -0.022176	-0.045708 0.982990 0.940885 -0.022339	-0.018186 0.987787 0.977500 -0.015766	-0.092276 0.955774 0.952856 -0.030794	0.043128 0.971079 0.986815 0.034458	-0.015393 0.964582 0.990119 -0.000024	-0.068595 0.973467 0.910988 -0.028144	0.044002 0.863769 0.945747 0.007759	0.022145 0.979389 0.987809 0.012189	8 0.007242 9999
2 32	15 20	2 32	0.262452 0.848307 0.815614 0.013180	-0.007504 0.981227 0.926874 0.033596	-0.001942 0.992919 0.984860 -0.003998	0.012482 0.989535 0.985717 0.013135	-0.010165 0.945048 0.976458 -0.003766	-0.026216 0.982990 0.962295 -0.016227	0.000719 0.987787 0.971238 0.005733	-0.042441 0.955774 0.946395 -0.004626	0.001496 0.971079 0.987902 0.001610	-0.048197 0.964582 0.964488 -0.013717	0.012076 0.973467 0.988018 -0.002211	0.048461 0.863769 0.977902 0.004625	0.013231 0.979389 0.990933 0.011833	9 -0.013446 9999
2 33	15 20	2 33	0.296578 0.848307 0.689123 -0.008265	-0.013906 0.981227 0.988550 -0.017457	0.011160 0.992919 0.961978 0.001403	0.006262 0.989535 0.962508 0.001795	-0.086868 0.945048 0.941546 -0.023585	-0.012400 0.982990 0.980401 -0.024105	0.002162 0.987787 0.981266 0.006894	-0.030236 0.955774 0.982915 -0.010319	0.013701 0.971079 0.987733 0.005026	-0.065542 0.964582 0.967693 -0.024117	-0.031182 0.973467 0.903533 0.010162	-0.019722 0.863769 0.985277 -0.023712	0.003239 0.979389 0.990201 -0.003451	0 0.000000 9999
2 34	15 20	2 34	0.277113 0.848307 0.795054 0.030921	0.023036 0.981227 0.970332 -0.000984	0.007519 0.992919 0.875250 -0.013475	0.026307 0.989535 0.875539 0.001523	-0.122240 0.945048 0.925493 -0.039702	0.048254 0.982990 0.903630 0.017722	-0.020844 0.987787 0.879079 -0.014261	0.049984 0.955774 0.986371 0.028344	0.006614 0.971079 0.985579 0.004762	-0.028294 0.964582 0.983947 -0.004540	0.020901 0.973467 0.967237 -0.000419	-0.051787 0.863769 0.911005 -0.002700	0.018001 0.979389 0.987912 0.006015	4 -0.035037 9999
2 35	15 20	2 35	0.280163 0.848307 0.884373 0.095121	-0.091749 0.981227 0.951267 -0.067701	-0.002354 0.992919 0.990125 -0.005594	-0.024926 0.989535 0.991725 -0.028285	-0.156756 0.945048 0.961761 -0.122250	0.062931 0.982990 0.959093 0.045920	-0.002342 0.987787 0.958359 -0.001217	-0.009613 0.955774 0.966885 -0.018283	0.052848 0.971079 0.980733 0.027358	-0.099316 0.964582 0.960830 -0.059986	0.017488 0.973467 0.982750 0.000851	0.060285 0.863769 0.982731 0.009732	0.019846 0.979389 0.989605 0.014402	4 -0.107836 18
2 36	15 20	2 36	0.262909 0.848307 0.798985 -0.005499	0.024920 0.981227 0.982732 0.013914	0.003650 0.992919 0.979048 -0.002499	0.002741 0.989535 0.981865 0.002644	0.072727 0.945048 0.935882 -0.006999	0.014632 0.982990 0.980680 0.002374	0.007823 0.987787 0.972915 0.004586	0.080758 0.955774 0.935955 0.021633	0.013077 0.971079 0.982942 0.000009	0.075420 0.964582 0.944624 0.020088	0.005229 0.973467 0.988853 -0.005920	0.019922 0.863769 0.982622 -0.014683	0.023266 0.979389 0.991143 0.017021	0 0.000000 9999
2 37	15 20	2 37	0.295715 0.848307 0.698269 -0.003766	0.012951 0.981227 0.988105 0.007352	0.005854 0.992919 0.920303 -0.007271	0.007014 0.989535 0.920903 -0.006611	-0.095600 0.945048 0.933591 -0.025814	0.018287 0.982990 0.951079 -0.006396	0.005254 0.987787 0.917882 0.007774	-0.016643 0.955774 0.987160 -0.004357	0.000867 0.971079 0.986487 -0.007690	-0.032667 0.964582 0.980948 -0.003619	-0.006169 0.973467 0.964943 0.013678	-0.009218 0.863769 0.972767 0.002300	0.001592 0.979389 0.988496 -0.004204	0 0.000000 9999
2 38	15 20	2 38	0.321138 0.848307 0.656429 0.016704	0.018592 0.981227 0.974574 0.001043	-0.022395 0.992919 0.955959 -0.029400	0.009642 0.989535 0.959738 0.002149	0.051554 0.945048 0.962852 -0.004741	0.054942 0.982990 0.936500 0.039235	0.033882 0.987787 0.982590 0.036632	0.117679 0.955774 0.973069 0.089918	-0.018561 0.971079 0.968555 -0.053459	-0.002417 0.964582 0.951398 0.052008	-0.028209 0.973467 0.985982 -0.029478	0.038767 0.863769 0.972485 0.022762	-0.093220 0.979389 0.812541 -0.023029	7 0.038756 262
2 39	15 20	2 39	0.273363 0.848307 0.789162 0.019192	0.014339 0.981227 0.968113 0.005264	-0.005127 0.992919 0.992170 -0.001827	0.014814 0.989535 0.991814 0.012812	0.049955 0.945048 0.940911 -0.024241	0.020664 0.982990 0.987859 0.019888	0.030562 0.987787 0.976109 0.030444	0.032914 0.955774 0.959550 -0.011412	0.032883 0.971079 0.984315 0.026764	0.044575 0.964582 0.962224 0.009643	-0.003196 0.973467 0.986322 -0.014560	0.047287 0.863769 0.988966 0.019721	0.019301 0.979389 0.987158 0.014849	6 0.024172 9999
2 40	15 20	2 40	0.296330 0.848307 0.672888 -0.000759	0.025593 0.981227 0.962992 0.004736	0.001996 0.992919 0.922818 0.005356	-0.003200 0.989535 0.924207 0.008936	-0.092878 0.945048 0.924108 -0.024843	0.024882 0.982990 0.990373 0.017629	0.018563 0.987787 0.983194 0.020110	-0.000395 0.955774 0.971991 0.031542	0.028604 0.971079 0.989230 0.015507	-0.021362 0.964582 0.967594 0.019728	-0.032587 0.973467 0.953125 -0.013532	-0.026837 0.863769 0.982016 -0.014481	0.025387 0.979389 0.989380 0.018409	0 0.000000 9999
2 41	15 20	2 41	0.312855 0.848307 0.621751 -0.005404	0.001870 0.981227 0.985948 -0.000348	-0.003421 0.992919 0.969583 -0.006004	-0.012010 0.989535 0.969576 -0.010613	-0.062537 0.945048 0.960112 -0.003368	-0.021865 0.982990 0.988809 -0.013922	-0.000744 0.987787 0.977835 -0.001190	-0.022734 0.955774 0.977408 0.018323	0.027624 0.971079 0.986367 0.016982	-0.046494 0.964582 0.979323 -0.013247	-0.050720 0.973467 0.858198 -0.005499	0.016132 0.863769 0.964196 -0.014963	-0.006187 0.979389 0.989440 -0.018441	0 0.000000 9999
2 42	15 20	2 42	0.320503 0.848307 0.658458 0.016086	0.016024 0.981227 0.984413 0.013909	0.002611 0.992919 0.980207 0.000541	-0.013622 0.989535 0.983739 -0.014522	-0.026931 0.945048 0.979687 -0.000405	-0.038933 0.982990 0.982557 -0.028114	0.006894 0.987787 0.988533 0.008024	-0.038050 0.955774 0.977404 -0.001619	-0.053929 0.971079 0.950110 -0.023844	-0.055872 0.964582 0.975754 -0.019590	-0.047674 0.973467 0.945405 -0.022521	0.047096 0.863769 0.963351 0.005388	-0.090941 0.979389 0.906757 -0.044643	8 -0.019585 9999
2 43	15 20	2 43	0.286030 0.848307 0.670646 -0.022904	0.029681 0.981227 0.975929 0.026796	-0.002962 0.992919 0.963125 -0.000206	-0.029582 0.989535 0.963293 -0.024899	-0.075344 0.945048 0.959365 -0.014654	-0.027105 0.982990 0.979733 -0.017626	-0.008235 0.987787 0.984741 -0.013482	-0.053531 0.955774 0.956696 -0.001618	0.009101 0.971079 0.988075 0.002815	-0.031731 0.964582 0.979013 -0.000165	-0.053834 0.973467 0.918393 -0.014776	0.042449 0.863769 0.984245 0.035476	0.011573 0.979389 0.988907 0.005713	0 0.000000 9999
2 44	15 20	2 44	0.190339 0.848307 0.877138 0.013384	-0.024482 0.981227 0.973667 -0.025540	0.016712 0.992919 0.991733 0.014759	-0.001544 0.989535 0.987593 -0.002053	-0.036205 0.945048 0.979241 -0.018987	-0.000234 0.982990 0.973452 0.015252	-0.052215 0.987787 0.969642 -0.047221	-0.040480 0.955774 0.950647 0.004522	-0.032758 0.971079 0.976501 -0.027294	-0.050273 0.964582 0.960441 -0.012159	0.133580 0.973467 0.981800 0.123546	0.044128 0.863769 0.989624 0.009819	0.012028 0.979389 0.991548 0.005471	10 0.040664 231
2 45	15 20	2 45	0.198228 0.848307 0.904084 0.031681	-0.042235 0.981227 0.984378 -0.032418	0.009379 0.992919 0.944568 -0.001833	0.023110 0.989535 0.943970 0.009965	-0.068979 0.945048 0.961208 -0.005742	0.026507 0.982990 0.991310 0.024061	0.019690 0.987787 0.961839 0.025768	-0.067589 0.955774 0.941569 -0.001221	-0.004464 0.971079 0.986280 -0.018081	-0.008137 0.964582 0.989604 0.011456	0.015390 0.973467 0.980161 0.000198	-0.058769 0.863769 0.950911 -0.004268	0.018327 0.979389 0.988537 0.004088	1 -0.032047 9999
2 46	15 18	2 46	0.241854 0.848307 0.815492 0.000913	0.009800 0.981227 0.963814 -0.012018	-0.000225 0.992919 0.993986 -0.000883	-0.001529 0.989535 0.994719 -0.003768	0.074138 0.945048 0.956414 0.012414	0.022682 0.982990 0.987889 0.018423	0.001235 0.987787 0.982965 -0.000380	0.082039 0.955774 0.956279 0.032503	0.003488 0.971079 0.988364 -0.004716	0.072978 0.964582 0.962740 0.027837	0.025659 0.973467 0.990429 0.020901	0.012951 0.863769 0.992659 0.003888	0.011879 0.979389 0.989144 0.003889	7 0.005447 9999
2 47	15 15	2 47	0.307490 0.848307 0.756441 0.033537	-0.003980 0.981227 0.983021 0.000965	0.000234 0.992919 0.994737 -0.000852	-0.001199 0.989535 0.995070 -0.003183	-0.022551 0.945048 0.984194 -0.028112	-0.005959 0.982990 0.982463 0.001171	-0.005620 0.987787 0.921735 -0.006483	0.040085 0.955774 0.978115 0.021109	0.047530 0.971079 0.984225 0.035494	0.060292 0.964582 0.951723 0.018519	0.007058 0.973467 0.992162 0.001063	0.048040 0.863769 0.982882 0.002965	0.014355 0.979389 0.988464 -0.000052	8 0.034502 9999
2 48	15 14	2 48	0.257299 0.848307 0.804465 0.010580	0.026597 0.981227 0.976708 0.018621	0.001315 0.992919 0.989042 0.001266	0.000066 0.989535 0.993466 -0.001953	0.054915 0.945048 0.980169 0.017291	0.009384 0.982990 0.982732 0.001968	0.009591 0.987787 0.988595 0.006429	0.032239 0.955774 0.970667 -0.005504	0.018033 0.971079 0.983469 0.012773	0.028883 0.964582 0.983980 0.013827	-0.000476 0.973467 0.989186 -0.006856	0.045825 0.863769 0.979902 -0.000783	-0.007546 0.979389 0.992046 -0.011995	4 0.013525 9999
2 49	15 20	2 49	0.268599 0.848307 0.808184 0.037035	0.036164 0.981227 0.971706 0.026017	0.002023 0.992919 0.993584 0.001568	-0.000415 0.989535 0.991566 -0.000484	0.040004 0.945048 0.979392 0.020909	0.010691 0.982990 0.980750 0.001604	0.019699 0.987787 0.963374 0.015782	0.035976 0.955774 0.978228 0.011148	0.006622 0.971079 0.987711 -0.003006	0.022082 0.964582 0.969475 0.014554	-0.003484 0.973467 0.987378 -0.002041	0.024623 0.863769 0.988900 0.007772	0.003764 0.979389 0.972383 0.013318	0 0.037035 301
2 50	15 19	2 50	0.184057 0.848307 0.827404 0.023957	0.002665 0.981227 0.990150 0.004318	0.014421 0.992919 0.915156 0.001221	0.007550 0.989535 0.916738 0.002798	-0.067444 0.945048 0.949730 -0.015032	-0.008041 0.982990 0.989444 -0.010488	-0.018037 0.987787 0.978107 -0.010816	-0.072361 0.955774 0.955498 -0.019379	0.010186 0.971079 0.987072 0.009531	-0.008803 0.964582 0.992267 -0.001093	0.049306 0.973467 0.976434 0.038584	-0.094076 0.863769 0.927817 -0.015284	-0.002941 0.979389 0.987303 -0.008160	10 0.030403 9999
2 51	15 20	2 51	0.261224 0.848307 0.757033 -0.001151	0.012103 0.981227 0.968721 -0.005419	-0.000972 0.992919 0.983414 -0.003147	-0.013275 0.989535 0.983659 -0.015532	0.088247 0.945048 0.950165 0.018634	0.032467 0.982990 0.983208 0.023610	0.011476 0.987787 0.962301 0.006439	0.070183 0.955774 0.960397 0.018686	-0.008229 0.971079 0.983725 -0.006231	0.034262 0.964582 0.982872 0.012203	0.020157 0.973467 0.977902 0.002668	0.023361 0.863769 0.985670 -0.006846	0.021844 0.979389 0.986773 0.024475	0 0.000000 9999
2 52	15 20	2 52	0.267413 0.848307 0.758792 0.000047	-0.006351 0.981227 0.984382 0.000086	-0.026007 0.992919 0.966620 -0.024895	0.000285 0.989535 0.969043 -0.000455	-0.038257 0.945048 0.982322 -0.011728	-0.021779 0.982990 0.969272 -0.010998	0.000630 0.987787 0.986366 0.001234	-0.065857 0.955774 0.969972 -0.025385	-0.001588 0.971079 0.989384 -0.004582	-0.036290 0.964582 0.979671 -0.007193	-0.040616 0.973467 0.940014 -0.011275	0.009214 0.863769 0.976457 -0.015356	-0.009137 0.979389 0.977798 0.005785	7 -0.001092 9999
2 53	15 20	2 53	0.278233 0.848307 0.758436 0.018525	0.012632 0.981227 0.971748 -0.002425	-0.003732 0.992919 0.988863 -0.002421	-0.001619 0.989535 0.990171 0.000358	0.043553 0.945048 0.970158 0.010912	0.032244 0.982990 0.944204 0.011317	0.017761 0.987787 0.983225 0.017041	0.039379 0.955774 0.973326 0.010959	0.045736 0.971079 0.986954 0.038578	-0.017088 0.964582 0.970014 0.012038	0.017558 0.973467 0.983783 0.012951	0.068189 0.863769 0.975034 0.012083	-0.034143 0.979389 0.940069 0.000821	8 0.026733 9999
2 54	15 20	2 54	0.214163 0.848307 0.850950 -0.001120	0.001761 0.981227 0.992514 0.002942	-0.005319 0.992919 0.986512 -0.003699	-0.021999 0.989535 0.985821 -0.024828	-0.041825 0.945048 0.979261 -0.000054	-0.027005 0.982990 0.945192 -0.002730	-0.012487 0.987787 0.966021 -0.002214	-0.067698 0.955774 0.946902 -0.000078	0.024924 0.971079 0.989002 0.018852	-0.033463 0.964582 0.986893 -0.009458	0.018945 0.973467 0.981405 -0.002079	0.050931 0.863769 0.975943 0.002031	0.022059 0.979389 0.991728 0.015237	0 0.000000 9999
2 55	15 20	2 55	0.249284 0.848307 0.809193 0.012166	-0.025723 0.981227 0.936146 0.006139	-0.007037 0.992919 0.961295 -0.006401	-0.003051 0.989535 0.961661 -0.006336	0.014759 0.945048 0.989182 0.014891	-0.027326 0.982990 0.933661 -0.005735	0.014474 0.987787 0.987235 0.014292	-0.069768 0.955774 0.943470 -0.003093	0.022500 0.971079 0.987607 0.012032	-0.022838 0.964582 0.979934 0.004812	-0.024567 0.973467 0.966415 -0.007942	0.056497 0.863769 0.964553 0.030677	0.025105 0.979389 0.988495 0.021570	11 0.019319 9999
2 56	15 20	2 56	0.285395 0.848307 0.757002 -0.010216	0.009327 0.981227 0.966786 0.017302	-0.002870 0.992919 0.977652 -0.009055	0.001424 0.989535 0.979498 -0.000218	0.032011 0.945048 0.971078 0.002934	0.020586 0.982990 0.940961 0.003215	0.004607 0.987787 0.980142 0.000315	0.025116 0.955774 0.954599 0.001294	0.040444 0.971079 0.987014 0.029598	-0.066955 0.964582 0.946344 -0.010572	-0.004166 0.973467 0.975934 0.009842	0.050124 0.863769 0.969688 0.018433	-0.073830 0.979389 0.871073 -0.017900	0 0.000000 9999
2 57	15 20	2 57	0.282088 0.848307 0.785069 0.009803	-0.028906 0.981227 0.979931 -0.017032	0.000447 0.992919 0.951317 -0.007417	-0.005295 0.989535 0.953896 -0.008481	-0.047016 0.945048 0.969442 -0.007095	-0.026036 0.982990 0.967823 -0.019887	0.008224 0.987787 0.975215 0.007738	-0.076939 0.955774 0.941617 -0.008700	0.006057 0.971079 0.988756 -0.002960	-0.020385 0.964582 0.988530 -0.003848	-0.037411 0.973467 0.955340 -0.013578	0.025959 0.863769 0.961289 0.016172	-0.007197 0.979389 0.986655 -0.014655	1 -0.012921 9999
2 58	15 20	2 58	0.196549 0.848307 0.851712 0.009244	-0.046984 0.981227 0.939814 -0.018595	0.000319 0.992919 0.989882 0.000138	-0.011162 0.989535 0.990607 -0.013513	-0.058552 0.945048 0.987364 -0.038977	-0.019334 0.982990 0.956094 -0.002443	-0.036383 0.987787 0.976927 -0.029425	-0.098171 0.955774 0.942966 -0.036352	0.009968 0.971079 0.988948 0.008027	-0.059690 0.964582 0.978348 -0.032684	0.008212 0.973467 0.976749 -0.008362	0.038770 0.863769 0.983675 0.005714	0.004777 0.979389 0.992308 0.002701	4 -0.018982 9999
2 59	15 20	2 59	0.265259 0.848307 0.743580 -0.005604	0.018557 0.981227 0.951448 -0.006124	-0.001333 0.992919 0.985275 -0.000049	-0.012128 0.989535 0.988123 -0.013384	0.094990 0.945048 0.935746 0.015607	-0.002063 0.982990 0.977259 -0.013607	0.004473 0.987787 0.972386 -0.002522	0.047325 0.955774 0.961896 -0.004189	-0.041111 0.971079 0.960216 -0.027808	0.001196 0.964582 0.978679 -0.002903	0.000517 0.973467 0.984271 -0.008597	0.027443 0.863769 0.975524 0.002001	-0.012932 0.979389 0.984129 -0.006007	0 0.000000 9999
2 60	15 20	2 60	0.258083 0.848307 0.803719 0.004671	0.003796 0.981227 0.976837 -0.005304	0.010103 0.992919 0.888562 -0.009278	0.036011 0.989535 0.889892 0.015775	-0.096280 0.945048 0.920942 -0.007894	0.017825 0.982990 0.917257 -0.015754	-0.015129 0.987787 0.872440 -0.007065	0.013990 0.955774 0.980532 -0.008096	0.002815 0.971079 0.984387 0.000549	-0.028536 0.964582 0.986137 -0.006597	0.014071 0.973467 0.968668 -0.008630	-0.055695 0.863769 0.916650 0.006192	0.001703 0.979389 0.988588 -0.003837	2 -0.006583 9999
2 61	15 20	2 61	0.269532 0.848307 0.806930 0.015211	0.037871 0.981227 0.974974 0.033467	-0.000868 0.992919 0.990050 -0.002843	0.034495 0.989535 0.988866 0.034770	0.061550 0.945048 0.969197 0.023859	0.002064 0.982990 0.983723 -0.007541	-0.001945 0.987787 0.975170 -0.011679	0.051154 0.955774 0.964247 0.007406	0.014123 0.971079 0.985833 0.003346	0.032286 0.964582 0.962058 -0.007510	0.028590 0.973467 0.982593 0.018643	0.041621 0.863769 0.988256 0.012450	-0.005189 0.979389 0.991086 -0.011300	4 0.019050 9999
2 62	15 20	2 62	0.241112 0.848307 0.819025 0.007777	-0.022462 0.981227 0.971425 -0.012825	0.005246 0.992919 0.985797 0.004870	0.006584 0.989535 0.986495 0.004557	0.025851 0.945048 0.971623 -0.006694	-0.009126 0.982990 0.974327 -0.005929	-0.011788 0.987787 0.980862 -0.017281	0.007784 0.955774 0.977846 0.008292	0.005183 0.971079 0.984381 -0.002419	-0.000109 0.964582 0.980161 -0.004108	0.028733 0.973467 0.981535 0.026606	0.029417 0.863769 0.985618 0.004085	0.007113 0.979389 0.990761 -0.000200	10 0.014385 9999
2 63	15 20	2 63	0.273715 0.848307 0.758711 0.005190	0.046541 0.981227 0.900897 0.003280	-0.020703 0.992919 0.884307 -0.009129	-0.024646 0.989535 0.885862 -0.009132	-0.044176 0.945048 0.971427 -0.000111	-0.005778 0.982990 0.989716 -0.002532	-0.010809 0.987787 0.975073 -0.017732	-0.035552 0.955774 0.983701 -0.024822	0.028405 0.971079 0.985842 0.017201	-0.036510 0.964582 0.981283 -0.012975	0.040234 0.973467 0.975390 0.026080	-0.039682 0.863769 0.933462 0.017228	0.017832 0.979389 0.987921 0.006947	10 0.011634 9999
2 64	15 20	2 64	0.291690 0.848307 0.708265 0.002650	0.040867 0.981227 0.966433 0.023302	-0.040446 0.992919 0.912393 -0.037017	-0.023624 0.989535 0.922725 -0.008510	-0.059806 0.945048 0.947685 0.007849	0.006055 0.982990 0.989372 0.007163	0.023370 0.987787 0.972723 0.019111	-0.030180 0.955774 0.971128 0.000544	0.005627 0.971079 0.982329 -0.006718	-0.058722 0.964582 0.971473 -0.019521	-0.024194 0.973467 0.941837 0.003648	-0.033266 0.863769 0.976161 -0.024197	0.001400 0.979389 0.990362 -0.010991	2 -0.009904 9999
2 65	15 19	2 65	0.252543 0.848307 0.787709 -0.009392	0.030235 0.981227 0.980406 0.024237	-0.000282 0.992919 0.993766 0.000606	-0.005644 0.989535 0.991254 -0.008392	0.055142 0.945048 0.975159 0.016879	-0.007360 0.982990 0.989557 -0.001756	-0.007222 0.987787 0.972328 -0.010582	0.046128 0.955774 0.963263 -0.003933	0.008301 0.971079 0.987243 -0.000926	0.042470 0.964582 0.964563 0.000893	0.003878 0.973467 0.989586 -0.002522	0.020838 0.863769 0.993404 0.008562	0.012040 0.979389 0.987442 0.000907	0 0.000000 9999
2 66	15 20	2 66	0.247509 0.848307 0.833042 0.019639	0.030972 0.981227 0.928091 -0.003147	-0.020559 0.992919 0.923098 -0.007573	-0.027818 0.989535 0.921619 -0.014935	-0.037349 0.945048 0.978944 -0.012029	-0.019333 0.982990 0.988926 -0.012144	-0.023597 0.987787 0.990579 -0.023407	-0.033362 0.955774 0.983489 -0.015584	-0.006148 0.971079 0.984266 -0.012963	-0.064228 0.964582 0.977857 -0.038343	0.033006 0.973467 0.975965 0.015672	-0.070830 0.863769 0.928392 -0.002470	0.003300 0.979389 0.988960 -0.009375	9 -0.027441 9999
2 67	15 20	2 67	0.306426 0.848307 0.663724 0.009492	-0.013795 0.981227 0.985744 -0.019119	0.003326 0.992919 0.976104 0.000805	0.003500 0.989535 0.975403 0.007048	-0.079061 0.945048 0.957484 -0.014984	-0.035779 0.982990 0.987289 -0.027101	0.009935 0.987787 0.977458 0.003468	-0.059743 0.955774 0.977328 -0.030148	0.017430 0.971079 0.989435 0.012525	-0.030879 0.964582 0.984076 -0.005758	-0.043539 0.973467 0.888001 -0.005518	0.018781 0.863769 0.973460 -0.008255	0.004346 0.979389 0.988581 -0.005408	7 -0.016916 9999
2 68	15 20	2 68	0.288109 0.848307 0.671793 -0.023877	0.012006 0.981227 0.979364 0.009110	-0.022747 0.992919 0.953823 -0.017512	-0.009414 0.989535 0.956379 -0.004193	-0.044116 0.945048 0.962010 0.001433	-0.000152 0.982990 0.974727 0.006018	-0.017751 0.987787 0.985284 -0.011915	-0.035556 0.955774 0.968422 0.003754	-0.004719 0.971079 0.987266 -0.004353	-0.051423 0.964582 0.959030 -0.007974	-0.031086 0.973467 0.944418 -0.001907	-0.002828 0.863769 0.977513 -0.001376	-0.020443 0.979389 0.958464 -0.000126	0 0.000000 9999
2 69	15 20	2 69	0.279117 0.848307 0.747235 0.001298	-0.015489 0.981227 0.977991 -0.007367	0.002873 0.992919 0.984371 0.006479	0.012430 0.989535 0.984370 0.010641	-0.032559 0.945048 0.973102 0.002589	-0.002886 0.982990 0.970768 0.013044	0.004781 0.987787 0.970669 0.003963	-0.053172 0.955774 0.963779 -0.013779	-0.040647 0.971079 0.965215 -0.022571	-0.060769 0.964582 0.979922 -0.034307	-0.036547 0.973467 0.966120 -0.011759	0.027367 0.863769 0.974468 0.000697	-0.043855 0.979389 0.953683 -0.009343	9 -0.006673 9999
2 70	15 20	2 70	0.326076 0.848307 0.553808 -0.009408	-0.023429 0.981227 0.941824 0.003699	0.001104 0.992919 0.975636 0.001910	-0.023555 0.989535 0.975887 -0.018754	-0.072497 0.945048 0.946332 0.004306	-0.018752 0.982990 0.963012 -0.001093	0.016253 0.987787 0.987825 0.020041	-0.094745 0.955774 0.924432 -0.016149	0.034452 0.971079 0.986328 0.023445	-0.092455 0.964582 0.948478 -0.034017	-0.056192 0.973467 0.816140 0.000244	0.037322 0.863769 0.960657 0.005118	0.007957 0.979389 0.990938 -0.000607	0 0.000000 9999
2 71	15 20	2 71	0.310052 0.848307 0.606945 -0.011860	-0.025816 0.981227 0.969704 -0.006024	-0.005363 0.992919 0.985820 -0.001653	0.000589 0.989535 0.989194 0.004342	-0.039167 0.945048 0.970929 0.010980	-0.020396 0.982990 0.944861 0.002869	-0.007207 0.987787 0.985518 -0.009800	-0.066126 0.955774 0.946915 0.002543	-0.012225 0.971079 0.984223 0.006528	-0.063581 0.964582 0.954003 -0.009581	-0.054357 0.973467 0.858653 -0.001273	0.057036 0.863769 0.955283 0.016315	-0.032962 0.979389 0.970692 -0.013465	0 0.000000 9999
2 72	15 20	2 72	0.206546 0.848307 0.796552 -0.012871	-0.023756 0.981227 0.982568 -0.020752	0.003362 0.992919 0.974041 0.006178	-0.027963 0.989535 0.973741 -0.025788	-0.057033 0.945048 0.961873 0.002807	-0.008528 0.982990 0.953802 0.011337	0.004863 0.987787 0.959089 0.012584	-0.065685 0.955774 0.945499 -0.005211	0.014440 0.971079 0.988442 0.008848	-0.031525 0.964582 0.978734 -0.000795	0.007409 0.973467 0.974639 0.015757	0.008339 0.863769 0.981895 -0.006964	-0.014396 0.979389 0.990114 -0.022909	0 0.000000 9999
2 73	15 20	2 73	0.317848 0.848307 0.648121 0.013942	-0.033932 0.981227 0.968591 -0.014321	-0.003273 0.992919 0.986576 0.001388	-0.000746 0.989535 0.987780 0.002537	-0.036419 0.945048 0.979052 -0.004287	-0.035079 0.982990 0.937314 -0.007175	0.009454 0.987787 0.989075 0.008889	-0.076111 0.955774 0.927619 -0.003555	0.004684 0.971079 0.984752 0.000312	-0.024708 0.964582 0.983040 0.005341	-0.073394 0.973467 0.862880 -0.027833	0.044648 0.863769 0.961920 0.010454	0.018414 0.979389 0.986488 0.017316	1 -0.014130 9999
2 74	15 20	2 74	0.295629 0.848307 0.731627 0.024129	0.001183 0.981227 0.980164 0.002679	0.002965 0.992919 0.988843 0.004083	-0.015960 0.989535 0.990536 -0.018541	0.023710 0.945048 0.975049 -0.002358	-0.007211 0.982990 0.984418 -0.007831	0.016378 0.987787 0.922797 0.008909	0.033656 0.955774 0.958800 0.003676	-0.008774 0.971079 0.989428 -0.024068	0.056952 0.964582 0.957303 0.009619	-0.012886 0.973467 0.986848 -0.017817	0.022867 0.863769 0.988647 0.007777	0.010518 0.979389 0.988405 -0.001488	0 0.024129 9999
2 75	15 20	2 75	0.197980 0.848307 0.879328 0.026953	0.005012 0.981227 0.976133 0.001162	0.004059 0.992919 0.980213 0.005005	0.028273 0.989535 0.981109 0.030319	-0.080862 0.945048 0.962598 -0.035167	-0.003076 0.982990 0.960362 0.011663	-0.021949 0.987787 0.938333 -0.017366	-0.062698 0.955774 0.940761 -0.011873	0.004859 0.971079 0.987663 -0.003366	-0.035014 0.964582 0.975979 -0.009862	0.008960 0.973467 0.984117 -0.005479	0.002110 0.863769 0.981628 -0.001914	0.033530 0.979389 0.986974 0.028585	4 -0.030787 9999
2 76	15 20	2 76	0.276017 0.848307 0.774285 0.007401	0.009564 0.981227 0.979353 0.013941	-0.000014 0.992919 0.986210 -0.002500	-0.002025 0.989535 0.987118 -0.008476	0.018753 0.945048 0.982276 0.003770	0.015392 0.982990 0.991258 0.014856	-0.001136 0.987787 0.956424 -0.005016	0.039799 0.955774 0.978911 0.019059	-0.003506 0.971079 0.984585 -0.013172	0.060077 0.964582 0.961394 0.019982	0.015776 0.973467 0.985440 0.005648	0.010358 0.863769 0.985021 -0.003047	0.018173 0.979389 0.990733 0.012231	9 0.012161 9999
2 77	15 18	2 77	0.260894 0.848307 0.768796 -0.002439	0.016782 0.981227 0.974096 0.000884	0.002718 0.992919 0.988575 0.002963	0.047190 0.989535 0.991201 0.046807	0.031247 0.945048 0.970032 -0.015954	-0.004176 0.982990 0.989655 0.000639	0.004615 0.987787 0.965653 -0.003812	0.049396 0.955774 0.941557 -0.017237	0.015239 0.971079 0.980852 -0.000605	0.037469 0.964582 0.963770 -0.007492	0.003280 0.973467 0.988040 -0.005008	0.021440 0.863769 0.986859 0.010853	0.017430 0.979389 0.987593 0.005962	0 0.000000 9999
2 78	15 18	2 78	0.275140 0.848307 0.782837 0.011719	0.027733 0.981227 0.965428 0.012121	-0.000106 0.992919 0.991742 0.000294	-0.000066 0.989535 0.990891 -0.004140	0.041493 0.945048 0.967158 0.009466	0.021637 0.982990 0.965294 0.006176	0.007692 0.987787 0.972332 -0.000184	0.043606 0.955774 0.977930 0.013783	0.030975 0.971079 0.983210 0.022515	0.015106 0.964582 0.973603 0.030614	0.009330 0.973467 0.987773 0.000198	0.002590 0.863769 0.988181 -0.001522	-0.032341 0.979389 0.947497 -0.000925	9 0.018941 9999
2 79	15 19	2 79	0.253309 0.848307 0.776244 -0.005524	0.031703 0.981227 0.979174 0.016800	0.001934 0.992919 0.988250 0.000098	-0.000056 0.989535 0.990052 -0.005308	0.062697 0.945048 0.967620 0.004915	0.023846 0.982990 0.972657 0.007467	0.010001 0.987787 0.986395 0.008448	0.049569 0.955774 0.961875 -0.002921	0.022022 0.971079 0.983835 0.013304	0.014527 0.964582 0.979685 -0.008064	0.008247 0.973467 0.988299 -0.004742	0.015734 0.863769 0.989084 0.001872	-0.013256 0.979389 0.980447 0.001392	0 0.000000 9999
2 80	15 20	2 80	0.187871 0.848307 0.863343 -0.019978	0.003462 0.981227 0.984590 0.006116	-0.004281 0.992919 0.990133 -0.004037	-0.027294 0.989535 0.990002 -0.028333	-0.050257 0.945048 0.959684 -0.001755	-0.005852 0.982990 0.981917 0.001718	-0.010114 0.987787 0.979823 -0.003474	-0.015331 0.955774 0.976331 0.009021	-0.001759 0.971079 0.989367 -0.006230	-0.040516 0.964582 0.977037 -0.013127	-0.049331 0.973467 0.936499 -0.011518	0.027761 0.863769 0.979697 -0.003392	-0.002095 0.979389 0.993711 -0.004685	0 0.000000 9999
2 81	15 20	2 81	0.267749 0.848307 0.801715 0.018689	-0.045082 0.981227 0.947224 -0.018830	-0.007172 0.992919 0.982702 -0.004669	-0.016296 0.989535 0.984218 -0.015963	-0.005309 0.945048 0.986888 -0.005856	-0.006609 0.982990 0.976466 -0.003227	-0.009805 0.987787 0.988933 -0.008688	-0.011602 0.955774 0.975727 0.016238	0.009063 0.971079 0.987847 -0.001998	-0.042482 0.964582 0.982973 -0.015926	-0.036185 0.973467 0.971399 -0.016475	0.083513 0.863769 0.946332 0.011737	-0.012889 0.979389 0.990494 -0.018262	1 -0.018759 9999
2 82	15 20	2 82	0.252444 0.848307 0.763802 -0.014123	0.002577 0.981227 0.982006 -0.005790	-0.024338 0.992919 0.962922 -0.025507	-0.003862 0.989535 0.969075 -0.005937	-0.007927 0.945048 0.985284 0.001583	-0.020926 0.982990 0.978970 -0.007571	0.012938 0.987787 0.988136 0.012356	-0.045776 0.955774 0.977718 -0.015866	-0.043908 0.971079 0.947694 -0.022436	-0.044438 0.964582 0.975232 -0.011319	-0.015921 0.973467 0.977818 -0.005799	0.045030 0.863769 0.977887 0.016951	-0.028872 0.979389 0.951216 0.007232	0 0.000000 9999
2 83	15 20	2 83	0.284161 0.848307 0.725970 -0.000033	-0.034280 0.981227 0.930598 -0.004093	-0.003027 0.992919 0.981797 0.002998	-0.011957 0.989535 0.981272 -0.008151	-0.032088 0.945048 0.980439 0.007743	-0.004113 0.982990 0.963244 0.009090	-0.004514 0.987787 0.983427 -0.006145	-0.073419 0.955774 0.945197 -0.006491	0.026536 0.971079 0.986311 0.016483	-0.036792 0.964582 0.971531 -0.002834	-0.055819 0.973467 0.892559 -0.012942	0.024698 0.863769 0.972862 -0.007466	-0.008953 0.979389 0.987875 -0.016481	0 0.000000 9999
2 84	15 20	2 84	0.232984 0.848307 0.751716 -0.029640	-0.024019 0.981227 0.963512 -0.003035	0.020407 0.992919 0.965356 0.012133	0.000012 0.989535 0.966929 -0.010704	-0.043254 0.945048 0.977053 -0.003573	-0.007168 0.982990 0.977230 0.000139	-0.014073 0.987787 0.976350 -0.008511	-0.086045 0.955774 0.948413 -0.022656	-0.006264 0.971079 0.989197 -0.013713	-0.027305 0.964582 0.980425 0.002191	-0.000418 0.973467 0.948413 0.017635	-0.036582 0.863769 0.977330 -0.034470	-0.001618 0.979389 0.971011 -0.001763	0 0.000000 9999
2 85	15 20	2 85	0.265015 0.848307 0.718883 -0.004739	-0.031542 0.981227 0.979087 -0.019386	0.002149 0.992919 0.980786 -0.000475	0.004764 0.989535 0.981332 0.000856	-0.066678 0.945048 0.966376 -0.012173	-0.019700 0.982990 0.984198 -0.011944	-0.011342 0.987787 0.974864 -0.005891	-0.066100 0.955774 0.967254 -0.017711	0.014100 0.971079 0.987072 0.002222	-0.054304 0.964582 0.976699 -0.020968	-0.002534 0.973467 0.941040 0.022906	0.007789 0.863769 0.987935 0.000425	0.011873 0.979389 0.991952 0.005249	0 0.000000 9999
2 86	15 20	2 86	0.299227 0.848307 0.722011 0.021445	-0.027542 0.981227 0.987321 -0.021436	-0.011481 0.992919 0.939238 -0.021472	-0.003743 0.989535 0.939832 -0.022474	-0.099713 0.945048 0.939766 -0.021258	0.036667 0.982990 0.955223 0.014419	-0.005499 0.987787 0.906006 -0.001414	-0.004068 0.955774 0.987289 0.001858	0.029375 0.971079 0.985772 0.019163	-0.047507 0.964582 0.977406 -0.011757	-0.003958 0.973467 0.983578 0.005884	-0.021431 0.863769 0.964952 0.018737	0.023897 0.979389 0.989977 0.013915	3 -0.021953 9999
2 87	15 20	2 87	0.259992 0.848307 0.720337 -0.027881	-0.013488 0.981227 0.963550 0.002907	-0.018719 0.992919 0.960971 -0.022405	-0.022724 0.989535 0.962274 -0.028999	-0.029824 0.945048 0.970739 -0.000095	-0.026760 0.982990 0.952464 -0.001291	0.002548 0.987787 0.977515 -0.002401	-0.062214 0.955774 0.952197 -0.008185	-0.003508 0.971079 0.982959 -0.000741	-0.062574 0.964582 0.965790 -0.022039	-0.018654 0.973467 0.917129 0.012113	0.043868 0.863769 0.973254 0.023230	-0.010087 0.979389 0.990354 -0.012969	0 0.000000 9999
2 88	15 20	2 88	0.240924 0.848307 0.767629 0.007173	-0.007989 0.981227 0.974115 -0.000848	-0.005720 0.992919 0.956264 0.002904	-0.002712 0.989535 0.957558 0.005211	0.007656 0.945048 0.980407 0.009721	0.003788 0.982990 0.975401 -0.003688	0.004467 0.987787 0.982376 -0.000122	0.023837 0.955774 0.982835 0.006975	0.004818 0.971079 0.984892 -0.008210	0.008479 0.964582 0.984071 0.009183	0.014425 0.973467 0.986060 0.007099	0.019127 0.863769 0.974508 0.010174	0.005503 0.979389 0.989628 -0.000090	11 0.008543 9999
2 89	15 20	2 89	0.283388 0.848307 0.700806 0.000792	0.001266 0.981227 0.985458 -0.009154	0.000944 0.992919 0.974913 0.002137	-0.001508 0.989535 0.975889 -0.000289	-0.033704 0.945048 0.973615 -0.012009	0.013232 0.982990 0.984611 0.003669	0.009570 0.987787 0.976001 0.008104	0.011164 0.955774 0.985817 0.006060	0.004983 0.971079 0.987679 -0.008736	-0.014570 0.964582 0.985271 -0.001195	-0.011141 0.973467 0.923904 0.003802	-0.000229 0.863769 0.982011 -0.015052	0.007625 0.979389 0.988861 0.014385	4 -0.003084 9999
2 90	15 20	2 90	0.290715 0.848307 0.716567 0.011283	0.024660 0.981227 0.968298 0.007849	-0.002150 0.992919 0.947878 -0.002547	-0.004806 0.989535 0.950032 -0.004907	-0.082187 0.945048 0.941421 -0.013784	0.035522 0.982990 0.982309 0.023271	0.013148 0.987787 0.979534 0.005243	-0.009150 0.955774 0.984254 0.004370	0.026002 0.971079 0.987378 0.018125	-0.046253 0.964582 0.979272 -0.015808	-0.011999 0.973467 0.939208 0.012042	0.004600 0.863769 0.979097 -0.003870	0.011887 0.979389 0.989280 0.000040	8 0.014301 9999
2 91	15 20	2 91	0.197279 0.848307 0.833689 0.005924	-0.038863 0.981227 0.928884 -0.011162	-0.000094 0.992919 0.991753 0.002284	-0.011518 0.989535 0.991244 -0.009709	-0.029693 0.945048 0.973187 -0.010028	0.028428 0.982990 0.963970 0.021144	-0.011428 0.987787 0.972980 -0.002463	0.023515 0.955774 0.980524 0.018583	0.010738 0.971079 0.986737 -0.000591	-0.070014 0.964582 0.959659 -0.021836	0.057837 0.973467 0.974730 0.036262	0.007133 0.863769 0.979948 -0.006974	0.046344 0.979389 0.990590 0.038600	10 0.014657 9999
2 92	15 20	2 92	0.253991 0.848307 0.730627 0.004136	0.015319 0.981227 0.978202 0.005398	0.002955 0.992919 0.985793 0.004749	0.013062 0.989535 0.985723 0.013740	0.044290 0.945048 0.964837 0.005919	-0.010188 0.982990 0.958845 -0.024766	0.007268 0.987787 0.984371 0.005729	0.039545 0.955774 0.971493 0.006231	0.008485 0.971079 0.985900 0.004247	-0.010629 0.964582 0.978473 -0.001650	0.001245 0.973467 0.989709 -0.006945	0.011378 0.863769 0.983403 0.005901	-0.043837 0.979389 0.925243 -0.003052	7 0.005077 9999
2 93	15 20	2 93	0.271320 0.848307 0.711541 -0.005824	0.038427 0.981227 0.982386 0.027910	-0.006566 0.992919 0.959269 -0.001404	0.001130 0.989535 0.960586 0.005348	-0.064342 0.945048 0.944289 0.008393	0.020824 0.982990 0.981450 0.010610	0.015209 0.987787 0.978484 0.011470	-0.009170 0.955774 0.982297 0.009035	-0.003663 0.971079 0.985742 -0.017928	-0.045498 0.964582 0.980238 -0.018816	-0.013527 0.973467 0.943015 -0.001929	-0.012514 0.863769 0.980278 -0.004490	0.008827 0.979389 0.988838 0.000494	0 0.000000 9999
2 94	15 20	2 94	0.256083 0.848307 0.768269 0.005357	-0.037988 0.981227 0.938788 -0.010453	0.029121 0.992919 0.982963 0.027225	-0.009191 0.989535 0.982534 -0.010482	-0.021814 0.945048 0.982943 -0.027191	0.029088 0.982990 0.939829 0.008764	-0.029963 0.987787 0.985158 -0.028147	0.033498 0.955774 0.975107 0.001280	0.012755 0.971079 0.988840 0.001292	-0.070333 0.964582 0.967645 -0.033483	0.027414 0.973467 0.976740 0.019502	0.042316 0.863769 0.967959 0.020124	-0.003266 0.979389 0.985403 0.001615	9 -0.013393 9999
2 95	15 20	2 95	0.141329 0.848307 0.887524 0.018357	-0.032935 0.981227 0.946570 -0.002788	-0.000208 0.992919 0.991665 0.002260	-0.009688 0.989535 0.991592 -0.010788	0.025820 0.945048 0.985054 0.003384	-0.003293 0.982990 0.943679 0.018643	-0.003344 0.987787 0.990904 -0.004284	-0.059697 0.955774 0.954681 -0.005353	-0.006068 0.971079 0.989656 -0.012648	-0.032953 0.964582 0.988150 -0.016422	-0.026305 0.973467 0.978723 -0.028707	0.033076 0.863769 0.972542 -0.006405	-0.016182 0.979389 0.989724 -0.023261	0 0.018357 9999
2 96	15 20	2 96	0.180677 0.848307 0.843561 -0.008757	-0.034160 0.981227 0.957042 -0.009361	-0.003699 0.992919 0.992668 -0.002026	-0.008388 0.989535 0.991252 -0.009021	-0.041750 0.945048 0.973176 -0.014658	0.030628 0.982990 0.963322 0.012132	-0.004357 0.987787 0.978102 0.000056	0.009991 0.955774 0.987581 0.002826	0.005092 0.971079 0.989873 -0.002539	-0.035834 0.964582 0.974076 -0.003412	0.018432 0.973467 0.982048 0.009476	0.013627 0.863769 0.984515 0.000113	-0.003828 0.979389 0.962156 0.000786	0 0.000000 9999
2 97	15 20	2 97	0.269102 0.848307 0.769861 0.020283	-0.045369 0.981227 0.971030 -0.026393	0.001022 0.992919 0.973338 -0.003085	-0.005417 0.989535 0.973180 -0.006255	-0.017856 0.945048 0.974416 0.008081	-0.023444 0.982990 0.950054 -0.006757	0.008874 0.987787 0.982133 0.012001	-0.082814 0.955774 0.948079 -0.020840	0.004397 0.971079 0.986240 0.008861	-0.040060 0.964582 0.977019 -0.003757	-0.034995 0.973467 0.944200 -0.009706	0.020449 0.863769 0.981953 0.001119	0.015184 0.979389 0.990892 0.008662	1 -0.023137 9999
2 98	15 20	2 98	0.181794 0.848307 0.814684 0.014621	-0.041994 0.981227 0.951695 -0.021416	0.006300 0.992919 0.964583 0.004741	0.000979 0.989535 0.964525 0.006504	-0.045447 0.945048 0.972560 -0.016560	-0.007216 0.982990 0.966597 0.008377	-0.004165 0.987787 0.979039 -0.000445	-0.078850 0.955774 0.940372 -0.015368	0.023227 0.971079 0.987031 0.016769	-0.052412 0.964582 0.980579 -0.023086	0.021844 0.973467 0.963831 0.028036	-0.018076 0.863769 0.972310 -0.009176	-0.010100 0.979389 0.990033 -0.015821	10 0.020246 9999
2 99	15 19	2 99	0.176285 0.848307 0.820380 -0.022356	0.041333 0.981227 0.926163 0.007273	0.002051 0.992919 0.982912 0.002147	-0.000947 0.989535 0.988137 -0.002819	0.014840 0.945048 0.975835 -0.001841	-0.056710 0.982990 0.957118 -0.037259	-0.003597 0.987787 0.976273 -0.006448	-0.090391 0.955774 0.945002 -0.030000	-0.028818 0.971079 0.930662 0.002168	-0.062330 0.964582 0.954526 -0.013115	0.001540 0.973467 0.983409 -0.003229	0.019282 0.863769 0.975301 -0.004383	0.011984 0.979389 0.986522 0.003000	0 0.000000 9999
2 100	15 18	2 100	0.264554 0.848307 0.808144 0.019124	0.019497 0.981227 0.980372 0.004458	0.002274 0.992919 0.990662 0.001494	0.027798 0.989535 0.989976 0.028523	0.066168 0.945048 0.952800 -0.002192	0.022414 0.982990 0.979144 0.012025	0.002927 0.987787 0.980090 0.000799	0.054758 0.955774 0.951082 -0.010994	0.024642 0.971079 0.981132 0.012464	0.045841 0.964582 0.965793 0.002351	0.009241 0.973467 0.985009 -0.002375	0.011989 0.863769 0.985311 -0.004734	0.035005 0.979389 0.986272 0.021036	0 0.019124 9999
2 101	15 20	2 101	0.237503 0.848307 0.730439 -0.041883	-0.016461 0.981227 0.968464 0.000729	0.049776 0.992919 0.979356 0.045696	0.002024 0.989535 0.981808 0.001874	-0.043411 0.945048 0.968893 -0.012399	-0.025646 0.982990 0.978892 -0.011371	-0.037426 0.987787 0.975220 -0.038671	-0.022355 0.955774 0.974727 -0.006638	0.020350 0.971079 0.985012 0.012428	-0.026680 0.964582 0.972278 0.005697	-0.026852 0.973467 0.884489 0.011408	-0.027504 0.863769 0.974418 -0.060798	0.019708 0.979389 0.989852 0.017705	0 0.000000 9999
2 102	15 20	2 102	0.195185 0.848307 0.826094 0.006500	0.030118 0.981227 0.971542 0.012200	-0.021728 0.992919 0.878407 -0.009762	-0.003794 0.989535 0.882157 0.007352	-0.114979 0.945048 0.898543 -0.032222	0.018903 0.982990 0.979103 0.010506	-0.020966 0.987787 0.970148 -0.010995	-0.071483 0.955774 0.951502 -0.019501	0.010902 0.971079 0.988663 0.003321	-0.043594 0.964582 0.978936 -0.014787	0.025737 0.973467 0.973467 0.008903	-0.137468 0.863769 0.890561 -0.013026	0.002422 0.979389 0.989889 -0.001862	4 -0.014472 9999
2 103	15 20	2 103	0.232858 0.848307 0.883616 0.067631	-0.029151 0.981227 0.979387 -0.020600	-0.000207 0.992919 0.988765 0.001793	-0.007946 0.989535 0.988204 -0.009791	-0.048119 0.945048 0.983233 -0.025162	-0.014916 0.982990 0.961811 0.011598	-0.018612 0.987787 0.966520 -0.013271	-0.089420 0.955774 0.952396 -0.025513	0.009285 0.971079 0.988335 0.006533	-0.030438 0.964582 0.986946 -0.010987	-0.000501 0.973467 0.974319 0.001061	0.020799 0.863769 0.978282 -0.009496	-0.005552 0.979389 0.991208 -0.007992	0 0.067631 67
2 104	15 20	2 104	0.291836 0.848307 0.764678 0.020841	0.034094 0.981227 0.957443 0.020256	-0.004485 0.992919 0.990817 -0.001041	0.000461 0.989535 0.988952 0.001794	0.072243 0.945048 0.956710 0.018132	-0.013023 0.982990 0.987171 -0.013368	0.000511 0.987787 0.968315 -0.001239	0.004783 0.955774 0.981625 0.002372	-0.028797 0.971079 0.937701 0.000365	-0.048947 0.964582 0.965808 -0.009080	0.000511 0.973467 0.972288 0.006905	0.035792 0.863769 0.976021 0.006276	0.016601 0.979389 0.988918 0.008821	0 0.020841 9999
2 105	15 20	2 105	0.288600 0.848307 0.717816 0.012623	-0.029254 0.981227 0.943915 -0.000800	-0.015417 0.992919 0.981215 -0.012695	0.007950 0.989535 0.981219 0.012902	-0.050397 0.945048 0.981203 -0.023003	-0.029782 0.982990 0.934639 -0.004588	0.003525 0.987787 0.988374 0.005268	-0.102799 0.955774 0.922543 -0.030272	0.008517 0.971079 0.988326 0.001479	-0.031107 0.964582 0.981696 0.000642	-0.067935 0.973467 0.877194 -0.020773	0.044796 0.863769 0.960043 0.022831	0.015238 0.979389 0.989504 0.003180	7 -0.019548 9999
2 106	15 20	2 106	0.266414 0.848307 0.745638 0.012356	-0.003628 0.981227 0.983562 0.006399	0.007272 0.992919 0.980886 0.007901	0.008418 0.989535 0.981464 0.010027	-0.043830 0.945048 0.971676 -0.008636	-0.017987 0.982990 0.967072 -0.007097	0.003710 0.987787 0.969995 0.013121	-0.059632 0.955774 0.961315 -0.021795	0.004821 0.971079 0.979958 0.001771	-0.027201 0.964582 0.978492 0.000540	-0.015051 0.973467 0.984735 -0.016072	0.038461 0.863769 0.980871 0.013440	-0.015485 0.979389 0.966695 -0.001418	7 -0.016410 9999
2 107	15 20	2 107	0.287193 0.848307 0.698771 0.007184	0.018607 0.981227 0.984320 0.017931	-0.007362 0.992919 0.951485 -0.012981	0.009555 0.989535 0.950999 0.000419	-0.114114 0.945048 0.935046 -0.036360	0.024623 0.982990 0.957674 0.002885	0.003164 0.987787 0.921811 0.009841	-0.004418 0.955774 0.984327 0.003085	-0.002185 0.971079 0.988671 -0.010306	-0.042427 0.964582 0.978071 -0.008587	0.004857 0.973467 0.974277 0.004571	-0.022234 0.863769 0.962349 0.012174	0.009953 0.979389 0.988464 0.002350	4 -0.016162 9999
2 108	15 20	2 108	0.235750 0.848307 0.768607 0.001578	-0.004969 0.981227 0.987766 -0.008042	0.013638 0.992919 0.940152 0.005317	0.028062 0.989535 0.940222 0.020417	-0.093599 0.945048 0.933890 -0.018841	0.035869 0.982990 0.934816 0.009368	-0.018714 0.987787 0.933574 -0.008117	-0.001267 0.955774 0.986777 -0.000952	0.027570 0.971079 0.988458 0.020995	-0.052836 0.964582 0.974409 -0.011044	-0.005436 0.973467 0.960945 -0.005996	-0.053569 0.863769 0.959136 -0.012678	0.037787 0.979389 0.989277 0.027289	8 0.005756 9999
2 109	15 15	2 109	0.242843 0.848307 0.841169 0.008808	0.022911 0.981227 0.978472 0.012337	0.001501 0.992919 0.992255 -0.001093	0.001133 0.989535 0.992169 -0.002959	0.098597 0.945048 0.915058 0.015039	0.023719 0.982990 0.964489 0.004685	-0.008011 0.987787 0.982111 -0.009707	0.066422 0.955774 0.927004 -0.003478	0.016079 0.971079 0.974051 0.003580	0.028096 0.964582 0.952047 -0.022645	0.014436 0.973467 0.969856 0.001563	0.067297 0.863769 0.907980 -0.003581	0.004127 0.979389 0.989285 -0.006362	9 -0.014123 9999
2 110	15 20	2 110	0.313364 0.848307 0.640341 0.001579	0.006289 0.981227 0.970919 -0.008837	0.004202 0.992919 0.979449 0.007168	0.001355 0.989535 0.980768 0.005014	0.058521 0.945048 0.958082 0.014350	0.015854 0.982990 0.946546 -0.003626	0.017405 0.987787 0.976404 0.014284	0.038614 0.955774 0.956766 -0.008280	0.020740 0.971079 0.983422 0.012532	-0.043047 0.964582 0.967080 -0.021591	0.025348 0.973467 0.981248 0.022820	0.023769 0.863769 0.984759 0.011202	-0.083573 0.979389 0.817938 -0.019318	10 0.006003 9999
2 111	15 20	2 111	0.306719 0.848307 0.673292 0.023656	-0.018101 0.981227 0.979432 -0.001386	-0.000368 0.992919 0.983069 -0.001127	0.005359 0.989535 0.982315 0.007871	-0.067239 0.945048 0.957663 -0.007316	0.028245 0.982990 0.985607 0.027054	0.007297 0.987787 0.984627 0.007292	-0.014574 0.955774 0.980591 0.015535	0.034621 0.971079 0.988552 0.026904	-0.055000 0.964582 0.971043 -0.013596	-0.027409 0.973467 0.898657 0.008562	0.012298 0.863769 0.968406 -0.014746	0.015117 0.979389 0.988451 0.002812	8 0.025228 9999
2 112	15 18	2 112	0.220084 0.848307 0.756431 -0.014468	-0.005874 0.981227 0.957894 0.011621	-0.003512 0.992919 0.955669 0.003785	0.014946 0.989535 0.956089 0.025593	-0.014357 0.945048 0.976190 0.008801	0.011351 0.982990 0.964851 -0.000430	0.002850 0.987787 0.981789 0.006901	0.025316 0.955774 0.981398 0.020043	0.007891 0.971079 0.986896 0.001175	-0.035588 0.964582 0.950984 0.014647	0.015920 0.973467 0.969460 0.010752	-0.002820 0.863769 0.979646 0.004938	0.020743 0.979389 0.988371 0.010851	0 0.000000 9999
2 113	15 6	2 113	0.334639 0.848307 0.589026 -0.014601	0.022630 0.981227 0.925328 -0.012829	0.029101 0.992919 0.885056 0.018919	0.042418 0.989535 0.873208 0.026139	0.120061 0.945048 0.838060 0.001499	0.019508 0.982990 0.979387 0.024555	0.029640 0.987787 0.879688 0.017410	0.156707 0.955774 0.785752 0.033925	0.037866 0.971079 0.918648 0.000971	0.110348 0.964582 0.841361 0.020044	0.057019 0.973467 0.820530 -0.006522	0.154503 0.863769 0.774352 0.038631	0.058946 0.979389 0.977263 0.039376	0 0.000000 9999
2 114	15 20	2 114	0.300136 0.848307 0.644552 -0.014233	0.008602 0.981227 0.981192 -0.000341	-0.005999 0.992919 0.957487 -0.000105	-0.005707 0.989535 0.960494 0.003709	-0.052241 0.945048 0.942046 0.000906	-0.008717 0.982990 0.991340 -0.005228	-0.003696 0.987787 0.980350 -0.002535	-0.027052 0.955774 0.967707 0.010886	0.013449 0.971079 0.985096 -0.001918	-0.058025 0.964582 0.920689 -0.002574	-0.048297 0.973467 0.917044 -0.008848	0.018107 0.863769 0.968830 0.011487	-0.003418 0.979389 0.979187 -0.000685	0 0.000000 9999
3 4	15 15	3 4	0.378990 0.718377 0.805455 0.010504	-0.029023 0.976793 0.973907 -0.030674	0.012291 0.989213 0.996011 0.009370	0.002756 0.990641 0.991744 -0.000263	0.014533 0.978632 0.979958 -0.002448	0.019719 0.986201 0.979258 0.005600	0.099241 0.956853 0.935882 0.025911	-0.001913 0.959041 0.969972 -0.015534	0.001887 0.984881 0.983134 -0.004419	0.055875 0.968024 0.950003 0.007828	0.045970 0.984329 0.983210 0.030930	0.617616 0.716622 0.770858 0.489018	0.017136 0.992510 0.991302 0.014636	11 0.071670 -9
3 5	15 19	3 5	0.295324 0.718377 0.869399 0.029557	0.033640 0.976793 0.977047 0.044466	0.061780 0.989213 0.908726 0.040357	0.012255 0.990641 0.909984 -0.001256	-0.081516 0.978632 0.938876 -0.048547	0.018396 0.986201 0.975632 0.007944	-0.052033 0.956853 0.968192 -0.035958	-0.054136 0.959041 0.957648 -0.006425	0.025677 0.984881 0.988238 0.022817	-0.048821 0.968024 0.986266 -0.031508	0.030675 0.984329 0.973017 0.012207	-0.249800 0.716622 0.901342 -0.078321	-0.001229 0.992510 0.989243 -0.002746	4 -0.037880 -9
3 6	15 19	3 6	0.236822 0.718377 0.771038 -0.018423	0.000277 0.976793 0.985203 0.011022	0.033839 0.989213 0.901554 0.003027	-0.005309 0.990641 0.901875 -0.019282	-0.063600 0.978632 0.944986 -0.024585	0.006262 0.986201 0.988127 0.012408	-0.080206 0.956853 0.958404 -0.030104	-0.100020 0.959041 0.925152 -0.034926	0.004877 0.984881 0.984645 0.002460	-0.047577 0.968024 0.989286 -0.038213	0.027379 0.984329 0.971665 0.004563	-0.145778 0.716622 0.911195 -0.016989	0.004982 0.992510 0.989335 0.001629	0 0.000000 9999
3 7	15 20	3 7	0.330389 0.718377 0.853752 -0.011486	-0.008893 0.976793 0.983904 -0.001713	0.011471 0.989213 0.969188 -0.003647	0.008497 0.990641 0.969501 -0.000354	-0.048897 0.978632 0.975338 -0.030685	0.004905 0.986201 0.975894 -0.003032	-0.024625 0.956853 0.976639 0.002855	-0.075135 0.959041 0.958791 -0.028401	0.006134 0.984881 0.987156 0.002410	-0.032398 0.968024 0.986111 -0.012270	-0.009419 0.984329 0.976359 -0.005378	-0.030560 0.716622 0.975322 0.021282	0.013837 0.992510 0.979029 0.013934	0 0.000000 9999
3 8	15 20	3 8	0.415272 0.718377 0.788556 0.020532	0.003572 0.976793 0.980865 0.010786	-0.005988 0.989213 0.976667 0.001567	-0.015798 0.990641 0.976882 -0.016569	-0.032946 0.978632 0.957561 -0.006816	0.052176 0.986201 0.938782 0.017412	-0.066780 0.956853 0.957843 -0.005029	-0.082180 0.959041 0.937170 -0.019382	0.014536 0.984881 0.983450 0.006552	-0.053640 0.968024 0.970796 -0.019732	-0.005163 0.984329 0.988267 -0.013405	0.008991 0.716622 0.978812 0.013831	0.005376 0.992510 0.985421 0.000617	0 0.020532 9999
3 9	15 20	3 9	0.492024 0.718377 0.693797 0.022186	-0.025950 0.976793 0.959803 -0.007639	-0.023258 0.989213 0.984593 -0.019301	-0.014199 0.990641 0.985493 -0.013895	-0.021089 0.978632 0.978171 -0.007509	0.003422 0.986201 0.960805 -0.012733	0.039285 0.956853 0.985808 0.029101	-0.040717 0.959041 0.969478 -0.002148	-0.013571 0.984881 0.987634 -0.021884	-0.002381 0.968024 0.978347 0.021239	-0.037745 0.984329 0.885840 0.005286	0.046251 0.716622 0.968839 0.011353	-0.005700 0.992510 0.982964 -0.004474	6 0.025409 9999
3 10	15 20	3 10	0.439565 0.718377 0.752356 0.016553	0.043616 0.976793 0.989141 0.042640	-0.009319 0.989213 0.981851 -0.007278	0.018728 0.990641 0.983628 0.020072	0.010867 0.978632 0.982424 0.004717	0.007088 0.986201 0.982512 0.001006	0.036730 0.956853 0.969891 0.000097	0.023602 0.959041 0.980090 0.009557	0.035040 0.984881 0.987156 0.031822	-0.008574 0.968024 0.981332 -0.015997	-0.029968 0.984329 0.971707 -0.016983	0.064952 0.716622 0.978083 0.017927	0.010588 0.992510 0.991642 0.009313	8 0.022951 9999
3 11	15 20	3 11	0.349370 0.718377 0.855642 0.031825	-0.008601 0.976793 0.950568 -0.028801	-0.029358 0.989213 0.926256 -0.005921	-0.028027 0.990641 0.928193 -0.022363	0.002422 0.978632 0.970298 0.018382	0.031252 0.986201 0.980757 0.030912	-0.040194 0.956853 0.979158 -0.005229	-0.016150 0.959041 0.976244 0.006493	0.023275 0.984881 0.978788 0.014584	-0.078099 0.968024 0.965847 -0.040704	0.068406 0.984329 0.977268 0.054418	-0.014994 0.716622 0.942395 0.021270	-0.001474 0.992510 0.988398 -0.003965	10 0.041616 213
3 12	15 20	3 12	0.490920 0.718377 0.696996 0.020229	-0.008589 0.976793 0.989504 -0.015696	0.008788 0.989213 0.980184 0.008934	-0.011742 0.990641 0.980863 -0.016585	-0.030708 0.978632 0.947779 0.002885	-0.005646 0.986201 0.980282 0.008963	-0.004879 0.956853 0.984312 0.000358	-0.030462 0.959041 0.984588 -0.018487	0.017162 0.984881 0.985715 0.012623	-0.048581 0.968024 0.972336 -0.016633	-0.045907 0.984329 0.929964 -0.017821	0.019346 0.716622 0.984284 0.010400	0.000035 0.992510 0.981623 0.001553	0 0.020229 9999
3 13	15 20	3 13	0.458983 0.718377 0.729429 0.019384	-0.000773 0.976793 0.981475 -0.001308	-0.000503 0.989213 0.988829 -0.000102	-0.025271 0.990641 0.987782 -0.024218	-0.004066 0.978632 0.975655 -0.015491	-0.018335 0.986201 0.970755 -0.005472	0.008568 0.956853 0.988442 0.006985	-0.006394 0.959041 0.971417 -0.029037	0.009842 0.984881 0.985323 0.002470	-0.033640 0.968024 0.979271 -0.010189	-0.005097 0.984329 0.983611 -0.006341	0.056362 0.716622 0.978088 -0.003202	-0.035987 0.992510 0.895426 -0.018775	7 -0.023725 9999
3 14	15 20	3 14	0.458508 0.718377 0.802097 0.107254	-0.042874 0.976793 0.977279 -0.064078	-0.000394 0.989213 0.993973 -0.001086	-0.018554 0.990641 0.991485 -0.020821	-0.000912 0.978632 0.953411 -0.038087	-0.021935 0.986201 0.978405 -0.002842	0.036854 0.956853 0.990627 0.035208	0.068524 0.959041 0.951300 0.005884	0.046789 0.984881 0.977597 0.038246	0.086013 0.968024 0.953194 0.038661	0.005595 0.984329 0.986698 -0.006204	0.079001 0.716622 0.989376 0.023723	0.031036 0.992510 0.986874 0.031107	0 0.107254 21
3 15	15 20	3 15	0.477401 0.718377 0.700398 0.010193	0.022760 0.976793 0.970414 0.005862	-0.016957 0.989213 0.909665 0.006723	-0.017370 0.990641 0.912490 -0.008277	-0.047879 0.978632 0.950198 -0.021646	-0.003771 0.986201 0.989131 -0.009068	0.021151 0.956853 0.983938 0.027207	-0.065285 0.959041 0.964341 -0.022239	0.023800 0.984881 0.988502 0.018070	-0.009870 0.968024 0.971392 0.025152	-0.002963 0.984329 0.974322 -0.002806	-0.035327 0.716622 0.962095 0.010909	-0.005570 0.992510 0.988219 -0.008835	6 0.016653 9999
3 16	15 20	3 16	0.489651 0.718377 0.671065 -0.010631	-0.013649 0.976793 0.982707 -0.007970	0.003384 0.989213 0.979757 0.012609	-0.012836 0.990641 0.981238 -0.007636	-0.019475 0.978632 0.953461 0.007637	0.009759 0.986201 0.983637 -0.005786	-0.008945 0.956853 0.986396 -0.012136	-0.050107 0.959041 0.959545 -0.004821	0.005157 0.984881 0.986352 -0.004307	-0.037459 0.968024 0.971374 -0.001855	-0.045666 0.984329 0.889753 -0.003229	0.031024 0.716622 0.978041 -0.001449	-0.007142 0.992510 0.991431 -0.009271	0 0.000000 9999
3 17	15 20	3 17	0.484820 0.718377 0.699520 0.019623	0.065135 0.976793 0.966481 0.039398	-0.001481 0.989213 0.988316 -0.004424	0.002675 0.990641 0.989127 0.001468	0.039982 0.978632 0.954783 0.006112	-0.029066 0.986201 0.951793 0.000584	-0.006158 0.956853 0.986802 -0.009265	0.035805 0.959041 0.965306 -0.006234	0.005931 0.984881 0.989878 0.005101	-0.036738 0.968024 0.965252 -0.000313	0.018068 0.984329 0.980683 0.003464	0.036174 0.716622 0.981442 -0.005404	-0.018920 0.992510 0.856636 0.008751	0 0.019623 9999
3 18	15 20	3 18	0.277807 0.718377 0.874209 -0.001925	0.000582 0.976793 0.984733 -0.010447	0.010554 0.989213 0.990233 0.009162	0.002798 0.990641 0.991290 0.003049	0.051857 0.978632 0.970020 0.022957	-0.021474 0.986201 0.982106 -0.006678	0.039467 0.956853 0.989026 0.040712	0.074614 0.959041 0.960127 0.020444	0.041606 0.984881 0.978079 0.029874	0.109121 0.968024 0.960759 0.067582	0.019427 0.984329 0.988975 0.007547	0.137882 0.716622 0.980281 0.056084	0.006643 0.992510 0.989546 0.004701	0 0.000000 9999
3 19	15 20	3 19	0.487569 0.718377 0.691955 0.018649	0.025955 0.976793 0.985487 0.016424	-0.004027 0.989213 0.972981 -0.003475	-0.003766 0.990641 0.972830 -0.007353	-0.038102 0.978632 0.941805 -0.003200	0.003311 0.986201 0.984841 0.012285	-0.000033 0.956853 0.983306 0.014133	-0.020797 0.959041 0.985460 0.002888	0.043876 0.984881 0.989663 0.039574	-0.012950 0.968024 0.979380 0.018459	-0.039857 0.984329 0.952161 -0.017335	-0.002594 0.716622 0.989201 -0.003401	-0.015722 0.992510 0.988985 -0.019765	8 0.027166 9999
3 20	15 20	3 20	0.505367 0.718377 0.655873 0.001916	-0.028176 0.976793 0.980006 -0.019401	-0.026528 0.989213 0.973974 -0.018539	0.000882 0.990641 0.975611 0.005249	-0.024548 0.978632 0.952019 0.001168	0.010108 0.986201 0.981376 -0.002445	-0.012231 0.956853 0.987594 -0.007739	-0.058078 0.959041 0.954558 -0.005062	-0.008362 0.984881 0.987190 -0.014290	-0.030044 0.968024 0.975908 0.008757	-0.066149 0.984329 0.887491 -0.024234	0.033985 0.716622 0.977095 0.010228	0.008325 0.992510 0.987243 0.008801	1 -0.006097 9999
3 21	15 20	3 21	0.463906 0.718377 0.725412 0.015695	-0.009448 0.976793 0.982489 0.000714	-0.010247 0.989213 0.983562 -0.010558	-0.004239 0.990641 0.985112 -0.001952	-0.050544 0.978632 0.967649 -0.030116	0.001756 0.986201 0.969634 -0.006311	0.005679 0.956853 0.980498 0.011248	-0.020913 0.959041 0.969355 -0.000146	0.000538 0.984881 0.987451 -0.001219	-0.022728 0.968024 0.974006 0.005637	-0.050981 0.984329 0.935350 -0.019527	0.045514 0.716622 0.975956 -0.006704	-0.010758 0.992510 0.976161 -0.005448	4 -0.021741 9999
3 22	15 20	3 22	0.283358 0.718377 0.862466 -0.011760	-0.027798 0.976793 0.930276 0.011245	-0.021004 0.989213 0.988861 -0.017774	0.003844 0.990641 0.989083 0.005585	0.020759 0.978632 0.976993 0.011486	0.040302 0.986201 0.937391 0.006836	-0.003836 0.956853 0.989531 0.006205	-0.088078 0.959041 0.945166 -0.024969	0.027502 0.984881 0.986857 0.021134	-0.014499 0.968024 0.988727 0.006083	-0.014692 0.984329 0.975461 -0.013751	0.076588 0.716622 0.964634 0.027531	-0.004494 0.992510 0.986496 -0.008836	0 0.000000 9999
3 23	15 20	3 23	0.403143 0.718377 0.783379 0.004602	0.080276 0.976793 0.935206 0.042910	0.018118 0.989213 0.992371 0.018011	-0.000601 0.990641 0.990896 -0.002671	0.040726 0.978632 0.957520 0.016103	0.027155 0.986201 0.928714 -0.001771	0.079784 0.956853 0.960529 0.026268	-0.096521 0.959041 0.939157 -0.045645	-0.017581 0.984881 0.936207 -0.002151	-0.051824 0.968024 0.960529 -0.005377	0.017837 0.984329 0.986134 0.005442	0.044914 0.716622 0.985392 0.008985	-0.000927 0.992510 0.981663 -0.009121	7 -0.014493 9999
3 24	15 20	3 24	0.557570 0.718377 0.552975 0.005473	-0.030999 0.976793 0.984232 -0.019566	-0.014708 0.989213 0.974160 -0.014920	-0.006902 0.990641 0.974882 -0.007139	-0.062892 0.978632 0.910868 -0.015573	-0.034337 0.986201 0.976901 -0.029176	-0.005845 0.956853 0.975240 0.010024	-0.096229 0.959041 0.962218 -0.051488	0.014889 0.984881 0.987091 0.008928	-0.080953 0.968024 0.949409 -0.027471	-0.062808 0.984329 0.835478 -0.012042	0.047610 0.716622 0.968445 0.003582	0.025347 0.992510 0.987764 0.024633	7 -0.016787 9999
3 25	15 20	3 25	0.496561 0.718377 0.675805 0.015949	-0.037676 0.976793 0.987214 -0.030791	-0.017383 0.989213 0.987252 -0.021349	0.016523 0.990641 0.987104 0.012007	-0.015493 0.978632 0.956346 0.007606	0.011762 0.986201 0.985601 0.014317	0.013723 0.956853 0.976130 0.010902	-0.009419 0.959041 0.977977 0.000452	0.002513 0.984881 0.988022 -0.001062	-0.031335 0.968024 0.978795 -0.008557	-0.044481 0.984329 0.908767 -0.012861	0.027522 0.716622 0.975262 -0.000218	0.001387 0.992510 0.988597 -0.002898	1 -0.022160 9999
3 26	15 20	3 26	0.364658 0.718377 0.805210 -0.031836	0.005880 0.976793 0.985722 0.000275	0.000933 0.989213 0.992339 0.001075	-0.000193 0.990641 0.993045 -0.001994	0.015852 0.978632 0.966670 -0.004866	0.012017 0.986201 0.989739 0.016490	0.070449 0.956853 0.941884 -0.006741	0.039137 0.959041 0.962508 -0.005137	0.037466 0.984881 0.985893 0.029256	0.062941 0.968024 0.930945 0.003556	0.031418 0.984329 0.978590 0.016136	0.039549 0.716622 0.989114 0.008752	0.006955 0.992510 0.992782 0.003715	0 0.000000 9999
3 27	15 20	3 27	0.462247 0.718377 0.707322 -0.003624	-0.042631 0.976793 0.952474 -0.009826	-0.020930 0.989213 0.963144 -0.015794	-0.018811 0.990641 0.967458 -0.016621	-0.022986 0.978632 0.964347 -0.006199	0.048169 0.986201 0.937601 0.014391	0.046704 0.956853 0.970480 0.013018	-0.060849 0.959041 0.948661 -0.010685	0.020614 0.984881 0.982418 0.014467	-0.044317 0.968024 0.954861 -0.007507	-0.040585 0.984329 0.867238 0.004370	0.052478 0.716622 0.956151 0.027660	0.019298 0.992510 0.990053 0.020351	0 0.000000 9999
3 28	15 20	3 28	0.458205 0.718377 0.733561 0.018228	0.006567 0.976793 0.966377 0.011075	0.018133 0.989213 0.948696 0.017093	-0.006498 0.990641 0.951877 -0.016523	-0.020097 0.978632 0.960831 0.003657	0.032670 0.986201 0.974700 0.018792	0.008162 0.956853 0.979615 -0.003676	0.005216 0.959041 0.972707 0.037374	0.024699 0.984881 0.979832 0.015323	-0.040470 0.968024 0.962238 -0.002453	-0.026482 0.984329 0.896917 0.015376	0.000452 0.716622 0.975849 -0.023604	0.008298 0.992510 0.988180 0.005158	7 0.026101 9999
3 29	15 20	3 29	0.346013 0.718377 0.833645 0.027292	-0.055939 0.976793 0.919383 -0.024144	0.003166 0.989213 0.988571 0.001872	0.000280 0.990641 0.989471 -0.000833	0.009075 0.978632 0.973331 0.009637	-0.031244 0.986201 0.964919 -0.008262	-0.080035 0.956853 0.962520 -0.029898	0.000677 0.959041 0.987759 -0.002117	-0.007436 0.984881 0.953441 -0.015894	-0.042058 0.968024 0.962201 0.000028	0.041295 0.984329 0.974323 0.025113	0.059369 0.716622 0.983543 0.015419	0.003635 0.992510 0.988801 0.000997	6 -0.028565 9999
3 30	15 20	3 30	0.499563 0.718377 0.666526 0.005252	-0.051364 0.976793 0.919338 -0.020271	0.001680 0.989213 0.964936 0.006489	-0.003626 0.990641 0.965458 -0.001631	-0.037673 0.978632 0.972442 -0.018860	0.037800 0.986201 0.951647 0.009793	-0.038254 0.956853 0.982405 -0.026296	-0.110284 0.959041 0.917819 -0.026243	0.018267 0.984881 0.982529 0.013567	-0.034599 0.968024 0.979496 -0.003580	-0.049012 0.984329 0.824519 0.003648	0.055755 0.716622 0.953641 -0.005973	-0.000270 0.992510 0.987214 -0.004917	6 -0.011752 9999
3 31	15 20	3 31	0.404253 0.718377 0.780729 -0.002148	-0.016961 0.976793 0.966307 0.006432	0.009164 0.989213 0.938747 0.015443	0.003360 0.990641 0.938918 0.007767	-0.008354 0.978632 0.985772 0.004643	0.041296 0.986201 0.940885 0.014811	0.018889 0.956853 0.977500 0.003641	-0.079055 0.959041 0.952856 -0.013616	-0.008126 0.984881 0.986815 -0.011952	-0.026483 0.968024 0.990119 -0.009974	-0.042660 0.984329 0.910988 -0.004565	0.051695 0.716622 0.945747 -0.000054	-0.010178 0.992510 0.987809 -0.014304	0 0.000000 9999
3 32	15 20	3 32	0.316106 0.718377 0.815614 0.012712	-0.041211 0.976793 0.926874 -0.008693	-0.016972 0.989213 0.984860 -0.014877	-0.001019 0.990641 0.985717 -0.002853	-0.003711 0.978632 0.976458 0.003201	-0.010968 0.986201 0.962295 -0.029676	-0.013273 0.956853 0.971238 0.011228	-0.054629 0.959041 0.946395 -0.022495	0.001921 0.984881 0.987902 0.001609	-0.025088 0.968024 0.964488 0.004323	0.012119 0.984329 0.988018 0.003932	0.069133 0.716622 0.977902 0.010404	-0.007196 0.992510 0.990933 -0.008923	7 -0.016910 9999
3 33	15 20	3 33	0.480142 0.718377 0.689123 -0.008088	0.009066 0.976793 0.988550 0.002105	0.022020 0.989213 0.961978 0.014149	0.004153 0.990641 0.962508 -0.001160	-0.030686 0.978632 0.941546 0.007906	0.006380 0.986201 0.980401 0.020048	-0.016483 0.956853 0.981266 -0.010980	-0.014299 0.959041 0.982915 0.006557	-0.005534 0.984881 0.987733 -0.011749	-0.035935 0.968024 0.967693 0.004159	-0.048293 0.984329 0.903533 -0.010451	0.009555 0.716622 0.985277 0.014013	-0.001347 0.992510 0.990201 -0.002756	0 0.000000 9999
3 34	15 20	3 34	0.398629 0.718377 0.795054 0.006106	0.048104 0.976793 0.970332 0.024302	0.011566 0.989213 0.875250 -0.012952	0.027880 0.990641 0.875539 0.011262	-0.039861 0.978632 0.925493 0.003430	-0.034155 0.986201 0.903630 0.007140	-0.146171 0.956853 0.879079 -0.044768	0.029498 0.959041 0.986371 0.006195	-0.007219 0.984881 0.985579 -0.008330	-0.022410 0.968024 0.983947 0.002920	0.030471 0.984329 0.967237 0.012723	-0.065808 0.716622 0.911005 0.016622	0.004397 0.992510 0.987912 -0.002298	6 -0.016533 9999
3 35	15 20	3 35	0.256344 0.718377 0.884373 -0.012235	-0.028366 0.976793 0.951267 -0.009401	0.001833 0.989213 0.990125 0.003667	-0.000512 0.990641 0.991725 -0.002209	-0.030409 0.978632 0.961761 -0.002995	-0.015378 0.986201 0.959093 0.009448	-0.063997 0.956853 0.958359 -0.018498	0.033998 0.959041 0.966885 0.013573	-0.005841 0.984881 0.980733 -0.003386	-0.063167 0.968024 0.960830 -0.028728	0.019617 0.984329 0.982750 0.003696	0.095980 0.716622 0.982731 0.040755	0.012726 0.992510 0.989605 0.010174	0 0.000000 9999
3 36	15 20	3 36	0.393309 0.718377 0.798985 0.012539	0.040797 0.976793 0.982732 0.026398	0.028302 0.989213 0.979048 0.025800	-0.017570 0.990641 0.981865 -0.018590	0.039513 0.978632 0.935882 0.007008	-0.016985 0.986201 0.980680 -0.001242	0.025049 0.956853 0.972915 -0.004821	0.068515 0.959041 0.935955 0.005553	-0.026250 0.984881 0.982942 -0.035527	0.043592 0.968024 0.944624 -0.005782	0.014666 0.984329 0.988853 0.006065	0.047899 0.716622 0.982622 0.024849	0.004716 0.992510 0.991143 0.001170	8 -0.021106 9999
3 37	15 20	3 37	0.473017 0.718377 0.698269 -0.002932	0.015295 0.976793 0.988105 0.011123	0.016621 0.989213 0.920303 -0.000416	0.000373 0.990641 0.920903 -0.014018	-0.042154 0.978632 0.933591 -0.001145	-0.044389 0.986201 0.951079 -0.015557	-0.112048 0.956853 0.917882 -0.037490	-0.014242 0.959041 0.987160 -0.006361	-0.009920 0.984881 0.986487 -0.011975	-0.022906 0.968024 0.980948 0.002710	-0.000096 0.984329 0.964943 0.011594	-0.023266 0.716622 0.972767 -0.000322	-0.003656 0.992510 0.988496 -0.008255	0 0.000000 9999
3 38	15 20	3 38	0.511684 0.718377 0.656429 0.017968	0.027573 0.976793 0.974574 0.013022	0.006455 0.989213 0.955959 0.004003	0.003716 0.990641 0.959738 -0.003289	0.018402 0.978632 0.962852 -0.000062	-0.054691 0.986201 0.936500 -0.020956	0.020141 0.956853 0.982590 0.007310	0.022017 0.959041 0.973069 -0.011406	-0.007787 0.984881 0.968555 -0.010727	-0.041732 0.968024 0.951398 0.007039	0.010360 0.984329 0.985982 0.009532	0.025835 0.716622 0.972485 -0.000392	-0.030944 0.992510 0.812541 -0.004663	0 0.017968 9999
3 39	15 20	3 39	0.412815 0.718377 0.789162 0.012192	0.039896 0.976793 0.968113 0.025752	0.005026 0.989213 0.992170 0.006746	0.000127 0.990641 0.991814 0.001897	0.048079 0.978632 0.940911 0.020795	0.004371 0.986201 0.987859 0.005915	0.034586 0.956853 0.976109 -0.001258	0.063500 0.959041 0.959550 0.017312	0.026590 0.984881 0.984315 0.026463	0.037724 0.968024 0.962224 0.009288	0.007681 0.984329 0.986322 -0.004607	0.046965 0.716622 0.988966 0.007003	-0.016481 0.992510 0.987158 -0.020319	8 0.017962 9999
3 40	15 20	3 40	0.489288 0.718377 0.672888 -0.005699	0.033813 0.976793 0.962992 0.008901	-0.017428 0.989213 0.922818 0.005241	-0.001795 0.990641 0.924207 0.008903	-0.043187 0.978632 0.924108 -0.004832	-0.009058 0.986201 0.990373 -0.005311	0.000907 0.956853 0.983194 -0.019407	-0.009590 0.959041 0.971991 0.023223	0.019706 0.984881 0.989230 0.010989	-0.018112 0.968024 0.967594 0.019441	-0.011806 0.984329 0.953125 0.010411	-0.024801 0.716622 0.982016 -0.007274	-0.002318 0.992510 0.989380 -0.003950	0 0.000000 9999
3 41	15 20	3 41	0.525020 0.718377 0.621751 0.005831	-0.006691 0.976793 0.985948 -0.005285	-0.001216 0.989213 0.969583 0.002090	-0.021372 0.990641 0.969576 -0.019193	-0.014889 0.978632 0.960112 0.018095	-0.012425 0.986201 0.988809 -0.019039	0.027749 0.956853 0.977835 -0.005653	-0.044546 0.959041 0.977408 -0.003874	0.005422 0.984881 0.986367 -0.001606	-0.042889 0.968024 0.979323 -0.013408	-0.058201 0.984329 0.858198 -0.014750	0.034166 0.716622 0.964196 -0.006037	0.012540 0.992510 0.989440 0.008094	3 -0.010579 9999
3 42	15 20	3 42	0.506632 0.718377 0.658458 0.011217	0.011194 0.976793 0.984413 0.009471	-0.001648 0.989213 0.980207 0.000828	-0.012460 0.990641 0.983739 -0.010256	-0.010745 0.978632 0.979687 0.005553	0.010611 0.986201 0.982557 0.001062	0.006461 0.956853 0.988533 -0.002453	-0.050314 0.959041 0.977404 -0.015655	0.009562 0.984881 0.950110 0.025356	-0.031819 0.968024 0.975754 0.002722	-0.041359 0.984329 0.945405 -0.021224	0.061904 0.716622 0.963351 0.009204	-0.021927 0.992510 0.906757 -0.005856	8 0.016865 9999
3 43	15 20	3 43	0.496596 0.718377 0.670646 0.005447	0.001327 0.976793 0.975929 0.003649	0.002862 0.989213 0.963125 0.013711	-0.010243 0.990641 0.963293 -0.002733	-0.024886 0.978632 0.959365 0.010081	0.008881 0.986201 0.979733 0.003676	-0.006300 0.956853 0.984741 -0.004603	-0.064363 0.959041 0.956696 -0.014498	0.019788 0.984881 0.988075 0.014130	-0.046061 0.968024 0.979013 -0.017312	-0.036074 0.984329 0.918393 -0.002766	0.023386 0.716622 0.984245 0.007149	-0.010081 0.992510 0.988907 -0.014403	9 -0.009711 9999
3 44	15 20	3 44	0.300571 0.718377 0.877138 0.005986	0.003938 0.976793 0.973667 -0.010984	0.007337 0.989213 0.991733 0.002947	0.000706 0.990641 0.987593 0.001695	-0.028483 0.978632 0.979241 -0.019610	0.027613 0.986201 0.973452 0.009710	-0.046060 0.956853 0.969642 -0.020972	-0.061191 0.959041 0.950647 -0.019939	-0.000787 0.984881 0.976501 0.007475	-0.043570 0.968024 0.960441 -0.007942	0.002619 0.984329 0.981800 -0.011733	0.057125 0.716622 0.989624 0.016815	-0.002320 0.992510 0.991548 -0.005883	6 -0.011204 9999
3 45	15 20	3 45	0.270604 0.718377 0.904084 0.000352	-0.007080 0.976793 0.984378 0.004777	0.032375 0.989213 0.944568 0.010360	0.004563 0.990641 0.943970 -0.007547	-0.038224 0.978632 0.961208 -0.007874	-0.011043 0.986201 0.991310 -0.009448	-0.070784 0.956853 0.961839 -0.012703	-0.086928 0.959041 0.941569 -0.014933	0.003628 0.984881 0.986280 -0.003615	-0.013075 0.968024 0.989604 -0.000512	0.005884 0.984329 0.980161 -0.006986	-0.083101 0.716622 0.950911 -0.004708	0.020896 0.992510 0.988537 0.016708	7 -0.002293 9999
3 46	15 18	3 46	0.394585 0.718377 0.815492 0.024856	0.037715 0.976793 0.963814 0.020113	-0.017762 0.989213 0.993986 -0.019755	-0.000842 0.990641 0.994719 -0.001574	0.041660 0.978632 0.956414 0.015417	0.000217 0.986201 0.987889 0.002703	0.025874 0.956853 0.982965 0.007919	0.072489 0.959041 0.956279 0.016287	0.004949 0.984881 0.988364 -0.001479	0.055461 0.968024 0.962740 0.013963	0.001749 0.984329 0.990429 -0.004917	0.016970 0.716622 0.992659 -0.005494	-0.010974 0.992510 0.989144 -0.015268	0 0.024856 9999
3 47	15 15	3 47	0.424021 0.718377 0.756441 -0.013338	0.005366 0.976793 0.983021 0.005304	0.000359 0.989213 0.994737 -0.001521	-0.000008 0.990641 0.995070 -0.000148	0.000803 0.978632 0.984194 -0.004142	0.016647 0.986201 0.982463 0.002259	0.072496 0.956853 0.921735 0.006019	0.016591 0.959041 0.978115 -0.004226	0.017597 0.984881 0.984225 0.010797	0.034632 0.968024 0.951723 -0.005822	0.003482 0.984329 0.992162 -0.001146	0.086077 0.716622 0.982882 0.031859	0.001366 0.992510 0.988464 -0.001924	0 0.000000 9999
3 48	15 14	3 48	0.423890 0.718377 0.804465 0.056136	0.007374 0.976793 0.976708 -0.011888	0.002687 0.989213 0.989042 0.003377	-0.000069 0.990641 0.993466 0.000076	0.020016 0.978632 0.980169 0.001858	-0.016388 0.986201 0.982732 -0.006938	-0.012885 0.956853 0.988595 -0.005345	0.052397 0.959041 0.970667 0.014216	-0.013669 0.984881 0.983469 -0.020824	0.009029 0.968024 0.983980 -0.001281	0.009675 0.984329 0.989186 0.003089	0.082025 0.716622 0.979902 0.027972	-0.010917 0.992510 0.992046 -0.011265	0 0.056136 103
3 49	15 20	3 49	0.362985 0.718377 0.808184 0.009768	0.018656 0.976793 0.971706 0.002636	0.000593 0.989213 0.993584 0.001214	0.000708 0.990641 0.991566 -0.001457	0.014197 0.978632 0.979392 -0.000545	-0.000994 0.986201 0.980750 0.009472	0.019601 0.956853 0.963374 0.017867	0.055685 0.959041 0.978228 0.031111	0.019161 0.984881 0.987711 0.015971	0.016387 0.968024 0.969475 0.006226	-0.008136 0.984329 0.987378 -0.009617	0.034831 0.716622 0.988900 0.006138	-0.008322 0.992510 0.972383 -0.001804	7 0.017433 9999
3 50	15 19	3 50	0.186776 0.718377 0.827404 -0.003668	-0.003273 0.976793 0.990150 -0.002236	0.028492 0.989213 0.915156 0.007396	0.006974 0.990641 0.916738 -0.005687	-0.037021 0.978632 0.949730 -0.001771	0.003644 0.986201 0.989444 0.005868	-0.042281 0.956853 0.978107 -0.016771	-0.062968 0.959041 0.955498 -0.009563	0.003035 0.984881 0.987072 0.000351	-0.010092 0.968024 0.992267 -0.004914	0.013653 0.984329 0.976434 -0.003145	-0.127672 0.716622 0.927817 -0.011420	0.000766 0.992510 0.987303 -0.001170	0 0.000000 9999
3 51	15 20	3 51	0.442958 0.718377 0.757033 0.027179	0.034856 0.976793 0.968721 0.018527	-0.005783 0.989213 0.983414 0.000554	0.010015 0.990641 0.983659 0.010676	0.034672 0.978632 0.950165 -0.003456	0.001030 0.986201 0.983208 0.003719	0.062277 0.956853 0.962301 0.010177	0.063854 0.959041 0.960397 0.008097	0.020867 0.984881 0.983725 0.020151	0.028893 0.968024 0.982872 0.008844	0.019806 0.984329 0.977902 0.003915	0.039337 0.716622 0.985670 0.003567	-0.007380 0.992510 0.986773 -0.004514	0 0.027179 9999
3 52	15 20	3 52	0.436459 0.718377 0.758792 0.019796	-0.004981 0.976793 0.984382 -0.000726	-0.021855 0.989213 0.966620 -0.016718	0.004819 0.990641 0.969043 0.007708	-0.007547 0.978632 0.982322 0.006984	0.026805 0.986201 0.969272 0.016602	0.010550 0.956853 0.986366 -0.001447	-0.039773 0.959041 0.969972 0.002277	-0.010270 0.984881 0.989384 -0.011838	-0.041535 0.968024 0.979671 -0.013691	-0.015401 0.984329 0.940014 0.019562	0.044443 0.716622 0.976457 0.004936	-0.021803 0.992510 0.977798 -0.012941	0 0.019796 9999
3 53	15 20	3 53	0.335869 0.718377 0.758436 0.025888	0.020718 0.976793 0.971748 0.004636	-0.007401 0.989213 0.988863 -0.004510	0.032270 0.990641 0.990171 0.036373	0.032809 0.978632 0.970158 0.011127	-0.030032 0.986201 0.944204 -0.005463	-0.010114 0.956853 0.983225 -0.004907	0.038198 0.959041 0.973326 0.009404	0.008926 0.984881 0.986954 0.002047	-0.031066 0.968024 0.970014 -0.007071	-0.010678 0.984329 0.983783 -0.015844	0.094919 0.716622 0.975034 0.020023	-0.026626 0.992510 0.940069 -0.012976	0 0.025888 9999
3 54	15 20	3 54	0.243493 0.718377 0.850950 -0.017417	0.009595 0.976793 0.992514 0.009705	0.000536 0.989213 0.986512 0.005996	-0.000682 0.990641 0.985821 0.000821	-0.023340 0.978632 0.979261 -0.003412	0.030925 0.986201 0.945192 0.006729	-0.063457 0.956853 0.966021 -0.011739	-0.073371 0.959041 0.946902 -0.007924	0.005563 0.984881 0.989002 0.000085	-0.028327 0.968024 0.986893 -0.006250	0.032319 0.984329 0.981405 0.017215	0.074704 0.716622 0.975943 0.012485	0.026655 0.992510 0.991728 0.022327	0 0.000000 9999
3 55	15 20	3 55	0.398287 0.718377 0.809193 0.020713	-0.058177 0.976793 0.936146 -0.024757	-0.014218 0.989213 0.961295 -0.005009	-0.019052 0.990641 0.961661 -0.015028	0.001071 0.978632 0.989182 0.002191	0.060991 0.986201 0.933661 0.030798	0.007350 0.956853 0.987235 0.009107	-0.066902 0.959041 0.943470 0.001588	0.004468 0.984881 0.987607 -0.001668	-0.022131 0.968024 0.979934 0.001929	-0.039159 0.984329 0.966415 -0.018391	0.046875 0.716622 0.964553 0.002107	-0.008851 0.992510 0.988495 -0.011632	1 -0.022645 9999
3 56	15 20	3 56	0.411162 0.718377 0.757002 -0.004761	0.003678 0.976793 0.966786 -0.006999	-0.003212 0.989213 0.977652 -0.002673	0.012310 0.990641 0.979498 0.011591	0.011853 0.978632 0.971078 -0.001093	-0.059199 0.986201 0.940961 -0.035965	-0.006067 0.956853 0.980142 -0.003446	-0.005164 0.959041 0.954599 -0.034402	0.011732 0.984881 0.987014 0.007875	-0.067291 0.968024 0.946344 -0.015402	-0.029023 0.984329 0.975934 -0.019481	0.054067 0.716622 0.969688 -0.004933	-0.036886 0.992510 0.871073 -0.015105	0 0.000000 9999
3 57	15 20	3 57	0.405004 0.718377 0.785069 0.004363	-0.009909 0.976793 0.979931 0.000150	0.013223 0.989213 0.951317 0.000297	0.004774 0.990641 0.953896 0.003501	-0.021560 0.978632 0.969442 -0.005820	-0.008975 0.986201 0.967823 -0.019167	-0.011628 0.956853 0.975215 0.003328	-0.095763 0.959041 0.941617 -0.029834	-0.003959 0.984881 0.988756 -0.007417	-0.018867 0.968024 0.988530 -0.006041	-0.031626 0.984329 0.955340 -0.013842	0.008452 0.716622 0.961289 -0.008135	0.010156 0.992510 0.986655 0.005285	7 -0.011409 9999
3 58	15 20	3 58	0.192483 0.718377 0.851712 -0.013196	-0.040672 0.976793 0.939814 -0.017402	-0.000378 0.989213 0.989882 0.001223	-0.027024 0.990641 0.990607 -0.027913	-0.024453 0.978632 0.987364 -0.010586	0.002303 0.986201 0.956094 -0.014881	-0.037368 0.956853 0.976927 -0.006516	-0.081977 0.959041 0.942966 -0.019894	0.002002 0.984881 0.988948 -0.004618	-0.032403 0.968024 0.978348 -0.009762	0.022218 0.984329 0.976749 0.010121	0.045570 0.716622 0.983675 -0.003292	0.001932 0.992510 0.992308 0.001097	0 0.000000 9999
3 59	15 20	3 59	0.455322 0.718377 0.743580 0.018744	0.021331 0.976793 0.951448 -0.000308	-0.027806 0.989213 0.985275 -0.029661	-0.005231 0.990641 0.988123 -0.003983	0.043917 0.978632 0.935746 0.004396	0.001474 0.986201 0.977259 0.011477	0.057371 0.956853 0.972386 0.017449	0.070762 0.959041 0.961896 0.018125	-0.055032 0.984881 0.960216 -0.040866	-0.014291 0.968024 0.978679 -0.008353	-0.004757 0.984329 0.984271 -0.014170	0.035580 0.716622 0.975524 -0.006220	-0.014875 0.992510 0.984129 -0.015410	8 -0.027677 9999
3 60	15 20	3 60	0.386689 0.718377 0.803719 -0.007469	0.028327 0.976793 0.976837 0.016910	0.020520 0.989213 0.888562 -0.013106	0.024508 0.990641 0.889892 0.011565	-0.046214 0.978632 0.920942 -0.005199	-0.051338 0.986201 0.917257 -0.016336	-0.143045 0.956853 0.872440 -0.033327	0.011625 0.959041 0.980532 -0.010918	-0.010343 0.984881 0.984387 -0.010005	-0.009782 0.968024 0.986137 0.006885	0.013110 0.984329 0.968668 -0.007626	-0.082278 0.716622 0.916650 -0.002432	-0.012778 0.992510 0.988588 -0.017648	0 0.000000 9999
3 61	15 20	3 61	0.375118 0.718377 0.806930 0.008754	0.013961 0.976793 0.974974 0.004981	-0.004204 0.989213 0.990050 -0.004435	-0.000942 0.990641 0.988866 -0.002881	0.031224 0.978632 0.969197 0.004851	-0.004845 0.986201 0.983723 0.004994	0.019011 0.956853 0.975170 0.002647	0.060173 0.959041 0.964247 0.009021	0.048436 0.984881 0.985833 0.041560	0.046586 0.968024 0.962058 0.013636	0.008483 0.984329 0.982593 0.000085	0.046849 0.716622 0.988256 0.002370	-0.004793 0.992510 0.991086 -0.004941	8 0.019074 9999
3 62	15 20	3 62	0.362754 0.718377 0.819025 0.001502	0.004116 0.976793 0.971425 0.014085	0.028515 0.989213 0.985797 0.024580	-0.005641 0.990641 0.986495 -0.004650	0.047278 0.978632 0.971623 0.027182	0.016630 0.986201 0.974327 0.004083	0.038252 0.956853 0.980862 0.018418	0.000290 0.959041 0.977846 -0.000188	-0.023583 0.984881 0.984381 -0.031642	-0.003294 0.968024 0.980161 -0.004784	-0.004508 0.984329 0.981535 -0.009448	0.043256 0.716622 0.985618 0.016107	0.001912 0.992510 0.990761 -0.000184	8 -0.006894 9999
3 63	15 20	3 63	0.428807 0.718377 0.758711 0.003518	0.069650 0.976793 0.900897 0.029803	-0.053466 0.989213 0.884307 -0.030928	-0.010385 0.990641 0.885862 0.004336	-0.049427 0.978632 0.971427 -0.030085	-0.002248 0.986201 0.989716 -0.007889	0.019090 0.956853 0.975073 -0.004532	-0.033726 0.959041 0.983701 -0.017510	0.018443 0.984881 0.985842 0.012963	-0.028035 0.968024 0.981283 -0.002952	0.028686 0.984329 0.975390 0.014862	-0.077333 0.716622 0.933462 -0.000831	0.007268 0.992510 0.987921 0.003421	2 -0.010431 9999
3 64	15 20	3 64	0.466879 0.718377 0.708265 -0.004956	0.018982 0.976793 0.966433 -0.003386	-0.032487 0.989213 0.912393 -0.006698	-0.008172 0.990641 0.922725 0.002206	-0.039170 0.978632 0.947685 -0.006734	0.006893 0.986201 0.989372 -0.000779	0.051954 0.956853 0.972723 0.022662	-0.035216 0.959041 0.971128 -0.000720	0.019157 0.984881 0.982329 0.009195	-0.030860 0.968024 0.971473 0.010099	-0.027476 0.984329 0.941837 -0.004163	-0.022741 0.716622 0.976161 0.001383	0.002820 0.992510 0.990362 -0.000216	0 0.000000 9999
3 65	15 19	3 65	0.410418 0.718377 0.787709 0.011644	0.029418 0.976793 0.980406 0.022102	0.002680 0.989213 0.993766 -0.000531	-0.000067 0.990641 0.991254 -0.003502	0.011401 0.978632 0.975159 -0.006171	0.002159 0.986201 0.989557 -0.000606	0.036350 0.956853 0.972328 -0.001525	0.050048 0.959041 0.963263 0.001114	0.001879 0.984881 0.987243 -0.006218	0.018076 0.968024 0.964563 -0.017092	0.002574 0.984329 0.989586 -0.004796	0.021926 0.716622 0.993404 0.003923	-0.006989 0.992510 0.987442 -0.009985	9 -0.014107 9999
3 66	15 20	3 66	0.325882 0.718377 0.833042 -0.010974	0.052022 0.976793 0.928091 0.014255	-0.044353 0.989213 0.923098 -0.018873	-0.019921 0.990641 0.921619 -0.005788	-0.028683 0.978632 0.978944 -0.012027	0.012654 0.986201 0.988926 0.008297	0.012048 0.956853 0.990579 0.014705	-0.030273 0.959041 0.983489 -0.010468	-0.008238 0.984881 0.984266 -0.013557	-0.024308 0.968024 0.977857 0.005350	0.028182 0.984329 0.975965 0.011878	-0.096720 0.716622 0.928392 -0.016485	0.000470 0.992510 0.988960 -0.005249	0 0.000000 9999
3 67	15 20	3 67	0.509316 0.718377 0.663724 0.020883	0.009230 0.976793 0.985744 0.003073	-0.002968 0.989213 0.976104 0.002204	-0.019785 0.990641 0.975403 -0.015057	-0.035009 0.978632 0.957484 -0.003909	0.011592 0.986201 0.987289 0.004324	0.069929 0.956853 0.977458 0.039592	-0.041567 0.959041 0.977328 -0.009727	0.011794 0.984881 0.989435 0.007384	-0.029879 0.968024 0.984076 -0.008270	-0.049582 0.984329 0.888001 -0.010424	0.040773 0.716622 0.973460 0.001625	0.000096 0.992510 0.988581 -0.006571	6 0.028754 9999
3 68	15 20	3 68	0.487990 0.718377 0.671793 -0.011687	0.017766 0.976793 0.979364 0.008368	0.011615 0.989213 0.953823 0.025452	-0.002854 0.990641 0.956379 0.003923	-0.013416 0.978632 0.962010 0.006251	0.026477 0.986201 0.974727 0.017114	-0.005799 0.956853 0.985284 -0.009733	-0.042431 0.959041 0.968422 -0.003709	0.004290 0.984881 0.987266 0.005289	-0.038747 0.968024 0.959030 0.005013	-0.036963 0.984329 0.944418 -0.007061	0.006147 0.716622 0.977513 0.007070	-0.012470 0.992510 0.958464 -0.004122	0 0.000000 9999
3 69	15 20	3 69	0.443611 0.718377 0.747235 0.005651	-0.038948 0.976793 0.977991 -0.033836	0.001477 0.989213 0.984371 0.002945	0.017523 0.990641 0.984370 0.016224	-0.013774 0.978632 0.973102 -0.000748	0.018777 0.986201 0.970768 0.003701	-0.064785 0.956853 0.970669 -0.033507	-0.041599 0.959041 0.963779 -0.000860	-0.001749 0.984881 0.965215 -0.003950	-0.024821 0.968024 0.979922 0.003033	-0.016190 0.984329 0.966120 0.005779	0.034840 0.716622 0.974468 0.005987	-0.012116 0.992510 0.953683 0.000389	1 -0.013828 9999
3 70	15 20	3 70	0.565238 0.718377 0.553808 0.017396	-0.022689 0.976793 0.941824 0.013222	-0.013404 0.989213 0.975636 -0.002847	0.010596 0.990641 0.975887 0.016686	-0.058308 0.978632 0.946332 -0.027255	0.017367 0.986201 0.963012 -0.002690	-0.031758 0.956853 0.987825 -0.017895	-0.110714 0.959041 0.924432 -0.032170	0.009746 0.984881 0.986328 0.001779	-0.064226 0.968024 0.948478 -0.013282	-0.070713 0.984329 0.816140 -0.021372	0.041413 0.716622 0.960657 -0.008079	0.026998 0.992510 0.990938 0.023601	7 -0.023656 9999
3 71	15 20	3 71	0.541759 0.718377 0.606945 0.023741	-0.014811 0.976793 0.969704 0.002513	0.006555 0.989213 0.985820 0.012040	-0.012636 0.990641 0.989194 -0.009888	-0.010820 0.978632 0.970929 0.009218	0.044186 0.986201 0.944861 0.013844	-0.021488 0.956853 0.985518 -0.029419	-0.087848 0.959041 0.946915 -0.023771	-0.006182 0.984881 0.984223 0.000073	-0.081049 0.968024 0.954003 -0.034287	-0.034391 0.984329 0.858653 0.018294	0.057141 0.716622 0.955283 -0.014939	-0.014842 0.992510 0.970692 -0.007098	9 -0.028531 9999
3 72	15 20	3 72	0.383274 0.718377 0.796552 -0.006440	-0.029347 0.976793 0.982568 -0.019834	-0.020045 0.989213 0.974041 -0.010360	0.007558 0.990641 0.973741 0.011748	-0.043260 0.978632 0.961873 -0.016172	0.022309 0.986201 0.953802 -0.002658	-0.042864 0.956853 0.959089 0.004523	-0.083148 0.959041 0.945499 -0.019058	0.016628 0.984881 0.988442 0.014257	-0.040535 0.968024 0.978734 -0.012800	-0.015015 0.984329 0.974639 -0.010747	0.013544 0.716622 0.981895 -0.008042	-0.000666 0.992510 0.990114 -0.003618	0 0.000000 9999
3 73	15 20	3 73	0.507131 0.718377 0.648121 0.000435	-0.035386 0.976793 0.968591 -0.010719	0.002658 0.989213 0.986576 0.008929	-0.017555 0.990641 0.987780 -0.013644	-0.016265 0.978632 0.979052 0.002342	0.041145 0.986201 0.937314 0.008622	-0.007297 0.956853 0.989075 -0.015549	-0.091014 0.959041 0.927619 -0.010704	-0.007025 0.984881 0.984752 -0.010756	-0.011682 0.968024 0.983040 0.014864	-0.038328 0.984329 0.862880 0.012381	0.042072 0.716622 0.961920 -0.024958	-0.004041 0.992510 0.986488 -0.004171	6 -0.002601 9999
3 74	15 20	3 74	0.463420 0.718377 0.731627 0.036573	0.003301 0.976793 0.980164 0.005591	-0.002752 0.989213 0.988843 -0.006335	-0.000894 0.990641 0.990536 -0.002413	0.024997 0.978632 0.975049 0.011142	0.006721 0.986201 0.984418 0.008804	0.089452 0.956853 0.922797 0.015859	0.039661 0.959041 0.958800 0.001335	0.013224 0.984881 0.989428 0.009276	0.044365 0.968024 0.957303 0.003160	0.005746 0.984329 0.986848 -0.000880	0.019404 0.716622 0.988647 -0.005434	0.011343 0.992510 0.988405 0.010591	0 0.036573 311
3 75	15 20	3 75	0.252938 0.718377 0.879328 -0.029220	0.014244 0.976793 0.976133 0.009373	-0.010576 0.989213 0.980213 -0.010363	0.023418 0.990641 0.981109 0.026773	-0.029490 0.978632 0.962598 -0.001040	0.013761 0.986201 0.960362 -0.003582	-0.054774 0.956853 0.938333 0.006753	-0.064913 0.959041 0.940761 -0.008426	0.007281 0.984881 0.987663 0.003729	-0.042052 0.968024 0.975979 -0.016884	0.010495 0.984329 0.984117 -0.002029	0.003401 0.716622 0.981628 0.000793	0.003006 0.992510 0.986974 0.002445	0 0.000000 9999
3 76	15 20	3 76	0.396515 0.718377 0.774285 -0.012664	0.023564 0.976793 0.979353 0.027420	0.005996 0.989213 0.986210 0.003283	0.000459 0.990641 0.987118 -0.002087	-0.010521 0.978632 0.982276 -0.014300	-0.001202 0.986201 0.991258 0.002377	0.087555 0.956853 0.956424 0.037625	0.026468 0.959041 0.978911 0.000368	0.012787 0.984881 0.984585 0.008751	0.046581 0.968024 0.961394 0.011635	-0.004068 0.984329 0.985440 -0.013270	0.019251 0.716622 0.985021 0.000408	-0.003561 0.992510 0.990733 -0.005990	0 0.000000 9999
3 77	15 18	3 77	0.447217 0.718377 0.768796 0.041005	0.035270 0.976793 0.974096 0.022186	-0.006370 0.989213 0.988575 -0.008097	-0.001059 0.990641 0.991201 -0.003591	0.046146 0.978632 0.970032 0.025812	0.025403 0.986201 0.989655 0.017566	0.070349 0.956853 0.965653 0.016779	0.082562 0.959041 0.941557 0.016067	0.030462 0.984881 0.980852 0.027300	0.051964 0.968024 0.963770 0.016598	0.006414 0.984329 0.988040 -0.000849	0.017861 0.716622 0.986859 -0.000710	0.035405 0.992510 0.987593 0.031451	0 0.041005 222
3 78	15 18	3 78	0.408078 0.718377 0.782837 0.006102	0.022566 0.976793 0.965428 0.005879	0.001497 0.989213 0.991742 0.002683	-0.000592 0.990641 0.990891 -0.002200	0.030827 0.978632 0.967158 0.010325	-0.010850 0.986201 0.965294 0.006223	-0.015420 0.956853 0.972332 -0.000649	0.023586 0.959041 0.977930 -0.006582	-0.002859 0.984881 0.983210 0.001432	-0.016045 0.968024 0.973603 0.002653	0.037595 0.984329 0.987773 0.027462	0.000868 0.716622 0.988181 -0.009933	-0.027135 0.992510 0.947497 -0.014938	10 0.012945 9999
3 79	15 19	3 79	0.418444 0.718377 0.776244 -0.003421	0.037570 0.976793 0.979174 0.022654	0.000716 0.989213 0.988250 -0.001955	-0.000747 0.990641 0.990052 -0.001913	0.024316 0.978632 0.967620 0.001248	-0.026179 0.986201 0.972657 -0.008166	0.002631 0.956853 0.986395 0.008586	0.071188 0.959041 0.961875 0.022877	0.032363 0.984881 0.983835 0.026256	0.033202 0.968024 0.979685 0.011184	0.018747 0.984329 0.988299 0.004459	0.017069 0.716622 0.989084 -0.005331	-0.002165 0.992510 0.980447 0.000002	0 0.000000 9999
3 80	15 20	3 80	0.291670 0.718377 0.863343 0.012266	0.008817 0.976793 0.984590 0.002831	-0.008452 0.989213 0.990133 -0.003823	-0.002257 0.990641 0.990002 0.000745	-0.025088 0.978632 0.959684 0.004889	0.016312 0.986201 0.981917 0.010063	0.020816 0.956853 0.979823 -0.001795	-0.020820 0.959041 0.976331 -0.007109	0.001027 0.984881 0.989367 -0.002447	-0.031941 0.968024 0.977037 -0.009864	-0.036557 0.984329 0.936499 -0.004418	0.047657 0.716622 0.979697 0.006553	-0.003570 0.992510 0.993711 -0.006229	0 0.012266 9999
3 81	15 20	3 81	0.338272 0.718377 0.801715 -0.002493	-0.016873 0.976793 0.947224 0.015187	-0.007344 0.989213 0.982702 -0.001443	0.016716 0.990641 0.984218 0.019976	0.003254 0.978632 0.986888 0.004932	-0.001957 0.986201 0.976466 -0.004012	-0.009262 0.956853 0.988933 0.001950	-0.039253 0.959041 0.975727 -0.000756	0.018299 0.984881 0.987847 0.012246	-0.022873 0.968024 0.982973 0.006432	-0.023426 0.984329 0.971399 -0.005283	0.113615 0.716622 0.946332 0.012140	-0.007334 0.992510 0.990494 -0.009478	0 0.000000 9999
3 82	15 20	3 82	0.422033 0.718377 0.763802 0.005149	0.016163 0.976793 0.982006 0.000041	-0.002460 0.989213 0.962922 0.006507	0.020173 0.990641 0.969075 0.023617	0.006575 0.978632 0.985284 0.007833	0.039964 0.986201 0.978970 0.024217	0.009745 0.956853 0.988136 -0.000053	-0.024250 0.959041 0.977718 0.004727	-0.033277 0.984881 0.947694 -0.024149	-0.041873 0.968024 0.975232 -0.005804	-0.030072 0.984329 0.977818 -0.023350	0.039297 0.716622 0.977887 -0.001905	-0.017563 0.992510 0.951216 -0.007117	8 -0.011151 9999
3 83	15 20	3 83	0.465968 0.718377 0.725970 0.014326	-0.046863 0.976793 0.930598 -0.012608	-0.012265 0.989213 0.981797 -0.006634	-0.010496 0.990641 0.981272 -0.002963	-0.023263 0.978632 0.980439 -0.004255	0.019514 0.986201 0.963244 0.001533	-0.045221 0.956853 0.983427 -0.022154	-0.108371 0.959041 0.945197 -0.042108	0.039354 0.984881 0.986311 0.031886	-0.039510 0.968024 0.971531 -0.007046	-0.061259 0.984329 0.892559 -0.020774	0.044861 0.716622 0.972862 0.010698	0.040286 0.992510 0.987875 0.039221	7 -0.024561 9999
3 84	15 20	3 84	0.446724 0.718377 0.751716 0.011758	-0.021387 0.976793 0.963512 -0.000008	0.032622 0.989213 0.965356 0.025695	0.033635 0.990641 0.966929 0.030361	-0.022887 0.978632 0.977053 -0.000389	0.010437 0.986201 0.977230 -0.005635	-0.021689 0.956853 0.976350 0.000351	-0.082944 0.959041 0.948413 -0.016061	-0.004625 0.984881 0.989197 -0.009976	-0.027755 0.968024 0.980425 -0.001406	-0.001866 0.984329 0.948413 0.023844	-0.001349 0.716622 0.977330 0.005142	0.003516 0.992510 0.971011 0.002299	10 0.016744 9999
3 85	15 20	3 85	0.466748 0.718377 0.718883 0.012524	-0.016468 0.976793 0.979087 -0.004807	-0.000247 0.989213 0.980786 0.001208	-0.014038 0.990641 0.981332 -0.009059	-0.034854 0.978632 0.966376 -0.008002	0.027197 0.986201 0.984198 0.017528	-0.039283 0.956853 0.974864 -0.001811	-0.029596 0.959041 0.967254 0.016803	-0.016468 0.984881 0.987072 -0.020258	-0.027917 0.968024 0.976699 0.002612	-0.024369 0.984329 0.941040 0.001900	0.001260 0.716622 0.987935 -0.011647	0.001582 0.992510 0.991952 -0.001275	8 -0.015928 9999
3 86	15 20	3 86	0.461095 0.718377 0.722011 -0.006044	0.019656 0.976793 0.987321 0.021312	0.027791 0.989213 0.939238 0.011561	0.029556 0.990641 0.939832 0.018788	-0.031066 0.978632 0.939766 0.012088	-0.061258 0.986201 0.955223 -0.033626	-0.142154 0.956853 0.906006 -0.053651	-0.019850 0.959041 0.987289 -0.012902	0.000171 0.984881 0.985772 -0.006353	-0.046314 0.968024 0.977406 -0.022149	-0.014389 0.984329 0.983578 -0.006004	-0.065448 0.716622 0.964952 -0.023960	0.005837 0.992510 0.989977 0.000148	0 0.000000 9999
3 87	15 20	3 87	0.462012 0.718377 0.720337 0.016795	0.005901 0.976793 0.963550 0.019765	0.015970 0.989213 0.960971 0.010732	-0.012086 0.990641 0.962274 -0.006753	-0.000923 0.978632 0.970739 0.014519	0.035587 0.986201 0.952464 0.006974	-0.011610 0.956853 0.977515 -0.021665	-0.074395 0.959041 0.952197 -0.020575	0.028116 0.984881 0.982959 0.029133	-0.039119 0.968024 0.965790 -0.001202	-0.015258 0.984329 0.917129 0.017215	0.023506 0.716622 0.973254 -0.017156	0.005394 0.992510 0.990354 0.005125	8 0.022120 9999
3 88	15 20	3 88	0.407801 0.718377 0.767629 0.003607	-0.026229 0.976793 0.974115 -0.018969	-0.031378 0.989213 0.956264 -0.022628	0.000123 0.990641 0.957558 0.007460	0.021764 0.978632 0.980407 0.021428	-0.014548 0.986201 0.975401 -0.008437	0.007096 0.956853 0.982376 -0.015094	0.024693 0.959041 0.982835 0.008658	-0.000356 0.984881 0.984892 -0.006962	-0.004389 0.968024 0.984071 0.001844	0.008418 0.984329 0.986060 -0.001791	0.006911 0.716622 0.974508 0.001977	0.003911 0.992510 0.989628 0.000100	2 -0.009034 9999
3 89	15 20	3 89	0.460905 0.718377 0.700806 -0.014561	0.012344 0.976793 0.985458 0.002008	0.021145 0.989213 0.974913 0.021278	-0.005842 0.990641 0.975889 -0.004439	0.002090 0.978632 0.973615 0.013019	-0.011918 0.986201 0.984611 -0.001618	0.026473 0.956853 0.976001 -0.008072	0.008649 0.959041 0.985817 0.003162	0.012129 0.984881 0.987679 0.007649	-0.014166 0.968024 0.985271 -0.001165	-0.020461 0.984329 0.923904 0.003043	0.016902 0.716622 0.982011 0.001648	0.002506 0.992510 0.988861 0.005583	0 0.000000 9999
3 90	15 20	3 90	0.466527 0.718377 0.716567 0.002138	0.015906 0.976793 0.968298 -0.000009	-0.019801 0.989213 0.947878 -0.012264	-0.016780 0.990641 0.950032 -0.012245	-0.016884 0.978632 0.941421 0.021502	-0.019105 0.986201 0.982309 -0.011740	0.011233 0.956853 0.979534 -0.001372	0.007391 0.959041 0.984254 0.019992	-0.008152 0.984881 0.987378 -0.013519	-0.036467 0.968024 0.979272 -0.006157	-0.027682 0.984329 0.939208 -0.006294	0.013129 0.716622 0.979097 0.010893	0.015092 0.992510 0.989280 0.012646	4 0.006780 9999
3 91	15 20	3 91	0.347243 0.718377 0.833689 0.017269	-0.038905 0.976793 0.928884 -0.011012	-0.018298 0.989213 0.991753 -0.018849	0.013985 0.990641 0.991244 0.013934	-0.019150 0.978632 0.973187 -0.002033	-0.012751 0.986201 0.963970 0.004385	-0.031742 0.956853 0.972980 0.001978	0.018605 0.959041 0.980524 0.014791	-0.006886 0.984881 0.986737 -0.010180	-0.028948 0.968024 0.959659 0.009910	0.024437 0.984329 0.974730 0.004992	0.014760 0.716622 0.979948 0.007220	0.009814 0.992510 0.990590 0.006944	2 -0.018042 9999
3 92	15 20	3 92	0.445041 0.718377 0.730627 0.019340	0.025344 0.976793 0.978202 0.010392	-0.003509 0.989213 0.985793 -0.001807	0.007709 0.990641 0.985723 0.008699	0.013122 0.978632 0.964837 -0.004337	-0.038965 0.986201 0.958845 -0.014200	0.004443 0.956853 0.984371 -0.004753	0.001726 0.959041 0.971493 -0.030170	-0.004624 0.984881 0.985900 -0.002386	-0.047966 0.968024 0.978473 -0.036474	-0.002051 0.984329 0.989709 -0.007519	0.006308 0.716622 0.983403 -0.015009	-0.021237 0.992510 0.925243 -0.005565	9 -0.026560 9999
3 93	15 20	3 93	0.471860 0.718377 0.711541 0.022806	0.026462 0.976793 0.982386 0.008570	-0.002241 0.989213 0.959269 -0.004158	-0.001910 0.990641 0.960586 0.002160	-0.045916 0.978632 0.944289 -0.011330	-0.011128 0.986201 0.981450 -0.002987	-0.042153 0.956853 0.978484 -0.029020	-0.013509 0.959041 0.982297 0.006119	0.009641 0.984881 0.985742 0.004496	-0.027483 0.968024 0.980238 0.000800	-0.019447 0.984329 0.943015 0.000967	-0.007250 0.716622 0.980278 0.001091	-0.002114 0.992510 0.988838 -0.006567	6 -0.025726 9999
3 94	15 20	3 94	0.409267 0.718377 0.768269 -0.008130	-0.030857 0.976793 0.938788 -0.005568	0.001666 0.989213 0.982963 -0.004514	-0.017990 0.990641 0.982534 -0.017804	-0.002885 0.978632 0.982943 -0.001241	-0.026199 0.986201 0.939829 0.005635	-0.040178 0.956853 0.985158 -0.028074	0.017864 0.959041 0.975107 -0.013136	0.007803 0.984881 0.988840 0.004515	-0.047761 0.968024 0.967645 -0.016253	0.007023 0.984329 0.976740 -0.007365	0.027524 0.716622 0.967959 -0.020050	-0.023710 0.992510 0.985403 -0.021650	0 0.000000 9999
3 95	15 20	3 95	0.205642 0.718377 0.887524 -0.021605	-0.017474 0.976793 0.946570 0.012448	-0.008044 0.989213 0.991665 -0.007829	-0.001122 0.990641 0.991592 -0.001326	0.012744 0.978632 0.985054 0.003713	0.044251 0.986201 0.943679 0.017940	-0.005390 0.956853 0.990904 0.002863	-0.036193 0.959041 0.954681 0.016036	-0.007171 0.984881 0.989656 -0.010345	-0.019534 0.968024 0.988150 -0.008680	0.007401 0.984329 0.978723 0.005238	0.050379 0.716622 0.972542 0.014047	0.005110 0.992510 0.989724 0.003478	0 0.000000 9999
3 96	15 20	3 96	0.309140 0.718377 0.843561 0.011751	-0.031667 0.976793 0.957042 -0.010749	0.004391 0.989213 0.992668 0.005323	0.029665 0.990641 0.991252 0.030136	-0.026023 0.978632 0.973176 -0.004689	-0.027087 0.986201 0.963322 -0.006455	-0.056884 0.956853 0.978102 -0.023078	-0.012071 0.959041 0.987581 -0.015048	-0.006064 0.984881 0.989873 -0.010882	-0.061516 0.968024 0.974076 -0.031336	0.012164 0.984329 0.982048 0.001545	0.014380 0.716622 0.984515 -0.013737	-0.006415 0.992510 0.962156 -0.005751	9 -0.019189 9999
3 97	15 20	3 97	0.403375 0.718377 0.769861 0.009574	-0.010545 0.976793 0.971030 0.006799	0.009903 0.989213 0.973338 0.001984	0.018023 0.990641 0.973180 0.019217	0.000430 0.978632 0.974416 0.010155	0.039928 0.986201 0.950054 0.012114	-0.018506 0.956853 0.982133 -0.002501	-0.046168 0.959041 0.948079 0.019189	-0.002086 0.984881 0.986240 0.003171	-0.017149 0.968024 0.977019 0.010728	-0.039379 0.984329 0.944200 -0.016064	0.024924 0.716622 0.981953 0.001260	0.004128 0.992510 0.990892 0.003358	7 0.013554 9999
3 98	15 20	3 98	0.324169 0.718377 0.814684 -0.016213	0.015746 0.976793 0.951695 0.039026	-0.015338 0.989213 0.964583 -0.018130	0.015438 0.990641 0.964525 0.009815	-0.023354 0.978632 0.972560 -0.006402	0.037626 0.986201 0.966597 0.016104	-0.023013 0.956853 0.979039 0.006312	-0.062612 0.959041 0.940372 0.001700	0.026650 0.984881 0.987031 0.022778	-0.025837 0.968024 0.980579 -0.003046	-0.017240 0.984329 0.963831 -0.007560	-0.013937 0.716622 0.972310 -0.004157	0.007294 0.992510 0.990033 0.005882	0 0.000000 9999
3 99	15 19	3 99	0.354427 0.718377 0.820380 0.016570	0.021668 0.976793 0.926163 -0.008990	0.006432 0.989213 0.982912 0.001022	0.001234 0.990641 0.988137 -0.001420	-0.015804 0.978632 0.975835 -0.023819	0.039726 0.986201 0.957118 0.015098	0.045236 0.956853 0.976273 0.008484	-0.066551 0.959041 0.945002 0.001078	-0.018047 0.984881 0.930662 0.003624	-0.031008 0.968024 0.954526 0.017868	-0.003607 0.984329 0.983409 -0.013545	0.035211 0.716622 0.975301 0.002024	0.007450 0.992510 0.986522 0.004632	4 -0.019867 9999
3 100	15 18	3 100	0.402508 0.718377 0.808144 0.021471	0.025020 0.976793 0.980372 0.009513	0.005906 0.989213 0.990662 0.003810	0.002620 0.990641 0.989976 0.001947	0.042038 0.978632 0.952800 0.014424	-0.009762 0.986201 0.979144 0.007753	-0.013167 0.956853 0.980090 -0.000173	0.068477 0.959041 0.951082 0.007315	0.021958 0.984881 0.981132 0.012097	0.044532 0.968024 0.965793 0.005063	0.002771 0.984329 0.985009 -0.004524	0.019766 0.716622 0.985311 -0.000906	0.004899 0.992510 0.986272 -0.000649	0 0.021471 9999
3 101	15 20	3 101	0.462187 0.718377 0.730439 0.012625	-0.010100 0.976793 0.968464 0.008615	-0.006269 0.989213 0.979356 -0.005790	0.006039 0.990641 0.981808 0.009786	-0.016053 0.978632 0.968893 -0.006839	0.016116 0.986201 0.978892 0.004336	0.030526 0.956853 0.975220 -0.002828	-0.044308 0.959041 0.974727 -0.019403	0.001029 0.984881 0.985012 -0.003868	-0.037380 0.968024 0.972278 -0.001994	-0.033011 0.984329 0.884489 0.004817	0.032556 0.716622 0.974418 0.012470	0.005777 0.992510 0.989852 0.002066	7 -0.015651 9999
3 102	15 20	3 102	0.226679 0.718377 0.826094 0.015225	0.021386 0.976793 0.971542 0.007562	-0.039915 0.989213 0.878407 -0.008592	-0.038928 0.990641 0.882157 -0.032452	-0.076488 0.978632 0.898543 -0.020664	-0.008795 0.986201 0.979103 -0.000375	-0.035722 0.956853 0.970148 0.004434	-0.061396 0.959041 0.951502 -0.009034	0.017158 0.984881 0.988663 0.009776	-0.030268 0.968024 0.978936 -0.006778	0.029065 0.984329 0.973467 0.013438	-0.204028 0.716622 0.890561 -0.051713	0.014299 0.992510 0.989889 0.013759	3 -0.022228 9999
3 103	15 20	3 103	0.196144 0.718377 0.883616 0.000876	-0.014750 0.976793 0.979387 0.000393	0.016539 0.989213 0.988765 0.016982	0.012238 0.990641 0.988204 0.013814	-0.016378 0.978632 0.983233 0.000093	0.025793 0.986201 0.961811 0.008619	-0.037406 0.956853 0.966520 -0.001748	-0.057431 0.959041 0.952396 0.002140	-0.007867 0.984881 0.988335 -0.008290	-0.021469 0.968024 0.986946 -0.009559	-0.002545 0.984329 0.974319 -0.005267	0.041886 0.716622 0.978282 0.003025	0.015663 0.992510 0.991208 0.016263	9 -0.002894 9999
3 104	15 20	3 104	0.425211 0.718377 0.764678 0.017728	0.002800 0.976793 0.957443 -0.014250	-0.009346 0.989213 0.990817 -0.006159	0.021473 0.990641 0.988952 0.023505	0.025168 0.978632 0.956710 -0.003416	0.008779 0.986201 0.987171 0.014681	0.036270 0.956853 0.968315 0.012738	-0.005462 0.959041 0.981625 -0.009917	-0.029234 0.984881 0.937701 -0.007019	-0.023091 0.968024 0.965808 0.010528	-0.004078 0.984329 0.972288 0.003059	0.045450 0.716622 0.976021 0.007874	-0.000601 0.992510 0.988918 -0.002711	0 0.017728 9999
3 105	15 20	3 105	0.469159 0.718377 0.717816 0.013892	-0.051129 0.976793 0.943915 -0.017586	-0.015314 0.989213 0.981215 -0.009681	-0.002883 0.990641 0.981219 0.002723	-0.022586 0.978632 0.981203 -0.007525	0.050755 0.986201 0.934639 0.019385	0.002527 0.956853 0.988374 0.002291	-0.085003 0.959041 0.922543 -0.003091	0.006708 0.984881 0.988326 -0.002446	-0.020250 0.968024 0.981696 0.003794	-0.048699 0.984329 0.877194 -0.002677	0.030977 0.716622 0.960043 -0.014986	0.013041 0.992510 0.989504 0.008798	1 -0.015630 9999
3 106	15 20	3 106	0.437703 0.718377 0.745638 0.000963	-0.007097 0.976793 0.983562 -0.000650	-0.012820 0.989213 0.980886 -0.011730	-0.003893 0.990641 0.981464 -0.004641	-0.018973 0.978632 0.971676 -0.000508	0.018238 0.986201 0.967072 0.000127	-0.050883 0.956853 0.969995 -0.014209	-0.044729 0.959041 0.961315 -0.000215	0.007929 0.984881 0.979958 0.002601	-0.028264 0.968024 0.978492 0.000287	-0.005882 0.984329 0.984735 -0.007021	0.040693 0.716622 0.980871 0.003652	-0.001760 0.992510 0.966695 0.006863	6 -0.003699 9999
3 107	15 20	3 107	0.484880 0.718377 0.698771 0.017408	0.038624 0.976793 0.984320 0.034310	0.025279 0.989213 0.951485 0.006391	0.029935 0.990641 0.950999 0.020633	-0.052401 0.978632 0.935046 -0.011461	-0.021026 0.986201 0.957674 0.006569	-0.115971 0.956853 0.921811 -0.032658	-0.007401 0.959041 0.984327 0.001140	0.003115 0.984881 0.988671 0.001950	-0.022717 0.968024 0.978071 0.008165	0.008503 0.984329 0.974277 0.014655	-0.048374 0.716622 0.962349 -0.006229	-0.011568 0.992510 0.988464 -0.015620	6 -0.023843 9999
3 108	15 20	3 108	0.411657 0.718377 0.768607 0.011657	0.019562 0.976793 0.987766 0.010522	0.026901 0.989213 0.940152 0.008695	0.029279 0.990641 0.940222 0.026914	-0.033754 0.978632 0.933890 0.002210	-0.017941 0.986201 0.934816 0.015365	-0.080788 0.956853 0.933574 -0.012259	-0.001865 0.959041 0.986777 0.000061	-0.002712 0.984881 0.988458 -0.006789	-0.032058 0.968024 0.974409 0.000192	-0.009431 0.984329 0.960945 -0.005754	-0.058887 0.716622 0.959136 -0.004386	0.008340 0.992510 0.989277 0.003360	6 -0.011954 9999
3 109	15 15	3 109	0.323967 0.718377 0.841169 -0.015935	0.015454 0.976793 0.978472 -0.004762	0.006055 0.989213 0.992255 0.003299	0.003487 0.990641 0.992169 0.002369	0.061783 0.978632 0.915058 0.012009	-0.025197 0.986201 0.964489 -0.004519	-0.028963 0.956853 0.982111 -0.009301	0.084155 0.959041 0.927004 0.009833	0.004846 0.984881 0.974051 -0.006593	0.063550 0.968024 0.952047 0.019257	0.012303 0.984329 0.969856 -0.003677	0.098198 0.716622 0.907980 0.011187	0.005341 0.992510 0.989285 -0.001268	0 0.000000 9999
3 110	15 20	3 110	0.514505 0.718377 0.640341 0.003391	0.025920 0.976793 0.970919 0.009003	0.001083 0.989213 0.979449 0.003049	-0.008855 0.990641 0.980768 -0.002331	0.031861 0.978632 0.958082 0.007883	-0.029318 0.986201 0.946546 0.003506	0.032295 0.956853 0.976404 0.011520	0.054638 0.959041 0.956766 0.012091	0.004224 0.984881 0.983422 0.002860	-0.008964 0.968024 0.967080 0.017633	-0.018644 0.984329 0.981248 -0.026767	0.020422 0.716622 0.984759 -0.004817	-0.028168 0.992510 0.817938 0.003418	9 0.007733 9999
3 111	15 20	3 111	0.490690 0.718377 0.673292 0.023606	-0.008621 0.976793 0.979432 0.000550	-0.017308 0.989213 0.983069 -0.016791	0.001116 0.990641 0.982315 0.006632	-0.037808 0.978632 0.957663 -0.006133	0.023690 0.986201 0.985607 0.023673	0.006123 0.956853 0.984627 0.004018	-0.014943 0.959041 0.980591 0.016187	-0.006796 0.984881 0.988552 -0.011939	-0.051977 0.968024 0.971043 -0.013516	-0.016792 0.984329 0.898657 0.018774	0.037227 0.716622 0.968406 0.009271	0.013496 0.992510 0.988451 0.010813	0 0.023606 9999
3 112	15 18	3 112	0.401479 0.718377 0.756431 -0.005685	-0.039376 0.976793 0.957894 -0.019254	-0.009028 0.989213 0.955669 -0.001831	-0.013194 0.990641 0.956089 -0.002683	-0.020441 0.978632 0.976190 -0.009392	0.008164 0.986201 0.964851 0.024034	-0.016320 0.956853 0.981789 -0.006929	0.004308 0.959041 0.981398 0.000012	-0.005510 0.984881 0.986896 -0.015422	-0.059168 0.968024 0.950984 -0.014443	0.001260 0.984329 0.969460 -0.004868	-0.018043 0.716622 0.979646 -0.008930	0.009509 0.992510 0.988371 0.006617	0 0.000000 9999
3 113	15 6	3 113	0.551912 0.718377 0.589026 0.016603	0.061863 0.976793 0.925328 0.021414	0.050933 0.989213 0.885056 0.022898	0.027261 0.990641 0.873208 0.007278	0.068128 0.978632 0.838060 0.003823	0.016351 0.986201 0.979387 0.003231	0.151670 0.956853 0.879688 0.057285	0.155750 0.959041 0.785752 0.023914	0.040679 0.984881 0.918648 0.019615	0.099231 0.968024 0.841361 0.011204	0.064910 0.984329 0.820530 0.012290	0.200019 0.716622 0.774352 0.036006	0.009445 0.992510 0.977263 0.000277	6 0.030840 9999
3 114	15 20	3 114	0.500062 0.718377 0.644552 -0.012228	0.023975 0.976793 0.981192 0.015677	-0.022767 0.989213 0.957487 -0.014564	-0.006576 0.990641 0.960494 0.004006	-0.050559 0.978632 0.942046 -0.022542	0.002478 0.986201 0.991340 -0.002241	0.003800 0.956853 0.980350 0.003249	-0.049117 0.959041 0.967707 -0.013431	-0.002434 0.984881 0.985096 -0.011651	-0.066943 0.968024 0.920689 -0.015003	-0.048641 0.984329 0.917044 -0.013415	0.022774 0.716622 0.968830 0.016352	-0.009054 0.992510 0.979187 -0.007807	0 0.000000 9999
4 5	15 19	4 5	0.265941 0.805455 0.869399 0.019592	-0.000324 0.973907 0.977047 0.002092	0.019026 0.996011 0.908726 0.013253	0.053873 0.991744 0.909984 0.053581	-0.072084 0.979958 0.938876 -0.053636	0.039927 0.979258 0.975632 0.030551	-0.057300 0.935882 0.968192 -0.040874	-0.019665 0.969972 0.957648 -0.010156	0.008713 0.983134 0.988238 0.003045	-0.035394 0.950003 0.986266 -0.015367	0.077520 0.983210 0.973017 0.056215	-0.202451 0.770858 0.901342 -0.039718	0.003050 0.991302 0.989243 -0.002370	10 0.033187 9999
4 6	15 19	4 6	0.277912 0.805455 0.771038 0.024715	0.012785 0.973907 0.985203 0.011024	0.008874 0.996011 0.901554 -0.000284	0.004659 0.991744 0.901875 -0.015416	-0.073680 0.979958 0.944986 -0.050705	-0.029598 0.979258 0.988127 -0.023652	-0.101462 0.935882 0.958404 -0.048392	-0.061322 0.969972 0.925152 -0.035803	0.001998 0.983134 0.984645 -0.006207	-0.039925 0.950003 0.989286 -0.028095	0.030547 0.983210 0.971665 0.008256	-0.117128 0.770858 0.911195 -0.014067	0.018433 0.991302 0.989335 0.015002	4 -0.035400 9999
4 7	15 20	4 7	0.268063 0.805455 0.853752 0.003329	-0.030140 0.973907 0.983904 -0.030329	-0.018345 0.996011 0.969188 -0.020750	-0.014599 0.991744 0.969501 -0.018451	-0.033573 0.979958 0.975338 -0.019702	0.002199 0.979258 0.975894 -0.006476	-0.029908 0.935882 0.976639 -0.002349	-0.041158 0.969972 0.958791 -0.029533	-0.029838 0.983134 0.987156 -0.028580	-0.035990 0.950003 0.986111 -0.009154	-0.001735 0.983210 0.976359 -0.001862	-0.045893 0.770858 0.975322 -0.030400	-0.009082 0.991302 0.979029 -0.007874	1 -0.010048 9999
4 8	15 20	4 8	0.305398 0.805455 0.788556 -0.005654	-0.033351 0.973907 0.980865 -0.027514	0.043255 0.996011 0.976667 0.042478	0.031334 0.991744 0.976882 0.031067	-0.025208 0.979958 0.957561 -0.006732	0.046078 0.979258 0.938782 0.014519	-0.080209 0.935882 0.957843 -0.014426	-0.022263 0.969972 0.937170 -0.015280	0.027173 0.983134 0.983450 0.012305	-0.054433 0.950003 0.970796 -0.004754	0.012666 0.983210 0.988267 0.005862	0.004193 0.770858 0.978812 0.000719	-0.006056 0.991302 0.985421 -0.010913	0 0.000000 9999
4 9	15 20	4 9	0.374556 0.805455 0.693797 0.001814	-0.009922 0.973907 0.959803 -0.013885	0.009052 0.996011 0.984593 0.010916	0.006654 0.991744 0.985493 0.010605	-0.006088 0.979958 0.978171 -0.004435	0.043130 0.979258 0.960805 0.017802	0.008862 0.935882 0.985808 -0.002894	-0.009896 0.969972 0.969478 -0.005991	-0.004660 0.983134 0.987634 -0.013215	-0.028025 0.950003 0.978347 -0.000406	-0.030206 0.983210 0.885840 0.009456	0.017150 0.770858 0.968839 -0.023120	-0.001221 0.991302 0.982964 -0.000633	1 -0.005019 9999
4 10	15 20	4 10	0.345573 0.805455 0.752356 -0.009595	-0.015144 0.973907 0.989141 -0.010800	0.002998 0.996011 0.981851 0.000350	0.001949 0.991744 0.983628 0.000549	-0.023778 0.979958 0.982424 -0.026800	0.000014 0.979258 0.982512 -0.007223	0.045377 0.935882 0.969891 0.004702	-0.024591 0.969972 0.980090 -0.030051	-0.009239 0.983134 0.987156 -0.008222	-0.000020 0.950003 0.981332 -0.017473	-0.019876 0.983210 0.971707 -0.005425	0.050514 0.770858 0.978083 0.005133	0.002668 0.991302 0.991642 0.003194	0 0.000000 9999
4 11	15 20	4 11	0.287674 0.805455 0.855642 0.020980	0.014291 0.973907 0.950568 0.012806	-0.028677 0.996011 0.926256 -0.024286	-0.020371 0.991744 0.928193 -0.011723	-0.014444 0.979958 0.970298 -0.002658	0.012377 0.979258 0.980757 0.012937	-0.043967 0.935882 0.979158 -0.008191	-0.002676 0.969972 0.976244 -0.004081	0.049901 0.983134 0.978788 0.044643	-0.039584 0.950003 0.965847 0.008919	0.016837 0.983210 0.977268 -0.000353	0.011543 0.770858 0.942395 0.039106	0.000791 0.991302 0.988398 -0.000363	8 0.030604 9999
4 12	15 20	4 12	0.356885 0.805455 0.696996 -0.021957	-0.005338 0.973907 0.989504 -0.002959	0.003678 0.996011 0.980184 0.007093	0.002648 0.991744 0.980863 0.004848	-0.031978 0.979958 0.947779 -0.017482	-0.009886 0.979258 0.980282 0.010897	-0.008143 0.935882 0.984312 -0.010958	-0.005624 0.969972 0.984588 -0.001473	0.005575 0.983134 0.985715 -0.000228	-0.046251 0.950003 0.972336 -0.003920	-0.020958 0.983210 0.929964 0.010458	0.014015 0.770858 0.984284 -0.000255	0.023256 0.991302 0.981623 0.025146	0 0.000000 9999
4 13	15 20	4 13	0.346076 0.805455 0.729429 0.001880	-0.012684 0.973907 0.981475 -0.015551	-0.003052 0.996011 0.988829 -0.001830	-0.001325 0.991744 0.987782 0.000934	-0.008855 0.979958 0.975655 -0.021181	-0.031193 0.979258 0.970755 -0.012831	-0.010945 0.935882 0.988442 -0.014679	-0.031881 0.969972 0.971417 -0.038399	0.003814 0.983134 0.985323 -0.007498	-0.039382 0.950003 0.979271 -0.012355	-0.018351 0.983210 0.983611 -0.017341	0.048448 0.770858 0.978088 0.007428	-0.022196 0.991302 0.895426 -0.008148	7 -0.008496 9999
4 14	15 20	4 14	0.323546 0.805455 0.802097 0.024076	0.010810 0.973907 0.977279 0.003103	-0.013825 0.996011 0.993973 -0.014196	0.001343 0.991744 0.991485 0.000452	0.033536 0.979958 0.953411 0.005595	-0.033004 0.979258 0.978405 -0.013358	0.005130 0.935882 0.990627 0.003836	0.013929 0.969972 0.951300 -0.005494	0.019095 0.983134 0.977597 0.000838	0.059860 0.950003 0.953194 -0.000052	0.030665 0.983210 0.986698 0.019990	0.075790 0.770858 0.989376 0.029461	0.002805 0.991302 0.986874 -0.001198	11 0.026633 9999
4 15	15 20	4 15	0.355737 0.805455 0.700398 -0.007645	0.005831 0.973907 0.970414 -0.000555	-0.002176 0.996011 0.909665 0.001048	-0.001114 0.991744 0.912490 0.005837	-0.039884 0.979958 0.950198 -0.022765	0.009968 0.979258 0.989131 0.007811	-0.004073 0.935882 0.983938 -0.003423	-0.006817 0.969972 0.964341 0.000443	0.028738 0.983134 0.988502 0.022044	-0.057424 0.950003 0.971392 -0.010142	-0.002160 0.983210 0.974322 0.003702	-0.032155 0.770858 0.962095 -0.009125	0.020482 0.991302 0.988219 0.019764	0 0.000000 9999
4 16	15 20	4 16	0.381589 0.805455 0.671065 0.000657	-0.013534 0.973907 0.982707 -0.011071	0.007296 0.996011 0.979757 0.008303	0.005259 0.991744 0.981238 0.008238	-0.031651 0.979958 0.953461 -0.014764	0.006271 0.979258 0.983637 -0.006885	0.014304 0.935882 0.986396 0.005332	-0.022236 0.969972 0.959545 -0.013664	0.032172 0.983134 0.986352 0.025749	-0.056707 0.950003 0.971374 -0.011647	-0.043068 0.983210 0.889753 -0.003633	0.027751 0.770858 0.978041 0.006671	-0.001481 0.991302 0.991431 -0.004953	8 0.004113 9999
4 17	15 20	4 17	0.360838 0.805455 0.699520 -0.005772	-0.003719 0.973907 0.966481 -0.006116	-0.001091 0.996011 0.988316 -0.002353	-0.001476 0.991744 0.989127 -0.000379	0.003124 0.979958 0.954783 -0.021091	-0.042920 0.979258 0.951793 -0.012589	-0.014087 0.935882 0.986802 -0.016910	0.004706 0.969972 0.965306 -0.010919	-0.004111 0.983134 0.989878 -0.007565	-0.068202 0.950003 0.965252 -0.019545	0.005339 0.983210 0.980683 -0.010775	0.029940 0.770858 0.981442 0.004010	-0.020534 0.991302 0.856636 -0.000069	0 0.000000 9999
4 18	15 20	4 18	0.248140 0.805455 0.874209 0.007595	-0.000694 0.973907 0.984733 -0.000848	0.001308 0.996011 0.990233 0.002236	0.003120 0.991744 0.991290 0.000839	0.048605 0.979958 0.970020 0.027172	-0.016457 0.979258 0.982106 -0.001568	-0.001382 0.935882 0.989026 -0.001520	0.042412 0.969972 0.960127 0.021735	0.016884 0.983134 0.978079 0.004160	0.057676 0.950003 0.960759 0.000050	0.049596 0.983210 0.988975 0.040113	0.119507 0.770858 0.980281 0.031930	0.011677 0.991302 0.989546 0.007892	10 0.017454 9999
4 19	15 20	4 19	0.371933 0.805455 0.691955 -0.001076	0.000342 0.973907 0.985487 -0.002208	-0.003047 0.996011 0.972981 -0.003859	-0.004169 0.991744 0.972830 -0.003175	-0.029877 0.979958 0.941805 -0.005578	-0.022258 0.979258 0.984841 -0.010495	-0.018273 0.935882 0.983306 -0.001781	0.001967 0.969972 0.985460 0.011164	0.009694 0.983134 0.989663 0.000357	-0.037081 0.950003 0.979380 0.004422	-0.023374 0.983210 0.952161 0.004867	-0.002023 0.770858 0.989201 -0.002589	0.008952 0.991302 0.988985 0.004505	0 0.000000 9999
4 20	15 20	4 20	0.379323 0.805455 0.655873 -0.022912	0.019893 0.973907 0.980006 0.017314	-0.004068 0.996011 0.973974 -0.001973	-0.015240 0.991744 0.975611 -0.011446	-0.027299 0.979958 0.952019 -0.002150	0.023929 0.979258 0.981376 0.002155	0.008945 0.935882 0.987594 0.012387	-0.025030 0.969972 0.954558 -0.018519	0.002073 0.983134 0.987190 -0.009113	-0.057895 0.950003 0.975908 -0.013749	-0.042368 0.983210 0.887491 -0.001745	0.018491 0.770858 0.977095 -0.006733	0.012319 0.991302 0.987243 0.010796	0 0.000000 9999
4 21	15 20	4 21	0.356699 0.805455 0.725412 0.007094	0.029356 0.973907 0.982489 0.024314	-0.020755 0.996011 0.983562 -0.017435	0.001251 0.991744 0.985112 0.008911	-0.017352 0.979958 0.967649 -0.008660	0.018964 0.979258 0.969634 0.017232	0.002405 0.935882 0.980498 0.015240	-0.017368 0.969972 0.969355 -0.017311	0.002299 0.983134 0.987451 -0.004454	-0.047187 0.950003 0.974006 -0.014178	-0.031402 0.983210 0.935350 -0.005561	0.043518 0.770858 0.975956 0.013998	-0.015124 0.991302 0.976161 -0.012463	2 -0.011121 9999
4 22	15 20	4 22	0.246263 0.805455 0.862466 -0.001513	0.025157 0.973907 0.930276 0.031702	0.000397 0.996011 0.988861 0.000474	0.020674 0.991744 0.989083 0.022874	-0.017626 0.979958 0.976993 -0.027989	0.033672 0.979258 0.937391 -0.003700	-0.002663 0.935882 0.989531 0.002504	-0.008999 0.969972 0.945166 0.006113	0.004131 0.983134 0.986857 -0.007291	-0.016318 0.950003 0.988727 0.006106	0.004190 0.983210 0.975461 0.005821	0.041709 0.770858 0.964634 -0.016124	0.011270 0.991302 0.986496 0.008380	0 0.000000 9999
4 23	15 20	4 23	0.313303 0.805455 0.783379 -0.009813	0.007368 0.973907 0.935206 0.010559	-0.009441 0.996011 0.992371 -0.010173	-0.000240 0.991744 0.990896 -0.000950	0.027106 0.979958 0.957520 0.001084	0.032036 0.979258 0.928714 -0.002281	0.074563 0.935882 0.960529 0.011176	-0.033909 0.969972 0.939157 -0.024617	-0.040621 0.983134 0.936207 -0.011283	-0.075157 0.950003 0.960529 -0.022118	0.033023 0.983210 0.986134 0.022126	0.039552 0.770858 0.985392 0.010319	-0.001828 0.991302 0.981663 -0.005726	0 0.000000 9999
4 24	15 20	4 24	0.451529 0.805455 0.552975 0.017217	0.006284 0.973907 0.984232 -0.002781	-0.001608 0.996011 0.974160 -0.000783	0.001137 0.991744 0.974882 -0.000545	-0.049359 0.979958 0.910868 -0.013004	0.003737 0.979258 0.976901 0.005457	-0.022167 0.935882 0.975240 -0.004510	-0.008226 0.969972 0.962218 -0.002218	0.004869 0.983134 0.987091 -0.005111	-0.085771 0.950003 0.949409 -0.016336	-0.058944 0.983210 0.835478 -0.008123	0.034968 0.770858 0.968445 0.001134	0.030248 0.991302 0.987764 0.028094	0 0.017217 9999
4 25	15 20	4 25	0.377375 0.805455 0.675805 0.001322	-0.021236 0.973907 0.987214 -0.022521	0.001013 0.996011 0.987252 0.001130	-0.013699 0.991744 0.987104 -0.015287	-0.025337 0.979958 0.956346 -0.006581	-0.010539 0.979258 0.985601 -0.004778	0.022623 0.935882 0.976130 0.013042	-0.014631 0.969972 0.977977 -0.016403	-0.000556 0.983134 0.988022 -0.008282	-0.042946 0.950003 0.978795 -0.012914	-0.024906 0.983210 0.908767 0.009635	0.018230 0.770858 0.975262 -0.004236	-0.003951 0.991302 0.988597 -0.006751	1 -0.005456 9999
4 26	15 20	4 26	0.321501 0.805455 0.805210 0.012959	-0.020127 0.973907 0.985722 -0.018760	0.000614 0.996011 0.992339 0.000453	0.000770 0.991744 0.993045 0.000381	0.008049 0.979958 0.966670 -0.008640	-0.004967 0.979258 0.989739 0.005443	0.089578 0.935882 0.941884 0.012765	0.003263 0.969972 0.962508 -0.009921	0.019750 0.983134 0.985893 0.009410	0.083070 0.950003 0.930945 0.001811	0.029047 0.983210 0.978590 0.015910	0.034208 0.770858 0.989114 0.008633	-0.002524 0.991302 0.992782 -0.003785	1 -0.015592 9999
4 27	15 20	4 27	0.360470 0.805455 0.707322 -0.003879	0.001972 0.973907 0.952474 0.002803	-0.024790 0.996011 0.963144 -0.016038	-0.020291 0.991744 0.967458 -0.015959	-0.020659 0.979958 0.964347 -0.013276	0.047302 0.979258 0.937601 0.009012	0.031218 0.935882 0.970480 -0.004854	-0.012079 0.969972 0.948661 -0.015717	0.005483 0.983134 0.982418 -0.005101	-0.059257 0.950003 0.954861 -0.014265	-0.042721 0.983210 0.867238 -0.000054	0.016949 0.770858 0.956151 -0.022441	-0.004763 0.991302 0.990053 -0.008965	0 0.000000 9999
4 28	15 20	4 28	0.359501 0.805455 0.733561 0.005159	-0.014570 0.973907 0.966377 -0.012643	-0.000965 0.996011 0.948696 -0.003135	0.007086 0.991744 0.951877 0.006902	-0.020410 0.979958 0.960831 -0.006649	0.042952 0.979258 0.974700 0.024025	0.015359 0.935882 0.979615 -0.005733	-0.003602 0.969972 0.972707 0.000139	0.016774 0.983134 0.979832 0.001061	-0.059983 0.950003 0.962238 -0.014569	-0.038201 0.983210 0.896917 -0.001071	0.001430 0.770858 0.975849 -0.008788	0.011210 0.991302 0.988180 0.009147	9 -0.008670 9999
4 29	15 20	4 29	0.336663 0.805455 0.833645 0.054797	0.013367 0.973907 0.919383 0.033640	0.002622 0.996011 0.988571 0.003744	0.002078 0.991744 0.989471 0.003422	-0.012732 0.979958 0.973331 -0.009533	-0.032148 0.979258 0.964919 -0.011643	-0.113468 0.935882 0.962520 -0.052397	-0.030779 0.969972 0.987759 -0.029355	0.011780 0.983134 0.953441 0.004364	-0.118717 0.950003 0.962201 -0.066800	0.028495 0.983210 0.974323 0.002529	0.050931 0.770858 0.983543 0.014690	-0.001899 0.991302 0.988801 -0.006032	9 -0.060502 88
4 30	15 20	4 30	0.380165 0.805455 0.666526 -0.008729	-0.009959 0.973907 0.919338 -0.000233	-0.004115 0.996011 0.964936 0.001114	-0.000775 0.991744 0.965458 0.003238	-0.001429 0.979958 0.972442 0.012682	0.057559 0.979258 0.951647 0.028181	-0.015324 0.935882 0.982405 0.002260	-0.018593 0.969972 0.917819 -0.003718	0.003770 0.983134 0.982529 -0.005722	-0.047998 0.950003 0.979496 -0.011227	-0.062892 0.983210 0.824519 -0.013262	0.042647 0.770858 0.953641 -0.002774	0.003607 0.991302 0.987214 0.003567	0 0.000000 9999
4 31	15 20	4 31	0.345756 0.805455 0.780729 0.014550	0.033833 0.973907 0.966307 0.033999	-0.002478 0.996011 0.938747 -0.002958	-0.009693 0.991744 0.938918 -0.010436	0.019496 0.979958 0.985772 0.025165	0.058409 0.979258 0.940885 0.026960	0.033734 0.935882 0.977500 0.020612	0.003250 0.969972 0.952856 0.017440	0.013087 0.983134 0.986815 0.003397	-0.016681 0.950003 0.990119 0.004286	-0.036293 0.983210 0.910988 0.000291	0.036811 0.770858 0.945747 -0.002231	0.034808 0.991302 0.987809 0.031778	4 0.019135 9999
4 32	15 20	4 32	0.312716 0.805455 0.815614 0.015975	0.071711 0.973907 0.926874 0.077886	-0.002664 0.996011 0.984860 -0.003007	-0.002590 0.991744 0.985717 -0.003427	0.003498 0.979958 0.976458 0.005042	0.006043 0.979258 0.962295 -0.014993	-0.026668 0.935882 0.971238 0.000861	0.039265 0.969972 0.946395 0.041592	0.027511 0.983134 0.987902 0.024392	-0.018443 0.950003 0.964488 0.020197	0.012249 0.983210 0.988018 0.002267	0.052946 0.770858 0.977902 0.001527	-0.004014 0.991302 0.990933 -0.004476	7 0.025777 9999
4 33	15 20	4 33	0.387982 0.805455 0.689123 0.011913	-0.015759 0.973907 0.988550 -0.018940	0.003108 0.996011 0.961978 -0.001087	-0.004624 0.991744 0.962508 -0.011188	-0.036095 0.979958 0.941546 -0.010882	-0.017878 0.979258 0.980401 -0.003751	-0.004745 0.935882 0.981266 -0.002325	-0.001490 0.969972 0.982915 0.000875	0.005248 0.983134 0.987733 -0.002483	-0.057056 0.950003 0.967693 -0.004898	-0.054180 0.983210 0.903533 -0.021916	0.005240 0.770858 0.985277 0.001425	-0.004918 0.991302 0.990201 -0.008063	1 -0.015021 9999
4 34	15 20	4 34	0.325231 0.805455 0.795054 0.005148	0.004379 0.973907 0.970332 -0.006969	0.007892 0.996011 0.875250 0.002820	0.009207 0.991744 0.875539 0.000294	-0.034041 0.979958 0.925493 -0.000355	-0.035924 0.979258 0.903630 0.017944	-0.146586 0.935882 0.879079 -0.023880	-0.002995 0.969972 0.986371 -0.005906	0.061251 0.983134 0.985579 0.052347	-0.014865 0.950003 0.983947 0.014363	0.005072 0.983210 0.967237 -0.014265	-0.050597 0.770858 0.911005 -0.002269	0.040515 0.991302 0.987912 0.035366	8 0.016416 9999
4 35	15 20	4 35	0.323269 0.805455 0.884373 0.109028	-0.115448 0.973907 0.951267 -0.125374	-0.002086 0.996011 0.990125 -0.002458	-0.001880 0.991744 0.991725 -0.001771	-0.082628 0.979958 0.961761 -0.068391	-0.017968 0.979258 0.959093 0.014553	-0.192528 0.935882 0.958359 -0.154127	-0.153083 0.969972 0.966885 -0.156890	-0.002065 0.983134 0.980733 -0.002806	-0.172277 0.950003 0.960830 -0.133872	0.067310 0.983210 0.982750 0.052720	0.076888 0.770858 0.982731 0.012081	-0.002220 0.991302 0.989605 -0.002708	7 -0.130788 9
4 36	15 20	4 36	0.344360 0.805455 0.798985 0.022204	-0.005812 0.973907 0.982732 -0.009736	-0.001198 0.996011 0.979048 -0.001984	0.000608 0.991744 0.981865 -0.002215	0.013422 0.979958 0.935882 -0.016216	-0.025934 0.979258 0.980680 -0.007090	0.021038 0.935882 0.972915 -0.023697	0.014270 0.969972 0.935955 -0.009814	0.001170 0.983134 0.982942 -0.006509	0.083092 0.950003 0.944624 0.017249	0.021138 0.983210 0.988853 0.010944	0.025900 0.770858 0.982622 -0.006341	0.025273 0.991302 0.991143 0.024244	6 -0.022938 9999
4 37	15 20	4 37	0.370212 0.805455 0.698269 -0.012403	0.000203 0.973907 0.988105 -0.005526	0.003713 0.996011 0.920303 0.000454	0.002665 0.991744 0.920903 -0.003691	-0.023608 0.979958 0.933591 0.006939	-0.050469 0.979258 0.951079 -0.013884	-0.113727 0.935882 0.917882 -0.028472	-0.012169 0.969972 0.987160 -0.015442	0.023263 0.983134 0.986487 0.016633	-0.015959 0.950003 0.980948 0.015631	-0.030149 0.983210 0.964943 -0.019024	-0.018754 0.770858 0.972767 -0.003833	-0.002809 0.991302 0.988496 -0.005561	0 0.000000 9999
4 38	15 20	4 38	0.388647 0.805455 0.656429 -0.009095	0.040884 0.973907 0.974574 0.032881	0.017930 0.996011 0.955959 0.017087	0.012011 0.991744 0.959738 0.010832	0.024222 0.979958 0.962852 0.002624	-0.005593 0.979258 0.936500 0.028376	0.028332 0.935882 0.982590 0.016363	0.037728 0.969972 0.973069 0.018945	0.001409 0.983134 0.968555 -0.010537	-0.051970 0.950003 0.951398 -0.000576	-0.008588 0.983210 0.985982 -0.010659	0.005627 0.770858 0.972485 -0.018218	-0.026543 0.991302 0.812541 -0.006401	0 0.000000 9999
4 39	15 20	4 39	0.323593 0.805455 0.789162 -0.012643	0.010998 0.973907 0.968113 0.010232	-0.001007 0.996011 0.992170 0.000828	-0.000359 0.991744 0.991814 0.002755	0.030521 0.979958 0.940911 0.003408	-0.003014 0.979258 0.987859 0.003881	0.054114 0.935882 0.976109 0.017104	0.010916 0.969972 0.959550 0.001069	0.016737 0.983134 0.984315 0.016984	0.067166 0.950003 0.962224 0.027097	-0.003874 0.983210 0.986322 -0.015629	0.035872 0.770858 0.988966 0.002984	0.008201 0.991302 0.987158 0.002255	0 0.000000 9999
4 40	15 20	4 40	0.376682 0.805455 0.672888 -0.006653	-0.009423 0.973907 0.962992 -0.019808	-0.016676 0.996011 0.922818 -0.011289	-0.014733 0.991744 0.924207 -0.010774	-0.049019 0.979958 0.924108 -0.021854	-0.004334 0.979258 0.990373 0.000675	0.016821 0.935882 0.983194 -0.009557	-0.024771 0.969972 0.971991 -0.029059	0.005194 0.983134 0.989230 -0.003888	-0.083004 0.950003 0.967594 -0.039763	-0.034674 0.983210 0.953125 -0.013090	-0.007274 0.770858 0.982016 0.012748	-0.004210 0.991302 0.989380 -0.007594	0 0.000000 9999
4 41	15 20	4 41	0.401151 0.805455 0.621751 -0.003345	-0.002216 0.973907 0.985948 -0.002563	0.004720 0.996011 0.969583 0.008056	-0.010820 0.991744 0.969576 -0.008786	-0.022818 0.979958 0.960112 0.001334	0.025849 0.979258 0.988809 0.018150	0.045153 0.935882 0.977835 0.014823	0.003122 0.969972 0.977408 0.013832	-0.002345 0.983134 0.986367 -0.012633	-0.043743 0.950003 0.979323 -0.002361	-0.041401 0.983210 0.858198 0.005129	0.028043 0.770858 0.964196 0.003597	0.002163 0.991302 0.989440 -0.001582	0 0.000000 9999
4 42	15 20	4 42	0.404656 0.805455 0.658458 0.019748	0.003368 0.973907 0.984413 0.001394	0.016468 0.996011 0.980207 0.019020	0.025515 0.991744 0.983739 0.025346	-0.008065 0.979958 0.979687 0.005669	0.032717 0.979258 0.982557 0.015174	0.028238 0.935882 0.988533 0.020271	0.000809 0.969972 0.977404 0.009816	-0.015199 0.983134 0.950110 0.005486	-0.043483 0.950003 0.975754 0.003521	-0.040975 0.983210 0.945405 -0.015716	0.050853 0.770858 0.963351 0.013476	-0.032119 0.991302 0.906757 -0.017074	6 0.020008 9999
4 43	15 20	4 43	0.389953 0.805455 0.670646 0.016225	0.001445 0.973907 0.975929 0.000777	0.000018 0.996011 0.963125 0.003203	-0.002419 0.991744 0.963293 0.001018	-0.029788 0.979958 0.959365 -0.006953	0.017860 0.979258 0.979733 0.008858	0.011714 0.935882 0.984741 0.015924	-0.008665 0.969972 0.956696 0.002165	0.022423 0.983134 0.988075 0.018060	-0.038048 0.950003 0.979013 -0.001128	-0.032233 0.983210 0.918393 0.001462	0.010482 0.770858 0.984245 -0.009706	0.003714 0.991302 0.988907 0.000714	8 0.017118 9999
4 44	15 20	4 44	0.224705 0.805455 0.877138 -0.010833	0.002328 0.973907 0.973667 0.003301	0.001744 0.996011 0.991733 0.000579	-0.061305 0.991744 0.987593 -0.065641	-0.001154 0.979958 0.979241 0.005993	0.044853 0.979258 0.973452 0.029468	-0.041987 0.935882 0.969642 -0.005126	0.003707 0.969972 0.950647 0.017215	-0.025788 0.983134 0.976501 -0.020657	-0.042455 0.950003 0.960441 0.003197	0.034133 0.983210 0.981800 0.018153	0.050276 0.770858 0.989624 0.016931	-0.000317 0.991302 0.991548 -0.002873	0 0.000000 9999
4 45	15 20	4 45	0.229502 0.805455 0.904084 0.012025	0.019253 0.973907 0.984378 0.020030	0.005018 0.996011 0.944568 0.000365	0.015535 0.991744 0.943970 0.009317	-0.008083 0.979958 0.961208 0.017639	0.008903 0.979258 0.991310 0.007567	-0.072121 0.935882 0.961839 0.000580	-0.017243 0.969972 0.941569 0.000318	0.019725 0.983134 0.986280 0.010169	-0.011714 0.950003 0.989604 0.007275	0.018490 0.983210 0.980161 0.004740	-0.061793 0.770858 0.950911 -0.001744	-0.004024 0.991302 0.988537 -0.008884	4 0.014564 9999
4 46	15 18	4 46	0.306098 0.805455 0.815492 0.008949	0.005049 0.973907 0.963814 -0.003868	0.000455 0.996011 0.993986 0.000867	0.000126 0.991744 0.994719 -0.000328	0.024150 0.979958 0.956414 0.000489	-0.001523 0.979258 0.987889 0.003711	0.004805 0.935882 0.982965 -0.013989	0.007864 0.969972 0.956279 -0.010775	0.016866 0.983134 0.988364 0.008098	0.056463 0.950003 0.962740 -0.000440	0.002838 0.983210 0.990429 -0.005663	0.024216 0.770858 0.992659 0.013659	0.001362 0.991302 0.989144 -0.000008	6 -0.011189 9999
4 47	15 15	4 47	0.382174 0.805455 0.756441 0.052693	0.021281 0.973907 0.983021 0.021712	-0.000038 0.996011 0.994737 -0.001106	0.001182 0.991744 0.995070 -0.000110	0.026589 0.979958 0.984194 0.024979	0.077110 0.979258 0.982463 0.064392	0.172964 0.935882 0.921735 0.110789	0.034986 0.969972 0.978115 0.029488	0.034354 0.983134 0.984225 0.030899	0.106767 0.950003 0.951723 0.056999	0.005163 0.983210 0.992162 -0.002414	0.080033 0.770858 0.982882 0.026936	0.008076 0.991302 0.988464 0.006571	6 0.076406 52
4 48	15 14	4 48	0.321282 0.805455 0.804465 0.010421	0.013541 0.973907 0.976708 0.009307	-0.006485 0.996011 0.989042 -0.006864	-0.002709 0.991744 0.993466 -0.003578	0.030796 0.979958 0.980169 0.017199	-0.005910 0.979258 0.982732 0.000249	-0.023447 0.935882 0.988595 -0.011509	0.024777 0.969972 0.970667 0.007731	0.025815 0.983134 0.983469 0.024129	0.033420 0.950003 0.983980 0.018435	-0.002783 0.983210 0.989186 -0.009529	0.085552 0.770858 0.979902 0.039036	0.001527 0.991302 0.992046 0.001986	11 0.020169 9999
4 49	15 20	4 49	0.335484 0.805455 0.808184 0.038335	-0.015878 0.973907 0.971706 -0.009623	0.000325 0.996011 0.993584 -0.000458	0.001291 0.991744 0.991566 -0.001308	-0.004138 0.979958 0.979392 -0.009394	0.003071 0.979258 0.980750 0.010975	0.003474 0.935882 0.963374 0.018396	-0.012449 0.969972 0.978228 -0.016626	0.000744 0.983134 0.987711 -0.008495	-0.026517 0.950003 0.969475 -0.028888	-0.012695 0.983210 0.987378 -0.007310	0.033328 0.770858 0.988900 0.008813	0.012538 0.991302 0.972383 0.015409	0 0.038335 269
4 50	15 19	4 50	0.215994 0.805455 0.827404 0.010341	-0.003005 0.973907 0.990150 -0.006879	0.006424 0.996011 0.915156 0.002179	0.005540 0.991744 0.916738 0.001724	-0.023080 0.979958 0.949730 0.002140	0.000647 0.979258 0.989444 0.001738	-0.049646 0.935882 0.978107 -0.013595	-0.043363 0.969972 0.955498 -0.023073	0.032056 0.983134 0.987072 0.023331	-0.014741 0.950003 0.992267 -0.002468	0.015842 0.983210 0.976434 -0.001570	-0.104269 0.770858 0.927817 -0.007556	0.001331 0.991302 0.987303 -0.001084	8 0.015533 9999
4 51	15 20	4 51	0.353249 0.805455 0.757033 0.013648	0.015585 0.973907 0.968721 0.019382	0.000489 0.996011 0.983414 0.002952	-0.002906 0.991744 0.983659 0.002512	0.051990 0.979958 0.950165 0.019171	-0.028392 0.979258 0.983208 -0.029736	0.082302 0.935882 0.962301 0.025155	0.019383 0.969972 0.960397 0.000405	-0.019976 0.983134 0.983725 -0.016121	0.040198 0.950003 0.982872 0.017597	0.014446 0.983210 0.977902 -0.003297	0.029025 0.770858 0.985670 -0.002217	-0.002484 0.991302 0.986773 -0.000640	6 0.018529 9999
4 52	15 20	4 52	0.348972 0.805455 0.758792 0.008802	-0.012373 0.973907 0.984382 -0.008859	-0.000655 0.996011 0.966620 0.001018	-0.001577 0.991744 0.969043 -0.004137	-0.017375 0.979958 0.982322 -0.007096	-0.003842 0.979258 0.969272 -0.015684	0.028382 0.935882 0.986366 0.015089	-0.024855 0.969972 0.969972 -0.011886	-0.013313 0.983134 0.989384 -0.013500	-0.031621 0.950003 0.979671 0.003103	-0.044155 0.983210 0.940014 -0.013542	0.037265 0.770858 0.976457 0.006837	-0.007949 0.991302 0.977798 -0.006191	6 0.011524 9999
4 53	15 20	4 53	0.358728 0.805455 0.758436 0.051376	-0.067972 0.973907 0.971748 -0.069029	-0.002297 0.996011 0.988863 -0.000822	-0.003402 0.991744 0.990171 -0.002442	-0.020186 0.979958 0.970158 -0.040336	0.010371 0.979258 0.944204 0.044014	-0.006645 0.935882 0.983225 0.003209	0.040609 0.969972 0.973326 0.021331	0.008748 0.983134 0.986954 -0.002101	0.012234 0.950003 0.970014 0.050451	-0.002317 0.983210 0.983783 -0.010749	0.075448 0.770858 0.975034 0.005476	-0.004845 0.991302 0.940069 0.013227	1 -0.059552 95
4 54	15 20	4 54	0.265254 0.805455 0.850950 0.012538	0.018895 0.973907 0.992514 0.013082	-0.000177 0.996011 0.986512 -0.000654	-0.016131 0.991744 0.985821 -0.015488	-0.028880 0.979958 0.979261 -0.013644	0.020081 0.979258 0.945192 -0.006546	-0.073203 0.935882 0.966021 -0.010900	-0.029581 0.969972 0.946902 -0.007535	0.016716 0.983134 0.989002 0.010520	-0.031841 0.950003 0.986893 -0.007866	0.027986 0.983210 0.981405 0.013810	0.058407 0.770858 0.975943 0.008133	0.026327 0.991302 0.991728 0.022630	3 -0.013935 9999
4 55	15 20	4 55	0.320722 0.805455 0.809193 0.014980	-0.038254 0.973907 0.936146 -0.038679	-0.019943 0.996011 0.961295 -0.018131	-0.016333 0.991744 0.961661 -0.018997	-0.017000 0.979958 0.989182 -0.019663	0.037690 0.979258 0.933661 -0.000256	-0.006190 0.935882 0.987235 -0.011211	-0.058925 0.969972 0.943470 -0.043087	-0.002603 0.983134 0.987607 -0.011613	-0.056772 0.950003 0.979934 -0.027462	-0.029310 0.983210 0.966415 -0.009737	0.023668 0.770858 0.964553 -0.016907	0.002445 0.991302 0.988495 -0.001171	7 -0.025406 9999
4 56	15 20	4 56	0.377672 0.805455 0.757002 0.028181	0.004827 0.973907 0.966786 0.013162	0.001814 0.996011 0.977652 0.002355	-0.010394 0.991744 0.979498 -0.012903	0.002187 0.979958 0.971078 -0.005772	-0.054263 0.979258 0.940961 -0.024979	-0.019824 0.935882 0.980142 -0.015501	-0.007036 0.969972 0.954599 -0.004360	0.020715 0.983134 0.987014 0.011216	-0.109368 0.950003 0.946344 -0.044110	-0.017322 0.983210 0.975934 -0.004155	0.043101 0.770858 0.969688 0.000756	-0.032705 0.991302 0.871073 -0.021129	9 -0.035257 9999
4 57	15 20	4 57	0.339471 0.805455 0.785069 0.000018	0.020096 0.973907 0.979931 0.011263	0.002262 0.996011 0.951317 0.000435	-0.010713 0.991744 0.953896 -0.013886	-0.036927 0.979958 0.969442 -0.023203	0.028113 0.979258 0.967823 0.013422	-0.050118 0.935882 0.975215 -0.029972	-0.013033 0.969972 0.941617 0.006957	0.037154 0.983134 0.988756 0.026532	-0.037196 0.950003 0.988530 -0.022318	-0.019976 0.983210 0.955340 0.003097	0.011853 0.770858 0.961289 0.002336	0.009707 0.991302 0.986655 0.006807	6 -0.000735 9999
4 58	15 20	4 58	0.239045 0.805455 0.851712 0.018278	0.029758 0.973907 0.939814 0.023432	-0.002152 0.996011 0.989882 -0.003322	-0.000747 0.991744 0.990607 -0.001547	-0.023628 0.979958 0.987364 -0.017572	0.022529 0.979258 0.956094 0.006416	-0.057966 0.935882 0.976927 -0.020290	-0.047145 0.969972 0.942966 -0.017161	0.027725 0.983134 0.988948 0.022753	-0.044326 0.950003 0.978348 -0.012886	0.028017 0.983210 0.976749 0.012479	0.035203 0.770858 0.983675 -0.000056	0.000849 0.991302 0.992308 -0.001947	8 0.020393 9999
4 59	15 20	4 59	0.351090 0.805455 0.743580 0.001449	0.011569 0.973907 0.951448 0.010228	-0.002018 0.996011 0.985275 -0.001499	0.014185 0.991744 0.988123 0.012074	0.029206 0.979958 0.935746 -0.006960	-0.013664 0.979258 0.977259 0.001328	0.049482 0.935882 0.972386 0.006072	0.020892 0.969972 0.961896 0.006376	-0.003815 0.983134 0.960216 0.005939	-0.023314 0.950003 0.978679 -0.014910	0.007299 0.983210 0.984271 -0.005155	0.027701 0.770858 0.975524 0.001841	-0.012784 0.991302 0.984129 -0.012397	9 -0.004648 9999
4 60	15 20	4 60	0.317524 0.805455 0.803719 -0.003920	-0.002594 0.973907 0.976837 -0.003603	0.006505 0.996011 0.888562 0.001133	0.010271 0.991744 0.889892 -0.002198	-0.035903 0.979958 0.920942 -0.006533	-0.058815 0.979258 0.917257 -0.012326	-0.126629 0.935882 0.872440 -0.012149	-0.006771 0.969972 0.980532 -0.004486	0.003872 0.983134 0.984387 -0.004596	-0.034588 0.950003 0.986137 -0.009116	0.022180 0.983210 0.968668 0.009425	-0.061467 0.770858 0.916650 -0.000031	-0.004895 0.991302 0.988588 -0.008431	0 0.000000 9999
4 61	15 20	4 61	0.374058 0.805455 0.806930 0.074074	0.054768 0.973907 0.974974 0.049593	0.000300 0.996011 0.990050 0.000975	0.000859 0.991744 0.988866 0.002174	0.034215 0.979958 0.969197 0.020932	-0.008823 0.979258 0.983723 0.000096	0.024439 0.935882 0.975170 0.006800	0.008579 0.969972 0.964247 -0.003713	0.007360 0.983134 0.985833 0.004540	0.038750 0.950003 0.962058 -0.002515	0.026508 0.983210 0.982593 0.018893	0.044402 0.770858 0.988256 0.010227	0.005228 0.991302 0.991086 0.006356	0 0.074074 56
4 62	15 20	4 62	0.299521 0.805455 0.819025 0.002768	0.011695 0.973907 0.971425 0.012806	0.000587 0.996011 0.985797 0.000831	0.001977 0.991744 0.986495 0.001454	-0.004164 0.979958 0.971623 -0.010458	0.019027 0.979258 0.974327 0.008982	0.042671 0.935882 0.980862 0.023542	-0.011400 0.969972 0.977846 -0.013361	-0.000611 0.983134 0.984381 -0.009003	-0.007366 0.950003 0.980161 -0.006518	-0.007339 0.983210 0.981535 -0.011089	0.027647 0.770858 0.985618 -0.002899	0.031309 0.991302 0.990761 0.030850	6 0.008072 9999
4 63	15 20	4 63	0.342306 0.805455 0.758711 0.004090	0.007253 0.973907 0.900897 0.000097	0.005666 0.996011 0.884307 0.012133	-0.003469 0.991744 0.885862 0.003131	-0.036903 0.979958 0.971427 -0.020425	0.003447 0.979258 0.989716 -0.002601	0.033625 0.935882 0.975073 0.006215	-0.021478 0.969972 0.983701 -0.021556	-0.000403 0.983134 0.985842 -0.011466	-0.043813 0.950003 0.981283 -0.010842	0.010892 0.983210 0.975390 -0.003988	-0.066421 0.770858 0.933462 -0.015339	0.012890 0.991302 0.987921 0.007602	7 -0.009390 9999
4 64	15 20	4 64	0.366330 0.805455 0.708265 0.001251	0.014695 0.973907 0.966433 0.010299	0.002965 0.996011 0.912393 0.007315	0.000191 0.991744 0.922725 0.000701	-0.028312 0.979958 0.947685 0.002808	0.007671 0.979258 0.989372 0.002489	0.046211 0.935882 0.972723 0.013041	-0.009286 0.969972 0.971128 -0.000866	-0.003070 0.983134 0.982329 -0.011502	-0.055417 0.950003 0.971473 -0.009797	-0.015333 0.983210 0.941837 0.007770	-0.014245 0.770858 0.976161 0.001650	0.001850 0.991302 0.990362 -0.000476	6 0.004039 9999
4 65	15 19	4 65	0.323137 0.805455 0.787709 -0.004241	0.029808 0.973907 0.980406 0.036665	0.000727 0.996011 0.993766 0.001976	-0.001099 0.991744 0.991254 -0.000457	0.028812 0.979958 0.975159 0.019414	0.021717 0.979258 0.989557 0.013435	0.039637 0.935882 0.972328 0.003271	0.014643 0.969972 0.963263 0.012075	0.011311 0.983134 0.987243 0.002843	0.056198 0.950003 0.964563 0.013242	0.000549 0.983210 0.989586 -0.006135	0.017829 0.770858 0.993404 0.004456	0.017261 0.991302 0.987442 0.013618	0 0.000000 9999
4 66	15 20	4 66	0.269332 0.805455 0.833042 -0.001465	0.001328 0.973907 0.928091 0.002362	-0.005898 0.996011 0.923098 0.001848	-0.005615 0.991744 0.921619 0.004122	-0.000835 0.979958 0.978944 0.008701	-0.001877 0.979258 0.988926 -0.008790	0.007295 0.935882 0.990579 0.007630	-0.002664 0.969972 0.983489 0.004029	-0.001817 0.983134 0.984266 -0.007950	-0.036420 0.950003 0.977857 -0.001508	0.027337 0.983210 0.975965 0.010949	-0.064258 0.770858 0.928392 0.005700	0.002291 0.991302 0.988960 0.000066	0 0.000000 9999
4 67	15 20	4 67	0.400072 0.805455 0.663724 0.026528	0.018343 0.973907 0.985744 0.016693	-0.014124 0.996011 0.976104 -0.010788	-0.023394 0.991744 0.975403 -0.021483	-0.026382 0.979958 0.957484 -0.000458	0.008326 0.979258 0.987289 -0.001237	0.051500 0.935882 0.977458 0.023202	0.009714 0.969972 0.977328 0.016632	0.028586 0.983134 0.989435 0.020282	-0.017692 0.950003 0.984076 0.014513	-0.039419 0.983210 0.888001 -0.001758	0.043063 0.770858 0.973460 0.021726	-0.002720 0.991302 0.988581 -0.006762	0 0.026528 9999
4 68	15 20	4 68	0.386297 0.805455 0.671793 -0.000983	0.012748 0.973907 0.979364 0.016939	-0.001142 0.996011 0.953823 -0.000179	-0.001382 0.991744 0.956379 -0.000170	0.028167 0.979958 0.962010 0.044054	0.034456 0.979258 0.974727 0.022502	0.040771 0.935882 0.985284 0.040412	0.002413 0.969972 0.968422 0.015665	-0.016538 0.983134 0.987266 -0.009228	-0.050501 0.950003 0.959030 0.004994	-0.033500 0.983210 0.944418 -0.009449	-0.002430 0.770858 0.977513 -0.006460	-0.011193 0.991302 0.958464 -0.000507	0 0.000000 9999
4 69	15 20	4 69	0.349420 0.805455 0.747235 0.005131	0.006775 0.973907 0.977991 0.005242	0.000366 0.996011 0.984371 -0.000460	0.000413 0.991744 0.984370 -0.000583	-0.012904 0.979958 0.973102 0.005886	0.036115 0.979258 0.970768 0.015961	-0.056537 0.935882 0.970669 -0.014988	0.013489 0.969972 0.963779 0.024274	-0.055334 0.983134 0.965215 -0.038559	-0.040272 0.950003 0.979922 -0.004099	0.000882 0.983210 0.966120 0.019805	0.013480 0.770858 0.974468 -0.019002	-0.020576 0.991302 0.953683 -0.005914	8 -0.014066 9999
4 70	15 20	4 70	0.434302 0.805455 0.553808 -0.001675	0.003359 0.973907 0.941824 0.003584	0.000401 0.996011 0.975636 0.000214	-0.001159 0.991744 0.975887 0.000521	-0.009379 0.979958 0.946332 0.023983	0.028653 0.979258 0.963012 0.004634	-0.017438 0.935882 0.987825 0.006464	-0.000398 0.969972 0.924432 0.025119	0.018280 0.983134 0.986328 0.005378	-0.081026 0.950003 0.948478 -0.011187	-0.058165 0.983210 0.816140 -0.006567	0.031270 0.770858 0.960657 0.002132	-0.001480 0.991302 0.990938 -0.005672	0 0.000000 9999
4 71	15 20	4 71	0.420922 0.805455 0.606945 0.021374	-0.000940 0.973907 0.969704 -0.001306	0.000877 0.996011 0.985820 0.003754	-0.000572 0.991744 0.989194 0.003246	-0.041986 0.979958 0.970929 -0.018190	0.037944 0.979258 0.944861 0.002289	0.013936 0.935882 0.985518 0.007421	-0.026488 0.969972 0.946915 -0.008799	-0.006794 0.983134 0.984223 0.006061	-0.084598 0.950003 0.954003 -0.016154	-0.058112 0.983210 0.858653 -0.012264	0.050530 0.770858 0.955283 0.010337	-0.011031 0.991302 0.970692 -0.002017	0 0.021374 9999
4 72	15 20	4 72	0.293849 0.805455 0.796552 -0.005734	0.013675 0.973907 0.982568 0.011423	-0.003826 0.996011 0.974041 -0.002189	-0.002448 0.991744 0.973741 -0.002097	-0.031593 0.979958 0.961873 -0.008203	0.049140 0.979258 0.953802 0.027853	-0.056261 0.935882 0.959089 -0.003029	-0.016588 0.969972 0.945499 0.003529	0.026151 0.983134 0.988442 0.018336	-0.057266 0.950003 0.978734 -0.019317	-0.004694 0.983210 0.974639 0.000938	0.016610 0.770858 0.981895 0.005357	0.006333 0.991302 0.990114 0.003785	0 0.000000 9999
4 73	15 20	4 73	0.401008 0.805455 0.648121 0.013731	-0.011519 0.973907 0.968591 -0.016690	-0.019796 0.996011 0.986576 -0.017128	-0.011244 0.991744 0.987780 -0.011333	-0.002810 0.979958 0.979052 0.011911	0.079684 0.979258 0.937314 0.041827	0.007651 0.935882 0.989075 0.002984	-0.014833 0.969972 0.927619 0.000901	-0.003876 0.983134 0.984752 -0.011501	-0.035203 0.950003 0.983040 -0.005644	-0.058314 0.983210 0.862880 -0.014251	0.047491 0.770858 0.961920 0.017890	0.010692 0.991302 0.986488 0.008639	11 0.015673 9999
4 74	15 20	4 74	0.348464 0.805455 0.731627 -0.007193	0.007484 0.973907 0.980164 0.005455	0.002910 0.996011 0.988843 0.002405	-0.000544 0.991744 0.990536 -0.003708	0.013832 0.979958 0.975049 0.009483	0.004890 0.979258 0.984418 0.008546	0.102419 0.935882 0.922797 0.022733	0.021314 0.969972 0.958800 0.012768	-0.004489 0.983134 0.989428 -0.012346	0.070450 0.950003 0.957303 0.012191	0.012065 0.983210 0.986848 0.005929	0.016321 0.770858 0.988647 0.002475	-0.006501 0.991302 0.988405 -0.009382	0 0.000000 9999
4 75	15 20	4 75	0.188074 0.805455 0.879328 -0.037713	-0.001383 0.973907 0.976133 0.002770	-0.000292 0.996011 0.980213 0.002581	0.002540 0.991744 0.981109 0.006342	-0.036908 0.979958 0.962598 -0.018624	0.016926 0.979258 0.960362 -0.003956	-0.065501 0.935882 0.938333 -0.001287	-0.025874 0.969972 0.940761 -0.009045	0.024257 0.983134 0.987663 0.016061	-0.047537 0.950003 0.975979 -0.015994	0.012890 0.983210 0.984117 -0.000825	0.002418 0.770858 0.981628 -0.000446	-0.007701 0.991302 0.986974 -0.010579	0 0.000000 9999
4 76	15 20	4 76	0.342190 0.805455 0.774285 0.012909	0.006654 0.973907 0.979353 0.010124	0.000918 0.996011 0.986210 -0.001327	0.000438 0.991744 0.987118 -0.001848	0.016193 0.979958 0.982276 0.006930	0.004688 0.979258 0.991258 0.005137	0.083987 0.935882 0.956424 0.014106	-0.002858 0.969972 0.978911 -0.012200	-0.003869 0.983134 0.984585 -0.011984	0.042749 0.950003 0.961394 -0.009548	-0.003875 0.983210 0.985440 -0.014605	0.013318 0.770858 0.985021 0.001400	-0.000814 0.991302 0.990733 -0.002751	6 0.013494 9999
4 77	15 18	4 77	0.341458 0.805455 0.768796 0.009284	0.020988 0.973907 0.974096 0.018252	0.000125 0.996011 0.988575 0.000536	0.000440 0.991744 0.991201 -0.001048	0.020709 0.979958 0.970032 0.004006	0.015352 0.979258 0.989655 0.007645	0.068465 0.935882 0.965653 0.008148	0.020608 0.969972 0.941557 0.005423	0.022800 0.983134 0.980852 0.012069	0.042876 0.950003 0.963770 -0.007959	0.007144 0.983210 0.988040 0.002094	0.011585 0.770858 0.986859 -0.003904	0.007920 0.991302 0.987593 0.003051	8 0.010585 9999
4 78	15 18	4 78	0.348628 0.805455 0.782837 0.021865	0.000288 0.973907 0.965428 0.008975	0.000262 0.996011 0.991742 0.001097	0.002784 0.991744 0.990891 0.003201	0.010909 0.979958 0.967158 0.006593	-0.039686 0.979258 0.965294 -0.018233	-0.040663 0.935882 0.972332 -0.034813	0.016716 0.969972 0.977930 0.002309	0.003959 0.983134 0.983210 0.000072	-0.036046 0.950003 0.973603 -0.016833	0.017894 0.983210 0.987773 0.009203	-0.000254 0.770858 0.988181 -0.003105	-0.006233 0.991302 0.947497 0.004070	6 -0.027590 9999
4 79	15 19	4 79	0.329514 0.805455 0.776244 0.000235	0.011490 0.973907 0.979174 0.005233	0.001312 0.996011 0.988250 0.001046	0.001491 0.991744 0.990052 0.000398	0.016652 0.979958 0.967620 -0.005395	-0.035133 0.979258 0.972657 -0.012102	-0.016890 0.935882 0.986395 -0.008167	0.016059 0.969972 0.961875 0.000593	0.012428 0.983134 0.983835 0.007655	0.023937 0.950003 0.979685 -0.003475	0.007822 0.983210 0.988299 -0.004759	0.012277 0.770858 0.989084 -0.003104	0.013745 0.991302 0.980447 0.019412	6 -0.001385 9999
4 80	15 20	4 80	0.264723 0.805455 0.863343 0.013454	-0.015965 0.973907 0.984590 -0.017102	-0.004436 0.996011 0.990133 -0.002622	-0.004091 0.991744 0.990002 -0.001275	-0.049960 0.979958 0.959684 -0.024705	-0.001329 0.979258 0.981917 -0.008888	0.021770 0.935882 0.979823 -0.001455	-0.038088 0.969972 0.976331 -0.029470	0.023363 0.983134 0.989367 0.017270	-0.057824 0.950003 0.977037 -0.021670	-0.051443 0.983210 0.936499 -0.017182	0.030572 0.770858 0.979697 -0.004917	-0.001421 0.991302 0.993711 -0.002032	7 -0.019912 9999
4 81	15 20	4 81	0.310546 0.805455 0.801715 0.004780	0.008881 0.973907 0.947224 -0.002111	-0.003237 0.996011 0.982702 -0.001344	-0.002002 0.991744 0.984218 -0.000679	0.012010 0.979958 0.986888 0.012894	0.005645 0.979258 0.976466 -0.000545	-0.007626 0.935882 0.988933 0.002177	0.012582 0.969972 0.975727 0.019833	0.014772 0.983134 0.987847 0.006090	-0.022972 0.950003 0.982973 0.009793	-0.024869 0.983210 0.971399 -0.007602	0.090571 0.770858 0.946332 0.005329	-0.003794 0.991302 0.990494 -0.006540	7 0.009737 9999
4 82	15 20	4 82	0.331538 0.805455 0.763802 -0.010186	0.007493 0.973907 0.982006 0.009258	-0.004090 0.996011 0.962922 -0.003583	0.021707 0.991744 0.969075 0.018166	0.009159 0.979958 0.985284 0.014066	0.047319 0.979258 0.978970 0.030483	0.030589 0.935882 0.988136 0.024800	-0.008379 0.969972 0.977718 -0.002224	-0.037614 0.983134 0.947694 -0.013340	-0.042092 0.950003 0.975232 0.000723	-0.005435 0.983210 0.977818 0.003372	0.034469 0.770858 0.977887 0.005622	-0.028052 0.991302 0.951216 -0.020272	0 0.000000 9999
4 83	15 20	4 83	0.356008 0.805455 0.725970 -0.010567	-0.008483 0.973907 0.930598 -0.005373	-0.001942 0.996011 0.981797 -0.001225	-0.001780 0.991744 0.981272 0.001284	-0.012156 0.979958 0.980439 0.003521	0.031662 0.979258 0.963244 0.003567	-0.017720 0.935882 0.983427 0.010932	-0.010212 0.969972 0.945197 0.007258	0.013581 0.983134 0.986311 0.005726	-0.049863 0.950003 0.971531 -0.005429	-0.047961 0.983210 0.892559 -0.007445	0.020180 0.770858 0.972862 -0.014614	-0.006554 0.991302 0.987875 -0.010403	0 0.000000 9999
4 84	15 20	4 84	0.336652 0.805455 0.751716 0.002875	-0.000704 0.973907 0.963512 -0.000116	0.022204 0.996011 0.965356 0.021189	0.025302 0.991744 0.966929 0.020664	0.000762 0.979958 0.977053 0.017459	0.005841 0.979258 0.977230 -0.010188	-0.029946 0.935882 0.976350 -0.002231	-0.016330 0.969972 0.948413 0.002631	-0.003231 0.983134 0.989197 -0.010882	-0.038557 0.950003 0.980425 -0.002680	-0.014844 0.983210 0.948413 0.002196	0.007703 0.770858 0.977330 0.016863	0.017100 0.991302 0.971011 0.019233	4 0.007085 9999
4 85	15 20	4 85	0.352098 0.805455 0.718883 0.000163	0.006142 0.973907 0.979087 0.006067	0.000905 0.996011 0.980786 0.000844	-0.014105 0.991744 0.981332 -0.014191	-0.036084 0.979958 0.966376 -0.017171	-0.012460 0.979258 0.984198 -0.025609	-0.054105 0.935882 0.974864 -0.013434	-0.029104 0.969972 0.967254 -0.014229	0.004663 0.983134 0.987072 -0.003707	-0.042214 0.950003 0.976699 -0.005400	-0.019908 0.983210 0.941040 0.007194	0.006721 0.770858 0.987935 0.002981	0.003832 0.991302 0.991952 0.004652	4 -0.001673 9999
4 86	15 20	4 86	0.374388 0.805455 0.722011 0.016766	0.007134 0.973907 0.987321 0.005595	0.007901 0.996011 0.939238 0.005085	0.005874 0.991744 0.939832 -0.001355	-0.052863 0.979958 0.939766 -0.022021	-0.022840 0.979258 0.955223 0.006226	-0.136340 0.935882 0.906006 -0.036534	-0.015259 0.969972 0.987289 -0.014528	0.014383 0.983134 0.985772 0.003220	-0.054096 0.950003 0.977406 -0.016852	-0.007114 0.983210 0.983578 0.001250	-0.042928 0.770858 0.964952 0.002919	-0.018261 0.991302 0.989977 -0.021349	6 -0.024749 9999
4 87	15 20	4 87	0.355617 0.805455 0.720337 0.004694	-0.013092 0.973907 0.963550 -0.011493	0.001492 0.996011 0.960971 0.003084	-0.009183 0.991744 0.962274 -0.003286	-0.021285 0.979958 0.970739 -0.009583	0.058726 0.979258 0.952464 0.022862	-0.008504 0.935882 0.977515 -0.011809	0.006496 0.969972 0.952197 0.021002	0.011684 0.983134 0.982959 0.017639	-0.050314 0.950003 0.965790 0.004959	-0.028021 0.983210 0.917129 0.004220	0.017433 0.770858 0.973254 -0.002802	0.019926 0.991302 0.990354 0.018229	7 0.009929 9999
4 88	15 20	4 88	0.304161 0.805455 0.767629 -0.007009	0.020047 0.973907 0.974115 0.019707	-0.004455 0.996011 0.956264 -0.000530	-0.002334 0.991744 0.957558 -0.002241	-0.011423 0.979958 0.980407 -0.009588	-0.028695 0.979258 0.975401 -0.020630	0.012335 0.935882 0.982376 -0.009984	0.001852 0.969972 0.982835 -0.003476	0.035636 0.983134 0.984892 0.021958	-0.014117 0.950003 0.984071 -0.003308	0.010790 0.983210 0.986060 0.004200	0.013507 0.770858 0.974508 0.015181	0.016728 0.991302 0.989628 0.015364	0 0.000000 9999
4 89	15 20	4 89	0.350053 0.805455 0.700806 -0.018032	0.015286 0.973907 0.985458 0.015598	0.002069 0.996011 0.974913 0.001863	0.001714 0.991744 0.975889 0.001674	-0.002392 0.979958 0.973615 0.005636	-0.017731 0.979258 0.984611 -0.010142	0.048655 0.935882 0.976001 0.010605	0.005691 0.969972 0.985817 -0.000584	0.045749 0.983134 0.987679 0.039322	-0.012061 0.950003 0.985271 0.003807	-0.019872 0.983210 0.923904 0.002842	0.010424 0.770858 0.982011 -0.001624	-0.014973 0.991302 0.988861 -0.013716	0 0.000000 9999
4 90	15 20	4 90	0.369824 0.805455 0.716567 0.014568	0.031404 0.973907 0.968298 0.023837	-0.017024 0.996011 0.947878 -0.010474	-0.009584 0.991744 0.950032 -0.004673	-0.031751 0.979958 0.941421 -0.003277	-0.014293 0.979258 0.982309 0.000080	0.033219 0.935882 0.979534 0.021594	-0.003360 0.969972 0.984254 0.003475	0.021585 0.983134 0.987378 0.012109	-0.035861 0.950003 0.979272 0.004390	-0.027161 0.983210 0.939208 -0.004337	0.012963 0.770858 0.979097 0.007575	0.011416 0.991302 0.989280 0.005738	6 0.017736 9999
4 91	15 20	4 91	0.245913 0.805455 0.833689 -0.017322	-0.002244 0.973907 0.928884 0.004885	-0.000642 0.996011 0.991753 0.000670	-0.000749 0.991744 0.991244 -0.001007	0.004282 0.979958 0.973187 0.007521	-0.012313 0.979258 0.963970 0.002769	-0.039672 0.935882 0.972980 0.000341	-0.015970 0.969972 0.980524 -0.018809	0.017192 0.983134 0.986737 0.010550	-0.063582 0.950003 0.959659 -0.007072	0.028362 0.983210 0.974730 0.007315	-0.001963 0.770858 0.979948 -0.014297	0.021059 0.991302 0.990590 0.017611	0 0.000000 9999
4 92	15 20	4 92	0.326040 0.805455 0.730627 -0.002839	0.009359 0.973907 0.978202 0.010367	-0.000664 0.996011 0.985793 0.002390	-0.000608 0.991744 0.985723 0.002962	0.027819 0.979958 0.964837 0.013723	-0.021673 0.979258 0.958845 -0.001958	0.025770 0.935882 0.984371 0.019784	0.027995 0.969972 0.971493 0.013682	0.008517 0.983134 0.985900 0.003946	-0.014814 0.950003 0.978473 0.005393	0.005229 0.983210 0.989709 -0.002084	0.011420 0.770858 0.983403 0.006569	-0.019562 0.991302 0.925243 -0.007504	0 0.000000 9999
4 93	15 20	4 93	0.358049 0.805455 0.711541 0.014979	0.007285 0.973907 0.982386 0.003872	-0.001006 0.996011 0.959269 -0.000023	-0.003912 0.991744 0.960586 0.000666	-0.027154 0.979958 0.944289 0.002180	-0.037881 0.979258 0.981450 -0.026438	-0.023970 0.935882 0.978484 -0.007460	-0.004522 0.969972 0.982297 -0.001327	0.007002 0.983134 0.985742 -0.005321	-0.045560 0.950003 0.980238 -0.016237	-0.013986 0.983210 0.943015 0.005641	-0.000730 0.770858 0.980278 0.010409	0.006351 0.991302 0.988838 0.001736	9 -0.015595 9999
4 94	15 20	4 94	0.330665 0.805455 0.768269 0.014428	-0.001655 0.973907 0.938788 0.002524	0.003120 0.996011 0.982963 0.004082	0.001214 0.991744 0.982534 0.002416	-0.005134 0.979958 0.982943 -0.007687	-0.031177 0.979258 0.939829 0.005471	-0.037736 0.935882 0.985158 -0.024372	-0.001408 0.969972 0.975107 -0.010408	0.034807 0.983134 0.988840 0.028329	-0.057777 0.950003 0.967645 -0.009730	-0.003752 0.983210 0.976740 -0.015764	0.022518 0.770858 0.967959 0.001639	0.019591 0.991302 0.985403 0.022490	8 0.020217 9999
4 95	15 20	4 95	0.162362 0.805455 0.887524 -0.004118	-0.008707 0.973907 0.946570 -0.008600	-0.001426 0.996011 0.991665 -0.000762	-0.025916 0.991744 0.991592 -0.026676	0.000831 0.979958 0.985054 -0.003618	0.038794 0.979258 0.943679 0.006954	-0.032830 0.935882 0.990904 -0.020969	-0.008621 0.969972 0.954681 0.003841	0.007716 0.983134 0.989656 -0.003798	-0.036175 0.950003 0.988150 -0.015457	-0.004476 0.983210 0.978723 -0.007603	0.026346 0.770858 0.972542 -0.013873	-0.006479 0.991302 0.989724 -0.009552	0 0.000000 9999
4 96	15 20	4 96	0.238192 0.805455 0.843561 0.003900	0.018177 0.973907 0.957042 0.019851	0.000077 0.996011 0.992668 0.000355	0.000228 0.991744 0.991252 0.001522	0.006324 0.979958 0.973176 0.010965	-0.028922 0.979258 0.963322 -0.001099	-0.052866 0.935882 0.978102 -0.015138	0.022615 0.969972 0.987581 0.022736	0.009539 0.983134 0.989873 0.001372	-0.038991 0.950003 0.974076 0.001330	0.008029 0.983210 0.982048 -0.004462	0.010378 0.770858 0.984515 -0.001590	-0.001543 0.991302 0.962156 -0.000798	7 0.009416 9999
4 97	15 20	4 97	0.304610 0.805455 0.769861 -0.011410	-0.032106 0.973907 0.971030 -0.031038	0.003970 0.996011 0.973338 0.004202	-0.001865 0.991744 0.973180 0.000634	-0.014677 0.979958 0.974416 -0.003444	0.030571 0.979258 0.950054 -0.001622	-0.031914 0.935882 0.982133 -0.016770	-0.032622 0.969972 0.948079 -0.015079	-0.017765 0.983134 0.986240 -0.013521	-0.047336 0.950003 0.977019 -0.010753	-0.014456 0.983210 0.944200 0.012167	0.018223 0.770858 0.981953 0.000026	-0.004242 0.991302 0.990892 -0.007134	0 0.000000 9999
4 98	15 20	4 98	0.245565 0.805455 0.814684 0.007344	-0.023243 0.973907 0.951695 -0.015087	0.003817 0.996011 0.964583 0.002655	0.003511 0.991744 0.964525 0.002865	-0.020579 0.979958 0.972560 -0.009809	0.007838 0.979258 0.966597 -0.012544	-0.043689 0.935882 0.979039 -0.020561	-0.035887 0.969972 0.940372 -0.022525	-0.007854 0.983134 0.987031 -0.012886	-0.050147 0.950003 0.980579 -0.023025	-0.008429 0.983210 0.963831 0.001085	-0.015098 0.770858 0.972310 -0.007749	0.010776 0.991302 0.990033 0.009222	9 -0.013004 9999
4 99	15 19	4 99	0.260215 0.805455 0.820380 0.000021	0.011200 0.973907 0.926163 0.003648	0.000245 0.996011 0.982912 -0.000985	0.000438 0.991744 0.988137 -0.003081	0.000052 0.979958 0.975835 -0.009581	0.048325 0.979258 0.957118 0.018661	0.052581 0.935882 0.976273 0.011863	-0.028548 0.969972 0.945002 -0.009714	-0.069428 0.983134 0.930662 -0.041318	-0.084221 0.950003 0.954526 -0.028457	0.000264 0.983210 0.983409 -0.006701	0.027830 0.770858 0.975301 0.003991	-0.014420 0.991302 0.986522 -0.014625	8 -0.000931 9999
4 100	15 18	4 100	0.317607 0.805455 0.808144 0.004252	0.014770 0.973907 0.980372 0.009993	0.002491 0.996011 0.990662 0.003135	0.002250 0.991744 0.989976 0.002161	0.041982 0.979958 0.952800 0.018404	-0.018245 0.979258 0.979144 -0.001520	0.007527 0.935882 0.980090 0.022510	0.018797 0.969972 0.951082 0.002106	0.016453 0.983134 0.981132 0.007977	0.064795 0.950003 0.965793 0.016004	0.009786 0.983210 0.985009 -0.000424	0.013160 0.770858 0.985311 -0.001233	0.004649 0.991302 0.986272 -0.000319	6 0.009783 9999
4 101	15 20	4 101	0.346673 0.805455 0.730439 -0.002973	0.009678 0.973907 0.968464 0.011261	0.002164 0.996011 0.979356 -0.000297	0.001924 0.991744 0.981808 -0.000425	-0.010566 0.979958 0.968893 0.000576	0.040864 0.979258 0.978892 0.027390	0.047399 0.935882 0.975220 0.011488	-0.013674 0.969972 0.974727 -0.010831	0.019919 0.983134 0.985012 0.010100	-0.064230 0.950003 0.972278 -0.024229	-0.038522 0.983210 0.884489 -0.001153	0.022132 0.770858 0.974418 0.002597	0.009409 0.991302 0.989852 0.008487	0 0.000000 9999
4 102	15 20	4 102	0.243230 0.805455 0.826094 0.017804	-0.001515 0.973907 0.971542 0.007041	-0.011586 0.996011 0.878407 -0.005499	-0.012793 0.991744 0.882157 0.003078	-0.041221 0.979958 0.898543 0.002975	-0.005024 0.979258 0.979103 0.003463	-0.056422 0.935882 0.970148 -0.012497	-0.047959 0.969972 0.951502 -0.025933	0.004968 0.983134 0.988663 -0.004655	-0.040126 0.950003 0.978936 -0.007199	0.029679 0.983210 0.973467 0.013041	-0.157403 0.770858 0.890561 -0.012966	0.005985 0.991302 0.989889 0.004464	7 -0.021487 9999
4 103	15 20	4 103	0.181198 0.805455 0.883616 -0.012698	0.001765 0.973907 0.979387 -0.003332	0.000966 0.996011 0.988765 0.001234	0.001377 0.991744 0.988204 0.003840	0.003352 0.979958 0.983233 0.013000	0.014148 0.979258 0.961811 -0.007420	-0.040619 0.935882 0.966520 -0.004822	-0.031026 0.969972 0.952396 -0.016486	-0.012600 0.983134 0.988335 -0.016984	-0.014760 0.950003 0.986946 0.004326	0.000914 0.983210 0.974319 -0.000991	0.032789 0.770858 0.978282 0.003626	-0.001820 0.991302 0.991208 -0.003434	0 0.000000 9999
4 104	15 20	4 104	0.342355 0.805455 0.764678 0.017597	0.010587 0.973907 0.957443 0.008155	-0.001829 0.996011 0.990817 -0.000360	-0.000749 0.991744 0.988952 0.001032	0.023155 0.979958 0.956710 0.005189	-0.007377 0.979258 0.987171 0.001243	0.038831 0.935882 0.968315 0.013804	0.003675 0.969972 0.981625 0.000341	-0.024117 0.983134 0.937701 0.002863	-0.048241 0.950003 0.965808 -0.003082	0.005732 0.983210 0.972288 0.008337	0.030829 0.770858 0.976021 -0.001318	0.019568 0.991302 0.988918 0.017579	0 0.017597 9999
4 105	15 20	4 105	0.351170 0.805455 0.717816 -0.005265	-0.011450 0.973907 0.943915 -0.002895	-0.011899 0.996011 0.981215 -0.011007	-0.025029 0.991744 0.981219 -0.020840	-0.011294 0.979958 0.981203 0.004360	0.055751 0.979258 0.934639 0.015753	-0.002992 0.935882 0.988374 -0.000422	-0.000465 0.969972 0.922543 0.019140	0.000866 0.983134 0.988326 -0.007624	-0.044333 0.950003 0.981696 -0.006218	-0.041828 0.983210 0.877194 0.005675	0.015646 0.770858 0.960043 -0.014185	0.013115 0.991302 0.989504 0.009835	0 0.000000 9999
4 106	15 20	4 106	0.331587 0.805455 0.745638 -0.003412	0.021709 0.973907 0.983562 0.025241	-0.000499 0.996011 0.980886 0.000337	0.000083 0.991744 0.981464 0.001333	-0.001479 0.979958 0.971676 0.010058	0.004906 0.979258 0.967072 -0.016309	-0.026574 0.935882 0.969995 0.014428	-0.003432 0.969972 0.961315 0.010393	0.013231 0.983134 0.979958 0.006578	-0.039065 0.950003 0.978492 -0.006971	0.029737 0.983210 0.984735 0.027867	0.030511 0.770858 0.980871 -0.001739	-0.006953 0.991302 0.966695 -0.003951	0 0.000000 9999
4 107	15 20	4 107	0.369206 0.805455 0.698771 0.006939	0.000580 0.973907 0.984320 -0.002155	0.003049 0.996011 0.951485 0.000178	0.006999 0.991744 0.950999 0.001878	-0.020489 0.979958 0.935046 0.013297	-0.058042 0.979258 0.957674 -0.027541	-0.111457 0.935882 0.921811 -0.023806	-0.015403 0.969972 0.984327 -0.009724	-0.000811 0.983134 0.988671 -0.010671	-0.039049 0.950003 0.978071 0.004248	-0.001024 0.983210 0.974277 0.005143	-0.040735 0.770858 0.962349 -0.013346	-0.008113 0.991302 0.988464 -0.013402	6 -0.012853 9999
4 108	15 20	4 108	0.294233 0.805455 0.768607 -0.012435	0.003017 0.973907 0.987766 0.003079	0.004238 0.996011 0.940152 -0.000135	0.024084 0.991744 0.940222 0.019329	-0.037183 0.979958 0.933890 -0.002980	-0.036171 0.979258 0.934816 0.003178	-0.097331 0.935882 0.933574 -0.011575	0.013779 0.969972 0.986777 0.015474	-0.001973 0.983134 0.988458 -0.010075	-0.047249 0.950003 0.974409 -0.002522	0.005564 0.983210 0.960945 0.010435	-0.046194 0.770858 0.959136 -0.002638	-0.004459 0.991302 0.989277 -0.009185	0 0.000000 9999
4 109	15 15	4 109	0.289086 0.805455 0.841169 0.014997	-0.008882 0.973907 0.978472 -0.011326	0.001820 0.996011 0.992255 0.001360	0.000826 0.991744 0.992169 -0.002047	0.026737 0.979958 0.915058 -0.009359	-0.042368 0.979258 0.964489 -0.015486	-0.028806 0.935882 0.982111 -0.001584	0.018338 0.969972 0.927004 -0.003427	0.042343 0.983134 0.974051 0.032867	0.071180 0.950003 0.952047 0.016653	0.020916 0.983210 0.969856 0.007685	0.068820 0.770858 0.907980 0.000612	0.031677 0.991302 0.989285 0.026115	8 0.022201 9999
4 110	15 20	4 110	0.404179 0.805455 0.640341 0.013722	0.013029 0.973907 0.970919 0.011209	-0.002886 0.996011 0.979449 -0.002175	-0.002109 0.991744 0.980768 0.000910	0.010604 0.979958 0.958082 -0.001913	-0.029985 0.979258 0.946546 0.002831	0.014843 0.935882 0.976404 -0.002178	0.024023 0.969972 0.956766 0.004928	0.034291 0.983134 0.983422 0.031359	-0.055746 0.950003 0.967080 -0.024992	0.020553 0.983210 0.981248 0.013170	0.017695 0.770858 0.984759 -0.000564	-0.014279 0.991302 0.817938 0.007729	8 0.020744 9999
4 111	15 20	4 111	0.367750 0.805455 0.673292 -0.006016	-0.024274 0.973907 0.979432 -0.017528	0.000249 0.996011 0.983069 -0.002181	0.001507 0.991744 0.982315 -0.000607	-0.030761 0.979958 0.957663 -0.006515	-0.010827 0.979258 0.985607 -0.009846	0.000873 0.935882 0.984627 0.003171	-0.012513 0.969972 0.980591 -0.004684	0.015167 0.983134 0.988552 0.006660	-0.052484 0.950003 0.971043 0.000042	-0.038382 0.983210 0.898657 -0.004048	0.024879 0.770858 0.968406 -0.001672	0.012923 0.991302 0.988451 0.007934	0 0.000000 9999
4 112	15 18	4 112	0.310463 0.805455 0.756431 0.015049	-0.000024 0.973907 0.957894 0.003127	-0.005507 0.996011 0.955669 -0.003791	-0.006694 0.991744 0.956089 -0.002741	-0.000430 0.979958 0.976190 0.014009	-0.002449 0.979258 0.964851 0.012001	-0.008859 0.935882 0.981789 0.007387	-0.000456 0.969972 0.981398 0.003158	0.002538 0.983134 0.986896 -0.006919	-0.056111 0.950003 0.950984 0.005194	0.033228 0.983210 0.969460 0.030917	-0.015145 0.770858 0.979646 0.000288	0.016870 0.991302 0.988371 0.013201	10 0.021570 9999
4 113	15 6	4 113	0.430696 0.805455 0.589026 -0.008081	0.014589 0.973907 0.925328 0.005634	0.013015 0.996011 0.885056 0.007022	0.022122 0.991744 0.873208 0.013730	0.057994 0.979958 0.838060 0.015848	0.005194 0.979258 0.979387 -0.007467	0.148520 0.935882 0.879688 0.042352	0.045859 0.969972 0.785752 0.014340	0.046236 0.983134 0.918648 0.015079	0.128154 0.950003 0.841361 0.024376	0.071407 0.983210 0.820530 0.014885	0.141690 0.770858 0.774352 -0.007803	0.014515 0.991302 0.977263 0.006522	0 0.000000 9999
4 114	15 20	4 114	0.392754 0.805455 0.644552 0.007755	-0.010953 0.973907 0.981192 -0.012643	0.008947 0.996011 0.957487 0.011337	0.007395 0.991744 0.960494 0.013460	-0.019686 0.979958 0.942046 0.002110	0.020687 0.979258 0.991340 0.016215	0.011504 0.935882 0.980350 0.011358	-0.009054 0.969972 0.967707 0.003009	0.003318 0.983134 0.985096 -0.008047	-0.067937 0.950003 0.920689 -0.005744	-0.044481 0.983210 0.917044 -0.007708	0.020549 0.770858 0.968830 0.004196	-0.008736 0.991302 0.979187 -0.005997	0 0.007755 9999
5 6	19 19	5 6	0.320667 0.869399 0.771038 0.098003	0.028979 0.977047 0.985203 0.021675	0.280880 0.908726 0.901554 0.190030	0.278918 0.909984 0.901875 0.188839	0.142681 0.938876 0.944986 0.062512	-0.036451 0.975632 0.988127 -0.033502	0.103210 0.968192 0.958404 0.076256	0.096271 0.957648 0.925152 0.029332	0.082356 0.988238 0.984645 0.076211	0.019841 0.986266 0.989286 0.007977	0.070409 0.973017 0.971665 0.035634	0.216180 0.901342 0.911195 0.100289	0.066656 0.989243 0.989335 0.062980	11 0.099139 -9
5 7	19 20	5 7	0.246781 0.869399 0.853752 0.041650	0.008381 0.977047 0.983904 0.000975	0.067739 0.908726 0.969188 0.018058	0.071481 0.909984 0.969501 0.023838	0.025638 0.938876 0.975338 -0.003200	-0.032787 0.975632 0.975894 -0.033821	-0.003590 0.968192 0.976639 -0.008448	0.026703 0.957648 0.958791 -0.028979	-0.004963 0.988238 0.987156 -0.005216	0.004863 0.986266 0.986111 -0.004804	0.006697 0.973017 0.976359 0.007840	0.023883 0.901342 0.975322 -0.008419	-0.009752 0.989243 0.979029 -0.006149	0 0.041650 -9
5 8	19 20	5 8	0.224172 0.869399 0.788556 0.007407	0.018928 0.977047 0.980865 -0.001350	-0.032886 0.908726 0.976667 -0.011887	-0.031987 0.909984 0.976882 -0.011955	0.000805 0.938876 0.957561 -0.032439	0.025834 0.975632 0.938782 -0.003591	-0.026345 0.968192 0.957843 -0.036576	0.053596 0.957648 0.937170 -0.011051	0.015657 0.988238 0.983450 0.006215	0.001676 0.986266 0.970796 -0.012590	0.003349 0.973017 0.988267 -0.007976	-0.021789 0.901342 0.978812 -0.007590	0.008554 0.989243 0.985421 0.005157	6 -0.016460 9999
5 9	19 20	5 9	0.278464 0.869399 0.693797 0.008467	0.031623 0.977047 0.959803 0.009356	-0.025284 0.908726 0.984593 -0.010630	-0.023517 0.909984 0.985493 -0.010594	-0.005461 0.938876 0.978171 -0.014185	0.029532 0.975632 0.960805 0.016045	-0.025142 0.968192 0.985808 -0.019720	0.065000 0.957648 0.969478 0.025670	0.006529 0.988238 0.987634 0.003065	0.002585 0.986266 0.978347 -0.004073	-0.050685 0.973017 0.885840 -0.012031	-0.059665 0.901342 0.968839 -0.010132	-0.000291 0.989243 0.982964 0.003217	7 0.014743 9999
5 10	19 20	5 10	0.280230 0.869399 0.752356 0.013802	-0.000497 0.977047 0.989141 -0.009645	-0.028986 0.908726 0.981851 -0.040714	-0.027246 0.909984 0.983628 -0.039768	0.022383 0.938876 0.982424 0.025548	-0.007065 0.975632 0.982512 -0.005011	-0.011459 0.968192 0.969891 -0.000733	-0.001733 0.957648 0.980090 0.002821	-0.012735 0.988238 0.987156 -0.015325	0.027059 0.986266 0.981332 0.028627	-0.051594 0.973017 0.971707 -0.040026	-0.071747 0.901342 0.978083 -0.024727	0.011965 0.989243 0.991642 0.012879	2 -0.023705 9999
5 11	19 20	5 11	0.241383 0.869399 0.855642 0.056244	-0.122037 0.977047 0.950568 -0.097164	-0.086980 0.908726 0.926256 -0.027483	-0.085708 0.909984 0.928193 -0.025197	0.024186 0.938876 0.970298 0.002693	0.070660 0.975632 0.980757 0.068438	0.042659 0.968192 0.979158 0.035396	-0.025087 0.957648 0.976244 -0.041802	-0.000406 0.988238 0.978788 -0.007883	0.001964 0.986266 0.965847 -0.008852	0.033047 0.973017 0.977268 0.015133	0.063263 0.901342 0.942395 0.018352	-0.004981 0.989243 0.988398 -0.009361	1 -0.073925 58
5 12	19 20	5 12	0.264374 0.869399 0.696996 0.008914	0.005722 0.977047 0.989504 0.011913	0.011921 0.908726 0.980184 0.000544	0.010233 0.909984 0.980863 0.000155	0.025644 0.938876 0.947779 -0.008081	-0.018502 0.975632 0.980282 -0.007072	-0.019937 0.968192 0.984312 -0.021107	0.012006 0.957648 0.984588 -0.002828	0.009903 0.988238 0.985715 0.002792	0.006026 0.986266 0.972336 -0.005102	-0.043441 0.973017 0.929964 -0.008565	-0.007910 0.901342 0.984284 0.004273	0.013468 0.989243 0.981623 0.009601	6 -0.013717 9999
5 13	19 20	5 13	0.280906 0.869399 0.729429 0.032547	0.011645 0.977047 0.981475 0.013270	-0.021517 0.908726 0.988829 -0.009180	-0.018874 0.909984 0.987782 -0.009084	-0.029688 0.938876 0.975655 -0.005365	0.004089 0.975632 0.970755 0.020841	-0.017231 0.968192 0.988442 -0.010202	-0.008970 0.957648 0.971417 0.007344	-0.000077 0.988238 0.985323 -0.006379	0.020419 0.986266 0.979271 0.013433	-0.005897 0.973017 0.983611 -0.004954	-0.097141 0.901342 0.978088 -0.049616	-0.027162 0.989243 0.895426 -0.003980	0 0.032547 9999
5 14	19 20	5 14	0.227000 0.869399 0.802097 0.005987	-0.006497 0.977047 0.977279 0.011996	0.017956 0.908726 0.993973 0.006731	0.036324 0.909984 0.991485 0.018002	-0.044434 0.938876 0.953411 -0.008532	-0.022497 0.975632 0.978405 -0.009322	-0.016184 0.968192 0.990627 -0.011801	-0.062606 0.957648 0.951300 -0.012702	0.010356 0.988238 0.977597 -0.000150	-0.017803 0.986266 0.953194 -0.001421	0.027607 0.973017 0.986698 0.014243	-0.036402 0.901342 0.989376 -0.010446	-0.003260 0.989243 0.986874 -0.009276	10 0.009234 9999
5 15	19 20	5 15	0.256203 0.869399 0.700398 0.005468	-0.038987 0.977047 0.970414 -0.022167	-0.085592 0.908726 0.909665 -0.015593	-0.085140 0.909984 0.912490 -0.013999	0.014563 0.938876 0.950198 -0.022203	0.030201 0.975632 0.989131 0.029890	-0.010713 0.968192 0.983938 -0.014349	0.080803 0.957648 0.964341 0.046959	-0.003350 0.988238 0.988502 -0.012224	0.028550 0.986266 0.971392 0.011433	-0.002906 0.973017 0.974322 0.004262	0.037340 0.901342 0.962095 -0.011851	0.010829 0.989243 0.988219 0.004482	7 0.016024 9999
5 16	19 20	5 16	0.271366 0.869399 0.671065 0.000664	0.032627 0.977047 0.982707 0.022908	-0.018354 0.908726 0.979757 -0.003024	-0.017148 0.909984 0.981238 -0.001508	0.026655 0.938876 0.953461 -0.006482	0.030472 0.975632 0.983637 0.021471	-0.006062 0.968192 0.986396 -0.009614	0.035313 0.957648 0.959545 -0.001090	0.003856 0.988238 0.986352 0.000874	-0.001762 0.986266 0.971374 -0.014738	-0.041710 0.973017 0.889753 0.010556	-0.030509 0.901342 0.978041 0.004076	0.008458 0.989243 0.991431 0.003326	9 -0.003128 9999
5 17	19 20	5 17	0.258405 0.869399 0.699520 -0.010591	-0.040550 0.977047 0.966481 -0.018221	0.003059 0.908726 0.988316 0.000227	0.001357 0.909984 0.989127 -0.004989	-0.043847 0.938876 0.954783 -0.008678	-0.036256 0.975632 0.951793 -0.009419	-0.022884 0.968192 0.986802 -0.023663	-0.064192 0.957648 0.965306 -0.023467	0.000724 0.988238 0.989878 0.003446	-0.001849 0.986266 0.965252 -0.010021	0.027416 0.973017 0.980683 0.010007	-0.058474 0.901342 0.981442 -0.024843	-0.038117 0.989243 0.856636 -0.017331	0 0.000000 9999
5 18	19 20	5 18	0.169316 0.869399 0.874209 -0.008230	0.018553 0.977047 0.984733 0.024014	0.030365 0.908726 0.990233 0.023652	0.032855 0.909984 0.991290 0.024214	-0.073342 0.938876 0.970020 -0.036126	0.012243 0.975632 0.982106 0.025805	-0.022590 0.968192 0.989026 -0.017092	-0.048215 0.957648 0.960127 0.002720	0.008589 0.988238 0.978079 -0.002551	-0.014433 0.986266 0.960759 0.005738	0.026236 0.973017 0.988975 0.014869	-0.052073 0.901342 0.980281 -0.005625	0.016305 0.989243 0.989546 0.013422	0 0.000000 9999
5 19	19 20	5 19	0.259351 0.869399 0.691955 -0.002000	0.012246 0.977047 0.985487 0.009719	0.006909 0.908726 0.972981 -0.010028	0.006349 0.909984 0.972830 -0.009763	0.037895 0.938876 0.941805 -0.007581	0.000065 0.975632 0.984841 0.007839	-0.008399 0.968192 0.983306 -0.015885	0.027320 0.957648 0.985460 0.007975	0.008343 0.988238 0.989663 0.001752	0.008792 0.986266 0.979380 0.000007	-0.032335 0.973017 0.952161 0.001860	-0.006261 0.901342 0.989201 -0.005274	0.002432 0.989243 0.988985 -0.002918	0 0.000000 9999
5 20	19 20	5 20	0.275307 0.869399 0.655873 0.005367	0.030342 0.977047 0.980006 0.013827	-0.019583 0.908726 0.973974 0.002730	-0.020491 0.909984 0.975611 0.001993	0.040741 0.938876 0.952019 0.007377	0.038319 0.975632 0.981376 0.025786	-0.001803 0.968192 0.987594 -0.007365	0.077833 0.957648 0.954558 0.026508	-0.000242 0.988238 0.987190 -0.007718	0.014290 0.986266 0.975908 -0.000256	-0.046461 0.973017 0.887491 0.000440	-0.038506 0.901342 0.977095 -0.011619	-0.008630 0.989243 0.987243 -0.012573	7 0.011928 9999
5 21	19 20	5 21	0.244772 0.869399 0.725412 -0.009526	0.009308 0.977047 0.982489 0.000582	-0.002025 0.908726 0.983562 -0.002029	-0.006452 0.909984 0.985112 -0.005649	0.012866 0.938876 0.967649 -0.012852	0.012034 0.975632 0.969634 0.006687	-0.000140 0.968192 0.980498 0.001647	0.035581 0.957648 0.969355 0.008319	0.012533 0.988238 0.987451 0.010532	-0.011456 0.986266 0.974006 -0.025720	-0.016572 0.973017 0.935350 0.021933	-0.034941 0.901342 0.975956 0.003657	0.007619 0.989243 0.976161 0.009312	0 0.000000 9999
5 22	19 20	5 22	0.152585 0.869399 0.862466 -0.017379	0.020535 0.977047 0.930276 -0.011808	-0.028605 0.908726 0.988861 -0.019491	-0.029753 0.909984 0.989083 -0.025181	-0.019159 0.938876 0.976993 -0.007144	0.006182 0.975632 0.937391 -0.021309	0.005943 0.968192 0.989531 0.002138	0.063074 0.957648 0.945166 0.004024	0.004431 0.988238 0.986857 -0.002041	0.003561 0.986266 0.988727 -0.004834	-0.016791 0.973017 0.975461 -0.023631	-0.079573 0.901342 0.964634 -0.028093	-0.000664 0.989243 0.986496 -0.004217	0 0.000000 9999
5 23	19 20	5 23	0.228711 0.869399 0.783379 0.013662	-0.018613 0.977047 0.935206 0.014336	0.005784 0.908726 0.992371 -0.004400	0.019967 0.909984 0.990896 0.008675	-0.036072 0.938876 0.957520 -0.014743	0.017361 0.975632 0.928714 -0.005953	-0.020062 0.968192 0.960529 -0.017277	0.057804 0.957648 0.939157 0.001261	-0.033005 0.988238 0.936207 -0.008643	0.026127 0.986266 0.960529 0.007123	0.028764 0.973017 0.986134 0.012623	-0.022674 0.901342 0.985392 0.005441	-0.003103 0.989243 0.981663 -0.008554	6 -0.015364 9999
5 24	19 20	5 24	0.309839 0.869399 0.552975 -0.011300	0.020666 0.977047 0.984232 0.015272	0.003219 0.908726 0.974160 -0.002542	0.004748 0.909984 0.974882 -0.002333	0.059108 0.938876 0.910868 -0.006075	-0.011992 0.975632 0.976901 -0.003209	-0.024310 0.968192 0.975240 -0.023146	0.039082 0.957648 0.962218 -0.003317	0.000475 0.988238 0.987091 -0.005820	0.037031 0.986266 0.949409 0.015763	-0.060488 0.973017 0.835478 0.004275	-0.035706 0.901342 0.968445 0.007226	-0.000010 0.989243 0.987764 -0.000604	0 0.000000 9999
5 25	19 20	5 25	0.277447 0.869399 0.675805 0.015741	0.004451 0.977047 0.987214 0.005326	0.013037 0.908726 0.987252 0.003043	0.009947 0.909984 0.987104 -0.000936	0.044940 0.938876 0.956346 0.005714	-0.013565 0.975632 0.985601 -0.008614	0.013107 0.968192 0.976130 0.008805	-0.014774 0.957648 0.977977 -0.019867	0.002382 0.988238 0.988022 -0.005459	0.009308 0.986266 0.978795 0.002297	-0.041139 0.973017 0.908767 -0.000496	-0.025491 0.901342 0.975262 -0.000970	0.002046 0.989243 0.988597 -0.002659	7 -0.017684 9999
5 26	19 20	5 26	0.215479 0.869399 0.805210 -0.011637	0.014486 0.977047 0.985722 0.024401	0.010694 0.908726 0.992339 0.002839	0.006528 0.909984 0.993045 -0.000629	-0.028279 0.938876 0.966670 -0.011127	-0.028108 0.975632 0.989739 -0.025653	-0.017347 0.968192 0.941884 -0.010606	-0.043169 0.957648 0.962508 -0.003071	0.008037 0.988238 0.985893 0.004750	-0.033799 0.986266 0.930945 -0.013277	0.000648 0.973017 0.978590 -0.017122	-0.039399 0.901342 0.989114 -0.015745	0.013821 0.989243 0.992782 0.011396	0 0.000000 9999
5 27	19 20	5 27	0.256372 0.869399 0.707322 0.002718	0.044246 0.977047 0.952474 0.022924	-0.017250 0.908726 0.963144 -0.002988	-0.014836 0.909984 0.967458 -0.004131	0.006503 0.938876 0.964347 -0.017487	0.036013 0.975632 0.937601 0.007160	-0.007012 0.968192 0.970480 0.002257	0.041114 0.957648 0.948661 -0.002150	0.003672 0.988238 0.982418 -0.002562	0.023669 0.986266 0.954861 0.011564	-0.046160 0.973017 0.867238 0.003023	-0.046344 0.901342 0.956151 -0.000578	0.011066 0.989243 0.990053 0.007861	4 -0.006894 9999
5 28	19 20	5 28	0.276885 0.869399 0.733561 0.030164	0.047152 0.977047 0.966377 0.022050	0.008866 0.908726 0.948696 -0.012523	0.014053 0.909984 0.951877 -0.007852	0.028466 0.938876 0.960831 -0.004264	0.024283 0.975632 0.974700 0.010684	-0.008331 0.968192 0.979615 -0.012877	0.074360 0.957648 0.972707 0.047448	0.010564 0.988238 0.979832 0.000265	0.022308 0.986266 0.962238 0.010884	-0.064561 0.973017 0.896917 -0.026060	-0.013572 0.901342 0.975849 -0.003096	0.020074 0.989243 0.988180 0.017945	7 0.037831 276
5 29	19 20	5 29	0.233637 0.869399 0.833645 0.025157	0.052220 0.977047 0.919383 0.019484	0.000248 0.908726 0.988571 -0.001978	-0.004561 0.909984 0.989471 -0.008260	-0.050489 0.938876 0.973331 -0.056048	-0.027436 0.975632 0.964919 -0.004352	-0.043124 0.968192 0.962520 -0.058417	0.018731 0.957648 0.987759 0.019849	-0.007763 0.988238 0.953441 -0.014568	0.024509 0.986266 0.962201 0.007697	0.041558 0.973017 0.974323 0.008729	-0.039426 0.901342 0.983543 -0.009379	-0.006038 0.989243 0.988801 -0.009669	6 -0.038335 268
5 30	19 20	5 30	0.265788 0.869399 0.666526 -0.003313	0.034733 0.977047 0.919338 -0.008841	-0.029357 0.908726 0.964936 -0.012657	-0.025402 0.909984 0.965458 -0.009827	0.025473 0.938876 0.972442 0.000982	0.009230 0.975632 0.951647 -0.011839	0.007901 0.968192 0.982405 0.004336	0.061199 0.957648 0.917819 -0.015042	0.009198 0.988238 0.982529 0.000452	0.021579 0.986266 0.979496 0.008772	-0.067881 0.973017 0.824519 -0.004034	-0.076634 0.901342 0.953641 -0.018793	0.024757 0.989243 0.987214 0.021984	0 0.000000 9999
5 31	19 20	5 31	0.228603 0.869399 0.780729 -0.007035	0.048419 0.977047 0.966307 0.035015	-0.018255 0.908726 0.938747 -0.000950	-0.016851 0.909984 0.938918 0.002048	0.027599 0.938876 0.985772 0.009868	0.033184 0.975632 0.940885 0.011221	0.005965 0.968192 0.977500 0.005840	0.076122 0.957648 0.952856 0.018038	0.024214 0.988238 0.986815 0.015103	0.006631 0.986266 0.990119 -0.001071	-0.044528 0.973017 0.910988 0.004304	-0.048176 0.901342 0.945747 0.000026	0.014621 0.989243 0.987809 0.009445	0 0.000000 9999
5 32	19 20	5 32	0.206843 0.869399 0.815614 -0.026451	0.031584 0.977047 0.926874 -0.007318	-0.039108 0.908726 0.984860 -0.028559	-0.032347 0.909984 0.985717 -0.027747	-0.014153 0.938876 0.976458 -0.026913	0.004803 0.975632 0.962295 -0.014708	-0.019308 0.968192 0.971238 -0.021142	0.040926 0.957648 0.946395 -0.002764	0.006682 0.988238 0.987902 -0.000093	0.029952 0.986266 0.964488 0.012928	0.041196 0.973017 0.988018 0.027146	-0.121721 0.901342 0.977902 -0.074121	-0.004657 0.989243 0.990933 -0.004362	0 0.000000 9999
5 33	19 20	5 33	0.264090 0.869399 0.689123 -0.000944	0.014462 0.977047 0.988550 0.017689	0.025969 0.908726 0.961978 0.009113	0.025470 0.909984 0.962508 0.007528	0.029968 0.938876 0.941546 -0.011445	0.002216 0.975632 0.980401 0.017935	0.014167 0.968192 0.981266 0.006982	0.029070 0.957648 0.982915 0.014929	0.010072 0.988238 0.987733 0.004504	0.011135 0.986266 0.967693 -0.001266	-0.055057 0.973017 0.903533 -0.015119	-0.015904 0.901342 0.985277 -0.010405	-0.000443 0.989243 0.990201 -0.003868	0 0.000000 9999
5 34	19 20	5 34	0.215241 0.869399 0.795054 -0.014405	-0.040299 0.977047 0.970332 -0.023645	0.097596 0.908726 0.875250 0.003051	0.097030 0.909984 0.875539 0.000979	0.050513 0.938876 0.925493 -0.006825	-0.046094 0.975632 0.903630 -0.015090	0.015625 0.968192 0.879079 -0.009584	-0.031980 0.957648 0.986371 -0.011242	0.014928 0.988238 0.985579 0.008470	0.011934 0.986266 0.983947 0.004576	0.041003 0.973017 0.967237 0.018288	0.077738 0.901342 0.911005 -0.005729	0.013100 0.989243 0.987912 0.008541	0 0.000000 9999
5 35	19 20	5 35	0.176911 0.869399 0.884373 0.004639	0.009771 0.977047 0.951267 -0.008880	0.000736 0.908726 0.990125 0.002080	0.005243 0.909984 0.991725 0.007463	0.039600 0.938876 0.961761 0.008467	-0.041032 0.975632 0.959093 -0.027202	0.046987 0.968192 0.958359 0.029324	-0.052835 0.957648 0.966885 -0.033741	0.006667 0.988238 0.980733 0.010340	0.031085 0.986266 0.960830 0.009322	0.078653 0.973017 0.982750 0.062957	-0.055860 0.901342 0.982731 -0.023765	0.024130 0.989243 0.989605 0.022101	10 0.017090 9999
5 36	19 20	5 36	0.235081 0.869399 0.798985 0.007230	-0.002241 0.977047 0.982732 0.009463	0.010375 0.908726 0.979048 0.001725	0.006309 0.909984 0.981865 -0.002502	-0.043130 0.938876 0.935882 -0.009221	-0.025285 0.975632 0.980680 -0.007754	-0.001520 0.968192 0.972915 0.006481	-0.076329 0.957648 0.935955 -0.011552	0.004624 0.988238 0.982942 -0.003615	-0.020388 0.986266 0.944624 0.002603	0.027466 0.973017 0.988853 0.013504	-0.033997 0.901342 0.982622 -0.003284	0.000391 0.989243 0.991143 -0.001142	10 0.009881 9999
5 37	19 20	5 37	0.253605 0.869399 0.698269 -0.016394	-0.004707 0.977047 0.988105 -0.002083	0.054058 0.908726 0.920303 -0.005557	0.053500 0.909984 0.920903 -0.006841	0.045370 0.938876 0.933591 0.003792	-0.039401 0.975632 0.951079 -0.017472	-0.008881 0.968192 0.917882 -0.015660	-0.004765 0.957648 0.987160 -0.018126	0.024304 0.988238 0.986487 0.016791	0.016844 0.986266 0.980948 0.005667	-0.017652 0.973017 0.964943 0.002565	0.019977 0.901342 0.972767 -0.004044	0.019333 0.989243 0.988496 0.013852	0 0.000000 9999
5 38	19 20	5 38	0.261583 0.869399 0.656429 -0.022918	-0.009605 0.977047 0.974574 0.005781	-0.028154 0.908726 0.955959 -0.029639	-0.030605 0.909984 0.959738 -0.034353	-0.020306 0.938876 0.962852 -0.006836	-0.026190 0.975632 0.936500 -0.003948	-0.005084 0.968192 0.982590 -0.004457	-0.040342 0.957648 0.973069 -0.010156	0.004158 0.988238 0.968555 -0.000185	-0.001339 0.986266 0.951398 -0.014250	-0.000565 0.973017 0.985982 -0.008865	-0.018527 0.901342 0.972485 0.008471	-0.031555 0.989243 0.812541 -0.001421	0 0.000000 9999
5 39	19 20	5 39	0.237729 0.869399 0.789162 0.009776	-0.020010 0.977047 0.968113 -0.011196	-0.002404 0.908726 0.992170 -0.005182	0.001669 0.909984 0.991814 -0.005453	-0.036783 0.938876 0.940911 0.007007	-0.008208 0.975632 0.987859 -0.013407	0.005504 0.968192 0.976109 0.009116	-0.050248 0.957648 0.959550 -0.011423	0.008488 0.988238 0.984315 0.005901	-0.001320 0.986266 0.962224 0.013028	0.034717 0.973017 0.986322 0.025561	-0.036746 0.901342 0.988966 -0.010430	-0.000389 0.989243 0.987158 -0.005113	10 0.015808 9999
5 40	19 20	5 40	0.260823 0.869399 0.672888 -0.001948	-0.013121 0.977047 0.962992 0.011847	-0.066029 0.908726 0.922818 -0.010847	-0.064629 0.909984 0.924207 -0.009538	0.027255 0.938876 0.924108 -0.015292	-0.014901 0.975632 0.990373 -0.018117	-0.004515 0.968192 0.983194 0.000024	0.033599 0.957648 0.971991 0.003087	0.008696 0.988238 0.989230 0.000271	0.015728 0.986266 0.967594 0.004946	-0.000486 0.973017 0.953125 0.028616	0.029606 0.901342 0.982016 0.011882	0.003401 0.989243 0.989380 0.001542	0 0.000000 9999
5 41	19 20	5 41	0.273983 0.869399 0.621751 -0.015244	-0.020489 0.977047 0.985948 -0.021419	-0.018767 0.908726 0.969583 -0.008587	-0.015635 0.909984 0.969576 -0.004666	0.029476 0.938876 0.960112 -0.003338	0.003254 0.975632 0.988809 -0.002092	-0.001303 0.968192 0.977835 0.001388	0.040549 0.957648 0.977408 0.008455	0.005731 0.988238 0.986367 -0.002931	0.006182 0.986266 0.979323 -0.006415	-0.051165 0.973017 0.858198 0.007651	-0.048421 0.901342 0.964196 -0.006188	-0.005416 0.989243 0.989440 -0.009039	0 0.000000 9999
5 42	19 20	5 42	0.270012 0.869399 0.658458 -0.009897	-0.014155 0.977047 0.984413 -0.007156	-0.001409 0.908726 0.980207 0.009726	0.007161 0.909984 0.983739 0.007653	0.032694 0.938876 0.979687 0.009821	-0.017571 0.975632 0.982557 -0.023424	0.007562 0.968192 0.988533 0.004068	0.009540 0.957648 0.977404 -0.021862	-0.038735 0.988238 0.950110 -0.024029	0.001335 0.986266 0.975754 -0.011556	-0.026428 0.973017 0.945405 -0.000550	-0.045603 0.901342 0.963351 -0.000135	-0.039990 0.989243 0.906757 -0.017880	0 0.000000 9999
5 43	19 20	5 43	0.265741 0.869399 0.670646 -0.001363	-0.015972 0.977047 0.975929 -0.015061	-0.025559 0.908726 0.963125 0.018135	-0.023766 0.909984 0.963293 0.018785	0.037743 0.938876 0.959365 0.000919	-0.004239 0.975632 0.979733 -0.009539	0.001458 0.968192 0.984741 -0.003285	0.049928 0.957648 0.956696 0.002504	0.020779 0.988238 0.988075 0.015997	0.014032 0.986266 0.979013 0.000983	-0.029252 0.973017 0.918393 0.005592	-0.000304 0.901342 0.984245 0.010419	0.003437 0.989243 0.988907 -0.000269	0 0.000000 9999
5 44	19 20	5 44	0.165475 0.869399 0.877138 0.007927	0.023040 0.977047 0.973667 0.025109	0.024298 0.908726 0.991733 0.012045	0.039402 0.909984 0.987593 0.032539	0.009480 0.938876 0.979241 -0.003625	0.010350 0.975632 0.973452 -0.006766	-0.003244 0.968192 0.969642 -0.012675	0.052305 0.957648 0.950647 0.009509	0.000885 0.988238 0.976501 0.007569	0.017585 0.986266 0.960441 0.001516	0.015669 0.973017 0.981800 -0.001217	-0.046103 0.901342 0.989624 -0.015649	-0.018256 0.989243 0.991548 -0.021160	6 -0.010024 9999
5 45	19 20	5 45	0.168505 0.869399 0.904084 0.007677	0.025975 0.977047 0.984378 0.014128	0.107768 0.908726 0.944568 0.043387	0.107246 0.909984 0.943970 0.041449	0.048029 0.938876 0.961208 0.016266	-0.007013 0.975632 0.991310 -0.010771	0.026937 0.968192 0.961839 0.020084	0.056895 0.957648 0.941569 -0.003382	0.011843 0.988238 0.986280 0.004477	0.000929 0.986266 0.989604 -0.003419	0.010942 0.973017 0.980161 -0.004500	0.093029 0.901342 0.950911 0.027420	0.012637 0.989243 0.988537 0.006104	11 0.014509 9999
5 46	19 18	5 46	0.224445 0.869399 0.815492 0.015371	-0.022539 0.977047 0.963814 -0.005019	-0.002072 0.908726 0.993986 -0.001760	-0.005260 0.909984 0.994719 -0.006101	-0.028623 0.938876 0.956414 0.007656	-0.012875 0.975632 0.987889 -0.014883	-0.005621 0.968192 0.982965 -0.003721	-0.056647 0.957648 0.956279 -0.010646	-0.003587 0.988238 0.988364 -0.007409	-0.000400 0.986266 0.962740 0.017319	0.013085 0.973017 0.990429 0.005667	-0.008359 0.901342 0.992659 0.001355	-0.005656 0.989243 0.989144 -0.009078	9 0.016316 9999
5 47	19 15	5 47	0.251033 0.869399 0.756441 -0.001431	0.000178 0.977047 0.983021 -0.001402	-0.002528 0.908726 0.994737 -0.009042	0.002164 0.909984 0.995070 -0.002595	0.001753 0.938876 0.984194 0.009625	0.030317 0.975632 0.982463 0.017553	0.011850 0.968192 0.921735 0.030176	-0.010847 0.957648 0.978115 0.004431	-0.003268 0.988238 0.984225 -0.007329	-0.011084 0.986266 0.951723 0.006494	0.009804 0.973017 0.992162 0.002885	-0.030639 0.901342 0.982882 -0.000940	0.001887 0.989243 0.988464 0.000667	0 0.000000 9999
5 48	19 14	5 48	0.236620 0.869399 0.804465 0.005604	-0.025036 0.977047 0.976708 -0.012770	0.008071 0.908726 0.989042 0.008440	-0.000661 0.909984 0.993466 0.003542	-0.021609 0.938876 0.980169 -0.000184	0.007237 0.975632 0.982732 0.014708	-0.000812 0.968192 0.988595 -0.001036	-0.023965 0.957648 0.970667 0.010110	0.005725 0.988238 0.983469 0.000909	-0.022526 0.986266 0.983980 -0.020802	-0.006215 0.973017 0.989186 -0.014419	-0.028988 0.901342 0.979902 -0.002913	0.009580 0.989243 0.992046 0.008284	9 -0.010797 9999
5 49	19 20	5 49	0.243550 0.869399 0.808184 0.003883	-0.025076 0.977047 0.971706 -0.016649	0.013143 0.908726 0.993584 0.019634	0.013711 0.909984 0.991566 0.013626	-0.010185 0.938876 0.979392 0.011522	0.012641 0.975632 0.980750 0.016588	0.023192 0.968192 0.963374 0.037867	-0.046323 0.957648 0.978228 -0.024192	-0.000826 0.988238 0.987711 -0.003428	-0.022578 0.986266 0.969475 -0.012782	-0.018963 0.973017 0.987378 -0.018574	-0.035134 0.901342 0.988900 -0.029780	0.000933 0.989243 0.972383 -0.000303	6 0.012126 9999
5 50	19 19	5 50	0.213636 0.869399 0.827404 -0.026665	-0.047565 0.977047 0.990150 -0.052011	0.133747 0.908726 0.915156 -0.022848	0.134099 0.909984 0.916738 -0.017120	0.114037 0.938876 0.949730 0.030451	-0.020326 0.975632 0.989444 -0.021183	0.033541 0.968192 0.978107 0.002857	0.047459 0.957648 0.955498 -0.006857	0.023621 0.988238 0.987072 0.019443	0.002125 0.986266 0.992267 -0.001954	0.018672 0.973017 0.976434 -0.012867	0.128840 0.901342 0.927817 -0.012482	0.026400 0.989243 0.987303 0.023209	0 0.000000 9999
5 51	19 20	5 51	0.278563 0.869399 0.757033 0.004199	-0.003882 0.977047 0.968721 0.014660	-0.048905 0.908726 0.983414 -0.024961	-0.057023 0.909984 0.983659 -0.032128	-0.107627 0.938876 0.950165 -0.048272	0.012569 0.975632 0.983208 0.013943	-0.059474 0.968192 0.962301 -0.043548	-0.032383 0.957648 0.960397 0.016489	-0.026309 0.988238 0.983725 -0.022313	0.006145 0.986266 0.982872 0.015766	0.049748 0.973017 0.977902 0.025196	-0.064642 0.901342 0.985670 -0.027207	-0.010109 0.989243 0.986773 -0.007796	4 -0.014237 9999
5 52	19 20	5 52	0.262505 0.869399 0.758792 -0.002411	-0.009749 0.977047 0.984382 -0.013686	-0.024262 0.908726 0.966620 0.009818	-0.022861 0.909984 0.969043 0.008654	0.013195 0.938876 0.982322 0.000284	-0.028996 0.975632 0.969272 -0.033889	-0.013871 0.968192 0.986366 -0.002124	0.021618 0.957648 0.969972 -0.018712	0.003088 0.988238 0.989384 0.004973	0.007597 0.986266 0.979671 -0.004137	-0.064940 0.973017 0.940014 -0.027007	-0.057119 0.901342 0.976457 -0.014646	-0.016333 0.989243 0.977798 -0.009511	0 0.000000 9999
5 53	19 20	5 53	0.346965 0.869399 0.758436 0.102039	-0.029349 0.977047 0.971748 -0.015664	-0.020205 0.908726 0.988863 -0.004874	-0.021273 0.909984 0.990171 -0.005992	-0.133025 0.938876 0.970158 -0.099095	-0.060059 0.975632 0.944204 -0.042917	-0.076698 0.968192 0.983225 -0.072799	0.005105 0.957648 0.973326 0.036027	0.043349 0.988238 0.986954 0.036659	0.008617 0.986266 0.970014 0.001148	0.040989 0.973017 0.983783 0.026945	-0.125137 0.901342 0.975034 -0.071304	-0.046036 0.989243 0.940069 -0.026905	0 0.102039 22
5 54	19 20	5 54	0.228687 0.869399 0.850950 0.012591	0.010243 0.977047 0.992514 0.007920	-0.030070 0.908726 0.986512 -0.012478	-0.029325 0.909984 0.985821 -0.010383	0.062325 0.938876 0.979261 0.020172	0.006216 0.975632 0.945192 -0.016009	0.057742 0.968192 0.966021 0.035522	0.096187 0.957648 0.946902 0.037376	0.016738 0.988238 0.989002 0.014304	0.038924 0.986266 0.986893 0.029106	0.056526 0.973017 0.981405 0.033543	-0.084556 0.901342 0.975943 -0.026819	-0.003827 0.989243 0.991728 -0.007168	7 0.021693 9999
5 55	19 20	5 55	0.238632 0.869399 0.809193 0.015393	0.039211 0.977047 0.936146 0.005244	-0.023231 0.908726 0.961295 -0.012949	-0.022451 0.909984 0.961661 -0.012457	-0.004221 0.938876 0.989182 -0.017247	0.030897 0.975632 0.933661 -0.004155	-0.022147 0.968192 0.987235 -0.022955	0.077267 0.957648 0.943470 0.016746	0.011079 0.988238 0.987607 -0.000701	0.005397 0.986266 0.979934 -0.002357	-0.019076 0.973017 0.966415 0.004799	-0.050197 0.901342 0.964553 -0.007792	0.004299 0.989243 0.988495 0.001681	6 -0.018798 9999
5 56	19 20	5 56	0.255217 0.869399 0.757002 -0.016514	-0.041643 0.977047 0.966786 -0.039051	-0.024208 0.908726 0.977652 -0.016183	-0.022444 0.909984 0.979498 -0.013994	0.003165 0.938876 0.971078 0.008205	-0.059129 0.975632 0.940961 -0.039136	0.004972 0.968192 0.980142 0.011487	-0.055765 0.957648 0.954599 -0.032691	0.008024 0.988238 0.987014 -0.000868	0.014438 0.986266 0.946344 -0.006175	-0.023541 0.973017 0.975934 -0.011819	-0.044931 0.901342 0.969688 0.006400	-0.015202 0.989243 0.871073 0.013334	0 0.000000 9999
5 57	19 20	5 57	0.257281 0.869399 0.785069 0.015055	0.017487 0.977047 0.979931 0.007344	0.032851 0.908726 0.951317 0.019729	0.034395 0.909984 0.953896 0.022962	0.022487 0.938876 0.969442 -0.014190	-0.000181 0.975632 0.967823 -0.011010	0.001452 0.968192 0.975215 0.000818	0.088081 0.957648 0.941617 0.027183	0.003338 0.988238 0.988756 -0.002859	0.003975 0.986266 0.988530 -0.003219	-0.049407 0.973017 0.955340 -0.019283	-0.022653 0.901342 0.961289 -0.008262	-0.002088 0.989243 0.986655 -0.009158	7 0.020230 9999
5 58	19 20	5 58	0.242120 0.869399 0.851712 0.045451	0.022050 0.977047 0.939814 -0.003113	-0.019122 0.908726 0.989882 -0.003238	-0.019114 0.909984 0.990607 -0.011325	0.026193 0.938876 0.987364 -0.000884	0.010465 0.975632 0.956094 -0.003317	0.045790 0.968192 0.976927 0.022770	0.090988 0.957648 0.942966 0.033103	0.002441 0.988238 0.988948 -0.001848	0.017773 0.986266 0.978348 0.004587	0.054219 0.973017 0.976749 0.028649	-0.067689 0.901342 0.983675 -0.027921	-0.000422 0.989243 0.992308 -0.002978	0 0.045451 171
5 59	19 20	5 59	0.262782 0.869399 0.743580 0.000107	-0.030024 0.977047 0.951448 -0.009612	0.010781 0.908726 0.985275 0.027248	0.015649 0.909984 0.988123 0.025392	-0.072589 0.938876 0.935746 -0.021137	-0.020784 0.975632 0.977259 -0.010659	-0.021520 0.968192 0.972386 -0.004554	-0.045898 0.957648 0.961896 -0.003469	-0.014962 0.988238 0.960216 -0.001310	-0.007611 0.986266 0.978679 -0.004435	0.027295 0.973017 0.984271 0.013765	-0.054164 0.901342 0.975524 -0.018546	-0.015834 0.989243 0.984129 -0.010602	4 -0.001504 9999
5 60	19 20	5 60	0.231076 0.869399 0.803719 0.003545	-0.018958 0.977047 0.976837 -0.004532	0.126297 0.908726 0.888562 0.034769	0.124957 0.909984 0.889892 0.032432	0.066880 0.938876 0.920942 0.005472	-0.060213 0.975632 0.917257 -0.031947	0.031100 0.968192 0.872440 0.011332	-0.054624 0.957648 0.980532 -0.031916	0.021897 0.988238 0.984387 0.013803	0.025177 0.986266 0.986137 0.015970	0.017258 0.973017 0.968668 -0.006647	0.092067 0.901342 0.916650 0.007133	0.008837 0.989243 0.988588 0.003283	7 -0.010637 9999
5 61	19 20	5 61	0.228479 0.869399 0.806930 -0.006323	-0.027037 0.977047 0.974974 -0.028912	0.005682 0.908726 0.990050 0.003566	0.009298 0.909984 0.988866 -0.000213	-0.026078 0.938876 0.969197 0.008073	0.018318 0.975632 0.983723 0.026960	0.003958 0.968192 0.975170 0.012536	-0.045829 0.957648 0.964247 -0.010104	0.012686 0.988238 0.985833 0.008371	-0.004418 0.986266 0.962058 0.009882	-0.001802 0.973017 0.982593 -0.013450	-0.038790 0.901342 0.988256 -0.004108	0.003204 0.989243 0.991086 0.001907	0 0.000000 9999
5 62	19 20	5 62	0.224437 0.869399 0.819025 0.007100	0.020196 0.977047 0.971425 0.016425	0.005990 0.908726 0.985797 -0.003673	0.014543 0.909984 0.986495 0.001934	-0.034487 0.938876 0.971623 -0.009161	0.029721 0.975632 0.974327 0.021735	-0.021726 0.968192 0.980862 -0.010432	0.017505 0.957648 0.977846 0.014531	0.023884 0.988238 0.984381 0.018127	0.006640 0.986266 0.980161 0.009899	0.029972 0.973017 0.981535 0.029702	-0.031564 0.901342 0.985618 0.000947	0.000373 0.989243 0.990761 0.000884	10 0.014522 9999
5 63	19 20	5 63	0.225521 0.869399 0.758711 -0.015018	-0.049063 0.977047 0.900897 -0.008127	-0.104220 0.908726 0.884307 -0.011247	-0.104001 0.909984 0.885862 -0.012225	0.015000 0.938876 0.971427 -0.007680	0.009379 0.975632 0.989716 0.008180	-0.002310 0.968192 0.975073 0.003432	0.020764 0.957648 0.983701 0.009173	0.026342 0.988238 0.985842 0.020089	0.017795 0.986266 0.981283 0.008134	0.021604 0.973017 0.975390 0.003219	0.071347 0.901342 0.933462 -0.009575	0.017637 0.989243 0.987921 0.014370	0 0.000000 9999
5 64	19 20	5 64	0.259316 0.869399 0.708265 0.005515	-0.011649 0.977047 0.966433 0.007644	-0.067307 0.908726 0.912393 -0.012842	-0.066719 0.909984 0.922725 -0.016892	0.038017 0.938876 0.947685 0.004299	-0.010575 0.975632 0.989372 -0.012403	-0.003394 0.968192 0.972723 -0.001251	0.039913 0.957648 0.971128 0.015315	0.008876 0.988238 0.982329 -0.001365	0.011823 0.986266 0.971473 -0.000658	-0.027287 0.973017 0.941837 0.001758	0.017722 0.901342 0.976161 -0.000104	0.026882 0.989243 0.990362 0.022665	3 -0.009652 9999
5 65	19 19	5 65	0.237323 0.869399 0.787709 0.014504	-0.032824 0.977047 0.980406 -0.021640	0.013041 0.908726 0.993766 0.004708	0.006197 0.909984 0.991254 0.000330	-0.012092 0.938876 0.975159 0.009456	-0.005977 0.975632 0.989557 -0.009713	0.022339 0.968192 0.972328 0.021871	-0.085013 0.957648 0.963263 -0.035850	0.029353 0.988238 0.987243 0.022430	-0.014740 0.986266 0.964563 -0.002414	-0.004329 0.973017 0.989586 -0.011541	-0.015556 0.901342 0.993404 -0.003969	0.003655 0.989243 0.987442 -0.001637	7 -0.022803 9999
5 66	19 20	5 66	0.165366 0.869399 0.833042 -0.027339	-0.043156 0.977047 0.928091 -0.011968	-0.098997 0.908726 0.923098 -0.019121	-0.099668 0.909984 0.921619 -0.019961	0.029542 0.938876 0.978944 0.015888	-0.011747 0.975632 0.988926 -0.015291	0.010614 0.968192 0.990579 0.013294	0.000617 0.957648 0.983489 -0.018738	0.013692 0.988238 0.984266 0.006919	0.010843 0.986266 0.977857 0.001821	0.018490 0.973017 0.975965 -0.007759	0.099612 0.901342 0.928392 0.011446	0.015543 0.989243 0.988960 0.011327	0 0.000000 9999
5 67	19 20	5 67	0.276832 0.869399 0.663724 0.008135	0.001412 0.977047 0.985744 0.009748	-0.034604 0.908726 0.976104 -0.016250	-0.034682 0.909984 0.975403 -0.015802	0.036236 0.938876 0.957484 -0.000472	-0.008303 0.975632 0.987289 -0.014681	-0.007996 0.968192 0.977458 -0.002032	0.026957 0.957648 0.977328 0.001217	-0.002580 0.988238 0.989435 -0.011085	0.015280 0.986266 0.984076 0.003149	-0.048706 0.973017 0.888001 -0.009985	-0.036246 0.901342 0.973460 -0.006961	-0.005210 0.989243 0.988581 -0.010880	2 -0.011498 9999
5 68	19 20	5 68	0.269262 0.869399 0.671793 0.000559	-0.002367 0.977047 0.979364 0.002254	-0.045358 0.908726 0.953823 -0.007745	-0.040978 0.909984 0.956379 -0.005058	0.024418 0.938876 0.962010 0.003552	0.010765 0.975632 0.974727 -0.002253	0.006299 0.968192 0.985284 0.006994	0.042963 0.957648 0.968422 0.007188	0.016191 0.988238 0.987266 0.017670	0.022233 0.986266 0.959030 0.009930	-0.010033 0.973017 0.944418 0.019086	0.006425 0.901342 0.977513 0.007737	-0.011813 0.989243 0.958464 -0.006451	10 0.003266 9999
5 69	19 20	5 69	0.243326 0.869399 0.747235 0.000783	0.010212 0.977047 0.977991 0.000908	0.006057 0.908726 0.984371 0.013927	0.016110 0.909984 0.984370 0.017384	0.023117 0.938876 0.973102 0.006500	0.038669 0.975632 0.970768 0.019859	0.004581 0.968192 0.970669 -0.000528	0.058631 0.957648 0.963779 0.017247	-0.002809 0.988238 0.965215 0.009141	0.011028 0.986266 0.979922 -0.001582	-0.027366 0.973017 0.966120 -0.005076	-0.043577 0.901342 0.974468 -0.007081	-0.015618 0.989243 0.953683 -0.000169	7 0.003675 9999
5 70	19 20	5 70	0.328874 0.869399 0.553808 0.029228	0.043668 0.977047 0.941824 0.009011	-0.020400 0.908726 0.975636 0.008808	-0.019133 0.909984 0.975887 0.008169	0.048175 0.938876 0.946332 0.003310	0.022362 0.975632 0.963012 0.004140	0.029245 0.968192 0.987825 0.025623	0.069791 0.957648 0.924432 -0.007258	0.015159 0.988238 0.986328 0.006602	0.034824 0.986266 0.948478 0.012380	-0.051988 0.973017 0.816140 0.017806	-0.040794 0.901342 0.960657 0.013069	-0.001190 0.989243 0.990938 -0.005138	0 0.029228 9999
5 71	19 20	5 71	0.288702 0.869399 0.606945 -0.024924	0.033267 0.977047 0.969704 0.010765	-0.016305 0.908726 0.985820 0.004606	-0.010892 0.909984 0.989194 0.003217	0.032601 0.938876 0.970929 0.003872	0.033517 0.975632 0.944861 0.011558	-0.008012 0.968192 0.985518 -0.000881	0.071656 0.957648 0.946915 0.012704	0.000616 0.988238 0.984223 0.009490	0.019707 0.986266 0.954003 0.000253	-0.060414 0.973017 0.858653 0.000092	-0.068283 0.901342 0.955283 -0.008409	0.029061 0.989243 0.970692 0.039789	0 0.000000 9999
5 72	19 20	5 72	0.236177 0.869399 0.796552 0.030411	-0.004220 0.977047 0.982568 -0.012365	-0.007111 0.908726 0.974041 0.012585	-0.005470 0.909984 0.973741 0.013703	0.033317 0.938876 0.961873 0.000305	0.033116 0.975632 0.953802 0.010992	0.016898 0.968192 0.959089 0.012396	0.064429 0.957648 0.945499 0.007074	0.033567 0.988238 0.988442 0.028176	0.015254 0.986266 0.978734 0.003573	0.001023 0.973017 0.974639 0.005038	-0.022941 0.901342 0.981895 -0.004071	0.017075 0.989243 0.990114 0.015105	0 0.030411 9999
5 73	19 20	5 73	0.271167 0.869399 0.648121 -0.006673	0.034457 0.977047 0.968591 0.012584	-0.029885 0.908726 0.986576 -0.008656	-0.023595 0.909984 0.987780 -0.002642	0.019754 0.938876 0.979052 0.003072	0.013559 0.975632 0.937314 -0.017708	-0.009330 0.968192 0.989075 -0.008238	0.071374 0.957648 0.927619 -0.003325	0.003338 0.988238 0.984752 0.003355	0.000225 0.986266 0.983040 -0.011022	-0.048499 0.973017 0.862880 0.008439	-0.063687 0.901342 0.961920 -0.011183	0.004242 0.989243 0.986488 0.006829	0 0.000000 9999
5 74	19 20	5 74	0.250316 0.869399 0.731627 0.010264	0.018244 0.977047 0.980164 0.017646	0.028107 0.908726 0.988843 0.016235	0.027711 0.909984 0.990536 0.017647	-0.006509 0.938876 0.975049 0.008734	0.009481 0.975632 0.984418 0.011526	-0.017410 0.968192 0.922797 -0.010696	-0.020014 0.957648 0.958800 0.010907	0.003648 0.988238 0.989428 -0.000425	-0.009175 0.986266 0.957303 0.005960	0.013435 0.973017 0.986848 0.009358	-0.037338 0.901342 0.988647 -0.020284	-0.010340 0.989243 0.988405 -0.013135	7 0.010581 9999
5 75	19 20	5 75	0.128331 0.869399 0.879328 -0.018102	-0.012321 0.977047 0.976133 -0.010543	-0.027128 0.908726 0.980213 -0.015504	-0.025583 0.909984 0.981109 -0.013986	0.028592 0.938876 0.962598 0.002433	0.000303 0.975632 0.960362 -0.011645	0.006617 0.968192 0.938333 -0.002300	0.056878 0.957648 0.940761 0.008223	0.016360 0.988238 0.987663 0.012635	0.008851 0.986266 0.975979 0.000839	0.004939 0.973017 0.984117 -0.017661	0.006526 0.901342 0.981628 0.010639	0.006947 0.989243 0.986974 0.002238	0 0.000000 9999
5 76	19 20	5 76	0.256135 0.869399 0.774285 0.015594	0.017331 0.977047 0.979353 0.009803	0.020194 0.908726 0.986210 0.011491	0.026044 0.909984 0.987118 0.016716	-0.014181 0.938876 0.982276 -0.003184	-0.014915 0.975632 0.991258 -0.013438	0.001233 0.968192 0.956424 0.009250	-0.049253 0.957648 0.978911 -0.029548	0.007434 0.988238 0.984585 0.000560	-0.028062 0.986266 0.961394 -0.014983	0.014591 0.973017 0.985440 0.002148	-0.020926 0.901342 0.985021 -0.006175	0.014078 0.989243 0.990733 0.010466	7 -0.021466 9999
5 77	19 18	5 77	0.253018 0.869399 0.768796 0.006726	-0.007598 0.977047 0.974096 0.011158	0.003803 0.908726 0.988575 0.003118	0.013047 0.909984 0.991201 0.015507	-0.047680 0.938876 0.970032 -0.018614	0.001992 0.975632 0.989655 -0.005722	-0.005093 0.968192 0.965653 0.004592	-0.068020 0.957648 0.941557 -0.009038	0.006290 0.988238 0.980852 0.000236	-0.018125 0.986266 0.963770 -0.003798	0.006785 0.973017 0.988040 -0.004246	-0.002793 0.901342 0.986859 0.011582	-0.004549 0.989243 0.987593 -0.008856	4 -0.011189 9999
5 78	19 18	5 78	0.262876 0.869399 0.782837 0.012677	-0.017162 0.977047 0.965428 0.000911	-0.015914 0.908726 0.991742 -0.024168	0.002822 0.909984 0.990891 -0.012695	-0.051939 0.938876 0.967158 -0.013469	-0.050029 0.975632 0.965294 -0.041196	-0.052794 0.968192 0.972332 -0.050516	-0.067570 0.957648 0.977930 -0.042366	0.001581 0.988238 0.983210 0.004411	-0.006368 0.986266 0.973603 -0.005610	0.009892 0.973017 0.987773 -0.006836	-0.013403 0.901342 0.988181 0.002866	-0.017600 0.989243 0.947497 -0.004203	6 -0.025306 9999
5 79	19 19	5 79	0.247890 0.869399 0.776244 0.000440	-0.038836 0.977047 0.979174 -0.021398	0.015813 0.908726 0.988250 -0.004488	0.019226 0.909984 0.990052 -0.000330	-0.013231 0.938876 0.967620 0.033838	-0.023408 0.975632 0.972657 -0.009122	0.019218 0.968192 0.986395 0.021630	-0.063158 0.957648 0.961875 -0.016962	0.011196 0.988238 0.983835 0.002424	-0.006803 0.986266 0.979685 0.005737	0.019500 0.973017 0.988299 0.002706	-0.017986 0.901342 0.989084 0.013993	-0.005874 0.989243 0.980447 -0.001168	4 0.003859 9999
5 80	19 20	5 80	0.236395 0.869399 0.863343 0.011172	-0.012701 0.977047 0.984590 -0.013131	-0.030486 0.908726 0.990133 -0.011613	-0.032766 0.909984 0.990002 -0.012402	0.133124 0.938876 0.959684 0.066921	-0.026290 0.975632 0.981917 -0.037175	0.009783 0.968192 0.979823 0.003574	0.040886 0.957648 0.976331 0.022121	0.002632 0.988238 0.989367 -0.002639	0.027897 0.986266 0.977037 0.014194	-0.116336 0.973017 0.936499 -0.072165	-0.053913 0.901342 0.979697 -0.003152	-0.010698 0.989243 0.993711 -0.013172	4 0.027343 9999
5 81	19 20	5 81	0.263606 0.869399 0.801715 0.004915	0.023614 0.977047 0.947224 -0.005143	-0.049168 0.908726 0.982702 -0.029178	-0.046496 0.909984 0.984218 -0.024959	-0.037144 0.938876 0.986888 -0.028478	0.027713 0.975632 0.976466 0.022590	-0.026228 0.968192 0.988933 -0.024661	0.065044 0.957648 0.975727 0.032938	0.028569 0.988238 0.987847 0.022919	0.015308 0.986266 0.982973 0.005583	-0.025920 0.973017 0.971399 -0.000456	-0.143740 0.901342 0.946332 -0.041640	0.022843 0.989243 0.990494 0.019251	7 0.012724 9999
5 82	19 20	5 82	0.262310 0.869399 0.763802 0.000885	-0.007622 0.977047 0.982006 0.003005	-0.034896 0.908726 0.962922 -0.000754	-0.026428 0.909984 0.969075 -0.000613	-0.006802 0.938876 0.985284 0.001014	0.003425 0.975632 0.978970 -0.006954	-0.007469 0.968192 0.988136 -0.002506	0.034290 0.957648 0.977718 0.010553	-0.043581 0.988238 0.947694 -0.024876	0.023747 0.986266 0.975232 0.014684	-0.023110 0.973017 0.977818 -0.012531	-0.057503 0.901342 0.977887 -0.027858	-0.036094 0.989243 0.951216 -0.023806	8 -0.004692 9999
5 83	19 20	5 83	0.265232 0.869399 0.725970 -0.002200	0.037327 0.977047 0.930598 0.002006	-0.003545 0.908726 0.981797 0.005441	-0.000727 0.909984 0.981272 0.005810	0.034791 0.938876 0.980439 0.012579	0.038769 0.975632 0.963244 0.024045	0.004969 0.968192 0.983427 0.003658	0.076138 0.957648 0.945197 0.017174	-0.000353 0.988238 0.986311 -0.005712	0.016729 0.986266 0.971531 0.006343	-0.053348 0.973017 0.892559 -0.000803	-0.046580 0.901342 0.972862 0.001251	-0.013599 0.989243 0.987875 -0.019085	0 0.000000 9999
5 84	19 20	5 84	0.244436 0.869399 0.751716 0.001125	0.045330 0.977047 0.963512 0.018092	0.056459 0.908726 0.965356 0.026573	0.054712 0.909984 0.966929 0.025925	0.022526 0.938876 0.977053 0.000050	0.050417 0.975632 0.977230 0.042324	0.005268 0.968192 0.976350 0.000750	0.098332 0.957648 0.948413 0.040765	0.018829 0.988238 0.989197 0.011490	0.001655 0.986266 0.980425 -0.006254	-0.005498 0.973017 0.948413 0.023023	0.023533 0.901342 0.977330 0.015165	0.020149 0.989243 0.971011 0.016273	7 0.006772 9999
5 85	19 20	5 85	0.258350 0.869399 0.718883 0.006948	0.021641 0.977047 0.979087 0.007993	-0.016776 0.908726 0.980786 -0.018175	-0.014848 0.909984 0.981332 -0.014987	0.055097 0.938876 0.966376 0.019488	0.037970 0.975632 0.984198 0.033361	0.033257 0.968192 0.974864 0.022045	0.063189 0.957648 0.967254 0.024291	0.005461 0.988238 0.987072 -0.006590	-0.003102 0.986266 0.976699 -0.016869	-0.037143 0.973017 0.941040 -0.003224	-0.005823 0.901342 0.987935 -0.000158	-0.000853 0.989243 0.991952 -0.003458	7 0.012991 9999
5 86	19 20	5 86	0.259956 0.869399 0.722011 0.002401	-0.009296 0.977047 0.987321 -0.014998	0.096273 0.908726 0.939238 0.029751	0.097088 0.909984 0.939832 0.031835	0.064114 0.938876 0.939766 0.020370	-0.030668 0.975632 0.955223 -0.012886	0.026004 0.968192 0.906006 0.012075	0.004280 0.957648 0.987289 -0.003689	0.013083 0.988238 0.985772 0.003853	0.014372 0.986266 0.977406 -0.000532	-0.014785 0.973017 0.983578 -0.004950	0.063244 0.901342 0.964952 0.014789	0.004275 0.989243 0.989977 -0.000157	4 0.006993 9999
5 87	19 20	5 87	0.259195 0.869399 0.720337 -0.003425	0.029101 0.977047 0.963550 0.014954	0.007534 0.908726 0.960971 0.003742	0.008643 0.909984 0.962274 0.003126	0.015484 0.938876 0.970739 0.003799	0.027647 0.975632 0.952464 0.001435	0.002697 0.968192 0.977515 0.006731	0.038845 0.957648 0.952197 -0.003868	0.004025 0.988238 0.982959 0.005977	0.019203 0.986266 0.965790 0.003415	-0.043151 0.973017 0.917129 -0.004932	-0.039893 0.901342 0.973254 0.000332	0.015077 0.989243 0.990354 0.014724	0 0.000000 9999
5 88	19 20	5 88	0.224513 0.869399 0.767629 -0.003280	0.020228 0.977047 0.974115 0.015387	-0.017033 0.908726 0.956264 0.012451	-0.015190 0.909984 0.957558 0.012164	0.007495 0.938876 0.980407 0.008857	0.002658 0.975632 0.975401 0.018712	0.003186 0.968192 0.982376 0.008196	-0.003900 0.957648 0.982835 0.015308	0.006777 0.988238 0.984892 -0.000883	0.003230 0.986266 0.984071 0.002964	0.021388 0.973017 0.986060 0.015454	0.009852 0.901342 0.974508 0.012152	0.018250 0.989243 0.989628 0.015791	0 0.000000 9999
5 89	19 20	5 89	0.262619 0.869399 0.700806 0.015580	-0.020976 0.977047 0.985458 -0.011905	-0.022580 0.908726 0.974913 -0.007024	-0.020541 0.909984 0.975889 -0.004164	0.017120 0.938876 0.973615 0.007875	0.006950 0.975632 0.984611 0.008631	0.027131 0.968192 0.976001 0.031712	-0.002306 0.957648 0.985817 0.006477	-0.003722 0.988238 0.987679 -0.009073	-0.000504 0.986266 0.985271 -0.004709	-0.033748 0.973017 0.923904 -0.004124	-0.013885 0.901342 0.982011 0.004939	-0.010162 0.989243 0.988861 -0.005011	6 0.022228 9999
5 90	19 20	5 90	0.251689 0.869399 0.716567 -0.000749	-0.010477 0.977047 0.968298 0.006489	-0.025675 0.908726 0.947878 -0.004295	-0.023474 0.909984 0.950032 -0.003181	0.029052 0.938876 0.941421 -0.006301	0.002591 0.975632 0.982309 0.012875	-0.004281 0.968192 0.979534 0.007922	0.020216 0.957648 0.984254 0.015291	0.004124 0.988238 0.987378 -0.003658	0.030512 0.986266 0.979272 0.020981	-0.034999 0.973017 0.939208 -0.004166	-0.019116 0.901342 0.979097 -0.015518	-0.004499 0.989243 0.989280 -0.008319	0 0.000000 9999
5 91	19 20	5 91	0.193773 0.869399 0.833689 0.006534	0.029533 0.977047 0.928884 -0.000333	-0.027932 0.908726 0.991753 -0.019166	-0.019495 0.909984 0.991244 -0.014379	0.023937 0.938876 0.973187 0.003346	-0.033861 0.975632 0.963970 -0.014484	0.007445 0.968192 0.972980 -0.003304	-0.010084 0.957648 0.980524 -0.000503	0.018627 0.988238 0.986737 0.011023	0.035192 0.986266 0.959659 0.017375	0.026298 0.973017 0.974730 0.007232	-0.016262 0.901342 0.979948 0.003854	0.007245 0.989243 0.990590 0.004599	2 -0.011191 9999
5 92	19 20	5 92	0.223610 0.869399 0.730627 -0.011239	-0.004616 0.977047 0.978202 0.007572	-0.019523 0.908726 0.985793 -0.012558	-0.019830 0.909984 0.985723 -0.012495	-0.036361 0.938876 0.964837 -0.013549	-0.024274 0.975632 0.958845 -0.003026	-0.019113 0.968192 0.984371 -0.015811	-0.033106 0.957648 0.971493 -0.006211	-0.009050 0.988238 0.985900 -0.009485	-0.013387 0.986266 0.978473 -0.014252	0.016642 0.973017 0.989709 0.013588	-0.029229 0.901342 0.983403 -0.014116	-0.024466 0.989243 0.925243 -0.011252	0 0.000000 9999
5 93	19 20	5 93	0.229435 0.869399 0.711541 -0.022135	-0.033922 0.977047 0.982386 -0.020272	-0.007496 0.908726 0.959269 0.007102	-0.007469 0.909984 0.960586 0.005880	0.046372 0.938876 0.944289 0.005758	0.018998 0.975632 0.981450 0.025708	0.019794 0.968192 0.978484 0.022526	0.021892 0.957648 0.982297 0.005825	0.033388 0.988238 0.985742 0.026590	-0.001038 0.986266 0.980238 -0.013649	-0.035615 0.973017 0.943015 -0.008199	0.001173 0.901342 0.980278 -0.011108	0.022580 0.989243 0.988838 0.015508	0 0.000000 9999
5 94	19 20	5 94	0.208800 0.869399 0.768269 -0.010802	0.038104 0.977047 0.938788 0.006196	-0.003809 0.908726 0.982963 -0.003331	-0.004873 0.909984 0.982534 -0.004820	0.002691 0.938876 0.982943 0.003294	-0.013959 0.975632 0.939829 0.009717	-0.004157 0.968192 0.985158 -0.009030	-0.017607 0.957648 0.975107 0.009140	-0.003915 0.988238 0.988840 -0.009873	0.004666 0.986266 0.967645 -0.014374	0.021290 0.973017 0.976740 0.007916	-0.027922 0.901342 0.967959 0.011861	-0.005082 0.989243 0.985403 0.000691	0 0.000000 9999
5 95	19 20	5 95	0.104573 0.869399 0.887524 -0.009541	0.026615 0.977047 0.946570 0.000531	0.000972 0.908726 0.991665 0.012283	-0.002019 0.909984 0.991592 0.011856	-0.015934 0.938876 0.985054 0.000141	0.039718 0.975632 0.943679 0.021281	-0.000684 0.968192 0.990904 -0.001797	0.056233 0.957648 0.954681 0.008537	-0.000940 0.988238 0.989656 -0.007696	-0.001169 0.986266 0.988150 -0.008449	-0.004804 0.973017 0.978723 -0.014932	-0.045572 0.901342 0.972542 -0.006564	0.002619 0.989243 0.989724 -0.000522	0 0.000000 9999
5 96	19 20	5 96	0.180058 0.869399 0.843561 0.002984	0.029113 0.977047 0.957042 0.008376	0.002761 0.908726 0.992668 -0.000558	0.001960 0.909984 0.991252 -0.000362	0.020399 0.938876 0.973176 0.006643	-0.037936 0.975632 0.963322 -0.015485	0.012000 0.968192 0.978102 0.002973	-0.012510 0.957648 0.987581 -0.003326	-0.004402 0.988238 0.989873 -0.010926	0.014962 0.986266 0.974076 -0.000380	0.001140 0.973017 0.982048 -0.015156	-0.029237 0.901342 0.984515 0.001922	0.015617 0.989243 0.962156 0.013092	8 -0.005710 9999
5 97	19 20	5 97	0.218262 0.869399 0.769861 0.014031	0.040929 0.977047 0.971030 0.025696	0.007532 0.908726 0.973338 -0.000060	0.011510 0.909984 0.973180 0.003957	0.042453 0.938876 0.974416 0.028037	0.046539 0.975632 0.950054 0.018660	0.019017 0.968192 0.982133 0.010693	0.078732 0.957648 0.948079 0.022729	0.008004 0.988238 0.986240 0.010087	0.008386 0.986266 0.977019 -0.003259	-0.038574 0.973017 0.944200 -0.007632	-0.016606 0.901342 0.981953 0.008534	0.005438 0.989243 0.990892 0.005042	4 0.019834 9999
5 98	19 20	5 98	0.171644 0.869399 0.814684 -0.004134	0.025156 0.977047 0.951695 -0.001952	0.023212 0.908726 0.964583 0.002061	0.022591 0.909984 0.964525 -0.000499	0.019628 0.938876 0.972560 -0.003713	-0.005504 0.975632 0.966597 -0.019891	0.014696 0.968192 0.979039 0.006804	0.045006 0.957648 0.940372 -0.009684	0.004095 0.988238 0.987031 0.000233	0.003811 0.986266 0.980579 -0.009978	-0.014820 0.973017 0.963831 -0.003508	0.001982 0.901342 0.972310 -0.006513	-0.001636 0.989243 0.990033 -0.001728	0 0.000000 9999
5 99	19 19	5 99	0.207197 0.869399 0.820380 0.005125	-0.034442 0.977047 0.926163 -0.003517	0.021947 0.908726 0.982912 0.013027	0.029509 0.909984 0.988137 0.016307	-0.021570 0.938876 0.975835 0.006795	0.015170 0.975632 0.957118 0.000808	-0.012068 0.968192 0.976273 0.002442	0.063379 0.957648 0.945002 0.006477	-0.041335 0.988238 0.930662 -0.017977	0.026252 0.986266 0.954526 0.006468	0.014015 0.973017 0.983409 -0.000138	-0.032337 0.901342 0.975301 -0.000556	0.011314 0.989243 0.986522 0.008203	8 -0.009599 9999
5 100	19 18	5 100	0.223564 0.869399 0.808144 -0.005933	-0.020997 0.977047 0.980372 -0.007352	0.009998 0.908726 0.990662 0.008479	0.025904 0.909984 0.989976 0.017338	-0.035378 0.938876 0.952800 0.024526	-0.008825 0.975632 0.979144 0.000120	-0.000846 0.968192 0.980090 0.009663	-0.062669 0.957648 0.951082 -0.009628	0.004590 0.988238 0.981132 -0.000960	-0.038013 0.986266 0.965793 -0.022637	0.020158 0.973017 0.985009 0.005124	-0.017907 0.901342 0.985311 0.011793	-0.003338 0.989243 0.986272 -0.011814	0 0.000000 9999
5 101	19 20	5 101	0.242827 0.869399 0.730439 -0.016347	0.020238 0.977047 0.968464 0.003980	0.002148 0.908726 0.979356 0.001912	0.001193 0.909984 0.981808 0.001676	0.029038 0.938876 0.968893 0.011411	0.013786 0.975632 0.978892 0.002904	-0.002126 0.968192 0.975220 0.006955	0.022696 0.957648 0.974727 0.001687	0.014933 0.988238 0.985012 0.005862	0.008837 0.986266 0.972278 -0.001800	-0.057297 0.973017 0.884489 -0.013318	-0.040509 0.901342 0.974418 -0.001492	-0.012086 0.989243 0.989852 -0.016652	0 0.000000 9999
5 102	19 20	5 102	0.304758 0.869399 0.826094 0.116716	-0.026380 0.977047 0.971542 -0.017819	-0.320179 0.908726 0.878407 -0.247156	-0.312380 0.909984 0.882157 -0.236779	0.250262 0.938876 0.898543 0.172857	0.019645 0.975632 0.979103 0.030013	0.122645 0.968192 0.970148 0.103322	0.110656 0.957648 0.951502 0.063481	-0.003189 0.988238 0.988663 -0.008026	0.089464 0.986266 0.978936 0.075648	0.053127 0.973017 0.973467 0.020579	0.308508 0.901342 0.890561 0.208320	0.026378 0.989243 0.989889 0.021644	2 -0.169844 3
5 103	19 20	5 103	0.122862 0.869399 0.883616 -0.013354	0.003395 0.977047 0.979387 -0.009040	0.005464 0.908726 0.988765 0.003749	0.005352 0.909984 0.988204 0.002660	0.028029 0.938876 0.983233 0.004591	-0.008775 0.975632 0.961811 -0.021951	0.042118 0.968192 0.966520 0.027773	0.042837 0.957648 0.952396 -0.014440	0.007652 0.988238 0.988335 0.003834	0.012668 0.986266 0.986946 0.006675	-0.010189 0.973017 0.974319 -0.006587	-0.048244 0.901342 0.978282 -0.005043	0.003946 0.989243 0.991208 -0.000188	0 0.000000 9999
5 104	19 20	5 104	0.245867 0.869399 0.764678 0.003681	-0.005381 0.977047 0.957443 0.011524	-0.012513 0.908726 0.990817 -0.008466	-0.004702 0.909984 0.988952 -0.003273	-0.049252 0.938876 0.956710 -0.010085	-0.020452 0.975632 0.987171 -0.016625	-0.016735 0.968192 0.968315 -0.005096	-0.000005 0.957648 0.981625 0.003027	-0.024395 0.988238 0.937701 -0.001408	0.015429 0.986266 0.965808 0.003289	-0.010319 0.973017 0.972288 -0.007989	-0.035755 0.901342 0.976021 0.003529	0.016938 0.989243 0.988918 0.011989	4 -0.006093 9999
5 105	19 20	5 105	0.252401 0.869399 0.717816 0.010562	0.026830 0.977047 0.943915 -0.006468	-0.008385 0.908726 0.981215 -0.002122	-0.008276 0.909984 0.981219 -0.000552	0.034302 0.938876 0.981203 0.016696	0.031483 0.975632 0.934639 0.002864	0.010179 0.968192 0.988374 0.009033	0.068220 0.957648 0.922543 0.001717	0.025179 0.988238 0.988326 0.018121	0.002917 0.986266 0.981696 -0.004761	-0.056556 0.973017 0.877194 -0.007549	-0.034533 0.901342 0.960043 0.014377	0.024459 0.989243 0.989504 0.022159	8 0.013835 9999
5 106	19 20	5 106	0.237089 0.869399 0.745638 0.004181	0.047786 0.977047 0.983562 0.032135	-0.008900 0.908726 0.980886 0.001862	-0.009965 0.909984 0.981464 0.000089	0.010858 0.938876 0.971676 -0.005401	0.043232 0.975632 0.967072 0.029701	-0.011784 0.968192 0.969995 -0.022845	0.086900 0.957648 0.961315 0.049696	0.021349 0.988238 0.979958 0.017383	0.015490 0.986266 0.978492 0.005010	0.024407 0.973017 0.984735 0.023756	-0.033904 0.901342 0.980871 0.004429	-0.008350 0.989243 0.966695 -0.005101	7 0.014415 9999
5 107	19 20	5 107	0.257896 0.869399 0.698771 0.004902	0.005935 0.977047 0.984320 0.004181	0.054012 0.908726 0.951485 0.002115	0.053575 0.909984 0.950999 0.003091	0.052409 0.938876 0.935046 0.012620	-0.019799 0.975632 0.957674 0.004078	-0.008896 0.968192 0.921811 -0.020847	0.026520 0.957648 0.984327 0.020369	0.016438 0.988238 0.988671 0.009555	0.004085 0.986266 0.978071 -0.006852	-0.014499 0.973017 0.974277 -0.003219	0.032134 0.901342 0.962349 -0.006263	0.016092 0.989243 0.988464 0.007278	6 -0.010109 9999
5 108	19 20	5 108	0.209619 0.869399 0.768607 0.000968	-0.028269 0.977047 0.987766 -0.023573	0.073093 0.908726 0.940152 0.011286	0.072956 0.909984 0.940222 0.010052	0.038388 0.938876 0.933890 -0.004293	-0.031391 0.975632 0.934816 -0.006823	0.011999 0.968192 0.933574 0.002972	0.001684 0.957648 0.986777 0.003363	0.003311 0.988238 0.988458 -0.002522	0.028377 0.986266 0.974409 0.014464	-0.006718 0.973017 0.960945 -0.000345	0.054022 0.901342 0.959136 -0.002243	-0.000483 0.989243 0.989277 -0.004056	1 -0.004777 9999
5 109	19 15	5 109	0.203775 0.869399 0.841169 -0.002889	-0.002475 0.977047 0.978472 0.007171	0.013734 0.908726 0.992255 -0.000794	0.029930 0.909984 0.992169 0.018639	-0.081723 0.938876 0.915058 -0.010701	-0.015464 0.975632 0.964489 0.003393	-0.012316 0.968192 0.982111 -0.007429	-0.092073 0.957648 0.927004 -0.022600	0.009445 0.988238 0.974051 -0.002245	-0.021664 0.986266 0.952047 -0.001498	0.020619 0.973017 0.969856 -0.004412	-0.092022 0.901342 0.907980 -0.004770	0.013660 0.989243 0.989285 0.009598	0 0.000000 9999
5 110	19 20	5 110	0.280391 0.869399 0.640341 0.004063	-0.032713 0.977047 0.970919 -0.016532	-0.004353 0.908726 0.979449 0.001810	-0.000243 0.909984 0.980768 0.005101	-0.029748 0.938876 0.958082 -0.002118	-0.016128 0.975632 0.946546 0.006723	0.005736 0.968192 0.976404 0.006707	-0.054935 0.957648 0.956766 -0.011389	-0.003760 0.988238 0.983422 -0.008423	-0.017600 0.986266 0.967080 -0.022261	0.028171 0.973017 0.981248 0.019376	-0.017298 0.901342 0.984759 0.007893	-0.025616 0.989243 0.817938 0.001385	9 -0.009510 9999
5 111	19 20	5 111	0.262982 0.869399 0.673292 0.015431	0.023658 0.977047 0.979432 0.009112	-0.003524 0.908726 0.983069 0.000531	-0.003377 0.909984 0.982315 0.000051	0.029545 0.938876 0.957663 -0.001027	0.025391 0.975632 0.985607 0.022876	-0.002787 0.968192 0.984627 0.000633	0.037365 0.957648 0.980591 0.008304	0.002511 0.988238 0.988552 -0.002857	0.024476 0.986266 0.971043 0.009112	-0.058004 0.973017 0.898657 -0.015129	-0.044536 0.901342 0.968406 -0.004007	0.001625 0.989243 0.988451 -0.003656	0 0.015431 9999
5 112	19 18	5 112	0.215925 0.869399 0.756431 0.004402	0.017224 0.977047 0.957894 -0.002772	-0.063379 0.908726 0.955669 -0.024919	-0.063995 0.909984 0.956089 -0.024798	0.029422 0.938876 0.976190 0.017291	-0.038372 0.975632 0.964851 -0.023690	0.002775 0.968192 0.981789 -0.000677	-0.011846 0.957648 0.981398 -0.004628	0.006919 0.988238 0.986896 -0.000614	0.023080 0.986266 0.950984 0.006526	0.003710 0.973017 0.969460 -0.003662	0.026430 0.901342 0.979646 0.024164	0.001375 0.989243 0.988371 -0.005072	2 -0.010473 9999
5 113	19 6	5 113	0.315704 0.869399 0.589026 -0.000083	-0.038365 0.977047 0.925328 0.000487	0.103218 0.908726 0.885056 -0.010078	0.127161 0.909984 0.873208 0.001829	-0.106543 0.938876 0.838060 -0.022603	0.018918 0.975632 0.979387 0.009618	-0.039286 0.968192 0.879688 -0.009626	-0.138906 0.957648 0.785752 -0.017313	0.042774 0.988238 0.918648 0.017827	-0.041487 0.986266 0.841361 0.000448	0.105439 0.973017 0.820530 0.038757	-0.190320 0.901342 0.774352 -0.023951	0.012475 0.989243 0.977263 0.001481	0 0.000000 9999
5 114	19 20	5 114	0.262033 0.869399 0.644552 -0.019637	-0.000108 0.977047 0.981192 0.005083	-0.043270 0.908726 0.957487 0.000687	-0.041864 0.909984 0.960494 0.000471	0.027594 0.938876 0.942046 -0.010170	0.016969 0.975632 0.991340 0.010403	0.004187 0.968192 0.980350 0.005052	0.039802 0.957648 0.967707 0.007937	-0.011750 0.988238 0.985096 -0.022383	0.031952 0.986266 0.920689 0.013323	-0.048388 0.973017 0.917044 -0.003129	-0.001286 0.901342 0.968830 -0.001855	-0.019649 0.989243 0.979187 -0.020650	0 0.000000 9999
6 7	19 20	6 7	0.236440 0.771038 0.853752 0.023359	0.024989 0.985203 0.983904 0.018822	0.039734 0.901554 0.969188 -0.025906	0.040774 0.901875 0.969501 -0.025008	0.046167 0.944986 0.975338 0.011090	-0.004797 0.988127 0.975894 -0.001328	0.007412 0.958404 0.976639 -0.017348	0.064170 0.925152 0.958791 0.000797	0.027255 0.984645 0.987156 0.025210	0.005340 0.989286 0.986111 -0.003378	-0.004862 0.971665 0.976359 -0.006605	0.011969 0.911195 0.975322 -0.022491	0.025622 0.989335 0.979029 0.030732	2 -0.024600 9999
6 8	19 20	6 8	0.171653 0.771038 0.788556 -0.016935	0.015668 0.985203 0.980865 0.010975	-0.028000 0.901554 0.976667 -0.005188	-0.026996 0.901875 0.976882 -0.005213	0.035478 0.944986 0.957561 -0.015693	-0.033363 0.988127 0.938782 -0.019830	0.042341 0.958404 0.957843 -0.001912	0.031228 0.925152 0.937170 -0.038593	0.004024 0.984645 0.983450 -0.003593	-0.006221 0.989286 0.970796 -0.019199	0.004671 0.971665 0.988267 -0.005023	-0.019692 0.911195 0.978812 0.002693	-0.013626 0.989335 0.985421 -0.015750	0 0.000000 9999
6 9	19 20	6 9	0.235831 0.771038 0.693797 0.004083	0.022799 0.985203 0.959803 0.005989	-0.017410 0.901554 0.984593 -0.003384	-0.015450 0.901875 0.985493 -0.001630	0.000014 0.944986 0.978171 -0.023992	-0.008354 0.988127 0.960805 0.004251	-0.018833 0.958404 0.985808 -0.012405	0.035112 0.925152 0.969478 -0.015780	-0.003989 0.984645 0.987634 -0.011540	-0.009587 0.989286 0.978347 -0.015394	-0.050493 0.971665 0.885840 -0.001777	-0.058327 0.911195 0.968839 -0.005164	0.000812 0.989335 0.982964 0.003824	4 -0.009897 9999
6 10	19 20	6 10	0.286969 0.771038 0.752356 0.029199	0.017353 0.985203 0.989141 0.015513	0.005505 0.901554 0.981851 0.002997	0.013169 0.901875 0.983628 0.006888	-0.038855 0.944986 0.982424 -0.041575	0.004543 0.988127 0.982512 0.010855	-0.063866 0.958404 0.969891 -0.032605	0.005646 0.925152 0.980090 0.013100	-0.006091 0.984645 0.987156 -0.004973	-0.001939 0.989286 0.981332 -0.003833	-0.016351 0.971665 0.971707 0.002427	-0.076419 0.911195 0.978083 -0.024373	-0.000138 0.989335 0.991642 0.001001	4 -0.034842 9999
6 11	19 20	6 11	0.175876 0.771038 0.855642 -0.013333	-0.006074 0.985203 0.950568 0.017799	-0.088079 0.901554 0.926256 -0.014578	-0.086475 0.901875 0.928193 -0.012233	0.015951 0.944986 0.970298 -0.020934	-0.017185 0.988127 0.980757 -0.016851	0.028351 0.958404 0.979158 0.003509	0.011815 0.925152 0.976244 -0.002099	-0.000527 0.984645 0.978788 -0.004645	-0.001976 0.989286 0.965847 -0.013262	0.058893 0.971665 0.977268 0.040428	0.063108 0.911195 0.942395 -0.005095	0.002887 0.989335 0.988398 -0.000627	0 0.000000 9999
6 12	19 20	6 12	0.215007 0.771038 0.696996 -0.002865	0.014326 0.985203 0.989504 0.020380	0.010995 0.901554 0.980184 -0.002869	0.011101 0.901875 0.980863 -0.002567	0.026572 0.944986 0.947779 -0.036540	0.006473 0.988127 0.980282 0.002104	-0.005528 0.958404 0.984312 -0.012346	0.008715 0.925152 0.984588 -0.008920	0.000289 0.984645 0.985715 -0.005288	0.008190 0.989286 0.972336 -0.005349	-0.039598 0.971665 0.929964 0.004518	-0.040094 0.911195 0.984284 -0.032285	0.001774 0.989335 0.981623 0.001670	0 0.000000 9999
6 13	19 20	6 13	0.227147 0.771038 0.729429 -0.006123	0.028200 0.985203 0.981475 0.032564	-0.018821 0.901554 0.988829 -0.007909	-0.015369 0.901875 0.987782 -0.005090	-0.062388 0.944986 0.975655 -0.046268	0.015230 0.988127 0.970755 0.008784	-0.036837 0.958404 0.988442 -0.034804	-0.035789 0.925152 0.971417 -0.024985	-0.010650 0.984645 0.985323 -0.021053	0.002417 0.989286 0.979271 -0.009051	0.014917 0.971665 0.983611 0.015200	-0.087934 0.911195 0.978088 -0.029957	-0.020571 0.989335 0.895426 0.003284	0 0.000000 9999
6 14	19 20	6 14	0.176673 0.771038 0.802097 -0.022472	-0.016608 0.985203 0.977279 -0.005395	0.006315 0.901554 0.993973 -0.004556	0.023627 0.901875 0.991485 0.004510	-0.073040 0.944986 0.953411 -0.022122	0.002857 0.988127 0.978405 -0.005945	-0.011847 0.958404 0.990627 -0.004371	-0.056451 0.925152 0.951300 0.005943	-0.000629 0.984645 0.977597 -0.011718	-0.024517 0.989286 0.953194 -0.011539	0.005929 0.971665 0.986698 -0.007806	-0.006579 0.911195 0.989376 0.018131	0.005924 0.989335 0.986874 0.004906	0 0.000000 9999
6 15	19 20	6 15	0.192301 0.771038 0.700398 -0.020968	-0.010708 0.985203 0.970414 0.004690	-0.105074 0.901554 0.909665 -0.022806	-0.105579 0.901875 0.912490 -0.023589	0.027925 0.944986 0.950198 -0.030298	-0.007797 0.988127 0.989131 -0.006069	0.005222 0.958404 0.983938 -0.002743	0.015381 0.925152 0.964341 -0.035035	0.018323 0.984645 0.988502 0.014247	0.008129 0.989286 0.971392 -0.003864	0.005126 0.971665 0.974322 0.011226	0.071580 0.911195 0.962095 0.010172	0.009112 0.989335 0.988219 0.005327	0 0.000000 9999
6 16	19 20	6 16	0.221214 0.771038 0.671065 -0.019546	0.000287 0.985203 0.982707 -0.005708	-0.007227 0.901554 0.979757 0.018173	-0.005925 0.901875 0.981238 0.019353	0.028605 0.944986 0.953461 -0.025862	0.007321 0.988127 0.983637 0.015691	-0.024581 0.958404 0.986396 -0.021052	0.020538 0.925152 0.959545 -0.030463	-0.021124 0.984645 0.986352 -0.027908	0.011056 0.989286 0.971374 -0.001733	-0.051353 0.971665 0.889753 0.000870	-0.040306 0.911195 0.978041 -0.001423	-0.011339 0.989335 0.991431 -0.013899	0 0.000000 9999
6 17	19 20	6 17	0.220435 0.771038 0.699520 -0.010863	-0.042002 0.985203 0.966481 -0.027624	-0.004000 0.901554 0.988316 -0.005590	0.002009 0.901875 0.989127 -0.000224	-0.058064 0.944986 0.954783 -0.012646	0.009693 0.988127 0.951793 -0.008240	-0.013356 0.958404 0.986802 -0.005357	-0.054921 0.925152 0.965306 -0.011842	0.000953 0.984645 0.989878 0.000038	-0.001582 0.989286 0.965252 -0.009092	0.005931 0.971665 0.980683 -0.014342	-0.037370 0.911195 0.981442 0.004748	-0.034135 0.989335 0.856636 -0.013334	0 0.000000 9999
6 18	19 20	6 18	0.175837 0.771038 0.874209 0.011658	-0.018005 0.985203 0.984733 -0.009138	0.041348 0.901554 0.990233 0.031659	0.041558 0.901875 0.991290 0.032239	-0.055274 0.944986 0.970020 -0.009304	0.003881 0.988127 0.982106 -0.002269	-0.024446 0.958404 0.989026 -0.022045	-0.090071 0.925152 0.960127 -0.033549	0.025354 0.984645 0.978079 0.017240	-0.021544 0.989286 0.960759 -0.007203	0.031448 0.971665 0.988975 0.020902	-0.038295 0.911195 0.980281 -0.011608	-0.008142 0.989335 0.989546 -0.013697	7 -0.019777 9999
6 19	19 20	6 19	0.212206 0.771038 0.691955 -0.012601	-0.006180 0.985203 0.985487 0.000324	0.017344 0.901554 0.972981 -0.000156	0.018722 0.901875 0.972830 0.003154	0.054819 0.944986 0.941805 -0.007203	0.007755 0.988127 0.984841 0.002577	0.021141 0.958404 0.983306 0.005672	0.024820 0.925152 0.985460 -0.005922	0.001068 0.984645 0.989663 -0.005493	0.014033 0.989286 0.979380 0.006836	-0.020307 0.971665 0.952161 0.017851	0.005751 0.911195 0.989201 0.007618	0.002677 0.989335 0.988985 -0.004161	0 0.000000 9999
6 20	19 20	6 20	0.220718 0.771038 0.655873 -0.016023	0.001774 0.985203 0.980006 -0.010790	-0.018342 0.901554 0.973974 0.009557	-0.018082 0.901875 0.975611 0.009116	0.034745 0.944986 0.952019 -0.014505	-0.005746 0.988127 0.981376 0.003807	-0.008197 0.958404 0.987594 -0.008795	0.054994 0.925152 0.954558 -0.001902	0.010811 0.984645 0.987190 0.003819	0.007090 0.989286 0.975908 -0.005265	-0.057342 0.971665 0.887491 -0.004344	-0.052983 0.911195 0.977095 -0.021701	0.014699 0.989335 0.987243 0.014235	0 0.000000 9999
6 21	19 20	6 21	0.203402 0.771038 0.725412 -0.008653	0.029496 0.985203 0.982489 0.021843	0.010926 0.901554 0.983562 0.015293	0.007784 0.901875 0.985112 0.014098	0.040912 0.944986 0.967649 0.007387	-0.008480 0.988127 0.969634 -0.005537	0.014955 0.958404 0.980498 0.002496	0.024330 0.925152 0.969355 -0.013043	-0.004657 0.984645 0.987451 -0.009383	0.025518 0.989286 0.974006 0.012580	-0.036904 0.971665 0.935350 -0.001883	-0.040305 0.911195 0.975956 0.001276	-0.017401 0.989335 0.976161 -0.017179	0 0.000000 9999
6 22	19 20	6 22	0.154760 0.771038 0.862466 -0.009323	0.029332 0.985203 0.930276 -0.000695	-0.016541 0.901554 0.988861 -0.004206	-0.015802 0.901875 0.989083 -0.003725	-0.014713 0.944986 0.976993 0.006629	-0.017248 0.988127 0.937391 -0.000169	-0.001946 0.958404 0.989531 -0.007687	0.080850 0.925152 0.945166 0.004243	0.006224 0.984645 0.986857 0.001886	0.001183 0.989286 0.988727 -0.003501	0.004291 0.971665 0.975461 -0.001044	-0.067224 0.911195 0.964634 -0.007390	0.010258 0.989335 0.986496 0.007618	0 0.000000 9999
6 23	19 20	6 23	0.189364 0.771038 0.783379 -0.010227	-0.040501 0.985203 0.935206 -0.014012	0.001076 0.901554 0.992371 -0.003348	0.003921 0.901875 0.990896 -0.008462	-0.034928 0.944986 0.957520 0.001828	-0.015062 0.988127 0.928714 0.001657	-0.046636 0.958404 0.960529 -0.005756	0.074232 0.925152 0.939157 0.011854	-0.047085 0.984645 0.936207 -0.022936	0.022761 0.989286 0.960529 0.009350	0.017412 0.971665 0.986134 -0.001185	-0.014406 0.911195 0.985392 0.014783	-0.001033 0.989335 0.981663 -0.005578	0 0.000000 9999
6 24	19 20	6 24	0.291753 0.771038 0.552975 -0.001192	0.006061 0.985203 0.984232 0.000046	0.004679 0.901554 0.974160 -0.008239	0.004214 0.901875 0.974882 -0.009653	0.103617 0.944986 0.910868 0.031486	-0.001990 0.988127 0.976901 -0.002981	0.017098 0.958404 0.975240 0.006772	0.043189 0.925152 0.962218 -0.010855	0.000970 0.984645 0.987091 -0.008121	0.050611 0.989286 0.949409 0.035093	-0.063227 0.971665 0.835478 0.003202	-0.034958 0.911195 0.968445 0.008272	0.011441 0.989335 0.987764 0.007099	0 0.000000 9999
6 25	19 20	6 25	0.216549 0.771038 0.675805 -0.014142	0.004132 0.985203 0.987214 0.004597	0.021501 0.901554 0.987252 0.014630	0.021091 0.901875 0.987104 0.015331	0.053894 0.944986 0.956346 0.010884	-0.010404 0.988127 0.985601 -0.011578	-0.016500 0.958404 0.976130 -0.013717	-0.004447 0.925152 0.977977 -0.013795	0.019185 0.984645 0.988022 0.010153	0.005409 0.989286 0.978795 0.002640	-0.053201 0.971665 0.908767 -0.010739	-0.045086 0.911195 0.975262 -0.011534	0.000689 0.989335 0.988597 -0.003815	0 0.000000 9999
6 26	19 20	6 26	0.212107 0.771038 0.805210 0.020275	-0.001626 0.985203 0.985722 0.000491	0.004224 0.901554 0.992339 -0.007628	0.002356 0.901875 0.993045 -0.009415	-0.046335 0.944986 0.966670 -0.016843	0.028415 0.988127 0.989739 0.022329	-0.070373 0.958404 0.941884 -0.019300	-0.040345 0.925152 0.962508 0.000679	0.004372 0.984645 0.985893 -0.003635	-0.022241 0.989286 0.930945 -0.001956	0.029582 0.971665 0.978590 0.011582	-0.032201 0.911195 0.989114 -0.013590	-0.008146 0.989335 0.992782 -0.009514	0 0.020275 9999
6 27	19 20	6 27	0.212090 0.771038 0.707322 -0.005705	0.006113 0.985203 0.952474 -0.020504	-0.022526 0.901554 0.963144 -0.002303	-0.018190 0.901875 0.967458 0.000959	0.021489 0.944986 0.964347 -0.004329	-0.022532 0.988127 0.937601 -0.004762	-0.031106 0.958404 0.970480 -0.012681	0.047283 0.925152 0.948661 -0.004104	-0.010571 0.984645 0.982418 -0.019380	0.008625 0.989286 0.954861 -0.004410	-0.047298 0.971665 0.867238 0.006471	-0.048022 0.911195 0.956151 0.010398	-0.003018 0.989335 0.990053 -0.005574	0 0.000000 9999
6 28	19 20	6 28	0.219646 0.771038 0.733561 0.003061	0.034285 0.985203 0.966377 0.023464	0.017518 0.901554 0.948696 -0.000022	0.017202 0.901875 0.951877 -0.002657	0.046574 0.944986 0.960831 0.003305	-0.021801 0.988127 0.974700 -0.012004	0.008466 0.958404 0.979615 0.010652	0.045634 0.925152 0.972707 0.012929	0.011415 0.984645 0.979832 0.006516	0.016746 0.989286 0.962238 0.007595	-0.042712 0.971665 0.896917 0.003814	-0.013636 0.911195 0.975849 0.002405	0.001144 0.989335 0.988180 -0.002261	7 0.006291 9999
6 29	19 20	6 29	0.220729 0.771038 0.833645 -0.002238	0.028887 0.985203 0.919383 -0.001805	-0.009517 0.901554 0.988571 -0.008743	-0.005767 0.901875 0.989471 -0.008006	-0.006957 0.944986 0.973331 -0.010900	0.002028 0.988127 0.964919 -0.006940	0.035431 0.958404 0.962520 0.000275	0.006162 0.925152 0.987759 0.005660	0.017892 0.984645 0.953441 0.016123	0.032635 0.989286 0.962201 0.020776	0.042901 0.971665 0.974323 0.012697	-0.021341 0.911195 0.983543 0.010717	0.021832 0.989335 0.988801 0.023082	0 0.000000 9999
6 30	19 20	6 30	0.209198 0.771038 0.666526 -0.017344	0.026505 0.985203 0.919338 -0.004339	-0.027783 0.901554 0.964936 -0.014588	-0.027797 0.901875 0.965458 -0.014028	0.033912 0.944986 0.972442 0.000806	-0.001400 0.988127 0.951647 0.017080	0.003747 0.958404 0.982405 -0.005675	0.085862 0.925152 0.917819 0.005184	-0.001769 0.984645 0.982529 -0.009760	0.017725 0.989286 0.979496 0.008339	-0.059964 0.971665 0.824519 0.010594	-0.068619 0.911195 0.953641 0.001269	0.001647 0.989335 0.987214 -0.002810	0 0.000000 9999
6 31	19 20	6 31	0.212696 0.771038 0.780729 -0.007497	0.020260 0.985203 0.966307 -0.004253	-0.032138 0.901554 0.938747 -0.004425	-0.032426 0.901875 0.938918 -0.005434	0.016006 0.944986 0.985772 -0.009046	-0.025519 0.988127 0.940885 -0.010013	0.000769 0.958404 0.977500 -0.001328	0.091864 0.925152 0.952856 0.010646	0.008055 0.984645 0.986815 0.000647	0.006592 0.989286 0.990119 0.002190	-0.042343 0.971665 0.910988 0.008248	-0.076748 0.911195 0.945747 -0.017454	0.012654 0.989335 0.987809 0.007366	0 0.000000 9999
6 32	19 20	6 32	0.271262 0.771038 0.815614 0.014486	0.064026 0.985203 0.926874 0.034359	-0.028542 0.901554 0.984860 -0.022079	-0.020685 0.901875 0.985717 -0.015925	0.049599 0.944986 0.976458 0.039782	-0.033928 0.988127 0.962295 -0.029964	0.068391 0.958404 0.971238 0.048335	0.054844 0.925152 0.946395 0.010019	0.018206 0.984645 0.987902 0.011349	0.039024 0.989286 0.964488 0.026513	0.025142 0.971665 0.988018 0.009482	-0.078571 0.911195 0.977902 -0.021720	-0.001835 0.989335 0.990933 -0.003808	6 0.026461 9999
6 33	19 20	6 33	0.223243 0.771038 0.689123 -0.007533	-0.000083 0.985203 0.988550 0.003678	0.028100 0.901554 0.961978 0.003195	0.027223 0.901875 0.962508 0.001793	0.056259 0.944986 0.941546 0.004591	0.023839 0.988127 0.980401 0.016859	0.026118 0.958404 0.981266 0.018630	0.008633 0.925152 0.982915 -0.007005	0.000825 0.984645 0.987733 -0.007760	0.011027 0.989286 0.967693 0.000323	-0.048637 0.971665 0.903533 -0.001941	-0.013374 0.911195 0.985277 -0.003163	-0.007833 0.989335 0.990201 -0.009354	0 0.000000 9999
6 34	19 20	6 34	0.191906 0.771038 0.795054 -0.003600	-0.020270 0.985203 0.970332 -0.002760	0.118389 0.901554 0.875250 0.015768	0.117076 0.901875 0.875539 0.015260	0.076948 0.944986 0.925493 0.008976	0.025866 0.988127 0.903630 0.001513	0.100442 0.958404 0.879079 0.019036	-0.022827 0.925152 0.986371 0.001174	0.011495 0.984645 0.985579 0.006393	0.000270 0.989286 0.983947 -0.007817	0.047711 0.971665 0.967237 0.023222	0.111675 0.911195 0.911005 0.023008	0.009316 0.989335 0.987912 0.004958	0 0.000000 9999
6 35	19 20	6 35	0.173634 0.771038 0.884373 -0.003901	0.025610 0.985203 0.951267 0.004070	-0.014035 0.901554 0.990125 -0.020089	-0.016304 0.901875 0.991725 -0.023866	0.046963 0.944986 0.961761 0.008448	0.005043 0.988127 0.959093 -0.007445	0.065744 0.958404 0.958359 0.024272	-0.018405 0.925152 0.966885 -0.007580	-0.011713 0.984645 0.980733 -0.015449	0.000260 0.989286 0.960830 -0.022928	0.050965 0.971665 0.982750 0.030305	-0.019864 0.911195 0.982731 0.004243	-0.005444 0.989335 0.989605 -0.009001	0 0.000000 9999
6 36	19 20	6 36	0.218431 0.771038 0.798985 0.000426	-0.020511 0.985203 0.982732 -0.008170	0.005329 0.901554 0.979048 0.001819	0.004406 0.901875 0.981865 0.000929	-0.074477 0.944986 0.935882 -0.016088	0.004421 0.988127 0.980680 -0.004685	-0.047663 0.958404 0.972915 -0.018460	-0.101514 0.925152 0.935955 -0.025931	0.008799 0.984645 0.982942 0.002467	-0.031073 0.989286 0.944624 -0.011797	0.029653 0.971665 0.988853 0.017392	-0.047221 0.911195 0.982622 -0.014156	0.001451 0.989335 0.991143 -0.002706	7 -0.003324 9999
6 37	19 20	6 37	0.229379 0.771038 0.698269 -0.004830	-0.009435 0.985203 0.988105 -0.012677	0.052974 0.901554 0.920303 -0.008552	0.052730 0.901875 0.920903 -0.010446	0.081149 0.944986 0.933591 0.023029	0.025840 0.988127 0.951079 0.011695	0.048487 0.958404 0.917882 -0.004317	0.027236 0.925152 0.987160 0.018690	0.037444 0.984645 0.986487 0.030013	-0.002688 0.989286 0.980948 -0.013245	-0.018807 0.971665 0.964943 -0.005620	0.035618 0.911195 0.972767 0.009690	0.010497 0.989335 0.988496 0.007221	0 0.000000 9999
6 38	19 20	6 38	0.226121 0.771038 0.656429 -0.004526	-0.014800 0.985203 0.974574 -0.006865	-0.013603 0.901554 0.955959 -0.003312	-0.010365 0.901875 0.959738 0.000532	-0.026956 0.944986 0.962852 0.005285	0.006365 0.988127 0.936500 -0.007530	-0.009289 0.958404 0.982590 0.001652	-0.027187 0.925152 0.973069 0.009268	0.008092 0.984645 0.968555 -0.003575	0.008668 0.989286 0.951398 -0.001563	-0.000947 0.971665 0.985982 -0.011142	-0.034349 0.911195 0.972485 -0.005257	-0.039278 0.989335 0.812541 -0.014716	0 0.000000 9999
6 39	19 20	6 39	0.193718 0.771038 0.789162 -0.009671	0.007494 0.985203 0.968113 0.023579	0.016872 0.901554 0.992170 0.017552	0.020339 0.901875 0.991814 0.018720	-0.053280 0.944986 0.940911 -0.001736	0.021837 0.988127 0.987859 0.017847	-0.011977 0.958404 0.976109 0.014520	-0.069783 0.925152 0.959550 -0.016811	0.018547 0.984645 0.984315 0.020399	-0.012688 0.989286 0.962224 -0.000375	0.010285 0.971665 0.986322 -0.003243	-0.010999 0.911195 0.988966 0.014456	0.007323 0.989335 0.987158 0.003255	0 0.000000 9999
6 40	19 20	6 40	0.205510 0.771038 0.672888 -0.026104	-0.014983 0.985203 0.962992 0.002942	-0.076179 0.901554 0.922818 -0.018993	-0.075595 0.901875 0.924207 -0.020462	0.065948 0.944986 0.924108 0.008146	0.008030 0.988127 0.990373 0.005780	-0.002863 0.958404 0.983194 0.014740	0.026669 0.925152 0.971991 -0.003565	0.018583 0.984645 0.989230 0.011011	0.021225 0.989286 0.967594 0.010235	-0.012980 0.971665 0.953125 0.012941	0.042868 0.911195 0.982016 0.019850	-0.003502 0.989335 0.989380 -0.008186	0 0.000000 9999
6 41	19 20	6 41	0.227617 0.771038 0.621751 -0.014838	-0.001593 0.985203 0.985948 -0.003286	-0.006359 0.901554 0.969583 0.006228	-0.005851 0.901875 0.969576 0.006221	0.058683 0.944986 0.960112 0.015853	-0.001665 0.988127 0.988809 0.005397	-0.013392 0.958404 0.977835 0.006344	0.041871 0.925152 0.977408 0.000587	0.015644 0.984645 0.986367 0.004380	0.021914 0.989286 0.979323 0.011310	-0.071515 0.971665 0.858198 -0.012990	-0.049731 0.911195 0.964196 0.005329	0.009264 0.989335 0.989440 0.002538	0 0.000000 9999
6 42	19 20	6 42	0.235997 0.771038 0.658458 0.012465	0.000195 0.985203 0.984413 -0.001590	0.004478 0.901554 0.980207 0.020310	0.016964 0.901875 0.983739 0.025829	0.041680 0.944986 0.979687 0.018821	0.002412 0.988127 0.982557 0.007774	0.020615 0.958404 0.988533 0.027985	0.045040 0.925152 0.977404 0.006770	-0.018489 0.984645 0.950110 -0.000003	0.014818 0.989286 0.975754 0.003317	-0.011657 0.971665 0.945405 0.013880	-0.053360 0.911195 0.963351 0.004392	-0.035380 0.989335 0.906757 -0.016656	6 0.018677 9999
6 43	19 20	6 43	0.220987 0.771038 0.670646 0.000319	-0.013447 0.985203 0.975929 -0.019589	-0.064218 0.901554 0.963125 -0.027037	-0.059839 0.901875 0.963293 -0.023359	0.067598 0.944986 0.959365 0.015609	-0.007123 0.988127 0.979733 -0.000895	0.012256 0.958404 0.984741 0.011892	0.061500 0.925152 0.956696 0.012354	-0.001364 0.984645 0.988075 -0.009958	-0.003548 0.989286 0.979013 -0.014833	-0.047380 0.971665 0.918393 -0.013688	0.015169 0.911195 0.984245 0.022362	-0.005192 0.989335 0.988907 -0.008149	2 -0.002937 9999
6 44	19 20	6 44	0.136675 0.771038 0.877138 -0.004435	-0.011646 0.985203 0.973667 -0.008398	0.016693 0.901554 0.991733 0.002984	0.013208 0.901875 0.987593 -0.008842	0.020408 0.944986 0.979241 0.004390	-0.003167 0.988127 0.973452 0.006799	0.037573 0.958404 0.969642 0.013602	0.067047 0.925152 0.950647 0.023745	-0.023201 0.984645 0.976501 -0.014263	0.024225 0.989286 0.960441 0.011149	0.001128 0.971665 0.981800 -0.011777	-0.042755 0.911195 0.989624 -0.018980	-0.007088 0.989335 0.991548 -0.007775	0 0.000000 9999
6 45	19 20	6 45	0.167049 0.771038 0.904084 0.017993	0.006275 0.985203 0.984378 -0.006999	0.109103 0.901554 0.944568 0.024616	0.108614 0.901875 0.943970 0.025100	0.052204 0.944986 0.961208 0.002480	-0.022954 0.988127 0.991310 -0.021902	0.044193 0.958404 0.961839 -0.003222	0.069294 0.925152 0.941569 -0.006639	0.011678 0.984645 0.986280 0.001651	0.001192 0.989286 0.989604 -0.001684	0.021175 0.971665 0.980161 0.004702	0.087287 0.911195 0.950911 0.009127	0.002560 0.989335 0.988537 -0.007000	0 0.017993 9999
6 46	19 18	6 46	0.181178 0.771038 0.815492 -0.022579	-0.018350 0.985203 0.963814 -0.002977	-0.002953 0.901554 0.993986 -0.005145	-0.006584 0.901875 0.994719 -0.009746	-0.043942 0.944986 0.956414 0.002697	-0.008540 0.988127 0.987889 -0.013993	-0.013584 0.958404 0.982965 0.001381	-0.054577 0.925152 0.956279 0.001782	-0.005865 0.984645 0.988364 -0.009542	-0.003889 0.989286 0.962740 0.011173	0.007489 0.971665 0.990429 -0.001326	-0.005267 0.911195 0.992659 0.000769	0.005085 0.989335 0.989144 0.002601	0 0.000000 9999
6 47	19 15	6 47	0.218864 0.771038 0.756441 -0.018098	-0.005749 0.985203 0.983021 -0.007122	-0.002722 0.901554 0.994737 -0.013335	-0.001995 0.901875 0.995070 -0.008332	-0.007649 0.944986 0.984194 0.001972	-0.026429 0.988127 0.982463 -0.018451	-0.043640 0.958404 0.921735 0.006283	-0.015373 0.925152 0.978115 0.009785	0.006284 0.984645 0.984225 0.000207	0.001874 0.989286 0.951723 0.020647	0.012406 0.971665 0.992162 0.006447	-0.018708 0.911195 0.982882 0.009878	0.006232 0.989335 0.988464 0.002995	0 0.000000 9999
6 48	19 14	6 48	0.224093 0.771038 0.804465 -0.002273	0.001393 0.985203 0.976708 0.014834	0.003767 0.901554 0.989042 0.001098	-0.005509 0.901875 0.993466 -0.006973	-0.031259 0.944986 0.980169 0.000775	0.003829 0.988127 0.982732 -0.004063	-0.012038 0.958404 0.988595 -0.015575	-0.038143 0.925152 0.970667 0.004767	0.019104 0.984645 0.983469 0.019265	-0.001096 0.989286 0.983980 0.007085	0.012589 0.971665 0.989186 0.006496	-0.018113 0.911195 0.979902 0.006041	-0.015924 0.989335 0.992046 -0.017541	0 0.000000 9999
6 49	19 20	6 49	0.281103 0.771038 0.808184 0.040832	0.008218 0.985203 0.971706 0.023774	-0.018477 0.901554 0.993584 -0.024103	-0.006109 0.901875 0.991566 -0.013504	-0.036067 0.944986 0.979392 -0.019766	0.000877 0.988127 0.980750 -0.000737	-0.020009 0.958404 0.963374 -0.012135	-0.037446 0.925152 0.978228 0.004543	-0.008713 0.984645 0.987711 -0.011799	-0.008006 0.989286 0.969475 0.001503	-0.014754 0.971665 0.987378 -0.011796	-0.018257 0.911195 0.988900 -0.006412	-0.004930 0.989335 0.972383 -0.001457	0 0.040832 225
6 50	19 19	6 50	0.472712 0.771038 0.827404 0.255901	0.005845 0.985203 0.990150 0.006224	0.265000 0.901554 0.915156 0.177157	0.265868 0.901875 0.916738 0.178417	0.124560 0.944986 0.949730 0.047653	-0.018304 0.988127 0.989444 -0.025435	0.067952 0.958404 0.978107 0.033845	0.190397 0.925152 0.955498 0.120772	-0.003520 0.984645 0.987072 -0.009233	0.001740 0.989286 0.992267 -0.002865	0.080856 0.971665 0.976434 0.048847	0.250212 0.911195 0.927817 0.157263	0.016750 0.989335 0.987303 0.009352	0 0.255901 1
6 51	19 20	6 51	0.307776 0.771038 0.757033 0.045013	-0.020542 0.985203 0.968721 -0.000593	-0.058358 0.901554 0.983414 -0.037447	-0.077945 0.901875 0.983659 -0.050211	-0.127697 0.944986 0.950165 -0.056916	0.006699 0.988127 0.983208 -0.002390	-0.095172 0.958404 0.962301 -0.052985	-0.120138 0.925152 0.960397 -0.051846	-0.002994 0.984645 0.983725 0.002504	0.009582 0.989286 0.982872 0.017966	0.054636 0.971665 0.977902 0.023765	-0.082696 0.911195 0.985670 -0.043220	-0.002378 0.989335 0.986773 0.002228	4 -0.050616 130
6 52	19 20	6 52	0.280205 0.771038 0.758792 0.024331	-0.001020 0.985203 0.984382 -0.004824	-0.107153 0.901554 0.966620 -0.088392	-0.100588 0.901875 0.969043 -0.082251	0.010388 0.944986 0.982322 -0.010705	-0.036274 0.988127 0.969272 -0.028014	-0.055756 0.958404 0.986366 -0.050242	0.061589 0.925152 0.969972 0.008301	-0.019264 0.984645 0.989384 -0.019272	0.006250 0.989286 0.979671 -0.002807	-0.040810 0.971665 0.940014 0.000320	-0.084564 0.911195 0.976457 -0.044438	-0.011185 0.989335 0.977798 -0.005065	2 -0.046375 163
6 53	19 20	6 53	0.437445 0.771038 0.758436 0.113920	-0.037320 0.985203 0.971748 -0.018785	-0.033112 0.901554 0.988863 -0.021579	-0.028557 0.901875 0.990171 -0.018019	-0.063696 0.944986 0.970158 -0.018020	0.033858 0.988127 0.944204 0.016552	-0.007736 0.958404 0.983225 -0.007028	-0.103955 0.925152 0.973326 -0.048609	0.034744 0.984645 0.986954 0.025972	0.013051 0.989286 0.970014 0.006552	0.051439 0.971665 0.983783 0.032589	-0.075423 0.911195 0.975034 -0.016956	-0.041143 0.989335 0.940069 -0.027410	0 0.113920 16
6 54	19 20	6 54	0.337475 0.771038 0.850950 0.087788	0.012507 0.985203 0.992514 0.010565	-0.079810 0.901554 0.986512 -0.077349	-0.079222 0.901875 0.985821 -0.077004	0.062981 0.944986 0.979261 0.022573	-0.021774 0.988127 0.945192 -0.002951	0.089115 0.958404 0.966021 0.036753	0.172967 0.925152 0.946902 0.084571	-0.008209 0.984645 0.989002 -0.013038	0.053637 0.989286 0.986893 0.046801	0.065684 0.971665 0.981405 0.036921	-0.089229 0.911195 0.975943 -0.032094	0.006653 0.989335 0.991728 0.003428	0 0.087788 36
6 55	19 20	6 55	0.200988 0.771038 0.809193 0.001214	0.048821 0.985203 0.936146 0.021258	-0.024745 0.901554 0.961295 -0.015191	-0.022583 0.901875 0.961661 -0.012913	0.001544 0.944986 0.989182 -0.004588	-0.025880 0.988127 0.933661 -0.009344	-0.012364 0.958404 0.987235 -0.017029	0.091938 0.925152 0.943470 0.022121	0.047026 0.984645 0.987607 0.039579	0.008750 0.989286 0.979934 -0.000942	-0.029375 0.971665 0.966415 -0.006168	-0.077307 0.911195 0.964553 -0.029908	0.031430 0.989335 0.988495 0.029864	8 0.006932 9999
6 56	19 20	6 56	0.272773 0.771038 0.757002 0.009345	0.004520 0.985203 0.966786 0.015293	-0.017613 0.901554 0.977652 -0.014514	-0.015564 0.901875 0.979498 -0.013933	-0.015977 0.944986 0.971078 0.007700	0.005407 0.988127 0.940961 -0.015617	-0.019554 0.958404 0.980142 -0.013923	-0.037641 0.925152 0.954599 -0.005061	0.016176 0.984645 0.987014 0.007715	0.017422 0.989286 0.946344 0.005043	-0.012846 0.971665 0.975934 0.003805	-0.056638 0.911195 0.969688 -0.003691	-0.015390 0.989335 0.871073 0.013275	2 -0.011646 9999
6 57	19 20	6 57	0.269310 0.771038 0.785069 0.026143	0.032164 0.985203 0.979931 0.015203	0.019861 0.901554 0.951317 -0.010873	0.018910 0.901875 0.953896 -0.010097	0.055124 0.944986 0.969442 0.018306	-0.030005 0.988127 0.967823 -0.020611	0.014393 0.958404 0.975215 0.001889	0.140778 0.925152 0.941617 0.052097	0.007285 0.984645 0.988756 0.000887	0.022335 0.989286 0.988530 0.016195	-0.058284 0.971665 0.955340 -0.030684	-0.030267 0.911195 0.961289 -0.021727	0.011120 0.989335 0.986655 0.008174	7 0.036905 305
6 58	19 20	6 58	0.379447 0.771038 0.851712 0.125105	0.079832 0.985203 0.939814 0.048443	-0.035818 0.901554 0.989882 -0.027768	-0.017454 0.901875 0.990607 -0.012741	0.022610 0.944986 0.987364 0.001294	-0.023839 0.988127 0.956094 -0.005439	0.073211 0.958404 0.976927 0.034048	0.177986 0.925152 0.942966 0.082283	-0.000051 0.984645 0.988948 -0.001220	0.027710 0.989286 0.978348 0.015204	0.102090 0.971665 0.976749 0.076672	-0.088163 0.911195 0.983675 -0.041398	-0.000432 0.989335 0.992308 -0.002091	0 0.125105 12
6 59	19 20	6 59	0.249610 0.771038 0.743580 0.005195	-0.030462 0.985203 0.951448 -0.012171	-0.006027 0.901554 0.985275 -0.003036	0.002098 0.901875 0.988123 0.002278	-0.083098 0.944986 0.935746 -0.013810	0.009395 0.988127 0.977259 -0.001833	-0.055707 0.958404 0.972386 -0.021869	-0.095665 0.925152 0.961896 -0.035267	-0.018617 0.984645 0.960216 -0.004797	-0.005274 0.989286 0.978679 -0.000935	0.021112 0.971665 0.984271 0.001647	-0.037132 0.911195 0.975524 0.007394	-0.012361 0.989335 0.984129 -0.006074	7 -0.013536 9999
6 60	19 20	6 60	0.227133 0.771038 0.803719 0.006952	-0.020961 0.985203 0.976837 -0.011317	0.143945 0.901554 0.888562 0.040930	0.143388 0.901875 0.889892 0.041878	0.093307 0.944986 0.920942 0.021374	0.016055 0.988127 0.917257 -0.011224	0.102130 0.958404 0.872440 0.020872	-0.026775 0.925152 0.980532 -0.008974	0.035280 0.984645 0.984387 0.025917	0.021214 0.989286 0.986137 0.013950	0.022636 0.971665 0.968668 -0.001916	0.101993 0.911195 0.916650 0.007342	0.017954 0.989335 0.988588 0.013998	8 0.013423 9999
6 61	19 20	6 61	0.225830 0.771038 0.806930 -0.009226	-0.017968 0.985203 0.974974 -0.007665	0.001588 0.901554 0.990050 -0.002473	0.015560 0.901875 0.988866 0.006756	-0.060768 0.944986 0.969197 -0.027798	0.007659 0.988127 0.983723 0.003196	-0.037867 0.958404 0.975170 -0.015996	-0.081172 0.925152 0.964247 -0.027521	0.000076 0.984645 0.985833 -0.005855	-0.021883 0.989286 0.962058 -0.008081	0.006829 0.971665 0.982593 -0.005672	-0.053371 0.911195 0.988256 -0.023817	-0.007928 0.989335 0.991086 -0.006503	0 0.000000 9999
6 62	19 20	6 62	0.208157 0.771038 0.819025 -0.002213	0.021028 0.985203 0.971425 0.013977	-0.004902 0.901554 0.985797 -0.015632	0.008743 0.901875 0.986495 -0.004626	-0.034030 0.944986 0.971623 -0.001085	-0.016701 0.988127 0.974327 -0.013000	-0.038515 0.958404 0.980862 -0.023418	-0.014465 0.925152 0.977846 -0.016118	0.016038 0.984645 0.984381 0.006925	-0.005882 0.989286 0.980161 -0.004188	-0.009995 0.971665 0.981535 -0.016229	-0.035617 0.911195 0.985618 -0.011648	0.004502 0.989335 0.990761 0.000611	0 0.000000 9999
6 63	19 20	6 63	0.201290 0.771038 0.758711 -0.011932	-0.051836 0.985203 0.900897 -0.018190	-0.119144 0.901554 0.884307 -0.015220	-0.117968 0.901875 0.885862 -0.014270	0.026215 0.944986 0.971427 -0.005301	0.010874 0.988127 0.989716 0.010036	-0.022369 0.958404 0.975073 -0.001269	-0.000630 0.925152 0.983701 -0.015724	0.001023 0.984645 0.985842 -0.007906	-0.000262 0.989286 0.981283 -0.011734	0.015993 0.971665 0.975390 -0.008375	0.104153 0.911195 0.933462 0.017224	-0.006849 0.989335 0.987921 -0.013158	0 0.000000 9999
6 64	19 20	6 64	0.220954 0.771038 0.708265 0.002116	-0.016342 0.985203 0.966433 0.000681	-0.067723 0.901554 0.912393 -0.005954	-0.063505 0.901875 0.922725 -0.002346	0.062723 0.944986 0.947685 0.013314	0.008792 0.988127 0.989372 0.009044	-0.004873 0.958404 0.972723 0.021546	0.032765 0.925152 0.971128 0.003235	0.018868 0.984645 0.982329 0.011326	0.007246 0.989286 0.971473 -0.002660	-0.033461 0.971665 0.941837 -0.000098	0.026868 0.911195 0.976161 0.009481	0.009327 0.989335 0.990362 0.003224	6 0.006752 9999
6 65	19 19	6 65	0.204064 0.771038 0.787709 0.002615	-0.001601 0.985203 0.980406 0.008882	0.025473 0.901554 0.993766 0.017138	0.015905 0.901875 0.991254 0.006999	-0.045625 0.944986 0.975159 -0.013736	-0.014048 0.988127 0.989557 -0.012996	-0.035342 0.958404 0.972328 -0.016603	-0.053319 0.925152 0.963263 -0.004020	0.025916 0.984645 0.987243 0.017814	-0.013921 0.989286 0.964563 -0.001988	0.006492 0.971665 0.989586 -0.001268	-0.032288 0.911195 0.993404 -0.021080	0.015367 0.989335 0.987442 0.012905	8 0.006825 9999
6 66	19 20	6 66	0.165386 0.771038 0.833042 -0.009756	-0.031796 0.985203 0.928091 0.004017	-0.116782 0.901554 0.923098 -0.030681	-0.116442 0.901875 0.921619 -0.030838	0.028415 0.944986 0.978944 0.006338	-0.011929 0.988127 0.988926 -0.007112	0.002206 0.958404 0.990579 0.001595	0.030539 0.925152 0.983489 0.009288	0.016988 0.984645 0.984266 0.007941	0.018608 0.989286 0.977857 0.009660	0.039712 0.971665 0.975965 0.014846	0.102158 0.911195 0.928392 0.005441	0.005264 0.989335 0.988960 -0.000380	0 0.000000 9999
6 67	19 20	6 67	0.226835 0.771038 0.663724 0.001716	-0.023603 0.985203 0.985744 -0.020833	-0.021518 0.901554 0.976104 -0.001367	-0.021853 0.901875 0.975403 -0.000663	0.059619 0.944986 0.957484 0.009613	0.007399 0.988127 0.987289 0.010994	-0.012158 0.958404 0.977458 0.008940	0.023222 0.925152 0.977328 -0.006947	0.015056 0.984645 0.989435 0.011336	0.011700 0.989286 0.984076 0.002668	-0.046741 0.971665 0.888001 0.004191	-0.035229 0.911195 0.973460 -0.000848	0.011793 0.989335 0.988581 0.008163	1 -0.005979 9999
6 68	19 20	6 68	0.236749 0.771038 0.671793 0.018037	-0.007778 0.985203 0.979364 0.000592	-0.065373 0.901554 0.953823 -0.029052	-0.060556 0.901875 0.956379 -0.026347	0.050548 0.944986 0.962010 0.019862	-0.000298 0.988127 0.974727 0.007905	-0.001464 0.958404 0.985284 0.002558	0.050945 0.925152 0.968422 0.007810	-0.017730 0.984645 0.987266 -0.016763	0.018173 0.989286 0.959030 0.004134	-0.027646 0.971665 0.944418 0.002459	0.006517 0.911195 0.977513 0.012297	-0.011580 0.989335 0.958464 -0.002961	2 -0.022891 9999
6 69	19 20	6 69	0.209833 0.771038 0.747235 -0.004750	0.022731 0.985203 0.977991 0.017599	-0.004106 0.901554 0.984371 -0.000782	0.008395 0.901875 0.984370 0.006680	0.027319 0.944986 0.973102 0.002615	-0.015917 0.988127 0.970768 -0.006089	0.005239 0.958404 0.970669 -0.012856	0.055146 0.925152 0.963779 0.018346	-0.020070 0.984645 0.965215 -0.011882	0.010485 0.989286 0.979922 0.003424	-0.025650 0.971665 0.966120 0.000454	-0.048351 0.911195 0.974468 -0.002974	-0.020790 0.989335 0.953683 -0.005954	0 0.000000 9999
6 70	19 20	6 70	0.278390 0.771038 0.553808 0.007099	0.047680 0.985203 0.941824 0.020437	-0.031093 0.901554 0.975636 -0.004478	-0.030214 0.901875 0.975887 -0.004172	0.091373 0.944986 0.946332 0.037694	-0.036768 0.988127 0.963012 -0.025251	0.045927 0.958404 0.987825 0.030463	0.105428 0.925152 0.924432 0.018833	0.010894 0.984645 0.986328 0.002760	0.023564 0.989286 0.948478 0.004046	-0.076167 0.971665 0.816140 -0.005357	-0.067672 0.911195 0.960657 -0.010642	-0.001025 0.989335 0.990938 -0.004925	4 0.016358 9999
6 71	19 20	6 71	0.256077 0.771038 0.606945 -0.010176	0.010241 0.985203 0.969704 -0.011388	-0.015481 0.901554 0.985820 0.009018	-0.004921 0.901875 0.989194 0.014676	0.038050 0.944986 0.970929 0.001995	0.008722 0.988127 0.944861 0.026006	-0.009934 0.958404 0.985518 -0.009484	0.074565 0.925152 0.946915 0.012088	-0.013887 0.984645 0.984223 -0.003989	0.022157 0.989286 0.954003 0.004819	-0.075011 0.971665 0.858653 -0.007231	-0.063867 0.911195 0.955283 0.007151	-0.014391 0.989335 0.970692 -0.008139	0 0.000000 9999
6 72	19 20	6 72	0.184819 0.771038 0.796552 0.025587	0.014640 0.985203 0.982568 0.010567	-0.027850 0.901554 0.974041 -0.013430	-0.027362 0.901875 0.973741 -0.012973	0.041871 0.944986 0.961873 0.000898	-0.007736 0.988127 0.953802 0.008472	0.044893 0.958404 0.959089 0.007323	0.079808 0.925152 0.945499 0.010969	0.004918 0.984645 0.988442 -0.005135	0.007976 0.989286 0.978734 -0.001636	-0.004058 0.971665 0.974639 -0.001395	-0.013973 0.911195 0.981895 0.006754	-0.008654 0.989335 0.990114 -0.013004	0 0.025587 9999
6 73	19 20	6 73	0.228585 0.771038 0.648121 0.001232	0.014433 0.985203 0.968591 -0.008591	-0.015123 0.901554 0.986576 0.002674	-0.012369 0.901875 0.987780 0.000615	0.018131 0.944986 0.979052 -0.009533	-0.010461 0.988127 0.937314 0.009437	-0.019263 0.958404 0.989075 -0.014172	0.094266 0.925152 0.927619 0.014228	-0.013816 0.984645 0.984752 -0.017167	0.015044 0.989286 0.983040 0.007621	-0.066840 0.971665 0.862880 -0.009255	-0.071606 0.911195 0.961920 -0.011426	-0.007688 0.989335 0.986488 -0.007601	8 -0.004599 9999
6 74	19 20	6 74	0.206275 0.771038 0.731627 -0.006875	-0.006194 0.985203 0.980164 -0.009375	0.017769 0.901554 0.988843 0.003730	0.014631 0.901875 0.990536 0.001718	-0.013129 0.944986 0.975049 0.006816	0.005969 0.988127 0.984418 0.006301	-0.035771 0.958404 0.922797 0.019221	-0.031419 0.925152 0.958800 0.002624	-0.009608 0.984645 0.989428 -0.015674	-0.010559 0.989286 0.957303 0.002520	0.013322 0.971665 0.986848 0.009377	-0.027108 0.911195 0.988647 -0.008950	0.009574 0.989335 0.988405 0.005398	0 0.000000 9999
6 75	19 20	6 75	0.121762 0.771038 0.879328 0.006749	-0.008345 0.985203 0.976133 -0.010964	-0.034558 0.901554 0.980213 -0.019888	-0.033507 0.901875 0.981109 -0.017434	0.029435 0.944986 0.962598 -0.010978	-0.018061 0.988127 0.960362 -0.006054	0.034547 0.958404 0.938333 -0.007945	0.050217 0.925152 0.940761 -0.006514	0.008539 0.984645 0.987663 -0.001385	0.002043 0.989286 0.975979 -0.006627	0.041062 0.971665 0.984117 0.023405	0.010720 0.911195 0.981628 0.009259	0.013753 0.989335 0.986974 0.008343	10 0.012568 9999
6 76	19 20	6 76	0.241536 0.771038 0.774285 0.000928	0.015096 0.985203 0.979353 0.010839	0.012448 0.901554 0.986210 0.005006	0.016730 0.901875 0.987118 0.004326	-0.004562 0.944986 0.982276 0.006676	-0.015626 0.988127 0.991258 -0.015771	-0.039658 0.958404 0.956424 0.006473	-0.018415 0.925152 0.978911 0.007358	0.013821 0.984645 0.984585 0.010489	-0.016173 0.989286 0.961394 -0.007819	0.018175 0.971665 0.985440 0.002950	-0.028220 0.911195 0.985021 -0.013320	-0.005281 0.989335 0.990733 -0.011466	8 0.003120 9999
6 77	19 18	6 77	0.234660 0.771038 0.768796 0.010180	-0.030978 0.985203 0.974096 -0.018793	-0.027462 0.901554 0.988575 -0.033523	-0.025701 0.901875 0.991201 -0.033137	-0.032347 0.944986 0.970032 0.004053	-0.014274 0.988127 0.989655 -0.007438	-0.068619 0.958404 0.965653 -0.028733	-0.080137 0.925152 0.941557 -0.017386	-0.005503 0.984645 0.980852 -0.017278	-0.001751 0.989286 0.963770 0.010895	0.026167 0.971665 0.988040 0.015363	-0.002016 0.911195 0.986859 0.012040	0.029456 0.989335 0.987593 0.025135	2 -0.018473 9999
6 78	19 18	6 78	0.250973 0.771038 0.782837 -0.014726	-0.013219 0.985203 0.965428 0.003872	0.013986 0.901554 0.991742 0.015385	0.015954 0.901875 0.990891 0.000671	-0.064414 0.944986 0.967158 -0.027007	0.010044 0.988127 0.965294 -0.000826	-0.015423 0.958404 0.972332 -0.014925	-0.051892 0.925152 0.977930 -0.005952	-0.001153 0.984645 0.983210 -0.002701	-0.027808 0.989286 0.973603 -0.030855	0.043826 0.971665 0.987773 0.027382	-0.022074 0.911195 0.988181 -0.009076	-0.012835 0.989335 0.947497 0.000217	0 0.000000 9999
6 79	19 19	6 79	0.235502 0.771038 0.776244 0.003032	-0.004642 0.985203 0.979174 0.008886	0.010760 0.901554 0.988250 -0.002725	0.017676 0.901875 0.990052 0.002839	-0.068795 0.944986 0.967620 -0.025511	0.015741 0.988127 0.972657 0.003551	-0.009175 0.958404 0.986395 -0.010981	-0.084693 0.925152 0.961875 -0.028040	0.033959 0.984645 0.983835 0.025846	-0.017529 0.989286 0.979685 -0.010352	0.043766 0.971665 0.988299 0.026573	-0.029424 0.911195 0.989084 -0.008379	0.006091 0.989335 0.980447 0.011258	7 -0.009220 9999
6 80	19 20	6 80	0.328213 0.771038 0.863343 0.077439	0.013466 0.985203 0.984590 0.012648	-0.023338 0.901554 0.990133 -0.014026	-0.026530 0.901875 0.990002 -0.016177	0.137463 0.944986 0.959684 0.074827	-0.035316 0.988127 0.981917 -0.028131	-0.002414 0.958404 0.979823 0.005921	0.092358 0.925152 0.976331 0.052316	0.010989 0.984645 0.989367 0.004280	0.024239 0.989286 0.977037 0.010857	-0.112514 0.971665 0.936499 -0.060066	-0.088705 0.911195 0.979697 -0.043608	-0.004968 0.989335 0.993711 -0.006445	0 0.077439 49
6 81	19 20	6 81	0.376615 0.771038 0.801715 0.100158	0.055569 0.985203 0.947224 0.024656	-0.066155 0.901554 0.982702 -0.034406	-0.063412 0.901875 0.984218 -0.031827	-0.030122 0.944986 0.986888 -0.020970	-0.011171 0.988127 0.976466 -0.002079	-0.012449 0.958404 0.988933 -0.016377	0.055721 0.925152 0.975727 0.013708	0.008901 0.984645 0.987847 0.000405	0.038997 0.989286 0.982973 0.033119	-0.004728 0.971665 0.971399 0.016679	-0.202759 0.911195 0.946332 -0.113211	0.024156 0.989335 0.990494 0.020755	0 0.100158 24
6 82	19 20	6 82	0.287845 0.771038 0.763802 0.030717	-0.008475 0.985203 0.982006 -0.001288	-0.047405 0.901554 0.962922 -0.021598	-0.034610 0.901875 0.969075 -0.014482	-0.008471 0.944986 0.985284 -0.008872	-0.011610 0.988127 0.978970 -0.003526	-0.027843 0.958404 0.988136 -0.019467	0.010088 0.925152 0.977718 -0.015262	-0.035777 0.984645 0.947694 -0.013919	0.021322 0.989286 0.975232 0.013305	-0.001329 0.971665 0.977818 0.007900	-0.040878 0.911195 0.977887 -0.002556	-0.028501 0.989335 0.951216 -0.013852	0 0.030717 9999
6 83	19 20	6 83	0.262207 0.771038 0.725970 0.013736	0.026415 0.985203 0.930598 -0.006974	0.004262 0.901554 0.981797 0.017146	0.005413 0.901875 0.981272 0.016434	0.035532 0.944986 0.980439 0.005124	-0.008949 0.988127 0.963244 0.006820	0.005923 0.958404 0.983427 -0.009962	0.085028 0.925152 0.945197 0.011857	-0.003912 0.984645 0.986311 -0.012744	0.009010 0.989286 0.971531 0.001081	-0.067965 0.971665 0.892559 -0.017444	-0.072284 0.911195 0.972862 -0.013108	-0.004678 0.989335 0.987875 -0.007111	0 0.013736 9999
6 84	19 20	6 84	0.211448 0.771038 0.751716 0.001549	0.027824 0.985203 0.963512 0.008412	0.061711 0.901554 0.965356 0.024386	0.060073 0.901875 0.966929 0.025350	0.043627 0.944986 0.977053 0.010263	-0.019770 0.988127 0.977230 -0.010230	0.047719 0.958404 0.976350 0.025732	0.075516 0.925152 0.948413 0.005374	0.029765 0.984645 0.989197 0.024031	0.011506 0.989286 0.980425 0.006909	-0.013938 0.971665 0.948413 0.012398	0.018233 0.911195 0.977330 0.016487	0.016087 0.989335 0.971011 0.015307	6 0.006313 9999
6 85	19 20	6 85	0.225549 0.771038 0.718883 0.007411	0.010657 0.985203 0.979087 -0.006894	-0.000372 0.901554 0.980786 0.002633	-0.000655 0.901875 0.981332 0.001997	0.075497 0.944986 0.966376 0.030059	-0.025026 0.988127 0.984198 -0.019974	0.054852 0.958404 0.974864 0.025633	0.061469 0.925152 0.967254 0.009096	0.039514 0.984645 0.987072 0.033894	0.027707 0.989286 0.976699 0.018065	-0.042671 0.971665 0.941040 -0.003114	0.000314 0.911195 0.987935 0.016525	0.005064 0.989335 0.991952 0.003633	8 0.015849 9999
6 86	19 20	6 86	0.240884 0.771038 0.722011 0.016475	0.012728 0.985203 0.987321 0.008671	0.109522 0.901554 0.939238 0.034318	0.108078 0.901875 0.939832 0.033350	0.083512 0.944986 0.939766 0.019972	0.003935 0.988127 0.955223 -0.010087	0.082201 0.958404 0.906006 0.015515	0.029019 0.925152 0.987289 0.019846	0.019972 0.984645 0.985772 0.012566	0.004421 0.989286 0.977406 -0.008234	-0.004766 0.971665 0.983578 0.004211	0.057858 0.911195 0.964952 0.002268	0.015089 0.989335 0.989977 0.012041	4 0.018139 9999
6 87	19 20	6 87	0.264314 0.771038 0.720337 0.010854	0.027590 0.985203 0.963550 0.015435	0.013612 0.901554 0.960971 0.003797	0.013525 0.901875 0.962274 0.003595	0.022947 0.944986 0.970739 0.004243	-0.018867 0.988127 0.952464 -0.005482	-0.010664 0.958404 0.977515 0.001477	0.053877 0.925152 0.952197 -0.002316	0.012453 0.984645 0.982959 0.009047	0.023738 0.989286 0.965790 0.011274	-0.039229 0.971665 0.917129 -0.000040	-0.041633 0.911195 0.973254 -0.005058	-0.002894 0.989335 0.990354 -0.004516	9 0.011062 9999
6 88	19 20	6 88	0.208112 0.771038 0.767629 0.004847	0.005543 0.985203 0.974115 0.000139	-0.038259 0.901554 0.956264 -0.012857	-0.035550 0.901875 0.957558 -0.011992	-0.006298 0.944986 0.980407 -0.009842	0.014057 0.988127 0.975401 0.007564	-0.013154 0.958404 0.982376 0.004321	-0.025309 0.925152 0.982835 -0.002185	-0.009956 0.984645 0.984892 -0.021140	-0.008967 0.989286 0.984071 -0.007218	0.018081 0.971665 0.986060 0.008202	0.028037 0.911195 0.974508 0.027923	0.003261 0.989335 0.989628 -0.000301	11 0.011634 9999
6 89	19 20	6 89	0.217670 0.771038 0.700806 -0.010805	-0.009793 0.985203 0.985458 -0.003127	-0.019162 0.901554 0.974913 0.000105	-0.017882 0.901875 0.975889 -0.000974	0.006209 0.944986 0.973615 -0.008055	0.012494 0.988127 0.984611 0.003070	-0.034077 0.958404 0.976001 -0.014164	-0.022149 0.925152 0.985817 -0.018699	0.000898 0.984645 0.987679 -0.002777	-0.005906 0.989286 0.985271 -0.012366	-0.020832 0.971665 0.923904 0.014396	-0.008831 0.911195 0.982011 0.014969	-0.008278 0.989335 0.988861 -0.001928	0 0.000000 9999
6 90	19 20	6 90	0.214948 0.771038 0.716567 -0.007849	-0.014341 0.985203 0.968298 -0.003164	-0.016695 0.901554 0.947878 0.010461	-0.015242 0.901875 0.950032 0.011201	0.058689 0.944986 0.941421 0.006437	0.017256 0.988127 0.982309 0.011495	-0.015071 0.958404 0.979534 -0.001353	0.001807 0.925152 0.984254 -0.004658	0.007029 0.984645 0.987378 -0.002837	-0.002133 0.989286 0.979272 -0.012453	-0.028879 0.971665 0.939208 0.008206	0.000994 0.911195 0.979097 0.009953	-0.004257 0.989335 0.989280 -0.009213	0 0.000000 9999
6 91	19 20	6 91	0.172690 0.771038 0.833689 -0.003909	0.024611 0.985203 0.928884 -0.010603	-0.013134 0.901554 0.991753 -0.001205	-0.009528 0.901875 0.991244 -0.000501	0.039520 0.944986 0.973187 0.017227	0.006163 0.988127 0.963970 -0.007617	0.050639 0.958404 0.972980 0.019244	-0.012172 0.925152 0.980524 -0.008140	0.014579 0.984645 0.986737 0.004224	0.016022 0.989286 0.959659 0.000217	0.022814 0.971665 0.974730 -0.002827	-0.028457 0.911195 0.979948 -0.001472	0.006776 0.989335 0.990590 0.004244	0 0.000000 9999
6 92	19 20	6 92	0.201052 0.771038 0.730627 0.009467	0.000729 0.985203 0.978202 0.007769	-0.009139 0.901554 0.985793 -0.004240	-0.008429 0.901875 0.985723 -0.003770	-0.018550 0.944986 0.964837 0.013816	0.029429 0.988127 0.958845 0.015066	0.016453 0.958404 0.984371 0.029766	-0.042247 0.925152 0.971493 -0.011989	-0.003935 0.984645 0.985900 -0.006589	0.002531 0.989286 0.978473 -0.001123	-0.005670 0.971665 0.989709 -0.012321	-0.006349 0.911195 0.983403 0.014645	-0.014145 0.989335 0.925243 0.001739	6 0.016787 9999
6 93	19 20	6 93	0.194162 0.771038 0.711541 -0.005990	-0.012597 0.985203 0.982386 -0.002703	-0.026414 0.901554 0.959269 -0.001071	-0.026892 0.901875 0.960586 -0.001837	0.072144 0.944986 0.944289 0.016456	0.018143 0.988127 0.981450 0.014587	0.007785 0.958404 0.978484 0.000494	0.032171 0.925152 0.982297 0.011854	0.002449 0.984645 0.985742 -0.007519	0.006049 0.989286 0.980238 -0.005551	-0.037809 0.971665 0.943015 -0.013351	0.006855 0.911195 0.980278 -0.007923	0.003664 0.989335 0.988838 -0.000897	0 0.000000 9999
6 94	19 20	6 94	0.173008 0.771038 0.768269 -0.000204	0.026457 0.985203 0.938788 -0.001544	-0.003482 0.901554 0.982963 -0.006204	-0.004874 0.901875 0.982534 -0.007788	-0.006935 0.944986 0.982943 -0.004556	0.024385 0.988127 0.939829 0.007532	0.017950 0.958404 0.985158 0.005565	-0.044376 0.925152 0.975107 -0.012922	-0.003833 0.984645 0.988840 -0.010728	0.015449 0.989286 0.967645 0.002499	0.037950 0.971665 0.976740 0.022339	-0.060970 0.911195 0.967959 -0.020255	-0.029019 0.989335 0.985403 -0.026972	0 0.000000 9999
6 95	19 20	6 95	0.089828 0.771038 0.887524 -0.005383	0.031717 0.985203 0.946570 0.006494	-0.008395 0.901554 0.991665 -0.004984	-0.006171 0.901875 0.991592 -0.000033	-0.029028 0.944986 0.985054 -0.013960	-0.026343 0.988127 0.943679 -0.012713	-0.004006 0.958404 0.990904 -0.010507	0.049113 0.925152 0.954681 -0.007395	0.031012 0.984645 0.989656 0.026077	-0.000220 0.989286 0.988150 -0.005625	0.016734 0.971665 0.978723 0.006903	-0.053402 0.911195 0.972542 -0.005928	0.019727 0.989335 0.989724 0.015286	0 0.000000 9999
6 96	19 20	6 96	0.172098 0.771038 0.843561 0.015122	0.022410 0.985203 0.957042 0.002396	0.005862 0.901554 0.992668 0.001261	0.004953 0.901875 0.991252 0.001588	0.021578 0.944986 0.973176 -0.002609	0.019111 0.988127 0.963322 0.002240	0.031898 0.958404 0.978102 0.003559	0.004723 0.925152 0.987581 0.009801	0.011775 0.984645 0.989873 0.006966	0.013832 0.989286 0.974076 0.001119	0.024067 0.971665 0.982048 0.009415	-0.034565 0.911195 0.984515 -0.003307	0.001447 0.989335 0.962156 0.000050	0 0.015122 9999
6 97	19 20	6 97	0.174128 0.771038 0.769861 -0.017804	0.011818 0.985203 0.971030 -0.002883	-0.007184 0.901554 0.973338 -0.019625	-0.004855 0.901875 0.973180 -0.018863	0.019319 0.944986 0.974416 -0.006053	-0.030875 0.988127 0.950054 -0.013360	0.008251 0.958404 0.982133 -0.008600	0.072703 0.925152 0.948079 0.006606	-0.019617 0.984645 0.986240 -0.016175	0.008603 0.989286 0.977019 -0.003791	-0.056696 0.971665 0.944200 -0.020143	-0.038018 0.911195 0.981953 -0.019209	-0.000843 0.989335 0.990892 -0.004302	0 0.000000 9999
6 98	19 20	6 98	0.146261 0.771038 0.814684 0.008844	0.023848 0.985203 0.951695 0.002097	0.023490 0.901554 0.964583 0.001386	0.023657 0.901875 0.964525 0.000543	0.009680 0.944986 0.972560 -0.018470	-0.022527 0.988127 0.966597 -0.013644	0.025908 0.958404 0.979039 -0.001587	0.051049 0.925152 0.940372 -0.019089	0.006068 0.984645 0.987031 0.001165	0.010046 0.989286 0.980579 0.000768	0.003799 0.971665 0.963831 0.020197	-0.010814 0.911195 0.972310 -0.013305	-0.003294 0.989335 0.990033 -0.006434	10 0.013365 9999
6 99	19 19	6 99	0.212620 0.771038 0.820380 0.021838	-0.055246 0.985203 0.926163 -0.027772	0.015291 0.901554 0.982912 -0.000265	0.021678 0.901875 0.988137 0.000903	-0.025236 0.944986 0.975835 0.000401	-0.023354 0.988127 0.957118 -0.009547	-0.059805 0.958404 0.976273 -0.029846	0.090455 0.925152 0.945002 0.020272	-0.060854 0.984645 0.930662 -0.036170	0.019424 0.989286 0.954526 0.004357	0.006484 0.971665 0.983409 -0.008969	-0.037334 0.911195 0.975301 -0.004195	0.008732 0.989335 0.986522 0.005370	8 -0.028105 9999
6 100	19 18	6 100	0.201008 0.771038 0.808144 -0.008141	-0.008941 0.985203 0.980372 0.003228	-0.016189 0.901554 0.990662 -0.017167	0.001926 0.901875 0.989976 -0.009469	-0.048634 0.944986 0.952800 0.012996	-0.010220 0.988127 0.979144 -0.017211	-0.022795 0.958404 0.980090 -0.030258	-0.066810 0.925152 0.951082 -0.005340	-0.002562 0.984645 0.981132 -0.010123	-0.020238 0.989286 0.965793 -0.009642	0.007099 0.971665 0.985009 -0.005843	-0.021303 0.911195 0.985311 0.006123	0.015095 0.989335 0.986272 0.008495	0 0.000000 9999
6 101	19 20	6 101	0.226834 0.771038 0.730439 0.002059	0.021353 0.985203 0.968464 0.002928	0.006239 0.901554 0.979356 0.005814	0.008422 0.901875 0.981808 0.007784	0.037711 0.944986 0.968893 0.003512	0.015640 0.988127 0.978892 0.026152	-0.024667 0.958404 0.975220 -0.006421	0.028518 0.925152 0.974727 0.001623	0.021268 0.984645 0.985012 0.013336	0.016086 0.989286 0.972278 0.008461	-0.054594 0.971665 0.884489 -0.004391	-0.053221 0.911195 0.974418 -0.010348	0.018645 0.989335 0.989852 0.016262	8 0.005240 9999
6 102	19 20	6 102	0.393296 0.771038 0.826094 0.092890	-0.023444 0.985203 0.971542 0.001621	-0.236894 0.901554 0.878407 -0.085150	-0.235422 0.901875 0.882157 -0.086910	0.191335 0.944986 0.898543 0.090281	0.060112 0.988127 0.979103 0.052672	0.077039 0.958404 0.970148 0.025457	0.174594 0.925152 0.951502 0.094377	-0.000404 0.984645 0.988663 -0.004943	0.044347 0.989286 0.978936 0.032279	0.067082 0.971665 0.973467 0.030574	0.206584 0.911195 0.890561 0.058158	0.015011 0.989335 0.989889 0.011699	7 0.093631 30
6 103	19 20	6 103	0.172126 0.771038 0.883616 0.003433	0.036491 0.985203 0.979387 0.028821	0.002784 0.901554 0.988765 -0.000175	0.005072 0.901875 0.988204 0.004782	0.044695 0.944986 0.983233 0.020139	-0.018713 0.988127 0.961811 -0.003498	0.057530 0.958404 0.966520 0.029776	0.094004 0.925152 0.952396 0.024371	-0.002746 0.984645 0.988335 -0.010101	0.007474 0.989286 0.986946 0.000637	-0.012994 0.971665 0.974319 -0.012506	-0.054589 0.911195 0.978282 -0.009295	-0.002370 0.989335 0.991208 -0.004552	6 0.010110 9999
6 104	19 20	6 104	0.239686 0.771038 0.764678 0.006088	-0.016251 0.985203 0.957443 0.001392	0.009036 0.901554 0.990817 0.019456	0.011525 0.901875 0.988952 0.021338	-0.038982 0.944986 0.956710 0.016596	0.019443 0.988127 0.987171 0.017444	-0.001866 0.958404 0.968315 0.025837	0.003379 0.925152 0.981625 0.016216	-0.038497 0.984645 0.937701 -0.011900	0.030956 0.989286 0.965808 0.021179	-0.009353 0.971665 0.972288 -0.003143	-0.037241 0.911195 0.976021 0.010400	0.039506 0.989335 0.988918 0.033746	6 0.012542 9999
6 105	19 20	6 105	0.205477 0.771038 0.717816 -0.001121	0.008698 0.985203 0.943915 -0.016454	0.014496 0.901554 0.981215 0.029348	0.014867 0.901875 0.981219 0.030930	0.022341 0.944986 0.981203 -0.005132	-0.015072 0.988127 0.934639 0.004054	0.007939 0.958404 0.988374 0.008085	0.085523 0.925152 0.922543 0.011014	0.008748 0.984645 0.988326 -0.002869	0.014597 0.989286 0.981696 0.006337	-0.073459 0.971665 0.877194 -0.020724	-0.069274 0.911195 0.960043 -0.017770	0.001590 0.989335 0.989504 -0.006054	0 0.000000 9999
6 106	19 20	6 106	0.199148 0.771038 0.745638 0.009249	0.008194 0.985203 0.983562 -0.002403	0.001353 0.901554 0.980886 0.014446	0.002577 0.901875 0.981464 0.015831	0.018775 0.944986 0.971676 -0.008391	-0.017835 0.988127 0.967072 -0.003868	0.032579 0.958404 0.969995 0.002651	0.058136 0.925152 0.961315 0.008846	-0.006107 0.984645 0.979958 -0.012864	0.015784 0.989286 0.978492 0.007385	0.009893 0.971665 0.984735 0.006229	-0.060644 0.911195 0.980871 -0.026995	-0.006395 0.989335 0.966695 -0.000445	8 -0.010908 9999
6 107	19 20	6 107	0.206957 0.771038 0.698771 -0.002420	0.000883 0.985203 0.984320 -0.002879	0.077927 0.901554 0.951485 0.023118	0.077501 0.901875 0.950999 0.024531	0.059870 0.944986 0.935046 -0.004175	0.034545 0.988127 0.957674 0.024762	0.074343 0.958404 0.921811 0.016630	0.014589 0.925152 0.984327 0.004797	0.011384 0.984645 0.988671 0.002332	0.013148 0.989286 0.978071 0.005093	-0.002339 0.971665 0.974277 0.007503	0.050614 0.911195 0.962349 -0.002570	0.031214 0.989335 0.988464 0.025637	0 0.000000 9999
6 108	19 20	6 108	0.174098 0.771038 0.768607 0.001229	-0.014317 0.985203 0.987766 -0.009126	0.104504 0.901554 0.940152 0.039805	0.104300 0.901875 0.940222 0.042305	0.062742 0.944986 0.933890 -0.000549	0.022389 0.988127 0.934816 0.005278	0.082052 0.958404 0.933574 0.030539	0.007154 0.925152 0.986777 0.006032	-0.002550 0.984645 0.988458 -0.008150	0.003339 0.989286 0.974409 -0.006173	-0.009588 0.971665 0.960945 -0.003720	0.069523 0.911195 0.959136 0.012335	-0.004180 0.989335 0.989277 -0.008013	6 0.006126 9999
6 109	19 15	6 109	0.205956 0.771038 0.841169 -0.008336	-0.011219 0.985203 0.978472 0.001466	0.012067 0.901554 0.992255 -0.005380	0.006169 0.901875 0.992169 -0.011461	-0.088068 0.944986 0.915058 -0.008704	0.023100 0.988127 0.964489 0.011195	0.006016 0.958404 0.982111 -0.003880	-0.092615 0.925152 0.927004 -0.004125	0.021227 0.984645 0.974051 0.015818	-0.005154 0.989286 0.952047 0.017734	0.010810 0.971665 0.969856 -0.011534	-0.075224 0.911195 0.907980 0.019202	0.014484 0.989335 0.989285 0.008487	0 0.000000 9999
6 110	19 20	6 110	0.227602 0.771038 0.640341 -0.010446	-0.026147 0.985203 0.970919 -0.017067	0.005562 0.901554 0.979449 0.018610	0.007931 0.901875 0.980768 0.020303	-0.047880 0.944986 0.958082 -0.011083	0.016667 0.988127 0.946546 0.003585	-0.023845 0.958404 0.976404 -0.006627	-0.071146 0.925152 0.956766 -0.020984	0.002869 0.984645 0.983422 -0.001944	0.003681 0.989286 0.967080 0.002971	0.012782 0.971665 0.981248 0.004339	-0.038315 0.911195 0.984759 -0.012708	-0.020495 0.989335 0.817938 0.012135	0 0.000000 9999
6 111	19 20	6 111	0.217011 0.771038 0.673292 -0.005183	0.009395 0.985203 0.979432 0.000844	0.008527 0.901554 0.983069 0.010826	0.007742 0.901875 0.982315 0.011188	0.049096 0.944986 0.957663 0.000285	-0.018302 0.988127 0.985607 -0.016025	-0.007519 0.958404 0.984627 -0.004534	0.042335 0.925152 0.980591 0.013520	0.005149 0.984645 0.988552 -0.000071	0.014069 0.989286 0.971043 0.000453	-0.059797 0.971665 0.898657 -0.013534	-0.050829 0.911195 0.968406 -0.005900	-0.001098 0.989335 0.988451 -0.006372	0 0.000000 9999
6 112	19 18	6 112	0.160475 0.771038 0.756431 -0.023410	0.024563 0.985203 0.957894 0.012087	-0.061695 0.901554 0.955669 -0.024023	-0.061703 0.901875 0.956089 -0.023036	0.026498 0.944986 0.976190 0.011944	0.008214 0.988127 0.964851 -0.006218	0.013757 0.958404 0.981789 0.001412	0.006401 0.925152 0.981398 0.019835	0.002378 0.984645 0.986896 -0.007989	0.017198 0.989286 0.950984 0.003812	0.000117 0.971665 0.969460 -0.015081	0.013292 0.911195 0.979646 0.012527	0.007681 0.989335 0.988371 0.001868	0 0.000000 9999
6 113	19 6	6 113	0.294414 0.771038 0.589026 0.005734	-0.024920 0.985203 0.925328 0.007908	0.123823 0.901554 0.885056 0.015593	0.147265 0.901875 0.873208 0.030032	-0.119098 0.944986 0.838060 -0.009907	-0.011227 0.988127 0.979387 -0.003696	-0.129716 0.958404 0.879688 -0.047457	-0.161423 0.925152 0.785752 -0.013309	0.043618 0.984645 0.918648 0.015499	-0.037533 0.989286 0.841361 -0.008072	0.098649 0.971665 0.820530 0.023495	-0.214152 0.911195 0.774352 -0.072251	0.039860 0.989335 0.977263 0.033255	6 -0.016496 9999
6 114	19 20	6 114	0.229102 0.771038 0.644552 0.006907	-0.028222 0.985203 0.981192 -0.028496	-0.049060 0.901554 0.957487 0.007747	-0.045376 0.901875 0.960494 0.008333	0.065089 0.944986 0.942046 0.020308	0.006414 0.988127 0.991340 0.005092	-0.003413 0.958404 0.980350 -0.007102	0.035750 0.925152 0.967707 -0.000107	0.021621 0.984645 0.985096 0.016392	0.017645 0.989286 0.920689 -0.000269	-0.064044 0.971665 0.917044 -0.018895	-0.004422 0.911195 0.968830 -0.021370	0.013050 0.989335 0.979187 0.017414	0 0.006907 9999
7 8	20 20	7 8	0.287746 0.853752 0.788556 -0.001120	0.014962 0.983904 0.980865 0.000771	-0.019660 0.969188 0.976667 -0.009948	-0.015782 0.969501 0.976882 -0.006092	0.016529 0.975338 0.957561 -0.025540	0.008667 0.975894 0.938782 -0.017355	0.016746 0.976639 0.957843 -0.017976	0.038547 0.958791 0.937170 -0.036433	-0.018601 0.987156 0.983450 -0.019293	0.019583 0.986111 0.970796 -0.003472	-0.014631 0.976359 0.988267 -0.017749	-0.018050 0.975322 0.978812 -0.009193	-0.014473 0.979029 0.985421 -0.006453	0 0.000000 9999
7 9	20 20	7 9	0.376239 0.853752 0.693797 0.047386	0.035221 0.983904 0.959803 0.005538	-0.063846 0.969188 0.984593 -0.057248	-0.064078 0.969501 0.985493 -0.057161	0.025602 0.975338 0.978171 0.004859	0.003756 0.975894 0.960805 -0.016511	-0.036677 0.976639 0.985808 -0.038224	0.048603 0.958791 0.969478 0.004848	0.020992 0.987156 0.987634 0.018617	-0.018749 0.986111 0.978347 -0.028142	-0.030237 0.976359 0.885840 -0.020436	-0.062624 0.975322 0.968839 -0.037616	-0.000900 0.979029 0.982964 -0.005723	2 -0.052084 -9
7 10	20 20	7 10	0.342167 0.853752 0.752356 0.033853	0.008524 0.983904 0.989141 0.000429	-0.087847 0.969188 0.981851 -0.093287	-0.076987 0.969501 0.983628 -0.084231	-0.066697 0.975338 0.982424 -0.064313	0.062752 0.975894 0.982512 0.045357	-0.101488 0.976639 0.969891 -0.087595	0.008077 0.958791 0.980090 0.008002	0.013076 0.987156 0.987156 0.008641	-0.014060 0.986111 0.981332 -0.013702	0.044508 0.976359 0.971707 0.025888	-0.092846 0.975322 0.978083 -0.079998	-0.009646 0.979029 0.991642 -0.006615	2 -0.056196 -9
7 11	20 20	7 11	0.220716 0.853752 0.855642 -0.019880	0.007156 0.983904 0.950568 0.031148	-0.061291 0.969188 0.926256 -0.030940	-0.061421 0.969501 0.928193 -0.028671	0.005611 0.975338 0.970298 -0.022343	-0.020104 0.975894 0.980757 -0.014054	-0.007344 0.976639 0.979158 -0.024960	0.013175 0.958791 0.976244 -0.016661	-0.000510 0.987156 0.978788 0.000671	-0.000960 0.986111 0.965847 -0.025088	0.013285 0.976359 0.977268 0.003799	0.035332 0.975322 0.942395 0.009458	0.021652 0.979029 0.988398 0.024149	0 0.000000 9999
7 12	20 20	7 12	0.346269 0.853752 0.696996 0.009935	-0.015259 0.983904 0.989504 -0.008787	0.027287 0.969188 0.980184 0.015900	0.027736 0.969501 0.980863 0.016480	0.058529 0.975338 0.947779 0.018153	0.012656 0.975894 0.980282 0.009385	0.016928 0.976639 0.984312 0.007763	0.028704 0.958791 0.984588 0.013153	0.005590 0.987156 0.985715 0.005218	0.059286 0.986111 0.972336 0.037112	-0.027983 0.976359 0.929964 -0.021636	-0.024265 0.975322 0.984284 -0.018180	-0.000563 0.979029 0.981623 0.005029	9 0.019202 9999
7 13	20 20	7 13	0.357514 0.853752 0.729429 0.038253	-0.062355 0.983904 0.981475 -0.049415	-0.006993 0.969188 0.988829 -0.012337	-0.002713 0.969501 0.987782 -0.007640	-0.016670 0.975338 0.975655 -0.002607	-0.019630 0.975894 0.970755 -0.006465	0.015308 0.976639 0.988442 0.011019	-0.063531 0.958791 0.971417 -0.042978	0.007543 0.987156 0.985323 0.003639	0.012288 0.986111 0.979271 0.003084	-0.014529 0.976359 0.983611 -0.012550	-0.016301 0.975322 0.978088 0.009224	-0.039968 0.979029 0.895426 -0.040940	1 -0.043477 193
7 14	20 20	7 14	0.302829 0.853752 0.802097 0.032782	-0.019656 0.983904 0.977279 -0.007658	0.027656 0.969188 0.993973 0.022678	0.028609 0.969501 0.991485 0.023230	-0.051648 0.975338 0.953411 -0.016437	-0.019667 0.975894 0.978405 -0.008410	-0.005470 0.976639 0.990627 -0.002304	-0.081067 0.958791 0.951300 -0.023952	-0.003581 0.987156 0.977597 -0.002966	-0.042803 0.986111 0.953194 -0.021665	-0.003205 0.976359 0.986698 0.001075	-0.017680 0.975322 0.989376 -0.008155	0.000673 0.979029 0.986874 0.001236	0 0.032782 9999
7 15	20 20	7 15	0.334606 0.853752 0.700398 0.009552	-0.017985 0.983904 0.970414 -0.006647	-0.049331 0.969188 0.909665 -0.013220	-0.050379 0.969501 0.912490 -0.013750	0.051336 0.975338 0.950198 0.011335	0.018885 0.975894 0.989131 0.020118	0.016399 0.976639 0.983938 0.011309	0.048166 0.958791 0.964341 0.000767	0.009905 0.987156 0.988502 0.008456	0.021327 0.986111 0.971392 0.000023	0.003241 0.976359 0.974322 -0.000068	0.005420 0.975322 0.962095 -0.014919	0.011115 0.979029 0.988219 0.010794	3 -0.011460 9999
7 16	20 20	7 16	0.378783 0.853752 0.671065 0.044337	0.027381 0.983904 0.982707 0.021091	-0.027148 0.969188 0.979757 -0.014201	-0.026371 0.969501 0.981238 -0.013314	0.044563 0.975338 0.953461 0.007363	0.012803 0.975894 0.983637 0.004987	-0.019470 0.976639 0.986396 -0.015566	0.080293 0.958791 0.959545 0.030431	0.003565 0.987156 0.986352 0.003284	0.025136 0.986111 0.971374 0.008265	-0.005524 0.976359 0.889753 0.002508	-0.019925 0.975322 0.978041 -0.002992	-0.002376 0.979029 0.991431 0.000426	0 0.044337 186
7 17	20 20	7 17	0.355287 0.853752 0.699520 0.016695	-0.018240 0.983904 0.966481 -0.001336	0.005607 0.969188 0.988316 0.006118	0.012171 0.969501 0.989127 0.014535	-0.035182 0.975338 0.954783 0.000518	-0.057496 0.975894 0.951793 -0.039320	-0.003795 0.976639 0.986802 0.000571	-0.038839 0.958791 0.965306 -0.006777	0.001602 0.987156 0.989878 0.001588	0.033529 0.986111 0.965252 0.012459	-0.006806 0.976359 0.980683 -0.011568	-0.026890 0.975322 0.981442 -0.008763	-0.039240 0.979029 0.856636 -0.032140	0 0.016695 9999
7 18	20 20	7 18	0.197219 0.853752 0.874209 -0.001036	0.000270 0.983904 0.984733 0.007096	0.005036 0.969188 0.990233 0.003377	0.009994 0.969501 0.991290 0.009628	-0.057110 0.975338 0.970020 -0.032088	-0.016621 0.975894 0.982106 -0.004010	-0.026023 0.976639 0.989026 -0.024210	-0.057917 0.958791 0.960127 -0.011290	0.003390 0.987156 0.978079 0.003005	-0.022169 0.986111 0.960759 -0.000681	0.018551 0.976359 0.988975 0.019725	-0.020373 0.975322 0.980281 -0.013524	-0.008694 0.979029 0.989546 -0.012402	0 0.000000 9999
7 19	20 20	7 19	0.345357 0.853752 0.691955 0.009615	-0.020222 0.983904 0.985487 -0.012356	0.002901 0.969188 0.972981 -0.005031	0.004242 0.969501 0.972830 -0.004363	0.059302 0.975338 0.941805 0.013566	0.005322 0.975894 0.984841 0.014137	0.029018 0.976639 0.983306 0.022159	0.028677 0.958791 0.985460 0.010843	-0.000304 0.987156 0.989663 -0.001025	0.025832 0.986111 0.979380 0.011181	0.005104 0.976359 0.952161 0.002716	0.019456 0.975322 0.989201 0.016415	-0.009028 0.979029 0.988985 -0.007996	6 0.014597 9999
7 20	20 20	7 20	0.355742 0.853752 0.655873 0.000827	0.001217 0.983904 0.980006 -0.008977	-0.015126 0.969188 0.973974 -0.000299	-0.012883 0.969501 0.975611 0.001940	0.029887 0.975338 0.952019 -0.010836	0.005030 0.975894 0.981376 0.004426	0.013696 0.976639 0.987594 0.012491	0.064422 0.958791 0.954558 0.005226	-0.001868 0.987156 0.987190 -0.005913	0.026585 0.986111 0.975908 0.005954	-0.013234 0.976359 0.887491 0.002444	-0.015330 0.975322 0.977095 0.004648	-0.006812 0.979029 0.987243 -0.003547	6 0.003214 9999
7 21	20 20	7 21	0.337495 0.853752 0.725412 0.023122	0.014863 0.983904 0.982489 0.007148	0.007316 0.969188 0.983562 0.006428	0.014778 0.969501 0.985112 0.014046	0.026927 0.975338 0.967649 0.003473	-0.014898 0.975894 0.969634 -0.010236	-0.006477 0.976639 0.980498 -0.006649	-0.023255 0.958791 0.969355 -0.046930	-0.011000 0.987156 0.987451 -0.013002	0.016944 0.986111 0.974006 0.000091	-0.023195 0.976359 0.935350 -0.016491	0.002932 0.975322 0.975956 0.020542	-0.027168 0.979029 0.976161 -0.017940	7 -0.032941 9999
7 22	20 20	7 22	0.195634 0.853752 0.862466 -0.015393	0.053851 0.983904 0.930276 0.018484	-0.010134 0.969188 0.988861 -0.001805	-0.008435 0.969501 0.989083 -0.000409	-0.029408 0.975338 0.976993 -0.012730	0.034598 0.975894 0.937391 0.015745	0.001184 0.976639 0.989531 0.002365	0.064921 0.958791 0.945166 0.005078	-0.004466 0.987156 0.986857 -0.009512	-0.006107 0.986111 0.988727 -0.012620	0.005956 0.976359 0.975461 0.008607	-0.034325 0.975322 0.964634 -0.009092	-0.002496 0.979029 0.986496 -0.004013	0 0.000000 9999
7 23	20 20	7 23	0.283662 0.853752 0.783379 0.000264	-0.032023 0.983904 0.935206 -0.000217	-0.005780 0.969188 0.992371 -0.013409	-0.004583 0.969501 0.990896 -0.017363	-0.012284 0.975338 0.957520 0.012934	0.028721 0.975894 0.928714 -0.007583	-0.029131 0.976639 0.960529 -0.002141	0.092398 0.958791 0.939157 0.022830	-0.006096 0.987156 0.936207 -0.006891	0.042778 0.986111 0.960529 0.018402	-0.008617 0.976359 0.986134 -0.006510	-0.022474 0.975322 0.985392 -0.007866	-0.011837 0.979029 0.981663 -0.010398	7 0.002455 9999
7 24	20 20	7 24	0.396281 0.853752 0.552975 0.000507	0.016675 0.983904 0.984232 0.012083	-0.015857 0.969188 0.974160 -0.024122	-0.011276 0.969501 0.974882 -0.019916	0.052865 0.975338 0.910868 -0.003316	-0.002760 0.975894 0.976901 -0.001695	0.008089 0.976639 0.975240 -0.000937	0.057176 0.958791 0.962218 0.013561	-0.003152 0.987156 0.987091 -0.001430	0.050149 0.986111 0.949409 0.023658	0.000439 0.976359 0.835478 0.006219	-0.050969 0.975322 0.968445 -0.028282	-0.012301 0.979029 0.987764 -0.013393	2 -0.003497 9999
7 25	20 20	7 25	0.353279 0.853752 0.675805 0.013241	0.010946 0.983904 0.987214 0.005982	0.029143 0.969188 0.987252 0.023368	0.027917 0.969501 0.987104 0.021030	0.053362 0.975338 0.956346 0.018352	0.045559 0.975894 0.985601 0.044936	0.042329 0.976639 0.976130 0.041197	0.046261 0.958791 0.977977 0.025249	-0.008962 0.987156 0.988022 -0.012613	0.010034 0.986111 0.978795 0.000801	0.012176 0.976359 0.908767 0.001488	0.017814 0.975322 0.975262 0.033377	-0.007426 0.979029 0.988597 -0.011941	6 0.023356 9999
7 26	20 20	7 26	0.267823 0.853752 0.805210 -0.003012	-0.007372 0.983904 0.985722 -0.004160	-0.017544 0.969188 0.992339 -0.022832	-0.011607 0.969501 0.993045 -0.016789	-0.050069 0.975338 0.966670 -0.022220	-0.019076 0.975894 0.989739 -0.010879	-0.045728 0.976639 0.941884 -0.016958	-0.062131 0.958791 0.962508 -0.017143	0.005370 0.987156 0.985893 -0.000507	-0.055133 0.986111 0.930945 -0.023622	-0.001434 0.976359 0.978590 0.000878	0.000103 0.975322 0.989114 0.008260	-0.014966 0.979029 0.992782 -0.014597	0 0.000000 9999
7 27	20 20	7 27	0.324063 0.853752 0.707322 -0.004357	0.008130 0.983904 0.952474 -0.009426	-0.016603 0.969188 0.963144 -0.002362	-0.013596 0.969501 0.967458 -0.000077	0.030599 0.975338 0.964347 0.008058	0.002847 0.975894 0.937601 -0.016331	-0.028036 0.976639 0.970480 -0.013649	0.034393 0.958791 0.948661 -0.005398	0.008842 0.987156 0.982418 0.007461	0.033575 0.986111 0.954861 0.013287	-0.005553 0.976359 0.867238 -0.018321	-0.041457 0.975322 0.956151 -0.021537	-0.007892 0.979029 0.990053 -0.014452	0 0.000000 9999
7 28	20 20	7 28	0.306326 0.853752 0.733561 -0.016217	0.033058 0.983904 0.966377 0.019526	-0.018914 0.969188 0.948696 -0.024885	-0.016358 0.969501 0.951877 -0.023255	0.020099 0.975338 0.960831 -0.010498	0.020289 0.975894 0.974700 0.005128	-0.018921 0.976639 0.979615 -0.011549	0.029844 0.958791 0.972707 0.000806	-0.015517 0.987156 0.979832 -0.018753	-0.002367 0.986111 0.962238 -0.022728	-0.014090 0.976359 0.896917 -0.019838	-0.032382 0.975322 0.975849 -0.020399	0.006876 0.979029 0.988180 0.003032	0 0.000000 9999
7 29	20 20	7 29	0.222521 0.853752 0.833645 -0.010028	0.028064 0.983904 0.919383 0.002945	-0.015202 0.969188 0.988571 -0.015334	-0.015245 0.969501 0.989471 -0.015624	0.014091 0.975338 0.973331 -0.000881	0.002507 0.975894 0.964919 0.014112	0.020948 0.976639 0.962520 -0.006109	0.015968 0.958791 0.987759 0.018861	-0.000008 0.987156 0.953441 0.003617	0.020399 0.986111 0.962201 -0.005170	-0.000937 0.976359 0.974323 -0.001824	-0.035500 0.975322 0.983543 -0.023471	-0.020902 0.979029 0.988801 -0.020795	0 0.000000 9999
7 30	20 20	7 30	0.340998 0.853752 0.666526 -0.009148	0.047587 0.983904 0.919338 0.015050	-0.020799 0.969188 0.964936 -0.013938	-0.022733 0.969501 0.965458 -0.014998	0.009420 0.975338 0.972442 -0.018997	0.028100 0.975894 0.951647 0.012899	-0.003304 0.976639 0.982405 -0.006297	0.085886 0.958791 0.917819 0.007186	0.000302 0.987156 0.982529 -0.003633	0.028495 0.986111 0.979496 0.012098	-0.008505 0.976359 0.824519 -0.007320	-0.041866 0.975322 0.953641 -0.012909	0.013893 0.979029 0.987214 0.012078	0 0.000000 9999
7 31	20 20	7 31	0.287658 0.853752 0.780729 0.005040	0.018544 0.983904 0.966307 0.003532	-0.006022 0.969188 0.938747 0.003167	-0.005941 0.969501 0.938918 0.004339	0.015298 0.975338 0.985772 0.003223	0.038591 0.975894 0.940885 0.016618	0.017852 0.976639 0.977500 0.019417	0.048959 0.958791 0.952856 -0.009403	-0.005802 0.987156 0.986815 -0.008063	0.013478 0.986111 0.990119 0.006904	0.007544 0.976359 0.910988 0.005766	-0.008026 0.975322 0.945747 0.014416	0.000567 0.979029 0.987809 0.001692	6 0.009893 9999
7 32	20 20	7 32	0.210097 0.853752 0.815614 -0.011590	0.022295 0.983904 0.926874 -0.004654	-0.013153 0.969188 0.984860 -0.015351	-0.011673 0.969501 0.985717 -0.014974	0.001905 0.975338 0.976458 -0.007894	0.012220 0.975894 0.962295 -0.006695	0.004793 0.976639 0.971238 -0.005051	0.052040 0.958791 0.946395 0.014617	0.025227 0.987156 0.987902 0.023410	0.022757 0.986111 0.964488 0.010927	-0.003548 0.976359 0.988018 -0.006793	-0.018773 0.975322 0.977902 -0.002868	0.013272 0.979029 0.990933 0.007720	0 0.000000 9999
7 33	20 20	7 33	0.331677 0.853752 0.689123 -0.016150	0.000028 0.983904 0.988550 0.002463	0.010669 0.969188 0.961978 -0.005029	0.011361 0.969501 0.962508 -0.004402	0.064217 0.975338 0.941546 0.019030	0.013075 0.975894 0.980401 0.012145	0.033505 0.976639 0.981266 0.028598	0.030216 0.958791 0.982915 0.014675	0.007092 0.987156 0.987733 0.006609	0.034590 0.986111 0.967693 0.012572	0.035374 0.976359 0.903533 0.026765	0.005270 0.975322 0.985277 0.004537	0.009262 0.979029 0.990201 0.012975	0 0.000000 9999
7 34	20 20	7 34	0.269961 0.853752 0.795054 -0.003607	-0.020221 0.983904 0.970332 -0.005013	0.071086 0.969188 0.875250 0.018224	0.072338 0.969501 0.875539 0.020136	0.049453 0.975338 0.925493 -0.003815	-0.031408 0.975894 0.903630 -0.006748	0.055431 0.976639 0.879079 0.012562	-0.005969 0.958791 0.986371 0.015305	-0.004226 0.987156 0.985579 -0.005960	0.015214 0.986111 0.983947 0.002131	0.003565 0.976359 0.967237 0.000817	0.041284 0.975322 0.911005 0.002956	-0.011377 0.979029 0.987912 -0.012247	0 0.000000 9999
7 35	20 20	7 35	0.164255 0.853752 0.884373 -0.026433	0.003238 0.983904 0.951267 -0.011469	-0.011261 0.969188 0.990125 -0.013884	-0.011783 0.969501 0.991725 -0.014935	0.018077 0.975338 0.961761 -0.002263	-0.016392 0.975894 0.959093 0.002606	0.008991 0.976639 0.958359 -0.003219	-0.008230 0.958791 0.966885 0.014437	-0.016146 0.987156 0.980733 -0.015669	0.034895 0.986111 0.960830 0.015310	0.008633 0.976359 0.982750 0.006674	-0.013402 0.975322 0.982731 -0.008191	0.008622 0.979029 0.989605 0.006415	0 0.000000 9999
7 36	20 20	7 36	0.270270 0.853752 0.798985 0.000527	-0.006848 0.983904 0.982732 0.003265	0.008522 0.969188 0.979048 0.007394	0.012616 0.969501 0.981865 0.010098	-0.028508 0.975338 0.935882 0.007477	-0.000481 0.975894 0.980680 0.008081	-0.001250 0.976639 0.972915 0.012147	-0.040858 0.958791 0.935955 0.025148	0.031421 0.987156 0.982942 0.031221	-0.025610 0.986111 0.944624 0.002387	-0.008536 0.976359 0.988853 -0.007911	-0.030485 0.975322 0.982622 -0.015315	-0.014834 0.979029 0.991143 -0.014616	8 0.004056 9999
7 37	20 20	7 37	0.341875 0.853752 0.698269 0.015649	-0.010397 0.983904 0.988105 -0.008471	0.035683 0.969188 0.920303 0.002816	0.035572 0.969501 0.920903 0.003941	0.075472 0.975338 0.933591 0.025576	-0.019765 0.975894 0.951079 0.008066	0.063896 0.976639 0.917882 0.031446	-0.000180 0.958791 0.987160 -0.006915	-0.015374 0.987156 0.986487 -0.016536	0.015617 0.986111 0.980948 0.004562	-0.016011 0.976359 0.964943 -0.009383	0.032121 0.975322 0.972767 0.021853	-0.021813 0.979029 0.988496 -0.019846	6 0.022183 9999
7 38	20 20	7 38	0.351904 0.853752 0.656429 -0.000739	-0.007550 0.983904 0.974574 0.005840	0.024544 0.969188 0.955959 0.022669	0.026233 0.969501 0.959738 0.024634	-0.051068 0.975338 0.962852 -0.025784	-0.029563 0.975894 0.936500 -0.004563	-0.012829 0.976639 0.982590 -0.003721	-0.040239 0.958791 0.973069 -0.005728	-0.000229 0.987156 0.968555 -0.006895	0.029947 0.986111 0.951398 0.005310	0.020380 0.976359 0.985982 0.020427	-0.036615 0.975322 0.972485 -0.016159	0.028589 0.979029 0.812541 0.041166	0 0.000000 9999
7 39	20 20	7 39	0.297141 0.853752 0.789162 0.014875	-0.027028 0.983904 0.968113 -0.009811	-0.006200 0.969188 0.992170 -0.005247	-0.001716 0.969501 0.991814 -0.004016	-0.029841 0.975338 0.940911 0.009204	-0.023333 0.975894 0.987859 -0.022009	-0.020659 0.976639 0.976109 -0.000626	-0.066252 0.958791 0.959550 -0.027377	-0.006916 0.987156 0.984315 0.000221	-0.001885 0.986111 0.962224 0.011009	0.010246 0.976359 0.986322 0.010499	-0.010797 0.975322 0.988966 -0.000068	0.006330 0.979029 0.987158 0.008550	7 -0.020180 9999
7 40	20 20	7 40	0.330057 0.853752 0.672888 -0.024075	-0.011467 0.983904 0.962992 0.006484	-0.023503 0.969188 0.922818 0.013608	-0.023225 0.969501 0.924207 0.014260	0.045068 0.975338 0.924108 -0.007271	0.008031 0.975894 0.990373 0.011063	0.006510 0.976639 0.983194 0.005807	0.047825 0.958791 0.971991 0.016054	-0.006240 0.987156 0.989230 -0.010078	0.030774 0.986111 0.967594 0.013404	-0.006084 0.976359 0.953125 -0.011351	0.013371 0.975322 0.982016 0.000853	-0.007464 0.979029 0.989380 -0.010367	0 0.000000 9999
7 41	20 20	7 41	0.360513 0.853752 0.621751 -0.009388	0.014314 0.983904 0.985948 0.007765	-0.022833 0.969188 0.969583 -0.013610	-0.023880 0.969501 0.969576 -0.014313	0.018348 0.975338 0.960112 -0.020608	0.032141 0.975894 0.988809 0.026234	-0.001742 0.976639 0.977835 0.006697	0.057038 0.958791 0.977408 0.021589	0.017839 0.987156 0.986367 0.018543	-0.001304 0.986111 0.979323 -0.016570	0.020750 0.976359 0.858198 0.024398	-0.006254 0.975322 0.964196 0.015206	0.022042 0.979029 0.989440 0.020936	0 0.000000 9999
7 42	20 20	7 42	0.347495 0.853752 0.658458 -0.004046	0.018947 0.983904 0.984413 0.018999	-0.003108 0.969188 0.980207 0.006993	0.004221 0.969501 0.983739 0.009840	0.019145 0.975338 0.979687 0.001825	0.019638 0.975894 0.982557 0.011441	0.003603 0.976639 0.988533 0.009159	0.044388 0.958791 0.977404 0.008813	0.039376 0.987156 0.950110 0.039530	0.022819 0.986111 0.975754 0.005063	-0.000114 0.976359 0.945405 -0.007388	-0.027264 0.975322 0.963351 -0.001675	0.058536 0.979029 0.906757 0.045577	0 0.000000 9999
7 43	20 20	7 43	0.348138 0.853752 0.670646 0.002215	0.022853 0.983904 0.975929 0.012379	-0.033272 0.969188 0.963125 -0.011046	-0.033458 0.969501 0.963293 -0.011330	0.050586 0.975338 0.959365 0.013281	0.018077 0.975894 0.979733 0.013633	0.015161 0.976639 0.984741 0.016318	0.055008 0.958791 0.956696 0.007074	-0.000162 0.987156 0.988075 -0.000400	0.016227 0.986111 0.979013 -0.000628	0.014639 0.976359 0.918393 0.005908	0.016710 0.975322 0.984245 0.020009	0.007731 0.979029 0.988907 0.013307	11 0.006657 9999
7 44	20 20	7 44	0.210107 0.853752 0.877138 0.002882	0.003611 0.983904 0.973667 0.007390	0.006367 0.969188 0.991733 0.003290	0.019318 0.969501 0.987593 0.008658	0.008804 0.975338 0.979241 0.002840	0.025455 0.975894 0.973452 0.017026	0.004841 0.976639 0.969642 -0.003654	0.057706 0.958791 0.950647 0.022516	0.002002 0.987156 0.976501 0.010314	0.024937 0.986111 0.960441 0.002583	-0.001690 0.976359 0.981800 0.000682	0.002040 0.975322 0.989624 0.009081	0.006934 0.979029 0.991548 0.005033	7 0.008056 9999
7 45	20 20	7 45	0.170068 0.853752 0.904084 -0.032483	0.016729 0.983904 0.984378 0.006261	0.058762 0.969188 0.944568 0.018428	0.058821 0.969501 0.943970 0.019917	0.036304 0.975338 0.961208 0.000838	0.019270 0.975894 0.991310 0.017639	0.021212 0.976639 0.961839 -0.003545	0.074780 0.958791 0.941569 0.005280	0.018936 0.987156 0.986280 0.018468	0.010085 0.986111 0.989604 0.000446	-0.016560 0.976359 0.980161 -0.013798	0.017974 0.975322 0.950911 -0.011193	0.013609 0.979029 0.988537 0.018044	0 0.000000 9999
7 46	20 18	7 46	0.266667 0.853752 0.815492 -0.002633	-0.033909 0.983904 0.963814 -0.007098	0.006787 0.969188 0.993986 0.004592	0.009294 0.969501 0.994719 0.007381	-0.061385 0.975338 0.956414 -0.025705	-0.020907 0.975894 0.987889 -0.010545	-0.015718 0.976639 0.982965 -0.007898	-0.070294 0.958791 0.956279 -0.011582	0.015746 0.987156 0.988364 0.015003	-0.024543 0.986111 0.962740 0.000886	-0.009667 0.976359 0.990429 -0.012601	-0.008377 0.975322 0.992659 -0.003102	0.006638 0.979029 0.989144 0.008209	0 0.000000 9999
7 47	20 15	7 47	0.299151 0.853752 0.756441 -0.006302	-0.002020 0.983904 0.983021 -0.001549	0.007298 0.969188 0.994737 0.004335	-0.000718 0.969501 0.995070 -0.003339	0.010487 0.975338 0.984194 0.012915	0.017284 0.975894 0.982463 0.010262	-0.050094 0.976639 0.921735 -0.033920	-0.016973 0.958791 0.978115 0.003704	0.000378 0.987156 0.984225 0.000578	-0.021900 0.986111 0.951723 -0.000687	0.002737 0.976359 0.992162 0.000551	-0.010920 0.975322 0.982882 -0.004045	0.012992 0.979029 0.988464 0.010460	0 0.000000 9999
7 48	20 14	7 48	0.269866 0.853752 0.804465 -0.017754	-0.006542 0.983904 0.976708 0.001825	0.003996 0.969188 0.989042 0.006700	0.003965 0.969501 0.993466 0.007298	-0.016385 0.975338 0.980169 0.012286	0.000681 0.975894 0.982732 0.006939	0.014752 0.976639 0.988595 0.012096	-0.037870 0.958791 0.970667 0.001737	-0.018499 0.987156 0.983469 -0.020206	-0.001006 0.986111 0.983980 0.002885	0.019962 0.976359 0.989186 0.014863	-0.003422 0.975322 0.979902 -0.000782	-0.001376 0.979029 0.992046 -0.001136	0 0.000000 9999
7 49	20 20	7 49	0.280370 0.853752 0.808184 0.020006	-0.015187 0.983904 0.971706 -0.000742	-0.011511 0.969188 0.993584 -0.008798	-0.017040 0.969501 0.991566 -0.016130	-0.041720 0.975338 0.979392 -0.032819	-0.026312 0.975894 0.980750 -0.014074	-0.027478 0.976639 0.963374 -0.031029	-0.032305 0.958791 0.978228 -0.010776	-0.008159 0.987156 0.987711 -0.007642	-0.008065 0.986111 0.969475 -0.009689	-0.014112 0.976359 0.987378 -0.010800	-0.001241 0.975322 0.988900 0.001305	-0.028443 0.979029 0.972383 -0.019728	4 -0.025624 9999
7 50	20 19	7 50	0.197946 0.853752 0.827404 0.031101	-0.004659 0.983904 0.990150 -0.006088	0.061318 0.969188 0.915156 0.018879	0.063403 0.969501 0.916738 0.021480	0.040090 0.975338 0.949730 0.013677	0.001224 0.975894 0.989444 -0.000091	0.029459 0.976639 0.978107 0.019487	0.058303 0.958791 0.955498 0.013350	-0.003539 0.987156 0.987072 -0.005997	0.012820 0.986111 0.992267 0.011598	0.001848 0.976359 0.976434 0.001119	0.031455 0.975322 0.927817 0.007017	-0.003344 0.979029 0.987303 -0.007921	0 0.031101 9999
7 51	20 20	7 51	0.324717 0.853752 0.757033 0.009289	-0.031008 0.983904 0.968721 -0.017915	-0.004288 0.969188 0.983414 -0.004940	0.000809 0.969501 0.983659 0.004072	-0.033645 0.975338 0.950165 0.005716	-0.018308 0.975894 0.983208 -0.012798	-0.035403 0.976639 0.962301 -0.011005	-0.049496 0.958791 0.960397 0.002240	-0.004804 0.987156 0.983725 -0.007631	-0.018636 0.986111 0.982872 -0.005829	0.006236 0.976359 0.977902 0.003877	-0.004332 0.975322 0.985670 0.008956	-0.019841 0.979029 0.986773 -0.024166	1 -0.012900 9999
7 52	20 20	7 52	0.334258 0.853752 0.758792 0.025064	0.028953 0.983904 0.984382 0.026705	-0.078527 0.969188 0.966620 -0.075232	-0.075440 0.969501 0.969043 -0.072951	0.025066 0.975338 0.982322 0.009608	0.011741 0.975894 0.969272 0.004488	-0.000241 0.976639 0.986366 -0.002894	0.040667 0.958791 0.969972 0.004157	-0.004299 0.987156 0.989384 0.000010	0.017609 0.986111 0.979671 0.002953	0.021404 0.976359 0.940014 0.013769	-0.011058 0.975322 0.976457 -0.000322	-0.003966 0.979029 0.977798 0.002650	2 -0.043424 194
7 53	20 20	7 53	0.251098 0.853752 0.758436 -0.011067	-0.008735 0.983904 0.971748 -0.002287	-0.001257 0.969188 0.988863 0.003598	0.000933 0.969501 0.990171 0.005773	-0.010827 0.975338 0.970158 0.000545	-0.006082 0.975894 0.944204 0.009628	0.000433 0.976639 0.983225 -0.006773	-0.021811 0.958791 0.973326 0.001437	-0.001137 0.987156 0.986954 0.001804	0.009044 0.986111 0.970014 -0.005740	0.032860 0.976359 0.983783 0.029605	-0.008490 0.975322 0.975034 0.003605	0.033384 0.979029 0.940069 0.031793	0 0.000000 9999
7 54	20 20	7 54	0.204734 0.853752 0.850950 0.009672	-0.008857 0.983904 0.992514 -0.009662	-0.035495 0.969188 0.986512 -0.039131	-0.033189 0.969501 0.985821 -0.036772	0.002893 0.975338 0.979261 -0.015271	0.020254 0.975894 0.945192 0.009849	0.020101 0.976639 0.966021 -0.003546	0.068310 0.958791 0.946902 0.013418	-0.017173 0.987156 0.989002 -0.016364	0.008028 0.986111 0.986893 -0.004517	0.021828 0.976359 0.981405 0.020886	-0.033357 0.975322 0.975943 -0.013259	-0.013266 0.979029 0.991728 -0.009548	2 -0.019454 9999
7 55	20 20	7 55	0.287079 0.853752 0.809193 0.014895	0.027797 0.983904 0.936146 -0.001774	-0.029429 0.969188 0.961295 -0.027623	-0.029718 0.969501 0.961661 -0.027132	-0.031410 0.975338 0.989182 -0.031245	0.004169 0.975894 0.933661 -0.012351	-0.009120 0.976639 0.987235 -0.014794	0.055642 0.958791 0.943470 -0.007645	0.009439 0.987156 0.987607 0.006011	-0.002703 0.986111 0.979934 -0.013953	0.037246 0.976359 0.966415 0.026041	-0.016103 0.975322 0.964553 0.005986	-0.000113 0.979029 0.988495 -0.004126	4 -0.021573 9999
7 56	20 20	7 56	0.296140 0.853752 0.757002 0.006334	-0.015392 0.983904 0.966786 -0.009365	-0.001223 0.969188 0.977652 -0.001288	-0.001968 0.969501 0.979498 -0.002045	-0.039864 0.975338 0.971078 -0.020511	-0.028208 0.975894 0.940961 -0.015987	-0.003750 0.976639 0.980142 -0.001226	-0.046129 0.958791 0.954599 -0.029079	-0.013754 0.987156 0.987014 -0.013197	0.039361 0.986111 0.946344 0.008427	-0.008417 0.976359 0.975934 -0.008855	-0.041479 0.975322 0.969688 -0.020728	-0.031927 0.979029 0.871073 -0.037400	7 -0.013572 9999
7 57	20 20	7 57	0.281666 0.853752 0.785069 -0.009623	-0.004145 0.983904 0.979931 -0.015618	-0.012194 0.969188 0.951317 -0.028136	-0.013319 0.969501 0.953896 -0.028195	0.019452 0.975338 0.969442 -0.005562	-0.041345 0.975894 0.967823 -0.039268	-0.002665 0.976639 0.975215 -0.005024	0.059183 0.958791 0.941617 -0.001793	-0.003012 0.987156 0.988756 -0.000512	0.028558 0.986111 0.988530 0.020946	-0.052315 0.976359 0.955340 -0.042982	-0.036513 0.975322 0.961289 -0.036330	-0.003935 0.979029 0.986655 0.001882	0 0.000000 9999
7 58	20 20	7 58	0.165378 0.853752 0.851712 -0.000371	0.018255 0.983904 0.939814 -0.003011	-0.017792 0.969188 0.989882 -0.016124	-0.007347 0.969501 0.990607 -0.008069	0.017758 0.975338 0.987364 0.005929	0.017377 0.975894 0.956094 0.003950	0.027975 0.976639 0.976927 0.016559	0.063858 0.958791 0.942966 0.011554	-0.000166 0.987156 0.988948 0.000419	0.019632 0.986111 0.978348 0.005115	-0.004515 0.976359 0.976749 -0.009255	-0.001428 0.975322 0.983675 0.012653	0.001733 0.979029 0.992308 0.001662	0 0.000000 9999
7 59	20 20	7 59	0.336941 0.853752 0.743580 0.028733	-0.045888 0.983904 0.951448 -0.015366	-0.020590 0.969188 0.985275 -0.022591	-0.021342 0.969501 0.988123 -0.025358	-0.053840 0.975338 0.935746 -0.008744	-0.007541 0.975894 0.977259 -0.000589	-0.003869 0.976639 0.972386 0.013611	-0.051868 0.958791 0.961896 -0.017012	-0.038240 0.987156 0.960216 -0.028682	0.011260 0.986111 0.978679 0.008865	0.015277 0.976359 0.984271 0.017093	-0.024708 0.975322 0.975524 -0.009910	0.003885 0.979029 0.984129 0.008115	0 0.028733 9999
7 60	20 20	7 60	0.262274 0.853752 0.803719 -0.023470	-0.022418 0.983904 0.976837 -0.008316	0.063196 0.969188 0.888562 0.003959	0.064925 0.969501 0.889892 0.004521	0.075467 0.975338 0.920942 0.021696	-0.045861 0.975894 0.917257 -0.027360	0.066466 0.976639 0.872440 0.023190	-0.035498 0.958791 0.980532 -0.019288	-0.000276 0.987156 0.984387 -0.004243	0.005636 0.986111 0.986137 -0.004416	-0.009110 0.976359 0.968668 -0.005747	0.040745 0.975322 0.916650 -0.000834	-0.025268 0.979029 0.988588 -0.024531	0 0.000000 9999
7 61	20 20	7 61	0.274124 0.853752 0.806930 0.012476	0.002748 0.983904 0.974974 0.010635	0.002024 0.969188 0.990050 0.003739	-0.002151 0.969501 0.988866 -0.004913	-0.011401 0.975338 0.969197 0.005941	-0.023352 0.975894 0.983723 -0.007389	-0.020358 0.976639 0.975170 -0.004738	-0.040159 0.958791 0.964247 0.002145	0.006674 0.987156 0.985833 0.006709	-0.001718 0.986111 0.962058 0.016077	0.007213 0.976359 0.982593 0.008334	0.002339 0.975322 0.988256 0.010963	-0.017539 0.979029 0.991086 -0.019661	9 0.014163 9999
7 62	20 20	7 62	0.264773 0.853752 0.819025 0.004845	0.030262 0.983904 0.971425 0.022395	0.014441 0.969188 0.985797 0.006999	0.013822 0.969501 0.986495 0.006535	-0.012185 0.975338 0.971623 0.007679	0.058942 0.975894 0.974327 0.041675	0.005475 0.976639 0.980862 0.010827	0.032061 0.958791 0.977846 0.023507	0.002934 0.987156 0.984381 0.002702	0.004484 0.986111 0.980161 0.000122	0.064490 0.976359 0.981535 0.046411	0.006617 0.975322 0.985618 0.018310	0.008318 0.979029 0.990761 0.005148	10 0.014995 9999
7 63	20 20	7 63	0.296169 0.853752 0.758711 -0.004031	-0.047713 0.983904 0.900897 -0.003990	-0.070221 0.969188 0.884307 -0.016025	-0.070457 0.969501 0.885862 -0.014837	0.034762 0.975338 0.971427 0.010680	-0.005700 0.975894 0.989716 -0.014923	-0.002330 0.976639 0.975073 0.013763	0.012900 0.958791 0.983701 -0.003260	-0.007478 0.987156 0.985842 -0.007044	0.019207 0.986111 0.981283 0.004821	-0.011021 0.976359 0.975390 -0.008640	0.036497 0.975322 0.933462 -0.000691	-0.020669 0.979029 0.987921 -0.015236	0 0.000000 9999
7 64	20 20	7 64	0.330961 0.853752 0.708265 0.001720	-0.027272 0.983904 0.966433 -0.000073	-0.032891 0.969188 0.912393 0.004472	-0.029233 0.969501 0.922725 0.005527	0.059705 0.975338 0.947685 0.018553	0.019109 0.975894 0.989372 0.008238	0.005453 0.976639 0.972723 0.015693	0.068251 0.958791 0.971128 0.037566	0.006562 0.987156 0.982329 0.004849	0.049991 0.986111 0.971473 0.031248	-0.049522 0.976359 0.941837 -0.039528	-0.003188 0.975322 0.976161 -0.002159	0.000507 0.979029 0.990362 -0.002116	7 0.008038 9999
7 65	20 19	7 65	0.291321 0.853752 0.787709 0.007748	-0.010663 0.983904 0.980406 -0.001287	-0.005924 0.969188 0.993766 -0.006908	0.003993 0.969501 0.991254 -0.001078	-0.017446 0.975338 0.975159 0.006316	0.005010 0.975894 0.989557 0.000097	-0.004879 0.976639 0.972328 0.018506	-0.052527 0.958791 0.963263 -0.007697	-0.015227 0.987156 0.987243 -0.018741	-0.012702 0.986111 0.964563 0.006101	-0.002062 0.976359 0.989586 -0.006157	-0.004638 0.975322 0.993404 -0.000876	0.005083 0.979029 0.987442 0.004533	8 -0.012050 9999
7 66	20 20	7 66	0.205838 0.853752 0.833042 -0.030565	-0.030176 0.983904 0.928091 0.004001	-0.063740 0.969188 0.923098 -0.017080	-0.063780 0.969501 0.921619 -0.015970	0.004151 0.975338 0.978944 -0.011250	0.014896 0.975894 0.988926 0.005128	0.005514 0.976639 0.990579 0.005162	-0.012386 0.958791 0.983489 -0.027238	0.009925 0.987156 0.984266 0.009285	0.002778 0.986111 0.977857 -0.010789	0.031397 0.976359 0.975965 0.028549	0.047460 0.975322 0.928392 0.009320	0.002368 0.979029 0.988960 0.003150	0 0.000000 9999
7 67	20 20	7 67	0.349338 0.853752 0.663724 -0.000515	0.010275 0.983904 0.985744 0.013210	-0.010216 0.969188 0.976104 0.010621	-0.011350 0.969501 0.975403 0.010668	0.045317 0.975338 0.957484 0.007748	0.023492 0.975894 0.987289 0.008905	-0.007463 0.976639 0.977458 0.002343	0.063953 0.958791 0.977328 0.032099	0.002619 0.987156 0.989435 0.000418	0.027391 0.986111 0.984076 0.013048	0.043724 0.976359 0.888001 0.035135	0.000974 0.975322 0.973460 0.011598	0.007318 0.979029 0.988581 0.007595	0 0.000000 9999
7 68	20 20	7 68	0.344121 0.853752 0.671793 -0.004358	0.022140 0.983904 0.979364 0.020332	-0.011014 0.969188 0.953823 0.013560	-0.010935 0.969501 0.956379 0.014016	0.004304 0.975338 0.962010 -0.016416	0.050137 0.975894 0.974727 0.036648	-0.018067 0.976639 0.985284 -0.014283	0.067686 0.958791 0.968422 0.031074	-0.037514 0.987156 0.987266 -0.035374	0.020113 0.986111 0.959030 -0.001324	0.014747 0.976359 0.944418 0.014178	-0.017200 0.975322 0.977513 -0.010673	-0.001148 0.979029 0.958464 0.018461	0 0.000000 9999
7 69	20 20	7 69	0.304382 0.853752 0.747235 -0.009238	0.029208 0.983904 0.977991 0.019224	-0.036782 0.969188 0.984371 -0.032700	-0.033735 0.969501 0.984370 -0.031779	0.029219 0.975338 0.973102 0.007690	-0.002819 0.975894 0.970768 -0.015946	-0.012173 0.976639 0.970669 -0.024363	0.070297 0.958791 0.963779 0.032571	0.047685 0.987156 0.965215 0.036874	0.005255 0.986111 0.979922 -0.013134	-0.038938 0.976359 0.966120 -0.034945	-0.074853 0.975322 0.974468 -0.054055	0.052953 0.979029 0.953683 0.043281	0 0.000000 9999
7 70	20 20	7 70	0.415633 0.853752 0.553808 0.032591	0.025933 0.983904 0.941824 0.003950	-0.022444 0.969188 0.975636 -0.010566	-0.021679 0.969501 0.975887 -0.010080	0.064886 0.975338 0.946332 0.021786	0.044669 0.975894 0.963012 0.029654	-0.009017 0.976639 0.987825 -0.015508	0.105144 0.958791 0.924432 0.024487	-0.000038 0.987156 0.986328 0.000826	0.012129 0.986111 0.948478 -0.018013	0.020020 0.976359 0.816140 0.017470	-0.042321 0.975322 0.960657 -0.015012	0.008876 0.979029 0.990938 0.010150	0 0.032591 9999
7 71	20 20	7 71	0.396773 0.853752 0.606945 0.028709	-0.000285 0.983904 0.969704 -0.015906	-0.023424 0.969188 0.985820 -0.011960	-0.017575 0.969501 0.989194 -0.010838	0.034411 0.975338 0.970929 0.009598	0.012841 0.975894 0.944861 0.000077	0.021283 0.976639 0.985518 0.020175	0.075982 0.958791 0.946915 0.020887	-0.022418 0.987156 0.984223 -0.018454	0.055870 0.986111 0.954003 0.027551	-0.000346 0.976359 0.858653 0.005620	-0.036692 0.975322 0.955283 -0.004576	-0.013647 0.979029 0.970692 -0.004729	0 0.028709 9999
7 72	20 20	7 72	0.291448 0.853752 0.796552 0.017371	-0.006352 0.983904 0.982568 -0.007888	0.002160 0.969188 0.974041 0.009026	0.003191 0.969501 0.973741 0.011714	0.041456 0.975338 0.961873 0.006134	-0.019400 0.975894 0.953802 -0.026344	0.024927 0.976639 0.959089 -0.000629	0.063078 0.958791 0.945499 0.012581	-0.011660 0.987156 0.988442 -0.009779	0.016640 0.986111 0.978734 -0.000015	0.028377 0.976359 0.974639 0.017071	-0.024892 0.975322 0.981895 -0.013737	0.006093 0.979029 0.990114 0.007347	0 0.017371 9999
7 73	20 20	7 73	0.357130 0.853752 0.648121 0.006121	0.031071 0.983904 0.968591 0.011560	0.000004 0.969188 0.986576 0.010208	0.002303 0.969501 0.987780 0.012086	0.025879 0.975338 0.979052 0.002048	0.033247 0.975894 0.937314 0.016071	-0.009607 0.976639 0.989075 -0.008056	0.096522 0.958791 0.927619 0.027018	-0.011136 0.987156 0.984752 -0.009352	0.018465 0.986111 0.983040 0.005121	-0.025008 0.976359 0.862880 -0.024440	-0.052128 0.975322 0.961920 -0.025538	-0.006986 0.979029 0.986488 -0.010488	7 0.012860 9999
7 74	20 20	7 74	0.317331 0.853752 0.731627 0.005977	-0.014585 0.983904 0.980164 -0.010553	0.007667 0.969188 0.988843 0.001320	0.007580 0.969501 0.990536 0.002169	-0.026087 0.975338 0.975049 -0.010872	-0.017264 0.975894 0.984418 -0.005951	-0.022553 0.976639 0.922797 0.002416	-0.038533 0.958791 0.958800 0.001546	-0.000438 0.987156 0.989428 -0.002003	-0.010693 0.986111 0.957303 0.013610	-0.000335 0.976359 0.986848 -0.004229	-0.012406 0.975322 0.988647 -0.001829	0.004167 0.979029 0.988405 0.004474	9 0.009019 9999
7 75	20 20	7 75	0.188155 0.853752 0.879328 0.003492	0.034299 0.983904 0.976133 0.023420	0.006729 0.969188 0.980213 0.014303	0.003826 0.969501 0.981109 0.012762	0.023041 0.975338 0.962598 -0.004628	0.057479 0.975894 0.960362 0.034583	0.003976 0.976639 0.938333 -0.016525	0.083831 0.958791 0.940761 0.031740	0.012156 0.987156 0.987663 0.013630	0.017915 0.986111 0.975979 0.007918	-0.000816 0.976359 0.984117 0.002884	-0.032563 0.975322 0.981628 -0.026583	-0.006484 0.979029 0.986974 -0.001103	7 0.010528 9999
7 76	20 20	7 76	0.286325 0.853752 0.774285 -0.008389	0.001438 0.983904 0.979353 -0.000616	0.006500 0.969188 0.986210 0.004639	0.002905 0.969501 0.987118 -0.001608	-0.002361 0.975338 0.982276 0.003900	0.007630 0.975894 0.991258 0.005056	-0.034539 0.976639 0.956424 -0.008898	-0.013709 0.958791 0.978911 0.010713	-0.006601 0.987156 0.984585 -0.007489	-0.005689 0.986111 0.961394 0.010565	0.002374 0.976359 0.985440 -0.004906	0.014951 0.975322 0.985021 0.015902	-0.000472 0.979029 0.990733 -0.002102	0 0.000000 9999
7 77	20 18	7 77	0.308956 0.853752 0.768796 0.002949	0.008716 0.983904 0.974096 0.023825	-0.002072 0.969188 0.988575 -0.005584	0.004028 0.969501 0.991201 0.002523	-0.020280 0.975338 0.970032 0.006040	0.005936 0.975894 0.989655 0.006639	-0.024209 0.976639 0.965653 -0.000770	-0.062342 0.958791 0.941557 0.004803	0.019260 0.987156 0.980852 0.017575	-0.014624 0.986111 0.963770 0.005942	-0.004993 0.976359 0.988040 -0.003456	-0.000568 0.975322 0.986859 0.001257	-0.000103 0.979029 0.987593 -0.002673	8 0.007199 9999
7 78	20 18	7 78	0.290284 0.853752 0.782837 -0.009399	-0.013103 0.983904 0.965428 0.004684	0.009475 0.969188 0.991742 0.009047	0.029465 0.969501 0.990891 0.022589	-0.020065 0.975338 0.967158 -0.000341	-0.051377 0.975894 0.965294 -0.028222	0.012743 0.976639 0.972332 0.006920	-0.032245 0.958791 0.977930 -0.004012	-0.006759 0.987156 0.983210 0.000777	0.018596 0.986111 0.973603 0.007653	-0.008635 0.976359 0.987773 -0.005928	-0.012554 0.975322 0.988181 -0.010461	-0.039819 0.979029 0.947497 -0.031298	0 0.000000 9999
7 79	20 19	7 79	0.307057 0.853752 0.776244 -0.000059	-0.023658 0.983904 0.979174 -0.010624	0.018665 0.969188 0.988250 0.012439	0.001144 0.969501 0.990052 -0.005030	-0.025171 0.975338 0.967620 0.006311	-0.039615 0.975894 0.972657 -0.029947	-0.007369 0.976639 0.986395 -0.007892	-0.074147 0.958791 0.961875 -0.020502	0.022654 0.987156 0.983835 0.015815	-0.028853 0.986111 0.979685 -0.015049	-0.010250 0.976359 0.988299 -0.003389	-0.020972 0.975322 0.989084 -0.013751	-0.032166 0.979029 0.980447 -0.025972	0 0.000000 9999
7 80	20 20	7 80	0.243289 0.853752 0.863343 0.021302	0.012190 0.983904 0.984590 0.012425	-0.017001 0.969188 0.990133 -0.016175	-0.017077 0.969501 0.990002 -0.014899	0.022491 0.975338 0.959684 -0.002753	0.028280 0.975894 0.981917 0.031930	-0.005579 0.976639 0.979823 0.005406	0.006500 0.958791 0.976331 -0.008127	-0.013275 0.987156 0.989367 -0.012082	0.011789 0.986111 0.977037 -0.000904	0.029252 0.976359 0.936499 0.031989	-0.000289 0.975322 0.979697 0.007432	-0.006556 0.979029 0.993711 -0.007576	10 0.026104 9999
7 81	20 20	7 81	0.288632 0.853752 0.801715 0.026555	0.023326 0.983904 0.947224 -0.003183	-0.018593 0.969188 0.982702 -0.014913	-0.017817 0.969501 0.984218 -0.015172	-0.011538 0.975338 0.986888 -0.011334	-0.025688 0.975894 0.976466 -0.015596	0.001542 0.976639 0.988933 -0.007026	0.042491 0.958791 0.975727 0.021502	-0.010154 0.987156 0.987847 -0.010712	0.029466 0.986111 0.982973 0.017012	0.010410 0.976359 0.971399 0.016338	-0.048059 0.975322 0.946332 -0.024868	0.005937 0.979029 0.990494 0.002913	0 0.026555 9999
7 82	20 20	7 82	0.332490 0.853752 0.763802 0.027376	0.003629 0.983904 0.982006 0.012328	-0.036596 0.969188 0.962922 -0.026919	-0.031821 0.969501 0.969075 -0.025252	-0.010592 0.975338 0.985284 -0.012668	0.000009 0.975894 0.978970 -0.012452	-0.029309 0.976639 0.988136 -0.025628	0.048664 0.958791 0.977718 0.014794	0.014644 0.987156 0.947694 0.013180	0.039302 0.986111 0.975232 0.022502	0.076578 0.976359 0.977818 0.062779	0.017390 0.975322 0.977887 0.026056	0.056259 0.979029 0.951216 0.054224	10 0.041456 214
7 83	20 20	7 83	0.335204 0.853752 0.725970 -0.001865	0.038089 0.983904 0.930598 0.004113	-0.035314 0.969188 0.981797 -0.036508	-0.035870 0.969501 0.981272 -0.035867	0.030167 0.975338 0.980439 0.010814	-0.030019 0.975894 0.963244 -0.038050	0.002192 0.976639 0.983427 -0.009267	0.057083 0.958791 0.945197 -0.007394	0.002244 0.987156 0.986311 0.001366	0.048985 0.986111 0.971531 0.029228	-0.060438 0.976359 0.892559 -0.055361	-0.045198 0.975322 0.972862 -0.023320	-0.023320 0.979029 0.987875 -0.025207	0 0.000000 9999
7 84	20 20	7 84	0.327717 0.853752 0.751716 0.017989	0.052335 0.983904 0.963512 0.026112	0.039177 0.969188 0.965356 0.022642	0.040698 0.969501 0.966929 0.025078	0.038962 0.975338 0.977053 0.016821	0.041646 0.975894 0.977230 0.026247	0.038356 0.976639 0.976350 0.022248	0.100780 0.958791 0.948413 0.041573	0.001942 0.987156 0.989197 -0.002508	0.032577 0.986111 0.980425 0.016985	-0.002684 0.976359 0.948413 -0.009478	0.007831 0.975322 0.977330 0.003604	-0.031160 0.979029 0.971011 -0.015320	7 0.027347 9999
7 85	20 20	7 85	0.331440 0.853752 0.718883 0.000879	0.014108 0.983904 0.979087 -0.001518	-0.005802 0.969188 0.980786 -0.006880	-0.006864 0.969501 0.981332 -0.008998	0.032317 0.975338 0.966376 0.003599	0.002478 0.975894 0.984198 -0.002117	-0.010170 0.976639 0.974864 -0.017855	0.061839 0.958791 0.967254 0.024652	0.005068 0.987156 0.987072 0.003503	0.033047 0.986111 0.976699 0.015052	0.013889 0.976359 0.941040 0.008629	-0.018133 0.975322 0.987935 -0.011175	-0.007973 0.979029 0.991952 -0.009155	7 0.004655 9999
7 86	20 20	7 86	0.326291 0.853752 0.722011 -0.001369	0.021769 0.983904 0.987321 0.018604	0.066787 0.969188 0.939238 0.027776	0.067036 0.969501 0.939832 0.029144	0.064609 0.975338 0.939766 0.018936	0.010445 0.975894 0.955223 0.025732	0.060203 0.976639 0.906006 0.023300	0.033302 0.958791 0.987289 0.024440	0.007024 0.987156 0.985772 0.006140	0.021444 0.986111 0.977406 0.006445	-0.007775 0.976359 0.983578 -0.000421	0.036332 0.975322 0.964952 0.015276	0.006906 0.979029 0.989977 0.008209	0 0.000000 9999
7 87	20 20	7 87	0.344591 0.853752 0.720337 0.022115	0.048322 0.983904 0.963550 0.019985	0.009249 0.969188 0.960971 0.003303	0.007228 0.969501 0.962274 0.000061	0.042716 0.975338 0.970739 0.026809	0.008363 0.975894 0.952464 -0.003719	0.002519 0.976639 0.977515 0.018101	0.069563 0.958791 0.952197 0.015569	0.064711 0.987156 0.982959 0.054476	0.012552 0.986111 0.965790 -0.007860	0.000236 0.976359 0.917129 0.008486	-0.013892 0.975322 0.973254 0.005030	0.029597 0.979029 0.990354 0.032459	8 0.034709 9999
7 88	20 20	7 88	0.306459 0.853752 0.767629 0.022180	-0.017435 0.983904 0.974115 -0.012980	-0.000740 0.969188 0.956264 0.012544	0.000891 0.969501 0.957558 0.012745	0.026049 0.975338 0.980407 0.023820	0.025574 0.975894 0.975401 0.016691	0.006535 0.976639 0.982376 0.013044	0.007086 0.958791 0.982835 0.019836	0.017578 0.987156 0.984892 0.019514	0.014024 0.986111 0.984071 0.009274	0.003964 0.976359 0.986060 0.001711	-0.034361 0.975322 0.974508 -0.029815	0.000083 0.979029 0.989628 -0.002217	4 0.022985 9999
7 89	20 20	7 89	0.343209 0.853752 0.700806 0.015896	0.020276 0.983904 0.985458 0.025522	-0.004478 0.969188 0.974913 0.007517	-0.008371 0.969501 0.975889 0.004122	0.011048 0.975338 0.973615 -0.000702	-0.034749 0.975894 0.984611 -0.026236	-0.043537 0.976639 0.976001 -0.023485	-0.019729 0.958791 0.985817 -0.008780	-0.014100 0.987156 0.987679 -0.013476	-0.003717 0.986111 0.985271 -0.011208	0.023708 0.976359 0.923904 0.018217	-0.041608 0.975322 0.982011 -0.027971	0.023999 0.979029 0.988861 0.016547	6 -0.019321 9999
7 90	20 20	7 90	0.331907 0.853752 0.716567 0.005864	-0.035125 0.983904 0.968298 -0.014206	-0.002556 0.969188 0.947878 0.005224	-0.002029 0.969501 0.950032 0.004898	0.076056 0.975338 0.941421 0.031803	0.039787 0.975894 0.982309 0.037444	0.040105 0.976639 0.979534 0.040830	0.035090 0.958791 0.984254 0.021075	0.023126 0.987156 0.987378 0.022024	0.027359 0.986111 0.979272 0.009123	-0.018780 0.976359 0.939208 -0.006796	0.005102 0.975322 0.979097 0.009599	0.010301 0.979029 0.989280 0.009279	6 0.015473 9999
7 91	20 20	7 91	0.249447 0.853752 0.833689 0.004991	0.057549 0.983904 0.928884 0.022783	-0.015541 0.969188 0.991753 -0.010853	-0.007442 0.969501 0.991244 -0.004750	-0.005137 0.975338 0.973187 -0.013405	0.019365 0.975894 0.963970 0.011302	0.017160 0.976639 0.972980 -0.001668	0.007236 0.958791 0.980524 0.009285	0.002566 0.987156 0.986737 -0.000111	0.030085 0.986111 0.959659 0.003868	-0.011096 0.976359 0.974730 -0.015699	-0.040122 0.975322 0.979948 -0.028016	0.002488 0.979029 0.990590 0.000895	4 -0.008180 9999
7 92	20 20	7 92	0.305759 0.853752 0.730627 -0.009527	-0.028605 0.983904 0.978202 -0.013007	-0.005087 0.969188 0.985793 -0.004747	-0.002773 0.969501 0.985723 -0.002820	-0.039551 0.975338 0.964837 -0.016542	-0.019487 0.975894 0.958845 -0.000811	-0.005893 0.976639 0.984371 0.000585	-0.049282 0.958791 0.971493 -0.018256	-0.014365 0.987156 0.985900 -0.009562	0.012152 0.986111 0.978473 0.004756	0.006351 0.976359 0.989709 0.010774	-0.024553 0.975322 0.983403 -0.015296	-0.016148 0.979029 0.925243 -0.005671	0 0.000000 9999
7 93	20 20	7 93	0.321617 0.853752 0.711541 -0.006321	-0.018672 0.983904 0.982386 -0.016921	0.002225 0.969188 0.959269 0.011503	-0.000418 0.969501 0.960586 0.009059	0.060055 0.975338 0.944289 0.015930	-0.011892 0.975894 0.981450 -0.002261	0.033945 0.976639 0.978484 0.024388	0.022165 0.958791 0.982297 0.005357	0.001453 0.987156 0.985742 -0.001372	0.010662 0.986111 0.980238 -0.003479	0.004425 0.976359 0.943015 0.000513	-0.003820 0.975322 0.980278 -0.010847	0.008582 0.979029 0.988838 0.007165	0 0.000000 9999
[truncated: 2,928,041 more chars]
