# Supplementary material for: Prediction of Contact Residue Pairs Based on Co-Substitution between Sites in Protein Structures
Source: PLoS One. 2013 Jan 16;8(1):e54252. doi: 10.1371/journal.pone.0054252 (PMC3546969; doi:10.1371/journal.pone.0054252)
Supplement: Data S1 — Coevolution scores, overall coevolution score and rank of each site pair in each protein. (BZ2) [file pone.0054252.s008.bz2 › ./ces_rank/SH3_1_YES_HUMAN_97-144.4160.bl0_01.ces_rank]

# SH3_1_YES_HUMAN_97-144.4160.bl0_01.ces_rank
# Neighboring residue pairs (|i - j| <= 5) are excluded.
# #residues = 48  #residue_pairs = 903  #predicted = 144  #contacts = 89
# 4160 OTUs are used.
# 48 patterns are found.
# 1..48,1..48 : invariant sites are removed;
#
# standard deviation of each characteristics at each site; the max. of | delta | is normalized to one.
#sd 1 0.240993 0.053027 0.075069 0.074968 0.092861 0.035459 0.060323 0.081037 0.005806 0.140885 0.119535 0.146484 0.002880
#sd 2 0.142763 0.040285 0.000833 0.000712 0.038860 0.053143 0.060924 0.032777 0.002227 0.128257 0.046453 0.010303 0.001187
#sd 3 0.255276 0.042237 0.053981 0.054246 0.107312 0.057229 0.063502 0.094465 0.031627 0.179980 0.110227 0.104129 0.126935
#sd 4 0.219818 0.048474 0.029490 0.038080 0.063637 0.104036 0.050960 0.087154 0.098716 0.048405 0.067515 0.056565 0.105795
#sd 5 0.271372 0.050860 0.107982 0.107921 0.049872 0.129580 0.074805 0.093942 0.035965 0.026279 0.187547 0.190969 0.039693
#sd 6 0.154430 0.024454 0.005623 0.017368 0.037153 0.072723 0.017472 0.067063 0.055959 0.036624 0.031173 0.011410 0.035870
#sd 7 0.346613 0.076882 0.132606 0.132552 0.112476 0.145202 0.148709 0.125616 0.080666 0.161345 0.277332 0.232814 0.097196
#sd 8 0.241903 0.059893 0.048384 0.048668 0.053315 0.182457 0.050176 0.127804 0.016473 0.036237 0.132031 0.093073 0.024161
#sd 9 0.306050 0.074111 0.101893 0.101769 0.082084 0.118359 0.108071 0.095552 0.060952 0.099986 0.233041 0.191338 0.083662
#sd 10 0.291070 0.072091 0.094349 0.094573 0.076433 0.129440 0.091874 0.100594 0.100257 0.077683 0.215609 0.175875 0.102414
#sd 11 0.339695 0.077618 0.127286 0.127321 0.079957 0.199373 0.116829 0.136714 0.076263 0.079513 0.222563 0.227314 0.070416
#sd 12 0.258100 0.066256 0.090005 0.090277 0.062240 0.109556 0.078808 0.078637 0.073800 0.054451 0.173366 0.166789 0.069059
#sd 13 0.158856 0.028885 0.057953 0.057527 0.047194 0.067084 0.071325 0.049989 0.050301 0.037113 0.091168 0.100868 0.049846
#sd 14 0.181981 0.024129 0.001073 0.007748 0.026298 0.034893 0.030405 0.034086 0.029788 0.102031 0.022040 0.002302 0.088105
#sd 15 0.303135 0.068375 0.076343 0.076539 0.067222 0.128281 0.091283 0.107302 0.051253 0.060359 0.219609 0.145734 0.040758
#sd 16 0.212878 0.039674 0.005475 0.005476 0.035203 0.036564 0.033150 0.047632 0.148124 0.166820 0.038536 0.010949 0.082736
#sd 17 0.345520 0.099192 0.149952 0.150911 0.132548 0.130286 0.108108 0.120228 0.126076 0.141198 0.258095 0.249759 0.128276
#sd 18 0.289494 0.076032 0.130020 0.130040 0.101681 0.120591 0.115468 0.098820 0.046352 0.133557 0.158276 0.191938 0.050095
#sd 19 0.198712 0.067205 0.064703 0.064392 0.045430 0.090351 0.038961 0.040494 0.047502 0.015487 0.143459 0.128375 0.039618
#sd 20 0.241700 0.041885 0.075276 0.075688 0.049925 0.093674 0.090357 0.093638 0.026629 0.054945 0.136253 0.142937 0.036877
#sd 21 0.328096 0.066596 0.092777 0.093702 0.122031 0.092818 0.110463 0.122303 0.102252 0.208520 0.180810 0.162379 0.108930
#sd 22 0.227494 0.033340 0.005285 0.005286 0.029475 0.036720 0.030754 0.048326 0.082914 0.115745 0.001356 0.010564 0.075664
#sd 23 0.329777 0.082490 0.106597 0.108240 0.118868 0.114793 0.115499 0.118822 0.143802 0.177875 0.244429 0.181852 0.114591
#sd 24 0.243318 0.040585 0.036728 0.036606 0.046744 0.049530 0.052537 0.057851 0.056532 0.085428 0.078456 0.072900 0.047156
#sd 25 0.295687 0.053702 0.044471 0.044766 0.098845 0.075889 0.067367 0.107523 0.105555 0.180928 0.146066 0.086361 0.114745
#sd 26 0.293569 0.072397 0.126404 0.126285 0.073467 0.120231 0.105804 0.086756 0.079013 0.060299 0.211261 0.198275 0.075527
#sd 27 0.293546 0.069370 0.127239 0.126744 0.108668 0.100340 0.097891 0.094680 0.087457 0.107155 0.190493 0.198227 0.096600
#sd 28 0.297844 0.068258 0.088156 0.087947 0.088269 0.118338 0.097487 0.109319 0.092956 0.122027 0.200900 0.159654 0.096300
#sd 29 0.293182 0.066998 0.110159 0.111341 0.076694 0.140110 0.100516 0.101544 0.068533 0.077132 0.198427 0.197878 0.060337
#sd 30 0.301870 0.074271 0.116366 0.116356 0.075447 0.153971 0.097838 0.109280 0.060113 0.074015 0.189269 0.200869 0.063491
#sd 31 0.215342 0.056873 0.074941 0.074555 0.053197 0.104264 0.064607 0.075588 0.070028 0.049438 0.126162 0.135751 0.071332
#sd 32 0.044210 0.015059 0.013281 0.016339 0.015143 0.011882 0.008377 0.018141 0.033907 0.015313 0.010978 0.026563 0.000656
#sd 33 0.222588 0.075706 0.009093 0.065755 0.053950 0.081448 0.036905 0.086735 0.136888 0.131857 0.081313 0.018215 0.073326
#sd 34 0.287103 0.060177 0.099860 0.101337 0.117858 0.089148 0.094702 0.101065 0.124407 0.149298 0.165825 0.165084 0.112216
#sd 35 0.159672 0.039709 0.005512 0.005484 0.037324 0.092615 0.047555 0.070717 0.010962 0.104500 0.039767 0.011200 0.021922
#sd 36 0.301138 0.081297 0.135064 0.135091 0.109003 0.098265 0.110796 0.091965 0.086138 0.126801 0.201563 0.202655 0.095767
#sd 37 0.294749 0.069957 0.071574 0.072082 0.110330 0.104120 0.070872 0.122818 0.119148 0.175934 0.170953 0.139930 0.113057
#sd 38 0.338864 0.094870 0.117797 0.118213 0.109129 0.154324 0.101906 0.131061 0.120967 0.145751 0.270933 0.219233 0.127386
#sd 39 0.286538 0.084256 0.106832 0.107113 0.079737 0.114153 0.081491 0.096366 0.077888 0.089191 0.220356 0.189658 0.071896
#sd 40 0.213358 0.048274 0.059525 0.059679 0.040566 0.069344 0.058082 0.059252 0.034786 0.040063 0.139122 0.108867 0.026256
#sd 41 0.225293 0.082547 0.058664 0.059164 0.060249 0.103358 0.051926 0.073524 0.067505 0.056385 0.166909 0.112885 0.062545
#sd 42 0.331477 0.091482 0.143704 0.144068 0.122192 0.114321 0.110546 0.106118 0.089037 0.143363 0.249742 0.244284 0.104375
#sd 43 0.317029 0.076322 0.112693 0.112927 0.110636 0.106738 0.126265 0.108337 0.085699 0.176068 0.238224 0.193253 0.084838
#sd 44 0.061365 0.020417 0.009205 0.009417 0.018063 0.039518 0.011438 0.029739 0.029454 0.024775 0.023002 0.018532 0.026726
#sd 45 0.238446 0.049093 0.022417 0.048956 0.060641 0.073076 0.042732 0.085234 0.129267 0.161389 0.074553 0.043970 0.103040
#sd 46 0.181638 0.040637 0.000146 0.000832 0.034559 0.040788 0.036809 0.041653 0.101596 0.126271 0.032288 0.002370 0.020701
#sd 47 0.022444 0.001339 0.000895 0.000828 0.005894 0.013659 0.009059 0.011097 0.000729 0.011105 0.004875 0.007365 0.000334
#sd 48 0.204888 0.040777 0.032172 0.032241 0.059429 0.098651 0.049134 0.089774 0.040921 0.089058 0.170342 0.064365 0.041293
#
# #branches= 8317, sd > 1.096520e-04, residual ratio > 0.100000, threshold |r| from t-test (E-value=0.000100): 0.058164 0.056766
# serial# #var.res. residue# #replacements 	corr. coeff., the lowest residual ratios for i, j, and partial corr. coeff. for each category
#	#replacements	delta_volume	delta_charge	delta_HB	delta_deir	delta-helix delta-beta delta-turn delta-aromatic delta_branch delta-cross	delta-ion delta-lone-pair max p.c.
# Correlations used: [1, -1, -1, -1, 0, 9, 0, 0, 0, 0, 1, 1, 9]
# r_x is set to 0 for sites which have too many contacts (> 15) for E-value=0.000100;
# r_s is set to 0 for sites which have too many contacts (> 15) for E-value=0.000100;
# Only r_s > threshold is used for both 1 terminal sites.
# method = 11
# residual ratio > 1.096520e-03 for ranking
# residue serial#,  corr. coeff., minimum residual ratios, and partial corr. coeff. for each category, target category no., score, rank
#	rank= -9 and 9999 are assigned to pairs excluded, and to pairs whose correlations are insignificant, respectively.
#	Pairs with rank= 9998 or 9997 are regarded as anomalous sites.
1 2	6 4	1 2	0.112973 0.873483 0.945828 -0.018787	-0.033015 0.980623 0.959051 -0.001823	0.152361 0.972973 0.952462 0.116501	0.143277 0.973678 0.951763 0.106763	-0.025039 0.992905 0.982943 -0.028966	-0.035419 0.986559 0.978315 -0.017838	-0.057163 0.990325 0.984563 -0.058880	-0.003935 0.992166 0.990661 0.000231	0.540869 0.814623 0.823328 0.504235	-0.026610 0.990511 0.982801 -0.027186	0.018950 0.989761 0.988098 0.009729	-0.084930 0.976307 0.945515 -0.037117	0.450676 0.885160 0.878834 0.439816	0 0.000000 9999
1 3	6 18	1 3	0.226659 0.873483 0.920165 0.068531	0.039138 0.980623 0.987714 0.024285	-0.003728 0.972973 0.986884 0.003687	-0.004745 0.973678 0.987378 0.002631	-0.046859 0.992905 0.978890 -0.045211	-0.029901 0.986559 0.985764 -0.013424	-0.019228 0.990325 0.990892 -0.022091	-0.063878 0.992166 0.977562 -0.055183	0.064856 0.814623 0.986484 0.004755	-0.046840 0.990511 0.990122 -0.044575	0.012881 0.989761 0.989194 0.002486	-0.009180 0.976307 0.989945 0.003325	0.027573 0.885160 0.995000 0.021947	0 0.068531 -9
1 4	6 19	1 4	0.185227 0.873483 0.915094 0.002745	0.073170 0.980623 0.973714 0.048492	-0.010197 0.972973 0.994282 -0.014392	-0.019885 0.973678 0.984460 -0.014777	-0.021891 0.992905 0.986220 -0.026403	0.064763 0.986559 0.964880 0.045060	-0.011600 0.990325 0.978017 -0.014205	0.027817 0.992166 0.975023 0.013393	-0.199857 0.814623 0.956409 -0.104100	0.015512 0.990511 0.990680 0.012474	0.003090 0.989761 0.995175 -0.002790	-0.037653 0.976307 0.982149 -0.012984	-0.004759 0.885160 0.996945 -0.002657	0 0.002745 9999
1 5	6 17	1 5	0.196421 0.873483 0.923767 0.033645	0.001175 0.980623 0.993512 0.005377	-0.051801 0.972973 0.946524 -0.018235	-0.050806 0.973678 0.949320 -0.018022	0.022583 0.992905 0.983375 0.016238	0.011865 0.986559 0.994025 0.010163	-0.012052 0.990325 0.987683 -0.014475	0.022455 0.992166 0.984505 0.012516	0.000700 0.814623 0.993691 -0.018739	-0.006706 0.990511 0.945809 -0.005248	0.018787 0.989761 0.988518 0.011523	0.034154 0.976307 0.976762 0.005536	-0.016454 0.885160 0.993813 -0.021110	0 0.033645 9999
1 6	6 11	1 6	0.193521 0.873483 0.914268 0.018048	0.042014 0.980623 0.987598 0.029364	-0.015857 0.972973 0.996623 -0.010958	-0.004160 0.973678 0.989787 0.010235	0.018945 0.992905 0.991834 0.013397	0.039608 0.986559 0.985200 0.033238	0.006320 0.990325 0.986316 0.005343	0.028305 0.992166 0.988901 0.022547	-0.093356 0.814623 0.984126 -0.038992	0.021367 0.990511 0.989718 0.021271	0.003619 0.989761 0.988368 -0.002981	-0.019638 0.976307 0.991088 -0.009526	0.052087 0.885160 0.994318 0.045564	0 0.018048 9999
1 7	6 19	1 7	0.229137 0.873483 0.893313 0.024911	-0.003558 0.980623 0.995115 -0.004291	0.003739 0.972973 0.983479 0.012166	0.004455 0.973678 0.982117 0.010978	-0.006560 0.992905 0.988306 -0.007832	0.019071 0.986559 0.994777 0.019944	-0.022588 0.990325 0.990750 -0.020574	-0.005633 0.992166 0.994823 -0.005596	0.043501 0.814623 0.993829 0.029623	-0.011752 0.990511 0.993042 -0.016551	-0.035216 0.989761 0.965996 -0.022006	-0.050413 0.976307 0.985720 -0.036240	0.006351 0.885160 0.996349 0.002367	0 0.024911 9999
1 8	6 17	1 8	0.178159 0.873483 0.914907 0.003810	-0.028137 0.980623 0.985434 -0.007784	-0.013045 0.972973 0.990945 -0.006872	-0.013777 0.973678 0.989477 -0.007401	0.027026 0.992905 0.982257 0.027518	-0.038111 0.986559 0.969157 -0.016849	0.014730 0.990325 0.992013 0.012531	-0.010567 0.992166 0.965675 0.002143	0.018304 0.814623 0.999644 0.010621	-0.005157 0.990511 0.996779 -0.003947	0.009313 0.989761 0.982586 -0.004254	-0.020162 0.976307 0.985432 -0.002434	0.028091 0.885160 0.995370 0.030509	0 0.003810 9999
1 9	6 20	1 9	0.259833 0.873483 0.862226 0.038908	0.009757 0.980623 0.990707 -0.000556	-0.007009 0.972973 0.987957 -0.012944	-0.006545 0.973678 0.985709 -0.013718	0.025147 0.992905 0.988617 0.020676	0.010186 0.986559 0.989862 0.020148	-0.007456 0.990325 0.982364 -0.007091	0.031639 0.992166 0.989258 0.036921	-0.000633 0.814623 0.991098 -0.015393	0.005952 0.990511 0.991419 0.003128	-0.037272 0.989761 0.959992 -0.016493	-0.066116 0.976307 0.981086 -0.043883	-0.018445 0.885160 0.989481 -0.031488	0 0.038908 143
1 10	6 20	1 10	0.278320 0.873483 0.840721 0.047112	-0.029738 0.980623 0.989982 -0.019500	0.004369 0.972973 0.989249 -0.004568	0.002336 0.973678 0.989238 -0.007745	-0.004602 0.992905 0.986341 -0.008775	0.046234 0.986559 0.981506 0.031140	0.000954 0.990325 0.989295 0.002125	0.028542 0.992166 0.979200 0.020798	0.070250 0.814623 0.987076 0.065881	-0.010207 0.990511 0.988074 -0.016071	-0.033406 0.989761 0.940219 -0.002331	-0.043455 0.976307 0.981209 -0.016410	0.016296 0.885160 0.992167 0.021941	0 0.047112 88
1 11	6 20	1 11	0.206068 0.873483 0.901552 0.005499	-0.009617 0.980623 0.991679 0.001790	0.010485 0.972973 0.987733 0.022343	0.010419 0.973678 0.986519 0.021507	-0.014516 0.992905 0.984334 -0.017898	0.040331 0.986559 0.989709 0.029150	-0.031122 0.990325 0.987513 -0.027668	0.004271 0.992166 0.986585 -0.002106	0.031915 0.814623 0.994807 0.018531	0.005970 0.990511 0.993311 0.002453	-0.017902 0.989761 0.992734 -0.014853	-0.018340 0.976307 0.990376 -0.015095	-0.007486 0.885160 0.995137 -0.012738	0 0.005499 9999
1 12	6 20	1 12	0.224720 0.873483 0.884155 0.031891	0.005222 0.980623 0.990212 0.016101	-0.027667 0.972973 0.970411 0.001693	-0.027790 0.973678 0.969801 -0.000406	0.025426 0.992905 0.987428 0.021054	0.001333 0.986559 0.988008 0.002146	-0.002753 0.990325 0.989739 -0.002656	0.043939 0.992166 0.982120 0.034687	0.074231 0.814623 0.991431 0.045087	-0.003881 0.990511 0.994805 -0.002610	-0.016529 0.989761 0.982868 -0.004367	0.008793 0.976307 0.980410 -0.001309	0.040708 0.885160 0.991778 0.012070	0 0.031891 9999
1 13	6 18	1 13	0.171347 0.873483 0.912657 0.008594	0.020014 0.980623 0.987498 0.008172	-0.071776 0.972973 0.974146 -0.039041	-0.070569 0.973678 0.971410 -0.039354	0.004556 0.992905 0.983951 -0.001184	-0.031364 0.986559 0.980123 -0.022632	0.005801 0.990325 0.975487 0.000971	0.001812 0.992166 0.989534 0.002779	0.036663 0.814623 0.986865 0.021078	0.013241 0.990511 0.992397 0.014685	0.006246 0.989761 0.991268 0.001269	0.053660 0.976307 0.976768 0.028722	0.005169 0.885160 0.992573 0.014235	0 0.008594 9999
1 14	6 12	1 14	0.126248 0.873483 0.956571 0.006581	0.012716 0.980623 0.989530 0.002011	-0.031059 0.972973 0.984065 -0.028396	-0.003809 0.973678 0.971238 -0.006772	-0.011654 0.992905 0.981546 -0.008200	0.011962 0.986559 0.992286 0.015303	-0.008852 0.990325 0.992033 -0.008328	-0.002222 0.992166 0.989531 0.000749	0.009184 0.814623 0.997962 0.010347	-0.027157 0.990511 0.992748 -0.025759	-0.004318 0.989761 0.996845 -0.002881	-0.029954 0.976307 0.987628 -0.026551	0.039116 0.885160 0.983497 0.016471	0 0.006581 9999
1 15	6 20	1 15	0.187799 0.873483 0.925024 0.026634	-0.041819 0.980623 0.972860 -0.012630	-0.010078 0.972973 0.984893 -0.010307	-0.010496 0.973678 0.984646 -0.012159	-0.016070 0.992905 0.991851 -0.018235	0.015898 0.986559 0.982877 0.005032	-0.006884 0.990325 0.993038 -0.010678	0.006826 0.992166 0.976588 -0.000786	0.010281 0.814623 0.994784 -0.004166	-0.007515 0.990511 0.994121 -0.009725	-0.024794 0.989761 0.967846 -0.001624	-0.037587 0.976307 0.987389 -0.019776	0.007047 0.885160 0.996809 0.006571	0 0.026634 9999
1 16	6 12	1 16	0.178713 0.873483 0.912988 0.012049	0.052282 0.980623 0.967902 0.037871	-0.036919 0.972973 0.971910 -0.022547	-0.036566 0.973678 0.971962 -0.025163	-0.024384 0.992905 0.980780 -0.025013	0.010540 0.986559 0.992826 0.012535	-0.032031 0.990325 0.986069 -0.030640	-0.037330 0.992166 0.984571 -0.035481	-0.041886 0.814623 0.988323 -0.012543	-0.020232 0.990511 0.978871 -0.020089	0.001675 0.989761 0.996709 0.000357	-0.022677 0.976307 0.970196 -0.007052	-0.008967 0.885160 0.994938 0.003079	0 0.012049 9999
1 17	6 20	1 17	0.225913 0.873483 0.889267 0.020195	0.036321 0.980623 0.982101 0.013749	0.075776 0.972973 0.931347 0.035606	0.074780 0.973678 0.933114 0.034502	0.015675 0.992905 0.975906 0.011529	-0.006055 0.986559 0.993874 -0.005844	-0.007828 0.990325 0.993959 -0.007291	-0.000987 0.992166 0.988961 -0.007708	0.033872 0.814623 0.995711 0.009856	0.002038 0.990511 0.991935 -0.001277	-0.012402 0.989761 0.991493 -0.018405	0.037924 0.976307 0.973272 0.008814	-0.007442 0.885160 0.995881 -0.017795	0 0.020195 9999
1 18	6 19	1 18	0.215329 0.873483 0.906188 0.028968	-0.036996 0.980623 0.988384 -0.028554	-0.020894 0.972973 0.978795 -0.035557	-0.021276 0.973678 0.979514 -0.036784	-0.010356 0.992905 0.991968 -0.015135	-0.032029 0.986559 0.986457 -0.020061	0.025266 0.990325 0.989433 0.028367	-0.019016 0.992166 0.991956 -0.017693	0.066585 0.814623 0.991482 0.040993	0.044172 0.990511 0.989486 0.042787	0.039118 0.989761 0.991256 0.028763	0.021519 0.976307 0.984867 0.013663	0.026495 0.885160 0.995313 0.014994	0 0.028968 9999
1 19	6 16	1 19	0.128287 0.873483 0.976045 0.054417	-0.014984 0.980623 0.982156 0.011415	0.012733 0.972973 0.988925 -0.005329	0.012837 0.973678 0.988143 -0.004627	0.004452 0.992905 0.984593 0.007745	0.077487 0.986559 0.985042 0.066498	0.017521 0.990325 0.990254 0.012711	-0.002264 0.992166 0.989736 -0.007844	0.018205 0.814623 0.993140 0.018373	-0.010175 0.990511 0.949926 -0.008166	-0.012907 0.989761 0.988813 -0.022954	-0.009484 0.976307 0.991409 0.006516	-0.001851 0.885160 0.996618 -0.000351	0 0.054417 48
1 20	6 18	1 20	0.155611 0.873483 0.944471 0.023024	-0.015742 0.980623 0.992186 -0.010717	-0.069945 0.972973 0.970338 -0.046900	-0.069110 0.973678 0.972039 -0.045994	0.012578 0.992905 0.986409 0.010292	0.028883 0.986559 0.991552 0.029400	0.023410 0.990325 0.987372 0.026687	-0.006652 0.992166 0.986270 -0.010911	-0.004344 0.814623 0.994778 -0.009907	-0.007846 0.990511 0.987171 -0.006498	0.033631 0.989761 0.988072 0.028694	0.062868 0.976307 0.982352 0.040500	0.014373 0.885160 0.997924 0.011938	0 0.023024 9999
1 21	6 20	1 21	0.254110 0.873483 0.891339 0.057278	-0.007557 0.980623 0.994549 -0.005787	-0.024781 0.972973 0.987417 -0.036875	-0.026971 0.973678 0.989182 -0.039018	-0.050175 0.992905 0.986672 -0.047663	-0.017049 0.986559 0.994587 -0.016431	-0.046450 0.990325 0.979956 -0.053041	-0.048172 0.992166 0.982231 -0.042439	0.017829 0.814623 0.988219 -0.013832	-0.055791 0.990511 0.984162 -0.051749	0.042812 0.989761 0.989984 0.036736	-0.081080 0.976307 0.989946 -0.069812	-0.009626 0.885160 0.994977 -0.013250	0 0.057278 42
1 22	6 9	1 22	0.184391 0.873483 0.908538 0.004745	0.007930 0.980623 0.982962 -0.002873	-0.000076 0.972973 0.999692 0.002279	0.000043 0.973678 0.998484 0.002185	-0.007838 0.992905 0.986681 -0.005736	-0.003966 0.986559 0.992181 -0.001754	0.004468 0.990325 0.987445 0.006256	-0.009054 0.992166 0.979703 -0.001848	0.028439 0.814623 0.991148 0.027040	-0.003921 0.990511 0.983456 0.004011	-0.009255 0.989761 0.996369 -0.006646	0.000639 0.976307 0.999826 0.001420	-0.002975 0.885160 0.988675 -0.014250	0 0.004745 9999
1 23	6 20	1 23	0.264289 0.873483 0.872608 0.053887	-0.070721 0.980623 0.984797 -0.051236	-0.015681 0.972973 0.973449 -0.001628	-0.018456 0.973678 0.971771 -0.003711	-0.003702 0.992905 0.986784 -0.003949	0.011755 0.986559 0.989215 0.002208	-0.012711 0.990325 0.990714 -0.014146	0.014668 0.992166 0.989791 0.010951	0.051835 0.814623 0.991580 0.021453	0.023495 0.990511 0.986136 0.017361	-0.055056 0.989761 0.965403 -0.034168	-0.057582 0.976307 0.988622 -0.041929	0.017897 0.885160 0.995136 0.006736	0 0.053887 51
1 24	6 18	1 24	0.203577 0.873483 0.912463 0.022167	-0.045813 0.980623 0.991124 -0.043144	-0.002257 0.972973 0.988133 -0.002261	-0.003083 0.973678 0.988355 -0.003974	0.016003 0.992905 0.991579 0.015672	0.009746 0.986559 0.992832 0.008273	-0.003277 0.990325 0.981970 -0.006756	0.002685 0.992166 0.995674 0.000835	0.045793 0.814623 0.995996 0.041695	-0.002092 0.990511 0.984700 0.000337	-0.001734 0.989761 0.996377 -0.001934	0.010206 0.976307 0.992245 0.023265	0.012893 0.885160 0.995620 0.000354	0 0.022167 9999
1 25	6 20	1 25	0.215850 0.873483 0.902886 0.027569	0.025012 0.980623 0.990490 0.011744	-0.015770 0.972973 0.991572 -0.013361	-0.016927 0.973678 0.991431 -0.014019	0.006619 0.992905 0.984683 0.005802	-0.030639 0.986559 0.985602 -0.019213	0.001656 0.990325 0.990981 0.001620	-0.005813 0.992166 0.983242 0.001208	0.024729 0.814623 0.988272 0.015231	-0.009215 0.990511 0.989214 -0.002985	-0.009828 0.989761 0.989141 -0.016173	-0.011554 0.976307 0.990495 0.007319	0.007870 0.885160 0.995976 0.003548	0 0.027569 9999
1 26	6 20	1 26	0.240178 0.873483 0.867813 0.022943	-0.026426 0.980623 0.991623 -0.015636	0.022129 0.972973 0.966880 0.023895	0.019505 0.973678 0.967271 0.020913	0.003398 0.992905 0.989333 -0.001240	0.022964 0.986559 0.993294 0.023276	-0.009904 0.990325 0.990177 -0.008094	0.007875 0.992166 0.986795 0.004908	0.062321 0.814623 0.991290 0.038149	0.016189 0.990511 0.991815 0.012232	-0.051560 0.989761 0.980970 -0.035863	-0.039396 0.976307 0.986198 -0.031247	0.052795 0.885160 0.991073 0.036341	0 0.022943 9999
1 27	6 20	1 27	0.243809 0.873483 0.863804 0.013012	0.032320 0.980623 0.983957 0.014094	0.049832 0.972973 0.972221 0.023522	0.047751 0.973678 0.965220 0.019693	0.011878 0.992905 0.972199 0.002193	0.001508 0.986559 0.990132 0.005638	0.019953 0.990325 0.991203 0.015731	0.005688 0.992166 0.986090 -0.003033	0.062581 0.814623 0.989154 0.034121	-0.012996 0.990511 0.992234 -0.016810	-0.003003 0.989761 0.994597 -0.005399	0.067300 0.976307 0.979098 0.039088	0.026956 0.885160 0.993038 0.026343	0 0.013012 9999
1 28	6 20	1 28	0.234869 0.873483 0.870438 0.017646	-0.054557 0.980623 0.984427 -0.033133	0.036207 0.972973 0.985622 0.028792	0.036857 0.973678 0.985238 0.029017	-0.015133 0.992905 0.987070 -0.017817	0.039047 0.986559 0.985492 0.029135	-0.028503 0.990325 0.991483 -0.030640	0.006668 0.992166 0.985193 -0.003987	0.041919 0.814623 0.990702 0.012985	0.000528 0.990511 0.993811 0.000398	-0.028708 0.989761 0.960561 -0.004378	-0.049369 0.976307 0.984522 -0.031339	0.032535 0.885160 0.991811 0.045252	0 0.017646 9999
1 29	6 20	1 29	0.223018 0.873483 0.897908 0.036869	0.045713 0.980623 0.989048 0.045768	-0.061113 0.972973 0.982927 -0.035655	-0.062485 0.973678 0.981871 -0.036070	0.026819 0.992905 0.986217 0.021595	-0.018892 0.986559 0.991665 -0.013369	0.017460 0.990325 0.990689 0.018966	0.002965 0.992166 0.990531 -0.002103	0.072009 0.814623 0.991850 0.056152	0.005375 0.990511 0.990945 0.003263	-0.046722 0.989761 0.989985 -0.042799	0.051712 0.976307 0.985838 0.031395	0.011737 0.885160 0.994686 0.003929	0 0.036869 9999
1 30	6 20	1 30	0.213359 0.873483 0.901074 0.026907	-0.029091 0.980623 0.992255 -0.016593	-0.025289 0.972973 0.988876 -0.009212	-0.024383 0.973678 0.988165 -0.007042	0.000443 0.992905 0.990425 -0.001616	-0.007610 0.986559 0.994225 -0.009736	-0.028805 0.990325 0.987584 -0.028746	0.007943 0.992166 0.986675 -0.000992	-0.037203 0.814623 0.987906 -0.015936	0.007282 0.990511 0.989256 0.005196	-0.012257 0.989761 0.987999 -0.002956	0.000838 0.976307 0.993121 -0.004213	-0.022473 0.885160 0.994101 -0.011869	0 0.026907 9999
1 31	6 20	1 31	0.166488 0.873483 0.919211 -0.004299	-0.018959 0.980623 0.987861 -0.004721	-0.017186 0.972973 0.989064 -0.004495	-0.017643 0.973678 0.988756 -0.002494	-0.003578 0.992905 0.993550 -0.006944	-0.009931 0.986559 0.988846 -0.016641	-0.030248 0.990325 0.990756 -0.033754	0.013999 0.992166 0.978982 0.003146	0.025176 0.814623 0.989750 0.007868	0.000897 0.990511 0.994296 -0.003577	-0.000233 0.989761 0.991935 0.002626	0.007256 0.976307 0.992686 -0.000743	0.025176 0.885160 0.994975 0.014433	0 0.000000 9999
1 32	6 8	1 32	0.028846 0.873483 0.990293 -0.006210	0.031113 0.980623 0.988842 0.023729	-0.009425 0.972973 0.991301 -0.002293	0.044340 0.973678 0.990747 0.030283	-0.002020 0.992905 0.995330 -0.002009	-0.002955 0.986559 0.986767 0.000374	0.002281 0.990325 0.993233 0.002574	-0.024515 0.992166 0.990494 -0.019630	-0.032959 0.814623 0.988594 -0.006261	0.000948 0.990511 0.982089 0.003601	0.005430 0.989761 0.998861 0.006395	-0.006213 0.976307 0.993291 -0.000074	0.001716 0.885160 0.995863 0.002977	0 0.000000 9999
1 33	6 17	1 33	0.177493 0.873483 0.921442 0.017207	0.064331 0.980623 0.979549 0.045709	-0.019250 0.972973 0.988308 -0.004593	0.048319 0.973678 0.976688 0.024122	-0.009558 0.992905 0.993292 -0.009584	-0.024384 0.986559 0.990236 -0.025236	-0.009553 0.990325 0.987532 -0.013983	-0.033150 0.992166 0.992735 -0.033108	-0.105908 0.814623 0.979775 -0.069000	-0.020294 0.990511 0.992848 -0.018762	0.011274 0.989761 0.991304 0.012697	-0.015645 0.976307 0.988528 -0.004195	0.012904 0.885160 0.995288 0.005361	0 0.017207 9999
1 34	6 20	1 34	0.235597 0.873483 0.870000 0.014819	-0.018671 0.980623 0.992276 -0.023928	0.001826 0.972973 0.961364 0.002772	-0.000548 0.973678 0.958320 0.000368	0.005526 0.992905 0.982582 0.001925	0.011166 0.986559 0.990832 0.020892	-0.016466 0.990325 0.993870 -0.019488	0.007231 0.992166 0.992241 0.006783	0.062548 0.814623 0.987551 0.016572	-0.009811 0.990511 0.993552 -0.009168	-0.021165 0.989761 0.980497 -0.008350	-0.055610 0.976307 0.986991 -0.041854	-0.025891 0.885160 0.994921 -0.012889	0 0.014819 9999
1 35	6 13	1 35	0.103634 0.873483 0.947077 0.011143	-0.009712 0.980623 0.964682 -0.008366	-0.002242 0.972973 0.999906 -0.003202	0.000025 0.973678 0.999969 -0.000850	-0.006124 0.992905 0.984759 -0.005919	0.028046 0.986559 0.988727 0.028474	-0.003797 0.990325 0.990930 -0.002520	-0.017671 0.992166 0.985723 -0.017159	0.044883 0.814623 0.985102 0.054660	-0.000501 0.990511 0.990183 0.002511	0.015834 0.989761 0.998023 0.014373	-0.000471 0.976307 0.998979 0.002224	0.052299 0.885160 0.994280 0.040666	0 0.011143 9999
1 36	6 19	1 36	0.237156 0.873483 0.888239 0.041720	0.037059 0.980623 0.983821 0.017026	0.058436 0.972973 0.953411 0.042895	0.059613 0.973678 0.954099 0.045170	-0.007169 0.992905 0.988410 -0.004348	0.003655 0.986559 0.991816 0.004208	-0.018518 0.990325 0.992939 -0.015770	-0.001198 0.992166 0.993826 -0.002853	0.034085 0.814623 0.992905 0.027056	0.008764 0.990511 0.990020 0.012756	-0.033834 0.989761 0.991402 -0.033577	0.021364 0.976307 0.987127 0.001290	0.003502 0.885160 0.996516 -0.006082	0 0.041720 111
1 37	6 20	1 37	0.232958 0.873483 0.886127 0.030761	0.016781 0.980623 0.990797 0.013320	0.002893 0.972973 0.982413 -0.001004	0.003726 0.973678 0.981994 0.000753	0.007572 0.992905 0.986327 0.007331	0.018496 0.986559 0.984783 0.022354	-0.003508 0.990325 0.991108 -0.003175	0.006273 0.992166 0.981275 0.005066	0.029714 0.814623 0.992787 0.014901	0.000195 0.990511 0.990781 -0.000572	-0.000415 0.989761 0.984656 0.010680	-0.030156 0.976307 0.988033 -0.007494	0.014744 0.885160 0.993088 0.003282	0 0.030761 9999
1 38	6 20	1 38	0.245081 0.873483 0.876635 0.035609	-0.027712 0.980623 0.989886 -0.015990	0.005125 0.972973 0.980810 -0.012086	0.003264 0.973678 0.981720 -0.010337	0.011529 0.992905 0.992431 0.010912	0.039743 0.986559 0.983828 0.025070	0.028535 0.990325 0.989233 0.032308	0.011793 0.992166 0.985367 0.004256	0.044152 0.814623 0.996568 0.030280	0.043811 0.990511 0.990789 0.044110	-0.038361 0.989761 0.953048 -0.013369	-0.031664 0.976307 0.983592 -0.007114	0.007547 0.885160 0.996862 -0.001835	0 0.035609 9999
1 39	6 20	1 39	0.272222 0.873483 0.843449 0.032842	-0.016704 0.980623 0.982117 0.005855	0.042414 0.972973 0.983940 0.032620	0.041545 0.973678 0.981973 0.030928	-0.001029 0.992905 0.989042 -0.003066	0.027338 0.986559 0.985451 0.015032	-0.003941 0.990325 0.991661 -0.001470	0.023435 0.992166 0.977484 0.018002	0.029701 0.814623 0.985947 -0.021561	-0.000907 0.990511 0.989475 -0.003465	-0.036727 0.989761 0.950329 -0.007861	-0.028349 0.976307 0.988308 -0.010973	0.018692 0.885160 0.986316 0.008117	0 0.032842 9999
1 40	6 19	1 40	0.300869 0.873483 0.804020 0.035561	-0.051432 0.980623 0.981196 -0.029885	0.012428 0.972973 0.988078 -0.000489	0.010432 0.973678 0.988653 -0.001573	0.025593 0.992905 0.989267 0.024274	0.017277 0.986559 0.983556 0.001772	0.031089 0.990325 0.989873 0.034395	0.014423 0.992166 0.990566 0.008470	0.093378 0.814623 0.986669 0.035869	0.015141 0.990511 0.984581 0.011327	-0.072564 0.989761 0.922103 -0.039853	-0.044142 0.976307 0.975634 -0.012207	-0.007615 0.885160 0.995455 -0.017090	0 0.035561 9999
1 41	6 20	1 41	0.172056 0.873483 0.937702 0.021210	-0.048849 0.980623 0.971349 -0.016871	-0.000678 0.972973 0.994526 0.000114	-0.000570 0.973678 0.993893 0.001509	0.006930 0.992905 0.992571 0.009340	0.041758 0.986559 0.978290 0.023762	-0.006751 0.990325 0.993767 -0.006598	0.006108 0.992166 0.981276 -0.002987	0.024828 0.814623 0.994627 0.020824	0.009025 0.990511 0.992342 0.006778	-0.008526 0.989761 0.991308 -0.013626	-0.037916 0.976307 0.983201 -0.012639	0.027216 0.885160 0.991260 0.015421	0 0.021210 9999
1 42	6 20	1 42	0.238879 0.873483 0.883604 0.031022	0.059205 0.980623 0.976224 0.037310	0.052906 0.972973 0.969005 0.036882	0.052074 0.973678 0.969831 0.037474	0.011561 0.992905 0.987325 0.009631	-0.006660 0.986559 0.990782 -0.007280	0.027078 0.990325 0.988497 0.030188	-0.005128 0.992166 0.993173 -0.006889	0.025080 0.814623 0.995213 0.016235	0.000617 0.990511 0.991253 -0.001175	0.016888 0.989761 0.987449 0.022627	0.044302 0.976307 0.991263 0.038693	0.041454 0.885160 0.994835 0.017656	0 0.031022 9999
1 43	6 20	1 43	0.236712 0.873483 0.871328 0.016734	-0.045995 0.980623 0.984435 -0.031133	0.006386 0.972973 0.965816 0.006712	0.006033 0.973678 0.965086 0.006551	-0.003342 0.992905 0.990127 -0.008651	0.002881 0.986559 0.990074 -0.008981	0.001834 0.990325 0.988943 0.000808	-0.006333 0.992166 0.994465 -0.010618	0.051335 0.814623 0.992530 0.013942	0.015861 0.990511 0.990301 0.008577	-0.039781 0.989761 0.967109 -0.016780	-0.042010 0.976307 0.985226 -0.025060	0.015076 0.885160 0.995321 0.013842	0 0.016734 9999
1 44	6 12	1 44	0.041490 0.873483 0.983044 0.003407	-0.018617 0.980623 0.982267 -0.006545	0.001097 0.972973 0.978551 0.000317	0.000398 0.973678 0.961794 0.007170	0.005642 0.992905 0.992093 0.003365	0.006105 0.986559 0.991075 0.005698	0.010352 0.990325 0.992462 0.008510	0.024496 0.992166 0.994059 0.023884	-0.001373 0.814623 0.993750 -0.002036	0.001817 0.990511 0.998514 0.001966	0.002262 0.989761 0.988887 0.000154	-0.019084 0.976307 0.972615 -0.005828	0.007123 0.885160 0.997857 0.012007	0 0.003407 9999
1 45	6 19	1 45	0.225740 0.873483 0.880397 0.020137	0.031655 0.980623 0.986772 0.020195	0.016276 0.972973 0.991810 0.020121	-0.017296 0.973678 0.985561 0.003356	0.009473 0.992905 0.980210 0.011395	-0.030126 0.986559 0.990914 -0.029255	-0.000282 0.990325 0.991361 -0.001667	-0.002532 0.992166 0.986725 0.001402	-0.003336 0.814623 0.987613 0.023702	0.004167 0.990511 0.992470 0.006818	0.022543 0.989761 0.990750 0.015969	0.014438 0.976307 0.989724 0.021307	-0.015238 0.885160 0.992584 -0.032144	0 0.020137 9999
1 46	6 10	1 46	0.159286 0.873483 0.910232 -0.007388	0.000305 0.980623 0.961077 -0.019260	-0.012820 0.972973 0.966182 0.009675	-0.060569 0.973678 0.718295 0.017273	0.007805 0.992905 0.979402 0.005496	0.013369 0.986559 0.988747 0.011171	0.019354 0.990325 0.987008 0.024509	0.010478 0.992166 0.991183 0.007243	-0.085505 0.814623 0.973903 -0.050821	0.008263 0.990511 0.991740 0.008388	0.004076 0.989761 0.990567 -0.002006	-0.063929 0.976307 0.600073 0.010501	0.053382 0.885160 0.990416 0.035171	0 0.000000 9999
1 47	6 2	1 47	0.125970 0.873483 0.956098 0.043731	-0.061109 0.980623 0.983588 -0.041095	0.107548 0.972973 0.950971 0.083016	0.106776 0.973678 0.712494 0.072129	-0.033923 0.992905 0.991332 -0.033422	-0.014876 0.986559 0.978169 -0.030925	-0.019297 0.990325 0.990423 -0.017820	-0.006856 0.992166 0.983726 -0.011636	0.117120 0.814623 0.966979 0.009900	-0.065398 0.990511 0.989762 -0.067632	0.017899 0.989761 0.962947 0.001179	-0.090747 0.976307 0.593155 -0.048390	0.048344 0.885160 0.977864 -0.009845	0 0.043731 97
1 48	6 7	1 48	0.236336 0.873483 0.875885 0.020163	-0.058144 0.980623 0.965556 -0.027010	-0.032361 0.972973 0.973023 -0.015559	-0.031747 0.973678 0.971585 -0.015782	0.014503 0.992905 0.991669 0.015524	-0.017709 0.986559 0.989039 -0.021717	0.004215 0.990325 0.987113 0.004797	0.002598 0.992166 0.991516 -0.002612	0.070022 0.814623 0.989315 0.044046	0.020449 0.990511 0.991917 0.017119	-0.027702 0.989761 0.981317 -0.017926	-0.069095 0.976307 0.957735 -0.030768	0.028760 0.885160 0.997397 0.016214	0 0.020163 9999
2 3	4 18	2 3	0.070830 0.945828 0.920165 -0.028744	0.006736 0.959051 0.987714 0.024701	-0.015769 0.952462 0.986884 -0.006247	-0.017072 0.951763 0.987378 -0.007725	-0.007952 0.982943 0.978890 0.003219	0.014172 0.978315 0.985764 -0.004993	-0.000861 0.984563 0.990892 0.003560	0.017197 0.990661 0.977562 0.017438	0.101520 0.823328 0.986484 0.072411	-0.009361 0.982801 0.990122 -0.000332	0.004362 0.988098 0.989194 -0.007960	0.060683 0.945515 0.989945 0.049407	0.018100 0.878834 0.995000 0.007628	0 0.000000 9999
2 4	4 19	2 4	0.091462 0.945828 0.915094 -0.008190	-0.040977 0.959051 0.973714 -0.012861	0.018836 0.952462 0.994282 0.017761	-0.029544 0.951763 0.984460 -0.025775	-0.011059 0.982943 0.986220 -0.005552	-0.071059 0.978315 0.964880 -0.031239	-0.028114 0.984563 0.978017 -0.019220	-0.033825 0.990661 0.975023 -0.033774	-0.181392 0.823328 0.956409 -0.073235	-0.007593 0.982801 0.990680 -0.014030	0.018114 0.988098 0.995175 0.010400	0.096551 0.945515 0.982149 0.063556	-0.010281 0.878834 0.996945 -0.010445	0 0.000000 9999
2 5	4 17	2 5	0.100348 0.945828 0.923767 0.001384	0.012177 0.959051 0.993512 0.006286	-0.088470 0.952462 0.946524 -0.043486	-0.085355 0.951763 0.949320 -0.042756	0.009082 0.982943 0.983375 0.001288	-0.006057 0.978315 0.994025 -0.004214	-0.019591 0.984563 0.987683 -0.025070	-0.012813 0.990661 0.984505 -0.015032	0.018543 0.823328 0.993691 0.020690	0.035062 0.982801 0.945809 0.013854	-0.015888 0.988098 0.988518 -0.025762	-0.079198 0.945515 0.976762 -0.044121	0.010276 0.878834 0.993813 0.015903	6 -0.005890 9999
2 6	4 11	2 6	0.119963 0.945828 0.914268 0.025880	-0.015455 0.959051 0.987598 0.000817	-0.041143 0.952462 0.996623 -0.037247	-0.074824 0.951763 0.989787 -0.068537	0.002445 0.982943 0.991834 0.001272	-0.023903 0.978315 0.985200 -0.015091	-0.021296 0.984563 0.986316 -0.012901	-0.001187 0.990661 0.988901 0.003783	-0.089815 0.823328 0.984126 -0.042277	0.001069 0.982801 0.989718 -0.004276	0.009068 0.988098 0.988368 0.002340	0.102763 0.945515 0.991088 0.094433	0.019270 0.878834 0.994318 -0.005683	11 0.049436 -9
2 7	4 19	2 7	0.124615 0.945828 0.893313 0.008899	0.023855 0.959051 0.995115 0.025793	-0.018481 0.952462 0.983479 -0.006585	-0.018626 0.951763 0.982117 -0.012272	-0.004560 0.982943 0.988306 -0.010136	-0.021021 0.978315 0.994777 -0.020491	-0.033122 0.984563 0.990750 -0.031821	-0.021437 0.990661 0.994823 -0.018113	0.021246 0.823328 0.993829 -0.005596	0.003972 0.982801 0.993042 -0.001292	-0.023685 0.988098 0.965996 0.003914	0.021759 0.945515 0.985720 -0.002910	0.008089 0.878834 0.996349 0.000571	6 -0.016828 9999
2 8	4 17	2 8	0.121369 0.945828 0.914907 0.014359	0.086922 0.959051 0.985434 0.057099	-0.029358 0.952462 0.990945 -0.024407	-0.033779 0.951763 0.989477 -0.026983	-0.056219 0.982943 0.982257 -0.049944	0.078659 0.978315 0.969157 0.042993	-0.041414 0.984563 0.992013 -0.037833	-0.001006 0.990661 0.965675 -0.002777	0.017304 0.823328 0.999644 0.008941	0.001256 0.982801 0.996779 0.001981	-0.027047 0.988098 0.982586 -0.041427	0.099204 0.945515 0.985432 0.074041	0.005621 0.878834 0.995370 -0.010008	11 0.032606 9999
2 9	4 20	2 9	0.155167 0.945828 0.862226 0.028286	-0.037750 0.959051 0.990707 -0.026934	-0.003853 0.952462 0.987957 -0.014677	-0.003875 0.951763 0.985709 -0.015634	-0.002778 0.982943 0.988617 -0.012300	0.029024 0.978315 0.989862 0.018466	-0.046757 0.984563 0.982364 -0.037321	-0.002833 0.990661 0.989258 -0.000813	0.003930 0.823328 0.991098 -0.000483	0.016404 0.982801 0.991419 0.011571	-0.045841 0.988098 0.959992 -0.022192	0.108387 0.945515 0.981086 0.086133	0.009969 0.878834 0.989481 0.016174	11 0.049359 73
2 10	4 20	2 10	0.161597 0.945828 0.840721 0.026741	0.057726 0.959051 0.989982 0.050187	0.023299 0.952462 0.989249 0.007491	0.018118 0.951763 0.989238 0.002943	0.026829 0.982943 0.986341 0.016737	-0.064201 0.978315 0.981506 -0.038973	-0.007641 0.984563 0.989295 -0.001193	0.003667 0.990661 0.979200 0.001087	0.010081 0.823328 0.987076 -0.038926	0.030447 0.982801 0.988074 0.025339	-0.059932 0.988098 0.940219 -0.033724	0.035012 0.945515 0.981209 -0.002636	-0.004619 0.878834 0.992167 -0.022699	8 -0.032263 9999
2 11	4 20	2 11	0.127456 0.945828 0.901552 0.019840	-0.002790 0.959051 0.991679 -0.016781	-0.029353 0.952462 0.987733 -0.016374	-0.026947 0.951763 0.986519 -0.016353	0.035257 0.982943 0.984334 0.020251	-0.023695 0.978315 0.989709 -0.008377	0.058866 0.984563 0.987513 0.053555	0.002142 0.990661 0.986585 0.007037	0.014233 0.823328 0.994807 -0.011084	0.007116 0.982801 0.993311 0.001870	-0.029928 0.988098 0.992734 -0.023444	0.023708 0.945515 0.990376 0.026127	0.015110 0.878834 0.995137 0.018433	6 0.032596 9999
2 12	4 20	2 12	0.107058 0.945828 0.884155 -0.010740	0.034565 0.959051 0.990212 0.028008	-0.083341 0.952462 0.970411 -0.055370	-0.085363 0.951763 0.969801 -0.058995	0.008973 0.982943 0.987428 0.004291	-0.012942 0.978315 0.988008 -0.004999	0.017254 0.984563 0.989739 0.013225	0.005905 0.990661 0.982120 0.007087	0.050566 0.823328 0.991431 0.008493	0.047380 0.982801 0.994805 0.045676	-0.006789 0.988098 0.982868 0.008360	-0.036117 0.945515 0.980410 -0.028363	0.069231 0.878834 0.991778 0.049680	0 0.000000 9999
2 13	4 18	2 13	0.085876 0.945828 0.912657 -0.010541	-0.003374 0.959051 0.987498 -0.000166	-0.131761 0.952462 0.974146 -0.095654	-0.127418 0.951763 0.971410 -0.092010	-0.027375 0.982943 0.983951 -0.039636	0.036804 0.978315 0.980123 0.014875	-0.009784 0.984563 0.975487 -0.029720	-0.019147 0.990661 0.989534 -0.018293	0.008807 0.823328 0.986865 -0.026586	-0.007516 0.982801 0.992397 -0.007350	-0.001443 0.988098 0.991268 -0.007278	-0.105709 0.945515 0.976768 -0.068041	-0.014780 0.878834 0.992573 -0.020609	0 0.000000 9999
2 14	4 12	2 14	0.096079 0.945828 0.956571 0.020861	-0.024771 0.959051 0.989530 -0.008771	-0.004578 0.952462 0.984065 0.008240	-0.000886 0.951763 0.971238 -0.008779	-0.035091 0.982943 0.981546 -0.026734	0.008925 0.978315 0.992286 0.007562	-0.004094 0.984563 0.992033 -0.004980	-0.004603 0.990661 0.989531 -0.007406	-0.001209 0.823328 0.997962 -0.009161	-0.039878 0.982801 0.992748 -0.030004	0.000824 0.988098 0.996845 -0.003207	0.025973 0.945515 0.987628 0.020462	0.067366 0.878834 0.983497 0.048941	9 -0.025018 9999
2 15	4 20	2 15	0.140198 0.945828 0.925024 0.048129	0.097761 0.959051 0.972860 0.065309	0.031349 0.952462 0.984893 0.032557	0.034228 0.951763 0.984646 0.036236	-0.001431 0.982943 0.991851 -0.007300	-0.086934 0.978315 0.982877 -0.073533	-0.006294 0.984563 0.993038 -0.011241	0.007854 0.990661 0.976588 0.008524	0.020554 0.823328 0.994784 0.015071	0.039750 0.982801 0.994121 0.039913	-0.048271 0.988098 0.967846 -0.025217	0.072505 0.945515 0.987389 0.049271	0.000621 0.878834 0.996809 -0.001919	11 0.048697 77
2 16	4 12	2 16	0.207588 0.945828 0.912988 0.112339	-0.192157 0.959051 0.967902 -0.165258	-0.048827 0.952462 0.971910 -0.018562	-0.027404 0.951763 0.971962 0.002405	-0.102534 0.982943 0.980780 -0.092806	-0.003039 0.978315 0.992826 -0.004205	0.025470 0.984563 0.986069 0.025898	0.066000 0.990661 0.984571 0.062210	-0.027836 0.823328 0.988323 -0.005057	0.111623 0.982801 0.978871 0.109351	0.010734 0.988098 0.996709 0.009389	0.067685 0.945515 0.970196 0.046281	-0.021360 0.878834 0.994938 -0.023425	1 -0.136253 4
2 17	4 20	2 17	0.125791 0.945828 0.889267 0.004073	-0.021703 0.959051 0.982101 0.006061	0.099632 0.952462 0.931347 0.035868	0.095987 0.951763 0.933114 0.033386	0.042275 0.982943 0.975906 0.032437	0.002035 0.978315 0.993874 -0.008396	0.014851 0.984563 0.993959 0.014195	0.028980 0.990661 0.988961 0.029373	0.044408 0.823328 0.995711 0.031274	0.050690 0.982801 0.991935 0.046811	-0.008403 0.988098 0.991493 -0.014406	-0.055091 0.945515 0.973272 -0.007960	0.015434 0.878834 0.995881 0.018876	9 0.013808 9999
2 18	4 19	2 18	0.159286 0.945828 0.906188 0.052753	0.033102 0.959051 0.988384 0.028287	0.044489 0.952462 0.978795 0.033109	0.042745 0.951763 0.979514 0.032816	-0.013859 0.982943 0.991968 -0.022882	0.034425 0.978315 0.986457 0.019305	-0.022962 0.984563 0.989433 -0.029006	-0.034482 0.990661 0.991956 -0.034464	0.045304 0.823328 0.991482 0.010004	0.000914 0.982801 0.989486 -0.008960	0.011479 0.988098 0.991256 0.002052	-0.066399 0.945515 0.984867 -0.063008	0.032280 0.878834 0.995313 0.022615	0 0.052753 58
2 19	4 16	2 19	0.065204 0.945828 0.976045 0.012654	0.045846 0.959051 0.982156 0.013771	0.040725 0.952462 0.988925 0.023673	0.037111 0.951763 0.988143 0.019891	0.011359 0.982943 0.984593 0.020057	-0.055377 0.978315 0.985042 -0.029795	-0.020573 0.984563 0.990254 -0.022076	0.027308 0.990661 0.989736 0.029982	0.003286 0.823328 0.993140 -0.007822	0.060174 0.982801 0.949926 0.052348	0.049078 0.988098 0.988813 0.041716	0.055554 0.945515 0.991409 0.038099	-0.003075 0.878834 0.996618 -0.004694	9 0.025737 9999
2 20	4 18	2 20	0.130743 0.945828 0.944471 0.049656	0.061438 0.959051 0.992186 0.056389	-0.062550 0.952462 0.970338 -0.015821	-0.060681 0.951763 0.972039 -0.015626	0.055664 0.982943 0.986409 0.046629	-0.009318 0.978315 0.991552 -0.010869	0.056109 0.984563 0.987372 0.052857	-0.007615 0.990661 0.986270 -0.011923	-0.001591 0.823328 0.994778 0.001151	0.035715 0.982801 0.987171 0.027505	-0.005293 0.988098 0.988072 -0.015490	-0.070133 0.945515 0.982352 -0.041476	0.008621 0.878834 0.997924 0.002282	6 0.051232 63
2 21	4 20	2 21	0.124292 0.945828 0.891339 0.006136	0.017583 0.959051 0.994549 0.013053	0.050159 0.952462 0.987417 0.050095	0.048787 0.951763 0.989182 0.046973	-0.011113 0.982943 0.986672 -0.007493	-0.002275 0.978315 0.994587 -0.006083	-0.040778 0.984563 0.979956 -0.035480	-0.011292 0.990661 0.982231 -0.015484	0.036630 0.823328 0.988219 0.030917	-0.034376 0.982801 0.984162 -0.022688	0.009992 0.988098 0.989984 0.008781	0.035609 0.945515 0.989946 0.019124	-0.002473 0.878834 0.994977 -0.000755	6 -0.014755 9999
2 22	4 9	2 22	0.167057 0.945828 0.908538 0.055313	-0.110689 0.959051 0.982962 -0.093006	-0.021052 0.952462 0.999692 -0.022116	-0.021085 0.951763 0.998484 -0.022864	-0.074719 0.982943 0.986681 -0.064773	0.010279 0.978315 0.992181 0.007539	0.023992 0.984563 0.987445 0.026748	-0.035220 0.990661 0.979703 -0.031039	0.002121 0.823328 0.991148 -0.019200	-0.010604 0.982801 0.983456 -0.010976	-0.009569 0.988098 0.996369 -0.006852	0.016077 0.945515 0.999826 0.017179	0.020436 0.878834 0.988675 0.016284	1 -0.071725 20
2 23	4 20	2 23	0.138896 0.945828 0.872608 0.019903	0.043394 0.959051 0.984797 0.024423	-0.043274 0.952462 0.973449 -0.036789	-0.039103 0.951763 0.971771 -0.033466	-0.020252 0.982943 0.986784 -0.027440	-0.017120 0.978315 0.989215 0.000983	-0.039843 0.984563 0.990714 -0.037565	-0.022829 0.990661 0.989791 -0.020995	0.052193 0.823328 0.991580 0.027079	0.009378 0.982801 0.986136 0.001307	-0.026638 0.988098 0.965403 -0.002211	0.014161 0.945515 0.988622 -0.013833	0.027257 0.878834 0.995136 0.019495	6 -0.027343 9999
2 24	4 18	2 24	0.130495 0.945828 0.912463 0.029276	0.027317 0.959051 0.991124 0.022490	0.019826 0.952462 0.988133 0.019804	0.016890 0.951763 0.988355 0.016198	0.004598 0.982943 0.991579 0.006275	-0.012028 0.978315 0.992832 -0.007488	-0.025976 0.984563 0.981970 -0.016193	0.018670 0.990661 0.995674 0.018625	0.019929 0.823328 0.995996 -0.008906	-0.003775 0.982801 0.984700 0.003038	0.000167 0.988098 0.996377 0.001122	0.021930 0.945515 0.992245 0.013253	0.028940 0.878834 0.995620 0.029181	0 0.029276 9999
2 25	4 20	2 25	0.099654 0.945828 0.902886 -0.006804	-0.021356 0.959051 0.990490 -0.008328	-0.009115 0.952462 0.991572 -0.005631	-0.009286 0.951763 0.991431 -0.005127	-0.030058 0.982943 0.984683 -0.021958	0.028035 0.978315 0.985602 0.011178	-0.010971 0.984563 0.990981 -0.009060	0.000221 0.990661 0.983242 -0.006816	0.001777 0.823328 0.988272 -0.025574	-0.019418 0.982801 0.989214 -0.014278	0.024883 0.988098 0.989141 0.017397	0.005700 0.945515 0.990495 -0.017849	0.011529 0.878834 0.995976 0.007024	0 0.000000 9999
2 26	4 20	2 26	0.128831 0.945828 0.867813 0.016651	0.030275 0.959051 0.991623 0.020411	0.004856 0.952462 0.966880 0.004403	0.005116 0.951763 0.967271 0.005149	0.025094 0.982943 0.989333 0.011507	-0.024312 0.978315 0.993294 -0.020603	0.032255 0.984563 0.990177 0.016235	-0.003009 0.990661 0.986795 -0.001334	0.034150 0.823328 0.991290 -0.009864	0.011353 0.982801 0.991815 0.009307	-0.054656 0.988098 0.980970 -0.039058	0.077698 0.945515 0.986198 0.069153	0.039948 0.878834 0.991073 0.021232	11 0.033933 9999
2 27	4 20	2 27	0.107713 0.945828 0.863804 -0.028258	-0.030729 0.959051 0.983957 -0.009010	0.082869 0.952462 0.972221 0.040192	0.075437 0.951763 0.965220 0.028555	0.014674 0.982943 0.972199 -0.000316	0.009435 0.978315 0.990132 0.001474	0.019380 0.984563 0.991203 0.018375	-0.029107 0.990661 0.986090 -0.028001	0.043793 0.823328 0.989154 0.005878	0.003966 0.982801 0.992234 -0.006304	-0.013307 0.988098 0.994597 -0.018028	-0.051662 0.945515 0.979098 -0.004569	0.009447 0.878834 0.993038 -0.003489	0 0.000000 9999
2 28	4 20	2 28	0.131166 0.945828 0.870438 0.016540	0.037819 0.959051 0.984427 0.017131	0.015546 0.952462 0.985622 0.002679	0.015586 0.951763 0.985238 0.003471	-0.019764 0.982943 0.987070 -0.028335	-0.060213 0.978315 0.985492 -0.046170	-0.049128 0.984563 0.991483 -0.048605	-0.033135 0.990661 0.985193 -0.031419	0.043880 0.823328 0.990702 0.020022	-0.001756 0.982801 0.993811 -0.002622	-0.033132 0.988098 0.960561 -0.008027	0.048115 0.945515 0.984522 0.028703	-0.014275 0.878834 0.991811 -0.033297	6 -0.028354 9999
2 29	4 20	2 29	0.120972 0.945828 0.897908 0.010229	-0.018191 0.959051 0.989048 -0.018992	-0.073360 0.952462 0.982927 -0.038914	-0.073394 0.951763 0.981871 -0.037769	0.041170 0.982943 0.986217 0.029233	0.042568 0.978315 0.991665 0.039015	0.034120 0.984563 0.990689 0.025300	0.009790 0.990661 0.990531 0.009486	0.038665 0.823328 0.991850 -0.001070	0.031625 0.982801 0.990945 0.031631	0.005841 0.988098 0.989985 0.013109	-0.081824 0.945515 0.985838 -0.056796	0.015281 0.878834 0.994686 0.011217	9 0.017988 9999
2 30	4 20	2 30	0.126808 0.945828 0.901074 0.022236	0.017162 0.959051 0.992255 0.001152	-0.062814 0.952462 0.988876 -0.047759	-0.063495 0.951763 0.988165 -0.041844	0.020884 0.982943 0.990425 0.016160	-0.012569 0.978315 0.994225 -0.009368	0.021548 0.984563 0.987584 0.014482	-0.002081 0.990661 0.986675 0.000609	-0.037902 0.823328 0.987906 -0.027318	-0.000928 0.982801 0.989256 -0.007367	-0.048076 0.988098 0.987999 -0.043307	0.007606 0.945515 0.993121 0.017351	-0.025163 0.878834 0.994101 -0.016451	8 -0.024646 9999
2 31	4 20	2 31	0.060345 0.945828 0.919211 -0.032656	0.014717 0.959051 0.987861 -0.001849	-0.034093 0.952462 0.989064 -0.024168	-0.036616 0.951763 0.988756 -0.020494	-0.015048 0.982943 0.993550 -0.022061	-0.015915 0.978315 0.988846 -0.005187	-0.000104 0.984563 0.990756 -0.001250	-0.032293 0.990661 0.978982 -0.033504	0.011385 0.823328 0.989750 -0.008864	0.002496 0.982801 0.994296 -0.001009	-0.007282 0.988098 0.991935 -0.003028	-0.014995 0.945515 0.992686 -0.009410	0.030482 0.878834 0.994975 0.018601	0 0.000000 9999
2 32	4 8	2 32	0.003904 0.945828 0.990293 -0.012684	-0.010376 0.959051 0.988842 -0.007634	-0.032862 0.952462 0.991301 -0.033582	0.060008 0.951763 0.990747 0.049401	0.003184 0.982943 0.995330 0.001235	0.010636 0.978315 0.986767 0.004213	0.000500 0.984563 0.993233 -0.001833	0.014184 0.990661 0.990494 0.007179	-0.032070 0.823328 0.988594 -0.014162	0.002980 0.982801 0.982089 -0.004696	-0.000177 0.988098 0.998861 -0.000237	0.033832 0.945515 0.993291 0.028939	-0.001005 0.878834 0.995863 -0.003237	0 0.000000 9999
2 33	4 17	2 33	0.121387 0.945828 0.921442 0.029796	-0.019752 0.959051 0.979549 0.005615	-0.032799 0.952462 0.988308 -0.014580	0.055897 0.951763 0.976688 0.021259	0.005614 0.982943 0.993292 0.009732	-0.041917 0.978315 0.990236 -0.042708	-0.005219 0.984563 0.987532 0.002748	0.014979 0.990661 0.992735 0.010174	-0.057712 0.823328 0.979775 0.012222	0.023540 0.982801 0.992848 0.019010	0.007784 0.988098 0.991304 0.010072	0.030855 0.945515 0.988528 0.017082	0.016097 0.878834 0.995288 0.004463	0 0.029796 9999
2 34	4 20	2 34	0.121119 0.945828 0.870000 0.004919	-0.011536 0.959051 0.992276 -0.012523	0.012535 0.952462 0.961364 0.005521	0.009535 0.951763 0.958320 0.004034	0.005489 0.982943 0.982582 -0.009758	0.026683 0.978315 0.990832 0.013448	-0.021783 0.984563 0.993870 -0.022334	0.007754 0.990661 0.992241 0.008365	0.066906 0.823328 0.987551 0.036722	0.015909 0.982801 0.993552 0.010849	-0.001916 0.988098 0.980497 0.014616	0.035321 0.945515 0.986991 0.013016	-0.035686 0.878834 0.994921 -0.020057	8 0.013440 9999
2 35	4 13	2 35	0.086343 0.945828 0.947077 0.026051	0.026308 0.959051 0.964682 0.003775	0.001461 0.952462 0.999906 0.000756	0.001394 0.951763 0.999969 0.000552	0.009781 0.982943 0.984759 -0.000533	0.007398 0.978315 0.988727 0.004279	0.005202 0.984563 0.990930 0.003260	0.040677 0.990661 0.985723 0.034896	-0.018255 0.823328 0.985102 -0.050171	-0.006291 0.982801 0.990183 -0.011860	-0.002057 0.988098 0.998023 -0.001974	-0.007129 0.945515 0.998979 -0.010104	0.044178 0.878834 0.994280 0.022102	8 -0.036153 9999
2 36	4 19	2 36	0.116487 0.945828 0.888239 0.003806	-0.047317 0.959051 0.983821 -0.024116	0.072207 0.952462 0.953411 0.047774	0.069876 0.951763 0.954099 0.046018	0.026544 0.982943 0.988410 0.017850	-0.033023 0.978315 0.991816 -0.033770	-0.008519 0.984563 0.992939 -0.012902	-0.007206 0.990661 0.993826 -0.003343	0.006056 0.823328 0.992905 -0.016152	0.021308 0.982801 0.990020 0.016011	-0.008696 0.988098 0.991402 -0.011173	-0.049922 0.945515 0.987127 -0.019694	0.024350 0.878834 0.996516 0.027857	1 -0.009580 9999
2 37	4 20	2 37	0.136825 0.945828 0.886127 0.016297	-0.008870 0.959051 0.990797 0.000258	0.029931 0.952462 0.982413 0.038390	0.029645 0.951763 0.981994 0.039951	-0.030919 0.982943 0.986327 -0.030623	0.007072 0.978315 0.984783 0.012193	-0.022107 0.984563 0.991108 -0.023183	-0.013623 0.990661 0.981275 -0.007581	0.027727 0.823328 0.992787 0.015947	-0.025286 0.982801 0.990781 -0.015856	-0.005273 0.988098 0.984656 0.003048	0.042898 0.945515 0.988033 0.016447	0.025782 0.878834 0.993088 0.017198	4 -0.022340 9999
2 38	4 20	2 38	0.135947 0.945828 0.876635 0.016026	0.006934 0.959051 0.989886 -0.005416	0.065231 0.952462 0.980810 0.057818	0.063089 0.951763 0.981720 0.059107	0.019764 0.982943 0.992431 0.019300	-0.049224 0.978315 0.983828 -0.029241	-0.003369 0.984563 0.989233 0.007758	-0.017639 0.990661 0.985367 -0.015779	0.033191 0.823328 0.996568 0.009564	0.029272 0.982801 0.990789 0.027808	-0.048312 0.988098 0.953048 -0.021065	0.049836 0.945515 0.983592 0.011568	0.020042 0.878834 0.996862 0.019997	9 0.021110 9999
2 39	4 20	2 39	0.161263 0.945828 0.843449 0.027775	0.025215 0.959051 0.982117 -0.001804	0.045123 0.952462 0.983940 0.039778	0.043002 0.951763 0.981973 0.033519	0.000741 0.982943 0.989042 -0.012601	-0.059192 0.978315 0.985451 -0.041551	0.004009 0.984563 0.991661 0.008219	0.008093 0.990661 0.977484 0.009053	0.069796 0.823328 0.985947 0.059874	0.003250 0.982801 0.989475 -0.002365	-0.046130 0.988098 0.950329 -0.015073	0.042735 0.945515 0.988308 0.010957	0.014216 0.878834 0.986316 -0.000788	8 0.040780 120
2 40	4 19	2 40	0.167757 0.945828 0.804020 0.012873	0.067781 0.959051 0.981196 0.041271	0.049767 0.952462 0.988078 0.040628	0.046635 0.951763 0.988653 0.040426	-0.014813 0.982943 0.989267 -0.020588	-0.059931 0.978315 0.983556 -0.039078	-0.026850 0.984563 0.989873 -0.019171	0.001249 0.990661 0.990566 0.003086	0.090773 0.823328 0.986669 0.044504	0.028583 0.982801 0.984581 0.019587	-0.077787 0.988098 0.922103 -0.042433	0.088409 0.945515 0.975634 0.045229	0.015056 0.878834 0.995455 0.014523	11 0.024130 9999
2 41	4 20	2 41	0.080478 0.945828 0.937702 -0.001712	0.072131 0.959051 0.971349 0.035515	-0.007085 0.952462 0.994526 -0.006262	-0.004203 0.951763 0.993893 -0.003234	-0.027283 0.982943 0.992571 -0.019827	-0.085523 0.978315 0.978290 -0.056450	0.008299 0.984563 0.993767 0.008787	0.015592 0.990661 0.981276 0.019200	0.010821 0.823328 0.994627 -0.008406	-0.008616 0.982801 0.992342 -0.010855	-0.005613 0.988098 0.991308 -0.010104	0.082042 0.945515 0.983201 0.053842	0.024893 0.878834 0.991260 0.015378	0 0.000000 9999
2 42	4 20	2 42	0.137957 0.945828 0.883604 0.023019	-0.057364 0.959051 0.976224 -0.028985	0.055837 0.952462 0.969005 0.029306	0.057372 0.951763 0.969831 0.032783	0.017954 0.982943 0.987325 0.010037	-0.017620 0.978315 0.990782 -0.019526	-0.036137 0.984563 0.988497 -0.031734	0.017774 0.990661 0.993173 0.014327	0.021253 0.823328 0.995213 0.008114	0.038527 0.982801 0.991253 0.029091	-0.028251 0.988098 0.987449 -0.023631	0.005959 0.945515 0.991263 0.023949	0.059660 0.878834 0.994835 0.045606	6 -0.027027 9999
2 43	4 20	2 43	0.109990 0.945828 0.871328 -0.013842	0.015862 0.959051 0.984435 -0.008006	0.010811 0.952462 0.965816 0.018095	0.008855 0.951763 0.965086 0.013129	-0.010997 0.982943 0.990127 -0.016568	-0.040144 0.978315 0.990074 -0.027220	-0.037074 0.984563 0.988943 -0.034379	-0.020910 0.990661 0.994465 -0.020847	0.050932 0.823328 0.992530 0.020760	-0.005466 0.982801 0.990301 -0.010733	-0.043156 0.988098 0.967109 -0.024400	0.059090 0.945515 0.985226 0.034946	0.012888 0.878834 0.995321 0.006432	0 0.000000 9999
2 44	4 12	2 44	-0.000739 0.945828 0.983044 -0.019142	0.009125 0.959051 0.982267 0.003092	0.004612 0.952462 0.978551 0.012527	0.003541 0.951763 0.961794 0.014526	-0.001532 0.982943 0.992093 -0.001606	-0.006146 0.978315 0.991075 0.000546	0.003014 0.984563 0.992462 0.004075	0.000228 0.990661 0.994059 -0.001692	-0.008530 0.823328 0.993750 -0.016447	-0.000433 0.982801 0.998514 -0.001305	0.003246 0.988098 0.988887 0.003137	0.012083 0.945515 0.972615 -0.013496	-0.003919 0.878834 0.997857 -0.008469	0 0.000000 9999
2 45	4 19	2 45	0.106665 0.945828 0.880397 -0.014928	-0.036517 0.959051 0.986772 -0.024781	0.001050 0.952462 0.991810 0.008573	-0.063482 0.951763 0.985561 -0.042795	-0.029750 0.982943 0.980210 -0.018341	-0.009071 0.978315 0.990914 -0.013786	-0.006970 0.984563 0.991361 -0.001179	-0.016117 0.990661 0.986725 -0.007962	-0.028921 0.823328 0.987613 -0.038184	-0.001459 0.982801 0.992470 0.005732	-0.021832 0.988098 0.990750 -0.032421	0.018790 0.945515 0.989724 0.004485	0.019094 0.878834 0.992584 0.027535	0 0.000000 9999
2 46	4 10	2 46	0.095669 0.945828 0.910232 -0.008397	-0.042753 0.959051 0.961077 -0.027819	-0.009597 0.952462 0.966182 0.018931	-0.051794 0.951763 0.718295 0.041155	-0.020771 0.982943 0.979402 -0.016072	-0.015045 0.978315 0.988747 -0.021316	-0.007432 0.984563 0.987008 -0.003257	0.017714 0.990661 0.991183 0.016225	-0.033940 0.823328 0.973903 0.024844	0.032579 0.982801 0.991740 0.025883	0.008804 0.988098 0.990567 0.002048	0.089466 0.945515 0.600073 -0.006560	0.050260 0.878834 0.990416 0.029957	0 0.000000 9999
2 47	4 2	2 47	0.029748 0.945828 0.956098 -0.019425	0.029195 0.959051 0.983588 0.005483	0.125097 0.952462 0.950971 0.091985	0.118586 0.951763 0.712494 0.089427	0.003100 0.982943 0.991332 -0.004370	-0.046489 0.978315 0.978169 -0.028931	0.010545 0.984563 0.990423 0.004115	-0.010438 0.990661 0.983726 -0.009107	0.139896 0.823328 0.966979 0.078494	0.004494 0.982801 0.989762 -0.006096	0.029811 0.988098 0.962947 0.015648	0.121337 0.945515 0.593155 0.056531	0.119182 0.878834 0.977864 0.097737	0 0.000000 9999
2 48	4 7	2 48	0.154793 0.945828 0.875885 0.037850	0.065117 0.959051 0.965556 0.036459	-0.045609 0.952462 0.973023 -0.025477	-0.039069 0.951763 0.971585 -0.016307	0.014337 0.982943 0.991669 0.013131	-0.008564 0.978315 0.989039 -0.003178	0.021818 0.984563 0.987113 0.010379	-0.010086 0.990661 0.991516 -0.005517	0.041902 0.823328 0.989315 -0.003558	0.030727 0.982801 0.991917 0.031025	-0.030203 0.988098 0.981317 -0.015693	0.100128 0.945515 0.957735 0.038434	0.031578 0.878834 0.997397 0.020375	0 0.037850 9999
3 4	18 19	3 4	0.202656 0.920165 0.915094 0.074331	0.054618 0.987714 0.973714 0.041185	-0.008231 0.986884 0.994282 -0.008569	0.011150 0.987378 0.984460 0.005312	-0.039948 0.978890 0.986220 -0.051073	-0.092271 0.985764 0.964880 -0.070120	-0.040656 0.990892 0.978017 -0.045816	-0.096224 0.977562 0.975023 -0.069110	-0.060657 0.986484 0.956409 -0.036953	-0.006685 0.990122 0.990680 0.000170	0.021698 0.989194 0.995175 0.013897	-0.007961 0.989945 0.982149 -0.015740	-0.013659 0.995000 0.996945 -0.012090	0 0.074331 -9
3 5	18 17	3 5	0.188817 0.920165 0.923767 0.063819	-0.030450 0.987714 0.993512 -0.028170	0.054051 0.986884 0.946524 0.048267	0.053978 0.987378 0.949320 0.050717	-0.050588 0.978890 0.983375 -0.036287	-0.003371 0.985764 0.994025 -0.005328	-0.034873 0.990892 0.987683 -0.032914	-0.085531 0.977562 0.984505 -0.063341	0.002430 0.986484 0.993691 -0.001847	-0.005881 0.990122 0.945809 0.001653	-0.012112 0.989194 0.988518 -0.019764	-0.047755 0.989945 0.976762 -0.036549	-0.026992 0.995000 0.993813 -0.025585	0 0.063819 -9
3 6	18 11	3 6	0.145245 0.920165 0.914268 0.017000	0.008168 0.987714 0.987598 -0.001724	-0.011184 0.986884 0.996623 -0.012615	0.020279 0.987378 0.989787 0.015611	-0.001414 0.978890 0.991834 0.000160	-0.043002 0.985764 0.985200 -0.034293	0.026988 0.990892 0.986316 0.025024	-0.039153 0.977562 0.988901 -0.024037	-0.016645 0.986484 0.984126 -0.009224	-0.008057 0.990122 0.989718 0.001950	-0.018228 0.989194 0.988368 -0.031332	0.004656 0.989945 0.991088 -0.001851	0.015010 0.995000 0.994318 0.013169	6 0.020625 9999
3 7	18 19	3 7	0.196890 0.920165 0.893313 0.039629	-0.008192 0.987714 0.995115 -0.007997	0.013900 0.986884 0.983479 0.015541	0.013741 0.987378 0.982117 0.014066	-0.046728 0.978890 0.988306 -0.034466	0.019914 0.985764 0.994777 0.022206	0.021881 0.990892 0.990750 0.018289	-0.003896 0.977562 0.994823 -0.003631	0.001130 0.986484 0.993829 -0.000755	-0.017774 0.990122 0.993042 -0.008527	-0.048736 0.989194 0.965996 -0.026086	0.014345 0.989945 0.985720 0.009967	0.021601 0.995000 0.996349 0.022122	0 0.039629 -9
3 8	18 17	3 8	0.134206 0.920165 0.914907 0.000583	-0.006504 0.987714 0.985434 0.009332	0.037887 0.986884 0.990945 0.036838	0.046057 0.987378 0.989477 0.045722	0.064986 0.978890 0.982257 0.042251	0.049224 0.985764 0.969157 0.032466	0.005181 0.990892 0.992013 0.001912	0.064791 0.977562 0.965675 0.026989	0.002395 0.986484 0.999644 0.000522	-0.002595 0.990122 0.996779 0.000210	0.047636 0.989194 0.982586 0.033322	0.031043 0.989945 0.985432 0.024626	-0.000615 0.995000 0.995370 -0.001276	4 0.004963 9999
3 9	18 20	3 9	0.186075 0.920165 0.862226 0.012830	0.012598 0.987714 0.990707 0.005138	-0.043230 0.986884 0.987957 -0.039906	-0.042979 0.987378 0.985709 -0.040325	-0.035577 0.978890 0.988617 -0.019502	0.006055 0.985764 0.989862 -0.007353	0.023912 0.990892 0.982364 0.021482	0.039964 0.977562 0.989258 0.034523	0.000994 0.986484 0.991098 -0.005078	-0.018432 0.990122 0.991419 -0.010817	-0.053262 0.989194 0.959992 -0.032260	0.022956 0.989945 0.981086 0.015168	0.011100 0.995000 0.989481 0.015812	3 -0.022746 9999
3 10	18 20	3 10	0.199991 0.920165 0.840721 0.019335	-0.018652 0.987714 0.989982 -0.014625	0.008946 0.986884 0.989249 0.010855	0.009971 0.987378 0.989238 0.012352	-0.040965 0.978890 0.986341 -0.026077	-0.023415 0.985764 0.981506 -0.005110	0.007886 0.990892 0.989295 0.007646	-0.071089 0.977562 0.979200 -0.043494	-0.005675 0.986484 0.987076 -0.008178	-0.032702 0.990122 0.988074 -0.026267	-0.063941 0.989194 0.940219 -0.031290	0.017995 0.989945 0.981209 0.009888	0.021000 0.995000 0.992167 0.020448	7 -0.028999 9999
3 11	18 20	3 11	0.186696 0.920165 0.901552 0.040844	-0.008944 0.987714 0.991679 0.002715	0.015057 0.986884 0.987733 0.020040	0.015108 0.987378 0.986519 0.020157	-0.024531 0.978890 0.984334 -0.010502	-0.008180 0.985764 0.989709 0.004529	-0.020427 0.990892 0.987513 -0.020808	-0.042274 0.977562 0.986585 -0.022086	0.003241 0.986484 0.994807 0.001349	-0.015220 0.990122 0.993311 -0.010380	-0.013506 0.989194 0.992734 -0.006565	-0.004691 0.989945 0.990376 -0.009048	-0.011453 0.995000 0.995137 -0.010541	0 0.040844 118
3 12	18 20	3 12	0.149968 0.920165 0.884155 0.001067	-0.038989 0.987714 0.990212 -0.036925	0.030391 0.986884 0.970411 0.023555	0.031054 0.987378 0.969801 0.025056	-0.043640 0.978890 0.987428 -0.025831	-0.002398 0.985764 0.988008 0.001413	-0.015996 0.990892 0.989739 -0.009821	-0.059174 0.977562 0.982120 -0.034848	0.002884 0.986484 0.991431 -0.007393	0.002289 0.990122 0.994805 0.003533	-0.012861 0.989194 0.982868 -0.005133	-0.026496 0.989945 0.980410 -0.022293	-0.012554 0.995000 0.991778 -0.012554	1 -0.006277 9999
3 13	18 18	3 13	0.112373 0.920165 0.912657 -0.013379	-0.009131 0.987714 0.987498 -0.017117	0.008928 0.986884 0.974146 0.000121	0.009490 0.987378 0.971410 -0.001708	-0.043859 0.978890 0.983951 -0.031749	0.028950 0.985764 0.980123 0.015481	-0.028988 0.990892 0.975487 -0.027328	-0.000354 0.977562 0.989534 -0.011407	0.001956 0.986484 0.986865 -0.001810	-0.001728 0.990122 0.992397 0.001295	0.033835 0.989194 0.991268 0.024349	-0.017778 0.989945 0.976768 -0.007850	-0.007843 0.995000 0.992573 -0.007075	0 0.000000 9999
3 14	18 12	3 14	0.104899 0.920165 0.956571 0.020025	-0.016938 0.987714 0.989530 -0.025277	-0.000331 0.986884 0.984065 -0.002988	-0.000062 0.987378 0.971238 0.001158	0.018635 0.978890 0.981546 -0.004913	-0.002873 0.985764 0.992286 -0.003180	-0.008172 0.990892 0.992033 -0.010561	-0.000148 0.977562 0.989531 -0.014020	-0.001480 0.986484 0.997962 -0.000643	0.007211 0.990122 0.992748 -0.001781	-0.000689 0.989194 0.996845 -0.001827	0.000125 0.989945 0.987628 -0.004397	-0.014531 0.995000 0.983497 -0.015198	1 -0.022498 9999
3 15	18 20	3 15	0.170581 0.920165 0.925024 0.052777	-0.031888 0.987714 0.972860 -0.016407	0.039846 0.986884 0.984893 0.046121	0.039396 0.987378 0.984646 0.047219	-0.034810 0.978890 0.991851 -0.024357	0.009710 0.985764 0.982877 0.021868	-0.015820 0.990892 0.993038 -0.013670	-0.048596 0.977562 0.976588 -0.023982	0.000444 0.986484 0.994784 -0.001954	-0.009652 0.990122 0.994121 -0.008076	-0.059457 0.989194 0.967846 -0.037920	-0.012130 0.989945 0.987389 -0.022867	0.005212 0.995000 0.996809 0.005273	0 0.052777 57
3 16	18 12	3 16	0.121644 0.920165 0.912988 -0.008476	-0.005268 0.987714 0.967902 -0.017155	0.000480 0.986884 0.971910 -0.011040	0.001182 0.987378 0.971962 -0.009848	0.020394 0.978890 0.980780 0.002446	-0.014570 0.985764 0.992826 -0.015772	-0.005325 0.990892 0.986069 -0.013745	-0.000526 0.977562 0.984571 -0.003770	-0.008154 0.986484 0.988323 0.001017	-0.016917 0.990122 0.978871 -0.018490	0.002870 0.989194 0.996709 -0.001480	0.004785 0.989945 0.970196 -0.008073	-0.009602 0.995000 0.994938 -0.008562	0 0.000000 9999
3 17	18 20	3 17	0.190223 0.920165 0.889267 0.032976	0.057153 0.987714 0.982101 0.038580	-0.016376 0.986884 0.931347 0.009522	-0.016441 0.987378 0.933114 0.007352	-0.074495 0.978890 0.975906 -0.048275	0.003838 0.985764 0.993874 0.002874	0.000468 0.990892 0.993959 -0.001441	-0.042589 0.977562 0.988961 -0.029387	-0.004444 0.986484 0.995711 -0.009779	-0.022805 0.990122 0.991935 -0.016538	0.001482 0.989194 0.991493 -0.004905	0.004202 0.989945 0.973272 0.014640	0.031072 0.995000 0.995881 0.032237	4 -0.039899 128
3 18	18 19	3 18	0.186968 0.920165 0.906188 0.047852	-0.008818 0.987714 0.988384 -0.002239	-0.025827 0.986884 0.978795 -0.014005	-0.025933 0.987378 0.979514 -0.016478	-0.015329 0.978890 0.991968 -0.006977	0.054730 0.985764 0.986457 0.046249	0.050786 0.990892 0.989433 0.051630	0.029331 0.977562 0.991956 0.024609	0.000633 0.986484 0.991482 -0.003056	-0.002219 0.990122 0.989486 0.006561	0.024924 0.989194 0.991256 0.015829	0.022956 0.989945 0.984867 0.027967	-0.021100 0.995000 0.995313 -0.023309	6 0.049705 71
3 19	18 16	3 19	0.060489 0.920165 0.976045 -0.011796	-0.032322 0.987714 0.982156 -0.018361	-0.014415 0.986884 0.988925 -0.017083	-0.014540 0.987378 0.988143 -0.017627	0.041872 0.978890 0.984593 0.026548	-0.039873 0.985764 0.985042 -0.026343	-0.001532 0.990892 0.990254 0.003997	-0.040309 0.977562 0.989736 -0.023997	-0.000468 0.986484 0.993140 -0.000344	-0.000025 0.990122 0.949926 0.001718	0.020929 0.989194 0.988813 0.014149	0.026595 0.989945 0.991409 0.022102	0.013402 0.995000 0.996618 0.011657	0 0.000000 9999
3 20	18 18	3 20	0.092652 0.920165 0.944471 -0.006113	-0.015189 0.987714 0.992186 -0.012734	-0.001675 0.986884 0.970338 -0.006669	0.005811 0.987378 0.972039 0.002891	-0.042778 0.978890 0.986409 -0.022948	-0.029292 0.985764 0.991552 -0.026494	-0.030656 0.990892 0.987372 -0.028759	-0.025838 0.977562 0.986270 -0.007528	-0.000934 0.986484 0.994778 -0.000605	-0.003950 0.990122 0.987171 -0.000920	0.028742 0.989194 0.988072 0.019842	-0.003907 0.989945 0.982352 0.007239	-0.000866 0.995000 0.997924 -0.002130	0 0.000000 9999
3 21	18 20	3 21	0.190148 0.920165 0.891339 0.039599	0.012004 0.987714 0.994549 0.013063	0.034648 0.986884 0.987417 0.036089	0.034536 0.987378 0.989182 0.036180	0.032863 0.978890 0.986672 0.015171	0.039537 0.985764 0.994587 0.039775	0.023251 0.990892 0.979956 0.021418	0.048585 0.977562 0.982231 0.022589	0.005020 0.986484 0.988219 -0.001474	0.048868 0.990122 0.984162 0.032284	0.014530 0.989194 0.989984 0.007595	0.035962 0.989945 0.989946 0.033594	0.013535 0.995000 0.994977 0.012897	0 0.039599 131
3 22	18 9	3 22	0.146315 0.920165 0.908538 0.009160	0.020792 0.987714 0.982962 0.021026	-0.000406 0.986884 0.999692 -0.000552	-0.000339 0.987378 0.998484 -0.002018	0.046355 0.978890 0.986681 0.036791	-0.015254 0.985764 0.992181 -0.017418	-0.002006 0.990892 0.987445 -0.004670	0.069611 0.977562 0.979703 0.045698	-0.007739 0.986484 0.991148 -0.011315	0.042351 0.990122 0.983456 0.041052	-0.011454 0.989194 0.996369 -0.007627	0.002145 0.989945 0.999826 0.001186	-0.007480 0.995000 0.988675 -0.006688	7 0.020460 9999
3 23	18 20	3 23	0.184520 0.920165 0.872608 0.013857	-0.023926 0.987714 0.984797 -0.005439	-0.025147 0.986884 0.973449 -0.025905	-0.024683 0.987378 0.971771 -0.025148	-0.019497 0.978890 0.986784 -0.005799	-0.025205 0.985764 0.989215 -0.014338	-0.000163 0.990892 0.990714 0.001114	-0.009854 0.977562 0.989791 0.001211	-0.011499 0.986484 0.991580 -0.017799	-0.031261 0.990122 0.986136 -0.017674	-0.032666 0.989194 0.965403 -0.010006	0.015656 0.989945 0.988622 0.009752	-0.005000 0.995000 0.995136 -0.005405	2 -0.018946 9999
3 24	18 18	3 24	0.161931 0.920165 0.912463 0.025332	0.005324 0.987714 0.991124 0.008782	-0.048365 0.986884 0.988133 -0.049332	-0.048409 0.987378 0.988355 -0.049221	-0.021061 0.978890 0.991579 -0.016101	-0.036909 0.985764 0.992832 -0.034862	-0.020215 0.990892 0.981970 -0.026825	0.004229 0.977562 0.995674 0.002439	-0.000924 0.986484 0.995996 -0.005355	0.018371 0.990122 0.984700 0.013100	-0.013253 0.989194 0.996377 -0.013445	-0.037570 0.989945 0.992245 -0.040032	0.013704 0.995000 0.995620 0.010006	2 -0.035351 9999
3 25	18 20	3 25	0.181159 0.920165 0.902886 0.039936	0.044578 0.987714 0.990490 0.034458	0.018940 0.986884 0.991572 0.017545	0.019147 0.987378 0.991431 0.016105	0.006862 0.978890 0.984683 -0.010806	0.029664 0.985764 0.985602 0.017589	-0.026340 0.990892 0.990981 -0.031340	0.038446 0.977562 0.983242 0.013499	0.001172 0.986484 0.988272 -0.007533	0.008872 0.990122 0.989214 -0.001387	0.008339 0.989194 0.989141 0.003356	0.008883 0.989945 0.990495 0.004824	-0.004526 0.995000 0.995976 -0.004741	0 0.039936 127
3 26	18 20	3 26	0.169559 0.920165 0.867813 0.000040	-0.039633 0.987714 0.991623 -0.034453	-0.013795 0.986884 0.966880 -0.001354	-0.013203 0.987378 0.967271 -0.001620	-0.035121 0.978890 0.989333 -0.021207	-0.010091 0.985764 0.993294 -0.006256	0.000974 0.990892 0.990177 0.005251	-0.022599 0.977562 0.986795 -0.012015	0.032584 0.986484 0.991290 0.024051	-0.038525 0.990122 0.991815 -0.032487	-0.030530 0.989194 0.980970 -0.015181	0.008869 0.989945 0.986198 0.005466	0.017894 0.995000 0.991073 0.011208	1 -0.001174 9999
3 27	18 20	3 27	0.208868 0.920165 0.863804 0.041081	0.015054 0.987714 0.983957 -0.000611	-0.033802 0.986884 0.972221 -0.020684	-0.034861 0.987378 0.965220 -0.017998	-0.066635 0.978890 0.972199 -0.043025	0.019546 0.985764 0.990132 0.019388	0.011771 0.990892 0.991203 0.011410	-0.033682 0.977562 0.986090 -0.018105	0.000730 0.986484 0.989154 -0.004712	-0.036987 0.990122 0.992234 -0.029142	-0.002361 0.989194 0.994597 -0.007229	0.013260 0.989945 0.979098 0.026784	-0.008028 0.995000 0.993038 -0.010408	4 -0.042042 109
3 28	18 20	3 28	0.180843 0.920165 0.870438 0.024665	-0.046285 0.987714 0.984427 -0.031691	0.025240 0.986884 0.985622 0.029192	0.025009 0.987378 0.985238 0.029208	-0.013702 0.978890 0.987070 -0.002267	-0.004330 0.985764 0.985492 0.006877	-0.001752 0.990892 0.991483 -0.000714	-0.042518 0.977562 0.985193 -0.022024	0.045474 0.986484 0.990702 0.039952	-0.009157 0.990122 0.993811 -0.004587	-0.025150 0.989194 0.960561 0.004802	0.020310 0.989945 0.984522 0.015066	-0.010152 0.995000 0.991811 -0.009864	8 0.031391 9999
3 29	18 20	3 29	0.148989 0.920165 0.897908 -0.005090	-0.009000 0.987714 0.989048 -0.011245	0.039477 0.986884 0.982927 0.033467	0.037801 0.987378 0.981871 0.030558	-0.024555 0.978890 0.986217 -0.007283	0.005033 0.985764 0.991665 0.001170	0.006597 0.990892 0.990689 0.011074	-0.030027 0.977562 0.990531 -0.021464	0.004973 0.986484 0.991850 0.000754	-0.033470 0.990122 0.990945 -0.030471	0.019475 0.989194 0.989985 0.024428	0.011199 0.989945 0.985838 0.023142	0.022434 0.995000 0.994686 0.023699	0 0.000000 9999
3 30	18 20	3 30	0.136252 0.920165 0.901074 -0.012389	-0.015969 0.987714 0.992255 -0.011499	0.010554 0.986884 0.988876 0.006698	0.012227 0.987378 0.988165 0.007057	-0.028312 0.978890 0.990425 -0.016844	-0.016148 0.985764 0.994225 -0.016777	-0.000656 0.990892 0.987584 -0.002792	-0.052023 0.977562 0.986675 -0.033294	0.046480 0.986484 0.987906 0.046345	-0.013869 0.990122 0.989256 -0.009923	-0.018901 0.989194 0.987999 -0.010412	-0.011010 0.989945 0.993121 -0.007804	0.018431 0.995000 0.994101 0.022927	0 0.000000 9999
3 31	18 20	3 31	0.128021 0.920165 0.919211 0.004488	-0.031713 0.987714 0.987861 -0.016701	0.018670 0.986884 0.989064 0.018145	0.019221 0.987378 0.988756 0.020124	-0.003130 0.978890 0.993550 0.009203	-0.018109 0.985764 0.988846 -0.011023	-0.017715 0.990892 0.990756 -0.021051	-0.045512 0.977562 0.978982 -0.021744	0.001916 0.986484 0.989750 -0.003293	-0.011500 0.990122 0.994296 -0.009532	0.013055 0.989194 0.991935 0.015669	0.002600 0.989945 0.992686 0.004939	0.002768 0.995000 0.994975 0.000877	7 -0.009879 9999
3 32	18 8	3 32	0.025859 0.920165 0.990293 -0.002992	0.008960 0.987714 0.988842 0.003283	0.000035 0.986884 0.991301 -0.002172	-0.000571 0.987378 0.990747 0.003678	0.012714 0.978890 0.995330 0.011052	0.014014 0.985764 0.986767 0.006072	-0.001509 0.990892 0.993233 0.003445	0.013587 0.977562 0.990494 0.003730	0.000074 0.986484 0.988594 0.009207	-0.000284 0.990122 0.982089 0.004634	0.001741 0.989194 0.998861 0.002082	0.000084 0.989945 0.993291 -0.004045	-0.003043 0.995000 0.995863 -0.003857	0 0.000000 9999
3 33	18 17	3 33	0.142327 0.920165 0.921442 0.017355	0.028104 0.987714 0.979549 0.011563	0.058719 0.986884 0.988308 0.053441	-0.013619 0.987378 0.976688 -0.004870	0.019377 0.978890 0.993292 0.014068	-0.000850 0.985764 0.990236 -0.001904	0.013809 0.990892 0.987532 0.012088	-0.002383 0.977562 0.992735 -0.012649	-0.054072 0.986484 0.979775 -0.044626	-0.005630 0.990122 0.992848 0.000802	0.045958 0.989194 0.991304 0.046634	0.060453 0.989945 0.988528 0.056723	-0.001683 0.995000 0.995288 -0.003071	11 0.031376 9999
3 34	18 20	3 34	0.189250 0.920165 0.870000 0.030386	-0.019063 0.987714 0.992276 -0.017524	0.034680 0.986884 0.961364 0.031287	0.033725 0.987378 0.958320 0.033674	-0.059829 0.978890 0.982582 -0.043372	0.028898 0.985764 0.990832 0.019382	0.003092 0.990892 0.993870 0.005090	-0.023418 0.977562 0.992241 -0.023098	0.001621 0.986484 0.987551 -0.007534	-0.022318 0.990122 0.993552 -0.017897	-0.030187 0.989194 0.980497 -0.013637	0.004653 0.989945 0.986991 -0.000046	0.014836 0.995000 0.994921 0.015906	4 -0.036303 9999
3 35	18 13	3 35	0.070362 0.920165 0.947077 0.008045	0.014944 0.987714 0.964682 0.020996	0.008487 0.986884 0.999906 0.008520	-0.000200 0.987378 0.999969 -0.000055	-0.005624 0.978890 0.984759 0.006564	-0.040828 0.985764 0.988727 -0.040614	0.006426 0.990892 0.990930 0.005883	0.005230 0.977562 0.985723 0.011061	-0.006150 0.986484 0.985102 -0.009390	0.036374 0.990122 0.990183 0.040696	0.001461 0.989194 0.998023 -0.000186	0.006093 0.989945 0.998979 0.006507	-0.011493 0.995000 0.994280 -0.013878	9 0.018094 9999
3 36	18 19	3 36	0.146027 0.920165 0.888239 -0.013757	0.033817 0.987714 0.983821 0.022717	0.001100 0.986884 0.953411 -0.010393	0.001006 0.987378 0.954099 -0.010112	0.005035 0.978890 0.988410 0.017453	-0.014707 0.985764 0.991816 -0.017139	0.021247 0.990892 0.992939 0.021869	-0.002586 0.977562 0.993826 0.006868	-0.000939 0.986484 0.992905 -0.000208	-0.016705 0.990122 0.990020 -0.009333	0.001977 0.989194 0.991402 0.003188	-0.002754 0.989945 0.987127 0.003900	-0.001670 0.995000 0.996516 -0.002386	0 0.000000 9999
3 37	18 20	3 37	0.143001 0.920165 0.886127 -0.011688	0.005026 0.987714 0.990797 0.003440	-0.000865 0.986884 0.982413 -0.003739	0.000484 0.987378 0.981994 -0.001828	0.012387 0.978890 0.986327 0.002465	0.011085 0.985764 0.984783 0.011586	0.014770 0.990892 0.991108 0.015018	0.008551 0.977562 0.981275 -0.002198	0.001233 0.986484 0.992787 -0.000726	0.008374 0.990122 0.990781 0.002174	0.012171 0.989194 0.984656 0.019307	0.012949 0.989945 0.988033 0.006829	0.000911 0.995000 0.993088 -0.000190	0 0.000000 9999
3 38	18 20	3 38	0.172308 0.920165 0.876635 0.014571	-0.003505 0.987714 0.989886 0.003855	0.031138 0.986884 0.980810 0.030360	0.030621 0.987378 0.981720 0.029545	-0.016189 0.978890 0.992431 -0.014770	-0.040206 0.985764 0.983828 -0.020882	0.017827 0.990892 0.989233 0.016122	-0.035823 0.977562 0.985367 -0.018563	0.001624 0.986484 0.996568 -0.002972	-0.010081 0.990122 0.990789 -0.006129	-0.024395 0.989194 0.953048 0.003841	0.030331 0.989945 0.983592 0.023807	0.020352 0.995000 0.996862 0.020469	11 0.018625 9999
3 39	18 20	3 39	0.184063 0.920165 0.843449 -0.005722	-0.038392 0.987714 0.982117 -0.024063	-0.002519 0.986884 0.983940 0.001890	-0.002119 0.987378 0.981973 0.002883	-0.055951 0.978890 0.989042 -0.037291	-0.039484 0.985764 0.985451 -0.024650	-0.001343 0.990892 0.991661 0.000059	-0.047425 0.977562 0.977484 -0.017092	0.082620 0.986484 0.985947 0.073663	-0.050371 0.990122 0.989475 -0.044253	-0.036696 0.989194 0.950329 -0.003455	0.019006 0.989945 0.988308 0.014134	0.041241 0.995000 0.986316 0.037547	0 0.000000 9999
3 40	18 19	3 40	0.207985 0.920165 0.804020 0.010017	-0.022359 0.987714 0.981196 -0.008813	-0.027030 0.986884 0.988078 -0.022213	-0.027709 0.987378 0.988653 -0.022625	-0.027522 0.978890 0.989267 -0.015368	-0.012718 0.985764 0.983556 0.003426	0.002348 0.990892 0.989873 0.004645	-0.031491 0.977562 0.990566 -0.016346	0.010648 0.986484 0.986669 -0.000146	-0.049123 0.990122 0.984581 -0.041340	-0.059325 0.989194 0.922103 -0.027036	0.025225 0.989945 0.975634 0.016732	0.001356 0.995000 0.995455 0.001951	9 -0.020350 9999
3 41	18 20	3 41	0.125360 0.920165 0.937702 0.012880	-0.039247 0.987714 0.971349 -0.018614	-0.009423 0.986884 0.994526 -0.009380	-0.008964 0.987378 0.993893 -0.009056	0.050711 0.978890 0.992571 0.040553	-0.050261 0.985764 0.978290 -0.028512	0.014319 0.990892 0.993767 0.010986	-0.023762 0.977562 0.981276 0.003231	-0.000149 0.986484 0.994627 -0.008086	0.003094 0.990122 0.992342 0.009455	0.019072 0.989194 0.991308 0.012305	0.017436 0.989945 0.983201 0.011677	0.025711 0.995000 0.991260 0.019567	4 0.022854 9999
3 42	18 20	3 42	0.194523 0.920165 0.883604 0.037515	0.043202 0.987714 0.976224 0.030412	-0.021267 0.986884 0.969005 -0.008068	-0.021455 0.987378 0.969831 -0.005352	-0.062040 0.978890 0.987325 -0.046315	-0.001103 0.985764 0.990782 -0.004290	0.027420 0.990892 0.988497 0.023713	-0.031597 0.977562 0.993173 -0.026439	0.000313 0.986484 0.995213 -0.003312	-0.029439 0.990122 0.991253 -0.018622	-0.012332 0.989194 0.987449 -0.003595	-0.021309 0.989945 0.991263 -0.019497	0.001235 0.995000 0.994835 0.000485	4 -0.041683 113
3 43	18 20	3 43	0.179392 0.920165 0.871328 0.008389	-0.002702 0.987714 0.984435 0.014115	-0.037696 0.986884 0.965816 -0.038727	-0.037985 0.987378 0.965086 -0.037823	-0.003192 0.978890 0.990127 -0.000726	-0.031996 0.985764 0.990074 -0.020622	0.022653 0.990892 0.988943 0.015322	-0.003599 0.977562 0.994465 0.001343	0.003265 0.986484 0.992530 -0.001202	-0.011663 0.990122 0.990301 -0.004774	-0.046288 0.989194 0.967109 -0.023432	0.020209 0.989945 0.985226 0.010537	-0.002937 0.995000 0.995321 -0.003939	2 -0.018024 9999
3 44	18 12	3 44	-0.005699 0.920165 0.983044 -0.034224	-0.002655 0.987714 0.982267 0.003295	-0.000475 0.986884 0.978551 -0.003547	-0.000408 0.987378 0.961794 -0.003078	0.001389 0.978890 0.992093 0.000272	-0.006470 0.985764 0.991075 0.001388	0.006081 0.990892 0.992462 0.008528	-0.000104 0.977562 0.994059 0.010849	0.000135 0.986484 0.993750 0.001681	-0.002016 0.990122 0.998514 -0.001879	0.006187 0.989194 0.988887 0.000068	0.003014 0.989945 0.972615 -0.002797	-0.000933 0.995000 0.997857 -0.001562	0 0.000000 9999
3 45	18 19	3 45	0.166198 0.920165 0.880397 0.007597	0.039111 0.987714 0.986772 0.030985	-0.001843 0.986884 0.991810 -0.003272	0.002953 0.987378 0.985561 0.001106	0.058569 0.978890 0.980210 0.037720	0.007715 0.985764 0.990914 0.004925	0.049136 0.990892 0.991361 0.046325	0.036943 0.977562 0.986725 0.022656	0.024201 0.986484 0.987613 0.030744	0.026006 0.990122 0.992470 0.022894	0.015831 0.989194 0.990750 0.009747	0.003058 0.989945 0.989724 -0.001319	-0.001068 0.995000 0.992584 0.000699	6 0.018760 9999
3 46	18 10	3 46	0.116348 0.920165 0.910232 -0.002538	0.023487 0.987714 0.961077 0.017688	0.020936 0.986884 0.966182 0.018363	0.029662 0.987378 0.718295 0.043531	0.021983 0.978890 0.979402 0.005210	0.001218 0.985764 0.988747 -0.006614	-0.001407 0.990892 0.987008 -0.003051	-0.007132 0.977562 0.991183 0.000117	-0.035089 0.986484 0.973903 -0.025322	-0.011673 0.990122 0.991740 -0.006885	0.003115 0.989194 0.990567 -0.006423	0.011537 0.989945 0.600073 0.014728	-0.000488 0.995000 0.990416 -0.004130	0 0.000000 9999
3 47	18 2	3 47	0.057711 0.920165 0.956098 -0.012236	-0.018940 0.987714 0.983588 -0.005387	-0.000440 0.986884 0.950971 0.013230	-0.000427 0.987378 0.712494 0.034472	-0.007372 0.978890 0.991332 -0.007648	-0.036678 0.985764 0.978169 -0.019596	0.004913 0.990892 0.990423 0.004580	-0.020318 0.977562 0.983726 -0.003966	0.018193 0.986484 0.966979 -0.005391	-0.004552 0.990122 0.989762 -0.001454	0.040243 0.989194 0.962947 0.023276	0.004777 0.989945 0.593155 -0.018543	-0.001467 0.995000 0.977864 -0.001539	0 0.000000 9999
3 48	18 7	3 48	0.199534 0.920165 0.875885 0.038206	-0.050546 0.987714 0.965556 -0.030260	0.024128 0.986884 0.973023 0.018797	0.021742 0.987378 0.971585 0.013467	0.019829 0.978890 0.991669 0.028116	0.015082 0.985764 0.989039 0.020638	0.022237 0.990892 0.987113 0.024772	-0.008081 0.977562 0.991516 0.005099	-0.004394 0.986484 0.989315 -0.009233	0.002669 0.990122 0.991917 0.008202	-0.017145 0.989194 0.981317 -0.003914	0.043249 0.989945 0.957735 0.030801	0.003382 0.995000 0.997397 0.002538	0 0.038206 9999
4 5	19 17	4 5	0.173624 0.915094 0.923767 0.045156	0.009831 0.973714 0.993512 0.017881	0.006926 0.994282 0.946524 0.011233	-0.001835 0.984460 0.949320 -0.006479	-0.042677 0.986220 0.983375 -0.038465	-0.018191 0.964880 0.994025 -0.018465	-0.045101 0.978017 0.987683 -0.038811	0.026130 0.975023 0.984505 0.001519	-0.036198 0.956409 0.993691 -0.032276	0.006909 0.990680 0.945809 0.003170	-0.007802 0.995175 0.988518 -0.012825	-0.046398 0.982149 0.976762 -0.026236	0.001613 0.996945 0.993813 0.001479	0 0.045156 -9
4 6	19 11	4 6	0.155896 0.915094 0.914268 0.006595	-0.008210 0.973714 0.987598 -0.032103	-0.000148 0.994282 0.996623 -0.000863	-0.031217 0.984460 0.989787 -0.038158	0.014390 0.986220 0.991834 0.010853	0.037130 0.964880 0.985200 0.021462	0.003952 0.978017 0.986316 -0.010277	0.041338 0.975023 0.988901 0.027375	0.032192 0.956409 0.984126 -0.002046	0.014885 0.990680 0.989718 0.012903	0.000237 0.995175 0.988368 -0.007461	0.007998 0.982149 0.991088 -0.003473	0.003496 0.996945 0.994318 0.003095	3 -0.015864 9999
4 7	19 19	4 7	0.197954 0.915094 0.893313 0.035300	0.014369 0.973714 0.995115 0.018309	-0.004616 0.994282 0.983479 -0.003110	-0.005065 0.984460 0.982117 -0.003065	-0.021201 0.986220 0.988306 -0.020908	0.008598 0.964880 0.994777 0.008604	0.020630 0.978017 0.990750 0.016641	0.011367 0.975023 0.994823 0.010674	-0.034178 0.956409 0.993829 -0.020133	0.003653 0.990680 0.993042 -0.002724	-0.038156 0.995175 0.965996 -0.024416	0.050625 0.982149 0.985720 0.041012	-0.010359 0.996945 0.996349 -0.010619	11 0.038049 9999
4 8	19 17	4 8	0.150804 0.915094 0.914907 0.010127	-0.033503 0.973714 0.985434 -0.016481	0.000165 0.994282 0.990945 0.000107	-0.009835 0.984460 0.989477 -0.011518	0.018294 0.986220 0.982257 0.008704	-0.101714 0.964880 0.969157 -0.062173	0.001148 0.978017 0.992013 -0.008842	-0.094197 0.975023 0.965675 -0.058394	-0.004097 0.956409 0.999644 0.001247	0.005074 0.990680 0.996779 0.006066	0.006675 0.995175 0.982586 -0.002150	0.046665 0.982149 0.985432 0.026402	-0.000853 0.996945 0.995370 0.001031	7 -0.024318 9999
4 9	19 20	4 9	0.221831 0.915094 0.862226 0.042952	0.023542 0.973714 0.990707 0.011944	0.007167 0.994282 0.987957 0.003428	-0.023676 0.984460 0.985709 -0.023844	0.020575 0.986220 0.988617 0.027475	-0.023962 0.964880 0.989862 -0.008138	0.040074 0.978017 0.982364 0.022187	0.006149 0.975023 0.989258 0.019090	-0.044961 0.956409 0.991098 -0.035150	0.087131 0.990680 0.991419 0.086627	-0.027820 0.995175 0.959992 -0.012019	0.038572 0.982149 0.981086 0.016701	-0.015429 0.996945 0.989481 -0.016551	9 0.060998 -9
4 10	19 20	4 10	0.244056 0.915094 0.840721 0.056630	-0.033572 0.973714 0.989982 -0.017778	0.009110 0.994282 0.989249 0.006970	-0.012756 0.984460 0.989238 -0.012938	-0.050445 0.986220 0.986341 -0.041921	0.046801 0.964880 0.981506 0.012830	0.021380 0.978017 0.989295 0.013903	0.042825 0.975023 0.979200 0.012733	-0.011586 0.956409 0.987076 0.005315	0.010856 0.990680 0.988074 0.007201	-0.035484 0.995175 0.940219 -0.015055	0.021157 0.982149 0.981209 0.002212	-0.001739 0.996945 0.992167 0.001065	0 0.056630 44
4 11	19 20	4 11	0.172137 0.915094 0.901552 0.009109	-0.042391 0.973714 0.991679 -0.036596	-0.003231 0.994282 0.987733 -0.004748	0.015485 0.984460 0.986519 0.016142	-0.023976 0.986220 0.984334 -0.011576	0.048169 0.964880 0.989709 0.034294	-0.054780 0.978017 0.987513 -0.038123	0.054563 0.975023 0.986585 0.037441	-0.023256 0.956409 0.994807 -0.011213	0.003199 0.990680 0.993311 0.000910	0.005351 0.995175 0.992734 0.009926	-0.000785 0.982149 0.990376 -0.000698	0.007961 0.996945 0.995137 0.008473	6 -0.018635 9999
4 12	19 20	4 12	0.182934 0.915094 0.884155 0.015978	0.014713 0.973714 0.990212 0.027660	-0.013211 0.994282 0.970411 -0.016765	0.005042 0.984460 0.969801 -0.009418	0.016330 0.986220 0.987428 0.024349	0.038262 0.964880 0.988008 0.029444	0.015496 0.978017 0.989739 0.026029	0.066810 0.975023 0.982120 0.042182	-0.021656 0.956409 0.991431 0.001170	0.000191 0.990680 0.994805 0.000871	-0.041529 0.995175 0.982868 -0.036412	0.026728 0.982149 0.980410 0.028144	0.011177 0.996945 0.991778 0.010313	7 0.025961 9999
4 13	19 18	4 13	0.169053 0.915094 0.912657 0.032660	0.050061 0.973714 0.987498 0.046389	0.029014 0.994282 0.974146 0.034107	0.027419 0.984460 0.971410 0.021649	-0.032541 0.986220 0.983951 -0.027014	-0.047323 0.964880 0.980123 -0.019270	-0.100030 0.978017 0.975487 -0.087461	0.024718 0.975023 0.989534 0.032521	-0.073285 0.956409 0.986865 -0.057433	0.005580 0.990680 0.992397 0.005245	0.002169 0.995175 0.991268 -0.004069	-0.054304 0.982149 0.976768 -0.034977	0.010923 0.996945 0.992573 0.009400	6 -0.053446 54
4 14	19 12	4 14	0.107932 0.915094 0.956571 0.019759	0.030146 0.973714 0.989530 0.017711	-0.000264 0.994282 0.984065 0.002642	0.000095 0.984460 0.971238 -0.017429	0.025616 0.986220 0.981546 0.011688	-0.005221 0.964880 0.992286 -0.003193	0.005335 0.978017 0.992033 0.008125	-0.016928 0.975023 0.989531 -0.000847	0.000417 0.956409 0.997962 0.004347	-0.003840 0.990680 0.992748 0.000881	0.000270 0.995175 0.996845 0.001113	0.000695 0.982149 0.987628 -0.002097	-0.001571 0.996945 0.983497 -0.001031	0 0.019759 9999
4 15	19 20	4 15	0.144701 0.915094 0.925024 0.008774	-0.036256 0.973714 0.972860 -0.006442	0.017815 0.994282 0.984893 0.017414	-0.006717 0.984460 0.984646 -0.008041	0.017855 0.986220 0.991851 0.020135	0.069682 0.964880 0.982877 0.052943	-0.024113 0.978017 0.993038 -0.021124	0.087867 0.975023 0.976588 0.061277	0.000604 0.956409 0.994784 0.006071	0.006042 0.990680 0.994121 0.008425	-0.026870 0.995175 0.967846 -0.011161	0.025975 0.982149 0.987389 0.007816	-0.023122 0.996945 0.996809 -0.024134	7 0.023187 9999
4 16	19 12	4 16	0.154344 0.915094 0.912988 0.022088	0.042558 0.973714 0.967902 0.021283	0.000817 0.994282 0.971910 -0.000452	0.005769 0.984460 0.971962 -0.008951	0.023596 0.986220 0.980780 0.013892	-0.000677 0.964880 0.992826 -0.000605	-0.007824 0.978017 0.986069 -0.010896	-0.000846 0.975023 0.984571 0.005746	0.052273 0.956409 0.988323 0.034253	0.038072 0.990680 0.978871 0.035147	-0.001480 0.995175 0.996709 -0.004431	0.005374 0.982149 0.970196 -0.009203	0.008168 0.996945 0.994938 0.008568	9 0.027863 9999
4 17	19 20	4 17	0.173431 0.915094 0.889267 0.010228	0.031350 0.973714 0.982101 0.005870	0.014584 0.994282 0.931347 0.014463	0.018285 0.984460 0.933114 0.022261	-0.021149 0.986220 0.975906 -0.008942	-0.000984 0.964880 0.993874 0.008641	-0.014461 0.978017 0.993959 -0.010232	0.020559 0.975023 0.988961 0.007043	-0.019853 0.956409 0.995711 -0.008935	-0.001156 0.990680 0.991935 -0.003990	0.014852 0.995175 0.991493 0.013490	-0.022494 0.982149 0.973272 -0.000924	0.017638 0.996945 0.995881 0.016774	10 0.011746 9999
4 18	19 19	4 18	0.188121 0.915094 0.906188 0.038157	-0.011829 0.973714 0.988384 -0.007159	0.013107 0.994282 0.978795 0.011464	-0.017755 0.984460 0.979514 -0.017242	-0.029051 0.986220 0.991968 -0.023798	-0.045786 0.964880 0.986457 -0.023443	-0.020917 0.978017 0.989433 -0.016098	0.007611 0.975023 0.991956 0.007160	-0.011795 0.956409 0.991482 0.003739	0.035477 0.990680 0.989486 0.029561	0.018139 0.995175 0.991256 0.011718	-0.022294 0.982149 0.984867 -0.013648	-0.005340 0.996945 0.995313 -0.005103	0 0.038157 9999
4 19	19 16	4 19	0.052821 0.915094 0.976045 -0.017041	-0.050774 0.973714 0.982156 -0.023382	0.018883 0.994282 0.988925 0.016517	0.024716 0.984460 0.988143 0.027856	0.011455 0.986220 0.984593 0.002041	0.055288 0.964880 0.985042 0.024503	0.032086 0.978017 0.990254 0.034347	0.026419 0.975023 0.989736 0.010175	0.000519 0.956409 0.993140 0.010845	-0.000084 0.990680 0.949926 -0.002194	0.005733 0.995175 0.988813 -0.000800	0.012791 0.982149 0.991409 0.002943	-0.000096 0.996945 0.996618 -0.001624	0 0.000000 9999
4 20	19 18	4 20	0.092425 0.915094 0.944471 -0.010176	-0.018200 0.973714 0.992186 -0.009903	-0.025676 0.994282 0.970338 -0.021864	-0.022151 0.984460 0.972039 -0.020569	0.016764 0.986220 0.986409 0.023328	0.014379 0.964880 0.991552 0.011625	-0.028497 0.978017 0.987372 -0.017399	0.028367 0.975023 0.986270 0.012483	-0.009194 0.956409 0.994778 -0.007988	0.003461 0.990680 0.987171 0.002544	-0.013806 0.995175 0.988072 -0.021618	-0.003726 0.982149 0.982352 0.017791	0.024405 0.996945 0.997924 0.024432	0 0.000000 9999
4 21	19 20	4 21	0.175868 0.915094 0.891339 0.019464	0.005707 0.973714 0.994549 0.011070	-0.021563 0.994282 0.987417 -0.024618	-0.009159 0.984460 0.989182 -0.011884	0.005034 0.986220 0.986672 -0.006388	-0.014721 0.964880 0.994587 -0.010936	0.057532 0.978017 0.979956 0.041317	-0.071688 0.975023 0.982231 -0.049940	-0.009779 0.956409 0.988219 -0.001214	-0.022861 0.990680 0.984162 -0.015015	0.006518 0.995175 0.989984 0.004136	0.002921 0.982149 0.989946 -0.007868	-0.017818 0.996945 0.994977 -0.018421	7 -0.031177 9999
4 22	19 9	4 22	0.141273 0.915094 0.908538 0.002155	0.029355 0.973714 0.982962 0.015652	-0.010775 0.994282 0.999692 -0.010469	-0.007262 0.984460 0.998484 -0.009094	0.017137 0.986220 0.986681 0.013940	-0.009033 0.964880 0.992181 -0.011489	-0.011374 0.978017 0.987445 -0.026991	-0.043677 0.975023 0.979703 -0.019984	-0.015977 0.956409 0.991148 -0.009512	-0.000787 0.990680 0.983456 0.001645	0.004737 0.995175 0.996369 0.007333	-0.004089 0.982149 0.999826 -0.005247	-0.006441 0.996945 0.988675 -0.007878	6 -0.007627 9999
4 23	19 20	4 23	0.172901 0.915094 0.872608 -0.002992	-0.033605 0.973714 0.984797 -0.015460	-0.023886 0.994282 0.973449 -0.017140	-0.026341 0.984460 0.971771 -0.019949	-0.004620 0.986220 0.986784 0.003124	0.045366 0.964880 0.989215 0.025000	0.011854 0.978017 0.990714 0.007561	0.017398 0.975023 0.989791 0.007272	0.000097 0.956409 0.991580 0.019144	0.021079 0.990680 0.986136 0.013187	-0.015223 0.995175 0.965403 0.001271	0.028397 0.982149 0.988622 0.015723	-0.009838 0.996945 0.995136 -0.009244	0 0.000000 9999
4 24	19 18	4 24	0.174160 0.915094 0.912463 0.036637	-0.007081 0.973714 0.991124 0.000855	0.024603 0.994282 0.988133 0.022868	-0.018925 0.984460 0.988355 -0.014172	0.034186 0.986220 0.991579 0.034576	0.027915 0.964880 0.992832 0.019116	0.062262 0.978017 0.981970 0.044127	0.001927 0.975023 0.995674 0.002179	0.000015 0.956409 0.995996 0.013509	-0.011871 0.990680 0.984700 -0.009466	-0.001077 0.995175 0.996377 0.001569	0.032264 0.982149 0.992245 0.026792	-0.004094 0.996945 0.995620 -0.002382	6 0.040208 123
4 25	19 20	4 25	0.157952 0.915094 0.902886 0.005562	0.033457 0.973714 0.990490 0.024466	-0.012349 0.994282 0.991572 -0.012333	-0.002066 0.984460 0.991431 -0.003427	0.012303 0.986220 0.984683 -0.000457	-0.071579 0.964880 0.985602 -0.055782	0.016408 0.978017 0.990981 0.007555	-0.074750 0.975023 0.983242 -0.050136	-0.034937 0.956409 0.988272 -0.027433	-0.020140 0.990680 0.989214 -0.015335	0.018688 0.995175 0.989141 0.015744	0.010380 0.982149 0.990495 0.000803	-0.007282 0.996945 0.995976 -0.008010	7 -0.016699 9999
4 26	19 20	4 26	0.203895 0.915094 0.867813 0.031858	-0.036463 0.973714 0.991623 -0.025954	-0.017464 0.994282 0.966880 -0.018770	-0.010554 0.984460 0.967271 0.002855	-0.033990 0.986220 0.989333 -0.028550	0.016315 0.964880 0.993294 0.007590	-0.016163 0.978017 0.990177 -0.006651	0.039600 0.975023 0.986795 0.022523	-0.066047 0.956409 0.991290 -0.051293	0.005530 0.990680 0.991815 0.001067	-0.011279 0.995175 0.980970 0.000316	0.012524 0.982149 0.986198 -0.002951	0.010056 0.996945 0.991073 0.010980	8 -0.040424 121
4 27	19 20	4 27	0.194809 0.915094 0.863804 0.014429	0.047340 0.973714 0.983957 0.029609	0.010471 0.994282 0.972221 0.008978	-0.010738 0.984460 0.965220 -0.002558	-0.051989 0.986220 0.972199 -0.040933	-0.005718 0.964880 0.990132 0.005172	-0.041995 0.978017 0.991203 -0.032645	0.029891 0.975023 0.986090 0.007846	-0.030727 0.956409 0.989154 -0.010226	0.005656 0.990680 0.992234 0.003054	0.004231 0.995175 0.994597 0.002891	-0.033287 0.982149 0.979098 -0.009404	0.008480 0.996945 0.993038 0.010146	4 -0.024303 9999
4 28	19 20	4 28	0.186143 0.915094 0.870438 0.011090	-0.056629 0.973714 0.984427 -0.030810	-0.001910 0.994282 0.985622 -0.004785	-0.010784 0.984460 0.985238 0.001858	-0.047019 0.986220 0.987070 -0.041287	0.025758 0.964880 0.985492 -0.003632	-0.005100 0.978017 0.991483 -0.008302	0.018535 0.975023 0.985193 -0.009759	-0.040728 0.956409 0.990702 -0.020602	0.005282 0.990680 0.993811 0.005599	-0.034039 0.995175 0.960561 -0.016771	-0.007283 0.982149 0.984522 -0.024994	0.015483 0.996945 0.991811 0.016661	4 -0.021398 9999
4 29	19 20	4 29	0.166991 0.915094 0.897908 0.008457	-0.017962 0.973714 0.989048 -0.027030	-0.001077 0.994282 0.982927 0.000907	0.037446 0.984460 0.981871 0.034042	-0.053456 0.986220 0.986217 -0.046675	-0.013854 0.964880 0.991665 -0.011539	-0.041690 0.978017 0.990689 -0.030828	0.011488 0.975023 0.990531 -0.003064	-0.021907 0.956409 0.991850 -0.008702	0.002434 0.990680 0.990945 0.000838	0.003137 0.995175 0.989985 0.006464	-0.042718 0.982149 0.985838 -0.028266	0.004241 0.996945 0.994686 0.005079	4 -0.019868 9999
4 30	19 20	4 30	0.159782 0.915094 0.901074 0.003205	-0.033477 0.973714 0.992255 -0.027714	0.044820 0.994282 0.988876 0.047541	0.056451 0.984460 0.988165 0.055954	-0.006671 0.986220 0.990425 0.001286	0.015319 0.964880 0.994225 0.009636	-0.026021 0.978017 0.987584 -0.025158	0.035330 0.975023 0.986675 0.012995	-0.004875 0.956409 0.987906 -0.015596	0.023129 0.990680 0.989256 0.020249	-0.014123 0.995175 0.987999 -0.006857	-0.010753 0.982149 0.993121 -0.008630	-0.000265 0.996945 0.994101 0.000686	1 -0.009425 9999
4 31	19 20	4 31	0.157766 0.915094 0.919211 0.023184	-0.043438 0.973714 0.987861 -0.030847	-0.004675 0.994282 0.989064 -0.000506	0.006880 0.984460 0.988756 0.011841	0.006749 0.986220 0.993550 0.008618	0.014030 0.964880 0.988846 -0.003988	-0.034637 0.978017 0.990756 -0.033807	0.059923 0.975023 0.978982 0.032274	-0.065147 0.956409 0.989750 -0.049786	0.063231 0.990680 0.994296 0.062922	-0.006765 0.995175 0.991935 -0.004637	0.013581 0.982149 0.992686 0.017840	0.013300 0.996945 0.994975 0.013214	9 0.038194 9999
4 32	19 8	4 32	0.055522 0.915094 0.990293 0.027680	0.067971 0.973714 0.988842 0.062864	0.009241 0.994282 0.991301 0.012690	-0.056484 0.984460 0.990747 -0.055041	0.015627 0.986220 0.995330 0.016537	-0.046418 0.964880 0.986767 -0.042296	0.022283 0.978017 0.993233 0.021489	-0.033617 0.975023 0.990494 -0.024823	0.075297 0.956409 0.988594 0.066057	-0.002260 0.990680 0.982089 -0.000039	0.001565 0.995175 0.998861 0.001579	0.009761 0.982149 0.993291 0.004571	0.010391 0.996945 0.995863 0.010488	8 0.042760 102
4 33	19 17	4 33	0.116856 0.915094 0.921442 -0.025494	0.061906 0.973714 0.979549 0.036419	0.000933 0.994282 0.988308 0.003294	0.040379 0.984460 0.976688 0.048938	-0.008626 0.986220 0.993292 -0.013976	0.016368 0.964880 0.990236 0.018155	0.031669 0.978017 0.987532 0.019291	-0.005597 0.975023 0.992735 0.005750	0.050750 0.956409 0.979775 0.009690	-0.023154 0.990680 0.992848 -0.025561	-0.002876 0.995175 0.991304 -0.001696	0.001190 0.982149 0.988528 -0.008568	-0.002364 0.996945 0.995288 -0.003038	0 0.000000 9999
4 34	19 20	4 34	0.192550 0.915094 0.870000 0.012265	0.030886 0.973714 0.992276 0.034712	-0.001610 0.994282 0.961364 -0.009040	0.026150 0.984460 0.958320 0.023563	0.014255 0.986220 0.982582 0.013148	-0.032645 0.964880 0.990832 -0.015246	0.019523 0.978017 0.993870 0.018933	0.007096 0.975023 0.992241 0.004406	-0.037976 0.956409 0.987551 -0.011456	0.005669 0.990680 0.993552 0.003051	-0.013136 0.995175 0.980497 -0.004632	0.019093 0.982149 0.986991 0.014116	-0.003811 0.996945 0.994921 -0.004711	6 0.015239 9999
4 35	19 13	4 35	0.046556 0.915094 0.947077 -0.037352	-0.050977 0.973714 0.964682 -0.040774	0.000409 0.994282 0.999906 0.000296	0.000297 0.984460 0.999969 0.000415	-0.014090 0.986220 0.984759 -0.008735	0.019749 0.964880 0.988727 0.019273	-0.023283 0.978017 0.990930 -0.021386	0.004397 0.975023 0.985723 0.003032	-0.015385 0.956409 0.985102 -0.006649	-0.001737 0.990680 0.990183 -0.002825	0.000776 0.995175 0.998023 0.000550	-0.003630 0.982149 0.998979 -0.004488	-0.001175 0.996945 0.994280 0.002074	0 0.000000 9999
4 36	19 19	4 36	0.182931 0.915094 0.888239 0.031432	0.033452 0.973714 0.983821 0.015177	0.024072 0.994282 0.953411 0.014461	0.028097 0.984460 0.954099 0.021255	-0.023701 0.986220 0.988410 -0.014054	-0.008926 0.964880 0.991816 -0.013309	-0.043045 0.978017 0.992939 -0.036063	0.021329 0.975023 0.993826 0.010912	-0.012402 0.956409 0.992905 -0.006178	0.002101 0.990680 0.990020 -0.003300	-0.021395 0.995175 0.991402 -0.022155	-0.048619 0.982149 0.987127 -0.031513	0.001559 0.996945 0.996516 0.002535	6 -0.033668 9999
4 37	19 20	4 37	0.155960 0.915094 0.886127 -0.003418	-0.009511 0.973714 0.990797 -0.010876	-0.011230 0.994282 0.982413 -0.013012	0.016565 0.984460 0.981994 0.015501	-0.006452 0.986220 0.986327 -0.015691	0.025740 0.964880 0.984783 0.026221	0.009986 0.978017 0.991108 0.007174	-0.020179 0.975023 0.981275 -0.012241	0.005510 0.956409 0.992787 0.013708	0.004441 0.990680 0.990781 0.008232	-0.002006 0.995175 0.984656 0.004570	0.045064 0.982149 0.988033 0.029526	-0.007709 0.996945 0.993088 -0.007748	0 0.000000 9999
4 38	19 20	4 38	0.156027 0.915094 0.876635 -0.009779	-0.007729 0.973714 0.989886 0.009475	0.024524 0.994282 0.980810 0.019529	0.020260 0.984460 0.981720 0.018643	-0.012587 0.986220 0.992431 -0.011545	0.080925 0.964880 0.983828 0.051347	0.028122 0.978017 0.989233 0.016641	0.045963 0.975023 0.985367 0.021949	-0.009463 0.956409 0.996568 0.002488	0.004043 0.990680 0.990789 0.004019	-0.019523 0.995175 0.953048 0.000847	0.022856 0.982149 0.983592 0.006614	-0.013547 0.996945 0.996862 -0.012063	0 0.000000 9999
4 39	19 20	4 39	0.217450 0.915094 0.843449 0.034233	-0.045174 0.973714 0.982117 -0.029364	0.002074 0.994282 0.983940 0.002269	-0.048748 0.984460 0.981973 -0.049369	-0.003277 0.986220 0.989042 0.004451	0.081244 0.964880 0.985451 0.057280	0.031331 0.978017 0.991661 0.031411	0.048221 0.975023 0.977484 0.019858	-0.039219 0.956409 0.985947 -0.022123	0.004734 0.990680 0.989475 -0.000399	-0.019583 0.995175 0.950329 0.000459	0.032514 0.982149 0.988308 0.020747	-0.007401 0.996945 0.986316 -0.007363	3 -0.041110 116
4 40	19 19	4 40	0.220146 0.915094 0.804020 0.001844	-0.046675 0.973714 0.981196 -0.028065	0.015747 0.994282 0.988078 0.009217	0.013066 0.984460 0.988653 0.016222	0.010635 0.986220 0.989267 0.018040	0.092356 0.964880 0.983556 0.073281	0.037589 0.978017 0.989873 0.029147	0.049496 0.975023 0.990566 0.032763	-0.056941 0.956409 0.986669 -0.027682	0.016961 0.990680 0.984581 0.009448	-0.045628 0.995175 0.922103 -0.024091	0.047810 0.982149 0.975634 0.023411	0.003797 0.996945 0.995455 0.003291	7 0.007773 9999
4 41	19 20	4 41	0.146936 0.915094 0.937702 0.030164	-0.073665 0.973714 0.971349 -0.041914	-0.026938 0.994282 0.994526 -0.027479	-0.025553 0.984460 0.993893 -0.026005	-0.000539 0.986220 0.992571 0.000268	0.102261 0.964880 0.978290 0.062696	-0.007063 0.978017 0.993767 -0.001203	0.070209 0.975023 0.981276 0.041667	-0.003626 0.956409 0.994627 0.006902	0.001798 0.990680 0.992342 -0.001171	0.025868 0.995175 0.991308 0.024076	0.043260 0.982149 0.983201 0.022089	-0.009092 0.996945 0.991260 -0.008603	1 -0.035557 9999
4 42	19 20	4 42	0.182747 0.915094 0.883604 0.017245	0.003299 0.973714 0.976224 -0.027353	-0.015744 0.994282 0.969005 -0.019485	-0.016619 0.984460 0.969831 -0.016339	-0.009826 0.986220 0.987325 -0.002403	0.000394 0.964880 0.990782 0.005543	-0.008159 0.978017 0.988497 -0.016347	0.012501 0.975023 0.993173 0.007136	0.000345 0.956409 0.995213 0.006855	0.032769 0.990680 0.991253 0.029084	-0.009877 0.995175 0.987449 -0.001881	-0.003428 0.982149 0.991263 0.001902	0.014780 0.996945 0.994835 0.015424	9 0.022395 9999
4 43	19 20	4 43	0.199506 0.915094 0.871328 0.027890	-0.039802 0.973714 0.984435 -0.026725	-0.023945 0.994282 0.965816 -0.023100	-0.023890 0.984460 0.965086 -0.017471	-0.057796 0.986220 0.990127 -0.054424	0.045468 0.964880 0.990074 0.023437	-0.016600 0.978017 0.988943 -0.027864	0.010700 0.975023 0.994465 0.002501	-0.049730 0.956409 0.992530 -0.034392	-0.011607 0.990680 0.990301 -0.015116	-0.022307 0.995175 0.967109 -0.007875	-0.010273 0.982149 0.985226 -0.026946	-0.006733 0.996945 0.995321 -0.005528	4 -0.038960 142
4 44	19 12	4 44	0.034255 0.915094 0.983044 0.004567	-0.066974 0.973714 0.982267 -0.059495	-0.001826 0.994282 0.978551 -0.002297	0.074546 0.984460 0.961794 0.075506	-0.019367 0.986220 0.992093 -0.015358	0.037958 0.964880 0.991075 0.027160	-0.033144 0.978017 0.992462 -0.029256	0.020135 0.975023 0.994059 0.014586	-0.041912 0.956409 0.993750 -0.041583	0.001014 0.990680 0.998514 0.001958	0.002833 0.995175 0.988887 0.000122	0.003700 0.982149 0.972615 -0.005285	0.000009 0.996945 0.997857 0.000862	1 -0.016484 9999
4 45	19 19	4 45	0.200665 0.915094 0.880397 0.033121	0.015893 0.973714 0.986772 0.000593	-0.001190 0.994282 0.991810 0.001313	-0.000563 0.984460 0.985561 -0.009584	0.039827 0.986220 0.980210 0.029644	0.021343 0.964880 0.990914 0.027746	0.038021 0.978017 0.991361 0.038569	-0.002140 0.975023 0.986725 0.016853	0.015981 0.956409 0.987613 0.015776	-0.010617 0.990680 0.992470 -0.010139	0.004745 0.995175 0.990750 -0.001821	0.005079 0.982149 0.989724 -0.001285	-0.028448 0.996945 0.992584 -0.029515	6 0.035741 9999
4 46	19 10	4 46	0.148992 0.915094 0.910232 0.029595	0.018339 0.973714 0.961077 0.000269	0.005030 0.994282 0.966182 0.009232	0.021221 0.984460 0.718295 0.026573	0.014726 0.986220 0.979402 0.011469	-0.025474 0.964880 0.988747 -0.019961	-0.004085 0.978017 0.987008 -0.012676	0.023298 0.975023 0.991183 0.019655	0.045197 0.956409 0.973903 0.008401	-0.013959 0.990680 0.991740 -0.018457	0.006961 0.995175 0.990567 0.002121	0.034378 0.982149 0.600073 -0.044959	0.005061 0.996945 0.990416 0.004446	0 0.029595 9999
4 47	19 2	4 47	0.085277 0.915094 0.956098 0.007074	-0.069925 0.973714 0.983588 -0.047139	0.019967 0.994282 0.950971 0.020792	-0.001018 0.984460 0.712494 0.018739	-0.017561 0.986220 0.991332 -0.018053	0.080193 0.964880 0.978169 0.050221	-0.055436 0.978017 0.990423 -0.048211	0.038829 0.975023 0.983726 0.021775	-0.134330 0.956409 0.966979 -0.094508	0.007275 0.990680 0.989762 0.003898	0.026817 0.995175 0.962947 0.016167	0.080237 0.982149 0.593155 0.070046	0.021899 0.996945 0.977864 0.022679	11 0.022260 9999
4 48	19 7	4 48	0.228934 0.915094 0.875885 0.065842	-0.078967 0.973714 0.965556 -0.042584	-0.007588 0.994282 0.973023 -0.007130	0.041993 0.984460 0.971585 0.047674	-0.020377 0.986220 0.991669 -0.010881	0.034730 0.964880 0.989039 0.030576	-0.052256 0.978017 0.987113 -0.036418	0.036395 0.975023 0.991516 0.026579	-0.026308 0.956409 0.989315 -0.006964	-0.002841 0.990680 0.991917 -0.009688	-0.028662 0.995175 0.981317 -0.018009	0.071982 0.982149 0.957735 0.050278	-0.016372 0.996945 0.997397 -0.015159	0 0.065842 27
5 6	17 11	5 6	0.115557 0.923767 0.914268 -0.009182	0.008302 0.993512 0.987598 0.010143	0.002939 0.946524 0.996623 -0.003563	0.011638 0.949320 0.989787 0.000625	0.006676 0.983375 0.991834 0.008836	0.004511 0.994025 0.985200 0.000056	-0.017137 0.987683 0.986316 -0.011312	0.032213 0.984505 0.988901 0.022762	-0.000374 0.993691 0.984126 0.002274	0.007477 0.945809 0.989718 0.004446	0.023974 0.988518 0.988368 0.017131	-0.006681 0.976762 0.991088 0.004402	-0.006656 0.993813 0.994318 -0.006041	0 0.000000 9999
5 7	17 19	5 7	0.190614 0.923767 0.893313 0.036820	0.005775 0.993512 0.995115 0.003013	-0.026500 0.946524 0.983479 -0.048932	-0.026592 0.949320 0.982117 -0.046058	-0.032758 0.983375 0.988306 -0.044961	0.007652 0.994025 0.994777 0.006695	-0.025221 0.987683 0.990750 -0.020118	0.008977 0.984505 0.994823 0.009321	-0.001116 0.993691 0.993829 -0.005054	0.003411 0.945809 0.993042 -0.002970	-0.013631 0.988518 0.965996 0.003237	-0.029838 0.976762 0.985720 -0.016297	-0.001259 0.993813 0.996349 0.001108	2 -0.042446 -9
5 8	17 17	5 8	0.151780 0.923767 0.914907 0.026324	0.033589 0.993512 0.985434 0.030486	0.002148 0.946524 0.990945 -0.013485	0.002138 0.949320 0.989477 -0.013103	-0.039010 0.983375 0.982257 -0.026917	0.000539 0.994025 0.969157 0.001926	0.020427 0.987683 0.992013 0.020795	-0.028786 0.984505 0.965675 -0.000613	0.001077 0.993691 0.999644 0.000677	0.002016 0.945809 0.996779 -0.000327	0.016707 0.988518 0.982586 0.007485	-0.022671 0.976762 0.985432 -0.007955	-0.000086 0.993813 0.995370 -0.000859	4 -0.026619 9999
5 9	17 20	5 9	0.170751 0.923767 0.862226 -0.001135	0.012801 0.993512 0.990707 0.017061	-0.016382 0.946524 0.987957 -0.004136	-0.017684 0.949320 0.985709 -0.004497	0.041092 0.983375 0.988617 0.032038	0.004920 0.994025 0.989862 0.004771	-0.016170 0.987683 0.982364 -0.008958	-0.030856 0.984505 0.989258 -0.022786	0.051232 0.993691 0.991098 0.049210	0.000516 0.945809 0.991419 -0.002199	-0.039647 0.988518 0.959992 -0.023199	-0.008711 0.976762 0.981086 0.014052	0.052811 0.993813 0.989481 0.048004	0 0.000000 9999
5 10	17 20	5 10	0.207374 0.923767 0.840721 0.042916	0.000295 0.993512 0.989982 -0.001323	-0.018817 0.946524 0.989249 -0.010086	-0.020302 0.949320 0.989238 -0.011233	0.023513 0.983375 0.986341 0.009135	0.025020 0.994025 0.981506 0.022662	-0.021141 0.987683 0.989295 -0.017835	0.049607 0.984505 0.979200 0.025460	0.025372 0.993691 0.987076 0.026582	0.002729 0.945809 0.988074 -0.000546	-0.017759 0.988518 0.940219 0.006086	-0.037007 0.976762 0.981209 -0.008038	0.022444 0.993813 0.992167 0.021865	0 0.042916 -9
5 11	17 20	5 11	0.162960 0.923767 0.901552 0.018974	0.014537 0.993512 0.991679 0.014536	0.045729 0.946524 0.987733 0.027602	0.045268 0.949320 0.986519 0.025457	0.046994 0.983375 0.984334 0.033703	0.003258 0.994025 0.989709 0.000497	0.035567 0.987683 0.987513 0.027738	0.030861 0.984505 0.986585 0.014123	-0.000333 0.993691 0.994807 -0.002214	0.002582 0.945809 0.993311 -0.001059	0.014023 0.988518 0.992734 0.020153	0.028615 0.976762 0.990376 0.026918	0.040060 0.993813 0.995137 0.035878	4 0.025288 9999
5 12	17 20	5 12	0.121329 0.923767 0.884155 -0.028065	0.004514 0.993512 0.990212 0.000386	-0.007226 0.946524 0.970411 -0.040571	-0.008475 0.949320 0.969801 -0.041192	0.021013 0.983375 0.987428 0.013288	-0.024626 0.994025 0.988008 -0.022799	0.005244 0.987683 0.989739 0.003831	0.019694 0.984505 0.982120 0.000186	-0.000192 0.993691 0.991431 -0.002321	-0.000279 0.945809 0.994805 -0.002703	-0.028135 0.988518 0.982868 -0.017605	-0.016564 0.976762 0.980410 -0.026420	0.000548 0.993813 0.991778 0.000245	0 0.000000 9999
5 13	17 18	5 13	0.097454 0.923767 0.912657 -0.016683	0.009738 0.993512 0.987498 0.011708	0.066310 0.946524 0.974146 0.040143	0.067159 0.949320 0.971410 0.040875	0.033478 0.983375 0.983951 0.018438	0.004411 0.994025 0.980123 0.006073	0.041080 0.987683 0.975487 0.027118	-0.007982 0.984505 0.989534 -0.002646	-0.000807 0.993691 0.986865 -0.006408	-0.003385 0.945809 0.992397 -0.004852	0.000553 0.988518 0.991268 -0.005430	0.054503 0.976762 0.976768 0.028163	-0.001800 0.993813 0.992573 -0.001977	0 0.000000 9999
5 14	17 12	5 14	0.088415 0.923767 0.956571 -0.001716	0.009846 0.993512 0.989530 0.013239	-0.000222 0.946524 0.984065 -0.002380	-0.000060 0.949320 0.971238 -0.000359	-0.049932 0.983375 0.981546 -0.034750	-0.004726 0.994025 0.992286 -0.004835	-0.010908 0.987683 0.992033 -0.014633	-0.038454 0.984505 0.989531 -0.031793	-0.000276 0.993691 0.997962 0.000486	-0.002497 0.945809 0.992748 -0.000355	-0.025887 0.988518 0.996845 -0.026015	-0.000305 0.976762 0.987628 0.000382	0.000548 0.993813 0.983497 -0.000517	0 0.000000 9999
5 15	17 20	5 15	0.156972 0.923767 0.925024 0.030778	-0.018334 0.993512 0.972860 -0.029489	-0.038959 0.946524 0.984893 -0.051659	-0.038235 0.949320 0.984646 -0.048017	0.006843 0.983375 0.991851 -0.002040	0.005471 0.994025 0.982877 0.005312	0.002621 0.987683 0.993038 -0.002328	0.032687 0.984505 0.976588 0.014892	-0.000255 0.993691 0.994784 0.000855	0.002111 0.945809 0.994121 -0.000008	0.006596 0.988518 0.967846 0.024581	-0.040563 0.976762 0.987389 -0.022327	0.000092 0.993813 0.996809 0.000882	2 -0.039874 129
5 16	17 12	5 16	0.162231 0.923767 0.912988 0.039279	-0.005561 0.993512 0.967902 -0.002232	0.018095 0.946524 0.971910 0.007732	0.018130 0.949320 0.971962 0.007709	-0.018812 0.983375 0.980780 -0.002206	-0.010681 0.994025 0.992826 -0.010317	0.000652 0.987683 0.986069 0.010323	-0.011657 0.984505 0.984571 -0.007716	-0.014886 0.993691 0.988323 -0.010039	0.002402 0.945809 0.978871 -0.001363	-0.009392 0.988518 0.996709 -0.012573	-0.014067 0.976762 0.970196 0.001343	0.028403 0.993813 0.994938 0.024002	0 0.039279 135
5 17	17 20	5 17	0.236314 0.923767 0.889267 0.092009	-0.008959 0.993512 0.982101 -0.003449	-0.267661 0.946524 0.931347 -0.244965	-0.263741 0.949320 0.933114 -0.241954	0.043402 0.983375 0.975906 0.026558	0.006084 0.994025 0.993874 0.005897	-0.041402 0.987683 0.993959 -0.045453	0.034497 0.984505 0.988961 0.021373	-0.000246 0.993691 0.995711 -0.002355	0.000727 0.945809 0.991935 -0.002234	0.046698 0.988518 0.991493 0.042148	0.104664 0.976762 0.973272 0.085476	-0.000047 0.993813 0.995881 0.001513	2 -0.150130 2
5 18	17 19	5 18	0.176685 0.923767 0.906188 0.032887	0.012406 0.993512 0.988384 0.011463	-0.089364 0.946524 0.978795 -0.070059	-0.089019 0.949320 0.979514 -0.069141	0.022636 0.983375 0.991968 0.011411	-0.036009 0.994025 0.986457 -0.031966	-0.015646 0.987683 0.989433 -0.013068	-0.053790 0.984505 0.991956 -0.051247	-0.000431 0.993691 0.991482 -0.001019	-0.032327 0.945809 0.989486 -0.038617	0.002259 0.988518 0.991256 -0.004208	0.036141 0.976762 0.984867 0.027701	0.034353 0.993813 0.995313 0.034272	2 -0.048000 82
5 19	17 16	5 19	0.084480 0.923767 0.976045 0.020364	0.021171 0.993512 0.982156 0.015474	-0.000065 0.946524 0.988925 0.026258	-0.000138 0.949320 0.988143 0.026917	-0.017103 0.983375 0.984593 -0.002692	0.012111 0.994025 0.985042 0.011074	0.030886 0.987683 0.990254 0.031118	0.040015 0.984505 0.989736 0.027984	0.070080 0.993691 0.993140 0.071511	0.293088 0.945809 0.949926 0.290114	0.043041 0.988518 0.988813 0.037879	-0.012976 0.976762 0.991409 0.004598	-0.000071 0.993813 0.996618 0.000162	9 0.076863 19
5 20	17 18	5 20	0.120970 0.923767 0.944471 0.022676	0.027425 0.993512 0.992186 0.025259	0.027294 0.946524 0.970338 -0.017785	0.030259 0.949320 0.972039 -0.012661	0.041576 0.983375 0.986409 0.030425	0.000017 0.994025 0.991552 0.003655	-0.007935 0.987683 0.987372 -0.011151	0.036804 0.984505 0.986270 0.025939	-0.000548 0.993691 0.994778 -0.002421	0.000514 0.945809 0.987171 -0.001728	-0.010311 0.988518 0.988072 -0.022291	0.009740 0.976762 0.982352 -0.021866	-0.000246 0.993813 0.997924 -0.000693	4 0.026266 9999
5 21	17 20	5 21	0.164476 0.923767 0.891339 0.007635	0.011016 0.993512 0.994549 0.006232	-0.004101 0.946524 0.987417 0.018025	-0.004874 0.949320 0.989182 0.016071	-0.028956 0.983375 0.986672 -0.013973	-0.006133 0.994025 0.994587 -0.007700	-0.037589 0.987683 0.979956 -0.023501	-0.029743 0.984505 0.982231 -0.013483	0.001075 0.993691 0.988219 -0.001846	-0.022978 0.945809 0.984162 -0.007473	0.012571 0.988518 0.989984 0.009292	-0.023286 0.976762 0.989946 -0.012790	-0.000042 0.993813 0.994977 -0.001253	6 -0.013395 9999
5 22	17 9	5 22	0.162917 0.923767 0.908538 0.028933	-0.004514 0.993512 0.982962 -0.001731	-0.000490 0.946524 0.999692 -0.001230	-0.000656 0.949320 0.998484 -0.001255	-0.009516 0.983375 0.986681 0.004131	-0.036695 0.994025 0.992181 -0.034591	-0.036810 0.987683 0.987445 -0.033641	-0.067408 0.984505 0.979703 -0.050529	-0.001965 0.993691 0.991148 -0.002308	0.001396 0.945809 0.983456 0.004706	0.023325 0.988518 0.996369 0.024955	0.000243 0.976762 0.999826 0.001102	0.036336 0.993813 0.988675 0.033555	7 -0.038236 9999
5 23	17 20	5 23	0.184944 0.923767 0.872608 0.027119	-0.007036 0.993512 0.984797 -0.010735	0.007099 0.946524 0.973449 0.011010	0.006407 0.949320 0.971771 0.009492	0.024441 0.983375 0.986784 0.016296	0.005174 0.994025 0.989215 0.003500	0.007104 0.987683 0.990714 0.006171	0.009924 0.984505 0.989791 0.000574	-0.008888 0.993691 0.991580 -0.011012	0.024503 0.945809 0.986136 0.018839	-0.040990 0.988518 0.965403 -0.022296	-0.052530 0.976762 0.988622 -0.041791	0.013592 0.993813 0.995136 0.011259	0 0.027119 9999
5 24	17 18	5 24	0.126044 0.923767 0.912463 -0.009522	0.025001 0.993512 0.991124 0.023123	0.008652 0.946524 0.988133 0.011040	0.007753 0.949320 0.988355 0.011773	-0.009039 0.983375 0.991579 -0.006586	-0.005844 0.994025 0.992832 -0.004779	-0.037004 0.987683 0.981970 -0.028950	-0.008833 0.984505 0.995674 -0.008698	-0.000518 0.993691 0.995996 -0.000573	-0.051942 0.945809 0.984700 -0.019540	-0.001664 0.988518 0.996377 -0.000119	0.001942 0.976762 0.992245 0.008397	-0.000042 0.993813 0.995620 0.000491	0 0.000000 9999
5 25	17 20	5 25	0.164205 0.923767 0.902886 0.024679	0.014686 0.993512 0.990490 0.018477	-0.016129 0.946524 0.991572 -0.019047	-0.016421 0.949320 0.991431 -0.020078	-0.042834 0.983375 0.984683 -0.028351	0.030309 0.994025 0.985602 0.029739	-0.037457 0.987683 0.990981 -0.033909	-0.020115 0.984505 0.983242 -0.002210	-0.000054 0.993691 0.988272 -0.000577	-0.005760 0.945809 0.989214 -0.000504	-0.015109 0.988518 0.989141 -0.021342	-0.037609 0.976762 0.990495 -0.023783	0.016237 0.993813 0.995976 0.016693	6 -0.028928 9999
5 26	17 20	5 26	0.173111 0.923767 0.867813 0.019943	-0.011788 0.993512 0.991623 -0.011318	0.002076 0.946524 0.966880 -0.001081	0.001637 0.949320 0.967271 -0.001305	0.012231 0.983375 0.989333 0.000819	-0.010633 0.994025 0.993294 -0.008373	0.003662 0.987683 0.990177 0.001042	-0.009289 0.984505 0.986795 -0.020441	0.000339 0.993691 0.991290 -0.003079	0.002499 0.945809 0.991815 -0.002197	-0.035544 0.988518 0.980970 -0.026341	-0.016838 0.976762 0.986198 -0.004559	-0.000442 0.993813 0.991073 -0.001624	7 -0.020190 9999
5 27	17 20	5 27	0.183894 0.923767 0.863804 0.020256	-0.020007 0.993512 0.983957 -0.018350	-0.104768 0.946524 0.972221 -0.063579	-0.102080 0.949320 0.965220 -0.055548	0.042935 0.983375 0.972199 0.020770	-0.028471 0.994025 0.990132 -0.024953	0.018826 0.987683 0.991203 0.015951	0.032215 0.984505 0.986090 0.018232	-0.016154 0.993691 0.989154 -0.017283	-0.002233 0.945809 0.992234 -0.006470	-0.013004 0.988518 0.994597 -0.015276	0.052555 0.976762 0.979098 0.028574	0.003778 0.993813 0.993038 0.003680	2 -0.035887 9999
5 28	17 20	5 28	0.142178 0.923767 0.870438 -0.020367	0.002264 0.993512 0.984427 -0.004911	-0.015804 0.946524 0.985622 -0.003839	-0.014292 0.949320 0.985238 -0.000885	0.021484 0.983375 0.987070 0.013121	0.010084 0.994025 0.985492 0.011677	0.007820 0.987683 0.991483 0.005358	0.046143 0.984505 0.985193 0.029700	0.000162 0.993691 0.990702 -0.002625	0.002465 0.945809 0.993811 -0.000835	-0.025674 0.988518 0.960561 -0.004051	-0.031711 0.976762 0.984522 -0.013686	-0.000396 0.993813 0.991811 -0.000269	0 0.000000 9999
5 29	17 20	5 29	0.169813 0.923767 0.897908 0.033573	0.011527 0.993512 0.989048 0.010996	0.026925 0.946524 0.982927 -0.002592	0.028700 0.949320 0.981871 -0.000062	0.032398 0.983375 0.986217 0.014910	-0.029405 0.994025 0.991665 -0.027492	-0.006490 0.987683 0.990689 -0.010833	0.024630 0.984505 0.990531 0.015570	0.000506 0.993691 0.991850 -0.001062	0.000635 0.945809 0.990945 0.000010	-0.019200 0.988518 0.989985 -0.014341	0.028248 0.976762 0.985838 0.010542	-0.000244 0.993813 0.994686 0.000930	0 0.033573 9999
5 30	17 20	5 30	0.142386 0.923767 0.901074 0.003929	-0.005757 0.993512 0.992255 -0.007838	0.025317 0.946524 0.988876 0.007186	0.025689 0.949320 0.988165 0.006976	0.049440 0.983375 0.990425 0.039912	-0.000123 0.994025 0.994225 -0.002418	0.014397 0.987683 0.987584 0.013681	0.044109 0.984505 0.986675 0.025604	-0.000469 0.993691 0.987906 -0.005113	0.066893 0.945809 0.989256 0.065642	-0.036496 0.988518 0.987999 -0.030615	0.013276 0.976762 0.993121 0.007439	0.000025 0.993813 0.994101 0.001568	9 0.016059 9999
5 31	17 20	5 31	0.090797 0.923767 0.919211 -0.030442	0.047231 0.993512 0.987861 0.044334	0.019690 0.946524 0.989064 0.009655	0.018847 0.949320 0.988756 0.006548	0.004431 0.983375 0.993550 0.000727	-0.011238 0.994025 0.988846 -0.011079	0.017047 0.987683 0.990756 0.016303	0.026111 0.984505 0.978982 0.009472	0.000133 0.993691 0.989750 -0.004730	0.016011 0.945809 0.994296 0.014174	0.015279 0.988518 0.991935 0.017213	0.010385 0.976762 0.992686 0.005398	0.000627 0.993813 0.994975 -0.002799	0 0.000000 9999
5 32	17 8	5 32	0.037249 0.923767 0.990293 0.014076	-0.017901 0.993512 0.988842 -0.011968	0.017193 0.946524 0.991301 0.014281	-0.024289 0.949320 0.990747 -0.011127	0.042006 0.983375 0.995330 0.046624	-0.018973 0.994025 0.986767 -0.017756	-0.003665 0.987683 0.993233 -0.003720	-0.016529 0.984505 0.990494 -0.010032	0.000531 0.993691 0.988594 0.005405	-0.000351 0.945809 0.982089 -0.002013	0.000298 0.988518 0.998861 -0.001741	0.027205 0.976762 0.993291 0.036030	-0.000014 0.993813 0.995863 0.001900	4 0.025618 9999
5 33	17 17	5 33	0.131810 0.923767 0.921442 0.013059	-0.007533 0.993512 0.979549 -0.005075	0.065732 0.946524 0.988308 0.049555	-0.058722 0.949320 0.976688 -0.021770	-0.025634 0.983375 0.993292 -0.022301	0.012556 0.994025 0.990236 0.008674	-0.033992 0.987683 0.987532 -0.028535	-0.006460 0.984505 0.992735 -0.000214	-0.022069 0.993691 0.979775 -0.018450	0.002560 0.945809 0.992848 -0.000238	0.006896 0.988518 0.991304 0.007821	-0.076889 0.976762 0.988528 -0.072489	-0.032241 0.993813 0.995288 -0.033794	6 -0.019304 9999
5 34	17 20	5 34	0.172694 0.923767 0.870000 0.018450	-0.010525 0.993512 0.992276 -0.009851	-0.010806 0.946524 0.961364 -0.014051	-0.005187 0.949320 0.958320 -0.005771	0.026123 0.983375 0.982582 0.021152	-0.004727 0.994025 0.990832 -0.008395	0.002582 0.987683 0.993870 0.001650	0.000717 0.984505 0.992241 -0.002468	-0.001676 0.993691 0.987551 -0.004283	-0.001561 0.945809 0.993552 -0.004753	-0.038376 0.988518 0.980497 -0.024107	-0.036916 0.976762 0.986991 -0.024847	-0.029978 0.993813 0.994921 -0.028002	4 0.019755 9999
5 35	17 13	5 35	0.059388 0.923767 0.947077 -0.009373	-0.000233 0.993512 0.964682 0.002167	-0.001135 0.946524 0.999906 -0.001226	-0.000904 0.949320 0.999969 -0.000493	0.002179 0.983375 0.984759 -0.006287	-0.015447 0.994025 0.988727 -0.014355	0.001507 0.987683 0.990930 -0.005555	-0.004045 0.984505 0.985723 -0.014972	-0.000343 0.993691 0.985102 -0.003371	-0.001297 0.945809 0.990183 -0.002317	0.016328 0.988518 0.998023 0.013456	-0.002417 0.976762 0.998979 -0.000048	-0.000359 0.993813 0.994280 -0.003650	0 0.000000 9999
5 36	17 19	5 36	0.128216 0.923767 0.888239 -0.024291	-0.019140 0.993512 0.983821 -0.018421	-0.026846 0.946524 0.953411 0.002237	-0.027567 0.949320 0.954099 0.001508	0.015313 0.983375 0.988410 0.004967	-0.007365 0.994025 0.991816 -0.011933	0.030368 0.987683 0.992939 0.027662	0.018382 0.984505 0.993826 0.011845	-0.000469 0.993691 0.992905 -0.000639	0.001037 0.945809 0.990020 -0.003025	0.008990 0.988518 0.991402 0.009378	0.045818 0.976762 0.987127 0.030178	-0.000475 0.993813 0.996516 -0.001687	0 0.000000 9999
5 37	17 20	5 37	0.148475 0.923767 0.886127 -0.001479	0.003440 0.993512 0.990797 0.005609	0.010409 0.946524 0.982413 0.000602	0.008906 0.949320 0.981994 -0.001524	-0.020287 0.983375 0.986327 -0.014496	0.011570 0.994025 0.984783 0.006533	-0.011900 0.987683 0.991108 -0.007041	-0.011780 0.984505 0.981275 -0.007076	-0.025155 0.993691 0.992787 -0.026321	-0.021918 0.945809 0.990781 -0.019850	-0.004895 0.988518 0.984656 0.004182	-0.033534 0.976762 0.988033 -0.015915	-0.023363 0.993813 0.993088 -0.027036	0 0.000000 9999
5 38	17 20	5 38	0.172836 0.923767 0.876635 0.019842	0.020344 0.993512 0.989886 0.017614	0.000580 0.946524 0.980810 0.002721	0.000889 0.949320 0.981720 0.001693	0.019500 0.983375 0.992431 0.017592	-0.037220 0.994025 0.983828 -0.036091	0.006959 0.987683 0.989233 0.012411	0.005315 0.984505 0.985367 -0.011164	-0.000190 0.993691 0.996568 -0.001505	0.006094 0.945809 0.990789 0.006968	-0.043114 0.988518 0.953048 -0.020998	-0.037007 0.976762 0.983592 -0.017576	0.001117 0.993813 0.996862 0.000706	0 0.019842 9999
5 39	17 20	5 39	0.206060 0.923767 0.843449 0.031649	0.018197 0.993512 0.982117 0.013158	-0.008682 0.946524 0.983940 -0.006674	-0.008520 0.949320 0.981973 -0.007570	0.030162 0.983375 0.989042 0.022570	0.006816 0.994025 0.985451 0.008626	0.028445 0.987683 0.991661 0.029008	0.050995 0.984505 0.977484 0.031812	-0.000165 0.993691 0.985947 -0.003297	0.004500 0.945809 0.989475 0.001769	-0.052150 0.988518 0.950329 -0.030604	-0.038529 0.976762 0.988308 -0.021196	-0.000373 0.993813 0.986316 -0.001422	7 0.031730 9999
5 40	17 19	5 40	0.205957 0.923767 0.804020 0.003523	0.008936 0.993512 0.981196 0.001733	-0.017782 0.946524 0.988078 -0.004432	-0.012705 0.949320 0.988653 0.000282	0.059378 0.983375 0.989267 0.054432	-0.001613 0.994025 0.983556 -0.002806	0.014693 0.987683 0.989873 0.019538	0.038819 0.984505 0.990566 0.028351	0.005989 0.993691 0.986669 0.001672	0.110885 0.945809 0.984581 0.110337	-0.040954 0.988518 0.922103 -0.014398	-0.054490 0.976762 0.975634 -0.023126	0.001075 0.993813 0.995455 -0.000134	9 0.019716 9999
5 41	17 20	5 41	0.128902 0.923767 0.937702 0.022236	0.039670 0.993512 0.971349 0.036476	-0.005919 0.946524 0.994526 -0.011160	-0.005080 0.949320 0.993893 -0.011577	0.017964 0.983375 0.992571 0.027837	0.009723 0.994025 0.978290 0.012368	0.005311 0.987683 0.993767 0.001623	0.031614 0.984505 0.981276 0.012973	0.000801 0.993691 0.994627 0.001595	-0.000232 0.945809 0.992342 -0.007574	-0.004926 0.988518 0.991308 -0.008270	-0.023690 0.976762 0.983201 0.002175	0.000562 0.993813 0.991260 0.001713	4 0.024879 9999
5 42	17 20	5 42	0.188411 0.923767 0.883604 0.032015	-0.020794 0.993512 0.976224 -0.013809	-0.080682 0.946524 0.969005 -0.054302	-0.078742 0.949320 0.969831 -0.053270	0.017417 0.983375 0.987325 0.004974	-0.025090 0.994025 0.990782 -0.027401	-0.027359 0.987683 0.988497 -0.021652	-0.001659 0.984505 0.993173 -0.006939	-0.000162 0.993691 0.995213 -0.000914	0.027351 0.945809 0.991253 0.022472	-0.013185 0.988518 0.987449 -0.008058	0.000482 0.976762 0.991263 -0.004548	-0.000421 0.993813 0.994835 -0.001116	2 -0.041695 112
5 43	17 20	5 43	0.182015 0.923767 0.871328 0.024687	-0.002899 0.993512 0.984435 -0.007211	0.005834 0.946524 0.965816 0.008269	0.006245 0.949320 0.965086 0.009642	0.022707 0.983375 0.990127 0.014539	-0.027860 0.994025 0.990074 -0.026293	-0.046985 0.987683 0.988943 -0.041954	0.000502 0.984505 0.994465 -0.004230	-0.016702 0.993691 0.992530 -0.019259	-0.021423 0.945809 0.990301 -0.011514	-0.059269 0.988518 0.967109 -0.042628	-0.056468 0.976762 0.985226 -0.042980	-0.015343 0.993813 0.995321 -0.015338	6 -0.032183 9999
5 44	17 12	5 44	0.045950 0.923767 0.983044 0.025405	-0.015257 0.993512 0.982267 -0.015104	0.006450 0.946524 0.978551 0.001426	0.009881 0.949320 0.961794 0.005608	0.056244 0.983375 0.992093 0.059176	0.006895 0.994025 0.991075 0.008869	0.040275 0.987683 0.992462 0.040007	0.019416 0.984505 0.994059 0.015349	0.000123 0.993691 0.993750 -0.000700	0.000316 0.945809 0.998514 0.002481	-0.037241 0.988518 0.988887 -0.039900	-0.021810 0.976762 0.972615 -0.014573	-0.000102 0.993813 0.997857 -0.000100	4 0.038773 144
5 45	17 19	5 45	0.163115 0.923767 0.880397 0.014213	0.011181 0.993512 0.986772 0.015426	-0.004727 0.946524 0.991810 -0.013120	0.003709 0.949320 0.985561 -0.002878	-0.023543 0.983375 0.980210 -0.003704	-0.018869 0.994025 0.990914 -0.018239	-0.018427 0.987683 0.991361 -0.012490	-0.019158 0.984505 0.986725 -0.010066	0.002136 0.993691 0.987613 0.003267	-0.002167 0.945809 0.992470 -0.002525	0.006081 0.988518 0.990750 -0.000649	-0.001957 0.976762 0.989724 0.001632	-0.000172 0.993813 0.992584 -0.001826	0 0.014213 9999
5 46	17 10	5 46	0.124066 0.923767 0.910232 0.012151	0.013390 0.993512 0.961077 0.021405	-0.012182 0.946524 0.966182 -0.024654	0.017117 0.949320 0.718295 -0.010923	0.002696 0.983375 0.979402 0.012851	0.014495 0.994025 0.988747 0.012536	-0.018520 0.987683 0.987008 -0.014381	0.040435 0.984505 0.991183 0.041463	-0.022920 0.993691 0.973903 -0.020346	0.000460 0.945809 0.991740 -0.002540	0.004523 0.988518 0.990567 -0.004340	-0.068891 0.976762 0.600073 -0.029265	0.001830 0.993813 0.990416 0.001069	7 0.022446 9999
5 47	17 2	5 47	0.063350 0.923767 0.956098 -0.003204	-0.005244 0.993512 0.983588 -0.007152	-0.041928 0.946524 0.950971 -0.017925	-0.041708 0.949320 0.712494 -0.018330	0.010241 0.983375 0.991332 0.010480	-0.006890 0.994025 0.978169 -0.005159	0.021234 0.987683 0.990423 0.013108	0.022033 0.984505 0.983726 0.012998	0.019027 0.993691 0.966979 0.011095	0.000905 0.945809 0.989762 -0.002786	0.042003 0.988518 0.962947 0.034560	-0.067453 0.976762 0.593155 0.003405	0.017194 0.993813 0.977864 0.013489	0 0.000000 9999
5 48	17 7	5 48	0.179214 0.923767 0.875885 0.017464	0.027769 0.993512 0.965556 0.019960	0.033801 0.946524 0.973023 0.019631	0.035084 0.949320 0.971585 0.022421	-0.013928 0.983375 0.991669 -0.022156	0.006638 0.994025 0.989039 0.009533	-0.016393 0.987683 0.987113 -0.024428	0.019914 0.984505 0.991516 0.014408	0.007197 0.993691 0.989315 0.004728	0.004408 0.945809 0.991917 -0.002632	-0.011718 0.988518 0.981317 0.002682	-0.056483 0.976762 0.957735 -0.029780	0.002313 0.993813 0.997397 -0.000755	0 0.017464 9999
6 7	11 19	6 7	0.161244 0.914268 0.893313 -0.001482	-0.015465 0.987598 0.995115 -0.012209	-0.008347 0.996623 0.983479 -0.009586	-0.015565 0.989787 0.982117 -0.022759	0.017346 0.991834 0.988306 0.022315	0.015083 0.985200 0.994777 0.009719	0.030784 0.986316 0.990750 0.025730	0.012424 0.988901 0.994823 0.007881	-0.001256 0.984126 0.993829 0.009076	0.018594 0.989718 0.993042 0.013031	-0.044186 0.988368 0.965996 -0.028054	0.010223 0.991088 0.985720 0.008506	-0.000703 0.994318 0.996349 -0.001663	0 0.000000 9999
6 8	11 17	6 8	0.158206 0.914268 0.914907 0.013778	-0.022879 0.987598 0.985434 -0.011539	0.000483 0.996623 0.990945 -0.001483	0.026694 0.989787 0.989477 0.019593	0.030926 0.991834 0.982257 0.028885	-0.060907 0.985200 0.969157 -0.053151	0.011156 0.986316 0.992013 0.006390	-0.056652 0.988901 0.965675 -0.047185	-0.007764 0.984126 0.999644 -0.005528	0.007680 0.989718 0.996779 0.008746	0.045010 0.988368 0.982586 0.035111	0.005111 0.991088 0.985432 -0.002852	-0.000208 0.994318 0.995370 -0.003464	7 -0.025497 9999
6 9	11 20	6 9	0.245168 0.914268 0.862226 0.067243	0.038647 0.987598 0.990707 0.033279	0.005586 0.996623 0.987957 0.005514	-0.002791 0.989787 0.985709 -0.006040	0.009276 0.991834 0.988617 0.011679	-0.013357 0.985200 0.989862 -0.006738	0.086561 0.986316 0.982364 0.075354	-0.013355 0.988901 0.989258 -0.009423	0.000733 0.984126 0.991098 0.004411	0.002181 0.989718 0.991419 -0.002996	-0.073602 0.988368 0.959992 -0.054606	-0.002358 0.991088 0.981086 -0.015157	0.009613 0.994318 0.989481 0.011088	6 0.071183 -9
6 10	11 20	6 10	0.250530 0.914268 0.840721 0.060834	-0.004904 0.987598 0.989982 -0.002187	-0.007021 0.996623 0.989249 -0.004711	0.009542 0.989787 0.989238 0.010745	-0.010730 0.991834 0.986341 -0.009708	0.010967 0.985200 0.981506 -0.001550	0.021891 0.986316 0.989295 0.020607	0.014207 0.988901 0.979200 0.002495	-0.018718 0.984126 0.987076 -0.010785	0.077582 0.989718 0.988074 0.071652	-0.046191 0.988368 0.940219 -0.018902	0.010762 0.991088 0.981209 0.005045	-0.002101 0.994318 0.992167 -0.002218	9 0.066022 -9
6 11	11 20	6 11	0.159258 0.914268 0.901552 -0.001842	0.002498 0.987598 0.991679 0.007191	0.003089 0.996623 0.987733 0.001612	-0.024882 0.989787 0.986519 -0.023652	-0.005877 0.991834 0.984334 -0.003211	0.024636 0.985200 0.989709 0.014710	-0.004181 0.986316 0.987513 0.005334	0.020740 0.988901 0.986585 0.012994	-0.030891 0.984126 0.994807 -0.026022	0.006224 0.989718 0.993311 0.001711	0.004697 0.988368 0.992734 0.010232	0.001552 0.991088 0.990376 0.001723	-0.016681 0.994318 0.995137 -0.017372	0 0.000000 9999
6 12	11 20	6 12	0.210630 0.914268 0.884155 0.043345	-0.022682 0.987598 0.990212 -0.012262	0.000848 0.996623 0.970411 -0.005206	0.022438 0.989787 0.969801 0.011398	0.025370 0.991834 0.987428 0.025535	-0.030658 0.985200 0.988008 -0.032732	-0.044550 0.986316 0.989739 -0.038932	0.041748 0.988901 0.982120 0.030141	-0.000515 0.984126 0.991431 0.013162	-0.000316 0.989718 0.994805 -0.000474	-0.006243 0.988368 0.982868 -0.004995	-0.011973 0.991088 0.980410 -0.007595	-0.000038 0.994318 0.991778 -0.002735	0 0.043345 99
6 13	11 18	6 13	0.221788 0.914268 0.912657 0.092390	-0.008723 0.987598 0.987498 -0.005833	0.007343 0.996623 0.974146 0.001792	0.002390 0.989787 0.971410 -0.009868	-0.023102 0.991834 0.983951 -0.022466	-0.003557 0.985200 0.980123 0.005729	-0.033357 0.986316 0.975487 -0.016690	0.016725 0.988901 0.989534 0.019724	-0.044852 0.984126 0.986865 -0.037889	0.002340 0.989718 0.992397 -0.002534	-0.005611 0.988368 0.991268 -0.010688	-0.012620 0.991088 0.976768 0.004326	-0.035228 0.994318 0.992573 -0.036287	0 0.092390 13
6 14	11 12	6 14	0.102725 0.914268 0.956571 0.011960	0.005489 0.987598 0.989530 -0.001790	0.000144 0.996623 0.984065 -0.000554	0.000089 0.989787 0.971238 0.000903	0.033269 0.991834 0.981546 0.033901	0.061257 0.985200 0.992286 0.065485	-0.001640 0.986316 0.992033 0.001944	0.023317 0.988901 0.989531 0.025721	0.001295 0.984126 0.997962 0.004244	0.000440 0.989718 0.992748 0.005178	0.000595 0.988368 0.996845 0.002389	0.007408 0.991088 0.987628 0.004043	0.000125 0.994318 0.983497 0.000040	4 0.020136 9999
6 15	11 20	6 15	0.146207 0.914268 0.925024 0.018930	-0.022795 0.987598 0.972860 -0.008458	-0.002645 0.996623 0.984893 0.000416	0.007492 0.989787 0.984646 0.006083	-0.022169 0.991834 0.991851 -0.020575	-0.034597 0.985200 0.982877 -0.043330	-0.016100 0.986316 0.993038 -0.013677	-0.023472 0.988901 0.976588 -0.038067	-0.005728 0.984126 0.994784 -0.000785	0.008873 0.989718 0.994121 0.008271	-0.048537 0.988368 0.967846 -0.029335	0.004726 0.991088 0.987389 -0.003434	0.000321 0.994318 0.996809 0.001862	7 -0.026844 9999
6 16	11 12	6 16	0.153642 0.914268 0.912988 0.018276	0.020988 0.987598 0.967902 0.010251	0.006019 0.996623 0.971910 0.005635	0.022140 0.989787 0.971962 0.008286	-0.020679 0.991834 0.980780 -0.019383	0.006162 0.985200 0.992826 0.005790	0.016423 0.986316 0.986069 0.010240	-0.019205 0.988901 0.984571 -0.017552	-0.005149 0.984126 0.988323 -0.017223	0.000820 0.989718 0.978871 0.002710	0.002192 0.988368 0.996709 -0.003657	0.042387 0.991088 0.970196 0.033596	0.000677 0.994318 0.994938 -0.000024	11 0.024779 9999
6 17	11 20	6 17	0.138067 0.914268 0.889267 -0.018341	0.022930 0.987598 0.982101 0.007561	-0.008433 0.996623 0.931347 -0.002452	-0.016817 0.989787 0.933114 -0.007813	-0.027257 0.991834 0.975906 -0.025397	-0.030183 0.985200 0.993874 -0.031781	-0.017776 0.986316 0.993959 -0.017210	-0.017405 0.988901 0.988961 -0.028469	-0.008872 0.984126 0.995711 -0.004634	0.025468 0.989718 0.991935 0.021682	0.010870 0.988368 0.991493 0.005058	-0.017268 0.991088 0.973272 -0.011163	0.004263 0.994318 0.995881 0.003378	0 0.000000 9999
6 18	11 19	6 18	0.172982 0.914268 0.906188 0.024465	-0.018031 0.987598 0.988384 -0.015095	-0.008573 0.996623 0.978795 -0.004480	0.008047 0.989787 0.979514 0.013717	-0.014877 0.991834 0.991968 -0.014450	-0.001633 0.985200 0.986457 0.008177	-0.009311 0.986316 0.989433 -0.017223	-0.001650 0.988901 0.991956 0.002201	0.001217 0.984126 0.991482 0.012800	-0.003686 0.989718 0.989486 -0.010972	-0.001383 0.988368 0.991256 -0.007386	-0.006074 0.991088 0.984867 -0.002032	-0.000938 0.994318 0.995313 -0.000704	0 0.024465 9999
6 19	11 16	6 19	0.062612 0.914268 0.976045 0.001773	-0.017791 0.987598 0.982156 -0.004507	-0.000882 0.996623 0.988925 0.000094	-0.013145 0.989787 0.988143 -0.005678	0.008848 0.991834 0.984593 0.005258	0.002925 0.985200 0.985042 -0.004327	0.017779 0.986316 0.990254 0.017861	0.002670 0.988901 0.989736 -0.002286	0.000800 0.984126 0.993140 0.003098	-0.000001 0.989718 0.949926 -0.005658	-0.001221 0.988368 0.988813 -0.005185	0.000491 0.991088 0.991409 -0.005920	-0.000376 0.994318 0.996618 0.000506	6 0.005627 9999
6 20	11 18	6 20	0.087941 0.914268 0.944471 -0.009348	-0.000757 0.987598 0.992186 -0.000453	0.000476 0.996623 0.970338 -0.001470	0.000606 0.989787 0.972039 -0.007288	0.009804 0.991834 0.986409 0.013039	0.005168 0.985200 0.991552 0.007237	-0.003144 0.986316 0.987372 0.004913	0.011319 0.988901 0.986270 0.005819	0.000523 0.984126 0.994778 0.001605	-0.000873 0.989718 0.987171 -0.002597	0.001294 0.988368 0.988072 -0.005132	-0.003346 0.991088 0.982352 0.007398	-0.000114 0.994318 0.997924 -0.002599	0 0.000000 9999
6 21	11 20	6 21	0.164063 0.914268 0.891339 0.006499	-0.017447 0.987598 0.994549 -0.013681	0.005602 0.996623 0.987417 0.008157	0.004073 0.989787 0.989182 0.003761	-0.000528 0.991834 0.986672 0.000896	0.006221 0.985200 0.994587 0.008315	0.004297 0.986316 0.979956 -0.012576	-0.002721 0.988901 0.982231 0.010304	0.008220 0.984126 0.988219 0.021086	-0.016822 0.989718 0.984162 -0.008755	0.005604 0.988368 0.989984 0.003880	0.007426 0.991088 0.989946 0.000503	-0.010841 0.994318 0.994977 -0.008846	8 0.011706 9999
6 22	11 9	6 22	0.128384 0.914268 0.908538 -0.014702	-0.002887 0.987598 0.982962 -0.009143	0.000011 0.996623 0.999692 -0.000811	-0.001202 0.989787 0.998484 -0.003782	-0.013847 0.991834 0.986681 -0.014308	0.011020 0.985200 0.992181 0.013728	0.011204 0.986316 0.987445 0.008315	-0.020231 0.988901 0.979703 -0.013997	-0.020323 0.984126 0.991148 -0.014968	-0.023021 0.989718 0.983456 -0.015294	-0.000619 0.988368 0.996369 0.002536	-0.000100 0.991088 0.999826 -0.001695	0.021262 0.994318 0.988675 0.020933	0 0.000000 9999
6 23	11 20	6 23	0.206980 0.914268 0.872608 0.044482	-0.030780 0.987598 0.984797 -0.018618	0.006074 0.996623 0.973449 0.006112	0.012573 0.989787 0.971771 0.010871	-0.010924 0.991834 0.986784 -0.005380	-0.002101 0.985200 0.989215 -0.007006	0.010822 0.986316 0.990714 0.004564	-0.000131 0.988901 0.989791 -0.001782	-0.045846 0.984126 0.991580 -0.036484	0.018012 0.989718 0.986136 0.012070	-0.025858 0.988368 0.965403 -0.005685	0.009261 0.991088 0.988622 0.007022	-0.007502 0.994318 0.995136 -0.006690	0 0.044482 95
6 24	11 18	6 24	0.172269 0.914268 0.912463 0.029731	-0.005975 0.987598 0.991124 0.000914	-0.000039 0.996623 0.988133 -0.000084	-0.000631 0.989787 0.988355 -0.000004	0.040820 0.991834 0.991579 0.041549	-0.004427 0.985200 0.992832 -0.008801	0.091410 0.986316 0.981970 0.083129	0.012350 0.988901 0.995674 0.013610	0.000915 0.984126 0.995996 0.005700	-0.063919 0.989718 0.984700 -0.059750	0.015136 0.988368 0.996377 0.014602	0.004931 0.991088 0.992245 0.002503	-0.000349 0.994318 0.995620 0.001410	6 0.049714 70
6 25	11 20	6 25	0.166469 0.914268 0.902886 0.024398	0.020824 0.987598 0.990490 0.015222	-0.000134 0.996623 0.991572 -0.001428	0.004606 0.989787 0.991431 0.003779	0.013931 0.991834 0.984683 0.014268	0.007768 0.985200 0.985602 0.013529	0.024925 0.986316 0.990981 0.027394	-0.007002 0.988901 0.983242 0.005085	-0.042226 0.984126 0.988272 -0.037694	-0.016123 0.989718 0.989214 -0.014089	0.049768 0.988368 0.989141 0.045239	0.000706 0.991088 0.990495 -0.001761	-0.006182 0.994318 0.995976 -0.005771	10 0.033223 9999
6 26	11 20	6 26	0.204221 0.914268 0.867813 0.025658	-0.020645 0.987598 0.991623 -0.016107	0.004724 0.996623 0.966880 0.006883	0.005604 0.989787 0.967271 0.013448	0.002631 0.991834 0.989333 0.001967	-0.005189 0.985200 0.993294 -0.004324	-0.035689 0.986316 0.990177 -0.031372	-0.001746 0.988901 0.986795 -0.008093	-0.001821 0.984126 0.991290 0.004895	0.005046 0.989718 0.991815 0.003749	-0.019079 0.988368 0.980970 -0.004012	0.001883 0.991088 0.986198 -0.007129	0.043661 0.994318 0.991073 0.043778	6 -0.028372 9999
6 27	11 20	6 27	0.209204 0.914268 0.863804 0.034891	0.043842 0.987598 0.983957 0.033358	-0.019002 0.996623 0.972221 -0.013901	-0.032298 0.989787 0.965220 -0.022121	-0.006227 0.991834 0.972199 -0.004168	-0.022674 0.985200 0.990132 -0.016931	-0.007761 0.986316 0.991203 0.000436	0.005523 0.988901 0.986090 -0.000017	0.003193 0.984126 0.989154 0.011753	-0.000132 0.989718 0.992234 -0.005290	0.015586 0.988368 0.994597 0.014661	-0.007472 0.991088 0.979098 0.000812	0.003790 0.994318 0.993038 0.002033	0 0.034891 9999
6 28	11 20	6 28	0.199408 0.914268 0.870438 0.026409	-0.026644 0.987598 0.984427 -0.013670	0.015780 0.996623 0.985622 0.016291	0.014886 0.989787 0.985238 0.018810	0.005618 0.991834 0.987070 0.007256	0.007450 0.985200 0.985492 -0.003608	-0.022976 0.986316 0.991483 -0.026425	0.026226 0.988901 0.985193 0.015603	-0.009146 0.984126 0.990702 -0.001635	-0.007554 0.989718 0.993811 -0.013109	-0.019639 0.988368 0.960561 0.007921	0.008900 0.991088 0.984522 0.001546	0.030531 0.994318 0.991811 0.030955	6 -0.026417 9999
6 29	11 20	6 29	0.162513 0.914268 0.897908 0.004107	-0.018402 0.987598 0.989048 -0.025455	0.004502 0.996623 0.982927 0.001082	-0.004084 0.989787 0.981871 -0.008872	0.030301 0.991834 0.986217 0.031843	-0.015245 0.985200 0.991665 -0.012600	-0.031494 0.986316 0.990689 -0.026375	0.029509 0.988901 0.990531 0.025028	-0.009272 0.984126 0.991850 -0.006174	-0.001048 0.989718 0.990945 -0.001550	0.023373 0.988368 0.989985 0.025888	-0.015198 0.991088 0.985838 -0.000782	0.000294 0.994318 0.994686 0.000189	4 0.011436 9999
6 30	11 20	6 30	0.169187 0.914268 0.901074 0.012736	-0.012921 0.987598 0.992255 -0.012040	0.043496 0.996623 0.988876 0.040633	0.016503 0.989787 0.988165 0.014175	0.014492 0.991834 0.990425 0.019421	-0.018037 0.985200 0.994225 -0.019256	-0.003606 0.986316 0.987584 0.005010	0.023732 0.988901 0.986675 0.020328	0.004662 0.984126 0.987906 0.003371	0.013564 0.989718 0.989256 0.004417	-0.006806 0.988368 0.987999 -0.000964	0.048807 0.991088 0.993121 0.048663	0.000487 0.994318 0.994101 0.001071	11 0.024895 9999
6 31	11 20	6 31	0.162341 0.914268 0.919211 0.023513	-0.010044 0.987598 0.987861 -0.003720	-0.007413 0.996623 0.989064 -0.005532	0.014750 0.989787 0.988756 0.015309	-0.008429 0.991834 0.993550 -0.009971	0.012918 0.985200 0.988846 0.003637	0.003788 0.986316 0.990756 0.004428	0.025831 0.988901 0.978982 0.013618	-0.003565 0.984126 0.989750 0.004329	0.012346 0.989718 0.994296 0.008240	-0.017795 0.988368 0.991935 -0.011196	0.005154 0.991088 0.992686 0.009124	-0.011086 0.994318 0.994975 -0.010087	0 0.023513 9999
6 32	11 8	6 32	0.067942 0.914268 0.990293 0.044691	0.020843 0.987598 0.988842 0.019931	-0.000009 0.996623 0.991301 -0.000401	-0.005494 0.989787 0.990747 -0.001540	-0.015953 0.991834 0.995330 -0.017280	-0.076441 0.985200 0.986767 -0.072118	-0.003140 0.986316 0.993233 -0.008267	-0.059331 0.988901 0.990494 -0.053756	-0.003160 0.984126 0.988594 -0.005410	-0.000366 0.989718 0.982089 0.000926	-0.001173 0.988368 0.998861 -0.001065	-0.000010 0.991088 0.993291 -0.003305	0.002963 0.994318 0.995863 0.004399	7 -0.049014 75
6 33	11 17	6 33	0.146116 0.914268 0.921442 0.014225	0.054293 0.987598 0.979549 0.040549	0.000000 0.996623 0.988308 -0.000267	0.006240 0.989787 0.976688 0.016552	-0.011881 0.991834 0.993292 -0.014912	0.019332 0.985200 0.990236 0.017322	0.018844 0.986316 0.987532 0.009148	0.014638 0.988901 0.992735 0.019671	0.017561 0.984126 0.979775 -0.002935	0.002376 0.989718 0.992848 -0.000886	0.002351 0.988368 0.991304 0.003078	-0.000987 0.991088 0.988528 -0.003648	-0.007405 0.994318 0.995288 -0.006450	7 0.016728 9999
6 34	11 20	6 34	0.194424 0.914268 0.870000 0.016353	0.002958 0.987598 0.992276 0.003982	0.000282 0.996623 0.961364 0.001692	0.011139 0.989787 0.958320 0.017506	0.019052 0.991834 0.982582 0.015569	-0.022336 0.985200 0.990832 -0.016281	-0.000778 0.986316 0.993870 -0.001333	0.000556 0.988901 0.992241 0.000103	-0.024332 0.984126 0.987551 -0.006580	-0.010746 0.989718 0.993552 -0.012900	-0.036899 0.988368 0.980497 -0.022925	0.008475 0.991088 0.986991 0.004746	-0.008075 0.994318 0.994921 -0.006064	0 0.016353 9999
6 35	11 13	6 35	0.068954 0.914268 0.947077 -0.014482	-0.007098 0.987598 0.964682 0.007550	-0.000009 0.996623 0.999906 0.000239	-0.000728 0.989787 0.999969 -0.000691	-0.002322 0.991834 0.984759 0.006441	-0.025129 0.985200 0.988727 -0.032354	-0.004410 0.986316 0.990930 -0.003554	-0.018314 0.988901 0.985723 -0.021190	0.000613 0.984126 0.985102 0.007834	-0.005597 0.989718 0.990183 -0.007755	-0.000780 0.988368 0.998023 -0.003379	-0.002607 0.991088 0.998979 -0.001946	-0.001260 0.994318 0.994280 -0.004011	0 0.000000 9999
6 36	11 19	6 36	0.178637 0.914268 0.888239 0.021939	0.050029 0.987598 0.983821 0.039664	-0.008634 0.996623 0.953411 -0.001763	-0.012398 0.989787 0.954099 -0.004241	-0.008928 0.991834 0.988410 -0.002739	0.005783 0.985200 0.991816 -0.005361	0.016635 0.986316 0.992939 0.019630	0.012720 0.988901 0.993826 0.007945	-0.001314 0.984126 0.992905 0.002752	0.026249 0.989718 0.990020 0.022059	-0.005284 0.988368 0.991402 -0.010939	-0.005143 0.991088 0.987127 0.004336	-0.004346 0.994318 0.996516 -0.004854	9 0.021999 9999
6 37	11 20	6 37	0.166363 0.914268 0.886127 0.008885	-0.001225 0.987598 0.990797 -0.002045	0.006650 0.996623 0.982413 0.010989	0.003234 0.989787 0.981994 0.003550	-0.009056 0.991834 0.986327 -0.006056	0.011598 0.985200 0.984783 0.007549	0.024946 0.986316 0.991108 0.020283	-0.010343 0.988901 0.981275 -0.011666	0.000162 0.984126 0.992787 0.006506	-0.002330 0.989718 0.990781 -0.001435	-0.001782 0.988368 0.984656 0.005240	0.014710 0.991088 0.988033 0.009406	0.015179 0.994318 0.993088 0.011476	6 0.013424 9999
6 38	11 20	6 38	0.163831 0.914268 0.876635 0.005587	-0.014184 0.987598 0.989886 -0.006213	-0.000938 0.996623 0.980810 0.004345	-0.009288 0.989787 0.981720 -0.009113	0.001943 0.991834 0.992431 0.005019	0.007349 0.985200 0.983828 -0.003328	0.016735 0.986316 0.989233 0.012103	0.001612 0.988901 0.985367 -0.009012	-0.014982 0.984126 0.996568 -0.009512	-0.016368 0.989718 0.990789 -0.025304	-0.024503 0.988368 0.953048 0.003110	0.017778 0.991088 0.983592 0.010236	-0.010402 0.994318 0.996862 -0.010874	9 -0.011890 9999
6 39	11 20	6 39	0.198577 0.914268 0.843449 0.011114	-0.035365 0.987598 0.982117 -0.023291	0.035942 0.996623 0.983940 0.039718	-0.023990 0.989787 0.981973 -0.020706	-0.009767 0.991834 0.989042 -0.007175	0.037967 0.985200 0.985451 0.031781	-0.005846 0.986316 0.991661 -0.003003	0.024580 0.988901 0.977484 0.013396	0.019727 0.984126 0.985947 0.028403	0.065234 0.989718 0.989475 0.059192	-0.031342 0.988368 0.950329 -0.004756	0.045469 0.991088 0.988308 0.041060	-0.023050 0.994318 0.986316 -0.033041	9 0.025649 9999
6 40	11 19	6 40	0.218934 0.914268 0.804020 0.006280	-0.013873 0.987598 0.981196 -0.005878	-0.010655 0.996623 0.988078 -0.011124	0.007597 0.989787 0.988653 0.016688	0.018503 0.991834 0.989267 0.020824	0.000330 0.985200 0.983556 -0.008204	0.032916 0.986316 0.989873 0.023287	-0.011127 0.988901 0.990566 -0.020516	-0.012171 0.984126 0.986669 0.003803	0.010315 0.989718 0.984581 0.002775	-0.046984 0.988368 0.922103 -0.014975	0.024411 0.991088 0.975634 0.013944	0.005363 0.994318 0.995455 0.005580	6 0.012093 9999
6 41	11 20	6 41	0.108027 0.914268 0.937702 -0.015345	-0.031255 0.987598 0.971349 -0.015093	0.003518 0.996623 0.994526 0.000952	0.000606 0.989787 0.993893 -0.000016	0.016107 0.991834 0.992571 0.015680	0.049557 0.985200 0.978290 0.043876	0.002089 0.986316 0.993767 0.003284	0.051931 0.988901 0.981276 0.044792	-0.001089 0.984126 0.994627 0.000874	-0.003273 0.989718 0.992342 -0.008169	0.006976 0.988368 0.991308 0.003932	0.016377 0.991088 0.983201 0.004867	0.041231 0.994318 0.991260 0.041796	0 0.000000 9999
6 42	11 20	6 42	0.184471 0.914268 0.883604 0.029842	0.008518 0.987598 0.976224 -0.005969	-0.002918 0.996623 0.969005 0.001757	-0.012693 0.989787 0.969831 -0.007865	0.016859 0.991834 0.987325 0.021228	-0.034654 0.985200 0.990782 -0.039089	-0.009333 0.986316 0.988497 -0.011310	-0.003978 0.988901 0.993173 -0.007883	0.001163 0.984126 0.995213 0.006095	0.006084 0.989718 0.991253 -0.003948	0.009679 0.988368 0.987449 0.015078	0.000309 0.991088 0.991263 0.000896	0.013586 0.994318 0.994835 0.012438	0 0.029842 9999
6 43	11 20	6 43	0.169544 0.914268 0.871328 -0.004542	-0.015938 0.987598 0.984435 -0.009001	-0.000391 0.996623 0.965816 -0.001404	-0.009533 0.989787 0.965086 -0.005168	-0.022766 0.991834 0.990127 -0.023003	0.014069 0.985200 0.990074 0.008095	0.010476 0.986316 0.988943 0.002340	0.006268 0.988901 0.994465 0.003252	-0.048128 0.984126 0.992530 -0.038905	0.028659 0.989718 0.990301 0.024992	-0.008687 0.988368 0.967109 0.009564	0.003323 0.991088 0.985226 -0.007659	-0.003656 0.994318 0.995321 -0.003097	0 0.000000 9999
6 44	11 12	6 44	0.034124 0.914268 0.983044 0.002201	-0.084042 0.987598 0.982267 -0.077769	-0.000051 0.996623 0.978551 0.001284	-0.000563 0.989787 0.961794 -0.000698	0.001574 0.991834 0.992093 -0.000215	-0.018472 0.985200 0.991075 -0.022241	0.002771 0.986316 0.992462 0.005846	-0.009105 0.988901 0.994059 -0.014678	-0.000576 0.984126 0.993750 0.001620	0.001621 0.989718 0.998514 0.001684	0.000747 0.988368 0.988887 -0.008557	0.002235 0.991088 0.972615 0.001663	-0.000168 0.994318 0.997857 0.000303	1 -0.013083 9999
6 45	11 19	6 45	0.205973 0.914268 0.880397 0.032067	0.008366 0.987598 0.986772 -0.003308	0.021939 0.996623 0.991810 0.020562	0.018950 0.989787 0.985561 0.011947	-0.009303 0.991834 0.980210 -0.010129	-0.015652 0.985200 0.990914 -0.017197	0.021481 0.986316 0.991361 0.018582	-0.031140 0.988901 0.986725 -0.026023	0.019264 0.984126 0.987613 0.013701	0.012344 0.989718 0.992470 0.014462	0.043055 0.988368 0.990750 0.034007	0.024013 0.991088 0.989724 0.021017	-0.008769 0.994318 0.992584 -0.009856	10 0.033023 9999
6 46	11 10	6 46	0.153841 0.914268 0.910232 0.024659	0.045759 0.987598 0.961077 0.040264	-0.001688 0.996623 0.966182 -0.002016	-0.009285 0.989787 0.718295 -0.004852	0.057788 0.991834 0.979402 0.059496	-0.010656 0.985200 0.988747 -0.006911	0.030124 0.986316 0.987008 0.026753	0.005680 0.988901 0.991183 0.002519	0.070986 0.984126 0.973903 0.058333	0.017740 0.989718 0.991740 0.018984	0.002277 0.988368 0.990567 -0.007406	0.011182 0.991088 0.600073 0.005466	0.001787 0.994318 0.990416 -0.000590	4 0.038303 9999
6 47	11 2	6 47	0.108372 0.914268 0.956098 0.034423	-0.047950 0.987598 0.983588 -0.032160	-0.001862 0.996623 0.950971 0.004218	-0.000861 0.989787 0.712494 -0.001272	-0.007805 0.991834 0.991332 -0.006507	0.016175 0.985200 0.978169 0.006420	-0.025493 0.986316 0.990423 -0.016223	0.007362 0.988901 0.983726 0.000523	-0.085590 0.984126 0.966979 -0.061985	0.007925 0.989718 0.989762 0.005199	0.082247 0.988368 0.962947 0.068225	0.011564 0.991088 0.593155 -0.005760	0.001475 0.994318 0.977864 0.001319	10 0.048461 78
6 48	11 7	6 48	0.188790 0.914268 0.875885 0.014503	-0.021567 0.987598 0.965556 0.002436	-0.000666 0.996623 0.973023 -0.002628	0.089947 0.989787 0.971585 0.085413	0.018852 0.991834 0.991669 0.020787	0.008570 0.985200 0.989039 0.001737	-0.014173 0.986316 0.987113 -0.002714	0.034372 0.988901 0.991516 0.028360	-0.062927 0.984126 0.989315 -0.052481	0.044793 0.989718 0.991917 0.041201	-0.009317 0.988368 0.981317 0.004793	0.013820 0.991088 0.957735 -0.001826	-0.002494 0.994318 0.997397 -0.004003	0 0.014503 9999
7 8	19 17	7 8	0.194122 0.893313 0.914907 0.038446	0.012714 0.995115 0.985434 0.011745	0.010413 0.983479 0.990945 0.005016	0.014518 0.982117 0.989477 0.010416	-0.056205 0.988306 0.982257 -0.046106	-0.008320 0.994777 0.969157 -0.008040	-0.007428 0.990750 0.992013 -0.007013	-0.008815 0.994823 0.965675 -0.009588	0.000672 0.993829 0.999644 -0.000286	-0.000891 0.993042 0.996779 -0.002497	-0.040353 0.965996 0.982586 -0.011093	-0.011580 0.985720 0.985432 -0.022244	-0.000320 0.996349 0.995370 -0.001402	4 -0.042102 -9
7 9	19 20	7 9	0.241433 0.893313 0.862226 0.035489	0.022892 0.995115 0.990707 0.023233	-0.019788 0.983479 0.987957 -0.025913	-0.019696 0.982117 0.985709 -0.027164	0.001388 0.988306 0.988617 -0.005404	-0.006308 0.994777 0.989862 -0.006205	0.016895 0.990750 0.982364 0.011947	-0.018823 0.994823 0.989258 -0.018128	-0.000566 0.993829 0.991098 -0.001590	0.012244 0.993042 0.991419 0.009551	0.076431 0.965996 0.959992 0.025404	0.026753 0.985720 0.981086 0.013600	-0.018766 0.996349 0.989481 -0.016306	0 0.035489 9999
7 10	19 20	7 10	0.245233 0.893313 0.840721 0.024684	0.017566 0.995115 0.989982 0.016245	0.027874 0.983479 0.989249 0.030424	0.031311 0.982117 0.989238 0.033385	0.011065 0.988306 0.986341 0.000990	0.007061 0.994777 0.981506 0.004526	0.029496 0.990750 0.989295 0.029382	-0.023973 0.994823 0.979200 -0.022917	0.011428 0.993829 0.987076 0.009744	0.019843 0.993042 0.988074 0.013949	0.135469 0.965996 0.940219 0.082396	0.065508 0.985720 0.981209 0.053671	0.004649 0.996349 0.992167 0.002832	10 0.045098 -9
7 11	19 20	7 11	0.226019 0.893313 0.901552 0.052858	0.006838 0.995115 0.991679 0.008913	0.020873 0.983479 0.987733 0.017404	0.020831 0.982117 0.986519 0.015842	0.017732 0.988306 0.984334 0.007360	-0.003857 0.994777 0.989709 -0.006032	-0.005678 0.990750 0.987513 0.001687	0.008634 0.994823 0.986585 0.007191	0.000364 0.993829 0.994807 -0.004750	0.036060 0.993042 0.993311 0.033724	0.019358 0.965996 0.992734 0.006224	-0.026175 0.985720 0.990376 -0.029040	-0.016486 0.996349 0.995137 -0.016568	0 0.052858 -9
7 12	19 20	7 12	0.197939 0.893313 0.884155 0.014675	0.007686 0.995115 0.990212 0.003218	0.017399 0.983479 0.970411 0.010146	0.020062 0.982117 0.969801 0.013727	0.028556 0.988306 0.987428 0.019995	0.012577 0.994777 0.988008 0.009695	0.005747 0.990750 0.989739 0.009245	0.005074 0.994823 0.982120 0.003128	-0.005681 0.993829 0.991431 -0.009936	0.003278 0.993042 0.994805 0.000342	0.050907 0.965996 0.982868 0.024773	-0.002217 0.985720 0.980410 -0.004767	0.000416 0.996349 0.991778 -0.000557	10 0.019067 9999
7 13	19 18	7 13	0.155091 0.893313 0.912657 0.005262	0.021913 0.995115 0.987498 0.021729	0.024674 0.983479 0.974146 0.018752	0.023406 0.982117 0.971410 0.014210	0.014493 0.988306 0.983951 0.004098	0.004514 0.994777 0.980123 0.008618	-0.028910 0.990750 0.975487 -0.020417	0.032269 0.994823 0.989534 0.030569	0.046372 0.993829 0.986865 0.039927	0.020661 0.993042 0.992397 0.018001	-0.036122 0.965996 0.991268 -0.023992	-0.026954 0.985720 0.976768 -0.012177	-0.003591 0.996349 0.992573 -0.004665	8 0.014495 9999
7 14	19 12	7 14	0.121512 0.893313 0.956571 0.012742	-0.019997 0.995115 0.989530 -0.019290	0.019287 0.983479 0.984065 0.013313	-0.029344 0.982117 0.971238 -0.016456	-0.038086 0.988306 0.981546 -0.030715	0.007587 0.994777 0.992286 0.007526	0.026709 0.990750 0.992033 0.025542	-0.001632 0.994823 0.989531 -0.001649	-0.000629 0.993829 0.997962 -0.001521	-0.017493 0.993042 0.992748 -0.011386	0.032822 0.965996 0.996845 0.038501	-0.015630 0.985720 0.987628 -0.021545	0.036868 0.996349 0.983497 0.034226	10 0.022149 9999
7 15	19 20	7 15	0.188522 0.893313 0.925024 0.036651	0.016620 0.995115 0.972860 0.011542	-0.096336 0.983479 0.984893 -0.100738	-0.095435 0.982117 0.984646 -0.099046	0.005097 0.988306 0.991851 -0.001391	-0.029176 0.994777 0.982877 -0.030088	-0.040797 0.990750 0.993038 -0.034674	-0.011219 0.994823 0.976588 -0.010186	0.016659 0.993829 0.994784 0.015370	-0.000715 0.993042 0.994121 -0.004250	0.094605 0.965996 0.967846 0.054253	0.005306 0.985720 0.987389 -0.001819	-0.002310 0.996349 0.996809 -0.003299	2 -0.060763 36
7 16	19 12	7 16	0.166075 0.893313 0.912988 0.004896	0.008146 0.995115 0.967902 0.010593	0.025107 0.983479 0.971910 0.017816	0.025321 0.982117 0.971962 0.018212	-0.016337 0.988306 0.980780 -0.007597	0.006762 0.994777 0.992826 0.004672	0.016883 0.990750 0.986069 0.009833	-0.015317 0.994823 0.984571 -0.014003	-0.017275 0.993829 0.988323 -0.011228	-0.009458 0.993042 0.978871 -0.010250	-0.007898 0.965996 0.996709 0.000233	-0.028876 0.985720 0.970196 -0.040558	-0.001584 0.996349 0.994938 -0.000253	7 -0.008280 9999
7 17	19 20	7 17	0.252820 0.893313 0.889267 0.078078	-0.015168 0.995115 0.982101 -0.012218	-0.059607 0.983479 0.931347 -0.062851	-0.056754 0.982117 0.933114 -0.062436	0.077015 0.988306 0.975906 0.062887	-0.004665 0.994777 0.993874 -0.003346	-0.003794 0.990750 0.993959 -0.003045	0.001058 0.994823 0.988961 0.000646	-0.014758 0.993829 0.995711 -0.014643	0.041800 0.993042 0.991935 0.036532	0.014541 0.965996 0.991493 0.026790	0.007499 0.985720 0.973272 0.031105	0.021772 0.996349 0.995881 0.019325	0 0.078078 18
7 18	19 19	7 18	0.206208 0.893313 0.906188 0.033182	-0.003094 0.995115 0.988384 -0.004729	0.048145 0.983479 0.978795 0.052334	0.049031 0.982117 0.979514 0.051740	0.017026 0.988306 0.991968 0.010433	0.015186 0.994777 0.986457 0.016339	0.014857 0.990750 0.989433 0.007640	0.013515 0.994823 0.991956 0.015814	-0.001729 0.993829 0.991482 -0.007209	0.009927 0.993042 0.989486 0.007960	-0.012325 0.965996 0.991256 0.003087	0.003597 0.985720 0.984867 0.012832	-0.001383 0.996349 0.995313 -0.000769	0 0.033182 9999
7 19	19 16	7 19	0.106409 0.893313 0.976045 0.031075	-0.003084 0.995115 0.982156 -0.006204	-0.025243 0.983479 0.988925 -0.011409	-0.024574 0.982117 0.988143 -0.012200	-0.034345 0.988306 0.984593 -0.021296	-0.011739 0.994777 0.985042 -0.013408	-0.042609 0.990750 0.990254 -0.041053	0.017078 0.994823 0.989736 0.020531	0.018978 0.993829 0.993140 0.017680	0.002517 0.993042 0.949926 0.000879	-0.071491 0.965996 0.988813 -0.055476	-0.015141 0.985720 0.991409 -0.021654	0.000033 0.996349 0.996618 -0.000849	6 -0.035717 9999
7 20	19 18	7 20	0.129398 0.893313 0.944471 0.004382	-0.008356 0.995115 0.992186 -0.009073	0.016115 0.983479 0.970338 0.005936	0.016466 0.982117 0.972039 0.007278	-0.005855 0.988306 0.986409 -0.013032	-0.017619 0.994777 0.991552 -0.015431	-0.015562 0.990750 0.987372 -0.008350	-0.003666 0.994823 0.986270 -0.002211	-0.026585 0.993829 0.994778 -0.025203	0.011235 0.993042 0.987171 0.005704	-0.007154 0.965996 0.988072 0.015602	-0.034922 0.985720 0.982352 -0.023581	-0.017434 0.996349 0.997924 -0.017564	8 -0.010509 9999
7 21	19 20	7 21	0.211571 0.893313 0.891339 0.028408	0.016476 0.995115 0.994549 0.014324	-0.004096 0.983479 0.987417 -0.004245	-0.002251 0.982117 0.989182 -0.000103	-0.023761 0.988306 0.986672 -0.013746	-0.006566 0.994777 0.994587 -0.008274	0.008624 0.990750 0.979956 -0.000401	0.004535 0.994823 0.982231 0.004828	-0.010339 0.993829 0.988219 -0.013324	-0.049924 0.993042 0.984162 -0.040824	0.002571 0.965996 0.989984 0.008364	0.022528 0.985720 0.989946 0.011227	0.022611 0.996349 0.994977 0.020911	9 -0.034055 9999
7 22	19 9	7 22	0.181402 0.893313 0.908538 0.015311	0.015200 0.995115 0.982962 0.016687	-0.000142 0.983479 0.999692 -0.000257	-0.000031 0.982117 0.998484 -0.001275	0.015585 0.988306 0.986681 0.023376	0.004871 0.994777 0.992181 0.007919	0.011226 0.990750 0.987445 0.010247	0.013985 0.994823 0.979703 0.012190	-0.018901 0.993829 0.991148 -0.018675	-0.024989 0.993042 0.983456 -0.018342	0.004663 0.965996 0.996369 -0.004390	0.000065 0.985720 0.999826 -0.000002	0.006780 0.996349 0.988675 0.004607	4 0.018919 9999
7 23	19 20	7 23	0.192455 0.893313 0.872608 -0.017705	0.023340 0.995115 0.984797 0.021303	0.017454 0.983479 0.973449 0.023634	0.018254 0.982117 0.971771 0.026011	0.037763 0.988306 0.986784 0.028261	-0.010316 0.994777 0.989215 -0.009108	0.001047 0.990750 0.990714 -0.003447	0.022601 0.994823 0.989791 0.023065	-0.010140 0.993829 0.991580 -0.012478	0.042325 0.993042 0.986136 0.032021	0.054551 0.965996 0.965403 0.008701	0.008772 0.985720 0.988622 -0.005498	-0.011022 0.996349 0.995136 -0.009562	0 0.000000 9999
7 24	19 18	7 24	0.172082 0.893313 0.912463 0.003204	-0.003437 0.995115 0.991124 -0.004874	0.012531 0.983479 0.988133 0.011693	0.012787 0.982117 0.988355 0.011403	0.027242 0.988306 0.991579 0.023471	0.023612 0.994777 0.992832 0.022264	0.040504 0.990750 0.981970 0.032117	0.026138 0.994823 0.995674 0.026756	0.003791 0.993829 0.995996 0.001133	-0.014820 0.993042 0.984700 -0.007391	0.013947 0.965996 0.996377 0.013345	0.024183 0.985720 0.992245 0.019058	0.000056 0.996349 0.995620 0.003220	6 0.010144 9999
7 25	19 20	7 25	0.196261 0.893313 0.902886 0.025369	0.004913 0.995115 0.990490 0.005697	0.006673 0.983479 0.991572 0.003018	0.004950 0.982117 0.991431 0.000459	-0.012026 0.988306 0.984683 -0.003995	-0.024684 0.994777 0.985602 -0.024217	-0.011013 0.990750 0.990981 -0.012137	0.001491 0.994823 0.983242 0.002612	-0.007765 0.993829 0.988272 -0.010089	-0.023892 0.993042 0.989214 -0.013984	-0.013849 0.965996 0.989141 0.000990	0.030387 0.985720 0.990495 0.025236	0.000544 0.996349 0.995976 -0.001176	0 0.025369 9999
7 26	19 20	7 26	0.210654 0.893313 0.867813 0.007693	0.004396 0.995115 0.991623 0.002850	-0.018769 0.983479 0.966880 -0.015729	-0.018867 0.982117 0.967271 -0.013645	0.021719 0.988306 0.989333 0.012692	-0.010841 0.994777 0.993294 -0.011342	0.006985 0.990750 0.990177 0.010919	-0.004882 0.994823 0.986795 -0.005197	-0.003068 0.993829 0.991290 -0.006263	0.023115 0.993042 0.991815 0.016573	0.058505 0.965996 0.980970 0.028474	0.020613 0.985720 0.986198 0.020563	-0.002339 0.996349 0.991073 0.000627	10 0.014800 9999
7 27	19 20	7 27	0.225982 0.893313 0.863804 0.019967	-0.007640 0.995115 0.983957 -0.008093	-0.002233 0.983479 0.972221 0.004882	-0.003041 0.982117 0.965220 0.002007	0.015619 0.988306 0.972199 0.001076	-0.028800 0.994777 0.990132 -0.029414	-0.033878 0.990750 0.991203 -0.029316	-0.000796 0.994823 0.986090 0.001439	0.013158 0.993829 0.989154 0.006979	0.029516 0.993042 0.992234 0.022240	-0.008913 0.965996 0.994597 -0.003014	-0.067302 0.985720 0.979098 -0.052404	0.032949 0.996349 0.993038 0.030718	6 -0.024194 9999
7 28	19 20	7 28	0.228440 0.893313 0.870438 0.036818	-0.008949 0.995115 0.984427 -0.011409	0.012257 0.983479 0.985622 0.010647	0.011030 0.982117 0.985238 0.010672	0.031994 0.988306 0.987070 0.021821	0.014313 0.994777 0.985492 0.010637	0.013782 0.990750 0.991483 0.010953	0.008661 0.994823 0.985193 0.008968	-0.000802 0.993829 0.990702 -0.004065	0.011230 0.993042 0.993811 0.006948	0.116299 0.965996 0.960561 0.065036	0.039354 0.985720 0.984522 0.028425	-0.017121 0.996349 0.991811 -0.014446	10 0.048934 76
7 29	19 20	7 29	0.195264 0.893313 0.897908 0.015475	0.018077 0.995115 0.989048 0.019892	0.007085 0.983479 0.982927 -0.001084	0.006148 0.982117 0.981871 -0.002844	0.008134 0.988306 0.986217 -0.000693	0.003363 0.994777 0.991665 0.004668	-0.016889 0.990750 0.990689 -0.010087	0.005508 0.994823 0.990531 0.004166	0.013111 0.993829 0.991850 0.007082	0.012849 0.993042 0.990945 0.006795	0.001339 0.965996 0.989985 -0.015549	-0.034011 0.985720 0.985838 -0.025509	0.007849 0.996349 0.994686 0.006625	0 0.015475 9999
7 30	19 20	7 30	0.190401 0.893313 0.901074 0.014873	0.004271 0.995115 0.992255 0.004997	0.014450 0.983479 0.988876 0.013310	0.013620 0.982117 0.988165 0.012766	0.014649 0.988306 0.990425 0.011283	0.003967 0.994777 0.994225 0.005108	-0.005840 0.990750 0.987584 -0.003945	-0.021173 0.994823 0.986675 -0.019546	-0.032989 0.993829 0.987906 -0.032322	0.021397 0.993042 0.989256 0.018251	0.041270 0.965996 0.987999 0.023886	-0.016452 0.985720 0.993121 -0.016988	-0.026491 0.996349 0.994101 -0.025385	8 -0.021925 9999
7 31	19 20	7 31	0.165497 0.893313 0.919211 0.012762	0.033087 0.995115 0.987861 0.032404	0.030678 0.983479 0.989064 0.029517	0.027291 0.982117 0.988756 0.028421	0.023432 0.988306 0.993550 0.016831	0.017751 0.994777 0.988846 0.015299	-0.004786 0.990750 0.990756 -0.003844	0.016161 0.994823 0.978982 0.014564	0.011993 0.993829 0.989750 0.004363	0.027207 0.993042 0.994296 0.024323	0.006362 0.965996 0.991935 -0.000215	-0.007128 0.985720 0.992686 -0.008571	-0.000583 0.996349 0.994975 -0.000568	9 0.017618 9999
7 32	19 8	7 32	0.049731 0.893313 0.990293 0.018665	-0.010714 0.995115 0.988842 -0.008907	0.033689 0.983479 0.991301 0.030493	0.021013 0.982117 0.990747 0.026416	-0.007047 0.988306 0.995330 -0.000477	-0.004465 0.994777 0.986767 -0.001813	-0.009673 0.990750 0.993233 -0.011207	0.002498 0.994823 0.990494 0.005585	0.000422 0.993829 0.988594 0.002290	0.029964 0.993042 0.982089 0.028266	0.029364 0.965996 0.998861 0.030334	0.019885 0.985720 0.993291 0.017733	0.000416 0.996349 0.995863 0.002273	10 0.023795 9999
7 33	19 17	7 33	0.164659 0.893313 0.921442 0.014605	0.000305 0.995115 0.979549 0.001066	0.013397 0.983479 0.988308 0.011711	0.004704 0.982117 0.976688 0.009539	0.001921 0.988306 0.993292 0.003887	0.008666 0.994777 0.990236 0.005512	0.006558 0.990750 0.987532 0.001975	0.001717 0.994823 0.992735 0.002493	-0.004856 0.993829 0.979775 0.002766	0.003488 0.993042 0.992848 -0.000608	0.003616 0.965996 0.991304 -0.000564	0.016610 0.985720 0.988528 0.010715	0.019264 0.996349 0.995288 0.017262	0 0.014605 9999
7 34	19 20	7 34	0.208701 0.893313 0.870000 0.007603	-0.014032 0.995115 0.992276 -0.014816	0.012250 0.983479 0.961364 0.012739	0.015442 0.982117 0.958320 0.018521	0.038080 0.988306 0.982582 0.030038	-0.010513 0.994777 0.990832 -0.008157	0.005515 0.990750 0.993870 0.001475	0.008006 0.994823 0.992241 0.008340	0.001984 0.993829 0.987551 -0.003120	0.000358 0.993042 0.993552 -0.002805	0.007387 0.965996 0.980497 -0.026937	-0.003038 0.985720 0.986991 -0.011402	0.006488 0.996349 0.994921 0.006181	4 0.015112 9999
7 35	19 13	7 35	0.092883 0.893313 0.947077 0.004572	-0.018398 0.995115 0.964682 -0.018865	0.000059 0.983479 0.999906 0.000241	-0.000126 0.982117 0.999969 -0.000065	0.009201 0.988306 0.984759 -0.001637	-0.022136 0.994777 0.988727 -0.019182	0.016604 0.990750 0.990930 0.015151	-0.006887 0.994823 0.985723 -0.004592	-0.003547 0.993829 0.985102 -0.011729	-0.010239 0.993042 0.990183 -0.010376	-0.007812 0.965996 0.998023 -0.004673	-0.000115 0.985720 0.998979 -0.000052	-0.003436 0.996349 0.994280 -0.001727	1 -0.009287 9999
7 36	19 19	7 36	0.204644 0.893313 0.888239 0.027278	-0.021239 0.995115 0.983821 -0.016454	0.001082 0.983479 0.953411 0.010956	0.003803 0.982117 0.954099 0.012438	-0.006185 0.988306 0.988410 -0.016017	-0.004736 0.994777 0.991816 -0.007368	0.001039 0.990750 0.992939 -0.000341	0.005076 0.994823 0.993826 0.004178	0.012828 0.993829 0.992905 0.010667	0.016595 0.993042 0.990020 0.009539	-0.025029 0.965996 0.991402 -0.024821	-0.024571 0.985720 0.987127 -0.011827	0.007320 0.996349 0.996516 0.008071	0 0.027278 9999
7 37	19 20	7 37	0.193129 0.893313 0.886127 0.006489	0.006208 0.995115 0.990797 0.003605	-0.001888 0.983479 0.982413 -0.008559	0.000671 0.982117 0.981994 -0.005209	-0.009547 0.988306 0.986327 -0.003611	0.024495 0.994777 0.984783 0.019677	0.022657 0.990750 0.991108 0.021681	0.021805 0.994823 0.981275 0.016732	0.001371 0.993829 0.992787 -0.000605	-0.004482 0.993042 0.990781 -0.000873	0.047045 0.965996 0.984656 0.027116	0.022249 0.985720 0.988033 0.011145	0.005829 0.996349 0.993088 0.003630	10 0.013265 9999
7 38	19 20	7 38	0.215204 0.893313 0.876635 0.030865	-0.008290 0.995115 0.989886 -0.010816	-0.002371 0.983479 0.980810 -0.001814	-0.001785 0.982117 0.981720 -0.001571	-0.011570 0.988306 0.992431 -0.013743	-0.028329 0.994777 0.983828 -0.030779	-0.003292 0.990750 0.989233 -0.005005	-0.036459 0.994823 0.985367 -0.039205	-0.000795 0.993829 0.996568 -0.003630	-0.006513 0.993042 0.990789 -0.010706	0.062723 0.965996 0.953048 0.005273	0.004624 0.985720 0.983592 -0.005393	-0.004142 0.996349 0.996862 -0.004673	7 -0.034786 9999
7 39	19 20	7 39	0.235049 0.893313 0.843449 0.008805	0.008412 0.995115 0.982117 0.009789	0.011797 0.983479 0.983940 0.007778	0.013697 0.982117 0.981973 0.008953	0.015624 0.988306 0.989042 0.004868	0.011800 0.994777 0.985451 0.009233	0.015775 0.990750 0.991661 0.013976	0.002493 0.994823 0.977484 0.002818	-0.012183 0.993829 0.985947 -0.012865	0.013576 0.993042 0.989475 0.006585	0.080835 0.965996 0.950329 0.021318	0.024299 0.985720 0.988308 0.015784	-0.018533 0.996349 0.986316 -0.020018	10 0.013701 9999
7 40	19 19	7 40	0.272669 0.893313 0.804020 0.028893	-0.002511 0.995115 0.981196 -0.004541	-0.011702 0.983479 0.988078 -0.013436	-0.012709 0.982117 0.988653 -0.014319	0.001659 0.988306 0.989267 -0.002113	-0.007090 0.994777 0.983556 -0.010211	-0.015820 0.990750 0.989873 -0.015547	-0.019497 0.994823 0.990566 -0.019781	0.008695 0.993829 0.986669 -0.001662	0.026814 0.993042 0.984581 0.018666	0.113928 0.965996 0.922103 0.043632	0.035290 0.985720 0.975634 0.019073	0.002946 0.996349 0.995455 0.000838	10 0.035506 9999
7 41	19 20	7 41	0.153697 0.893313 0.937702 0.015500	-0.009217 0.995115 0.971349 -0.013757	0.005882 0.983479 0.994526 0.003399	0.007617 0.982117 0.993893 0.006666	-0.004219 0.988306 0.992571 0.002693	0.015669 0.994777 0.978290 0.015005	0.025510 0.990750 0.993767 0.025727	0.004366 0.994823 0.981276 0.005699	0.000562 0.993829 0.994627 -0.000448	0.005832 0.993042 0.992342 -0.000206	0.010285 0.965996 0.991308 0.023284	0.057026 0.985720 0.983201 0.043613	-0.000452 0.996349 0.991260 -0.000173	11 0.026000 9999
7 42	19 20	7 42	0.225337 0.893313 0.883604 0.034135	0.025499 0.995115 0.976224 0.031383	-0.033126 0.983479 0.969005 -0.035696	-0.033430 0.982117 0.969831 -0.033367	0.026890 0.988306 0.987325 0.013792	0.002180 0.994777 0.990782 0.000129	0.020477 0.990750 0.988497 0.016327	-0.011116 0.994823 0.993173 -0.012020	-0.002872 0.993829 0.995213 -0.003694	0.019696 0.993042 0.991253 0.011739	0.081098 0.965996 0.987449 0.065980	0.030840 0.985720 0.991263 0.034763	0.004415 0.996349 0.994835 0.005129	10 0.047458 86
7 43	19 20	7 43	0.218600 0.893313 0.871328 0.018664	0.003763 0.995115 0.984435 0.003061	0.012746 0.983479 0.965816 0.020092	0.011657 0.982117 0.965086 0.020702	-0.016142 0.988306 0.990127 -0.018095	0.016706 0.994777 0.990074 0.015702	0.014995 0.990750 0.988943 0.013673	-0.007969 0.994823 0.994465 -0.007344	0.000076 0.993829 0.992530 -0.004491	0.003383 0.993042 0.990301 -0.001273	0.075174 0.965996 0.967109 0.033291	0.030239 0.985720 0.985226 0.020794	-0.005302 0.996349 0.995321 -0.004856	10 0.024927 9999
7 44	19 12	7 44	0.026135 0.893313 0.983044 -0.012184	-0.001666 0.995115 0.982267 -0.001941	-0.055155 0.983479 0.978551 -0.055470	-0.060366 0.982117 0.961794 -0.057043	-0.000961 0.988306 0.992093 0.003279	-0.007094 0.994777 0.991075 -0.008418	0.015601 0.990750 0.992462 0.014893	0.013082 0.994823 0.994059 0.010825	0.001000 0.993829 0.993750 -0.002595	0.000813 0.993042 0.998514 0.001229	-0.019316 0.965996 0.988887 -0.011964	-0.008759 0.985720 0.972615 -0.017104	0.000053 0.996349 0.997857 0.001357	0 0.000000 9999
7 45	19 19	7 45	0.219726 0.893313 0.880397 0.032704	0.021556 0.995115 0.986772 0.023368	0.009636 0.983479 0.991810 0.011832	0.016560 0.982117 0.985561 0.018667	-0.025790 0.988306 0.980210 -0.008813	-0.010842 0.994777 0.990914 -0.009928	-0.002274 0.990750 0.991361 -0.003053	-0.018891 0.994823 0.986725 -0.020663	-0.015224 0.993829 0.987613 -0.015433	-0.003913 0.993042 0.992470 -0.000191	-0.044205 0.965996 0.990750 -0.023574	0.010510 0.985720 0.989724 0.004139	-0.003506 0.996349 0.992584 -0.003179	0 0.032704 9999
7 46	19 10	7 46	0.163470 0.893313 0.910232 0.018149	-0.008649 0.995115 0.961077 -0.010806	0.033919 0.983479 0.966182 0.031691	0.042005 0.982117 0.718295 0.057443	-0.036495 0.988306 0.979402 -0.026747	0.029129 0.994777 0.988747 0.027131	0.009284 0.990750 0.987008 0.008139	-0.018465 0.994823 0.991183 -0.016696	-0.045346 0.993829 0.973903 -0.040424	-0.025169 0.993042 0.991740 -0.027581	0.022751 0.965996 0.990567 0.038956	0.021177 0.985720 0.600073 0.017834	0.000997 0.996349 0.990416 0.000363	8 -0.027086 9999
7 47	19 2	7 47	0.104304 0.893313 0.956098 0.023548	-0.001196 0.995115 0.983588 -0.004053	-0.000933 0.983479 0.950971 0.014438	0.000079 0.982117 0.712494 0.044331	0.038368 0.988306 0.991332 0.033563	-0.004002 0.994777 0.978169 -0.004289	0.048970 0.990750 0.990423 0.052980	0.019685 0.994823 0.983726 0.016455	0.049152 0.993829 0.966979 0.039475	0.009176 0.993042 0.989762 0.004748	-0.082337 0.965996 0.962947 -0.046264	0.011987 0.985720 0.593155 -0.019886	0.025645 0.996349 0.977864 0.020550	6 0.035321 9999
7 48	19 7	7 48	0.228972 0.893313 0.875885 0.030604	0.025592 0.995115 0.965556 0.021448	0.044346 0.983479 0.973023 0.039942	0.043743 0.982117 0.971585 0.042449	0.006023 0.988306 0.991669 0.001589	0.025059 0.994777 0.989039 0.019040	-0.022521 0.990750 0.987113 -0.015935	0.026351 0.994823 0.991516 0.025554	0.000230 0.993829 0.989315 -0.003289	0.004685 0.993042 0.991917 -0.000064	0.060199 0.965996 0.981317 0.029552	0.040184 0.985720 0.957735 0.026561	-0.000229 0.996349 0.997397 -0.000173	0 0.030604 9999
8 9	17 20	8 9	0.258085 0.914907 0.862226 0.090204	-0.011011 0.985434 0.990707 0.001135	0.017839 0.990945 0.987957 0.019143	0.017562 0.989477 0.985709 0.018498	-0.005341 0.982257 0.988617 0.006633	0.041269 0.969157 0.989862 0.031762	0.021890 0.992013 0.982364 0.013715	0.045504 0.965675 0.989258 0.038333	0.001131 0.999644 0.991098 0.001058	-0.000776 0.996779 0.991419 -0.001904	-0.047819 0.982586 0.959992 -0.018632	0.036243 0.985432 0.981086 0.018215	0.000106 0.995370 0.989481 0.001565	0 0.090204 -9
8 10	17 20	8 10	0.247024 0.914907 0.840721 0.061116	0.005127 0.985434 0.989982 -0.005332	0.007336 0.990945 0.989249 0.000084	0.001447 0.989477 0.989238 -0.005923	-0.044060 0.982257 0.986341 -0.028728	-0.077318 0.969157 0.981506 -0.051220	-0.014053 0.992013 0.989295 -0.018057	-0.096629 0.965675 0.979200 -0.066299	-0.000194 0.999644 0.987076 -0.000655	0.000697 0.996779 0.988074 0.000480	-0.098212 0.982586 0.940219 -0.063630	0.025607 0.985432 0.981209 0.014686	-0.002208 0.995370 0.992167 -0.002368	7 -0.063655 -9
8 11	17 20	8 11	0.165736 0.914907 0.901552 0.011791	0.014618 0.985434 0.991679 0.006419	-0.002912 0.990945 0.987733 -0.008215	-0.002790 0.989477 0.986519 -0.007249	-0.031509 0.982257 0.984334 -0.013256	-0.048497 0.969157 0.989709 -0.038315	-0.010737 0.992013 0.987513 -0.003229	-0.057465 0.965675 0.986585 -0.033812	0.000899 0.999644 0.994807 0.000088	0.001153 0.996779 0.993311 -0.000095	-0.026244 0.982586 0.992734 -0.019126	0.004760 0.985432 0.990376 0.000257	-0.037689 0.995370 0.995137 -0.039210	7 -0.019967 9999
8 12	17 20	8 12	0.190936 0.914907 0.884155 0.032882	0.030271 0.985434 0.990212 0.024676	-0.023351 0.990945 0.970411 -0.037636	-0.023450 0.989477 0.969801 -0.038269	-0.020783 0.982257 0.987428 -0.008154	-0.000861 0.969157 0.988008 0.004295	-0.026816 0.992013 0.989739 -0.021408	-0.090452 0.965675 0.982120 -0.064752	0.000375 0.999644 0.991431 -0.000570	-0.000175 0.996779 0.994805 0.000448	-0.030804 0.982586 0.982868 -0.016981	-0.004269 0.985432 0.980410 -0.000959	0.000822 0.995370 0.991778 -0.000695	7 -0.046143 -9
8 13	17 18	8 13	0.178370 0.914907 0.912657 0.045988	-0.000377 0.985434 0.987498 0.003606	-0.023902 0.990945 0.974146 -0.027343	-0.034605 0.989477 0.971410 -0.037923	-0.057655 0.982257 0.983951 -0.043041	0.071507 0.969157 0.980123 0.046932	-0.050923 0.992013 0.975487 -0.051827	0.027715 0.965675 0.989534 0.015354	0.001841 0.999644 0.986865 0.001198	-0.003068 0.996779 0.992397 -0.004567	0.030923 0.982586 0.991268 0.015797	-0.048645 0.985432 0.976768 -0.031949	-0.022849 0.995370 0.992573 -0.021172	6 -0.048820 -9
8 14	17 12	8 14	0.091592 0.914907 0.956571 -0.003418	-0.019098 0.985434 0.989530 -0.008354	-0.000659 0.990945 0.984065 -0.000370	-0.000100 0.989477 0.971238 0.000362	0.019715 0.982257 0.981546 -0.002417	0.004767 0.969157 0.992286 0.003528	-0.000930 0.992013 0.992033 0.000962	0.014506 0.965675 0.989531 -0.002508	-0.000213 0.999644 0.997962 -0.000369	0.001439 0.996779 0.992748 0.001909	-0.000603 0.982586 0.996845 -0.000279	0.000512 0.985432 0.987628 -0.004015	0.000024 0.995370 0.983497 -0.000472	0 0.000000 9999
8 15	17 20	8 15	0.229240 0.914907 0.925024 0.114738	0.055819 0.985434 0.972860 0.028322	-0.017072 0.990945 0.984893 -0.021985	-0.016943 0.989477 0.984646 -0.020807	-0.047997 0.982257 0.991851 -0.038093	-0.111048 0.969157 0.982877 -0.102728	0.016073 0.992013 0.993038 0.015324	-0.149195 0.965675 0.976588 -0.128433	0.000024 0.999644 0.994784 -0.000414	-0.000610 0.996779 0.994121 -0.000619	-0.042562 0.982586 0.967846 -0.014258	0.039301 0.985432 0.987389 0.024715	-0.001750 0.995370 0.996809 -0.001863	7 -0.121393 6
8 16	17 12	8 16	0.177180 0.914907 0.912988 0.036950	-0.055470 0.985434 0.967902 -0.027502	-0.001178 0.990945 0.971910 -0.004696	-0.001226 0.989477 0.971962 -0.003535	0.031846 0.982257 0.980780 0.014672	-0.000312 0.969157 0.992826 0.002947	-0.020615 0.992013 0.986069 -0.022055	0.029136 0.965675 0.984571 0.028165	-0.006250 0.999644 0.988323 -0.005301	-0.019722 0.996779 0.978871 -0.016598	0.036108 0.982586 0.996709 0.032924	-0.003811 0.985432 0.970196 -0.019933	0.000373 0.995370 0.994938 -0.000285	0 0.036950 9999
8 17	17 20	8 17	0.164902 0.914907 0.889267 0.006675	-0.055325 0.985434 0.982101 -0.036897	-0.009828 0.990945 0.931347 -0.001916	-0.010790 0.989477 0.933114 -0.000943	-0.039869 0.982257 0.975906 -0.009965	0.013823 0.969157 0.993874 0.005912	-0.009894 0.992013 0.993959 -0.006658	-0.029758 0.965675 0.988961 -0.015761	0.000197 0.999644 0.995711 -0.000730	0.006129 0.996779 0.991935 0.005429	0.008485 0.982586 0.991493 -0.001534	-0.007931 0.985432 0.973272 0.011852	-0.003487 0.995370 0.995881 -0.004755	1 -0.015694 9999
8 18	17 19	8 18	0.172628 0.914907 0.906188 0.023581	0.038579 0.985434 0.988384 0.030297	-0.024518 0.990945 0.978795 -0.020153	-0.017927 0.989477 0.979514 -0.012483	-0.044183 0.982257 0.991968 -0.037131	0.029781 0.969157 0.986457 0.010244	-0.013304 0.992013 0.989433 -0.014838	0.011869 0.965675 0.991956 0.005587	-0.000345 0.999644 0.991482 -0.001583	-0.022655 0.996779 0.989486 -0.020796	0.011988 0.982586 0.991256 0.003252	-0.025138 0.985432 0.984867 -0.013859	-0.000064 0.995370 0.995313 -0.000603	4 -0.029590 9999
8 19	17 16	8 19	0.056834 0.914907 0.976045 -0.008002	0.027333 0.985434 0.982156 0.006777	-0.014737 0.990945 0.988925 -0.009175	-0.014804 0.989477 0.988143 -0.007939	0.015944 0.982257 0.984593 -0.002047	-0.050239 0.969157 0.985042 -0.023861	-0.008551 0.992013 0.990254 -0.013020	-0.040739 0.965675 0.989736 -0.018322	0.000077 0.999644 0.993140 -0.000552	-0.000063 0.996779 0.949926 -0.000415	0.006933 0.982586 0.988813 -0.003419	0.011079 0.985432 0.991409 -0.000212	-0.000108 0.995370 0.996618 -0.000163	0 0.000000 9999
8 20	17 18	8 20	0.119560 0.914907 0.944471 0.022287	0.024860 0.985434 0.992186 0.016051	0.006122 0.990945 0.970338 0.000851	0.006007 0.989477 0.972039 0.001071	-0.038782 0.982257 0.986409 -0.022951	0.009061 0.969157 0.991552 0.010116	-0.016185 0.992013 0.987372 -0.011093	-0.034808 0.965675 0.986270 -0.022540	-0.000260 0.999644 0.994778 -0.000289	-0.000437 0.996779 0.987171 -0.002083	0.023547 0.982586 0.988072 0.011585	-0.019042 0.985432 0.982352 -0.005879	-0.000125 0.995370 0.997924 -0.000707	4 -0.022617 9999
8 21	17 20	8 21	0.173885 0.914907 0.891339 0.025208	-0.004915 0.985434 0.994549 -0.007516	0.003851 0.990945 0.987417 0.003603	0.003755 0.989477 0.989182 0.001930	0.007933 0.982257 0.986672 -0.007438	-0.018358 0.969157 0.994587 -0.020702	0.026181 0.992013 0.979956 0.020495	0.036456 0.965675 0.982231 0.013303	0.000876 0.999644 0.988219 0.000793	-0.000386 0.996779 0.984162 -0.000616	0.056984 0.982586 0.989984 0.053302	-0.016324 0.985432 0.989946 -0.024472	0.000006 0.995370 0.994977 0.000997	10 0.036656 9999
8 22	17 9	8 22	0.174484 0.914907 0.908538 0.037383	-0.038765 0.985434 0.982962 -0.025691	0.000138 0.990945 0.999692 -0.000336	0.000033 0.989477 0.998484 0.000220	0.010845 0.982257 0.986681 -0.006529	0.034334 0.969157 0.992181 0.034997	0.007986 0.992013 0.987445 0.008604	0.057789 0.965675 0.979703 0.031444	0.002671 0.999644 0.991148 0.002452	-0.019760 0.996779 0.983456 -0.022010	-0.035792 0.982586 0.996369 -0.031680	-0.000140 0.985432 0.999826 -0.001463	0.063951 0.995370 0.988675 0.065861	0 0.037383 9999
8 23	17 20	8 23	0.165615 0.914907 0.872608 0.002661	0.027877 0.985434 0.984797 0.010071	0.008235 0.990945 0.973449 0.008606	0.007154 0.989477 0.971771 0.007724	-0.025468 0.982257 0.986784 -0.014109	0.005705 0.969157 0.989215 0.025283	0.017449 0.992013 0.990714 0.015742	0.035248 0.965675 0.989791 0.048565	-0.000207 0.999644 0.991580 -0.001736	0.010570 0.996779 0.986136 0.010023	-0.048105 0.982586 0.965403 -0.017665	0.012439 0.985432 0.988622 0.001055	0.038656 0.995370 0.995136 0.038165	7 0.011368 9999
8 24	17 18	8 24	0.137866 0.914907 0.912463 -0.000851	0.001565 0.985434 0.991124 -0.004517	0.002560 0.990945 0.988133 0.002264	0.002567 0.989477 0.988355 0.003340	-0.016170 0.982257 0.991579 -0.016284	-0.017494 0.969157 0.992832 -0.009084	-0.006132 0.992013 0.981970 -0.013960	0.004355 0.965675 0.995674 0.008089	0.000081 0.999644 0.995996 -0.000768	0.001698 0.996779 0.984700 0.003596	0.010783 0.982586 0.996377 0.010955	-0.003881 0.985432 0.992245 -0.008284	-0.000156 0.995370 0.995620 -0.000242	0 0.000000 9999
8 25	17 20	8 25	0.144508 0.914907 0.902886 0.009245	-0.030800 0.985434 0.990490 -0.019639	0.002363 0.990945 0.991572 0.000060	0.001186 0.989477 0.991431 0.001214	0.031476 0.982257 0.984683 0.013315	0.028456 0.969157 0.985602 0.007035	-0.021357 0.992013 0.990981 -0.024615	0.042814 0.965675 0.983242 0.010917	0.000603 0.999644 0.988272 0.000060	-0.001655 0.996779 0.989214 -0.001521	0.000712 0.982586 0.989141 -0.007500	-0.004170 0.985432 0.990495 -0.007734	-0.000567 0.995370 0.995976 -0.002411	6 -0.015085 9999
8 26	17 20	8 26	0.161225 0.914907 0.867813 -0.013824	0.008878 0.985434 0.991623 0.001199	-0.006844 0.990945 0.966880 -0.005303	-0.015335 0.989477 0.967271 -0.013735	-0.029633 0.982257 0.989333 -0.018384	0.027515 0.969157 0.993294 0.037216	-0.054539 0.992013 0.990177 -0.050162	-0.022891 0.965675 0.986795 -0.001336	-0.000253 0.999644 0.991290 -0.001302	0.003637 0.996779 0.991815 0.002631	-0.029855 0.982586 0.980970 -0.009432	0.011093 0.985432 0.986198 0.003519	-0.000739 0.995370 0.991073 -0.001252	0 0.000000 9999
8 27	17 20	8 27	0.175223 0.914907 0.863804 0.004403	-0.026775 0.985434 0.983957 -0.007700	-0.024740 0.990945 0.972221 -0.013748	-0.025004 0.989477 0.965220 -0.012081	-0.065587 0.982257 0.972199 -0.044182	-0.009647 0.969157 0.990132 -0.018951	0.004748 0.992013 0.991203 0.008543	-0.040723 0.965675 0.986090 -0.020741	0.000198 0.999644 0.989154 -0.000967	0.000895 0.996779 0.992234 -0.000376	0.001622 0.982586 0.994597 -0.002428	-0.043704 0.985432 0.979098 -0.029644	-0.000130 0.995370 0.993038 -0.001092	4 -0.013948 9999
8 28	17 20	8 28	0.167153 0.914907 0.870438 0.005135	0.021717 0.985434 0.984427 0.005599	0.013001 0.990945 0.985622 0.015571	0.013954 0.989477 0.985238 0.014289	-0.030965 0.982257 0.987070 -0.022469	-0.065278 0.969157 0.985492 -0.051801	0.004795 0.992013 0.991483 0.002291	-0.051275 0.965675 0.985193 -0.028058	0.000614 0.999644 0.990702 -0.000536	-0.013589 0.996779 0.993811 -0.015476	-0.057000 0.982586 0.960561 -0.023777	-0.001115 0.985432 0.984522 -0.013941	-0.025008 0.995370 0.991811 -0.024803	7 -0.012003 9999
8 29	17 20	8 29	0.158021 0.914907 0.897908 0.007540	-0.010770 0.985434 0.989048 -0.006071	0.016913 0.990945 0.982927 0.015339	0.015322 0.989477 0.981871 0.013911	-0.035714 0.982257 0.986217 -0.019616	0.009185 0.969157 0.991665 0.005652	0.013622 0.992013 0.990689 0.019301	-0.012348 0.965675 0.990531 0.002987	0.000924 0.999644 0.991850 -0.000294	-0.000040 0.996779 0.990945 -0.000815	-0.012458 0.982586 0.989985 -0.005395	-0.022203 0.985432 0.985838 -0.014116	0.000086 0.995370 0.994686 -0.000606	4 -0.012162 9999
8 30	17 20	8 30	0.166908 0.914907 0.901074 0.022857	0.040839 0.985434 0.992255 0.032113	0.013237 0.990945 0.988876 0.012559	0.022373 0.989477 0.988165 0.021126	-0.029749 0.982257 0.990425 -0.017949	0.023336 0.969157 0.994225 0.027559	-0.017492 0.992013 0.987584 -0.016179	-0.012694 0.965675 0.986675 0.013456	-0.000175 0.999644 0.987906 0.001042	0.001822 0.996779 0.989256 0.003288	-0.018456 0.982586 0.987999 -0.010708	-0.031267 0.985432 0.993121 -0.029006	-0.000646 0.995370 0.994101 -0.001068	0 0.022857 9999
8 31	17 20	8 31	0.127396 0.914907 0.919211 -0.003775	0.007284 0.985434 0.987861 -0.006281	0.004724 0.990945 0.989064 0.004927	0.005792 0.989477 0.988756 0.003166	-0.015388 0.982257 0.993550 -0.006889	-0.033085 0.969157 0.988846 -0.023791	-0.001116 0.992013 0.990756 -0.001238	-0.052592 0.965675 0.978982 -0.028624	0.001871 0.999644 0.989750 0.001181	0.004379 0.996779 0.994296 0.003790	0.014289 0.982586 0.991935 0.017548	-0.006890 0.985432 0.992686 -0.004375	-0.002352 0.995370 0.994975 -0.001926	0 0.000000 9999
8 32	17 8	8 32	0.014279 0.914907 0.990293 -0.010728	0.009253 0.985434 0.988842 0.012454	-0.000019 0.990945 0.991301 -0.002374	0.000634 0.989477 0.990747 0.003187	0.001229 0.982257 0.995330 -0.000816	-0.002311 0.969157 0.986767 -0.012221	0.002831 0.992013 0.993233 0.002377	0.003962 0.965675 0.990494 -0.004641	-0.000173 0.999644 0.988594 0.000128	-0.000378 0.996779 0.982089 -0.000188	0.001161 0.982586 0.998861 0.001069	-0.000080 0.985432 0.993291 -0.006262	-0.000088 0.995370 0.995863 0.003325	0 0.000000 9999
8 33	17 17	8 33	0.113669 0.914907 0.921442 -0.012957	-0.047359 0.985434 0.979549 -0.031054	-0.000049 0.990945 0.988308 0.000505	-0.021412 0.989477 0.976688 -0.015598	0.010132 0.982257 0.993292 0.002629	0.015158 0.969157 0.990236 0.018206	0.003122 0.992013 0.987532 0.003952	0.032926 0.965675 0.992735 0.024936	-0.001077 0.999644 0.979775 0.000888	0.021486 0.996779 0.992848 0.019922	-0.004414 0.982586 0.991304 -0.006885	-0.000507 0.985432 0.988528 -0.008463	-0.000956 0.995370 0.995288 -0.000086	0 0.000000 9999
8 34	17 20	8 34	0.191959 0.914907 0.870000 0.034324	0.005632 0.985434 0.992276 0.006458	-0.014064 0.990945 0.961364 -0.015878	-0.011408 0.989477 0.958320 -0.015287	-0.026507 0.982257 0.982582 -0.016477	0.036488 0.969157 0.990832 0.019670	0.002141 0.992013 0.993870 0.001560	0.001008 0.965675 0.992241 0.002515	-0.004214 0.999644 0.987551 -0.005927	0.030772 0.996779 0.993552 0.031774	-0.039898 0.982586 0.980497 -0.015626	-0.010934 0.985432 0.986991 -0.017845	-0.000386 0.995370 0.994921 0.001248	0 0.034324 9999
8 35	17 13	8 35	0.106027 0.914907 0.947077 0.032752	0.017262 0.985434 0.964682 0.006033	0.000166 0.990945 0.999906 -0.000231	0.000018 0.989477 0.999969 -0.000033	-0.024754 0.982257 0.984759 -0.011387	0.006450 0.969157 0.988727 0.009471	-0.005476 0.992013 0.990930 -0.002607	-0.007673 0.965675 0.985723 -0.000978	-0.000949 0.999644 0.985102 -0.001769	-0.033530 0.996779 0.990183 -0.033421	0.028740 0.982586 0.998023 0.027380	-0.001953 0.985432 0.998979 -0.001220	-0.000364 0.995370 0.994280 -0.002892	9 -0.033085 9999
8 36	17 19	8 36	0.148307 0.914907 0.888239 -0.007663	-0.033452 0.985434 0.983821 -0.017705	0.007060 0.990945 0.953411 0.011239	0.006395 0.989477 0.954099 0.011223	-0.009119 0.982257 0.988410 0.002968	-0.013762 0.969157 0.991816 -0.012737	-0.015667 0.992013 0.992939 -0.013885	-0.016841 0.965675 0.993826 -0.008692	-0.000312 0.999644 0.992905 -0.000450	0.000613 0.996779 0.990020 0.001910	-0.007189 0.982586 0.991402 -0.008013	-0.026026 0.985432 0.987127 -0.013858	0.000809 0.995370 0.996516 -0.000338	0 0.000000 9999
8 37	17 20	8 37	0.151921 0.914907 0.886127 -0.006912	-0.036352 0.985434 0.990797 -0.031371	0.007574 0.990945 0.982413 0.000981	0.011257 0.989477 0.981994 0.004093	0.007394 0.982257 0.986327 -0.001713	-0.014409 0.969157 0.984783 -0.004523	0.006398 0.992013 0.991108 0.003305	0.001976 0.965675 0.981275 -0.010603	-0.001860 0.999644 0.992787 -0.002988	0.001579 0.996779 0.990781 0.000859	0.002294 0.982586 0.984656 0.013105	-0.017339 0.985432 0.988033 -0.032762	-0.000035 0.995370 0.993088 -0.004380	0 0.000000 9999
8 38	17 20	8 38	0.161010 0.914907 0.876635 0.005056	0.008709 0.985434 0.989886 -0.001227	-0.007097 0.990945 0.980810 -0.005121	-0.005449 0.989477 0.981720 -0.003760	0.006157 0.982257 0.992431 0.010868	-0.069818 0.969157 0.983828 -0.047448	0.023009 0.992013 0.989233 0.017499	-0.051198 0.965675 0.985367 -0.029766	0.000813 0.999644 0.996568 -0.000383	0.005713 0.996779 0.990789 0.004951	-0.044209 0.982586 0.953048 -0.012925	0.055159 0.985432 0.983592 0.041339	-0.001166 0.995370 0.996862 -0.000323	11 0.014457 9999
8 39	17 20	8 39	0.188283 0.914907 0.843449 -0.001358	0.033493 0.985434 0.982117 0.014032	0.001199 0.990945 0.983940 -0.003022	0.000099 0.989477 0.981973 -0.002748	-0.048453 0.982257 0.989042 -0.034305	-0.053464 0.969157 0.985451 -0.024792	0.017213 0.992013 0.991661 0.019130	-0.063891 0.965675 0.977484 -0.032275	-0.000345 0.999644 0.985947 -0.001453	-0.001083 0.996779 0.989475 -0.001341	-0.054672 0.982586 0.950329 -0.022574	0.010525 0.985432 0.988308 0.000744	-0.000751 0.995370 0.986316 -0.000809	0 0.000000 9999
8 40	17 19	8 40	0.232343 0.914907 0.804020 0.028121	0.041248 0.985434 0.981196 0.021294	-0.006372 0.990945 0.988078 -0.005817	-0.012063 0.989477 0.988653 -0.010834	-0.033910 0.982257 0.989267 -0.024959	-0.030392 0.969157 0.983556 -0.004270	0.017031 0.992013 0.989873 0.009759	-0.022449 0.965675 0.990566 -0.003123	0.000257 0.999644 0.986669 -0.001818	0.009378 0.996779 0.984581 0.009935	-0.037964 0.982586 0.922103 0.011130	0.047135 0.985432 0.975634 0.028596	0.001919 0.995370 0.995455 0.002333	11 0.028358 9999
8 41	17 20	8 41	0.104634 0.914907 0.937702 -0.013568	0.057604 0.985434 0.971349 0.032336	-0.002076 0.990945 0.994526 -0.005243	0.009175 0.989477 0.993893 0.005689	0.033054 0.982257 0.992571 0.023392	-0.057703 0.969157 0.978290 -0.020754	-0.000285 0.992013 0.993767 0.001472	-0.042066 0.965675 0.981276 -0.007573	0.001301 0.999644 0.994627 0.000957	-0.000265 0.996779 0.992342 -0.000765	0.023846 0.982586 0.991308 0.012393	0.040979 0.985432 0.983201 0.026246	0.000151 0.995370 0.991260 0.000089	0 0.000000 9999
8 42	17 20	8 42	0.184125 0.914907 0.883604 0.029905	-0.055459 0.985434 0.976224 -0.034082	-0.095774 0.990945 0.969005 -0.094487	-0.093886 0.989477 0.969831 -0.093412	-0.035382 0.982257 0.987325 -0.015364	0.022735 0.969157 0.990782 0.022367	-0.029439 0.992013 0.988497 -0.032642	-0.026354 0.965675 0.993173 -0.021551	-0.000088 0.999644 0.995213 -0.000572	-0.000999 0.996779 0.991253 -0.000711	-0.028306 0.982586 0.987449 -0.018971	-0.017882 0.985432 0.991263 -0.010577	-0.000048 0.995370 0.994835 0.000310	2 -0.053157 55
8 43	17 20	8 43	0.161539 0.914907 0.871328 -0.002229	0.002844 0.985434 0.984435 -0.013681	-0.005992 0.990945 0.965816 -0.005883	-0.006062 0.989477 0.965086 -0.005548	-0.015679 0.982257 0.990127 -0.012689	-0.050368 0.969157 0.990074 -0.033949	-0.001971 0.992013 0.988943 -0.007852	-0.022696 0.965675 0.994465 -0.015038	0.000680 0.999644 0.992530 -0.000724	-0.017835 0.996779 0.990301 -0.018164	-0.057215 0.982586 0.967109 -0.027230	0.000481 0.985432 0.985226 -0.008168	-0.000701 0.995370 0.995321 -0.000694	0 0.000000 9999
8 44	17 12	8 44	0.049501 0.914907 0.983044 0.019655	0.008804 0.985434 0.982267 0.004552	0.002340 0.990945 0.978551 -0.000669	0.002033 0.989477 0.961794 -0.000473	0.037629 0.982257 0.992093 0.039418	-0.028052 0.969157 0.991075 -0.019804	-0.004336 0.992013 0.992462 -0.005257	-0.009270 0.965675 0.994059 -0.001060	0.012366 0.999644 0.993750 0.012510	0.000713 0.996779 0.998514 0.000902	0.051784 0.982586 0.988887 0.046609	0.001104 0.985432 0.972615 -0.004619	-0.000476 0.995370 0.997857 -0.002886	10 0.030267 9999
8 45	17 19	8 45	0.195142 0.914907 0.880397 0.035616	-0.020769 0.985434 0.986772 -0.007319	-0.004874 0.990945 0.991810 -0.001746	0.003078 0.989477 0.985561 0.001995	0.045235 0.982257 0.980210 0.022724	0.017393 0.969157 0.990914 0.013786	0.036956 0.992013 0.991361 0.036250	0.064488 0.965675 0.986725 0.050353	-0.000786 0.999644 0.987613 -0.000575	0.019913 0.996779 0.992470 0.018543	0.010482 0.982586 0.990750 -0.002948	-0.005744 0.985432 0.989724 -0.012760	-0.001525 0.995370 0.992584 0.001967	7 0.042348 107
8 46	17 10	8 46	0.150982 0.914907 0.910232 0.020859	-0.030690 0.985434 0.961077 -0.014634	-0.023053 0.990945 0.966182 -0.023680	-0.032766 0.989477 0.718295 -0.033876	0.037183 0.982257 0.979402 0.020288	-0.002742 0.969157 0.988747 -0.011073	0.003107 0.992013 0.987008 0.007676	-0.024386 0.965675 0.991183 -0.019368	-0.003249 0.999644 0.973903 -0.001427	0.001050 0.996779 0.991740 0.000283	0.030352 0.982586 0.990567 0.022015	-0.008561 0.985432 0.600073 -0.056258	0.001056 0.995370 0.990416 0.000572	10 0.021429 9999
8 47	17 2	8 47	0.096015 0.914907 0.956098 0.022897	0.018886 0.985434 0.983588 0.001993	0.015098 0.990945 0.950971 0.010898	0.014986 0.989477 0.712494 -0.010274	-0.013732 0.982257 0.991332 -0.008099	-0.074695 0.969157 0.978169 -0.053922	-0.008299 0.992013 0.990423 -0.003617	-0.052336 0.965675 0.983726 -0.035858	0.004474 0.999644 0.966979 0.001038	0.000208 0.996779 0.989762 -0.001144	0.066409 0.982586 0.962947 0.036781	0.032512 0.985432 0.593155 0.050711	0.001054 0.995370 0.977864 -0.002657	11 0.034075 9999
8 48	17 7	8 48	0.165275 0.914907 0.875885 -0.004969	0.045606 0.985434 0.965556 0.020265	0.035655 0.990945 0.973023 0.033988	0.033948 0.989477 0.971585 0.030443	0.012636 0.982257 0.991669 0.022471	-0.015130 0.969157 0.989039 -0.013984	-0.010950 0.992013 0.987113 -0.006798	-0.031532 0.965675 0.991516 -0.019426	0.001365 0.999644 0.989315 -0.000000	-0.035801 0.996779 0.991917 -0.035690	-0.032603 0.982586 0.981317 -0.017698	0.053726 0.985432 0.957735 0.037212	-0.001015 0.995370 0.997397 -0.001797	0 0.000000 9999
9 10	20 20	9 10	0.318625 0.862226 0.840721 0.077136	-0.003674 0.990707 0.989982 0.004784	-0.041344 0.987957 0.989249 -0.042697	-0.041781 0.985709 0.989238 -0.043833	0.001357 0.988617 0.986341 -0.006135	-0.019511 0.989862 0.981506 -0.004518	-0.050227 0.982364 0.989295 -0.058820	-0.020966 0.989258 0.979200 -0.007826	-0.012900 0.991098 0.987076 -0.015789	-0.003151 0.991419 0.988074 -0.006755	0.098737 0.959992 0.940219 0.020834	0.013022 0.981086 0.981209 -0.007295	0.007597 0.989481 0.992167 0.004856	0 0.077136 -9
9 11	20 20	9 11	0.228582 0.862226 0.901552 0.030482	-0.006170 0.990707 0.991679 -0.002487	0.032902 0.987957 0.987733 0.037110	0.033536 0.985709 0.986519 0.037618	0.021079 0.988617 0.984334 0.010749	0.001781 0.989862 0.989709 0.011695	0.002562 0.982364 0.987513 0.015226	-0.052587 0.989258 0.986585 -0.046508	0.001625 0.991098 0.994807 0.000235	0.011071 0.991419 0.993311 0.007368	0.031562 0.959992 0.992734 0.022321	0.013640 0.981086 0.990376 0.008957	0.043354 0.989481 0.995137 0.039457	7 -0.037652 9999
9 12	20 20	9 12	0.252148 0.862226 0.884155 0.038272	-0.019379 0.990707 0.990212 -0.015450	0.022483 0.987957 0.970411 0.029791	0.021176 0.985709 0.969801 0.027795	0.029874 0.988617 0.987428 0.020483	0.012657 0.989862 0.988008 0.016520	-0.028113 0.982364 0.989739 -0.019284	-0.008906 0.989258 0.982120 -0.001657	-0.001065 0.991098 0.991431 -0.004159	-0.000194 0.991419 0.994805 -0.001072	0.024612 0.959992 0.982868 -0.001551	-0.008512 0.981086 0.980410 0.002672	0.001880 0.989481 0.991778 0.000270	0 0.038272 9999
9 13	20 18	9 13	0.224114 0.862226 0.912657 0.047701	0.004161 0.990707 0.987498 0.000358	-0.031372 0.987957 0.974146 -0.035222	-0.033383 0.985709 0.971410 -0.039264	0.011369 0.988617 0.983951 0.001064	0.060542 0.989862 0.980123 0.053171	-0.066796 0.982364 0.975487 -0.049405	0.031246 0.989258 0.989534 0.029747	-0.000883 0.991098 0.986865 -0.008432	0.000035 0.991419 0.992397 -0.003254	-0.008259 0.959992 0.991268 0.009241	-0.023566 0.981086 0.976768 0.000713	-0.001330 0.989481 0.992573 -0.000635	6 -0.048546 -9
9 14	20 12	9 14	0.145088 0.862226 0.956571 0.027368	0.033746 0.990707 0.989530 0.027579	-0.007607 0.987957 0.984065 -0.010083	0.037709 0.985709 0.971238 0.043036	-0.063997 0.988617 0.981546 -0.053185	-0.022317 0.989862 0.992286 -0.021292	-0.020236 0.982364 0.992033 -0.017770	0.004375 0.989258 0.989531 0.002021	-0.000852 0.991098 0.997962 -0.001213	-0.024930 0.991419 0.992748 -0.021144	-0.003948 0.959992 0.996845 -0.003181	-0.001599 0.981086 0.987628 -0.004847	-0.018356 0.989481 0.983497 -0.019464	4 -0.038152 9999
9 15	20 20	9 15	0.197701 0.862226 0.925024 0.025465	0.006645 0.990707 0.972860 0.024398	-0.005607 0.987957 0.984893 -0.004989	-0.005551 0.985709 0.984646 -0.005052	0.012124 0.988617 0.991851 0.006030	0.026666 0.989862 0.982877 0.035407	-0.007376 0.982364 0.993038 -0.006885	0.003016 0.989258 0.976588 0.013485	-0.020716 0.991098 0.994784 -0.021523	-0.000760 0.991419 0.994121 -0.003460	0.121747 0.959992 0.967846 0.069401	0.056357 0.981086 0.987389 0.038228	-0.000363 0.989481 0.996809 -0.000112	10 0.042039 110
9 16	20 12	9 16	0.203299 0.862226 0.912988 0.022356	0.013664 0.990707 0.967902 -0.001425	0.000034 0.987957 0.971910 -0.000300	0.000034 0.985709 0.971962 -0.000188	-0.012685 0.988617 0.980780 -0.002896	-0.031838 0.989862 0.992826 -0.032890	0.024354 0.982364 0.986069 0.021057	-0.006534 0.989258 0.984571 -0.004709	0.001761 0.991098 0.988323 0.008688	0.017526 0.991419 0.978871 0.014308	-0.012895 0.959992 0.996709 -0.002139	0.000163 0.981086 0.970196 -0.017492	0.057121 0.989481 0.994938 0.056381	0 0.022356 9999
9 17	20 20	9 17	0.218602 0.862226 0.889267 0.016061	0.030909 0.990707 0.982101 0.020978	0.016576 0.987957 0.931347 0.011790	0.017096 0.985709 0.933114 0.011245	0.058313 0.988617 0.975906 0.043582	-0.002339 0.989862 0.993874 -0.001484	0.001055 0.982364 0.993959 0.005125	0.012057 0.989258 0.988961 0.018151	0.010506 0.991098 0.995711 0.011057	-0.002553 0.991419 0.991935 -0.007819	-0.019552 0.959992 0.991493 -0.005838	-0.047135 0.981086 0.973272 -0.026362	-0.019859 0.989481 0.995881 -0.020182	4 0.026457 9999
9 18	20 19	9 18	0.225336 0.862226 0.906188 0.031175	0.000080 0.990707 0.988384 0.004981	0.072979 0.987957 0.978795 0.070869	0.072944 0.985709 0.979514 0.068338	0.015340 0.988617 0.991968 0.009803	0.049854 0.989862 0.986457 0.041866	0.012924 0.982364 0.989433 0.010670	0.014034 0.989258 0.991956 0.012680	-0.001112 0.991098 0.991482 -0.002680	0.012076 0.991419 0.989486 0.004675	-0.027501 0.959992 0.991256 -0.003808	0.012849 0.981086 0.984867 0.021812	0.017081 0.989481 0.995313 0.017630	0 0.031175 9999
9 19	20 16	9 19	0.082744 0.862226 0.976045 0.000387	-0.030898 0.990707 0.982156 -0.019863	-0.008941 0.987957 0.988925 -0.004634	-0.008668 0.985709 0.988143 -0.004277	-0.022816 0.988617 0.984593 -0.008078	-0.042029 0.989862 0.985042 -0.035524	-0.001502 0.982364 0.990254 -0.001120	-0.035902 0.989258 0.989736 -0.032641	-0.001180 0.991098 0.993140 -0.002550	-0.000021 0.991419 0.949926 0.000740	-0.025142 0.959992 0.988813 -0.001646	0.009990 0.981086 0.991409 -0.004725	-0.001372 0.989481 0.996618 -0.001272	7 -0.003554 9999
9 20	20 18	9 20	0.149152 0.862226 0.944471 0.019256	-0.022086 0.990707 0.992186 -0.016098	-0.007272 0.987957 0.970338 -0.002542	-0.006782 0.985709 0.972039 -0.002707	0.030733 0.988617 0.986409 0.019852	0.002195 0.989862 0.991552 0.001094	-0.004595 0.982364 0.987372 0.005695	-0.023223 0.989258 0.986270 -0.013415	-0.001103 0.991098 0.994778 -0.000709	-0.005385 0.991419 0.987171 -0.004423	-0.020854 0.959992 0.988072 -0.000930	-0.043705 0.981086 0.982352 -0.024519	-0.001692 0.989481 0.997924 0.000056	4 0.019552 9999
9 21	20 20	9 21	0.217732 0.862226 0.891339 0.010343	0.013238 0.990707 0.994549 0.015473	-0.013163 0.987957 0.987417 -0.016565	-0.018376 0.985709 0.989182 -0.020550	-0.004479 0.988617 0.986672 0.006387	0.009167 0.989862 0.994587 0.010808	0.065870 0.982364 0.979956 0.052413	0.026197 0.989258 0.982231 0.020915	-0.002941 0.991098 0.988219 -0.003690	-0.016995 0.991419 0.984162 -0.006838	0.007028 0.959992 0.989984 0.015874	0.037115 0.981086 0.989946 0.023112	-0.010483 0.989481 0.994977 -0.011603	6 0.023283 9999
9 22	20 9	9 22	0.195891 0.862226 0.908538 0.011943	0.007012 0.990707 0.982962 0.003633	0.000212 0.987957 0.999692 -0.000128	0.000470 0.985709 0.998484 -0.000709	-0.034230 0.988617 0.986681 -0.027941	-0.008320 0.989862 0.992181 -0.010220	-0.006114 0.982364 0.987445 -0.018128	-0.011813 0.989258 0.979703 -0.022084	0.018694 0.991098 0.991148 0.016059	-0.054652 0.991419 0.983456 -0.051805	0.001868 0.959992 0.996369 -0.004127	0.000320 0.981086 0.999826 -0.001314	0.020290 0.989481 0.988675 0.016465	9 -0.024874 9999
9 23	20 20	9 23	0.239648 0.862226 0.872608 0.023192	0.008512 0.990707 0.984797 0.019469	-0.014562 0.987957 0.973449 -0.013349	-0.015539 0.985709 0.971771 -0.011952	0.008382 0.988617 0.986784 -0.000359	-0.020615 0.989862 0.989215 -0.013952	0.007736 0.982364 0.990714 0.006395	-0.018432 0.989258 0.989791 -0.015152	0.022481 0.991098 0.991580 0.021286	0.006730 0.991419 0.986136 -0.002570	0.061762 0.959992 0.965403 0.002476	0.010293 0.981086 0.988622 -0.002790	0.021290 0.989481 0.995136 0.017491	0 0.023192 9999
9 24	20 18	9 24	0.190180 0.862226 0.912463 -0.000467	-0.014127 0.990707 0.991124 -0.013886	0.037657 0.987957 0.988133 0.032439	0.037502 0.985709 0.988355 0.031344	-0.010798 0.988617 0.991579 -0.011874	0.008600 0.989862 0.992832 0.008834	0.044567 0.982364 0.981970 0.023906	-0.006573 0.989258 0.995674 -0.009123	-0.000441 0.991098 0.995996 -0.000677	0.003006 0.991419 0.984700 0.005995	0.010546 0.959992 0.996377 0.010580	0.039561 0.981086 0.992245 0.036724	-0.000663 0.989481 0.995620 -0.003375	0 0.000000 9999
9 25	20 20	9 25	0.197061 0.862226 0.902886 0.008762	-0.006502 0.990707 0.990490 -0.012950	-0.011728 0.987957 0.991572 -0.013555	-0.011380 0.985709 0.991431 -0.014005	-0.013143 0.988617 0.984683 -0.001681	0.027568 0.989862 0.985602 0.020159	0.028124 0.982364 0.990981 0.023999	0.039896 0.989258 0.983242 0.032773	-0.020827 0.991098 0.988272 -0.025787	-0.017514 0.991419 0.989214 -0.010424	-0.028384 0.959992 0.989141 -0.008119	0.038879 0.981086 0.990495 0.032906	-0.004296 0.989481 0.995976 -0.005649	11 0.016980 9999
9 26	20 20	9 26	0.254613 0.862226 0.867813 0.032486	-0.020171 0.990707 0.991623 -0.015972	-0.012758 0.987957 0.966880 -0.010776	-0.014400 0.985709 0.967271 -0.009757	-0.003883 0.988617 0.989333 -0.013948	0.016218 0.989862 0.993294 0.016304	-0.029174 0.982364 0.990177 -0.020187	0.005578 0.989258 0.986795 0.017038	0.006344 0.991098 0.991290 0.003761	0.016052 0.991419 0.991815 0.012542	0.058327 0.959992 0.980970 0.016894	-0.016653 0.981086 0.986198 -0.031344	0.015427 0.989481 0.991073 0.012344	0 0.032486 9999
9 27	20 20	9 27	0.278190 0.862226 0.863804 0.063517	0.020783 0.990707 0.983957 0.011179	0.025550 0.987957 0.972221 0.019142	0.028856 0.985709 0.965220 0.019781	0.051185 0.988617 0.972199 0.033317	0.012591 0.989862 0.990132 0.011045	-0.049738 0.982364 0.991203 -0.042365	0.019850 0.989258 0.986090 0.031087	-0.001617 0.991098 0.989154 -0.005292	-0.000228 0.991419 0.992234 -0.003855	-0.020441 0.959992 0.994597 -0.016464	-0.057667 0.981086 0.979098 -0.036977	-0.001162 0.989481 0.993038 0.000496	0 0.063517 30
9 28	20 20	9 28	0.240079 0.862226 0.870438 0.016869	-0.032725 0.990707 0.984427 -0.021013	0.012004 0.987957 0.985622 0.010848	0.013714 0.985709 0.985238 0.013632	0.027013 0.988617 0.987070 0.023716	-0.020424 0.989862 0.985492 -0.008627	0.004377 0.982364 0.991483 0.004145	-0.018488 0.989258 0.985193 -0.006981	0.038832 0.991098 0.990702 0.035111	0.006901 0.991419 0.993811 0.005725	0.128999 0.959992 0.960561 0.075521	0.025598 0.981086 0.984522 0.007309	0.029844 0.989481 0.991811 0.029987	10 0.035693 9999
9 29	20 20	9 29	0.221669 0.862226 0.897908 0.022991	0.020559 0.990707 0.989048 0.019221	-0.000568 0.987957 0.982927 0.007074	-0.003636 0.985709 0.981871 0.003930	0.034916 0.988617 0.986217 0.026332	0.008033 0.989862 0.991665 0.007600	-0.026239 0.982364 0.990689 -0.012484	-0.010415 0.989258 0.990531 -0.006105	0.000551 0.991098 0.991850 0.001043	0.016972 0.991419 0.990945 0.017519	0.004550 0.959992 0.989985 -0.012809	-0.037923 0.981086 0.985838 -0.022602	-0.010502 0.989481 0.994686 -0.014744	4 0.024605 9999
9 30	20 20	9 30	0.206190 0.862226 0.901074 0.001547	-0.001417 0.990707 0.992255 0.004689	0.007932 0.987957 0.988876 0.006938	0.008304 0.985709 0.988165 0.008208	0.030867 0.988617 0.990425 0.021003	-0.002105 0.989862 0.994225 -0.001565	-0.025647 0.982364 0.987584 -0.022379	-0.019113 0.989258 0.986675 -0.012841	-0.000307 0.991098 0.987906 -0.002345	-0.006460 0.991419 0.989256 -0.011660	0.004676 0.959992 0.987999 -0.023337	-0.032405 0.981086 0.993121 -0.031791	-0.018360 0.989481 0.994101 -0.018726	6 -0.005884 9999
9 31	20 20	9 31	0.189283 0.862226 0.919211 0.016323	0.015180 0.990707 0.987861 0.021025	0.000181 0.987957 0.989064 0.001811	0.002570 0.985709 0.988756 0.005175	0.006071 0.988617 0.993550 -0.000254	0.010125 0.989862 0.988846 0.013785	-0.007515 0.982364 0.990756 -0.007308	0.007045 0.989258 0.978982 0.015077	0.056483 0.991098 0.989750 0.049986	0.001016 0.991419 0.994296 -0.004707	-0.001757 0.959992 0.991935 -0.011277	0.007597 0.981086 0.992686 0.010888	0.041386 0.989481 0.994975 0.042088	8 0.028564 9999
9 32	20 8	9 32	0.034408 0.862226 0.990293 -0.002350	-0.013992 0.990707 0.988842 -0.016781	0.024065 0.987957 0.991301 0.022182	-0.000698 0.985709 0.990747 0.001116	-0.007159 0.988617 0.995330 -0.005939	0.010918 0.989862 0.986767 0.007970	0.004796 0.982364 0.993233 0.004237	-0.007060 0.989258 0.990494 -0.009861	-0.054244 0.991098 0.988594 -0.046581	-0.021973 0.991419 0.982089 -0.023871	-0.000438 0.959992 0.998861 -0.000343	0.023125 0.981086 0.993291 0.016097	-0.007154 0.989481 0.995863 -0.005828	0 0.000000 9999
9 33	20 17	9 33	0.174486 0.862226 0.921442 0.004292	0.011079 0.990707 0.979549 -0.002016	-0.000284 0.987957 0.988308 0.005498	0.017901 0.985709 0.976688 0.011275	-0.018227 0.988617 0.993292 -0.008543	0.027152 0.989862 0.990236 0.027177	0.017424 0.982364 0.987532 0.007270	0.030645 0.989258 0.992735 0.028277	-0.048986 0.991098 0.979775 -0.044675	0.019260 0.991419 0.992848 0.019115	0.007737 0.959992 0.991304 0.008774	-0.001907 0.981086 0.988528 -0.008635	0.005609 0.989481 0.995288 0.009810	8 -0.013847 9999
9 34	20 20	9 34	0.243695 0.862226 0.870000 0.021109	0.006608 0.990707 0.992276 0.005449	0.003312 0.987957 0.961364 0.003804	0.008212 0.985709 0.958320 0.011449	0.029122 0.988617 0.982582 0.021646	0.037365 0.989862 0.990832 0.029228	0.002737 0.982364 0.993870 0.005135	-0.000765 0.989258 0.992241 0.003841	-0.004075 0.991098 0.987551 -0.006606	0.006888 0.991419 0.993552 0.004002	0.068193 0.959992 0.980497 0.034330	0.033903 0.981086 0.986991 0.028818	-0.027360 0.989481 0.994921 -0.023574	10 0.026920 9999
9 35	20 13	9 35	0.113458 0.862226 0.947077 0.011096	-0.004361 0.990707 0.964682 0.000181	0.000686 0.987957 0.999906 0.000583	0.000690 0.985709 0.999969 0.000418	0.010389 0.988617 0.984759 -0.000924	-0.005679 0.989862 0.988727 -0.005033	-0.022174 0.982364 0.990930 -0.020654	-0.004447 0.989258 0.985723 -0.002889	0.000981 0.991098 0.985102 -0.003663	-0.010420 0.991419 0.990183 -0.014060	0.011161 0.959992 0.998023 0.014683	-0.005199 0.981086 0.998979 -0.003757	0.065463 0.989481 0.994280 0.066498	6 -0.015139 9999
9 36	20 19	9 36	0.207020 0.862226 0.888239 -0.001744	0.025938 0.990707 0.983821 0.017391	0.009211 0.987957 0.953411 0.000782	0.009498 0.985709 0.954099 0.002455	0.005710 0.988617 0.988410 -0.000917	-0.015356 0.989862 0.991816 -0.012831	0.020198 0.982364 0.992939 0.022942	-0.014327 0.989258 0.993826 -0.010922	-0.000357 0.991098 0.992905 -0.002127	0.012301 0.991419 0.990020 0.007644	-0.013480 0.959992 0.991402 -0.009868	-0.043371 0.981086 0.987127 -0.028896	-0.004709 0.989481 0.996516 -0.004559	0 0.000000 9999
9 37	20 20	9 37	0.221322 0.862226 0.886127 0.012828	0.028574 0.990707 0.990797 0.025505	0.010145 0.987957 0.982413 0.008059	0.009660 0.985709 0.981994 0.006600	-0.012807 0.988617 0.986327 -0.011123	0.011293 0.989862 0.984783 0.010903	0.016765 0.982364 0.991108 0.012465	0.048112 0.989258 0.981275 0.044600	-0.003616 0.991098 0.992787 -0.003769	0.003621 0.991419 0.990781 0.006812	0.039179 0.959992 0.984656 0.020283	0.030263 0.981086 0.988033 0.016328	0.007760 0.989481 0.993088 0.008964	7 0.023919 9999
9 38	20 20	9 38	0.221750 0.862226 0.876635 0.015242	-0.004173 0.990707 0.989886 0.001780	-0.009387 0.987957 0.980810 -0.011487	-0.009111 0.985709 0.981720 -0.012931	0.036140 0.988617 0.992431 0.032282	-0.011165 0.989862 0.983828 0.000228	0.021894 0.982364 0.989233 0.017447	-0.017280 0.989258 0.985367 -0.010537	0.000140 0.991098 0.996568 0.000498	-0.010411 0.991419 0.990789 -0.012977	0.115912 0.959992 0.953048 0.049947	0.043728 0.981086 0.983592 0.027430	-0.001970 0.989481 0.996862 -0.002586	10 0.027592 9999
9 39	20 20	9 39	0.269026 0.862226 0.843449 0.027653	-0.065922 0.990707 0.982117 -0.053432	-0.006356 0.987957 0.983940 -0.010292	-0.006112 0.985709 0.981973 -0.011181	0.007864 0.988617 0.989042 -0.001670	-0.038231 0.989862 0.985451 -0.028716	0.001472 0.982364 0.991661 0.003086	-0.031141 0.989258 0.977484 -0.018832	-0.003689 0.991098 0.985947 -0.005673	0.018160 0.991419 0.989475 0.015134	0.146183 0.959992 0.950329 0.084294	0.034879 0.981086 0.988308 0.023817	0.028651 0.989481 0.986316 0.025603	10 0.048280 81
9 40	20 19	9 40	0.307134 0.862226 0.804020 0.037641	-0.029946 0.990707 0.981196 -0.021487	0.049642 0.987957 0.988078 0.049270	0.049834 0.985709 0.988653 0.049221	0.003181 0.988617 0.989267 -0.004663	-0.019956 0.989862 0.983556 -0.014552	0.033918 0.982364 0.989873 0.026185	0.005111 0.989258 0.990566 0.010514	0.008512 0.991098 0.986669 0.004557	0.032983 0.991419 0.984581 0.025955	0.164030 0.959992 0.922103 0.082770	0.038435 0.981086 0.975634 0.009886	0.002345 0.989481 0.995455 0.002149	10 0.055817 46
9 41	20 20	9 41	0.167646 0.862226 0.937702 0.014590	-0.052496 0.990707 0.971349 -0.040156	0.007484 0.987957 0.994526 0.009535	0.008279 0.985709 0.993893 0.010567	-0.010482 0.988617 0.992571 -0.004412	-0.026300 0.989862 0.978290 -0.014314	0.000320 0.982364 0.993767 0.002632	-0.000100 0.989258 0.981276 0.004323	0.000073 0.991098 0.994627 -0.000694	0.016737 0.991419 0.992342 0.013080	-0.003709 0.959992 0.991308 0.008036	0.022433 0.981086 0.983201 -0.001456	-0.001251 0.989481 0.991260 -0.001810	1 -0.024205 9999
9 42	20 20	9 42	0.230703 0.862226 0.883604 0.019105	0.011458 0.990707 0.976224 -0.000134	-0.012437 0.987957 0.969005 -0.017344	-0.012903 0.985709 0.969831 -0.018615	-0.006529 0.988617 0.987325 -0.016930	-0.021346 0.989862 0.990782 -0.021036	-0.005338 0.982364 0.988497 -0.009048	-0.020622 0.989258 0.993173 -0.015991	-0.000742 0.991098 0.995213 -0.000941	0.014972 0.991419 0.991253 0.007041	0.011609 0.959992 0.987449 -0.007609	-0.033005 0.981086 0.991263 -0.023769	0.006501 0.989481 0.994835 0.005169	0 0.019105 9999
9 43	20 20	9 43	0.219022 0.862226 0.871328 -0.005551	-0.004957 0.990707 0.984435 0.006951	-0.003871 0.987957 0.965816 -0.004900	-0.004669 0.985709 0.965086 -0.004748	0.008538 0.988617 0.990127 0.004940	-0.015537 0.989862 0.990074 -0.007594	0.025973 0.982364 0.988943 0.015820	0.021801 0.989258 0.994465 0.025738	0.021134 0.991098 0.992530 0.021120	0.026189 0.991419 0.990301 0.021656	0.083475 0.959992 0.967109 0.030628	0.002640 0.981086 0.985226 -0.017534	0.007101 0.989481 0.995321 0.010070	0 0.000000 9999
9 44	20 12	9 44	0.055826 0.862226 0.983044 0.016490	-0.019185 0.990707 0.982267 -0.013307	-0.025828 0.987957 0.978551 -0.033442	-0.026726 0.985709 0.961794 -0.039394	-0.041350 0.988617 0.992093 -0.041404	-0.015926 0.989862 0.991075 -0.012938	-0.011444 0.982364 0.992462 -0.006837	-0.027220 0.989258 0.994059 -0.025854	-0.000099 0.991098 0.993750 -0.001104	-0.007947 0.991419 0.998514 -0.008676	-0.004448 0.959992 0.988887 0.002799	0.032917 0.981086 0.972615 0.031712	0.006409 0.989481 0.997857 0.006699	4 -0.026130 9999
9 45	20 19	9 45	0.255424 0.862226 0.880397 0.039069	0.009732 0.990707 0.986772 0.004339	0.000197 0.987957 0.991810 0.007106	0.034416 0.985709 0.985561 0.035179	-0.014511 0.988617 0.980210 -0.002270	-0.024294 0.989862 0.990914 -0.026259	-0.000547 0.982364 0.991361 -0.011401	-0.002627 0.989258 0.986725 -0.011619	0.023414 0.991098 0.987613 0.022806	-0.004856 0.991419 0.992470 -0.001889	-0.037100 0.959992 0.990750 -0.012099	0.017881 0.981086 0.989724 0.012246	0.004746 0.989481 0.992584 -0.001426	0 0.039069 141
9 46	20 10	9 46	0.187988 0.862226 0.910232 0.018694	-0.000321 0.990707 0.961077 -0.007118	0.003236 0.987957 0.966182 0.015796	-0.016062 0.985709 0.718295 0.034070	-0.044220 0.988617 0.979402 -0.038901	0.026203 0.989862 0.988747 0.024223	0.006196 0.982364 0.987008 -0.003557	0.012409 0.989258 0.991183 0.013122	-0.037506 0.991098 0.973903 -0.034517	0.023106 0.991419 0.991740 0.020044	-0.050866 0.959992 0.990567 -0.040106	0.009258 0.981086 0.600073 0.001343	-0.000004 0.989481 0.990416 -0.001017	4 -0.026967 9999
9 47	20 2	9 47	0.132322 0.862226 0.956098 0.034529	-0.000863 0.990707 0.983588 0.009765	0.056704 0.987957 0.950971 0.060870	0.057091 0.985709 0.712494 0.065543	-0.024082 0.988617 0.991332 -0.026232	-0.019512 0.989862 0.978169 -0.006148	-0.057352 0.982364 0.990423 -0.052435	-0.020978 0.989258 0.983726 -0.011518	0.012711 0.991098 0.966979 0.001731	0.010626 0.991419 0.989762 0.006429	-0.074301 0.959992 0.962947 -0.018635	0.015127 0.981086 0.593155 -0.014736	0.007353 0.989481 0.977864 0.005194	6 -0.042550 105
9 48	20 7	9 48	0.239631 0.862226 0.875885 0.015689	-0.041854 0.990707 0.965556 -0.032785	0.002879 0.987957 0.973023 0.004463	0.004316 0.985709 0.971585 0.008960	0.010513 0.988617 0.991669 0.005138	0.004470 0.989862 0.989039 0.010225	-0.048085 0.982364 0.987113 -0.035873	-0.020266 0.989258 0.991516 -0.017769	0.007137 0.991098 0.989315 0.005999	0.018451 0.991419 0.991917 0.016301	0.071170 0.959992 0.981317 0.034187	0.064727 0.981086 0.957735 0.042337	0.022619 0.989481 0.997397 0.021540	0 0.015689 9999
10 11	20 20	10 11	0.268303 0.840721 0.901552 0.066620	0.002490 0.989982 0.991679 -0.002227	-0.027759 0.989249 0.987733 -0.028671	-0.030153 0.989238 0.986519 -0.030417	-0.009869 0.986341 0.984334 -0.025531	0.040782 0.981506 0.989709 0.027214	-0.044169 0.989295 0.987513 -0.039089	0.035066 0.979200 0.986585 0.013155	0.028610 0.987076 0.994807 0.024674	-0.005329 0.988074 0.993311 -0.008459	0.028691 0.940219 0.992734 0.014042	0.012036 0.981209 0.990376 0.012609	0.027428 0.992167 0.995137 0.028483	0 0.066620 -9
10 12	20 20	10 12	0.308728 0.840721 0.884155 0.099448	-0.027272 0.989982 0.990212 -0.031547	-0.059942 0.989249 0.970411 -0.056548	-0.064568 0.989238 0.969801 -0.061954	-0.001988 0.986341 0.987428 -0.014518	-0.036004 0.981506 0.988008 -0.045961	-0.044800 0.989295 0.989739 -0.042146	0.016669 0.979200 0.982120 -0.011599	-0.003622 0.987076 0.991431 -0.009850	-0.000319 0.988074 0.994805 -0.004441	0.041829 0.940219 0.982868 0.006881	-0.045122 0.981209 0.980410 -0.041461	-0.020946 0.992167 0.991778 -0.024500	0 0.099448 -9
10 13	20 18	10 13	0.252776 0.840721 0.912657 0.065600	-0.073894 0.989982 0.987498 -0.070545	-0.047168 0.989249 0.974146 -0.039295	-0.047742 0.989238 0.971410 -0.038937	0.022184 0.986341 0.983951 0.010780	-0.087178 0.981506 0.980123 -0.070809	-0.026640 0.989295 0.975487 -0.020920	-0.046585 0.979200 0.989534 -0.041328	-0.004891 0.987076 0.986865 -0.009226	0.039831 0.988074 0.992397 0.040994	-0.071987 0.940219 0.991268 -0.054227	-0.069383 0.981209 0.976768 -0.049250	-0.002109 0.992167 0.992573 -0.001293	1 -0.068028 -9
10 14	20 12	10 14	0.112897 0.840721 0.956571 -0.018975	-0.032448 0.989982 0.989530 -0.025035	0.000930 0.989249 0.984065 0.000449	0.000392 0.989238 0.971238 0.004666	-0.039130 0.986341 0.981546 -0.024182	-0.018626 0.981506 0.992286 -0.013788	0.014657 0.989295 0.992033 0.013073	-0.027064 0.979200 0.989531 -0.014993	-0.000415 0.987076 0.997962 -0.003002	-0.013993 0.988074 0.992748 -0.008646	0.001824 0.940219 0.996845 -0.000686	-0.009607 0.981209 0.987628 -0.016537	0.008262 0.992167 0.983497 0.005263	0 0.000000 9999
10 15	20 20	10 15	0.212802 0.840721 0.925024 0.035110	0.036309 0.989982 0.972860 0.017964	-0.004644 0.989249 0.984893 -0.007526	-0.004676 0.989238 0.984646 -0.007797	0.014871 0.986341 0.991851 0.006195	0.035580 0.981506 0.982877 0.017118	-0.015043 0.989295 0.993038 -0.013558	0.061129 0.979200 0.976588 0.032197	-0.001310 0.987076 0.994784 -0.006139	0.000231 0.988074 0.994121 -0.000181	0.106179 0.940219 0.967846 0.039182	0.020846 0.981209 0.987389 0.002536	-0.000760 0.992167 0.996809 0.000496	10 0.037090 9999
10 16	20 12	10 16	0.220505 0.840721 0.912988 0.036597	-0.013102 0.989982 0.967902 0.001801	0.000039 0.989249 0.971910 0.007884	0.000149 0.989238 0.971962 0.007032	-0.006699 0.986341 0.980780 0.004403	-0.009888 0.981506 0.992826 -0.010214	0.009761 0.989295 0.986069 0.009084	0.004232 0.979200 0.984571 0.008269	-0.031359 0.987076 0.988323 -0.027745	0.016586 0.988074 0.978871 0.010808	-0.017378 0.940219 0.996709 -0.008167	-0.000277 0.981209 0.970196 -0.015857	0.014661 0.992167 0.994938 0.013257	0 0.036597 9999
10 17	20 20	10 17	0.209281 0.840721 0.889267 -0.011356	-0.046456 0.989982 0.982101 -0.037964	0.036421 0.989249 0.931347 0.022601	0.036961 0.989238 0.933114 0.022342	0.030014 0.986341 0.975906 0.010148	-0.027289 0.981506 0.993874 -0.023370	0.000017 0.989295 0.993959 0.001424	0.023219 0.979200 0.988961 0.006793	0.001406 0.987076 0.995711 -0.002986	0.019055 0.988074 0.991935 0.010105	-0.039237 0.940219 0.991493 -0.021333	-0.088642 0.981209 0.973272 -0.064434	-0.007316 0.992167 0.995881 -0.008003	0 0.000000 9999
10 18	20 19	10 18	0.234495 0.840721 0.906188 0.028113	-0.019068 0.989982 0.988384 -0.025667	-0.017725 0.989249 0.978795 -0.019387	-0.015558 0.989238 0.979514 -0.016179	0.014444 0.986341 0.991968 0.005350	-0.051148 0.981506 0.986457 -0.038508	-0.018645 0.989295 0.989433 -0.015967	-0.004012 0.979200 0.991956 0.000678	0.017635 0.987076 0.991482 0.013703	0.013679 0.988074 0.989486 0.013530	-0.040947 0.940219 0.991256 -0.012736	-0.020978 0.981209 0.984867 -0.013109	0.009435 0.992167 0.995313 0.011270	0 0.028113 9999
10 19	20 16	10 19	0.083608 0.840721 0.976045 -0.004619	0.020140 0.989982 0.982156 0.009047	0.037961 0.989249 0.988925 0.033031	0.037917 0.989238 0.988143 0.033243	-0.010841 0.986341 0.984593 0.000681	0.053068 0.981506 0.985042 0.032799	0.012130 0.989295 0.990254 0.012263	0.067061 0.979200 0.989736 0.053707	-0.001459 0.987076 0.993140 -0.002950	-0.000180 0.988074 0.949926 -0.004017	-0.051876 0.940219 0.988813 -0.023685	0.023971 0.981209 0.991409 0.010488	-0.002889 0.992167 0.996618 -0.001479	0 0.000000 9999
10 20	20 18	10 20	0.153052 0.840721 0.944471 0.013189	-0.005258 0.989982 0.992186 -0.013588	-0.009572 0.989249 0.970338 0.000051	-0.012711 0.989238 0.972039 -0.004884	0.014053 0.986341 0.986409 0.006494	-0.000093 0.981506 0.991552 -0.000480	-0.012449 0.989295 0.987372 -0.005221	0.044164 0.979200 0.986270 0.029455	0.040939 0.987076 0.994778 0.038749	0.021099 0.988074 0.987171 0.020898	-0.083469 0.940219 0.988072 -0.060552	-0.041396 0.981209 0.982352 -0.017203	-0.002060 0.992167 0.997924 -0.002713	8 0.022607 9999
10 21	20 20	10 21	0.217341 0.840721 0.891339 -0.001155	-0.005736 0.989982 0.994549 -0.008445	0.006104 0.989249 0.987417 0.000232	0.004204 0.989238 0.989182 -0.003626	-0.040705 0.986341 0.986672 -0.031807	-0.009131 0.981506 0.994587 -0.008156	0.020529 0.989295 0.979956 0.019450	-0.047455 0.979200 0.982231 -0.026106	0.050321 0.987076 0.988219 0.041854	-0.024630 0.988074 0.984162 -0.017854	-0.046682 0.940219 0.989984 -0.034477	0.024063 0.981209 0.989946 0.014391	0.034261 0.992167 0.994977 0.031250	0 0.000000 9999
10 22	20 9	10 22	0.191367 0.840721 0.908538 -0.006277	0.003590 0.989982 0.982962 0.009494	-0.000094 0.989249 0.999692 0.000234	-0.000211 0.989238 0.998484 0.000453	-0.023262 0.986341 0.986681 -0.016322	0.009601 0.981506 0.992181 0.015216	-0.015918 0.989295 0.987445 -0.018303	-0.056379 0.979200 0.979703 -0.030508	0.014819 0.987076 0.991148 0.009429	-0.018332 0.988074 0.983456 -0.009708	0.013083 0.940219 0.996369 0.003800	-0.000122 0.981209 0.999826 -0.000150	-0.010770 0.992167 0.988675 -0.014441	0 0.000000 9999
10 23	20 20	10 23	0.241347 0.840721 0.872608 0.011405	0.017583 0.989982 0.984797 0.007354	0.029755 0.989249 0.973449 0.025205	0.032805 0.989238 0.971771 0.026863	0.028050 0.986341 0.986784 0.017174	0.034251 0.981506 0.989215 0.018016	0.067086 0.989295 0.990714 0.065265	0.004928 0.979200 0.989791 -0.002887	0.018912 0.987076 0.991580 0.010184	0.007159 0.988074 0.986136 -0.003516	0.115739 0.940219 0.965403 0.043235	0.051532 0.981209 0.988622 0.037891	0.012087 0.992167 0.995136 0.012545	6 0.027283 9999
10 24	20 18	10 24	0.196333 0.840721 0.912463 -0.004982	0.001547 0.989982 0.991124 0.000905	0.016080 0.989249 0.988133 0.012778	0.013869 0.989238 0.988355 0.011032	-0.003982 0.986341 0.991579 -0.004854	0.026535 0.981506 0.992832 0.024495	0.006199 0.989295 0.981970 -0.002278	-0.008026 0.979200 0.995674 -0.003630	0.016387 0.987076 0.995996 0.014599	-0.024372 0.988074 0.984700 -0.018016	-0.016171 0.940219 0.996377 -0.019107	0.010015 0.981209 0.992245 0.004002	-0.000325 0.992167 0.995620 -0.001031	0 0.000000 9999
10 25	20 20	10 25	0.201550 0.840721 0.902886 -0.003738	0.007708 0.989982 0.990490 0.014341	0.009806 0.989249 0.991572 0.004668	0.007274 0.989238 0.991431 0.002225	-0.015505 0.986341 0.984683 -0.000902	-0.030614 0.981506 0.985602 -0.018271	0.012616 0.989295 0.990981 0.012881	-0.041011 0.979200 0.983242 -0.017851	0.024014 0.987076 0.988272 0.018316	-0.003613 0.988074 0.989214 0.004293	-0.059536 0.940219 0.989141 -0.037699	0.012364 0.981209 0.990495 0.000573	0.019238 0.992167 0.995976 0.017793	0 0.000000 9999
10 26	20 20	10 26	0.271320 0.840721 0.867813 0.034128	-0.003405 0.989982 0.991623 -0.009130	0.002200 0.989249 0.966880 0.003814	0.000788 0.989238 0.967271 0.003145	0.023434 0.986341 0.989333 0.012877	0.007907 0.981506 0.993294 0.002740	-0.027134 0.989295 0.990177 -0.022090	0.028274 0.979200 0.986795 0.011994	0.027134 0.987076 0.991290 0.021011	0.001241 0.988074 0.991815 -0.001060	0.090658 0.940219 0.980970 0.041671	0.007760 0.981209 0.986198 -0.000784	0.024690 0.992167 0.991073 0.024661	10 0.037711 9999
10 27	20 20	10 27	0.258365 0.840721 0.863804 0.014079	-0.003443 0.989982 0.983957 0.006281	0.032823 0.989249 0.972221 0.026179	0.032699 0.989238 0.965220 0.024351	0.042552 0.986341 0.972199 0.019675	-0.030519 0.981506 0.990132 -0.025502	0.009218 0.989295 0.991203 0.010132	0.042339 0.979200 0.986090 0.021387	-0.005166 0.987076 0.989154 -0.012070	0.016766 0.988074 0.992234 0.011857	-0.034063 0.940219 0.994597 -0.028790	-0.054869 0.981209 0.979098 -0.025901	-0.005122 0.992167 0.993038 -0.007098	7 0.017352 9999
10 28	20 20	10 28	0.256645 0.840721 0.870438 0.017362	0.016441 0.989982 0.984427 0.006018	0.033326 0.989249 0.985622 0.033619	0.036212 0.989238 0.985238 0.036445	0.020593 0.986341 0.987070 0.006466	0.026759 0.981506 0.985492 0.011202	0.019236 0.989295 0.991483 0.016573	0.062739 0.979200 0.985193 0.043079	-0.011580 0.987076 0.990702 -0.019021	0.018889 0.988074 0.993811 0.015415	0.138679 0.940219 0.960561 0.067503	0.037474 0.981209 0.984522 0.018748	-0.039690 0.992167 0.991811 -0.044296	10 0.034234 9999
10 29	20 20	10 29	0.243476 0.840721 0.897908 0.032820	0.000864 0.989982 0.989048 0.003364	0.017402 0.989249 0.982927 0.031304	0.014986 0.989238 0.981871 0.029402	0.028858 0.986341 0.986217 0.015461	-0.001853 0.981506 0.991665 0.007877	0.003083 0.989295 0.990689 0.010326	0.005030 0.979200 0.990531 -0.008671	-0.015488 0.987076 0.991850 -0.020333	-0.017987 0.988074 0.990945 -0.021937	0.011088 0.940219 0.989985 -0.006818	-0.034622 0.981209 0.985838 -0.019607	-0.024419 0.992167 0.994686 -0.026102	0 0.032820 9999
10 30	20 20	10 30	0.257624 0.840721 0.901074 0.059563	0.004997 0.989982 0.992255 -0.001338	-0.012991 0.989249 0.988876 -0.006015	-0.017860 0.989238 0.988165 -0.010484	0.048722 0.986341 0.990425 0.042730	0.010445 0.981506 0.994225 0.008706	-0.005338 0.989295 0.987584 -0.002493	0.060010 0.979200 0.986675 0.041356	-0.005656 0.987076 0.987906 -0.006960	0.014013 0.988074 0.989256 0.010944	0.050754 0.940219 0.987999 0.024384	-0.014533 0.981209 0.993121 -0.007044	-0.014453 0.992167 0.994101 -0.015103	0 0.059563 37
10 31	20 20	10 31	0.191261 0.840721 0.919211 -0.001017	0.000597 0.989982 0.987861 -0.008191	-0.001414 0.989249 0.989064 0.005126	-0.002269 0.989238 0.988756 0.004531	0.007889 0.986341 0.993550 0.005845	0.026422 0.981506 0.988846 0.021801	0.014849 0.989295 0.990756 0.018552	0.012887 0.979200 0.978982 -0.009181	0.007906 0.987076 0.989750 0.003621	0.007181 0.988074 0.994296 0.004146	0.029965 0.940219 0.991935 0.022442	-0.005825 0.981209 0.992686 -0.001563	0.005111 0.992167 0.994975 0.004706	0 0.000000 9999
10 32	20 8	10 32	0.023083 0.840721 0.990293 -0.019667	0.000217 0.989982 0.988842 0.001989	-0.005514 0.989249 0.991301 -0.003019	0.008649 0.989238 0.990747 0.005482	-0.023377 0.986341 0.995330 -0.023115	-0.011731 0.981506 0.986767 -0.008936	-0.006545 0.989295 0.993233 -0.009684	-0.017257 0.979200 0.990494 -0.014329	-0.032983 0.987076 0.988594 -0.035459	-0.000233 0.988074 0.982089 -0.001253	-0.001416 0.940219 0.998861 -0.002202	0.000538 0.981209 0.993291 -0.005238	-0.000219 0.992167 0.995863 -0.002581	0 0.000000 9999
10 33	20 17	10 33	0.188085 0.840721 0.921442 0.014697	-0.009102 0.989982 0.979549 0.001735	-0.008714 0.989249 0.988308 -0.004875	0.018678 0.989238 0.976688 0.011475	0.018869 0.986341 0.993292 0.020884	0.003080 0.981506 0.990236 0.000981	0.035727 0.989295 0.987532 0.031206	-0.014456 0.979200 0.992735 -0.005808	-0.016979 0.987076 0.979775 -0.003892	0.013741 0.988074 0.992848 0.009058	0.006182 0.940219 0.991304 0.006819	0.009616 0.981209 0.988528 0.001976	-0.002507 0.992167 0.995288 -0.003312	6 0.021416 9999
10 34	20 20	10 34	0.261559 0.840721 0.870000 0.025054	-0.019187 0.989982 0.992276 -0.020834	-0.013815 0.989249 0.961364 -0.018766	-0.007936 0.989238 0.958320 -0.012250	-0.004970 0.986341 0.982582 -0.019486	-0.031668 0.981506 0.990832 -0.018515	0.022874 0.989295 0.993870 0.022272	-0.015064 0.979200 0.992241 -0.016550	0.025440 0.987076 0.987551 0.015329	-0.000478 0.988074 0.993552 -0.002895	0.092675 0.940219 0.980497 0.050225	0.045107 0.981209 0.986991 0.039363	0.005774 0.992167 0.994921 0.007917	10 0.035473 9999
10 35	20 13	10 35	0.099884 0.840721 0.947077 -0.004582	0.014274 0.989982 0.964682 0.015765	0.000604 0.989249 0.999906 0.000344	0.000737 0.989238 0.999969 0.000617	0.004241 0.986341 0.984759 -0.004829	-0.019764 0.981506 0.988727 -0.022099	0.013375 0.989295 0.990930 0.014323	0.015279 0.979200 0.985723 0.007611	-0.002402 0.987076 0.985102 -0.010897	0.025628 0.988074 0.990183 0.026326	-0.008300 0.940219 0.998023 -0.006199	0.002948 0.981209 0.998979 0.000612	-0.002308 0.992167 0.994280 -0.004403	0 0.000000 9999
10 36	20 19	10 36	0.239231 0.840721 0.888239 0.029186	-0.029913 0.989982 0.983821 -0.022328	0.006350 0.989249 0.953411 0.003089	0.006679 0.989238 0.954099 0.005109	0.022330 0.986341 0.988410 0.012695	-0.012447 0.981506 0.991816 -0.016476	-0.013044 0.989295 0.992939 -0.007686	0.002206 0.979200 0.993826 -0.007357	0.042700 0.987076 0.992905 0.035868	0.019238 0.988074 0.990020 0.013133	0.000340 0.940219 0.991402 0.003171	-0.056620 0.981209 0.987127 -0.043082	0.002473 0.992167 0.996516 0.003386	8 0.032355 9999
10 37	20 20	10 37	0.243217 0.840721 0.886127 0.031705	-0.002974 0.989982 0.990797 -0.001211	-0.010928 0.989249 0.982413 -0.010595	-0.015698 0.989238 0.981994 -0.016184	-0.020710 0.986341 0.986327 -0.013229	0.008314 0.981506 0.984783 0.006338	-0.006602 0.989295 0.991108 -0.004768	-0.003904 0.979200 0.981275 0.011624	0.026335 0.987076 0.992787 0.026930	0.014936 0.988074 0.990781 0.017759	0.036470 0.940219 0.984656 0.009526	0.036996 0.981209 0.988033 0.021568	0.031096 0.992167 0.993088 0.034916	0 0.031705 9999
10 38	20 20	10 38	0.220776 0.840721 0.876635 -0.000162	0.003552 0.989982 0.989886 -0.004428	0.015194 0.989249 0.980810 0.015255	0.012787 0.989238 0.981720 0.011491	0.036381 0.986341 0.992431 0.036613	0.029640 0.981506 0.983828 0.007550	0.024726 0.989295 0.989233 0.022393	0.037871 0.979200 0.985367 0.016499	0.008871 0.987076 0.996568 0.006676	0.049538 0.988074 0.990789 0.052307	0.155128 0.940219 0.953048 0.078354	0.063905 0.981209 0.983592 0.049342	0.004936 0.992167 0.996862 0.002625	0 0.000000 9999
10 39	20 20	10 39	0.280962 0.840721 0.843449 0.025208	0.027736 0.989982 0.982117 0.015904	0.005078 0.989249 0.983940 -0.003414	-0.000219 0.989238 0.981973 -0.009000	0.035812 0.986341 0.989042 0.025127	0.039808 0.981506 0.985451 0.021464	0.012354 0.989295 0.991661 0.013397	0.082402 0.979200 0.977484 0.058006	0.023996 0.987076 0.985947 0.021443	0.083120 0.988074 0.989475 0.074421	0.128087 0.940219 0.950329 0.043965	0.004187 0.981209 0.988308 -0.010410	0.013394 0.992167 0.986316 0.008590	9 0.043313 100
10 40	20 19	10 40	0.332150 0.840721 0.804020 0.053677	0.012671 0.989982 0.981196 -0.000059	0.043298 0.989249 0.988078 0.042554	0.037337 0.989238 0.988653 0.037760	0.032658 0.986341 0.989267 0.027974	0.063097 0.981506 0.983556 0.046819	0.024307 0.989295 0.989873 0.021033	0.022821 0.979200 0.990566 0.005027	0.039207 0.987076 0.986669 0.030811	0.010120 0.988074 0.984581 0.003685	0.189813 0.940219 0.922103 0.094288	0.056327 0.981209 0.975634 0.030094	-0.000932 0.992167 0.995455 -0.001758	10 0.071141 21
10 41	20 20	10 41	0.177570 0.840721 0.937702 0.014510	0.045356 0.989982 0.971349 0.030862	-0.004071 0.989249 0.994526 -0.004772	-0.003416 0.989238 0.993893 -0.004674	-0.010712 0.986341 0.992571 -0.000574	0.059950 0.981506 0.978290 0.035939	-0.011439 0.989295 0.993767 -0.011752	0.048174 0.979200 0.981276 0.027732	0.025173 0.987076 0.994627 0.021894	-0.003493 0.988074 0.992342 -0.005982	-0.046263 0.940219 0.991308 -0.032971	0.032266 0.981209 0.983201 0.012456	0.025959 0.992167 0.991260 0.024420	7 0.020060 9999
10 42	20 20	10 42	0.229726 0.840721 0.883604 0.002615	-0.012206 0.989982 0.976224 0.002837	-0.030152 0.989249 0.969005 -0.042213	-0.025714 0.989238 0.969831 -0.041187	0.048260 0.986341 0.987325 0.037369	0.003328 0.981506 0.990782 0.007548	0.003493 0.989295 0.988497 -0.002730	0.026863 0.979200 0.993173 0.020952	0.028083 0.987076 0.995213 0.027345	0.033579 0.988074 0.991253 0.024661	0.033931 0.940219 0.987449 0.006517	-0.001725 0.981209 0.991263 0.007192	-0.014159 0.992167 0.994835 -0.015077	2 -0.010507 9999
10 43	20 20	10 43	0.248009 0.840721 0.871328 0.014119	0.020999 0.989982 0.984435 0.010854	-0.017303 0.989249 0.965816 -0.020224	-0.015959 0.989238 0.965086 -0.018656	-0.009325 0.986341 0.990127 -0.019729	0.020113 0.981506 0.990074 0.004707	-0.000055 0.989295 0.988943 -0.003306	0.002511 0.979200 0.994465 -0.007368	-0.009708 0.987076 0.992530 -0.015551	0.004718 0.988074 0.990301 0.001219	0.121812 0.940219 0.967109 0.054865	0.026303 0.981209 0.985226 0.008476	0.005565 0.992167 0.995321 0.007330	10 0.027832 9999
10 44	20 12	10 44	0.034335 0.840721 0.983044 -0.011297	-0.004855 0.989982 0.982267 -0.009232	-0.015716 0.989249 0.978551 -0.012581	-0.017930 0.989238 0.961794 -0.013923	0.019557 0.986341 0.992093 0.019078	0.001991 0.981506 0.991075 -0.004117	-0.009101 0.989295 0.992462 -0.009776	0.010058 0.979200 0.994059 0.004494	-0.039160 0.987076 0.993750 -0.041728	-0.000221 0.988074 0.998514 -0.000725	-0.003796 0.940219 0.988887 0.006733	-0.002474 0.981209 0.972615 -0.015971	-0.020643 0.992167 0.997857 -0.022180	0 0.000000 9999
10 45	20 19	10 45	0.273835 0.840721 0.880397 0.043355	-0.022745 0.989982 0.986772 -0.017831	-0.025675 0.989249 0.991810 -0.022625	-0.006747 0.989238 0.985561 0.002417	-0.084424 0.986341 0.980210 -0.073291	-0.001129 0.981506 0.990914 0.008305	-0.025198 0.989295 0.991361 -0.028811	-0.024915 0.979200 0.986725 -0.013186	-0.009456 0.987076 0.987613 -0.011096	0.005212 0.988074 0.992470 0.005748	-0.059488 0.940219 0.990750 -0.034910	-0.008829 0.981209 0.989724 -0.017048	0.033052 0.992167 0.992584 0.036513	4 -0.056370 45
10 46	20 10	10 46	0.190384 0.840721 0.910232 0.017489	0.009026 0.989982 0.961077 0.012594	-0.023381 0.989249 0.966182 -0.019374	-0.026832 0.989238 0.718295 -0.011407	-0.021230 0.986341 0.979402 -0.012890	0.008827 0.981506 0.988747 0.011446	0.001096 0.989295 0.987008 0.000373	0.015594 0.979200 0.991183 0.012056	-0.030179 0.987076 0.973903 -0.014190	0.004904 0.988074 0.991740 0.004362	-0.030738 0.940219 0.990567 -0.014759	0.061822 0.981209 0.600073 0.033040	0.041804 0.992167 0.990416 0.040519	11 0.024038 9999
10 47	20 2	10 47	0.105428 0.840721 0.956098 0.003460	0.005427 0.989982 0.983588 -0.002456	0.026788 0.989249 0.950971 0.015813	0.028621 0.989238 0.712494 0.008728	0.001704 0.986341 0.991332 -0.003121	0.042702 0.981506 0.978169 0.024307	-0.009391 0.989295 0.990423 -0.010341	0.025312 0.979200 0.983726 0.010479	0.017251 0.987076 0.966979 0.004454	0.003359 0.988074 0.989762 -0.001554	-0.074061 0.940219 0.962947 -0.011120	0.054073 0.981209 0.593155 -0.005665	0.041021 0.992167 0.977864 0.039456	7 0.006021 9999
10 48	20 7	10 48	0.268917 0.840721 0.875885 0.037128	0.038677 0.989982 0.965556 0.021564	-0.009941 0.989249 0.973023 -0.004066	-0.009002 0.989238 0.971585 -0.003080	0.017561 0.986341 0.991669 0.015248	-0.018994 0.981506 0.989039 -0.027432	0.000646 0.989295 0.987113 0.004807	0.016949 0.979200 0.991516 0.005553	0.051078 0.987076 0.989315 0.043176	-0.007061 0.988074 0.991917 -0.014802	0.044529 0.940219 0.981317 -0.003865	0.045669 0.981209 0.957735 0.019633	0.015833 0.992167 0.997397 0.014528	0 0.037128 9999
11 12	20 20	11 12	0.240303 0.901552 0.884155 0.073729	0.012094 0.991679 0.990212 0.011028	-0.068462 0.987733 0.970411 -0.081235	-0.070329 0.986519 0.969801 -0.084052	-0.016663 0.984334 0.987428 -0.029835	-0.042197 0.989709 0.988008 -0.043159	-0.015718 0.987513 0.989739 -0.019831	-0.003049 0.986585 0.982120 -0.021996	0.018469 0.994807 0.991431 0.016119	-0.000562 0.993311 0.994805 0.000958	0.015999 0.992734 0.982868 0.011296	-0.052108 0.990376 0.980410 -0.051034	-0.000947 0.995137 0.991778 -0.001498	3 -0.078721 -9
11 13	20 18	11 13	0.152775 0.901552 0.912657 -0.000222	-0.016996 0.991679 0.987498 -0.014721	0.047052 0.987733 0.974146 0.038734	0.046348 0.986519 0.971410 0.036419	0.030829 0.984334 0.983951 0.018057	-0.014173 0.989709 0.980123 -0.003418	0.066607 0.987513 0.975487 0.053430	-0.025389 0.986585 0.989534 -0.021115	0.009654 0.994807 0.986865 0.003743	-0.002418 0.993311 0.992397 -0.002571	-0.012787 0.992734 0.991268 -0.006448	0.023759 0.990376 0.976768 0.022541	-0.008111 0.995137 0.992573 -0.009940	0 0.000000 9999
11 14	20 12	11 14	0.109463 0.901552 0.956571 0.008304	-0.006414 0.991679 0.989530 -0.000401	0.000353 0.987733 0.984065 0.002124	-0.000104 0.986519 0.971238 0.001411	-0.047596 0.984334 0.981546 -0.032333	0.004192 0.989709 0.992286 0.005128	0.007523 0.987513 0.992033 0.005721	-0.038409 0.986585 0.989531 -0.030395	-0.000231 0.994807 0.997962 -0.001164	-0.031716 0.993311 0.992748 -0.027358	-0.017709 0.992734 0.996845 -0.015697	0.004318 0.990376 0.987628 0.000446	0.013389 0.995137 0.983497 0.013161	4 -0.016386 9999
11 15	20 20	11 15	0.161331 0.901552 0.925024 0.017325	0.035521 0.991679 0.972860 0.027532	-0.020713 0.987733 0.984893 -0.018930	-0.024474 0.986519 0.984646 -0.022854	0.000123 0.984334 0.991851 -0.009467	-0.006941 0.989709 0.982877 -0.016432	0.002500 0.987513 0.993038 -0.001674	0.027331 0.986585 0.976588 0.007167	0.000041 0.994807 0.994784 -0.000949	0.012578 0.993311 0.994121 0.012477	-0.004880 0.992734 0.967846 -0.016641	-0.005979 0.990376 0.987389 -0.007826	-0.001297 0.995137 0.996809 -0.000958	3 -0.019898 9999
11 16	20 12	11 16	0.162906 0.901552 0.912988 0.015764	-0.002327 0.991679 0.967902 0.005123	0.040896 0.987733 0.971910 0.042980	0.040833 0.986519 0.971962 0.043905	-0.071282 0.984334 0.980780 -0.056906	0.013603 0.989709 0.992826 0.014579	-0.001302 0.987513 0.986069 0.001523	-0.018017 0.986585 0.984571 -0.014784	-0.038121 0.994807 0.988323 -0.033725	0.009833 0.993311 0.978871 0.005696	0.012843 0.992734 0.996709 0.016659	-0.046233 0.990376 0.970196 -0.058937	0.012489 0.995137 0.994938 0.009049	4 -0.029951 9999
11 17	20 20	11 17	0.194090 0.901552 0.889267 0.014792	-0.034737 0.991679 0.982101 -0.024961	-0.047031 0.987733 0.931347 -0.031606	-0.051307 0.986519 0.933114 -0.037099	0.058204 0.984334 0.975906 0.034001	0.006469 0.989709 0.993874 0.011170	0.019548 0.987513 0.993959 0.015909	0.016302 0.986585 0.988961 0.007191	0.001865 0.994807 0.995711 0.000749	-0.010588 0.993311 0.991935 -0.012026	-0.018014 0.992734 0.991493 -0.015194	0.016468 0.990376 0.973272 0.015927	-0.001768 0.995137 0.995881 -0.000782	3 -0.023426 9999
11 18	20 19	11 18	0.176115 0.901552 0.906188 0.008244	0.012344 0.991679 0.988384 0.006653	-0.014967 0.987733 0.978795 -0.012761	-0.014924 0.986519 0.979514 -0.010854	0.023351 0.984334 0.991968 0.012136	-0.021662 0.989709 0.986457 -0.011167	0.014411 0.987513 0.989433 0.017232	-0.012901 0.986585 0.991956 -0.012175	-0.000456 0.994807 0.991482 -0.003318	0.014688 0.993311 0.989486 0.011164	0.029116 0.992734 0.991256 0.032799	0.027117 0.990376 0.984867 0.025901	-0.006135 0.995137 0.995313 -0.007873	10 0.016444 9999
11 19	20 16	11 19	0.085978 0.901552 0.976045 0.012364	0.031471 0.991679 0.982156 0.020763	-0.003643 0.987733 0.988925 0.003897	-0.003228 0.986519 0.988143 0.003797	-0.017066 0.984334 0.984593 0.000326	0.012959 0.989709 0.985042 0.001214	0.010028 0.987513 0.990254 0.013531	0.000358 0.986585 0.989736 -0.011703	-0.000091 0.994807 0.993140 -0.002509	-0.000008 0.993311 0.949926 -0.003201	-0.011276 0.992734 0.988813 -0.005452	0.019369 0.990376 0.991409 0.015708	-0.000121 0.995137 0.996618 -0.000799	11 0.013936 9999
11 20	20 18	11 20	0.124381 0.901552 0.944471 0.008039	0.012410 0.991679 0.992186 0.011578	0.048160 0.987733 0.970338 0.037664	0.048424 0.986519 0.972039 0.036780	0.020251 0.984334 0.986409 0.005052	-0.004026 0.989709 0.991552 -0.006301	0.029361 0.987513 0.987372 0.017906	0.011971 0.986585 0.986270 0.001715	-0.003604 0.994807 0.994778 -0.004015	-0.000643 0.993311 0.987171 -0.003602	0.008384 0.992734 0.988072 0.014499	0.019825 0.990376 0.982352 0.018211	-0.007596 0.995137 0.997924 -0.007727	11 0.012100 9999
11 21	20 20	11 21	0.200242 0.901552 0.891339 0.026613	0.020475 0.991679 0.994549 0.018087	-0.028735 0.987733 0.987417 -0.023688	-0.034116 0.986519 0.989182 -0.027436	-0.027271 0.984334 0.986672 -0.015196	0.006132 0.989709 0.994587 0.007701	-0.043514 0.987513 0.979956 -0.025795	-0.027372 0.986585 0.982231 -0.010280	0.013412 0.994807 0.988219 0.013072	-0.006478 0.993311 0.984162 -0.000040	-0.017015 0.992734 0.989984 -0.015694	0.001482 0.990376 0.989946 -0.000325	-0.003058 0.995137 0.994977 -0.002705	3 -0.027021 9999
11 22	20 9	11 22	0.167005 0.901552 0.908538 0.008683	-0.005330 0.991679 0.982962 -0.007627	-0.000427 0.987733 0.999692 -0.000751	-0.000465 0.986519 0.998484 -0.000044	-0.028068 0.984334 0.986681 -0.012726	0.011397 0.989709 0.992181 0.013987	-0.036903 0.987513 0.987445 -0.032614	-0.008211 0.986585 0.979703 0.006536	-0.001724 0.994807 0.991148 -0.005177	0.002813 0.993311 0.983456 0.006064	0.018612 0.992734 0.996369 0.016407	0.000140 0.990376 0.999826 -0.000611	0.022986 0.995137 0.988675 0.023179	6 -0.016828 9999
11 23	20 20	11 23	0.222881 0.901552 0.872608 0.037318	0.001862 0.991679 0.984797 -0.010332	-0.009841 0.987733 0.973449 -0.010941	-0.007561 0.986519 0.971771 -0.007260	0.040957 0.984334 0.986784 0.028989	0.040499 0.989709 0.989215 0.034973	0.009702 0.987513 0.990714 0.018549	0.014751 0.986585 0.989791 0.009509	0.023339 0.994807 0.991580 0.019769	0.006285 0.993311 0.986136 -0.001053	-0.014195 0.992734 0.965403 -0.025843	0.011840 0.990376 0.988622 0.010860	0.016564 0.995137 0.995136 0.015918	0 0.037318 9999
11 24	20 18	11 24	0.173542 0.901552 0.912463 0.013976	0.010024 0.991679 0.991124 0.006674	-0.004142 0.987733 0.988133 -0.003558	-0.003950 0.986519 0.988355 -0.003423	-0.003579 0.984334 0.991579 -0.002921	0.011722 0.989709 0.992832 0.009922	-0.034343 0.987513 0.981970 -0.021471	0.001014 0.986585 0.995674 0.001956	0.000044 0.994807 0.995996 -0.003232	-0.042863 0.993311 0.984700 -0.038872	0.000431 0.992734 0.996377 -0.000768	0.001274 0.990376 0.992245 -0.002329	-0.000307 0.995137 0.995620 0.000384	9 -0.023308 9999
11 25	20 20	11 25	0.211031 0.901552 0.902886 0.050757	-0.008079 0.991679 0.990490 -0.000682	0.013440 0.987733 0.991572 0.012985	0.013411 0.986519 0.991431 0.011951	-0.063820 0.984334 0.984683 -0.046462	-0.011458 0.989709 0.985602 -0.008251	-0.028543 0.987513 0.990981 -0.021954	-0.045569 0.986585 0.983242 -0.027391	-0.033682 0.994807 0.988272 -0.038165	-0.030687 0.993311 0.989214 -0.027198	0.005520 0.992734 0.989141 0.006793	-0.006262 0.990376 0.990495 -0.005393	0.001433 0.995137 0.995976 -0.000164	0 0.050757 65
11 26	20 20	11 26	0.212818 0.901552 0.867813 0.019016	0.013258 0.991679 0.991623 0.011790	0.006400 0.987733 0.966880 0.003855	0.006002 0.986519 0.967271 0.003980	0.040931 0.984334 0.989333 0.030279	0.014423 0.989709 0.993294 0.016085	0.041338 0.987513 0.990177 0.036293	0.044996 0.986585 0.986795 0.036077	0.018875 0.994807 0.991290 0.011978	0.050642 0.993311 0.991815 0.044346	0.060126 0.992734 0.980970 0.053848	0.043320 0.990376 0.986198 0.044170	-0.000144 0.995137 0.991073 -0.000128	10 0.032000 9999
11 27	20 20	11 27	0.215358 0.901552 0.863804 0.017491	0.003878 0.991679 0.983957 0.014855	0.000777 0.987733 0.972221 0.012758	-0.003341 0.986519 0.965220 0.007113	0.024718 0.984334 0.972199 -0.002695	-0.011796 0.989709 0.990132 -0.007719	0.003968 0.987513 0.991203 -0.003893	0.031057 0.986585 0.986090 0.017595	0.017702 0.994807 0.989154 0.015184	-0.005600 0.993311 0.992234 -0.010853	-0.000039 0.992734 0.994597 0.000386	-0.019862 0.990376 0.979098 -0.021320	0.003665 0.995137 0.993038 0.003425	7 0.017543 9999
11 28	20 20	11 28	0.216964 0.901552 0.870438 0.027409	0.053513 0.991679 0.984427 0.047391	-0.007581 0.987733 0.985622 -0.004295	-0.008675 0.986519 0.985238 -0.004183	0.020130 0.984334 0.987070 0.006930	0.039485 0.989709 0.985492 0.029451	-0.004570 0.987513 0.991483 -0.001160	0.054229 0.986585 0.985193 0.040238	-0.006702 0.994807 0.990702 -0.010857	-0.007477 0.993311 0.993811 -0.008954	0.018200 0.992734 0.960561 0.006029	0.005720 0.990376 0.984522 0.005800	0.018604 0.995137 0.991811 0.018337	7 0.033210 9999
11 29	20 20	11 29	0.193905 0.901552 0.897908 0.021695	-0.021109 0.991679 0.989048 -0.022862	0.010898 0.987733 0.982927 0.007029	0.010074 0.986519 0.981871 0.004820	0.046420 0.984334 0.986217 0.030497	-0.051381 0.989709 0.991665 -0.047490	0.015719 0.987513 0.990689 0.009018	-0.001815 0.986585 0.990531 -0.011356	0.020381 0.994807 0.991850 0.018239	0.006765 0.993311 0.990945 0.005312	-0.007390 0.992734 0.989985 -0.010934	-0.006020 0.990376 0.985838 -0.005494	0.025154 0.995137 0.994686 0.025920	4 0.025722 9999
11 30	20 20	11 30	0.187610 0.901552 0.901074 0.016911	-0.005543 0.991679 0.992255 -0.009621	0.022849 0.987733 0.988876 0.022037	0.023668 0.986519 0.988165 0.022095	0.021340 0.984334 0.990425 0.011196	0.025708 0.989709 0.994225 0.024503	0.007106 0.987513 0.987584 -0.001847	0.039120 0.986585 0.986675 0.022797	-0.002391 0.994807 0.987906 -0.000357	0.034068 0.993311 0.989256 0.026695	-0.008067 0.992734 0.987999 -0.011059	0.012267 0.990376 0.993121 0.013818	-0.002321 0.995137 0.994101 -0.000347	9 0.021247 9999
11 31	20 20	11 31	0.178392 0.901552 0.919211 0.036614	0.000223 0.991679 0.987861 -0.010499	0.009539 0.987733 0.989064 0.008276	0.010281 0.986519 0.988756 0.010039	0.019312 0.984334 0.993550 0.013351	-0.019943 0.989709 0.988846 -0.024070	0.020053 0.987513 0.990756 0.013111	0.027920 0.986585 0.978982 0.011719	0.008419 0.994807 0.989750 0.005261	-0.002539 0.993311 0.994296 -0.006608	0.005438 0.992734 0.991935 0.001401	0.008513 0.990376 0.992686 0.009620	0.009038 0.995137 0.994975 0.007534	0 0.036614 9999
11 32	20 8	11 32	0.028876 0.901552 0.990293 -0.002157	0.004264 0.991679 0.988842 0.007282	-0.000585 0.987733 0.991301 0.001954	0.017935 0.986519 0.990747 0.022149	-0.002177 0.984334 0.995330 -0.002653	-0.030065 0.989709 0.986767 -0.025520	-0.001843 0.987513 0.993233 -0.000557	-0.013351 0.986585 0.990494 -0.008955	-0.000048 0.994807 0.988594 0.001386	-0.000371 0.993311 0.982089 -0.001435	-0.000407 0.992734 0.998861 0.000262	0.000520 0.990376 0.993291 -0.007717	-0.000083 0.995137 0.995863 0.001671	0 0.000000 9999
11 33	20 17	11 33	0.133344 0.901552 0.921442 -0.016935	-0.010218 0.991679 0.979549 0.002574	-0.000235 0.987733 0.988308 -0.007150	-0.001882 0.986519 0.976688 0.002503	-0.035861 0.984334 0.993292 -0.030159	-0.016094 0.989709 0.990236 -0.017955	-0.026264 0.987513 0.987532 -0.017856	-0.023493 0.986585 0.992735 -0.016594	-0.015557 0.994807 0.979775 -0.008490	0.012823 0.993311 0.992848 0.010547	-0.004522 0.992734 0.991304 -0.006161	-0.000530 0.990376 0.988528 -0.000196	0.021019 0.995137 0.995288 0.021334	0 0.000000 9999
11 34	20 20	11 34	0.201156 0.901552 0.870000 0.003637	-0.010725 0.991679 0.992276 -0.011145	-0.012896 0.987733 0.961364 -0.012852	-0.012872 0.986519 0.958320 -0.013227	0.022152 0.984334 0.982582 0.010749	-0.007406 0.989709 0.990832 -0.002602	-0.001024 0.987513 0.993870 0.003433	0.024134 0.986585 0.992241 0.025068	0.019466 0.994807 0.987551 0.015012	0.044820 0.993311 0.993552 0.041911	0.010772 0.992734 0.980497 0.001898	0.006041 0.990376 0.986991 0.005617	-0.004643 0.995137 0.994921 -0.000082	9 0.012346 9999
11 35	20 13	11 35	0.082367 0.901552 0.947077 0.000578	0.003122 0.991679 0.964682 -0.005518	-0.000292 0.987733 0.999906 -0.000038	-0.000340 0.986519 0.999969 0.000001	0.010758 0.984334 0.984759 -0.002407	-0.003317 0.989709 0.988727 -0.005372	0.023613 0.987513 0.990930 0.021080	0.005858 0.986585 0.985723 0.003588	0.000036 0.994807 0.985102 -0.005625	-0.005625 0.993311 0.990183 -0.004008	0.013421 0.992734 0.998023 0.015068	-0.000664 0.990376 0.998979 0.000156	0.000185 0.995137 0.994280 -0.003640	6 0.003491 9999
11 36	20 19	11 36	0.193818 0.901552 0.888239 0.016489	-0.034246 0.991679 0.983821 -0.028096	0.000440 0.987733 0.953411 0.007896	0.000317 0.986519 0.954099 0.007877	0.054222 0.984334 0.988410 0.043168	0.034157 0.989709 0.991816 0.033439	0.013104 0.987513 0.992939 0.007457	0.032139 0.986585 0.993826 0.023310	0.001430 0.994807 0.992905 -0.003297	0.038324 0.993311 0.990020 0.033836	-0.002366 0.992734 0.991402 -0.001703	-0.003974 0.990376 0.987127 -0.008219	0.007414 0.995137 0.996516 0.006664	4 0.026680 9999
11 37	20 20	11 37	0.183733 0.901552 0.886127 0.003522	0.008547 0.991679 0.990797 0.007769	-0.008610 0.987733 0.982413 -0.009024	-0.009482 0.986519 0.981994 -0.010146	-0.008300 0.984334 0.986327 0.001757	0.010530 0.989709 0.984783 0.008662	-0.005566 0.987513 0.991108 -0.004446	0.004955 0.986585 0.981275 0.017631	-0.002907 0.994807 0.992787 -0.004027	-0.012655 0.993311 0.990781 -0.008813	0.006174 0.992734 0.984656 -0.000473	0.007046 0.990376 0.988033 0.003236	-0.005484 0.995137 0.993088 -0.007747	7 0.007880 9999
11 38	20 20	11 38	0.191097 0.901552 0.876635 0.008181	0.038369 0.991679 0.989886 0.034482	-0.051769 0.987733 0.980810 -0.041610	-0.053441 0.986519 0.981720 -0.044243	-0.026049 0.984334 0.992431 -0.030831	0.005989 0.989709 0.983828 -0.004710	-0.039115 0.987513 0.989233 -0.033993	0.017581 0.986585 0.985367 0.000519	-0.015639 0.994807 0.996568 -0.019335	0.016285 0.993311 0.990789 0.014457	0.018169 0.992734 0.953048 0.007260	0.004860 0.990376 0.983592 0.003638	-0.007706 0.995137 0.996862 -0.007511	3 -0.019025 9999
11 39	20 20	11 39	0.228889 0.901552 0.843449 0.016681	0.001628 0.991679 0.982117 -0.009892	0.008473 0.987733 0.983940 0.004109	0.010988 0.986519 0.981973 0.006752	0.025388 0.984334 0.989042 0.015929	0.017278 0.989709 0.985451 0.009056	-0.006144 0.987513 0.991661 -0.003672	0.062720 0.986585 0.977484 0.044762	-0.000431 0.994807 0.985947 -0.003454	0.002067 0.993311 0.989475 0.001363	0.002965 0.992734 0.950329 -0.009223	-0.027734 0.990376 0.988308 -0.025266	-0.000098 0.995137 0.986316 -0.002906	7 0.027325 9999
11 40	20 19	11 40	0.247286 0.901552 0.804020 0.010904	0.008042 0.991679 0.981196 0.000295	0.015788 0.987733 0.988078 0.013750	0.015375 0.986519 0.988653 0.012769	0.007988 0.984334 0.989267 -0.001010	0.032470 0.989709 0.983556 0.024587	-0.026041 0.987513 0.989873 -0.018787	0.035779 0.986585 0.990566 0.025701	0.002906 0.994807 0.986669 -0.003733	0.014575 0.993311 0.984581 0.007384	0.012925 0.992734 0.922103 -0.002672	-0.019557 0.990376 0.975634 -0.022056	0.001341 0.995137 0.995455 -0.000148	7 0.016740 9999
11 41	20 20	11 41	0.141602 0.901552 0.937702 0.011109	-0.012136 0.991679 0.971349 -0.026661	-0.019129 0.987733 0.994526 -0.020468	-0.018542 0.986519 0.993893 -0.018775	-0.010444 0.984334 0.992571 -0.003040	0.017499 0.989709 0.978290 0.004049	0.011981 0.987513 0.993767 0.007069	0.010741 0.986585 0.981276 -0.007238	0.021029 0.994807 0.994627 0.018942	0.009698 0.993311 0.992342 0.005257	-0.001928 0.992734 0.991308 0.001986	-0.013805 0.990376 0.983201 -0.015028	-0.001389 0.995137 0.991260 -0.000010	1 -0.017210 9999
11 42	20 20	11 42	0.226508 0.901552 0.883604 0.048313	-0.037662 0.991679 0.976224 -0.030557	-0.025309 0.987733 0.969005 -0.023650	-0.025799 0.986519 0.969831 -0.024426	0.029933 0.984334 0.987325 0.015601	0.009543 0.989709 0.990782 0.009776	-0.022752 0.987513 0.988497 -0.017773	-0.004652 0.986585 0.993173 -0.007373	-0.000219 0.994807 0.995213 -0.001333	-0.012402 0.993311 0.991253 -0.016092	0.032577 0.992734 0.987449 0.026987	-0.038115 0.990376 0.991263 -0.033288	0.001342 0.995137 0.994835 0.001965	0 0.048313 80
11 43	20 20	11 43	0.227470 0.901552 0.871328 0.038210	-0.015075 0.991679 0.984435 -0.026961	0.014098 0.987733 0.965816 0.015020	0.015168 0.986519 0.965086 0.016630	0.031895 0.984334 0.990127 0.026623	0.028824 0.989709 0.990074 0.022134	-0.005478 0.987513 0.988943 0.004372	0.023400 0.986585 0.994465 0.020942	0.001337 0.994807 0.992530 -0.003967	0.002608 0.993311 0.990301 -0.000431	0.045942 0.992734 0.967109 0.035912	0.012739 0.990376 0.985226 0.010880	-0.002806 0.995137 0.995321 -0.003802	0 0.038210 9999
11 44	20 12	11 44	0.015723 0.901552 0.983044 -0.013327	0.008048 0.991679 0.982267 0.001564	-0.009990 0.987733 0.978551 -0.003183	-0.009765 0.986519 0.961794 -0.004664	-0.004424 0.984334 0.992093 -0.005370	-0.001028 0.989709 0.991075 -0.003344	0.001017 0.987513 0.992462 -0.004404	0.005300 0.986585 0.994059 -0.001111	0.000286 0.994807 0.993750 0.000380	0.000270 0.993311 0.998514 0.000336	-0.006554 0.992734 0.988887 -0.001906	0.007840 0.990376 0.972615 0.005525	0.000227 0.995137 0.997857 0.000983	0 0.000000 9999
11 45	20 19	11 45	0.207735 0.901552 0.880397 0.023426	-0.037798 0.991679 0.986772 -0.034415	-0.012279 0.987733 0.991810 -0.011188	0.005972 0.986519 0.985561 0.005654	-0.054733 0.984334 0.980210 -0.040617	-0.014515 0.989709 0.990914 -0.013745	-0.005474 0.987513 0.991361 0.000084	-0.045536 0.986585 0.986725 -0.037499	-0.014888 0.994807 0.987613 -0.015697	0.007771 0.993311 0.992470 0.011345	-0.010527 0.992734 0.990750 -0.006621	-0.000982 0.990376 0.989724 -0.001425	0.012073 0.995137 0.992584 0.009206	4 -0.030846 9999
11 46	20 10	11 46	0.140302 0.901552 0.910232 0.002602	-0.027981 0.991679 0.961077 -0.024099	0.015202 0.987733 0.966182 0.010638	0.023829 0.986519 0.718295 0.010228	-0.032415 0.984334 0.979402 -0.021111	-0.003581 0.989709 0.988747 -0.000022	-0.015444 0.987513 0.987008 -0.011407	0.011692 0.986585 0.991183 0.010878	-0.011310 0.994807 0.973903 -0.001863	0.013868 0.993311 0.991740 0.012809	-0.004568 0.992734 0.990567 0.001092	-0.021782 0.990376 0.600073 -0.017298	0.000668 0.995137 0.990416 -0.001143	1 -0.007919 9999
11 47	20 2	11 47	0.060769 0.901552 0.956098 -0.018330	0.025426 0.991679 0.983588 0.017645	-0.016998 0.987733 0.950971 -0.006805	-0.021823 0.986519 0.712494 -0.003032	0.011334 0.984334 0.991332 0.001497	0.007769 0.989709 0.978169 -0.000689	0.008937 0.987513 0.990423 -0.000115	0.022283 0.986585 0.983726 0.009055	0.050034 0.994807 0.966979 0.040467	0.006941 0.993311 0.989762 -0.000283	-0.035138 0.992734 0.962947 -0.026396	-0.012482 0.990376 0.593155 0.000443	0.000476 0.995137 0.977864 -0.005641	0 0.000000 9999
11 48	20 7	11 48	0.219683 0.901552 0.875885 0.033009	0.035755 0.991679 0.965556 0.023413	-0.013585 0.987733 0.973023 -0.019081	-0.012582 0.986519 0.971585 -0.016890	0.029623 0.984334 0.991669 0.022798	-0.015440 0.989709 0.989039 -0.020890	0.036465 0.987513 0.987113 0.028291	0.015259 0.986585 0.991516 0.003066	0.001524 0.994807 0.989315 -0.006726	0.017075 0.993311 0.991917 0.013237	0.027704 0.992734 0.981317 0.018281	0.043230 0.990376 0.957735 0.051740	-0.003977 0.995137 0.997397 -0.005288	0 0.033009 9999
12 13	20 18	12 13	0.264788 0.884155 0.912657 0.119038	-0.000771 0.990212 0.987498 0.001354	0.078128 0.970411 0.974146 0.056928	0.082878 0.969801 0.971410 0.057240	0.074619 0.987428 0.983951 0.067585	0.003005 0.988008 0.980123 0.007332	0.055517 0.989739 0.975487 0.054444	-0.043917 0.982120 0.989534 -0.039042	0.014772 0.991431 0.986865 0.007977	0.040706 0.994805 0.992397 0.042018	-0.011369 0.982868 0.991268 -0.005815	0.043887 0.980410 0.976768 0.034861	-0.007729 0.991778 0.992573 -0.007131	0 0.119038 -9
12 14	20 12	12 14	0.136139 0.884155 0.956571 0.039923	-0.021022 0.990212 0.989530 -0.017923	0.029934 0.970411 0.984065 0.040559	0.000131 0.969801 0.971238 -0.015227	-0.038024 0.987428 0.981546 -0.025878	-0.006354 0.988008 0.992286 -0.005056	-0.014200 0.989739 0.992033 -0.016920	-0.022286 0.982120 0.989531 -0.015574	-0.001903 0.991431 0.997962 -0.002613	-0.015816 0.994805 0.992748 -0.012433	-0.001813 0.982868 0.996845 -0.000737	-0.031352 0.980410 0.987628 -0.038195	-0.010993 0.991778 0.983497 -0.021228	0 0.039923 -9
12 15	20 20	12 15	0.130929 0.884155 0.925024 -0.026241	0.031831 0.990212 0.972860 0.019326	0.005762 0.970411 0.984893 -0.001581	0.004448 0.969801 0.984646 -0.002605	0.002438 0.987428 0.991851 -0.005133	-0.001477 0.988008 0.982877 -0.007260	-0.016530 0.989739 0.993038 -0.017523	0.033643 0.982120 0.976588 0.008798	-0.005045 0.991431 0.994784 -0.006183	-0.000573 0.994805 0.994121 -0.005476	0.006609 0.982868 0.967846 -0.020562	-0.016351 0.980410 0.987389 -0.014499	-0.005323 0.991778 0.996809 -0.004425	0 0.000000 9999
12 16	20 12	12 16	0.180046 0.884155 0.912988 0.026571	-0.027713 0.990212 0.967902 -0.023249	0.060667 0.970411 0.971910 0.050526	0.060508 0.969801 0.971962 0.051415	-0.054465 0.987428 0.980780 -0.044554	0.012275 0.988008 0.992826 0.011410	-0.019795 0.989739 0.986069 -0.020458	-0.009775 0.982120 0.984571 -0.006707	0.014128 0.991431 0.988323 0.022210	0.003889 0.994805 0.978871 0.001081	-0.018676 0.982868 0.996709 -0.018178	-0.065555 0.980410 0.970196 -0.057748	0.024928 0.991778 0.994938 0.025003	4 -0.034407 9999
12 17	20 20	12 17	0.175739 0.884155 0.889267 0.004244	-0.016470 0.990212 0.982101 -0.005775	-0.060645 0.970411 0.931347 -0.041134	-0.062390 0.969801 0.933114 -0.045248	0.035722 0.987428 0.975906 0.016982	0.008877 0.988008 0.993874 0.010718	-0.016928 0.989739 0.993959 -0.019382	0.029861 0.982120 0.988961 0.015412	0.012986 0.991431 0.995711 0.009757	0.017142 0.994805 0.991935 0.013381	-0.015795 0.982868 0.991493 -0.006916	0.019378 0.980410 0.973272 0.017739	0.004025 0.991778 0.995881 0.003151	3 -0.013858 9999
12 18	20 19	12 18	0.177393 0.884155 0.906188 0.001263	0.030302 0.990212 0.988384 0.027695	-0.007579 0.970411 0.978795 -0.002035	-0.004818 0.969801 0.979514 -0.002645	-0.001093 0.987428 0.991968 -0.007348	-0.012290 0.988008 0.986457 -0.009519	-0.029366 0.989739 0.989433 -0.032469	-0.001165 0.982120 0.991956 0.001472	-0.000734 0.991431 0.991482 -0.007150	-0.021207 0.994805 0.989486 -0.020819	-0.029123 0.982868 0.991256 -0.021256	-0.046149 0.980410 0.984867 -0.038773	-0.000803 0.991778 0.995313 -0.000856	6 -0.006404 9999
12 19	20 16	12 19	0.073490 0.884155 0.976045 -0.000428	0.020388 0.990212 0.982156 0.010544	-0.027842 0.970411 0.988925 -0.012023	-0.032024 0.969801 0.988143 -0.016142	-0.033097 0.987428 0.984593 -0.022079	0.014413 0.988008 0.985042 0.010987	-0.018224 0.989739 0.990254 -0.019676	0.029767 0.982120 0.989736 0.018237	0.033182 0.991431 0.993140 0.032089	-0.000008 0.994805 0.949926 -0.001141	-0.008781 0.982868 0.988813 0.007891	-0.011339 0.980410 0.991409 -0.005535	-0.000298 0.991778 0.996618 -0.000024	0 0.000000 9999
12 20	20 18	12 20	0.134524 0.884155 0.944471 0.024055	-0.024915 0.990212 0.992186 -0.026933	0.007410 0.970411 0.970338 -0.009378	0.010027 0.969801 0.972039 -0.006795	0.016994 0.987428 0.986409 0.008309	-0.027451 0.988008 0.991552 -0.023355	-0.016900 0.989739 0.987372 -0.020751	-0.003300 0.982120 0.986270 -0.013714	-0.000777 0.991431 0.994778 -0.001875	0.036325 0.994805 0.987171 0.034080	-0.043212 0.982868 0.988072 -0.031590	-0.021645 0.980410 0.982352 -0.028437	-0.000776 0.991778 0.997924 -0.000550	9 0.028632 9999
12 21	20 20	12 21	0.187084 0.884155 0.891339 0.010867	0.003464 0.990212 0.994549 -0.000326	0.003424 0.970411 0.987417 0.007614	0.003077 0.969801 0.989182 0.010821	-0.019933 0.987428 0.986672 -0.014844	0.008639 0.988008 0.994587 0.009375	-0.018161 0.989739 0.979956 -0.018134	-0.051457 0.982120 0.982231 -0.033012	0.000974 0.991431 0.988219 -0.004726	-0.013570 0.994805 0.984162 -0.011257	0.001131 0.982868 0.989984 0.001973	-0.007454 0.980410 0.989946 -0.008265	-0.008913 0.991778 0.994977 -0.008328	7 -0.018940 9999
12 22	20 9	12 22	0.176080 0.884155 0.908538 0.020983	0.022620 0.990212 0.982962 0.030615	0.000013 0.970411 0.999692 -0.001310	0.000092 0.969801 0.998484 0.001037	-0.001379 0.987428 0.986681 0.006624	0.007145 0.988008 0.992181 0.008970	0.034289 0.989739 0.987445 0.038711	-0.044234 0.982120 0.979703 -0.026521	-0.000560 0.991431 0.991148 -0.004889	-0.013591 0.994805 0.983456 -0.008715	0.011170 0.982868 0.996369 0.006288	0.000007 0.980410 0.999826 0.000657	0.002658 0.991778 0.988675 -0.004947	6 0.028500 9999
12 23	20 20	12 23	0.185531 0.884155 0.872608 -0.009887	0.036974 0.990212 0.984797 0.031917	-0.027686 0.970411 0.973449 -0.023156	-0.029111 0.969801 0.971771 -0.022946	-0.018055 0.987428 0.986784 -0.023001	-0.000957 0.988008 0.989215 -0.004554	-0.029859 0.989739 0.990714 -0.022927	0.028988 0.982120 0.989791 0.023230	0.019853 0.991431 0.991580 0.015091	-0.001017 0.994805 0.986136 -0.001619	0.043022 0.982868 0.965403 0.018940	-0.007001 0.980410 0.988622 -0.006550	0.016732 0.991778 0.995136 0.014127	0 0.000000 9999
12 24	20 18	12 24	0.178954 0.884155 0.912463 0.015894	0.014454 0.990212 0.991124 0.011407	-0.011870 0.970411 0.988133 -0.010478	-0.011808 0.969801 0.988355 -0.011627	-0.002020 0.987428 0.991579 -0.005787	0.013437 0.988008 0.992832 0.012274	-0.016248 0.989739 0.981970 -0.008350	0.020677 0.982120 0.995674 0.019745	0.027223 0.991431 0.995996 0.022622	0.000920 0.994805 0.984700 0.001301	0.003730 0.982868 0.996377 0.001785	-0.014419 0.980410 0.992245 -0.014066	-0.000610 0.991778 0.995620 -0.002101	8 0.018962 9999
12 25	20 20	12 25	0.172436 0.884155 0.902886 0.006511	-0.015320 0.990212 0.990490 -0.008738	0.001826 0.970411 0.991572 -0.001073	-0.001163 0.969801 0.991431 -0.006167	0.017373 0.987428 0.984683 0.026291	0.003855 0.988008 0.985602 0.009723	0.031928 0.989739 0.990981 0.032275	-0.020331 0.982120 0.983242 0.000613	0.027051 0.991431 0.988272 0.022657	0.010721 0.994805 0.989214 0.014421	-0.005903 0.982868 0.989141 0.001418	0.013872 0.980410 0.990495 0.020128	-0.004676 0.991778 0.995976 -0.005467	6 0.014496 9999
12 26	20 20	12 26	0.241687 0.884155 0.867813 0.043892	0.014881 0.990212 0.991623 0.005102	-0.014204 0.970411 0.966880 -0.006670	-0.016743 0.969801 0.967271 -0.009242	0.023600 0.987428 0.989333 0.017832	0.006235 0.988008 0.993294 0.004540	0.010318 0.989739 0.990177 0.001961	0.020002 0.982120 0.986795 0.004815	0.051680 0.991431 0.991290 0.046484	-0.000230 0.994805 0.991815 -0.001405	0.039943 0.982868 0.980970 0.022934	0.007293 0.980410 0.986198 0.013384	0.014619 0.991778 0.991073 0.013465	8 0.045169 92
12 27	20 20	12 27	0.206905 0.884155 0.863804 -0.000176	-0.019693 0.990212 0.983957 -0.014604	-0.050566 0.970411 0.972221 -0.021813	-0.052477 0.969801 0.965220 -0.022003	0.039733 0.987428 0.972199 0.024594	-0.006381 0.988008 0.990132 -0.006939	-0.002959 0.989739 0.991203 -0.005362	0.016378 0.982120 0.986090 0.003406	0.013282 0.991431 0.989154 0.007328	0.002441 0.994805 0.992234 0.002097	0.014203 0.982868 0.994597 0.017932	0.027710 0.980410 0.979098 0.021252	-0.009570 0.991778 0.993038 -0.009981	0 0.000000 9999
12 28	20 20	12 28	0.231540 0.884155 0.870438 0.035833	0.041965 0.990212 0.984427 0.032830	0.019746 0.970411 0.985622 0.029948	0.023063 0.969801 0.985238 0.032937	0.010172 0.987428 0.987070 0.002919	0.031341 0.988008 0.985492 0.030725	-0.007635 0.989739 0.991483 -0.009642	0.050558 0.982120 0.985193 0.039916	0.008244 0.991431 0.990702 0.004528	-0.021054 0.994805 0.993811 -0.023350	0.056321 0.982868 0.960561 0.029346	-0.007850 0.980410 0.984522 0.000383	-0.011347 0.991778 0.991811 -0.011524	7 0.037819 9999
12 29	20 20	12 29	0.204477 0.884155 0.897908 0.025381	0.006295 0.990212 0.989048 0.008681	0.084835 0.970411 0.982927 0.068264	0.083132 0.969801 0.981871 0.064859	-0.000418 0.987428 0.986217 -0.012792	0.036791 0.988008 0.991665 0.034712	0.023301 0.989739 0.990689 0.016983	0.027815 0.982120 0.990531 0.013695	0.017395 0.991431 0.991850 0.011223	0.003101 0.994805 0.990945 -0.001718	0.051570 0.982868 0.989985 0.040994	0.038904 0.980410 0.985838 0.030025	-0.000741 0.991778 0.994686 -0.003245	10 0.032256 9999
12 30	20 20	12 30	0.195261 0.884155 0.901074 0.015190	-0.030815 0.990212 0.992255 -0.032871	0.049974 0.970411 0.988876 0.044035	0.048766 0.969801 0.988165 0.041106	0.019774 0.987428 0.990425 0.013477	0.009203 0.988008 0.994225 0.010130	0.020939 0.989739 0.987584 0.017656	0.014038 0.982120 0.986675 -0.000928	0.001017 0.991431 0.987906 0.002928	-0.000322 0.994805 0.989256 0.000764	0.065925 0.982868 0.987999 0.054843	0.047068 0.980410 0.993121 0.047806	0.003296 0.991778 0.994101 0.004783	10 0.028863 9999
12 31	20 20	12 31	0.195634 0.884155 0.919211 0.040781	0.036198 0.990212 0.987861 0.033446	0.040326 0.970411 0.989064 0.037534	0.037266 0.969801 0.988756 0.034028	0.017053 0.987428 0.993550 0.011909	0.040734 0.988008 0.988846 0.041438	-0.022594 0.989739 0.990756 -0.020953	0.054379 0.982120 0.978982 0.033254	-0.007633 0.991431 0.989750 -0.010424	0.001058 0.994805 0.994296 0.001441	-0.005322 0.982868 0.991935 -0.006247	0.034784 0.980410 0.992686 0.037584	-0.012006 0.991778 0.994975 -0.014505	0 0.040781 119
12 32	20 8	12 32	0.033341 0.884155 0.990293 -0.000819	-0.007587 0.990212 0.988842 -0.003533	0.024529 0.970411 0.991301 0.021154	0.005043 0.969801 0.990747 0.016621	-0.009091 0.987428 0.995330 -0.009802	0.000525 0.988008 0.986767 0.001358	-0.026152 0.989739 0.993233 -0.030546	-0.002080 0.982120 0.990494 0.006918	0.000098 0.991431 0.988594 0.004201	-0.000256 0.994805 0.982089 -0.005757	-0.000547 0.982868 0.998861 -0.000756	-0.026568 0.980410 0.993291 -0.024102	-0.000143 0.991778 0.995863 -0.001921	0 0.000000 9999
12 33	20 17	12 33	0.153078 0.884155 0.921442 0.004813	-0.017411 0.990212 0.979549 -0.014406	0.030878 0.970411 0.988308 0.025752	-0.032192 0.969801 0.976688 -0.010169	0.005182 0.987428 0.993292 0.009658	0.001695 0.988008 0.990236 -0.000628	-0.018066 0.989739 0.987532 -0.012688	-0.001509 0.982120 0.992735 0.002716	-0.037629 0.991431 0.979775 -0.025344	0.002465 0.994805 0.992848 0.003992	0.025483 0.982868 0.991304 0.023377	-0.032818 0.980410 0.988528 -0.028690	0.021888 0.991778 0.995288 0.021499	8 -0.011044 9999
12 34	20 20	12 34	0.218812 0.884155 0.870000 0.017452	0.027577 0.990212 0.992276 0.028875	-0.039545 0.970411 0.961364 -0.043431	-0.043016 0.969801 0.958320 -0.045003	0.021651 0.987428 0.982582 0.011998	-0.024067 0.988008 0.990832 -0.022355	0.009541 0.989739 0.993870 0.007952	-0.018770 0.982120 0.992241 -0.020212	0.027155 0.991431 0.987551 0.018748	-0.010107 0.994805 0.993552 -0.012257	-0.019117 0.982868 0.980497 -0.035366	-0.000373 0.980410 0.986991 0.005142	-0.025263 0.991778 0.994921 -0.021406	3 -0.028025 9999
12 35	20 13	12 35	0.090561 0.884155 0.947077 -0.005701	-0.012172 0.990212 0.964682 -0.007546	0.000753 0.970411 0.999906 0.000871	0.000546 0.969801 0.999969 0.000964	0.025222 0.987428 0.984759 0.013175	-0.037376 0.988008 0.988727 -0.040528	-0.003306 0.989739 0.990930 -0.000575	-0.006313 0.982120 0.985723 -0.013626	-0.000075 0.991431 0.985102 -0.004343	0.018881 0.994805 0.990183 0.018226	0.002317 0.982868 0.998023 0.005334	-0.002439 0.980410 0.998979 -0.001507	-0.007647 0.991778 0.994280 -0.011157	0 0.000000 9999
12 36	20 19	12 36	0.172958 0.884155 0.888239 -0.016713	-0.026351 0.990212 0.983821 -0.013336	0.012073 0.970411 0.953411 0.016216	0.008874 0.969801 0.954099 0.011301	-0.005426 0.987428 0.988410 -0.011427	-0.001911 0.988008 0.991816 -0.004954	0.018990 0.989739 0.992939 0.019670	-0.012646 0.982120 0.993826 -0.020228	-0.007490 0.991431 0.992905 -0.011342	-0.004044 0.994805 0.990020 -0.006701	-0.004043 0.982868 0.991402 -0.000929	-0.013288 0.980410 0.987127 -0.016885	0.011650 0.991778 0.996516 0.011889	0 0.000000 9999
12 37	20 20	12 37	0.203507 0.884155 0.886127 0.020451	0.014822 0.990212 0.990797 0.016746	0.009666 0.970411 0.982413 0.001029	0.006848 0.969801 0.981994 -0.002138	0.001582 0.987428 0.986327 0.008040	0.033073 0.988008 0.984783 0.029219	-0.013872 0.989739 0.991108 -0.009930	-0.005829 0.982120 0.981275 -0.000870	0.003968 0.991431 0.992787 -0.000089	-0.024312 0.994805 0.990781 -0.025148	0.056059 0.982868 0.984656 0.038536	0.016111 0.980410 0.988033 0.017716	0.047789 0.991778 0.993088 0.046092	10 0.028073 9999
12 38	20 20	12 38	0.173508 0.884155 0.876635 -0.011431	0.006305 0.990212 0.989886 0.000891	0.010626 0.970411 0.980810 0.017050	0.013553 0.969801 0.981720 0.017853	0.007546 0.987428 0.992431 0.005521	0.026817 0.988008 0.983828 0.021635	-0.027006 0.989739 0.989233 -0.022507	0.042077 0.982120 0.985367 0.025366	-0.002723 0.991431 0.996568 -0.005908	-0.000903 0.994805 0.990789 -0.000886	0.057277 0.982868 0.953048 0.029747	-0.023785 0.980410 0.983592 -0.013334	-0.005003 0.991778 0.996862 -0.005842	0 0.000000 9999
12 39	20 20	12 39	0.240286 0.884155 0.843449 0.031375	0.017524 0.990212 0.982117 0.012900	-0.029949 0.970411 0.983940 -0.020969	-0.028156 0.969801 0.981973 -0.018422	0.026973 0.987428 0.989042 0.019547	0.016173 0.988008 0.985451 0.012878	0.005110 0.989739 0.991661 0.004261	0.038723 0.982120 0.977484 0.015964	0.020058 0.991431 0.985947 0.015439	0.000680 0.994805 0.989475 0.000208	0.051351 0.982868 0.950329 0.019334	0.005221 0.980410 0.988308 0.009993	-0.009401 0.991778 0.986316 -0.009351	0 0.031375 9999
12 40	20 19	12 40	0.275547 0.884155 0.804020 0.039419	0.014106 0.990212 0.981196 0.006964	-0.044861 0.970411 0.988078 -0.036829	-0.043683 0.969801 0.988653 -0.035731	0.009015 0.987428 0.989267 0.000233	0.049844 0.988008 0.983556 0.045142	-0.014243 0.989739 0.989873 -0.010860	0.035165 0.982120 0.990566 0.022519	0.031344 0.991431 0.986669 0.022192	0.005796 0.994805 0.984581 0.004874	0.071215 0.982868 0.922103 0.033498	0.015011 0.980410 0.975634 0.022358	-0.032461 0.991778 0.995455 -0.034466	0 0.039419 132
12 41	20 20	12 41	0.147024 0.884155 0.937702 0.006686	0.023622 0.990212 0.971349 0.011297	-0.012033 0.970411 0.994526 -0.019245	-0.012673 0.969801 0.993893 -0.017862	0.004652 0.987428 0.992571 0.011770	0.051849 0.988008 0.978290 0.044885	0.002872 0.989739 0.993767 0.003663	0.049012 0.982120 0.981276 0.029130	-0.018764 0.991431 0.994627 -0.022465	0.001147 0.994805 0.992342 -0.001556	0.026941 0.982868 0.991308 0.032319	0.028622 0.980410 0.983201 0.037032	-0.014255 0.991778 0.991260 -0.013788	11 0.015735 9999
12 42	20 20	12 42	0.197384 0.884155 0.883604 0.011914	0.013152 0.990212 0.976224 0.024052	-0.082358 0.970411 0.969005 -0.076669	-0.081516 0.969801 0.969831 -0.073589	0.020347 0.987428 0.987325 0.009274	0.018206 0.988008 0.990782 0.023588	0.000384 0.989739 0.988497 0.003989	0.024393 0.982120 0.993173 0.020456	-0.000076 0.991431 0.995213 -0.002401	0.013506 0.994805 0.991253 0.008491	0.077031 0.982868 0.987449 0.068382	0.045577 0.980410 0.991263 0.041808	0.017352 0.991778 0.994835 0.013978	2 -0.030223 9999
12 43	20 20	12 43	0.218603 0.884155 0.871328 0.029218	0.011175 0.990212 0.984435 0.009720	-0.014684 0.970411 0.965816 -0.015390	-0.014837 0.969801 0.965086 -0.016277	0.018247 0.987428 0.990127 0.015577	-0.015607 0.988008 0.990074 -0.021772	-0.012584 0.989739 0.988943 -0.004526	-0.001371 0.982120 0.994465 -0.007806	0.045887 0.991431 0.992530 0.042338	0.029841 0.994805 0.990301 0.030694	0.048560 0.982868 0.967109 0.023126	-0.031484 0.980410 0.985226 -0.025268	0.016536 0.991778 0.995321 0.015265	8 0.035171 9999
12 44	20 12	12 44	0.041090 0.884155 0.983044 0.008760	0.034242 0.990212 0.982267 0.031240	0.065241 0.970411 0.978551 0.066953	0.065597 0.969801 0.961794 0.064510	-0.002945 0.987428 0.992093 -0.003258	0.018986 0.988008 0.991075 0.014685	0.001948 0.989739 0.992462 -0.001024	0.034625 0.982120 0.994059 0.028689	-0.003162 0.991431 0.993750 -0.004816	0.000710 0.994805 0.998514 0.000624	0.007231 0.982868 0.988887 0.009587	-0.076474 0.980410 0.972615 -0.077827	-0.001148 0.991778 0.997857 -0.002827	7 0.015853 9999
12 45	20 19	12 45	0.241892 0.884155 0.880397 0.049278	0.005319 0.990212 0.986772 0.011746	0.021870 0.970411 0.991810 0.018271	0.050070 0.969801 0.985561 0.033616	-0.069828 0.987428 0.980210 -0.062674	0.018404 0.988008 0.990914 0.020310	-0.018521 0.989739 0.991361 -0.015985	-0.054150 0.982120 0.986725 -0.042342	0.007324 0.991431 0.987613 0.011047	-0.013878 0.994805 0.992470 -0.014847	0.021432 0.982868 0.990750 0.034334	-0.051881 0.980410 0.989724 -0.051543	-0.002108 0.991778 0.992584 -0.001410	4 -0.055574 47
12 46	20 10	12 46	0.173106 0.884155 0.910232 0.026077	0.017127 0.990212 0.961077 0.022409	0.023983 0.970411 0.966182 0.007325	0.040876 0.969801 0.718295 0.024395	-0.015052 0.987428 0.979402 -0.009572	0.027228 0.988008 0.988747 0.027924	0.026304 0.989739 0.987008 0.027738	0.025018 0.982120 0.991183 0.021211	-0.027965 0.991431 0.973903 -0.020426	-0.029670 0.994805 0.991740 -0.031935	-0.019124 0.982868 0.990567 -0.013926	-0.034922 0.980410 0.600073 -0.026981	0.004509 0.991778 0.990416 -0.001955	9 -0.028858 9999
12 47	20 2	12 47	0.077733 0.884155 0.956098 -0.014694	0.019075 0.990212 0.983588 0.010384	-0.030362 0.970411 0.950971 -0.009738	-0.028950 0.969801 0.712494 0.008512	0.008499 0.987428 0.991332 0.008835	0.034628 0.988008 0.978169 0.026514	0.007962 0.989739 0.990423 0.004104	0.042213 0.982120 0.983726 0.026392	0.031454 0.991431 0.966979 0.015886	0.000611 0.994805 0.989762 0.001610	-0.015005 0.982868 0.962947 0.005138	-0.022190 0.980410 0.593155 0.019690	0.065069 0.991778 0.977864 0.059426	0 0.000000 9999
12 48	20 7	12 48	0.214354 0.884155 0.875885 0.014241	0.009648 0.990212 0.965556 -0.004941	0.040456 0.970411 0.973023 0.020857	0.039957 0.969801 0.971585 0.019310	0.024475 0.987428 0.991669 0.019254	-0.004900 0.988008 0.989039 -0.012188	0.013220 0.989739 0.987113 0.007844	0.016389 0.982120 0.991516 0.008493	0.005939 0.991431 0.989315 -0.001475	-0.005252 0.994805 0.991917 -0.007736	0.039354 0.982868 0.981317 0.021904	-0.012519 0.980410 0.957735 0.009436	0.000885 0.991778 0.997397 -0.000984	0 0.014241 9999
13 14	18 12	13 14	0.086908 0.912657 0.956571 0.002141	0.005799 0.987498 0.989530 -0.001178	0.002345 0.974146 0.984065 -0.003788	0.000437 0.971410 0.971238 0.005669	-0.038321 0.983951 0.981546 -0.016956	0.025721 0.980123 0.992286 0.023048	0.014992 0.975487 0.992033 0.013425	-0.018153 0.989534 0.989531 -0.025618	-0.000080 0.986865 0.997962 -0.000266	0.001502 0.992397 0.992748 0.000587	0.001228 0.991268 0.996845 0.003366	-0.010328 0.976768 0.987628 -0.005782	0.001227 0.992573 0.983497 -0.004219	7 -0.007406 9999
13 15	18 20	13 15	0.142728 0.912657 0.925024 0.023861	-0.034345 0.987498 0.972860 -0.024719	0.011907 0.974146 0.984893 0.017587	0.011729 0.971410 0.984646 0.019031	0.039520 0.983951 0.991851 0.029305	-0.007544 0.980123 0.982877 0.004641	0.010509 0.975487 0.993038 0.006850	-0.018748 0.989534 0.976588 -0.014176	-0.001241 0.986865 0.994784 -0.002903	0.000065 0.992397 0.994121 0.000023	-0.012022 0.991268 0.967846 0.003906	-0.023482 0.976768 0.987389 -0.005681	0.057542 0.992573 0.996809 0.058183	4 0.026443 9999
13 16	18 12	13 16	0.146385 0.912657 0.912988 0.016940	-0.015959 0.987498 0.967902 -0.020567	0.094086 0.974146 0.971910 0.077423	0.094948 0.971410 0.971962 0.081613	-0.057164 0.983951 0.980780 -0.044776	-0.024278 0.980123 0.992826 -0.021380	-0.070324 0.975487 0.986069 -0.063506	0.007992 0.989534 0.984571 0.013180	-0.010988 0.986865 0.988323 -0.000657	-0.026160 0.992397 0.978871 -0.020571	-0.010319 0.991268 0.996709 -0.014664	-0.108002 0.976768 0.970196 -0.092152	-0.003052 0.992573 0.994938 -0.002699	6 -0.032799 9999
13 17	18 20	13 17	0.122150 0.912657 0.889267 -0.019389	0.013379 0.987498 0.982101 0.002497	-0.070228 0.974146 0.931347 -0.022738	-0.070786 0.971410 0.933114 -0.022957	0.032538 0.983951 0.975906 0.011171	-0.017442 0.980123 0.993874 -0.022569	0.023855 0.975487 0.993959 0.022916	-0.021055 0.989534 0.988961 -0.017270	0.013896 0.986865 0.995711 0.011297	-0.000519 0.992397 0.991935 -0.005004	0.010888 0.991268 0.991493 0.007447	0.063745 0.976768 0.973272 0.037385	-0.008639 0.992573 0.995881 -0.008089	0 0.000000 9999
13 18	18 19	13 18	0.168532 0.912657 0.906188 0.030061	-0.032346 0.987498 0.988384 -0.031693	-0.002174 0.974146 0.978795 0.012659	-0.002865 0.971410 0.979514 0.011984	0.027355 0.983951 0.991968 0.015580	0.020585 0.980123 0.986457 0.007803	-0.006156 0.975487 0.989433 -0.002196	0.013321 0.989534 0.991956 0.014474	-0.000448 0.986865 0.991482 -0.000269	-0.039234 0.992397 0.989486 -0.038763	0.004137 0.991268 0.991256 -0.000611	0.025749 0.976768 0.984867 0.019743	-0.000272 0.992573 0.995313 0.000911	9 -0.034136 9999
13 19	18 16	13 19	0.039930 0.912657 0.976045 -0.019758	-0.014245 0.987498 0.982156 -0.009819	-0.023813 0.974146 0.988925 -0.009265	-0.023528 0.971410 0.988143 -0.011061	-0.029478 0.983951 0.984593 -0.011974	-0.031842 0.980123 0.985042 -0.011671	-0.010020 0.975487 0.990254 -0.011467	-0.000394 0.989534 0.989736 0.005570	0.045735 0.986865 0.993140 0.044683	0.000007 0.992397 0.949926 0.001440	0.007411 0.991268 0.988813 -0.000226	-0.019564 0.976768 0.991409 -0.005659	-0.001482 0.992573 0.996618 -0.001512	0 0.000000 9999
13 20	18 18	13 20	0.068285 0.912657 0.944471 -0.030382	0.006650 0.987498 0.992186 0.007238	0.049449 0.974146 0.970338 0.027655	0.049668 0.971410 0.972039 0.026394	0.021363 0.983951 0.986409 0.012370	0.005653 0.980123 0.991552 0.006049	0.059997 0.975487 0.987372 0.053693	0.000323 0.989534 0.986270 0.006155	-0.000077 0.986865 0.994778 0.001644	-0.000388 0.992397 0.987171 -0.002336	-0.000055 0.991268 0.988072 -0.009400	0.048090 0.976768 0.982352 0.028288	-0.000544 0.992573 0.997924 -0.000521	0 0.000000 9999
13 21	18 20	13 21	0.149951 0.912657 0.891339 0.007746	-0.004451 0.987498 0.994549 -0.003625	-0.032302 0.974146 0.987417 -0.023319	-0.034512 0.971410 0.989182 -0.026326	-0.006548 0.983951 0.986672 0.002477	-0.016533 0.980123 0.994587 -0.015741	-0.054393 0.975487 0.979956 -0.031445	0.023617 0.989534 0.982231 0.016417	-0.000369 0.986865 0.988219 0.001434	-0.006289 0.992397 0.984162 -0.004181	0.001817 0.991268 0.989984 -0.004724	-0.010753 0.976768 0.989946 0.002828	0.030854 0.992573 0.994977 0.029814	6 -0.015607 9999
13 22	18 9	13 22	0.135924 0.912657 0.908538 0.009104	-0.017291 0.987498 0.982962 -0.015570	-0.000387 0.974146 0.999692 -0.002033	-0.000795 0.971410 0.998484 -0.003551	0.003205 0.983951 0.986681 0.013429	0.008037 0.980123 0.992181 0.008743	-0.048046 0.975487 0.987445 -0.042262	0.000732 0.989534 0.979703 -0.004164	-0.006942 0.986865 0.991148 -0.009201	-0.035930 0.992397 0.983456 -0.031051	-0.016253 0.991268 0.996369 -0.014067	0.000800 0.976768 0.999826 0.002001	-0.002366 0.992573 0.988675 -0.003661	6 -0.019615 9999
13 23	18 20	13 23	0.152472 0.912657 0.872608 -0.006225	-0.011875 0.987498 0.984797 -0.005666	-0.017319 0.974146 0.973449 -0.023945	-0.017625 0.971410 0.971771 -0.020144	0.022052 0.983951 0.986784 0.010617	-0.045611 0.980123 0.989215 -0.036315	-0.022006 0.975487 0.990714 -0.018021	0.004600 0.989534 0.989791 0.004430	0.008414 0.986865 0.991580 0.004227	0.010900 0.992397 0.986136 0.007541	-0.036321 0.991268 0.965403 -0.022304	-0.019575 0.976768 0.988622 -0.007172	-0.026060 0.992573 0.995136 -0.023776	0 0.000000 9999
13 24	18 18	13 24	0.155309 0.912657 0.912463 0.023519	-0.003893 0.987498 0.991124 -0.003989	0.004113 0.974146 0.988133 0.008841	0.003850 0.971410 0.988355 0.009512	0.015901 0.983951 0.991579 0.018385	-0.017949 0.980123 0.992832 -0.008611	-0.046581 0.975487 0.981970 -0.025631	0.003848 0.989534 0.995674 0.004586	-0.000583 0.986865 0.995996 -0.003382	0.001029 0.992397 0.984700 0.001460	0.012849 0.991268 0.996377 0.014801	0.003339 0.976768 0.992245 0.008869	-0.000574 0.992573 0.995620 0.000101	6 -0.024552 9999
13 25	18 20	13 25	0.122158 0.912657 0.902886 -0.015072	0.011394 0.987498 0.990490 0.009777	0.005042 0.974146 0.991572 0.003012	0.023490 0.971410 0.991431 0.019974	-0.046128 0.983951 0.984683 -0.036243	0.012128 0.980123 0.985602 -0.004065	-0.025626 0.975487 0.990981 -0.019152	-0.008233 0.989534 0.983242 -0.015849	0.004844 0.986865 0.988272 -0.001379	-0.020057 0.992397 0.989214 -0.019666	0.001187 0.991268 0.989141 -0.002854	-0.029797 0.976768 0.990495 -0.022442	-0.001748 0.992573 0.995976 -0.001657	0 0.000000 9999
13 26	18 20	13 26	0.191897 0.912657 0.867813 0.027715	-0.012329 0.987498 0.991623 -0.007692	0.017327 0.974146 0.966880 0.030322	0.017640 0.971410 0.967271 0.032178	-0.002149 0.983951 0.989333 -0.010986	-0.038776 0.980123 0.993294 -0.034282	0.014224 0.975487 0.990177 0.002258	-0.036643 0.989534 0.986795 -0.031904	-0.005568 0.986865 0.991290 -0.012330	0.007876 0.992397 0.991815 0.003135	-0.020490 0.991268 0.980970 -0.008671	-0.015154 0.976768 0.986198 -0.004299	-0.001782 0.992573 0.991073 -0.000697	7 -0.029736 9999
13 27	18 20	13 27	0.165749 0.912657 0.863804 -0.001592	-0.010006 0.987498 0.983957 -0.015543	-0.053217 0.974146 0.972221 -0.022611	-0.052841 0.971410 0.965220 -0.021062	0.038315 0.983951 0.972199 0.016246	0.016705 0.980123 0.990132 0.008995	0.049025 0.975487 0.991203 0.040586	-0.032766 0.989534 0.986090 -0.033438	-0.002310 0.986865 0.989154 -0.006417	-0.013224 0.992397 0.992234 -0.015145	-0.005071 0.991268 0.994597 -0.005283	0.068320 0.976768 0.979098 0.046467	0.000574 0.992573 0.993038 -0.000004	0 0.000000 9999
13 28	18 20	13 28	0.159741 0.912657 0.870438 -0.012116	-0.003226 0.987498 0.984427 0.004601	0.000018 0.974146 0.985622 0.013300	-0.002781 0.971410 0.985238 0.009842	0.008084 0.983951 0.987070 -0.002835	-0.013220 0.980123 0.985492 -0.003384	0.009214 0.975487 0.991483 0.011900	0.001182 0.989534 0.985193 0.007435	0.012064 0.986865 0.990702 0.007890	0.025486 0.992397 0.993811 0.026617	-0.016572 0.991268 0.960561 0.002745	-0.015759 0.976768 0.984522 0.000852	0.049641 0.992573 0.991811 0.050418	0 0.000000 9999
13 29	18 20	13 29	0.147694 0.912657 0.897908 -0.000599	0.017892 0.987498 0.989048 0.016879	0.067951 0.974146 0.982927 0.045636	0.067519 0.971410 0.981871 0.040901	0.023964 0.983951 0.986217 0.013965	0.001170 0.980123 0.991665 0.000870	0.040649 0.975487 0.990689 0.032533	-0.033369 0.989534 0.990531 -0.031578	-0.000283 0.986865 0.991850 -0.004043	0.000019 0.992397 0.990945 0.003192	0.001948 0.991268 0.989985 0.004621	0.038226 0.976768 0.985838 0.015228	-0.000345 0.992573 0.994686 0.002011	0 0.000000 9999
13 30	18 20	13 30	0.155150 0.912657 0.901074 0.007256	0.004987 0.987498 0.992255 0.009373	0.018678 0.974146 0.988876 0.001859	0.017346 0.971410 0.988165 -0.000690	0.027688 0.983951 0.990425 0.018813	-0.008428 0.980123 0.994225 -0.005471	0.007652 0.975487 0.987584 0.002215	-0.021380 0.989534 0.986675 -0.015767	0.005170 0.986865 0.987906 0.007135	-0.002471 0.992397 0.989256 -0.004235	0.004052 0.991268 0.987999 0.012879	0.013741 0.976768 0.993121 0.009108	0.000082 0.992573 0.994101 -0.000833	4 0.011684 9999
13 31	18 20	13 31	0.171297 0.912657 0.919211 0.044907	-0.022340 0.987498 0.987861 -0.019258	0.015074 0.974146 0.989064 0.003455	0.012989 0.971410 0.988756 0.003515	0.022240 0.983951 0.993550 0.013483	-0.035780 0.980123 0.988846 -0.029063	0.024788 0.975487 0.990756 0.019509	-0.017440 0.989534 0.978982 -0.012547	0.069169 0.986865 0.989750 0.065077	0.000856 0.992397 0.994296 0.001276	0.018667 0.991268 0.991935 0.020108	0.011088 0.976768 0.992686 0.003777	0.028767 0.992573 0.994975 0.027230	8 0.054059 50
13 32	18 8	13 32	0.019443 0.912657 0.990293 -0.011548	-0.002706 0.987498 0.988842 -0.007029	-0.000125 0.974146 0.991301 -0.006986	0.000954 0.971410 0.990747 0.015849	0.001307 0.983951 0.995330 0.001385	-0.022740 0.980123 0.986767 -0.029130	-0.000096 0.975487 0.993233 0.002985	-0.017964 0.989534 0.990494 -0.015751	0.000125 0.986865 0.988594 0.008223	-0.000361 0.992397 0.982089 0.000607	-0.000014 0.991268 0.998861 0.000185	0.000144 0.976768 0.993291 0.007518	-0.000251 0.992573 0.995863 -0.000850	0 0.000000 9999
13 33	18 17	13 33	0.113902 0.912657 0.921442 -0.010513	0.003581 0.987498 0.979549 0.004540	-0.001736 0.974146 0.988308 -0.015823	-0.041149 0.971410 0.976688 -0.021340	-0.007540 0.983951 0.993292 -0.001406	-0.009712 0.980123 0.990236 -0.005744	-0.004692 0.975487 0.987532 0.014084	-0.033701 0.989534 0.992735 -0.039101	-0.010174 0.986865 0.979775 0.000795	-0.015367 0.992397 0.992848 -0.017006	-0.008316 0.991268 0.991304 -0.009856	0.003393 0.976768 0.988528 0.012804	0.003737 0.992573 0.995288 0.001246	0 0.000000 9999
13 34	18 20	13 34	0.190806 0.912657 0.870000 0.031855	-0.044630 0.987498 0.992276 -0.050715	0.002049 0.974146 0.961364 0.013333	0.003319 0.971410 0.958320 0.018573	-0.016448 0.983951 0.982582 -0.022437	0.074833 0.980123 0.990832 0.063673	0.002735 0.975487 0.993870 0.006089	0.011421 0.989534 0.992241 0.013090	0.035308 0.986865 0.987551 0.033929	0.002161 0.992397 0.993552 0.006500	-0.025233 0.991268 0.980497 -0.012268	-0.010479 0.976768 0.986991 0.009110	0.007742 0.992573 0.994921 0.008370	1 -0.040194 124
13 35	18 13	13 35	0.081489 0.912657 0.947077 0.002232	0.018627 0.987498 0.964682 0.000997	-0.000186 0.974146 0.999906 0.000173	-0.000143 0.971410 0.999969 0.000434	0.066435 0.983951 0.984759 0.056778	0.015050 0.980123 0.988727 0.016429	0.019171 0.975487 0.990930 0.015903	0.023020 0.989534 0.985723 0.027433	0.000546 0.986865 0.985102 -0.004236	0.006604 0.992397 0.990183 0.002654	-0.007380 0.991268 0.998023 -0.009505	0.005345 0.976768 0.998979 0.005082	-0.005271 0.992573 0.994280 -0.004095	4 0.011257 9999
13 36	18 19	13 36	0.169464 0.912657 0.888239 0.027511	-0.002932 0.987498 0.983821 -0.011636	-0.035997 0.974146 0.953411 -0.023107	-0.035883 0.971410 0.954099 -0.020980	0.037817 0.983951 0.988410 0.032295	0.012073 0.980123 0.991816 0.015575	0.005611 0.975487 0.992939 0.000556	0.012902 0.989534 0.993826 0.014905	-0.007240 0.986865 0.992905 -0.014513	0.021068 0.992397 0.990020 0.019780	-0.000920 0.991268 0.991402 0.001361	0.049631 0.976768 0.987127 0.032267	0.012987 0.992573 0.996516 0.013369	4 0.029807 9999
13 37	18 20	13 37	0.157846 0.912657 0.886127 0.007757	0.007037 0.987498 0.990797 0.001222	-0.003268 0.974146 0.982413 -0.001035	-0.003725 0.971410 0.981994 -0.003570	0.021584 0.983951 0.986327 0.027295	-0.025611 0.980123 0.984783 -0.018400	-0.000428 0.975487 0.991108 0.005599	0.028123 0.989534 0.981275 0.028616	-0.023382 0.986865 0.992787 -0.025523	0.026240 0.992397 0.990781 0.028827	0.007323 0.991268 0.984656 0.011932	-0.016830 0.976768 0.988033 -0.002313	-0.024901 0.992573 0.993088 -0.024044	9 0.014954 9999
13 38	18 20	13 38	0.143725 0.912657 0.876635 -0.004242	-0.013107 0.987498 0.989886 -0.011250	-0.025008 0.974146 0.980810 -0.013451	-0.025510 0.971410 0.981720 -0.016438	0.022958 0.983951 0.992431 0.021142	-0.055140 0.980123 0.983828 -0.036855	0.002784 0.975487 0.989233 0.016360	-0.014382 0.989534 0.985367 -0.010196	-0.003363 0.986865 0.996568 -0.006320	-0.033297 0.992397 0.990789 -0.036416	-0.009686 0.991268 0.953048 0.012827	-0.023606 0.976768 0.983592 0.002598	-0.004142 0.992573 0.996862 -0.005887	0 0.000000 9999
13 39	18 20	13 39	0.192208 0.912657 0.843449 0.017782	-0.033166 0.987498 0.982117 -0.028356	-0.023417 0.974146 0.983940 -0.016835	-0.018380 0.971410 0.981973 -0.007889	-0.004231 0.983951 0.989042 -0.015628	-0.045911 0.980123 0.985451 -0.028455	0.016714 0.975487 0.991661 0.021558	-0.014716 0.989534 0.977484 -0.001845	-0.014420 0.986865 0.985947 -0.016425	0.000471 0.992397 0.989475 -0.004817	-0.048319 0.991268 0.950329 -0.035127	-0.061359 0.976768 0.988308 -0.045076	-0.002004 0.992573 0.986316 -0.004108	1 -0.022455 9999
13 40	18 19	13 40	0.231897 0.912657 0.804020 0.036827	-0.001439 0.987498 0.981196 0.004823	-0.008659 0.974146 0.988078 0.007483	-0.007993 0.971410 0.988653 0.005473	0.043222 0.983951 0.989267 0.033205	-0.019924 0.980123 0.983556 -0.002952	-0.014802 0.975487 0.989873 -0.002101	-0.020037 0.989534 0.990566 -0.017250	0.072981 0.986865 0.986669 0.067610	0.005648 0.992397 0.984581 0.000672	-0.009184 0.991268 0.922103 0.017013	-0.026685 0.976768 0.975634 0.005012	0.007262 0.992573 0.995455 0.006418	8 0.049899 68
13 41	18 20	13 41	0.164465 0.912657 0.937702 0.064059	-0.022204 0.987498 0.971349 -0.011066	-0.002682 0.974146 0.994526 -0.000701	-0.001904 0.971410 0.993893 0.001757	-0.004914 0.983951 0.992571 0.000357	-0.028549 0.980123 0.978290 -0.003983	0.020375 0.975487 0.993767 0.017753	0.026097 0.989534 0.981276 0.035976	-0.001755 0.986865 0.994627 -0.002294	0.055731 0.992397 0.992342 0.052835	0.047447 0.991268 0.991308 0.041679	-0.026725 0.976768 0.983201 -0.004501	-0.012755 0.992573 0.991260 -0.009499	0 0.064059 28
13 42	18 20	13 42	0.149152 0.912657 0.883604 -0.004684	0.031498 0.987498 0.976224 0.028067	-0.031846 0.974146 0.969005 -0.011667	-0.033834 0.971410 0.969831 -0.014788	0.026930 0.983951 0.987325 0.013658	0.005605 0.980123 0.990782 0.003032	-0.020171 0.975487 0.988497 -0.018684	-0.009376 0.989534 0.993173 -0.004520	-0.000559 0.986865 0.995213 -0.006227	0.025125 0.992397 0.991253 0.023523	-0.007206 0.991268 0.987449 -0.000561	-0.002630 0.976768 0.991263 -0.007826	-0.001277 0.992573 0.994835 -0.000868	0 0.000000 9999
13 43	18 20	13 43	0.153802 0.912657 0.871328 -0.012491	-0.018301 0.987498 0.984435 -0.009798	0.006558 0.974146 0.965816 0.011132	0.005895 0.971410 0.965086 0.012379	0.018951 0.983951 0.990127 0.008920	-0.038100 0.980123 0.990074 -0.020928	-0.049917 0.975487 0.988943 -0.044792	-0.013299 0.989534 0.994465 -0.012618	0.025117 0.986865 0.992530 0.019825	-0.014820 0.992397 0.990301 -0.016995	-0.062321 0.991268 0.967109 -0.046099	-0.031733 0.976768 0.985226 -0.010400	-0.006389 0.992573 0.995321 -0.006778	0 0.000000 9999
13 44	18 12	13 44	0.024387 0.912657 0.983044 -0.007112	0.010518 0.987498 0.982267 0.013643	-0.003475 0.974146 0.978551 -0.007946	-0.003651 0.971410 0.961794 -0.010973	0.001089 0.983951 0.992093 0.004404	-0.002392 0.980123 0.991075 0.006768	0.007578 0.975487 0.992462 -0.001015	-0.002695 0.989534 0.994059 0.001244	0.000698 0.986865 0.993750 -0.002316	-0.000460 0.992397 0.998514 -0.001156	0.007248 0.991268 0.988887 0.003867	-0.004084 0.976768 0.972615 0.001966	-0.000294 0.992573 0.997857 0.001344	0 0.000000 9999
13 45	18 19	13 45	0.208311 0.912657 0.880397 0.048348	0.002571 0.987498 0.986772 -0.001010	-0.003132 0.974146 0.991810 -0.005115	0.068872 0.971410 0.985561 0.057949	-0.018090 0.983951 0.980210 -0.001988	0.045304 0.980123 0.990914 0.039760	0.000343 0.975487 0.991361 0.010002	0.032664 0.989534 0.986725 0.025632	-0.008026 0.986865 0.987613 -0.006209	0.001314 0.992397 0.992470 0.002812	0.000501 0.991268 0.990750 -0.005678	0.000116 0.976768 0.989724 0.005410	-0.011781 0.992573 0.992584 -0.010915	0 0.048348 79
13 46	18 10	13 46	0.162220 0.912657 0.910232 0.046270	-0.077957 0.987498 0.961077 -0.082718	0.025429 0.974146 0.966182 0.015209	0.059380 0.971410 0.718295 0.035991	-0.022051 0.983951 0.979402 -0.008001	0.015277 0.980123 0.988747 0.015495	-0.017721 0.975487 0.987008 -0.003681	-0.005095 0.989534 0.991183 -0.003992	-0.030446 0.986865 0.973903 -0.018109	-0.000361 0.992397 0.991740 0.004098	0.038662 0.991268 0.990567 0.035888	-0.030000 0.976768 0.600073 -0.014428	0.001983 0.992573 0.990416 -0.003917	1 -0.061866 32
13 47	18 2	13 47	0.051859 0.912657 0.956098 -0.034269	-0.008566 0.987498 0.983588 -0.003590	-0.054638 0.974146 0.950971 -0.021991	-0.053072 0.971410 0.712494 0.009559	0.001296 0.983951 0.991332 -0.005081	-0.045991 0.980123 0.978169 -0.026954	0.017015 0.975487 0.990423 0.006076	-0.028861 0.989534 0.983726 -0.028008	0.049748 0.986865 0.966979 0.032236	-0.004657 0.992397 0.989762 -0.005332	0.023701 0.991268 0.962947 0.009049	-0.026827 0.976768 0.593155 0.014657	0.048106 0.992573 0.977864 0.051268	0 0.000000 9999
13 48	18 7	13 48	0.178823 0.912657 0.875885 0.021173	-0.029674 0.987498 0.965556 -0.019725	0.041820 0.974146 0.973023 0.019705	0.042200 0.971410 0.971585 0.018187	0.025890 0.983951 0.991669 0.020478	-0.058860 0.980123 0.989039 -0.057192	0.047546 0.975487 0.987113 0.032089	-0.013860 0.989534 0.991516 -0.011998	-0.018079 0.986865 0.989315 -0.029193	0.000774 0.992397 0.991917 -0.000031	-0.024194 0.991268 0.981317 -0.013364	-0.069304 0.976768 0.957735 -0.030551	-0.017904 0.992573 0.997397 -0.018107	0 0.021173 9999
14 15	12 20	14 15	0.077719 0.956571 0.925024 -0.009597	-0.037933 0.989530 0.972860 -0.024919	0.000349 0.984065 0.984893 0.002164	0.000063 0.971238 0.984646 -0.001620	-0.049955 0.981546 0.991851 -0.041159	-0.013504 0.992286 0.982877 -0.005461	-0.049694 0.992033 0.993038 -0.051111	-0.064895 0.989531 0.976588 -0.055561	-0.000450 0.997962 0.994784 -0.000075	-0.011149 0.992748 0.994121 -0.007868	-0.023496 0.996845 0.967846 -0.024729	-0.000274 0.987628 0.987389 -0.005475	0.023456 0.983497 0.996809 0.023906	0 0.000000 9999
14 16	12 12	14 16	0.151798 0.956571 0.912988 0.060288	0.008013 0.989530 0.967902 -0.008846	0.000269 0.984065 0.971910 -0.005766	0.000188 0.971238 0.971962 0.002994	0.040284 0.981546 0.980780 0.018977	0.018628 0.992286 0.992826 0.018347	0.003965 0.992033 0.986069 0.007909	0.036728 0.989531 0.984571 0.036781	-0.000574 0.997962 0.988323 -0.002311	-0.016770 0.992748 0.978871 -0.008743	-0.001837 0.996845 0.996709 -0.002062	0.001392 0.987628 0.970196 -0.007411	0.003102 0.983497 0.994938 0.004924	0 0.060288 -9
14 17	12 20	14 17	0.130073 0.956571 0.889267 0.021852	0.026907 0.989530 0.982101 0.015723	-0.001641 0.984065 0.931347 0.002133	-0.000341 0.971238 0.933114 -0.004553	-0.078031 0.981546 0.975906 -0.051115	0.020524 0.992286 0.993874 0.023301	-0.004087 0.992033 0.993959 -0.003517	-0.016560 0.989531 0.988961 -0.011084	-0.001925 0.997962 0.995711 -0.001973	-0.036087 0.992748 0.991935 -0.031429	-0.003486 0.996845 0.991493 -0.004869	0.004323 0.987628 0.973272 0.010848	-0.006604 0.983497 0.995881 -0.009702	4 -0.033421 9999
14 18	12 19	14 18	0.122811 0.956571 0.906188 0.028558	-0.002578 0.989530 0.988384 -0.001099	-0.025393 0.984065 0.978795 -0.023940	-0.001321 0.971238 0.979514 -0.007534	-0.028237 0.981546 0.991968 -0.016807	-0.019229 0.992286 0.986457 -0.019828	-0.010447 0.992033 0.989433 -0.009261	-0.015116 0.989531 0.991956 -0.017205	-0.000522 0.997962 0.991482 -0.002306	-0.025351 0.992748 0.989486 -0.020683	0.004575 0.996845 0.991256 0.004334	0.024672 0.987628 0.984867 0.029934	-0.006496 0.983497 0.995313 -0.006608	11 0.029238 9999
14 19	12 16	14 19	0.063570 0.956571 0.976045 0.018624	-0.050310 0.989530 0.982156 -0.037219	-0.000486 0.984065 0.988925 -0.002105	-0.000037 0.971238 0.988143 0.001040	0.054428 0.981546 0.984593 0.039240	-0.013765 0.992286 0.985042 -0.012682	-0.008977 0.992033 0.990254 -0.004729	-0.025829 0.989531 0.989736 -0.016110	-0.000493 0.997962 0.993140 -0.001192	0.000186 0.992748 0.949926 0.001660	0.007126 0.996845 0.988813 0.008135	-0.001960 0.987628 0.991409 -0.002887	-0.002661 0.983497 0.996618 -0.001316	4 0.027033 9999
14 20	12 18	14 20	0.103250 0.956571 0.944471 0.029641	-0.006845 0.989530 0.992186 -0.002282	-0.000708 0.984065 0.970338 -0.009739	-0.000124 0.971238 0.972039 0.005663	-0.022483 0.981546 0.986409 -0.008407	-0.012907 0.992286 0.991552 -0.012566	-0.021453 0.992033 0.987372 -0.022414	0.011342 0.989531 0.986270 0.017863	-0.000413 0.997962 0.994778 -0.002381	-0.041551 0.992748 0.987171 -0.039717	-0.001026 0.996845 0.988072 -0.000698	0.001373 0.987628 0.982352 0.003814	-0.002927 0.983497 0.997924 -0.002429	9 -0.034311 9999
14 21	12 20	14 21	0.124040 0.956571 0.891339 0.010884	0.005362 0.989530 0.994549 0.007075	0.033421 0.984065 0.987417 0.033974	-0.000180 0.971238 0.989182 -0.000279	0.025945 0.981546 0.986672 0.012837	0.002303 0.992286 0.994587 0.000685	-0.001175 0.992033 0.979956 0.002404	0.015187 0.989531 0.982231 0.006514	-0.000609 0.997962 0.988219 -0.002459	0.013228 0.992748 0.984162 0.000186	-0.006363 0.996845 0.989984 -0.005360	0.022274 0.987628 0.989946 0.018461	-0.001344 0.983497 0.994977 0.000012	11 0.014175 9999
14 22	12 9	14 22	0.130775 0.956571 0.908538 0.023904	0.013221 0.989530 0.982962 0.008078	0.000114 0.984065 0.999692 0.000314	0.000002 0.971238 0.998484 -0.000352	0.032326 0.981546 0.986681 0.020413	-0.009714 0.992286 0.992181 -0.010986	-0.002080 0.992033 0.987445 0.001161	0.010549 0.989531 0.979703 -0.000724	0.043198 0.997962 0.991148 0.043288	0.019891 0.992748 0.983456 0.012692	-0.001363 0.996845 0.996369 -0.000999	0.000002 0.987628 0.999826 -0.000368	0.010180 0.983497 0.988675 0.001624	8 0.032168 9999
14 23	12 20	14 23	0.118110 0.956571 0.872608 -0.000092	-0.027753 0.989530 0.984797 -0.018229	0.000607 0.984065 0.973449 -0.008821	0.000218 0.971238 0.971771 0.000497	-0.035389 0.981546 0.986784 -0.023675	-0.006281 0.992286 0.989215 -0.003754	-0.023509 0.992033 0.990714 -0.024954	-0.041798 0.989531 0.989791 -0.036859	-0.001031 0.997962 0.991580 -0.004101	-0.044651 0.992748 0.986136 -0.037108	0.024821 0.996845 0.965403 0.025222	0.007392 0.987628 0.988622 0.006092	-0.001634 0.983497 0.995136 -0.003385	0 0.000000 9999
14 24	12 18	14 24	0.103212 0.956571 0.912463 0.000715	0.019549 0.989530 0.991124 0.022877	-0.000068 0.984065 0.988133 -0.002079	0.000005 0.971238 0.988355 -0.003452	0.006468 0.981546 0.991579 0.005696	-0.018979 0.992286 0.992832 -0.017099	-0.024345 0.992033 0.981970 -0.025202	0.005241 0.989531 0.995674 0.004179	-0.000728 0.997962 0.995996 -0.001862	-0.000053 0.992748 0.984700 -0.002876	-0.000096 0.996845 0.996377 -0.002029	-0.000060 0.987628 0.992245 -0.001254	-0.031200 0.983497 0.995620 -0.033928	6 -0.004245 9999
14 25	12 20	14 25	0.116513 0.956571 0.902886 0.025311	-0.023300 0.989530 0.990490 -0.030958	0.005429 0.984065 0.991572 0.002526	0.001001 0.971238 0.991431 -0.000597	0.006961 0.981546 0.984683 -0.012897	-0.002573 0.992286 0.985602 -0.004176	-0.014979 0.992033 0.990981 -0.015859	0.016961 0.989531 0.983242 0.002506	0.001763 0.997962 0.988272 0.001342	0.023038 0.992748 0.989214 0.013331	0.000945 0.996845 0.989141 0.000773	0.024103 0.987628 0.990495 0.022606	-0.005948 0.983497 0.995976 -0.007649	1 -0.027992 9999
14 26	12 20	14 26	0.109288 0.956571 0.867813 -0.003914	-0.017731 0.989530 0.991623 -0.013523	0.010203 0.984065 0.966880 0.004424	-0.005022 0.971238 0.967271 0.005592	-0.015858 0.981546 0.989333 -0.004167	-0.015173 0.992286 0.993294 -0.011812	-0.004343 0.992033 0.990177 -0.004233	-0.020773 0.989531 0.986795 -0.015339	-0.001025 0.997962 0.991290 -0.000842	-0.027393 0.992748 0.991815 -0.023804	-0.015472 0.996845 0.980970 -0.016343	0.016335 0.987628 0.986198 0.018428	-0.027562 0.983497 0.991073 -0.030579	0 0.000000 9999
14 27	12 20	14 27	0.131393 0.956571 0.863804 0.016963	0.031382 0.989530 0.983957 0.019243	-0.012971 0.984065 0.972221 -0.013292	0.034585 0.971238 0.965220 0.042024	-0.070728 0.981546 0.972199 -0.047719	-0.008903 0.992286 0.990132 -0.007737	-0.003377 0.992033 0.991203 -0.002498	-0.033229 0.989531 0.986090 -0.027384	-0.003415 0.997962 0.989154 -0.006252	-0.025883 0.992748 0.992234 -0.020787	-0.024882 0.996845 0.994597 -0.025877	-0.021779 0.987628 0.979098 -0.016194	-0.004417 0.983497 0.993038 -0.006563	4 -0.028451 9999
14 28	12 20	14 28	0.126264 0.956571 0.870438 0.021206	-0.014887 0.989530 0.984427 -0.003473	0.000707 0.984065 0.985622 -0.004543	0.000066 0.971238 0.985238 0.009914	-0.016792 0.981546 0.987070 -0.005345	0.024468 0.992286 0.985492 0.024644	0.026023 0.992033 0.991483 0.028166	-0.005009 0.989531 0.985193 0.008897	-0.000748 0.997962 0.990702 -0.001432	0.014528 0.992748 0.993811 0.016737	0.000078 0.996845 0.960561 -0.002843	-0.001823 0.987628 0.984522 -0.000693	-0.000257 0.983497 0.991811 0.000882	6 0.024439 9999
14 29	12 20	14 29	0.094537 0.956571 0.897908 -0.007275	-0.006069 0.989530 0.989048 -0.004991	0.001871 0.984065 0.982927 -0.000327	0.000047 0.971238 0.981871 -0.001015	-0.037100 0.981546 0.986217 -0.021550	0.003531 0.992286 0.991665 0.006728	0.023802 0.992033 0.990689 0.022870	-0.008683 0.989531 0.990531 -0.003325	-0.000244 0.997962 0.991850 0.000005	-0.018670 0.992748 0.990945 -0.014663	-0.001031 0.996845 0.989985 0.000637	-0.002407 0.987628 0.985838 -0.000368	-0.013910 0.983497 0.994686 -0.015785	0 0.000000 9999
14 30	12 20	14 30	0.096643 0.956571 0.901074 0.002321	0.002414 0.989530 0.992255 0.006673	0.003671 0.984065 0.988876 0.000118	0.000583 0.971238 0.988165 0.003448	-0.024915 0.981546 0.990425 -0.012874	-0.002507 0.992286 0.994225 0.000815	0.008341 0.992033 0.987584 0.005185	-0.035466 0.989531 0.986675 -0.025844	-0.000332 0.997962 0.987906 -0.001216	0.002294 0.992748 0.989256 0.007538	0.001240 0.996845 0.987999 -0.001207	-0.000040 0.987628 0.993121 -0.002203	-0.004839 0.983497 0.994101 -0.003426	7 -0.007745 9999
14 31	12 20	14 31	0.068633 0.956571 0.919211 -0.020656	-0.010513 0.989530 0.987861 -0.004375	0.002053 0.984065 0.989064 0.000089	0.000326 0.971238 0.988756 0.005759	-0.016553 0.981546 0.993550 -0.006174	-0.000554 0.992286 0.988846 0.004600	-0.004658 0.992033 0.990756 -0.005376	-0.007879 0.989531 0.978982 0.006731	-0.000018 0.997962 0.989750 -0.000548	-0.005585 0.992748 0.994296 -0.002254	-0.001703 0.996845 0.991935 0.000008	-0.014576 0.987628 0.992686 -0.014113	-0.005551 0.983497 0.994975 -0.010015	0 0.000000 9999
14 32	12 8	14 32	0.020145 0.956571 0.990293 0.007081	0.001187 0.989530 0.988842 -0.003721	0.000009 0.984065 0.991301 -0.001106	-0.002366 0.971238 0.990747 -0.002737	0.001766 0.981546 0.995330 0.001717	0.008876 0.992286 0.986767 0.018748	0.009408 0.992033 0.993233 0.009377	0.007547 0.989531 0.990494 0.006785	0.000119 0.997962 0.988594 -0.000555	0.000757 0.992748 0.982089 0.007122	0.000071 0.996845 0.998861 -0.000905	0.000012 0.987628 0.993291 -0.001484	0.000325 0.983497 0.995863 -0.001567	6 0.008149 9999
14 33	12 17	14 33	0.090225 0.956571 0.921442 -0.002186	0.024209 0.989530 0.979549 0.014278	0.000087 0.984065 0.988308 -0.002344	0.000156 0.971238 0.976688 -0.005603	-0.002266 0.981546 0.993292 -0.010636	0.018841 0.992286 0.990236 0.021003	-0.029985 0.992033 0.987532 -0.025327	-0.007949 0.989531 0.992735 -0.015811	-0.000278 0.997962 0.979775 0.003158	-0.003611 0.992748 0.992848 -0.002700	0.001400 0.996845 0.991304 0.003030	-0.000200 0.987628 0.988528 -0.002797	0.037067 0.983497 0.995288 0.035623	0 0.000000 9999
14 34	12 20	14 34	0.106458 0.956571 0.870000 -0.002161	-0.008967 0.989530 0.992276 -0.009828	-0.002512 0.984065 0.961364 -0.001317	-0.000063 0.971238 0.958320 0.001758	0.017559 0.981546 0.982582 0.025947	0.001494 0.992286 0.990832 -0.001339	0.000013 0.992033 0.993870 -0.000442	0.012706 0.989531 0.992241 0.008493	-0.003223 0.997962 0.987551 -0.005426	-0.010326 0.992748 0.993552 -0.005490	-0.006160 0.996845 0.980497 -0.006133	0.001055 0.987628 0.986991 -0.000588	-0.023533 0.983497 0.994921 -0.019299	0 0.000000 9999
14 35	12 13	14 35	0.118805 0.956571 0.947077 0.061802	-0.068628 0.989530 0.964682 -0.066063	-0.000060 0.984065 0.999906 -0.000162	0.000003 0.971238 0.999969 -0.000040	-0.035608 0.981546 0.984759 -0.026630	0.024725 0.992286 0.988727 0.026418	0.035488 0.992033 0.990930 0.034873	-0.026047 0.989531 0.985723 -0.026712	-0.000502 0.997962 0.985102 -0.001191	-0.011181 0.992748 0.990183 -0.011720	-0.000008 0.996845 0.998023 0.000278	-0.000409 0.987628 0.998979 -0.000445	-0.000805 0.983497 0.994280 -0.005007	1 -0.063897 29
14 36	12 19	14 36	0.105573 0.956571 0.888239 -0.002902	0.053244 0.989530 0.983821 0.045308	-0.032662 0.984065 0.953411 -0.033816	-0.000999 0.971238 0.954099 -0.000783	-0.028825 0.981546 0.988410 -0.016135	0.012073 0.992286 0.991816 0.010790	0.006079 0.992033 0.992939 0.005419	-0.022030 0.989531 0.993826 -0.016716	-0.000844 0.997962 0.992905 -0.002214	-0.013483 0.992748 0.990020 -0.006500	0.013085 0.996845 0.991402 0.011639	-0.004675 0.987628 0.987127 -0.002789	-0.016262 0.983497 0.996516 -0.020243	0 0.000000 9999
14 37	12 20	14 37	0.156071 0.956571 0.886127 0.051237	0.001587 0.989530 0.990797 -0.000131	0.008683 0.984065 0.982413 0.002803	0.000178 0.971238 0.981994 0.007175	-0.019619 0.981546 0.986327 -0.028803	-0.000315 0.992286 0.984783 -0.002678	0.043138 0.992033 0.991108 0.047010	-0.008395 0.989531 0.981275 -0.008309	0.031323 0.997962 0.992787 0.031510	0.022996 0.992748 0.990781 0.018430	0.006398 0.996845 0.984656 0.007191	0.006296 0.987628 0.988033 -0.000662	0.016482 0.983497 0.993088 0.012508	0 0.051237 62
14 38	12 20	14 38	0.136265 0.956571 0.876635 0.024665	-0.031345 0.989530 0.989886 -0.027009	-0.041901 0.984065 0.980810 -0.042499	0.032744 0.971238 0.981720 0.034608	-0.024691 0.981546 0.992431 -0.022513	-0.017476 0.992286 0.983828 -0.011198	-0.012239 0.992033 0.989233 -0.012924	-0.034229 0.989531 0.985367 -0.022890	-0.000249 0.997962 0.996568 0.000096	-0.036738 0.992748 0.990789 -0.032724	-0.002134 0.996845 0.953048 -0.003823	0.034536 0.987628 0.983592 0.032957	-0.007758 0.983497 0.996862 -0.010721	11 0.028511 9999
14 39	12 20	14 39	0.142042 0.956571 0.843449 0.010878	-0.028410 0.989530 0.982117 -0.016192	-0.001595 0.984065 0.983940 -0.005381	0.000051 0.971238 0.981973 0.007636	0.002561 0.981546 0.989042 0.015466	-0.006424 0.992286 0.985451 -0.006209	-0.009045 0.992033 0.991661 -0.010463	-0.033212 0.989531 0.977484 -0.019493	-0.000072 0.997962 0.985947 -0.000152	-0.013650 0.992748 0.989475 -0.009673	0.002728 0.996845 0.950329 0.004008	0.001969 0.987628 0.988308 0.003500	0.001324 0.983497 0.986316 0.007213	7 -0.014562 9999
14 40	12 19	14 40	0.146282 0.956571 0.804020 -0.007173	-0.029341 0.989530 0.981196 -0.016065	-0.002745 0.984065 0.988078 0.001939	0.000152 0.971238 0.988653 -0.003095	-0.047414 0.981546 0.989267 -0.037393	-0.014299 0.992286 0.983556 -0.008868	0.011598 0.992033 0.989873 0.016326	-0.048780 0.989531 0.990566 -0.039408	0.005084 0.997962 0.986669 0.005913	-0.017478 0.992748 0.984581 -0.009874	-0.005022 0.996845 0.922103 -0.006485	0.005754 0.987628 0.975634 0.002047	0.055138 0.983497 0.995455 0.054440	0 0.000000 9999
14 41	12 20	14 41	0.102046 0.956571 0.937702 0.025785	-0.019177 0.989530 0.971349 -0.005338	0.002864 0.984065 0.994526 0.006425	0.001217 0.971238 0.993893 -0.005293	0.024308 0.981546 0.992571 0.017165	-0.027300 0.992286 0.978290 -0.027601	-0.015087 0.992033 0.993767 -0.016015	-0.026532 0.989531 0.981276 -0.011577	0.000542 0.997962 0.994627 0.000194	0.002675 0.992748 0.992342 0.006220	-0.020724 0.996845 0.991308 -0.021804	0.011021 0.987628 0.983201 0.014793	-0.002275 0.983497 0.991260 -0.005031	0 0.025785 9999
14 42	12 20	14 42	0.136367 0.956571 0.883604 0.030371	0.022877 0.989530 0.976224 0.009944	0.003484 0.984065 0.969005 0.001173	0.000181 0.971238 0.969831 0.011082	-0.033887 0.981546 0.987325 -0.018778	0.030240 0.992286 0.990782 0.033603	0.001677 0.992033 0.988497 0.006471	-0.001830 0.989531 0.993173 -0.003617	0.002854 0.997962 0.995213 0.001907	-0.013518 0.992748 0.991253 -0.005298	-0.029266 0.996845 0.987449 -0.031022	-0.013090 0.987628 0.991263 -0.009750	-0.016538 0.983497 0.994835 -0.024694	0 0.030371 9999
14 43	12 20	14 43	0.108458 0.956571 0.871328 -0.004240	-0.016997 0.989530 0.984435 -0.006058	-0.008140 0.984065 0.965816 -0.013589	0.000142 0.971238 0.965086 -0.000199	-0.023614 0.981546 0.990127 -0.011982	-0.032188 0.992286 0.990074 -0.030232	-0.030014 0.992033 0.988943 -0.028461	0.002553 0.989531 0.994465 0.006902	-0.000884 0.997962 0.992530 -0.002494	-0.004976 0.992748 0.990301 -0.000308	0.004056 0.996845 0.967109 0.001799	-0.011862 0.987628 0.985226 -0.017674	-0.008286 0.983497 0.995321 -0.011786	0 0.000000 9999
14 44	12 12	14 44	0.033914 0.956571 0.983044 0.010353	0.015758 0.989530 0.982267 0.023210	-0.152799 0.984065 0.978551 -0.154920	0.223483 0.971238 0.961794 0.226933	-0.004959 0.981546 0.992093 -0.007286	0.003383 0.992286 0.991075 0.003163	0.016703 0.992033 0.992462 0.016068	0.003509 0.989531 0.994059 0.006850	-0.001179 0.997962 0.993750 -0.004124	0.004942 0.992748 0.998514 0.006301	0.000566 0.996845 0.988887 -0.000268	-0.124254 0.987628 0.972615 -0.132043	-0.030400 0.983497 0.997857 -0.030410	6 0.012898 9999
14 45	12 19	14 45	0.081345 0.956571 0.880397 -0.035753	-0.010649 0.989530 0.986772 -0.016781	0.001526 0.984065 0.991810 0.000140	0.000263 0.971238 0.985561 -0.001695	0.036773 0.981546 0.980210 0.019647	0.040632 0.992286 0.990914 0.041528	-0.007182 0.992033 0.991361 -0.007852	-0.002680 0.989531 0.986725 -0.005075	-0.004298 0.997962 0.987613 -0.004459	-0.007885 0.992748 0.992470 -0.010743	-0.000761 0.996845 0.990750 -0.000330	0.010162 0.987628 0.989724 0.004656	0.027566 0.983497 0.992584 0.027450	0 0.000000 9999
14 46	12 10	14 46	0.137707 0.956571 0.910232 0.038259	0.003560 0.989530 0.961077 -0.017549	-0.012030 0.984065 0.966182 -0.017760	0.000043 0.971238 0.718295 0.025036	0.000862 0.981546 0.979402 -0.018229	-0.011066 0.992286 0.988747 -0.008760	-0.031940 0.992033 0.987008 -0.032720	0.005727 0.989531 0.991183 0.009203	-0.001168 0.997962 0.973903 0.003138	-0.018920 0.992748 0.991740 -0.016083	-0.000027 0.996845 0.990567 -0.002318	0.013654 0.987628 0.600073 0.018869	-0.059470 0.983497 0.990416 -0.071683	0 0.038259 9999
14 47	12 2	14 47	0.098249 0.956571 0.956098 0.051035	-0.018097 0.989530 0.983588 -0.011433	-0.013395 0.984065 0.950971 -0.008014	0.021752 0.971238 0.712494 0.026895	-0.020600 0.981546 0.991332 -0.020058	0.013526 0.992286 0.978169 0.017819	-0.012817 0.992033 0.990423 -0.017357	-0.041447 0.989531 0.983726 -0.035979	0.029982 0.997962 0.966979 0.030034	-0.018951 0.992748 0.989762 -0.016199	-0.002029 0.996845 0.962947 -0.001084	0.008708 0.987628 0.593155 -0.002366	0.109055 0.983497 0.977864 0.103367	0 0.051035 64
14 48	12 7	14 48	0.123974 0.956571 0.875885 0.010722	-0.029764 0.989530 0.965556 -0.012266	-0.001555 0.984065 0.973023 -0.004220	0.000442 0.971238 0.971585 0.002663	-0.027109 0.981546 0.991669 -0.017464	0.008562 0.992286 0.989039 0.010710	0.024272 0.992033 0.987113 0.018054	0.002442 0.989531 0.991516 0.008892	0.001095 0.997962 0.989315 0.001007	-0.009797 0.992748 0.991917 -0.006558	-0.006874 0.996845 0.981317 -0.006887	0.005959 0.987628 0.957735 0.001711	-0.004238 0.983497 0.997397 -0.006466	0 0.010722 9999
15 16	20 12	15 16	0.161346 0.925024 0.912988 0.033247	-0.071459 0.972860 0.967902 -0.045184	-0.000106 0.984893 0.971910 0.006368	-0.000153 0.984646 0.971962 0.005354	-0.000420 0.991851 0.980780 0.008130	-0.008368 0.982877 0.992826 -0.004182	0.005329 0.993038 0.986069 0.011269	-0.008221 0.976588 0.984571 0.000343	0.000526 0.994784 0.988323 0.005161	-0.029884 0.994121 0.978871 -0.035639	-0.026631 0.967846 0.996709 -0.019880	-0.000549 0.987389 0.970196 -0.011293	-0.001859 0.996809 0.994938 -0.002793	1 -0.038759 9999
15 17	20 20	15 17	0.191671 0.925024 0.889267 0.044511	-0.084034 0.972860 0.982101 -0.058734	-0.010441 0.984893 0.931347 -0.031209	-0.009725 0.984646 0.933114 -0.031079	0.023077 0.991851 0.975906 0.012159	-0.028147 0.982877 0.993874 -0.027813	0.021216 0.993038 0.993959 0.018232	-0.003355 0.976588 0.988961 -0.018874	-0.004423 0.994784 0.995711 -0.005172	0.011463 0.994121 0.991935 0.006835	-0.020264 0.967846 0.991493 -0.011882	-0.057471 0.987389 0.973272 -0.037028	-0.002918 0.996809 0.995881 -0.002235	1 -0.051130 -9
15 18	20 19	15 18	0.167138 0.925024 0.906188 0.022210	0.018692 0.972860 0.988384 0.004878	0.019357 0.984893 0.978795 0.022329	0.019285 0.984646 0.979514 0.022613	-0.014513 0.991851 0.991968 -0.021177	-0.010260 0.982877 0.986457 -0.002720	-0.028396 0.993038 0.989433 -0.027199	-0.027136 0.976588 0.991956 -0.026342	0.049463 0.994784 0.991482 0.050265	0.002733 0.994121 0.989486 0.003899	-0.041071 0.967846 0.991256 -0.022228	-0.013832 0.987389 0.984867 -0.003524	-0.024552 0.996809 0.995313 -0.025441	8 0.033412 9999
15 19	20 16	15 19	0.066083 0.925024 0.976045 0.004081	0.067706 0.972860 0.982156 0.041114	0.040094 0.984893 0.988925 0.041611	0.040469 0.984646 0.988143 0.043518	-0.000661 0.991851 0.984593 0.009897	0.038374 0.982877 0.985042 0.024669	0.031538 0.993038 0.990254 0.030424	0.041467 0.976588 0.989736 0.025213	-0.017513 0.994784 0.993140 -0.017394	-0.000108 0.994121 0.949926 -0.003505	-0.019009 0.967846 0.988813 0.002589	0.028995 0.987389 0.991409 0.016658	-0.000544 0.996809 0.996618 -0.000709	6 0.011143 9999
15 20	20 18	15 20	0.098181 0.925024 0.944471 -0.006794	0.001726 0.972860 0.992186 -0.008737	0.005036 0.984893 0.970338 0.000600	0.004957 0.984646 0.972039 0.000642	0.029839 0.991851 0.986409 0.023206	0.002781 0.982877 0.991552 0.000225	0.035803 0.993038 0.987372 0.032423	0.011577 0.976588 0.986270 -0.000676	-0.000099 0.994784 0.994778 -0.000690	0.034379 0.994121 0.987171 0.034628	-0.015925 0.967846 0.988072 0.001610	-0.002331 0.987389 0.982352 0.017750	-0.000083 0.996809 0.997924 0.000969	0 0.000000 9999
15 21	20 20	15 21	0.162484 0.925024 0.891339 0.011589	0.024697 0.972860 0.994549 0.020703	0.003828 0.984893 0.987417 0.000525	0.003170 0.984646 0.989182 -0.001610	0.008926 0.991851 0.986672 0.013444	-0.005625 0.982877 0.994587 -0.004893	-0.004178 0.993038 0.979956 -0.001150	-0.022635 0.976588 0.982231 -0.003289	0.060995 0.994784 0.988219 0.059524	-0.023706 0.994121 0.984162 -0.019831	-0.010925 0.967846 0.989984 -0.001916	0.013269 0.987389 0.989946 0.005863	-0.000958 0.996809 0.994977 -0.002980	8 0.026264 9999
15 22	20 9	15 22	0.148732 0.925024 0.908538 0.016347	0.008961 0.972860 0.982962 0.025989	0.000093 0.984893 0.999692 0.001046	-0.000210 0.984646 0.998484 0.002116	-0.010317 0.991851 0.986681 -0.006101	-0.005119 0.982877 0.992181 -0.000660	-0.000798 0.993038 0.987445 0.000407	-0.047552 0.976588 0.979703 -0.027365	-0.011937 0.994784 0.991148 -0.014994	-0.016921 0.994121 0.983456 -0.011310	0.011580 0.967846 0.996369 0.005391	-0.000154 0.987389 0.999826 -0.000898	0.014246 0.996809 0.988675 0.014768	7 -0.021150 9999
15 23	20 20	15 23	0.162324 0.925024 0.872608 0.002045	0.040034 0.972860 0.984797 0.017747	0.022442 0.984893 0.973449 0.020523	0.023111 0.984646 0.971771 0.020528	0.010553 0.991851 0.986784 0.003838	0.028218 0.982877 0.989215 0.025089	0.009101 0.993038 0.990714 0.009343	0.001402 0.976588 0.989791 -0.001502	0.015138 0.994784 0.991580 0.011941	0.005000 0.994121 0.986136 0.002508	0.093316 0.967846 0.965403 0.048767	0.025048 0.987389 0.988622 0.015818	-0.000863 0.996809 0.995136 -0.000068	10 0.009986 9999
15 24	20 18	15 24	0.134757 0.925024 0.912463 0.003171	0.019408 0.972860 0.991124 0.015591	-0.010518 0.984893 0.988133 -0.010024	-0.010521 0.984646 0.988355 -0.009931	0.004136 0.991851 0.991579 0.004185	0.000904 0.982877 0.992832 0.000259	-0.026374 0.993038 0.981970 -0.021774	0.011713 0.976588 0.995674 0.016180	-0.000629 0.994784 0.995996 -0.001958	-0.015969 0.994121 0.984700 -0.014403	-0.006335 0.967846 0.996377 -0.006562	0.000949 0.987389 0.992245 -0.004135	-0.000032 0.996809 0.995620 0.000439	6 -0.008309 9999
15 25	20 20	15 25	0.142482 0.925024 0.902886 0.003607	-0.030954 0.972860 0.990490 -0.016103	-0.004989 0.984893 0.991572 -0.005359	-0.002322 0.984646 0.991431 -0.004451	-0.015872 0.991851 0.984683 -0.010031	-0.014912 0.982877 0.985602 -0.005234	0.007430 0.993038 0.990981 0.009319	-0.057526 0.976588 0.983242 -0.038410	0.017671 0.994784 0.988272 0.012528	0.009149 0.994121 0.989214 0.013933	-0.021305 0.967846 0.989141 -0.000133	0.025804 0.987389 0.990495 0.016346	-0.015058 0.996809 0.995976 -0.015446	7 -0.011771 9999
15 26	20 20	15 26	0.162141 0.925024 0.867813 0.009801	0.018599 0.972860 0.991623 0.005493	0.013873 0.984893 0.966880 0.007551	0.014843 0.984646 0.967271 0.007397	-0.005643 0.991851 0.989333 -0.012015	0.007135 0.982877 0.993294 0.005764	-0.007891 0.993038 0.990177 -0.010387	0.025370 0.976588 0.986795 0.010142	-0.001634 0.994784 0.991290 -0.000377	-0.001690 0.994121 0.991815 -0.004754	0.067696 0.967846 0.980970 0.033500	-0.008790 0.987389 0.986198 -0.019337	-0.001429 0.996809 0.991073 -0.001074	10 0.018120 9999
15 27	20 20	15 27	0.158499 0.925024 0.863804 -0.009084	-0.066842 0.972860 0.983957 -0.046701	0.026442 0.984893 0.972221 0.022752	0.025059 0.984646 0.965220 0.017555	0.026903 0.991851 0.972199 0.013948	0.010458 0.982877 0.990132 0.010132	-0.009305 0.993038 0.991203 -0.011971	0.037046 0.976588 0.986090 0.020419	-0.001736 0.994784 0.989154 -0.005170	0.018522 0.994121 0.992234 0.016955	-0.000114 0.967846 0.994597 0.005423	-0.026502 0.987389 0.979098 -0.003855	-0.000197 0.996809 0.993038 0.000395	0 0.000000 9999
15 28	20 20	15 28	0.162798 0.925024 0.870438 0.010104	0.034678 0.972860 0.984427 0.007927	0.011252 0.984893 0.985622 0.011811	0.012281 0.984646 0.985238 0.012241	0.002404 0.991851 0.987070 -0.003249	-0.004695 0.982877 0.985492 -0.016358	-0.016778 0.993038 0.991483 -0.016368	0.028603 0.976588 0.985193 0.010270	-0.000892 0.994784 0.990702 -0.003403	-0.001041 0.994121 0.993811 -0.003536	0.076557 0.967846 0.960561 0.018245	0.005754 0.987389 0.984522 -0.008284	-0.006189 0.996809 0.991811 -0.008660	10 0.013577 9999
15 29	20 20	15 29	0.146396 0.925024 0.897908 0.004488	-0.012800 0.972860 0.989048 -0.003141	0.005996 0.984893 0.982927 0.007904	0.005437 0.984646 0.981871 0.008643	0.020999 0.991851 0.986217 0.014966	-0.004480 0.982877 0.991665 -0.000290	0.025613 0.993038 0.990689 0.025049	0.000489 0.976588 0.990531 -0.006170	-0.000378 0.994784 0.991850 0.001694	-0.000563 0.994121 0.990945 -0.003128	0.030359 0.967846 0.989985 0.023074	0.012829 0.987389 0.985838 0.026742	-0.000592 0.996809 0.994686 -0.000920	11 0.010955 9999
15 30	20 20	15 30	0.158744 0.925024 0.901074 0.021428	0.031957 0.972860 0.992255 0.018558	-0.022338 0.984893 0.988876 -0.017568	-0.021077 0.984646 0.988165 -0.014642	-0.008566 0.991851 0.990425 -0.013337	-0.006319 0.982877 0.994225 -0.007915	-0.000273 0.993038 0.987584 -0.002952	0.033025 0.976588 0.986675 0.018386	0.000056 0.994784 0.987906 0.003992	-0.006107 0.994121 0.989256 -0.006279	0.026439 0.967846 0.987999 0.007489	-0.024884 0.987389 0.993121 -0.021345	-0.000037 0.996809 0.994101 -0.000487	0 0.021428 9999
15 31	20 20	15 31	0.126227 0.925024 0.919211 0.011076	0.039085 0.972860 0.987861 0.022766	0.000647 0.984893 0.989064 0.007480	0.000226 0.984646 0.988756 0.006215	0.018681 0.991851 0.993550 0.014895	-0.005270 0.982877 0.988846 -0.009422	0.002131 0.993038 0.990756 0.001382	0.014784 0.976588 0.978982 -0.004009	0.001330 0.994784 0.989750 0.002972	-0.009044 0.994121 0.994296 -0.010696	-0.007622 0.967846 0.991935 -0.017245	-0.024166 0.987389 0.992686 -0.021331	0.001838 0.996809 0.994975 0.000118	4 0.012844 9999
15 32	20 8	15 32	0.018644 0.925024 0.990293 -0.004963	0.018287 0.972860 0.988842 0.028056	-0.005419 0.984893 0.991301 -0.004229	-0.001583 0.984646 0.990747 -0.003792	-0.002821 0.991851 0.995330 -0.002168	0.023898 0.982877 0.986767 0.021440	-0.012018 0.993038 0.993233 -0.011987	0.002504 0.976588 0.990494 0.006338	0.000119 0.994784 0.988594 -0.001729	-0.000316 0.994121 0.982089 -0.005945	0.000585 0.967846 0.998861 0.000124	0.005086 0.987389 0.993291 -0.000088	-0.000036 0.996809 0.995863 0.001394	0 0.000000 9999
15 33	20 17	15 33	0.109598 0.925024 0.921442 -0.006764	-0.033136 0.972860 0.979549 -0.008137	0.009762 0.984893 0.988308 0.014143	0.037727 0.984646 0.976688 0.036806	-0.020481 0.991851 0.993292 -0.019297	0.009734 0.982877 0.990236 0.008006	-0.020266 0.993038 0.987532 -0.020177	-0.016458 0.976588 0.992735 -0.008158	0.000734 0.994784 0.979775 0.008387	0.005042 0.994121 0.992848 0.003924	0.011387 0.967846 0.991304 0.011234	-0.011633 0.987389 0.988528 -0.014527	-0.001107 0.996809 0.995288 -0.001628	0 0.000000 9999
15 34	20 20	15 34	0.159372 0.925024 0.870000 -0.001998	-0.000151 0.972860 0.992276 0.000548	-0.035648 0.984893 0.961364 -0.029726	-0.038618 0.984646 0.958320 -0.031467	0.001055 0.991851 0.982582 -0.003498	-0.007025 0.982877 0.990832 -0.001550	-0.021074 0.993038 0.993870 -0.020822	-0.003434 0.976588 0.992241 -0.000485	-0.006908 0.994784 0.987551 -0.010139	-0.026998 0.994121 0.993552 -0.030151	0.049976 0.967846 0.980497 0.018901	0.039573 0.987389 0.986991 0.034176	-0.012326 0.996809 0.994921 -0.012684	0 0.000000 9999
15 35	20 13	15 35	0.051685 0.925024 0.947077 -0.022231	-0.002621 0.972860 0.964682 -0.008665	0.000140 0.984893 0.999906 -0.000539	0.000127 0.984646 0.999969 -0.000089	0.016602 0.991851 0.984759 0.009280	-0.006682 0.982877 0.988727 -0.008436	0.002406 0.993038 0.990930 0.007096	-0.004281 0.976588 0.985723 -0.010168	-0.000471 0.994784 0.985102 -0.002903	-0.013437 0.994121 0.990183 -0.010640	0.003169 0.967846 0.998023 0.005911	-0.002240 0.987389 0.998979 -0.002122	-0.000028 0.996809 0.994280 0.000940	0 0.000000 9999
15 36	20 19	15 36	0.164628 0.925024 0.888239 0.023333	-0.034685 0.972860 0.983821 -0.011576	-0.007029 0.984893 0.953411 -0.004718	-0.009590 0.984646 0.954099 -0.005817	0.005404 0.991851 0.988410 0.001639	-0.015731 0.982877 0.991816 -0.017434	0.000776 0.993038 0.992939 -0.000228	0.012489 0.976588 0.993826 0.002515	-0.001627 0.994784 0.992905 -0.003897	0.036031 0.994121 0.990020 0.033973	-0.008328 0.967846 0.991402 -0.005223	-0.038490 0.987389 0.987127 -0.024322	-0.000415 0.996809 0.996516 -0.000896	9 0.028155 9999
15 37	20 20	15 37	0.147120 0.925024 0.886127 -0.003639	-0.020578 0.972860 0.990797 -0.019024	-0.014225 0.984893 0.982413 -0.021845	-0.015829 0.984646 0.981994 -0.023096	-0.006142 0.991851 0.986327 -0.004329	-0.021772 0.982877 0.984783 -0.020136	0.022989 0.993038 0.991108 0.024912	-0.003142 0.976588 0.981275 0.001095	-0.004398 0.994784 0.992787 -0.008939	-0.018612 0.994121 0.990781 -0.016080	0.002052 0.967846 0.984656 -0.019904	0.020694 0.987389 0.988033 0.007033	-0.000192 0.996809 0.993088 -0.000907	0 0.000000 9999
15 38	20 20	15 38	0.163611 0.925024 0.876635 0.010948	0.004288 0.972860 0.989886 -0.013500	0.006806 0.984893 0.980810 0.003673	0.006046 0.984646 0.981720 0.002976	-0.009823 0.991851 0.992431 -0.008385	0.019800 0.982877 0.983828 0.000011	-0.007581 0.993038 0.989233 -0.007441	0.031907 0.976588 0.985367 0.009729	0.007367 0.994784 0.996568 0.004335	-0.006231 0.994121 0.990789 -0.007353	0.102470 0.967846 0.953048 0.042542	0.036797 0.987389 0.983592 0.022668	0.001646 0.996809 0.996862 0.002811	10 0.021581 9999
15 39	20 20	15 39	0.210828 0.925024 0.843449 0.039202	0.014169 0.972860 0.982117 -0.014713	-0.036330 0.984893 0.983940 -0.037327	-0.035988 0.984646 0.981973 -0.038801	0.002411 0.991851 0.989042 -0.002275	0.011253 0.982877 0.985451 -0.000861	-0.005695 0.993038 0.991661 -0.000265	0.012979 0.976588 0.977484 -0.012135	-0.000652 0.994784 0.985947 -0.004077	-0.040082 0.994121 0.989475 -0.041984	0.109962 0.967846 0.950329 0.046568	0.017551 0.987389 0.988308 0.007784	0.000434 0.996809 0.986316 0.000794	10 0.042727 103
15 40	20 19	15 40	0.238144 0.925024 0.804020 0.047232	0.053079 0.972860 0.981196 0.027515	-0.035612 0.984893 0.988078 -0.033547	-0.035646 0.984646 0.988653 -0.033018	0.057302 0.991851 0.989267 0.049285	0.044724 0.982877 0.983556 0.028470	0.013532 0.993038 0.989873 0.015166	0.045473 0.976588 0.990566 0.028979	0.003385 0.994784 0.986669 0.001235	0.015699 0.994121 0.984581 0.011629	0.152024 0.967846 0.922103 0.079496	0.079443 0.987389 0.975634 0.059844	0.000808 0.996809 0.995455 -0.000888	10 0.061276 34
15 41	20 20	15 41	0.120447 0.925024 0.937702 0.007182	0.098930 0.972860 0.971349 0.065493	-0.025666 0.984893 0.994526 -0.025050	-0.025459 0.984646 0.993893 -0.024698	-0.019014 0.991851 0.992571 -0.012005	0.048179 0.982877 0.978290 0.033014	-0.016462 0.993038 0.993767 -0.013765	0.060701 0.976588 0.981276 0.041406	-0.000417 0.994784 0.994627 -0.001039	-0.000624 0.994121 0.992342 -0.001107	-0.016648 0.967846 0.991308 -0.006834	0.029947 0.987389 0.983201 0.015368	-0.005534 0.996809 0.991260 -0.005547	7 0.017245 9999
15 42	20 20	15 42	0.179037 0.925024 0.883604 0.021401	-0.078492 0.972860 0.976224 -0.050269	-0.038946 0.984893 0.969005 -0.054311	-0.038596 0.984646 0.969831 -0.055428	0.040173 0.991851 0.987325 0.032051	-0.012495 0.982877 0.990782 -0.012097	-0.006058 0.993038 0.988497 -0.000559	0.007251 0.976588 0.993173 0.000431	-0.002019 0.994784 0.995213 -0.002576	0.006310 0.994121 0.991253 0.003546	0.033826 0.967846 0.987449 0.020673	-0.031139 0.987389 0.991263 -0.021326	0.000042 0.996809 0.994835 0.001916	3 -0.034441 9999
15 43	20 20	15 43	0.175327 0.925024 0.871328 0.022180	0.047537 0.972860 0.984435 0.026699	0.032056 0.984893 0.965816 0.029370	0.033157 0.984646 0.965086 0.029302	0.007693 0.991851 0.990127 0.003120	-0.010664 0.982877 0.990074 -0.021311	0.007596 0.993038 0.988943 0.007620	0.023325 0.976588 0.994465 0.017006	0.000110 0.994784 0.992530 -0.000662	0.026401 0.994121 0.990301 0.022857	0.042819 0.967846 0.967109 -0.006042	0.017958 0.987389 0.985226 0.005946	-0.002013 0.996809 0.995321 0.000053	9 0.022516 9999
15 44	20 12	15 44	0.022268 0.925024 0.983044 -0.007039	0.011987 0.972860 0.982267 0.006536	0.001022 0.984893 0.978551 -0.006246	0.000904 0.984646 0.961794 -0.006576	-0.003263 0.991851 0.992093 0.000947	-0.003119 0.982877 0.991075 -0.007530	-0.010780 0.993038 0.992462 -0.010362	-0.008322 0.976588 0.994059 -0.013309	0.000506 0.994784 0.993750 0.002028	0.001207 0.994121 0.998514 0.001554	-0.011066 0.967846 0.988887 -0.003632	0.002232 0.987389 0.972615 -0.004348	-0.000022 0.996809 0.997857 0.000468	0 0.000000 9999
15 45	20 19	15 45	0.145950 0.925024 0.880397 -0.010022	-0.017128 0.972860 0.986772 0.001137	-0.017475 0.984893 0.991810 -0.013832	0.005049 0.984646 0.985561 0.006344	-0.018905 0.991851 0.980210 -0.010504	0.003041 0.982877 0.990914 0.002811	0.002073 0.993038 0.991361 0.001570	-0.010102 0.976588 0.986725 0.001570	-0.000045 0.994784 0.987613 0.000248	-0.020972 0.994121 0.992470 -0.021311	-0.030458 0.967846 0.990750 -0.009683	0.008929 0.987389 0.989724 0.005141	-0.020067 0.996809 0.992584 -0.020700	0 0.000000 9999
15 46	20 10	15 46	0.114576 0.925024 0.910232 -0.001610	-0.011819 0.972860 0.961077 0.005514	-0.034650 0.984893 0.966182 -0.032012	-0.029483 0.984646 0.718295 -0.024479	-0.013561 0.991851 0.979402 -0.005723	-0.006859 0.982877 0.988747 -0.011941	-0.021145 0.993038 0.987008 -0.020182	0.018653 0.976588 0.991183 0.010867	-0.042466 0.994784 0.973903 -0.038251	0.014626 0.994121 0.991740 0.013981	-0.024194 0.967846 0.990567 -0.011806	0.020057 0.987389 0.600073 -0.003733	-0.001488 0.996809 0.990416 0.000357	0 0.000000 9999
15 47	20 2	15 47	0.077925 0.925024 0.956098 0.012814	0.034176 0.972860 0.983588 0.011354	0.018548 0.984893 0.950971 0.010315	0.018502 0.984646 0.712494 -0.005699	0.008943 0.991851 0.991332 0.007130	0.006538 0.982877 0.978169 -0.009921	0.005566 0.993038 0.990423 0.003746	0.022221 0.976588 0.983726 0.008215	0.023305 0.994784 0.966979 0.017408	-0.000711 0.994121 0.989762 -0.001938	-0.061825 0.967846 0.962947 -0.018182	0.030469 0.987389 0.593155 0.008103	-0.002002 0.996809 0.977864 -0.007635	0 0.012814 9999
15 48	20 7	15 48	0.164963 0.925024 0.875885 0.005968	0.098547 0.972860 0.965556 0.062869	0.004426 0.984893 0.973023 0.007528	0.005492 0.984646 0.971585 0.007600	0.029288 0.991851 0.991669 0.027821	-0.015376 0.982877 0.989039 -0.016065	-0.005145 0.993038 0.987113 -0.009355	0.015128 0.976588 0.991516 0.005506	0.004320 0.994784 0.989315 0.000284	0.000178 0.994121 0.991917 -0.003132	0.066190 0.967846 0.981317 0.036801	0.034048 0.987389 0.957735 0.014041	0.000659 0.996809 0.997397 0.002489	0 0.005968 9999
16 17	12 20	16 17	0.181642 0.912988 0.889267 0.027942	0.008739 0.967902 0.982101 -0.008650	-0.002033 0.971910 0.931347 0.014414	-0.002009 0.971962 0.933114 0.014426	-0.056177 0.980780 0.975906 -0.036090	0.014906 0.992826 0.993874 0.014034	-0.011251 0.986069 0.993959 -0.008253	-0.013925 0.984571 0.988961 -0.012262	-0.019040 0.988323 0.995711 -0.017793	-0.013003 0.978871 0.991935 -0.014440	0.005771 0.996709 0.991493 0.004572	-0.002994 0.970196 0.973272 0.015046	-0.019510 0.994938 0.995881 -0.017529	4 -0.031756 9999
16 18	12 19	16 18	0.195626 0.912988 0.906188 0.047841	0.023759 0.967902 0.988384 0.035494	-0.042125 0.971910 0.978795 -0.038967	-0.042891 0.971962 0.979514 -0.040754	-0.020922 0.980780 0.991968 -0.010089	-0.021136 0.992826 0.986457 -0.021660	0.041773 0.986069 0.989433 0.038333	0.030307 0.984571 0.991956 0.031730	-0.010094 0.988323 0.991482 -0.005986	0.082947 0.978871 0.989486 0.078414	-0.016514 0.996709 0.991256 -0.019741	0.055727 0.970196 0.984867 0.054753	-0.032166 0.994938 0.995313 -0.033784	9 0.061249 -9
16 19	12 16	16 19	0.083271 0.912988 0.976045 0.019579	-0.054970 0.967902 0.982156 -0.038315	0.000213 0.971910 0.988925 0.003805	0.000296 0.971962 0.988143 0.003816	0.015728 0.980780 0.984593 0.003843	-0.018113 0.992826 0.985042 -0.020791	-0.024662 0.986069 0.990254 -0.027789	-0.026037 0.984571 0.989736 -0.024553	-0.010637 0.988323 0.993140 -0.010385	0.003045 0.978871 0.949926 -0.002732	-0.000244 0.996709 0.988813 -0.002144	-0.000482 0.970196 0.991409 -0.012456	-0.002284 0.994938 0.996618 -0.000705	1 -0.027389 9999
16 20	12 18	16 20	0.125353 0.912988 0.944471 0.017402	-0.015489 0.967902 0.992186 0.000064	-0.000481 0.971910 0.970338 -0.017372	-0.000609 0.971962 0.972039 -0.016886	-0.016525 0.980780 0.986409 0.001005	-0.020053 0.992826 0.991552 -0.019720	-0.034097 0.986069 0.987372 -0.028913	0.036151 0.984571 0.986270 0.025116	0.000912 0.988323 0.994778 0.001514	0.020696 0.978871 0.987171 0.018751	-0.001057 0.996709 0.988072 -0.005352	0.000501 0.970196 0.982352 0.014815	-0.000719 0.994938 0.997924 0.000122	6 -0.022431 9999
16 21	12 20	16 21	0.166739 0.912988 0.891339 0.013766	-0.004601 0.967902 0.994549 0.001130	0.000033 0.971910 0.987417 -0.001500	0.000102 0.971962 0.989182 -0.002405	0.004670 0.980780 0.986672 -0.007165	0.013629 0.992826 0.994587 0.013022	0.000797 0.986069 0.979956 -0.011686	-0.036996 0.984571 0.982231 -0.036414	-0.018079 0.988323 0.988219 -0.015097	-0.030236 0.978871 0.984162 -0.026313	-0.015710 0.996709 0.989984 -0.018334	-0.000134 0.970196 0.989946 -0.006694	0.011245 0.994938 0.994977 0.012113	7 -0.022389 9999
16 22	12 9	16 22	0.229302 0.912988 0.908538 0.093454	0.095790 0.967902 0.982962 0.076461	-0.000100 0.971910 0.999692 -0.000356	-0.000077 0.971962 0.998484 -0.001720	0.070002 0.980780 0.986681 0.057254	0.006998 0.992826 0.992181 0.006013	0.037776 0.986069 0.987445 0.038051	-0.035046 0.984571 0.979703 -0.033904	0.017864 0.988323 0.991148 0.022521	0.066476 0.978871 0.983456 0.071863	-0.008302 0.996709 0.996369 -0.006603	-0.000085 0.970196 0.999826 -0.001401	0.009283 0.994938 0.988675 0.006672	0 0.093454 11
16 23	12 20	16 23	0.168691 0.912988 0.872608 0.005571	0.000605 0.967902 0.984797 0.022404	0.000470 0.971910 0.973449 0.004585	0.000626 0.971962 0.971771 0.004399	0.001426 0.980780 0.986784 0.010090	-0.016251 0.992826 0.989215 -0.016982	-0.003519 0.986069 0.990714 -0.002008	0.000991 0.984571 0.989791 0.005102	0.000916 0.988323 0.991580 0.005229	0.005135 0.978871 0.986136 -0.000651	-0.019833 0.996709 0.965403 -0.011727	0.000450 0.970196 0.988622 -0.007239	0.010049 0.994938 0.995136 0.008186	4 0.007497 9999
16 24	12 18	16 24	0.163317 0.912988 0.912463 0.025160	0.007362 0.967902 0.991124 0.014089	0.000096 0.971910 0.988133 0.000674	0.000158 0.971962 0.988355 0.000220	-0.001978 0.980780 0.991579 -0.001422	0.012921 0.992826 0.992832 0.011494	0.013612 0.986069 0.981970 0.005103	-0.010797 0.984571 0.995674 -0.009074	0.005566 0.988323 0.995996 0.009291	0.018034 0.978871 0.984700 0.021569	-0.000102 0.996709 0.996377 -0.001083	0.000040 0.970196 0.992245 -0.000514	0.000064 0.994938 0.995620 0.001718	0 0.025160 9999
16 25	12 20	16 25	0.142539 0.912988 0.902886 0.003598	0.022949 0.967902 0.990490 0.012239	0.000123 0.971910 0.991572 -0.001382	0.000246 0.971962 0.991431 -0.002997	0.029584 0.980780 0.984683 0.015103	0.006054 0.992826 0.985602 0.004612	0.009867 0.986069 0.990981 0.004907	0.019153 0.984571 0.983242 0.018059	0.010382 0.988323 0.988272 0.018077	0.001043 0.978871 0.989214 0.006951	0.000514 0.996709 0.989141 -0.002308	-0.000053 0.970196 0.990495 -0.005648	-0.003416 0.994938 0.995976 -0.004370	8 0.008065 9999
16 26	12 20	16 26	0.150647 0.912988 0.867813 -0.022099	-0.032408 0.967902 0.991623 -0.024735	-0.086054 0.971910 0.966880 -0.074801	-0.086932 0.971962 0.967271 -0.076614	-0.003606 0.980780 0.989333 0.011789	-0.000773 0.992826 0.993294 -0.002572	0.016059 0.986069 0.990177 0.015610	0.001383 0.984571 0.986795 -0.001706	-0.038916 0.988323 0.991290 -0.033049	0.004199 0.978871 0.991815 -0.001014	-0.016135 0.996709 0.980970 -0.012056	0.001252 0.970196 0.986198 -0.002701	0.010380 0.994938 0.991073 0.010345	0 0.000000 9999
16 27	12 20	16 27	0.184653 0.912988 0.863804 0.018057	0.033145 0.967902 0.983957 0.013820	-0.022932 0.971910 0.972221 -0.000326	-0.023542 0.971962 0.965220 -0.001716	-0.030414 0.980780 0.972199 -0.010032	0.007771 0.992826 0.990132 0.009479	-0.009660 0.986069 0.991203 -0.003654	-0.005378 0.984571 0.986090 0.002390	-0.009682 0.988323 0.989154 -0.005198	0.010239 0.978871 0.992234 0.006904	-0.008861 0.996709 0.994597 -0.007442	-0.017309 0.970196 0.979098 -0.006933	-0.004694 0.994938 0.993038 -0.004430	0 0.018057 9999
16 28	12 20	16 28	0.159355 0.912988 0.870438 -0.005726	-0.015587 0.967902 0.984427 0.003040	0.000415 0.971910 0.985622 0.002954	0.000367 0.971962 0.985238 0.002892	-0.013661 0.980780 0.987070 -0.007047	-0.021175 0.992826 0.985492 -0.020925	-0.001547 0.986069 0.991483 -0.000008	-0.017127 0.984571 0.985193 -0.012438	-0.037766 0.988323 0.990702 -0.036194	-0.008458 0.978871 0.993811 -0.007935	-0.024661 0.996709 0.960561 -0.016654	-0.000738 0.970196 0.984522 -0.016639	-0.000602 0.994938 0.991811 -0.002624	0 0.000000 9999
16 29	12 20	16 29	0.155568 0.912988 0.897908 0.007170	0.001691 0.967902 0.989048 0.000922	0.049343 0.971910 0.982927 0.034796	0.048726 0.971962 0.981871 0.036336	-0.036182 0.980780 0.986217 -0.021026	0.010773 0.992826 0.991665 0.009178	0.007473 0.986069 0.990689 0.010262	0.001508 0.984571 0.990531 -0.001766	-0.008343 0.988323 0.991850 -0.004725	-0.000814 0.978871 0.990945 -0.007340	0.005998 0.996709 0.989985 0.008178	-0.055244 0.970196 0.985838 -0.046413	0.007198 0.994938 0.994686 0.008085	4 -0.012278 9999
16 30	12 20	16 30	0.168955 0.912988 0.901074 0.026965	-0.027649 0.967902 0.992255 -0.018157	-0.000932 0.971910 0.988876 -0.008862	-0.001110 0.971962 0.988165 -0.007332	-0.013906 0.980780 0.990425 -0.003685	-0.008590 0.992826 0.994225 -0.008063	0.028059 0.986069 0.987584 0.021988	-0.007800 0.984571 0.986675 -0.007938	-0.003503 0.988323 0.987906 -0.005158	0.036455 0.978871 0.989256 0.036522	0.022605 0.996709 0.987999 0.026578	0.001070 0.970196 0.993121 -0.000589	-0.014552 0.994938 0.994101 -0.015185	9 0.031382 9999
16 31	12 20	16 31	0.112691 0.912988 0.919211 -0.011267	0.002810 0.967902 0.987861 0.014197	-0.000011 0.971910 0.989064 -0.005057	-0.000075 0.971962 0.988756 -0.003750	-0.027422 0.980780 0.993550 -0.020764	0.001844 0.992826 0.988846 0.001272	-0.027508 0.986069 0.990756 -0.028258	-0.024746 0.984571 0.978982 -0.027058	-0.029796 0.988323 0.989750 -0.025063	-0.008519 0.978871 0.994296 -0.012525	-0.005478 0.996709 0.991935 -0.003317	-0.000274 0.970196 0.992686 0.001004	-0.024401 0.994938 0.994975 -0.026730	0 0.000000 9999
16 32	12 8	16 32	0.012004 0.912988 0.990293 -0.014437	0.000503 0.967902 0.988842 -0.002964	-0.000014 0.971910 0.991301 -0.011243	0.000047 0.971962 0.990747 -0.003811	-0.007398 0.980780 0.995330 -0.008706	0.006713 0.992826 0.986767 0.005198	0.002248 0.986069 0.993233 -0.000022	0.016980 0.984571 0.990494 0.008557	-0.022985 0.988323 0.988594 -0.030813	0.000064 0.978871 0.982089 -0.003218	-0.000063 0.996709 0.998861 -0.000345	-0.000022 0.970196 0.993291 -0.011909	-0.004175 0.994938 0.995863 -0.004490	0 0.000000 9999
16 33	12 17	16 33	0.150216 0.912988 0.921442 0.020487	0.014408 0.967902 0.979549 -0.008731	-0.000063 0.971910 0.988308 -0.004308	0.000351 0.971962 0.976688 0.006356	0.024814 0.980780 0.993292 0.022340	-0.008404 0.992826 0.990236 -0.010907	0.035029 0.986069 0.987532 0.033685	0.023771 0.984571 0.992735 0.022383	0.013089 0.988323 0.979775 -0.002756	0.006474 0.978871 0.992848 0.006232	0.004744 0.996709 0.991304 0.005666	0.000012 0.970196 0.988528 -0.005359	-0.026815 0.994938 0.995288 -0.026911	6 0.026270 9999
16 34	12 20	16 34	0.157430 0.912988 0.870000 -0.006407	0.006379 0.967902 0.992276 0.008062	0.054806 0.971910 0.961364 0.042620	0.053873 0.971962 0.958320 0.039582	-0.010284 0.980780 0.982582 -0.001388	-0.029192 0.992826 0.990832 -0.027239	-0.002889 0.986069 0.993870 0.000759	0.041520 0.984571 0.992241 0.033369	-0.016232 0.988323 0.987551 -0.008766	0.031866 0.978871 0.993552 0.022382	-0.009528 0.996709 0.980497 -0.006119	0.065851 0.970196 0.986991 0.065107	-0.022911 0.994938 0.994921 -0.020343	0 0.000000 9999
16 35	12 13	16 35	0.115475 0.912988 0.947077 0.021925	-0.039241 0.967902 0.964682 -0.028782	-0.000131 0.971910 0.999906 -0.000252	-0.000092 0.971962 0.999969 -0.000133	-0.059130 0.980780 0.984759 -0.049971	-0.002230 0.992826 0.988727 0.001090	0.035772 0.986069 0.990930 0.038481	0.026830 0.984571 0.985723 0.017725	-0.060627 0.988323 0.985102 -0.054654	0.050653 0.978871 0.990183 0.054989	-0.001494 0.996709 0.998023 -0.003248	-0.000090 0.970196 0.998979 0.001637	-0.001704 0.994938 0.994280 -0.004450	9 0.034722 9999
16 36	12 19	16 36	0.152052 0.912988 0.888239 0.006688	0.050441 0.967902 0.983821 0.036339	0.000263 0.971910 0.953411 0.002845	-0.000061 0.971962 0.954099 0.001885	-0.024555 0.980780 0.988410 -0.012296	0.028372 0.992826 0.991816 0.027589	0.034421 0.986069 0.992939 0.033345	0.002856 0.984571 0.993826 0.006019	-0.004782 0.988323 0.992905 0.000925	0.019175 0.978871 0.990020 0.013424	-0.003175 0.996709 0.991402 -0.004452	-0.000034 0.970196 0.987127 0.004405	-0.000592 0.994938 0.996516 -0.000143	6 0.014934 9999
16 37	12 20	16 37	0.170618 0.912988 0.886127 0.012493	0.029216 0.967902 0.990797 0.026498	0.000197 0.971910 0.982413 -0.005486	0.000157 0.971962 0.981994 -0.005878	0.009578 0.980780 0.986327 0.001850	0.005923 0.992826 0.984783 -0.003578	-0.004164 0.986069 0.991108 0.000003	-0.072154 0.984571 0.981275 -0.067017	0.035151 0.988323 0.992787 0.039160	-0.030949 0.978871 0.990781 -0.023330	-0.008749 0.996709 0.984656 -0.005739	-0.000133 0.970196 0.988033 -0.007802	0.005977 0.994938 0.993088 0.001741	7 -0.028935 9999
16 38	12 20	16 38	0.145203 0.912988 0.876635 -0.020954	-0.031153 0.967902 0.989886 -0.027030	-0.045795 0.971910 0.980810 -0.052835	-0.045477 0.971962 0.981720 -0.052505	-0.012172 0.980780 0.992431 -0.010398	-0.002852 0.992826 0.983828 -0.001223	-0.009905 0.986069 0.989233 -0.003498	-0.025818 0.984571 0.985367 -0.020666	-0.006628 0.988323 0.996568 -0.003972	-0.012170 0.978871 0.990789 -0.011156	-0.010260 0.996709 0.953048 0.000673	0.049379 0.970196 0.983592 0.047514	0.006124 0.994938 0.996862 0.007290	0 0.000000 9999
16 39	12 20	16 39	0.191753 0.912988 0.843449 0.007672	-0.039735 0.967902 0.982117 -0.024271	-0.029126 0.971910 0.983940 -0.021036	-0.029511 0.971962 0.981973 -0.023596	-0.032301 0.980780 0.989042 -0.025525	-0.042232 0.992826 0.985451 -0.047344	-0.003386 0.986069 0.991661 -0.004248	0.005272 0.984571 0.977484 0.002691	-0.008506 0.988323 0.985947 -0.001650	0.006939 0.978871 0.989475 -0.001056	-0.030054 0.996709 0.950329 -0.022880	0.031938 0.970196 0.988308 0.023612	-0.008782 0.994938 0.986316 -0.009763	4 -0.013994 9999
16 40	12 19	16 40	0.229031 0.912988 0.804020 0.029046	-0.037402 0.967902 0.981196 -0.010652	-0.000648 0.971910 0.988078 0.010105	-0.000240 0.971962 0.988653 0.009570	-0.017057 0.980780 0.989267 -0.010937	0.024065 0.992826 0.983556 0.025390	0.018189 0.986069 0.989873 0.017236	-0.006478 0.984571 0.990566 -0.003247	-0.018947 0.988323 0.986669 -0.011725	0.009016 0.978871 0.984581 -0.001641	-0.004960 0.996709 0.922103 0.009826	0.007313 0.970196 0.975634 0.000164	-0.000095 0.994938 0.995455 0.000169	0 0.029046 9999
16 41	12 20	16 41	0.109524 0.912988 0.937702 -0.005753	-0.045864 0.967902 0.971349 -0.019787	0.000100 0.971910 0.994526 0.001383	0.000211 0.971962 0.993893 0.001549	0.018542 0.980780 0.992571 0.010866	-0.004318 0.992826 0.978290 -0.005315	0.014688 0.986069 0.993767 0.013141	-0.011433 0.984571 0.981276 -0.007232	-0.018362 0.988323 0.994627 -0.013160	-0.006087 0.978871 0.992342 -0.002786	0.001634 0.996709 0.991308 -0.000755	-0.000414 0.970196 0.983201 -0.010409	-0.010909 0.994938 0.991260 -0.009744	0 0.000000 9999
16 42	12 20	16 42	0.155121 0.912988 0.883604 -0.010391	0.035378 0.967902 0.976224 0.012361	0.000389 0.971910 0.969005 0.010456	0.000174 0.971962 0.969831 0.009594	-0.031898 0.980780 0.987325 -0.018320	-0.010577 0.992826 0.990782 -0.008592	0.005060 0.986069 0.988497 0.005022	0.034425 0.984571 0.993173 0.028307	0.007035 0.988323 0.995213 0.012590	0.026660 0.978871 0.991253 0.019909	0.003425 0.996709 0.987449 0.007875	0.000201 0.970196 0.991263 0.004369	0.003949 0.994938 0.994835 0.005837	0 0.000000 9999
16 43	12 20	16 43	0.163004 0.912988 0.871328 0.005655	-0.002377 0.967902 0.984435 0.011556	-0.048537 0.971910 0.965816 -0.043011	-0.048386 0.971962 0.965086 -0.044036	-0.007611 0.980780 0.990127 -0.001276	0.007885 0.992826 0.990074 0.008851	0.035369 0.986069 0.988943 0.032497	-0.039988 0.984571 0.994465 -0.038049	-0.024026 0.988323 0.992530 -0.023598	-0.017492 0.978871 0.990301 -0.015602	-0.007853 0.996709 0.967109 -0.000481	0.056863 0.970196 0.985226 0.035476	-0.003324 0.994938 0.995321 -0.002998	3 -0.015780 9999
16 44	12 12	16 44	0.039809 0.912988 0.983044 0.012724	-0.013878 0.967902 0.982267 -0.001766	-0.000166 0.971910 0.978551 -0.006254	-0.000215 0.971962 0.961794 -0.005465	-0.012377 0.980780 0.992093 -0.015416	0.004610 0.992826 0.991075 0.005900	-0.037426 0.986069 0.992462 -0.037709	0.010077 0.984571 0.994059 0.007447	-0.019939 0.988323 0.993750 -0.022479	0.000201 0.978871 0.998514 0.000450	-0.000197 0.996709 0.988887 -0.004924	-0.000337 0.970196 0.972615 -0.005661	-0.006518 0.994938 0.997857 -0.006954	6 -0.021905 9999
16 45	12 19	16 45	0.192689 0.912988 0.880397 0.043208	0.037390 0.967902 0.986772 0.025432	0.000004 0.971910 0.991810 -0.000884	0.000049 0.971962 0.985561 -0.015541	0.022818 0.980780 0.980210 0.002966	-0.018440 0.992826 0.990914 -0.018447	-0.004536 0.986069 0.991361 -0.004540	-0.050175 0.984571 0.986725 -0.051229	-0.006507 0.988323 0.987613 -0.016518	-0.017573 0.978871 0.992470 -0.011161	-0.000426 0.996709 0.990750 -0.003203	-0.000180 0.970196 0.989724 -0.007235	-0.002592 0.994938 0.992584 -0.003484	7 -0.047048 89
16 46	12 10	16 46	0.179418 0.912988 0.910232 0.051699	0.003544 0.967902 0.961077 -0.017393	0.000429 0.971910 0.966182 0.003303	-0.000500 0.971962 0.718295 -0.000050	-0.011994 0.980780 0.979402 -0.029485	0.047745 0.992826 0.988747 0.047484	0.075847 0.986069 0.987008 0.073325	-0.022896 0.984571 0.991183 -0.022785	0.070769 0.988323 0.973903 0.059068	0.053545 0.978871 0.991740 0.047708	-0.000787 0.996709 0.990567 -0.002954	-0.000702 0.970196 0.600073 0.001414	0.000211 0.994938 0.990416 0.000669	6 0.061570 33
16 47	12 2	16 47	0.096171 0.912988 0.956098 0.024823	-0.054402 0.967902 0.983588 -0.041440	0.001218 0.971910 0.950971 0.005834	0.001594 0.971962 0.712494 0.003121	-0.036618 0.980780 0.991332 -0.035443	-0.012683 0.992826 0.978169 -0.009681	0.018859 0.986069 0.990423 0.022809	0.033173 0.984571 0.983726 0.036078	-0.033432 0.988323 0.966979 -0.016678	0.051219 0.978871 0.989762 0.047214	0.026399 0.996709 0.962947 0.018600	-0.001495 0.970196 0.593155 -0.016603	0.010683 0.994938 0.977864 0.010618	9 0.034234 9999
16 48	12 7	16 48	0.178432 0.912988 0.875885 0.005602	-0.026265 0.967902 0.965556 0.000716	0.156234 0.971910 0.973023 0.151760	0.155743 0.971962 0.971585 0.150803	-0.030523 0.980780 0.991669 -0.022215	0.034356 0.992826 0.989039 0.036691	-0.006749 0.986069 0.987113 0.000464	-0.024631 0.984571 0.991516 -0.018423	-0.029379 0.988323 0.989315 -0.022791	-0.002853 0.978871 0.991917 -0.004286	-0.010679 0.996709 0.981317 -0.004080	0.148839 0.970196 0.957735 0.143285	0.008603 0.994938 0.997397 0.008786	0 0.005602 9999
17 18	20 19	17 18	0.208834 0.889267 0.906188 0.040163	-0.045860 0.982101 0.988384 -0.037805	0.029086 0.931347 0.978795 -0.000507	0.029986 0.933114 0.979514 0.003105	0.039418 0.975906 0.991968 0.027100	-0.026035 0.993874 0.986457 -0.025354	-0.020667 0.993959 0.989433 -0.020380	-0.027514 0.988961 0.991956 -0.025168	0.016503 0.995711 0.991482 0.014411	0.004019 0.991935 0.989486 0.003371	-0.015600 0.991493 0.991256 -0.021377	0.025124 0.973272 0.984867 0.012695	-0.004592 0.995881 0.995313 -0.003506	0 0.040163 -9
17 19	20 16	17 19	0.099734 0.889267 0.976045 0.020128	-0.056715 0.982101 0.982156 -0.034756	0.079625 0.931347 0.988925 0.064805	0.081421 0.933114 0.988143 0.066232	-0.062554 0.975906 0.984593 -0.040569	-0.002279 0.993874 0.985042 0.003750	0.031277 0.993959 0.990254 0.031414	0.013389 0.988961 0.989736 0.004360	0.011642 0.995711 0.993140 0.010752	-0.000024 0.991935 0.949926 -0.002355	0.005835 0.991493 0.988813 -0.002194	-0.043753 0.973272 0.991409 -0.027165	0.021147 0.995881 0.996618 0.021011	4 -0.028576 9999
17 20	20 18	17 20	0.167416 0.889267 0.944471 0.047018	-0.021205 0.982101 0.992186 -0.015938	-0.129978 0.931347 0.970338 -0.111650	-0.128274 0.933114 0.972039 -0.110094	0.034214 0.975906 0.986409 0.016163	0.005430 0.993874 0.991552 0.009517	0.009972 0.993959 0.987372 0.008055	0.017581 0.988961 0.986270 0.013883	0.034694 0.995711 0.994778 0.034418	0.007253 0.991935 0.987171 0.003533	0.053601 0.991493 0.988072 0.049507	0.103831 0.973272 0.982352 0.086352	0.024628 0.995881 0.997924 0.023806	2 -0.072454 -9
17 21	20 20	17 21	0.220839 0.889267 0.891339 0.032556	0.023382 0.982101 0.994549 0.028391	0.068678 0.931347 0.987417 0.063967	0.067192 0.933114 0.989182 0.062309	-0.053835 0.975906 0.986672 -0.036192	0.008808 0.993874 0.994587 0.006359	-0.004810 0.993959 0.979956 -0.000619	-0.014372 0.988961 0.982231 -0.000318	0.000862 0.995711 0.988219 -0.001229	-0.026134 0.991935 0.984162 -0.016194	0.024000 0.991493 0.989984 0.021699	-0.002342 0.973272 0.989946 0.013470	-0.005704 0.995881 0.994977 -0.005145	4 -0.034326 9999
17 22	20 9	17 22	0.196577 0.889267 0.908538 0.032512	0.008502 0.982101 0.982962 0.003631	0.000422 0.931347 0.999692 0.001270	0.000285 0.933114 0.998484 0.001107	-0.008598 0.975906 0.986681 0.010585	-0.004346 0.993874 0.992181 -0.001792	0.004202 0.993959 0.987445 0.005277	-0.036416 0.988961 0.979703 -0.020290	0.006607 0.995711 0.991148 0.003014	-0.042247 0.991935 0.983456 -0.035643	0.004146 0.991493 0.996369 0.003630	0.000298 0.973272 0.999826 0.000383	0.018345 0.995881 0.988675 0.017696	9 -0.034042 9999
17 23	20 20	17 23	0.241287 0.889267 0.872608 0.054158	-0.042679 0.982101 0.984797 -0.021905	0.006540 0.931347 0.973449 0.010500	0.004706 0.933114 0.971771 0.007237	0.037051 0.975906 0.986784 0.020746	-0.001692 0.993874 0.989215 0.000417	0.007938 0.993959 0.990714 0.009310	0.007388 0.988961 0.989791 0.001725	0.001304 0.995711 0.991580 -0.001688	0.002801 0.991935 0.986136 -0.008186	-0.038074 0.991493 0.965403 -0.023671	-0.018048 0.973272 0.988622 0.004330	-0.001905 0.995881 0.995136 -0.000390	0 0.054158 49
17 24	20 18	17 24	0.173008 0.889267 0.912463 0.008183	-0.002919 0.982101 0.991124 0.003013	-0.018028 0.931347 0.988133 -0.018043	-0.017277 0.933114 0.988355 -0.018116	-0.008044 0.975906 0.991579 -0.012761	-0.011197 0.993874 0.992832 -0.009375	-0.012874 0.993959 0.981970 -0.008550	0.019459 0.988961 0.995674 0.021655	-0.015633 0.995711 0.995996 -0.014894	-0.003098 0.991935 0.984700 -0.001948	-0.020117 0.991493 0.996377 -0.022061	-0.020867 0.973272 0.992245 -0.015954	-0.001899 0.995881 0.995620 -0.002348	7 0.013312 9999
17 25	20 20	17 25	0.194925 0.889267 0.902886 0.023860	0.039357 0.982101 0.990490 0.027621	-0.007709 0.931347 0.991572 -0.009634	-0.006976 0.933114 0.991431 -0.010772	-0.041766 0.975906 0.984683 -0.020784	0.023275 0.993874 0.985602 0.020830	-0.012818 0.993959 0.990981 -0.010528	-0.028817 0.988961 0.983242 -0.015940	0.023793 0.995711 0.988272 0.023147	-0.040244 0.991935 0.989214 -0.033229	0.030859 0.991493 0.989141 0.025426	-0.042088 0.973272 0.990495 -0.028821	0.010603 0.995881 0.995976 0.009190	9 -0.028157 9999
17 26	20 20	17 26	0.203943 0.889267 0.867813 0.013815	-0.029307 0.982101 0.991623 -0.019301	-0.022152 0.931347 0.966880 -0.025392	-0.021566 0.933114 0.967271 -0.023217	0.045148 0.975906 0.989333 0.029469	0.002821 0.993874 0.993294 0.003718	0.013852 0.993959 0.990177 0.010214	-0.017866 0.988961 0.986795 -0.026647	0.006575 0.995711 0.991290 0.003913	-0.013840 0.991935 0.991815 -0.019187	-0.024513 0.991493 0.980970 -0.014705	-0.008989 0.973272 0.986198 -0.001911	0.000803 0.995881 0.991073 0.001029	4 0.020177 9999
17 27	20 20	17 27	0.236289 0.889267 0.863804 0.038472	0.049372 0.982101 0.983957 0.033556	0.110244 0.931347 0.972221 0.062327	0.107723 0.933114 0.965220 0.055410	0.077032 0.975906 0.972199 0.043374	0.006324 0.993874 0.990132 0.002397	-0.007410 0.993959 0.991203 -0.012355	0.029308 0.988961 0.986090 0.019394	0.009439 0.995711 0.989154 0.008314	0.035539 0.991935 0.992234 0.029858	-0.005349 0.991493 0.994597 -0.007248	0.050513 0.973272 0.979098 0.021249	0.016363 0.995881 0.993038 0.013719	4 0.040850 117
17 28	20 20	17 28	0.198778 0.889267 0.870438 0.006190	-0.032084 0.982101 0.984427 -0.010519	0.036186 0.931347 0.985622 0.024104	0.036010 0.933114 0.985238 0.024251	0.035824 0.975906 0.987070 0.018016	-0.032873 0.993874 0.985492 -0.028992	0.018175 0.993959 0.991483 0.014950	0.007305 0.988961 0.985193 -0.000626	-0.014321 0.995711 0.990702 -0.018502	0.017124 0.991935 0.993811 0.015146	-0.016253 0.991493 0.960561 -0.003467	-0.030868 0.973272 0.984522 -0.012410	-0.016740 0.995881 0.991811 -0.013758	8 -0.010702 9999
17 29	20 20	17 29	0.194612 0.889267 0.897908 0.020480	-0.005040 0.982101 0.989048 -0.010505	-0.066121 0.931347 0.982927 -0.038140	-0.063558 0.933114 0.981871 -0.035364	0.023111 0.975906 0.986217 -0.000648	0.025489 0.993874 0.991665 0.023353	-0.002953 0.993959 0.990689 -0.002648	0.032440 0.988961 0.990531 0.022887	-0.005707 0.995711 0.991850 -0.008858	0.000812 0.991935 0.990945 -0.002541	0.007248 0.991493 0.989985 0.010341	0.042223 0.973272 0.985838 0.028444	-0.009074 0.995881 0.994686 -0.013760	2 -0.027948 9999
17 30	20 20	17 30	0.192229 0.889267 0.901074 0.024500	-0.013574 0.982101 0.992255 -0.004280	-0.043806 0.931347 0.988876 -0.029877	-0.046119 0.933114 0.988165 -0.031814	0.015197 0.975906 0.990425 0.000385	-0.000948 0.993874 0.994225 -0.000022	-0.019475 0.993959 0.987584 -0.016069	0.034058 0.988961 0.986675 0.026830	0.011335 0.995711 0.987906 0.013964	-0.010637 0.991935 0.989256 -0.011627	-0.004041 0.991493 0.987999 -0.000551	0.014831 0.973272 0.993121 0.010509	-0.033739 0.995881 0.994101 -0.034444	3 -0.027919 9999
17 31	20 20	17 31	0.152618 0.889267 0.919211 0.009444	-0.023327 0.982101 0.987861 -0.008856	-0.036749 0.931347 0.989064 -0.020901	-0.037737 0.933114 0.988756 -0.019023	0.048163 0.975906 0.993550 0.037713	-0.012203 0.993874 0.988846 -0.009872	0.009474 0.993959 0.990756 0.007014	0.066672 0.988961 0.978982 0.057505	0.014531 0.995711 0.989750 0.012286	0.029873 0.991935 0.994296 0.027065	-0.024333 0.991493 0.991935 -0.019676	0.014779 0.973272 0.992686 0.007681	0.007436 0.995881 0.994975 0.005709	7 0.023304 9999
17 32	20 8	17 32	0.039549 0.889267 0.990293 0.009595	0.011302 0.982101 0.988842 0.008612	-0.015955 0.931347 0.991301 -0.013275	0.036808 0.933114 0.990747 0.025189	-0.022922 0.975906 0.995330 -0.022000	0.016946 0.993874 0.986767 0.014069	-0.041810 0.993959 0.993233 -0.039469	-0.000285 0.988961 0.990494 0.004844	0.000704 0.995711 0.988594 0.003709	-0.000920 0.991935 0.982089 -0.002179	0.035236 0.991493 0.998861 0.034504	-0.036629 0.973272 0.993291 -0.036862	-0.000154 0.995881 0.995863 0.001196	6 -0.019460 9999
17 33	20 17	17 33	0.152473 0.889267 0.921442 0.001580	0.025041 0.982101 0.979549 0.003094	-0.065473 0.931347 0.988308 -0.044816	0.072021 0.933114 0.976688 0.035390	-0.013157 0.975906 0.993292 -0.005477	-0.013243 0.993874 0.990236 -0.012521	-0.011113 0.993959 0.987532 -0.013217	0.006325 0.988961 0.992735 0.008879	0.006916 0.995711 0.979775 0.011610	0.000074 0.991935 0.992848 -0.005108	0.005941 0.991493 0.991304 0.008069	0.002850 0.973272 0.988528 0.015926	0.015270 0.995881 0.995288 0.015845	2 -0.008415 9999
17 34	20 20	17 34	0.190271 0.889267 0.870000 -0.005580	-0.013369 0.982101 0.992276 -0.011082	0.010156 0.931347 0.961364 -0.001600	0.009000 0.933114 0.958320 -0.002512	0.022870 0.975906 0.982582 0.005885	0.013420 0.993874 0.990832 0.012824	-0.008105 0.993959 0.993870 -0.009066	-0.015391 0.988961 0.992241 -0.014950	0.015679 0.995711 0.987551 0.010186	-0.017841 0.991935 0.993552 -0.017319	-0.030582 0.991493 0.980497 -0.019040	-0.027088 0.973272 0.986991 -0.013366	0.002373 0.995881 0.994921 -0.000189	0 0.000000 9999
17 35	20 13	17 35	0.084483 0.889267 0.947077 -0.002764	0.019906 0.982101 0.964682 0.031204	0.001071 0.931347 0.999906 0.000277	0.000915 0.933114 0.999969 0.000225	0.029227 0.975906 0.984759 0.012988	0.007460 0.993874 0.988727 0.006446	-0.009587 0.993959 0.990930 -0.010042	0.010661 0.988961 0.985723 0.002557	-0.000445 0.995711 0.985102 0.001380	-0.010419 0.991935 0.990183 -0.011198	-0.004459 0.991493 0.998023 -0.004989	-0.002692 0.973272 0.998979 -0.001862	-0.001237 0.995881 0.994280 0.001042	0 0.000000 9999
17 36	20 19	17 36	0.180083 0.889267 0.888239 -0.005719	0.028294 0.982101 0.983821 0.008575	0.065244 0.931347 0.953411 0.043727	0.060303 0.933114 0.954099 0.038043	0.036433 0.975906 0.988410 0.019318	0.005068 0.993874 0.991816 0.002816	0.021688 0.993959 0.992939 0.021786	-0.002774 0.988961 0.993826 -0.007878	-0.012159 0.995711 0.992905 -0.014293	-0.000820 0.991935 0.990020 -0.006306	0.014132 0.991493 0.991402 0.011976	0.043971 0.973272 0.987127 0.021250	-0.001767 0.995881 0.996516 -0.002635	0 0.000000 9999
17 37	20 20	17 37	0.200477 0.889267 0.886127 0.010224	0.019781 0.982101 0.990797 0.011842	-0.026495 0.931347 0.982413 -0.036709	-0.026155 0.933114 0.981994 -0.035282	-0.011106 0.975906 0.986327 0.001898	0.015418 0.993874 0.984783 0.015338	-0.003968 0.993959 0.991108 -0.002715	0.012352 0.988961 0.981275 0.017453	0.000457 0.995711 0.992787 0.000505	-0.011747 0.991935 0.990781 -0.006009	-0.009786 0.991493 0.984656 -0.001459	-0.050349 0.973272 0.988033 -0.030973	-0.005164 0.995881 0.993088 -0.006686	2 -0.019373 9999
17 38	20 20	17 38	0.214119 0.889267 0.876635 0.014669	-0.029039 0.982101 0.989886 -0.017594	-0.021514 0.931347 0.980810 -0.042037	-0.021262 0.933114 0.981720 -0.040816	0.005809 0.975906 0.992431 -0.000284	-0.011738 0.993874 0.983828 -0.009862	-0.007212 0.993959 0.989233 -0.007344	0.022896 0.988961 0.985367 0.012409	-0.011034 0.995711 0.996568 -0.012714	0.023471 0.991935 0.990789 0.019493	-0.033607 0.991493 0.953048 -0.016773	-0.056294 0.973272 0.983592 -0.034134	-0.030169 0.995881 0.996862 -0.029983	2 -0.024832 9999
17 39	20 20	17 39	0.272033 0.889267 0.843449 0.057953	-0.056843 0.982101 0.982117 -0.037195	0.001475 0.931347 0.983940 -0.010446	0.000581 0.933114 0.981973 -0.010633	0.045349 0.975906 0.989042 0.026466	0.001092 0.993874 0.985451 0.005400	0.010599 0.993959 0.991661 0.013997	0.063289 0.988961 0.977484 0.049523	0.009711 0.995711 0.985947 0.003854	0.017760 0.991935 0.989475 0.011184	-0.008142 0.991493 0.950329 0.009678	-0.033649 0.973272 0.988308 -0.018114	0.000553 0.995881 0.986316 -0.001455	0 0.057953 40
17 40	20 19	17 40	0.291889 0.889267 0.804020 0.058678	-0.024336 0.982101 0.981196 -0.004496	0.043647 0.931347 0.988078 0.029131	0.039659 0.933114 0.988653 0.027473	0.004485 0.975906 0.989267 -0.007424	-0.043937 0.993874 0.983556 -0.043838	-0.008414 0.993959 0.989873 -0.005533	-0.005841 0.988961 0.990566 -0.016703	0.011170 0.995711 0.986669 0.005426	0.017393 0.991935 0.984581 0.009367	-0.019756 0.991493 0.922103 0.000854	-0.084279 0.973272 0.975634 -0.051729	0.002662 0.995881 0.995455 0.002585	0 0.058678 38
17 41	20 20	17 41	0.159230 0.889267 0.937702 0.020152	-0.053433 0.982101 0.971349 -0.022879	-0.008473 0.931347 0.994526 -0.006496	-0.010264 0.933114 0.993893 -0.007561	-0.011489 0.975906 0.992571 0.001238	0.010663 0.993874 0.978290 0.018724	0.024182 0.993959 0.993767 0.023991	0.050960 0.988961 0.981276 0.041129	0.007886 0.995711 0.994627 0.008204	0.023855 0.991935 0.992342 0.024284	-0.003978 0.991493 0.991308 -0.009919	-0.029908 0.973272 0.983201 -0.009903	0.015770 0.995881 0.991260 0.014498	7 0.028789 9999
17 42	20 20	17 42	0.240218 0.889267 0.883604 0.049073	0.055854 0.982101 0.976224 0.028377	0.094955 0.931347 0.969005 0.051686	0.093893 0.933114 0.969831 0.050167	0.068575 0.975906 0.987325 0.048587	-0.034807 0.993874 0.990782 -0.036660	0.033265 0.993959 0.988497 0.032955	0.005727 0.988961 0.993173 0.002805	0.030976 0.995711 0.995213 0.029302	0.034759 0.991935 0.991253 0.028231	-0.028538 0.991493 0.987449 -0.026363	0.025778 0.973272 0.991263 0.015252	0.004004 0.995881 0.994835 0.002640	0 0.049073 74
17 43	20 20	17 43	0.211877 0.889267 0.871328 0.012623	-0.041436 0.982101 0.984435 -0.022678	0.002292 0.931347 0.965816 0.010756	0.003481 0.933114 0.965086 0.010947	0.012827 0.975906 0.990127 0.004657	-0.005083 0.993874 0.990074 -0.003956	0.009655 0.993959 0.988943 0.008499	0.004463 0.988961 0.994465 -0.001406	-0.001261 0.995711 0.992530 -0.005501	0.019617 0.991935 0.990301 0.013541	-0.029917 0.991493 0.967109 -0.013074	-0.050299 0.973272 0.985226 -0.029791	-0.001103 0.995881 0.995321 -0.000673	1 -0.016919 9999
17 44	20 12	17 44	0.049509 0.889267 0.983044 0.019961	-0.013677 0.982101 0.982267 -0.010223	-0.002886 0.931347 0.978551 0.002597	-0.003124 0.933114 0.961794 0.002478	-0.016218 0.975906 0.992093 -0.016283	0.006222 0.993874 0.991075 0.004950	0.015867 0.993959 0.992462 0.016606	0.016940 0.988961 0.994059 0.013270	-0.001711 0.995711 0.993750 -0.003061	0.000433 0.991935 0.998514 0.000242	-0.020557 0.991493 0.988887 -0.019909	0.006219 0.973272 0.972615 0.020308	-0.000139 0.995881 0.997857 -0.001165	11 0.020134 9999
17 45	20 19	17 45	0.183260 0.889267 0.880397 -0.002499	0.035602 0.982101 0.986772 0.022885	-0.022011 0.931347 0.991810 -0.017775	-0.012263 0.933114 0.985561 0.006644	-0.051434 0.975906 0.980210 -0.026855	0.000848 0.993874 0.990914 -0.000137	0.012540 0.993959 0.991361 0.012760	-0.029901 0.988961 0.986725 -0.020107	0.020773 0.995711 0.987613 0.021744	-0.001872 0.991935 0.992470 -0.001794	0.008979 0.991493 0.990750 0.004895	-0.000849 0.973272 0.989724 0.009797	-0.012470 0.995881 0.992584 -0.011507	0 0.000000 9999
17 46	20 10	17 46	0.145295 0.889267 0.910232 0.000896	0.031743 0.982101 0.961077 0.022898	-0.006095 0.931347 0.966182 0.006252	-0.033460 0.933114 0.718295 0.016085	-0.038088 0.975906 0.979402 -0.018754	-0.011243 0.993874 0.988747 -0.014280	-0.001870 0.993959 0.987008 0.001199	0.004658 0.988961 0.991183 0.000326	-0.002417 0.995711 0.973903 0.003034	0.001028 0.991935 0.991740 -0.000563	0.027460 0.991493 0.990567 0.024432	-0.050928 0.973272 0.600073 -0.005561	-0.000306 0.995881 0.990416 -0.001378	10 0.004679 9999
17 47	20 2	17 47	0.089896 0.889267 0.956098 0.008321	-0.029292 0.982101 0.983588 -0.012950	0.066865 0.931347 0.950971 0.028302	0.066787 0.933114 0.712494 0.032662	0.005261 0.975906 0.991332 -0.001091	-0.022002 0.993874 0.978169 -0.023690	0.002361 0.993959 0.990423 0.001508	0.003971 0.988961 0.983726 -0.009106	0.002355 0.995711 0.966979 -0.005862	-0.015193 0.991935 0.989762 -0.015268	0.018641 0.991493 0.962947 0.007248	-0.057964 0.973272 0.593155 -0.013218	0.013675 0.995881 0.977864 0.010939	9 -0.011271 9999
17 48	20 7	17 48	0.223788 0.889267 0.875885 0.032255	-0.065424 0.982101 0.965556 -0.030572	-0.037296 0.931347 0.973023 -0.013479	-0.037837 0.933114 0.971585 -0.015293	0.004397 0.975906 0.991669 -0.006474	-0.012179 0.993874 0.989039 -0.012256	0.005114 0.993959 0.987113 0.004028	0.001639 0.988961 0.991516 -0.000495	0.006440 0.995711 0.989315 0.002514	0.000487 0.991935 0.991917 -0.005876	-0.027094 0.991493 0.981317 -0.019798	-0.052284 0.973272 0.957735 -0.017790	-0.003763 0.995881 0.997397 -0.003213	0 0.032255 9999
18 19	19 16	18 19	0.107834 0.906188 0.976045 0.041230	0.026235 0.988384 0.982156 0.016802	-0.047288 0.978795 0.988925 -0.052569	-0.050856 0.979514 0.988143 -0.055732	-0.007509 0.991968 0.984593 -0.000620	-0.040008 0.986457 0.985042 -0.024317	-0.047504 0.989433 0.990254 -0.044690	-0.016985 0.991956 0.989736 -0.013497	-0.001006 0.991482 0.993140 0.001339	-0.000008 0.989486 0.949926 0.009403	0.007548 0.991256 0.988813 0.000929	-0.009940 0.984867 0.991409 -0.004119	-0.001387 0.995313 0.996618 -0.000508	3 -0.047936 -9
18 20	19 18	18 20	0.105747 0.906188 0.944471 -0.014983	-0.013892 0.988384 0.992186 -0.017135	-0.000443 0.978795 0.970338 0.005982	-0.000715 0.979514 0.972039 0.003657	0.002999 0.991968 0.986409 -0.003565	0.026578 0.986457 0.991552 0.027111	0.023788 0.989433 0.987372 0.024674	0.014161 0.991956 0.986270 0.013000	-0.000135 0.991482 0.994778 -0.000821	-0.004918 0.989486 0.987171 -0.007618	0.016010 0.991256 0.988072 0.007230	0.023923 0.984867 0.982352 0.015936	-0.001193 0.995313 0.997924 -0.000987	0 0.000000 9999
18 21	19 20	18 21	0.187450 0.906188 0.891339 0.016538	0.012961 0.988384 0.994549 0.013397	0.015212 0.978795 0.987417 0.012060	0.014304 0.979514 0.989182 0.011170	-0.047535 0.991968 0.986672 -0.043433	-0.003864 0.986457 0.994587 -0.005401	0.000715 0.989433 0.979956 -0.002575	-0.028813 0.991956 0.982231 -0.028520	-0.022060 0.991482 0.988219 -0.030734	-0.042710 0.989486 0.984162 -0.032974	0.019307 0.991256 0.989984 0.013351	-0.028384 0.984867 0.989946 -0.025963	0.007918 0.995313 0.994977 0.007579	4 -0.026801 9999
18 22	19 9	18 22	0.198646 0.906188 0.908538 0.051474	-0.013072 0.988384 0.982962 -0.011700	0.000270 0.978795 0.999692 0.001177	0.000285 0.979514 0.998484 0.000553	-0.028099 0.991968 0.986681 -0.025616	0.049359 0.986457 0.992181 0.046552	0.040257 0.989433 0.987445 0.042274	0.028766 0.991956 0.979703 0.025366	0.026790 0.991482 0.991148 0.023962	0.005564 0.989486 0.983456 0.005515	0.000097 0.991256 0.996369 -0.000049	0.000109 0.984867 0.999826 0.000957	-0.001103 0.995313 0.988675 0.001189	0 0.051474 -9
18 23	19 20	18 23	0.202789 0.906188 0.872608 0.023853	0.017560 0.988384 0.984797 0.005230	-0.000118 0.978795 0.973449 0.010257	-0.007149 0.979514 0.971771 0.002577	0.012952 0.991968 0.986784 0.003581	-0.049472 0.986457 0.989215 -0.040341	-0.015112 0.989433 0.990714 -0.014840	-0.004816 0.991956 0.989791 -0.007983	0.016480 0.991482 0.991580 0.013019	0.026727 0.989486 0.986136 0.021245	-0.024364 0.991256 0.965403 -0.000966	-0.010403 0.984867 0.988622 -0.006056	-0.011718 0.995313 0.995136 -0.013783	0 0.023853 9999
18 24	19 18	18 24	0.159294 0.906188 0.912463 0.002850	0.063149 0.988384 0.991124 0.058661	0.031049 0.978795 0.988133 0.030323	0.031169 0.979514 0.988355 0.029866	-0.008391 0.991968 0.991579 -0.006216	0.015344 0.986457 0.992832 0.014876	0.017104 0.989433 0.981970 0.016540	-0.004411 0.991956 0.995674 -0.004238	-0.000685 0.991482 0.995996 -0.003238	-0.024660 0.989486 0.984700 -0.027065	-0.009344 0.991256 0.996377 -0.010923	0.019268 0.984867 0.992245 0.021347	-0.000286 0.995313 0.995620 -0.001870	9 -0.008783 9999
18 25	19 20	18 25	0.161369 0.906188 0.902886 -0.005239	-0.024315 0.988384 0.990490 -0.021571	0.002024 0.978795 0.991572 0.005335	0.001532 0.979514 0.991431 0.000630	-0.036927 0.991968 0.984683 -0.028831	0.014169 0.986457 0.985602 0.009778	-0.006915 0.989433 0.990981 -0.004627	-0.004476 0.991956 0.983242 -0.005333	0.001140 0.991482 0.988272 -0.002156	-0.010629 0.989486 0.989214 -0.008530	0.015166 0.991256 0.989141 0.008271	-0.003178 0.984867 0.990495 0.000970	-0.021942 0.995313 0.995976 -0.024667	0 0.000000 9999
18 26	19 20	18 26	0.202895 0.906188 0.867813 0.017557	0.019040 0.988384 0.991623 0.012510	0.026182 0.978795 0.966880 0.024061	0.024352 0.979514 0.967271 0.023612	-0.004008 0.991968 0.989333 -0.012135	0.015265 0.986457 0.993294 0.014372	-0.012972 0.989433 0.990177 -0.018847	0.034184 0.991956 0.986795 0.032023	-0.000648 0.991482 0.991290 -0.004704	-0.005854 0.989486 0.991815 -0.009589	-0.037355 0.991256 0.980970 -0.023796	-0.043724 0.984867 0.986198 -0.038740	-0.002107 0.995313 0.991073 -0.005484	7 0.023711 9999
18 27	19 20	18 27	0.201927 0.906188 0.863804 0.009268	0.029087 0.988384 0.983957 0.032952	0.087384 0.978795 0.972221 0.070484	0.087481 0.979514 0.965220 0.070936	0.032691 0.991968 0.972199 0.017449	0.021200 0.986457 0.990132 0.013093	0.005170 0.989433 0.991203 0.006940	0.017798 0.991956 0.986090 0.016030	0.058194 0.991482 0.989154 0.050939	-0.000448 0.989486 0.992234 -0.004804	0.022849 0.991256 0.994597 0.019629	0.039233 0.984867 0.979098 0.032505	-0.001570 0.995313 0.993038 -0.002129	8 0.021728 9999
18 28	19 20	18 28	0.190102 0.906188 0.870438 0.002420	-0.002426 0.988384 0.984427 -0.012278	0.005860 0.978795 0.985622 0.007370	0.005936 0.979514 0.985238 0.008295	-0.011747 0.991968 0.987070 -0.020572	-0.014404 0.986457 0.985492 -0.002375	-0.026507 0.989433 0.991483 -0.029748	-0.013474 0.991956 0.985193 -0.012188	0.001527 0.991482 0.990702 0.000552	-0.015996 0.989486 0.993811 -0.017155	-0.030313 0.991256 0.960561 -0.011605	-0.011618 0.984867 0.984522 -0.009344	-0.003877 0.995313 0.991811 -0.003974	6 -0.008485 9999
18 29	19 20	18 29	0.195839 0.906188 0.897908 0.037197	-0.036698 0.988384 0.989048 -0.034089	-0.029550 0.978795 0.982927 -0.019646	-0.031148 0.979514 0.981871 -0.022717	0.023542 0.991968 0.986217 0.014697	0.009074 0.986457 0.991665 0.007893	-0.028792 0.989433 0.990689 -0.030393	0.024131 0.991956 0.990531 0.024398	-0.000726 0.991482 0.991850 -0.009155	0.011006 0.989486 0.990945 0.009048	-0.015382 0.991256 0.989985 -0.007328	-0.028486 0.984867 0.985838 -0.032255	-0.001490 0.995313 0.994686 -0.000214	0 0.037197 9999
18 30	19 20	18 30	0.169090 0.906188 0.901074 0.001757	0.007184 0.988384 0.992255 0.001838	-0.007802 0.978795 0.988876 0.001290	-0.008485 0.979514 0.988165 -0.001179	0.032392 0.991968 0.990425 0.024865	-0.006708 0.986457 0.994225 -0.005992	0.013699 0.989433 0.987584 0.015020	0.009690 0.991956 0.986675 0.012304	-0.043226 0.991482 0.987906 -0.039567	0.001079 0.989486 0.989256 -0.004496	-0.015831 0.991256 0.987999 -0.005082	0.025844 0.984867 0.993121 0.025971	-0.000073 0.995313 0.994101 0.000842	8 -0.008338 9999
18 31	19 20	18 31	0.138619 0.906188 0.919211 0.000279	0.017805 0.988384 0.987861 0.009802	0.010694 0.978795 0.989064 0.013874	0.010546 0.979514 0.988756 0.014042	0.026531 0.991968 0.993550 0.020153	0.012225 0.986457 0.988846 0.017607	-0.004090 0.989433 0.990756 -0.002317	0.005264 0.991956 0.978982 0.006519	-0.000520 0.991482 0.989750 -0.005335	0.006592 0.989486 0.994296 0.005997	-0.013837 0.991256 0.991935 -0.013298	0.020075 0.984867 0.992686 0.018672	-0.000282 0.995313 0.994975 -0.003722	4 0.002371 9999
18 32	19 8	18 32	0.035668 0.906188 0.990293 0.004903	0.004656 0.988384 0.988842 0.008932	0.027056 0.978795 0.991301 0.023467	-0.015554 0.979514 0.990747 -0.020354	0.009136 0.991968 0.995330 0.008639	0.027560 0.986457 0.986767 0.025908	-0.016826 0.989433 0.993233 -0.020720	0.018907 0.991956 0.990494 0.018412	0.000261 0.991482 0.988594 0.005781	0.000008 0.989486 0.982089 0.001075	0.001191 0.991256 0.998861 0.001508	0.006189 0.984867 0.993291 0.003770	-0.000057 0.995313 0.995863 0.000353	6 -0.010079 9999
18 33	19 17	18 33	0.163122 0.906188 0.921442 0.027760	0.020829 0.988384 0.979549 0.027389	-0.025397 0.978795 0.988308 -0.023017	0.037018 0.979514 0.976688 0.021117	-0.014373 0.991968 0.993292 -0.011528	0.008971 0.986457 0.990236 0.012237	0.004662 0.989433 0.987532 0.003598	0.000885 0.991956 0.992735 0.002847	-0.031914 0.991482 0.979775 -0.025348	-0.013534 0.989486 0.992848 -0.013962	0.016399 0.991256 0.991304 0.016359	0.029490 0.984867 0.988528 0.031835	0.001785 0.995313 0.995288 0.001784	11 0.029728 9999
18 34	19 20	18 34	0.216974 0.906188 0.870000 0.039080	0.008183 0.988384 0.992276 0.005304	-0.001184 0.978795 0.961364 0.006537	-0.002187 0.979514 0.958320 0.006676	0.005986 0.991968 0.982582 0.000749	-0.007058 0.986457 0.990832 -0.015360	-0.004437 0.989433 0.993870 -0.005611	-0.001294 0.991956 0.992241 -0.002153	-0.001496 0.991482 0.987551 -0.009619	0.013356 0.989486 0.993552 0.008945	-0.049201 0.991256 0.980497 -0.040273	0.013837 0.984867 0.986991 0.017630	0.012451 0.995313 0.994921 0.013632	0 0.039080 138
18 35	19 13	18 35	0.062671 0.906188 0.947077 -0.026489	-0.004110 0.988384 0.964682 -0.006621	-0.000049 0.978795 0.999906 0.000011	0.000448 0.979514 0.999969 0.000643	0.034968 0.991968 0.984759 0.032622	0.006662 0.986457 0.988727 0.005905	0.013667 0.989433 0.990930 0.013761	-0.004275 0.991956 0.985723 -0.004841	-0.000846 0.991482 0.985102 -0.003854	0.012253 0.989486 0.990183 0.008241	0.011987 0.991256 0.998023 0.011054	-0.000384 0.984867 0.998979 -0.000483	-0.001236 0.995313 0.994280 -0.003350	0 0.000000 9999
18 36	19 19	18 36	0.179247 0.906188 0.888239 0.017377	-0.018528 0.988384 0.983821 -0.010413	0.061442 0.978795 0.953411 0.058854	0.064487 0.979514 0.954099 0.063174	0.000344 0.991968 0.988410 -0.005458	-0.022691 0.986457 0.991816 -0.017436	0.001627 0.989433 0.992939 -0.000449	-0.014688 0.991956 0.993826 -0.017872	-0.000878 0.991482 0.992905 -0.003929	0.000272 0.989486 0.990020 -0.003254	-0.014167 0.991256 0.991402 -0.015264	-0.010153 0.984867 0.987127 -0.021610	-0.000019 0.995313 0.996516 -0.000306	7 -0.017623 9999
18 37	19 20	18 37	0.177766 0.906188 0.886127 0.005379	-0.028831 0.988384 0.990797 -0.029947	-0.011221 0.978795 0.982413 -0.008113	-0.011484 0.979514 0.981994 -0.009410	0.002383 0.991968 0.986327 0.003675	-0.038884 0.986457 0.984783 -0.035488	0.007196 0.989433 0.991108 0.004066	-0.014011 0.991956 0.981275 -0.007699	0.001760 0.991482 0.992787 0.000869	-0.005639 0.989486 0.990781 0.000617	-0.009948 0.991256 0.984656 -0.004396	-0.007337 0.984867 0.988033 0.001067	-0.023227 0.995313 0.993088 -0.023217	1 -0.012692 9999
18 38	19 20	18 38	0.184795 0.906188 0.876635 0.010753	0.003923 0.988384 0.989886 0.001381	0.010415 0.978795 0.980810 0.008389	0.010639 0.979514 0.981720 0.007826	0.006451 0.991968 0.992431 0.004755	-0.018239 0.986457 0.983828 -0.007509	-0.032148 0.989433 0.989233 -0.033046	0.017435 0.991956 0.985367 0.017716	0.018784 0.991482 0.996568 0.016172	-0.016372 0.989486 0.990789 -0.020488	-0.047484 0.991256 0.953048 -0.023493	-0.045215 0.984867 0.983592 -0.043421	0.023286 0.995313 0.996862 0.023469	6 -0.018851 9999
18 39	19 20	18 39	0.223851 0.906188 0.843449 0.025028	0.003306 0.988384 0.982117 -0.005942	-0.004259 0.978795 0.983940 -0.003741	-0.004920 0.979514 0.981973 -0.005005	0.011652 0.991968 0.989042 0.006088	-0.030939 0.986457 0.985451 -0.019512	0.017928 0.989433 0.991661 0.019690	0.022204 0.991956 0.977484 0.024121	0.003192 0.991482 0.985947 0.000142	0.013219 0.989486 0.989475 0.010650	-0.047616 0.991256 0.950329 -0.024233	-0.016366 0.984867 0.988308 -0.012545	0.014213 0.995313 0.986316 0.014576	0 0.025028 9999
18 40	19 19	18 40	0.255696 0.906188 0.804020 0.039077	0.007014 0.988384 0.981196 -0.004981	0.019964 0.978795 0.988078 0.013173	0.020130 0.979514 0.988653 0.014563	0.008643 0.991968 0.989267 0.003856	-0.016997 0.986457 0.983556 -0.002801	-0.023081 0.989433 0.989873 -0.024971	0.022935 0.991956 0.990566 0.024234	0.002001 0.991482 0.986669 -0.006705	0.031312 0.989486 0.984581 0.029633	-0.069729 0.991256 0.922103 -0.039424	-0.037433 0.984867 0.975634 -0.025835	0.001915 0.995313 0.995455 0.001696	0 0.039077 139
18 41	19 20	18 41	0.134417 0.906188 0.937702 0.005192	0.015223 0.988384 0.971349 0.003748	-0.008679 0.978795 0.994526 -0.004344	-0.008178 0.979514 0.993893 -0.004803	0.012718 0.991968 0.992571 0.017124	-0.051831 0.986457 0.978290 -0.036017	0.031282 0.989433 0.993767 0.031474	-0.000301 0.991956 0.981276 -0.002184	-0.000547 0.991482 0.994627 -0.001891	-0.002159 0.989486 0.992342 -0.001822	-0.002352 0.991256 0.991308 -0.006393	-0.016799 0.984867 0.983201 -0.009993	-0.005357 0.995313 0.991260 -0.008085	6 0.012783 9999
18 42	19 20	18 42	0.181049 0.906188 0.883604 -0.003756	-0.023540 0.988384 0.976224 -0.008585	0.045101 0.978795 0.969005 0.038263	0.042467 0.979514 0.969831 0.034340	0.008686 0.991968 0.987325 0.001451	0.004944 0.986457 0.990782 0.005393	-0.015203 0.989433 0.988497 -0.019098	-0.011482 0.991956 0.993173 -0.010972	-0.003411 0.991482 0.995213 -0.004070	0.014220 0.989486 0.991253 0.008885	0.000598 0.991256 0.987449 0.005519	-0.024014 0.984867 0.991263 -0.023499	0.019223 0.995313 0.994835 0.017908	0 0.000000 9999
18 43	19 20	18 43	0.184448 0.906188 0.871328 -0.003727	0.049384 0.988384 0.984435 0.041563	-0.006116 0.978795 0.965816 0.002841	-0.006101 0.979514 0.965086 0.004262	0.005773 0.991968 0.990127 -0.001189	-0.001342 0.986457 0.990074 0.007938	0.010064 0.989433 0.988943 0.006013	0.008210 0.991956 0.994465 0.008422	0.014759 0.991482 0.992530 0.009815	0.029267 0.989486 0.990301 0.028683	-0.018747 0.991256 0.967109 0.002234	0.029939 0.984867 0.985226 0.030563	-0.001638 0.995313 0.995321 -0.000663	0 0.000000 9999
18 44	19 12	18 44	0.032665 0.906188 0.983044 0.005896	-0.004729 0.988384 0.982267 -0.008068	-0.002587 0.978795 0.978551 0.004382	-0.002436 0.979514 0.961794 0.011357	-0.009104 0.991968 0.992093 -0.007467	-0.025263 0.986457 0.991075 -0.020073	-0.001439 0.989433 0.992462 -0.002765	-0.004382 0.991956 0.994059 -0.005102	-0.000181 0.991482 0.993750 -0.003021	0.000221 0.989486 0.998514 -0.000154	-0.005519 0.991256 0.988887 -0.005497	0.002693 0.984867 0.972615 0.005904	-0.000105 0.995313 0.997857 0.000013	1 -0.006897 9999
18 45	19 19	18 45	0.222367 0.906188 0.880397 0.052594	0.006538 0.988384 0.986772 0.006423	-0.052743 0.978795 0.991810 -0.050978	0.028228 0.979514 0.985561 0.028435	-0.010901 0.991968 0.980210 -0.002812	-0.004426 0.986457 0.990914 -0.004954	0.001736 0.989433 0.991361 0.001148	0.021469 0.991956 0.986725 0.022633	0.022055 0.991482 0.987613 0.024032	-0.004245 0.989486 0.992470 -0.000014	0.001489 0.991256 0.990750 -0.004725	0.034929 0.984867 0.989724 0.034190	-0.017586 0.995313 0.992584 -0.017634	0 0.052594 59
18 46	19 10	18 46	0.126974 0.906188 0.910232 -0.009706	-0.045475 0.988384 0.961077 -0.042209	0.007174 0.978795 0.966182 0.003620	0.029108 0.979514 0.718295 0.025074	0.020343 0.991968 0.979402 0.030559	-0.005055 0.986457 0.988747 -0.005548	0.010734 0.989433 0.987008 0.008367	0.008950 0.991956 0.991183 0.013918	-0.013041 0.991482 0.973903 -0.004868	0.026488 0.989486 0.991740 0.021171	0.031127 0.991256 0.990567 0.028300	-0.015816 0.984867 0.600073 -0.013101	-0.002532 0.995313 0.990416 -0.005837	0 0.000000 9999
18 47	19 2	18 47	0.059376 0.906188 0.956098 -0.023267	0.013960 0.988384 0.983588 0.009917	-0.014297 0.978795 0.950971 -0.028023	-0.014284 0.979514 0.712494 -0.003168	0.007736 0.991968 0.991332 0.006931	-0.022417 0.986457 0.978169 -0.009207	0.015025 0.989433 0.990423 0.014239	0.010947 0.991956 0.983726 0.010460	0.028670 0.991482 0.966979 0.015976	0.006071 0.989486 0.989762 0.001847	-0.007675 0.991256 0.962947 -0.024523	-0.011878 0.984867 0.593155 0.008560	-0.003095 0.995313 0.977864 -0.006212	0 0.000000 9999
18 48	19 7	18 48	0.202500 0.906188 0.875885 0.013310	0.012739 0.988384 0.965556 0.002299	-0.001377 0.978795 0.973023 0.010618	-0.000590 0.979514 0.971585 0.012512	0.018402 0.991968 0.991669 0.016190	0.027265 0.986457 0.989039 0.028676	-0.010693 0.989433 0.987113 -0.010220	-0.003121 0.991956 0.991516 -0.004382	0.040818 0.991482 0.989315 0.036406	0.003305 0.989486 0.991917 -0.000952	-0.013086 0.991256 0.981317 -0.002260	0.029730 0.984867 0.957735 0.033066	0.034448 0.995313 0.997397 0.033296	0 0.013310 9999
19 20	16 18	19 20	0.063019 0.976045 0.944471 0.012405	0.020066 0.982156 0.992186 0.013719	-0.035231 0.988925 0.970338 -0.022832	-0.034584 0.988143 0.972039 -0.021546	-0.032091 0.984593 0.986409 -0.022901	-0.008274 0.985042 0.991552 -0.012596	-0.015691 0.990254 0.987372 -0.016714	0.014991 0.989736 0.986270 0.008586	-0.000243 0.993140 0.994778 0.000043	-0.000002 0.949926 0.987171 -0.001198	0.028132 0.988813 0.988072 0.022879	-0.020559 0.991409 0.982352 -0.009324	-0.000294 0.996618 0.997924 -0.000389	4 -0.016855 9999
19 21	16 20	19 21	0.106078 0.976045 0.891339 0.033585	0.008874 0.982156 0.994549 0.005860	0.021815 0.988925 0.987417 0.014765	0.022092 0.988143 0.989182 0.015343	-0.006463 0.984593 0.986672 -0.025590	0.009073 0.985042 0.994587 0.012724	-0.051479 0.990254 0.979956 -0.056022	0.003552 0.989736 0.982231 0.016202	-0.002831 0.993140 0.988219 0.000864	-0.036919 0.949926 0.984162 -0.033747	0.009496 0.988813 0.989984 0.006309	-0.017915 0.991409 0.989946 -0.024613	-0.022325 0.996618 0.994977 -0.022597	6 -0.043376 -9
19 22	16 9	19 22	0.075554 0.976045 0.908538 0.002892	-0.014338 0.982156 0.982962 0.000000	0.000193 0.988925 0.999692 0.000917	0.000194 0.988143 0.998484 0.000953	0.011567 0.984593 0.986681 -0.000449	-0.010919 0.985042 0.992181 -0.007503	0.009053 0.990254 0.987445 0.015448	-0.046391 0.989736 0.979703 -0.031499	0.001472 0.993140 0.991148 0.002147	-0.000585 0.949926 0.983456 -0.000241	-0.008652 0.988813 0.996369 -0.007976	-0.000303 0.991409 0.999826 -0.001200	-0.000486 0.996618 0.988675 -0.001922	7 -0.009544 9999
19 23	16 20	19 23	0.073632 0.976045 0.872608 -0.014938	0.009552 0.982156 0.984797 -0.009595	0.004730 0.988925 0.973449 0.004791	0.007861 0.988143 0.971771 0.008406	-0.034622 0.984593 0.986784 -0.025267	0.031575 0.985042 0.989215 0.017620	0.000739 0.990254 0.990714 -0.005355	0.011501 0.989736 0.989791 0.008984	-0.003308 0.993140 0.991580 -0.002411	0.000446 0.949926 0.986136 -0.008976	-0.018533 0.988813 0.965403 0.001082	0.013507 0.991409 0.988622 0.005418	-0.003190 0.996618 0.995136 -0.005278	0 0.000000 9999
19 24	16 18	19 24	0.096812 0.976045 0.912463 0.031999	0.038047 0.982156 0.991124 0.032287	-0.010372 0.988925 0.988133 -0.010102	-0.011989 0.988143 0.988355 -0.010644	-0.042706 0.984593 0.991579 -0.043165	-0.027883 0.985042 0.992832 -0.032218	-0.012740 0.990254 0.981970 -0.015204	-0.014389 0.989736 0.995674 -0.014865	-0.000504 0.993140 0.995996 -0.001851	-0.089123 0.949926 0.984700 -0.079385	-0.021396 0.988813 0.996377 -0.020000	-0.012469 0.991409 0.992245 -0.014886	-0.000471 0.996618 0.995620 -0.000505	9 -0.050401 -9
19 25	16 20	19 25	0.077752 0.976045 0.902886 0.009153	-0.006841 0.982156 0.990490 0.003764	0.005345 0.988925 0.991572 0.008135	0.005410 0.988143 0.991431 0.006903	0.025896 0.984593 0.984683 0.010302	-0.040620 0.985042 0.985602 -0.025659	-0.021368 0.990254 0.990981 -0.022643	-0.011204 0.989736 0.983242 0.005074	-0.006093 0.993140 0.988272 -0.005428	0.004992 0.949926 0.989214 0.001700	-0.002330 0.988813 0.989141 -0.007958	0.014691 0.991409 0.990495 0.007538	-0.000534 0.996618 0.995976 -0.000628	6 -0.014396 9999
19 26	16 20	19 26	0.101461 0.976045 0.867813 0.023467	0.046505 0.982156 0.991623 0.040688	-0.000696 0.988925 0.966880 -0.000727	-0.000399 0.988143 0.967271 -0.000777	-0.043504 0.984593 0.989333 -0.031885	0.008022 0.985042 0.993294 0.002907	0.008586 0.990254 0.990177 0.009512	0.038831 0.989736 0.986795 0.034253	-0.000562 0.993140 0.991290 -0.002507	0.000002 0.949926 0.991815 -0.002048	-0.014688 0.988813 0.980970 0.001315	0.019704 0.991409 0.986198 0.012261	-0.000533 0.996618 0.991073 -0.000002	7 0.028352 9999
19 27	16 20	19 27	0.073619 0.976045 0.863804 -0.013461	-0.045726 0.982156 0.983957 -0.025718	0.040769 0.988925 0.972221 0.025800	0.038169 0.988143 0.965220 0.024176	-0.062197 0.984593 0.972199 -0.044298	-0.010044 0.985042 0.990132 -0.002507	0.000922 0.990254 0.991203 -0.000287	0.012552 0.989736 0.986090 0.003591	0.004357 0.993140 0.989154 0.005016	-0.000012 0.949926 0.992234 0.000567	-0.009168 0.988813 0.994597 -0.010941	-0.037816 0.991409 0.979098 -0.027966	0.007805 0.996618 0.993038 0.006939	0 0.000000 9999
19 28	16 20	19 28	0.114268 0.976045 0.870438 0.043083	0.055082 0.982156 0.984427 0.033614	0.024354 0.988925 0.985622 0.018335	0.021195 0.988143 0.985238 0.014803	-0.037539 0.984593 0.987070 -0.024017	0.025786 0.985042 0.985492 0.011967	0.002061 0.990254 0.991483 -0.001397	0.012589 0.989736 0.985193 -0.000891	-0.013942 0.993140 0.990702 -0.014569	-0.000022 0.949926 0.993811 -0.001461	-0.053798 0.988813 0.960561 -0.033523	0.035443 0.991409 0.984522 0.026437	-0.022004 0.996618 0.991811 -0.020396	0 0.043083 101
19 29	16 20	19 29	0.060287 0.976045 0.897908 -0.022940	-0.007499 0.982156 0.989048 -0.006185	-0.017568 0.988925 0.982927 -0.006350	-0.018338 0.988143 0.981871 -0.009779	-0.021711 0.984593 0.986217 -0.008711	-0.033457 0.985042 0.991665 -0.030647	-0.008859 0.990254 0.990689 -0.009227	-0.009020 0.989736 0.990531 -0.015685	0.035266 0.993140 0.991850 0.036306	-0.000003 0.949926 0.990945 -0.001457	-0.028259 0.988813 0.989985 -0.024605	-0.013905 0.991409 0.985838 -0.005715	0.048864 0.996618 0.994686 0.049453	0 0.000000 9999
19 30	16 20	19 30	0.085139 0.976045 0.901074 0.016684	0.020694 0.982156 0.992255 0.014054	-0.009457 0.988925 0.988876 -0.002598	-0.010047 0.988143 0.988165 -0.004126	-0.017666 0.984593 0.990425 -0.012340	0.002045 0.985042 0.994225 -0.000090	-0.011866 0.990254 0.987584 -0.010748	0.008826 0.989736 0.986675 -0.004878	0.037554 0.993140 0.987906 0.041799	-0.000004 0.949926 0.989256 -0.024133	0.000189 0.988813 0.987999 0.011573	-0.012887 0.991409 0.993121 -0.009946	0.012864 0.996618 0.994101 0.016589	8 0.026408 9999
19 31	16 20	19 31	0.048700 0.976045 0.919211 -0.012580	0.025821 0.982156 0.987861 0.011010	-0.033353 0.988925 0.989064 -0.024938	-0.034020 0.988143 0.988756 -0.025063	-0.037762 0.984593 0.993550 -0.030767	0.009789 0.985042 0.988846 0.003145	-0.022043 0.990254 0.990756 -0.024236	0.037811 0.989736 0.978982 0.030382	-0.002229 0.993140 0.989750 -0.004403	0.001771 0.949926 0.994296 -0.002994	-0.002095 0.988813 0.991935 0.000288	-0.020158 0.991409 0.992686 -0.015209	0.038511 0.996618 0.994975 0.038113	0 0.000000 9999
19 32	16 8	19 32	0.030207 0.976045 0.990293 0.017264	-0.058762 0.982156 0.988842 -0.052872	0.001650 0.988925 0.991301 0.004255	0.009679 0.988143 0.990747 0.005890	-0.004697 0.984593 0.995330 -0.008878	0.011863 0.985042 0.986767 0.013607	-0.016043 0.990254 0.993233 -0.016888	0.000143 0.989736 0.990494 0.003693	0.001092 0.993140 0.988594 -0.001969	0.000001 0.949926 0.982089 0.000027	0.001246 0.988813 0.998861 0.003070	-0.001566 0.991409 0.993291 -0.005903	-0.000027 0.996618 0.995863 0.000353	1 -0.030212 9999
19 33	16 17	19 33	0.055606 0.976045 0.921442 -0.011671	-0.040501 0.982156 0.979549 -0.021802	0.002999 0.988925 0.988308 0.007464	0.010109 0.988143 0.976688 -0.004513	0.000854 0.984593 0.993292 -0.004124	0.019989 0.985042 0.990236 0.020401	0.020756 0.990254 0.987532 0.021954	-0.010177 0.989736 0.992735 -0.004763	0.010593 0.993140 0.979775 0.015156	-0.000057 0.949926 0.992848 -0.002666	-0.031514 0.988813 0.991304 -0.030511	-0.005396 0.991409 0.988528 -0.010144	-0.003588 0.996618 0.995288 -0.005146	0 0.000000 9999
19 34	16 20	19 34	0.093422 0.976045 0.870000 0.014968	0.005484 0.982156 0.992276 0.006626	-0.000715 0.988925 0.961364 -0.002670	-0.000534 0.988143 0.958320 -0.002176	-0.024028 0.984593 0.982582 -0.016933	-0.028218 0.985042 0.990832 -0.020470	0.004411 0.990254 0.993870 0.003797	-0.012107 0.989736 0.992241 -0.010053	0.000369 0.993140 0.987551 -0.001936	-0.000033 0.949926 0.993552 -0.002401	-0.035209 0.988813 0.980497 -0.025412	0.042840 0.991409 0.986991 0.036564	-0.000778 0.996618 0.994921 0.000201	11 0.023394 9999
19 35	16 13	19 35	0.049439 0.976045 0.947077 0.014237	0.037710 0.982156 0.964682 0.024579	0.000767 0.988925 0.999906 0.000650	0.000700 0.988143 0.999969 0.000512	-0.039693 0.984593 0.984759 -0.024523	0.017249 0.985042 0.988727 0.017503	-0.017042 0.990254 0.990930 -0.013010	0.025162 0.989736 0.985723 0.019878	-0.000384 0.993140 0.985102 -0.001731	0.000085 0.949926 0.990183 0.001926	0.000525 0.988813 0.998023 -0.000477	-0.002512 0.991409 0.998979 -0.002977	-0.000433 0.996618 0.994280 0.000335	4 -0.018685 9999
19 36	16 19	19 36	0.050026 0.976045 0.888239 -0.032445	-0.038577 0.982156 0.983821 -0.021939	0.027679 0.988925 0.953411 0.020709	0.024319 0.988143 0.954099 0.018642	-0.057891 0.984593 0.988410 -0.049287	-0.003171 0.985042 0.991816 -0.003663	-0.003263 0.990254 0.992939 -0.003361	-0.001402 0.989736 0.993826 -0.005305	0.001226 0.993140 0.992905 0.001592	0.000013 0.949926 0.990020 0.000695	0.007388 0.988813 0.991402 0.005522	-0.014135 0.991409 0.987127 -0.005317	-0.001160 0.996618 0.996516 -0.000081	0 0.000000 9999
19 37	16 20	19 37	0.061933 0.976045 0.886127 -0.018794	-0.005607 0.982156 0.990797 -0.004828	-0.023230 0.988925 0.982413 -0.020625	-0.022843 0.988143 0.981994 -0.020224	0.032887 0.984593 0.986327 0.023659	-0.002857 0.985042 0.984783 -0.005573	-0.008963 0.990254 0.991108 -0.007335	-0.011214 0.989736 0.981275 -0.004403	0.008140 0.993140 0.992787 0.009716	0.000016 0.949926 0.990781 0.008891	-0.012167 0.988813 0.984656 0.001823	0.028136 0.991409 0.988033 0.019503	-0.002122 0.996618 0.993088 -0.002182	0 0.000000 9999
19 38	16 20	19 38	0.082894 0.976045 0.876635 0.002066	0.033193 0.982156 0.989886 0.021689	0.009186 0.988925 0.980810 0.005845	0.010422 0.988143 0.981720 0.006951	-0.019040 0.984593 0.992431 -0.015632	0.049685 0.985042 0.983828 0.032051	0.006804 0.990254 0.989233 0.006939	0.044353 0.989736 0.985367 0.034410	-0.001619 0.993140 0.996568 -0.002660	-0.000009 0.949926 0.990789 -0.001906	-0.037937 0.988813 0.953048 -0.013123	0.009884 0.991409 0.983592 -0.001058	-0.000148 0.996618 0.996862 0.000218	7 0.008432 9999
19 39	16 20	19 39	0.098766 0.976045 0.843449 0.006672	0.018239 0.982156 0.982117 -0.001920	0.008066 0.988925 0.983940 0.008688	0.011895 0.988143 0.981973 0.015359	-0.016532 0.984593 0.989042 -0.005007	0.037626 0.985042 0.985451 0.020480	-0.001749 0.990254 0.991661 -0.002410	0.022427 0.989736 0.977484 0.005785	-0.002720 0.993140 0.985947 -0.002661	0.002431 0.949926 0.989475 0.001791	-0.023383 0.988813 0.950329 0.002573	0.022745 0.991409 0.988308 0.016921	-0.000816 0.996618 0.986316 -0.000882	11 0.010625 9999
19 40	16 19	19 40	0.106884 0.976045 0.804020 0.008106	0.043260 0.982156 0.981196 0.022483	-0.018917 0.988925 0.988078 -0.025468	-0.019995 0.988143 0.988653 -0.026364	-0.016605 0.984593 0.989267 -0.009227	0.046066 0.985042 0.983556 0.029607	0.030710 0.990254 0.989873 0.028054	0.024521 0.989736 0.990566 0.016983	0.003915 0.993140 0.986669 0.000817	0.009374 0.949926 0.984581 -0.026789	-0.048021 0.988813 0.922103 -0.020107	0.058160 0.991409 0.975634 0.043295	0.001686 0.996618 0.995455 0.002105	11 0.018734 9999
19 41	16 20	19 41	0.063017 0.976045 0.937702 0.010446	0.050200 0.982156 0.971349 0.019280	0.007703 0.988925 0.994526 0.011459	0.008385 0.988143 0.993893 0.012406	0.003188 0.984593 0.992571 -0.006231	0.048458 0.985042 0.978290 0.024082	-0.008889 0.990254 0.993767 -0.009902	0.031503 0.989736 0.981276 0.015585	-0.011600 0.993140 0.994627 -0.011598	0.000000 0.949926 0.992342 0.002493	0.003283 0.988813 0.991308 -0.001186	-0.010816 0.991409 0.983201 -0.024528	-0.005880 0.996618 0.991260 -0.005978	7 0.012759 9999
19 42	16 20	19 42	0.102151 0.976045 0.883604 0.025424	-0.034897 0.982156 0.976224 -0.009117	0.049157 0.988925 0.969005 0.039650	0.049715 0.988143 0.969831 0.040941	-0.021766 0.984593 0.987325 -0.006219	0.010942 0.985042 0.990782 0.013000	-0.013730 0.990254 0.988497 -0.015106	0.013359 0.989736 0.993173 0.011793	-0.001075 0.993140 0.995213 -0.002311	-0.000021 0.949926 0.991253 -0.010648	-0.046301 0.988813 0.987449 -0.035133	-0.022144 0.991409 0.991263 -0.015654	-0.011371 0.996618 0.994835 -0.011683	0 0.025424 9999
19 43	16 20	19 43	0.105298 0.976045 0.871328 0.027191	0.050146 0.982156 0.984435 0.033915	-0.014474 0.988925 0.965816 -0.013302	-0.015224 0.988143 0.965086 -0.014248	-0.052625 0.984593 0.990127 -0.051429	0.034366 0.985042 0.990074 0.024803	0.006545 0.990254 0.988943 0.008898	0.013723 0.989736 0.994465 0.012633	-0.000992 0.993140 0.992530 -0.002765	-0.039658 0.949926 0.990301 -0.034861	-0.046959 0.988813 0.967109 -0.023319	0.024429 0.991409 0.985226 0.014592	0.000094 0.996618 0.995321 -0.000298	4 -0.037395 9999
19 44	16 12	19 44	0.012048 0.976045 0.983044 0.000378	0.000275 0.982156 0.982267 -0.006246	-0.013529 0.988925 0.978551 -0.010187	-0.015080 0.988143 0.961794 -0.013220	-0.005647 0.984593 0.992093 -0.007348	0.002352 0.985042 0.991075 -0.003156	-0.000903 0.990254 0.992462 -0.002967	0.001680 0.989736 0.994059 -0.000971	0.016050 0.993140 0.993750 0.017527	-0.000001 0.949926 0.998514 -0.000696	-0.031179 0.988813 0.988887 -0.032823	0.014529 0.991409 0.972615 0.009824	0.025554 0.996618 0.997857 0.025243	8 0.002574 9999
19 45	16 19	19 45	0.080027 0.976045 0.880397 0.003822	0.000051 0.982156 0.986772 0.007346	0.001112 0.988925 0.991810 0.000689	0.007718 0.988143 0.985561 0.017154	0.017680 0.984593 0.980210 -0.002301	-0.007910 0.985042 0.990914 -0.003591	-0.006402 0.990254 0.991361 -0.008029	0.008403 0.989736 0.986725 0.017030	-0.019713 0.993140 0.987613 -0.020793	0.000178 0.949926 0.992470 -0.000565	-0.014143 0.988813 0.990750 -0.023687	-0.008148 0.991409 0.989724 -0.009140	-0.004468 0.996618 0.992584 -0.002491	8 -0.008915 9999
19 46	16 10	19 46	0.069153 0.976045 0.910232 0.011082	-0.047312 0.982156 0.961077 -0.030678	-0.010694 0.988925 0.966182 -0.002799	-0.006874 0.988143 0.718295 0.016966	0.065614 0.984593 0.979402 0.051048	0.028284 0.985042 0.988747 0.031545	0.038068 0.990254 0.987008 0.044399	0.008208 0.989736 0.991183 0.002724	0.001390 0.993140 0.973903 0.006544	-0.001201 0.949926 0.991740 0.000682	0.004073 0.988813 0.990567 0.002755	0.023149 0.991409 0.600073 0.005527	0.000881 0.996618 0.990416 0.002322	4 0.023785 9999
19 47	16 2	19 47	0.003156 0.976045 0.956098 -0.033841	0.012946 0.982156 0.983588 -0.004866	0.023618 0.988925 0.950971 0.010202	0.024144 0.988143 0.712494 0.020377	-0.005547 0.984593 0.991332 -0.001498	0.021987 0.985042 0.978169 0.009722	-0.006149 0.990254 0.990423 -0.000601	0.003517 0.989736 0.983726 -0.007339	0.007269 0.993140 0.966979 0.004702	0.000002 0.949926 0.989762 -0.000641	0.007822 0.988813 0.962947 -0.008946	0.025837 0.991409 0.593155 0.000685	0.010507 0.996618 0.977864 0.011111	0 0.000000 9999
19 48	16 7	19 48	0.097327 0.976045 0.875885 0.019473	0.069010 0.982156 0.965556 0.038044	-0.022446 0.988925 0.973023 -0.017094	-0.021336 0.988143 0.971585 -0.016850	-0.015040 0.984593 0.991669 -0.008729	-0.007706 0.985042 0.989039 -0.005218	-0.007322 0.990254 0.987113 -0.004888	0.007179 0.989736 0.991516 0.002882	0.000523 0.993140 0.989315 -0.000263	0.004463 0.949926 0.991917 0.001387	-0.045533 0.988813 0.981317 -0.029891	0.041832 0.991409 0.957735 0.027944	-0.003797 0.996618 0.997397 -0.003394	0 0.019473 9999
20 21	18 20	20 21	0.163231 0.944471 0.891339 0.040358	-0.008924 0.992186 0.994549 -0.008483	0.004352 0.970338 0.987417 0.012868	0.003917 0.972039 0.989182 0.010740	-0.023448 0.986409 0.986672 -0.014626	-0.036111 0.991552 0.994587 -0.030381	-0.031091 0.987372 0.979956 -0.018179	-0.071414 0.986270 0.982231 -0.056364	0.037851 0.994778 0.988219 0.034246	-0.000772 0.987171 0.984162 0.003331	-0.000512 0.988072 0.989984 -0.004994	-0.026709 0.982352 0.989946 -0.017211	-0.001300 0.997924 0.994977 -0.000466	7 -0.047694 -9
20 22	18 9	20 22	0.150688 0.944471 0.908538 0.040825	-0.013170 0.992186 0.982962 -0.002925	-0.000419 0.970338 0.999692 -0.000859	-0.000017 0.972039 0.998484 0.000550	-0.059477 0.986409 0.986681 -0.044723	-0.000450 0.991552 0.992181 -0.003873	0.015022 0.987372 0.987445 0.015311	-0.059578 0.986270 0.979703 -0.046038	0.049530 0.994778 0.991148 0.050437	0.001047 0.987171 0.983456 -0.001291	-0.005203 0.988072 0.996369 -0.001022	0.000525 0.982352 0.999826 0.001378	-0.001051 0.997924 0.988675 -0.000690	8 0.045377 -9
20 23	18 20	20 23	0.135491 0.944471 0.872608 -0.000314	0.019017 0.992186 0.984797 0.017365	0.008211 0.970338 0.973449 -0.009430	0.016001 0.972039 0.971771 0.000287	-0.001100 0.986409 0.986784 -0.011112	0.032739 0.991552 0.989215 0.032200	-0.004591 0.987372 0.990714 -0.005456	0.030227 0.986270 0.989791 0.027004	-0.021369 0.994778 0.991580 -0.026297	0.000906 0.987171 0.986136 -0.001284	-0.037089 0.988072 0.965403 -0.014052	-0.031217 0.982352 0.988622 -0.018888	-0.001063 0.997924 0.995136 -0.000757	0 0.000000 9999
20 24	18 18	20 24	0.111206 0.944471 0.912463 0.000616	-0.004279 0.992186 0.991124 -0.005964	0.004114 0.970338 0.988133 -0.001839	0.003117 0.972039 0.988355 -0.002328	-0.001523 0.986409 0.991579 -0.007216	-0.002946 0.991552 0.992832 -0.003154	-0.021923 0.987372 0.981970 -0.015829	-0.010026 0.986270 0.995674 -0.006114	-0.000357 0.994778 0.995996 -0.001047	-0.001783 0.987171 0.984700 0.000533	0.002583 0.988072 0.996377 0.004990	0.001552 0.982352 0.992245 0.007262	-0.000308 0.997924 0.995620 -0.000387	6 -0.003123 9999
20 25	18 20	20 25	0.092398 0.944471 0.902886 -0.030510	0.013092 0.992186 0.990490 0.015335	0.006296 0.970338 0.991572 0.000987	0.006161 0.972039 0.991431 0.000625	-0.045634 0.986409 0.984683 -0.038614	-0.035686 0.991552 0.985602 -0.031581	-0.018528 0.987372 0.990981 -0.018045	-0.023482 0.986270 0.983242 -0.008683	0.031165 0.994778 0.988272 0.026846	0.001030 0.987171 0.989214 0.000432	0.014116 0.988072 0.989141 0.007289	-0.005452 0.982352 0.990495 0.006597	0.020673 0.997924 0.995976 0.021434	0 0.000000 9999
20 26	18 20	20 26	0.116682 0.944471 0.867813 -0.006076	-0.014853 0.992186 0.991623 -0.018627	0.018965 0.970338 0.966880 0.005357	0.018618 0.972039 0.967271 0.005532	0.040214 0.986409 0.989333 0.028513	0.003055 0.991552 0.993294 -0.001312	0.022776 0.987372 0.990177 0.020201	0.024659 0.986270 0.986795 0.015844	0.019011 0.994778 0.991290 0.018303	-0.000408 0.987171 0.991815 -0.002666	-0.015649 0.988072 0.980970 0.001513	0.019893 0.982352 0.986198 0.028018	-0.000777 0.997924 0.991073 -0.001884	0 0.000000 9999
20 27	18 20	20 27	0.122036 0.944471 0.863804 -0.015119	-0.017422 0.992186 0.983957 -0.009975	-0.042842 0.970338 0.972221 -0.018479	-0.037122 0.972039 0.965220 -0.011275	0.019881 0.986409 0.972199 0.002198	0.017063 0.991552 0.990132 0.016702	0.003699 0.987372 0.991203 -0.000390	0.029809 0.986270 0.986090 0.018191	-0.000485 0.994778 0.989154 -0.002097	-0.000455 0.987171 0.992234 -0.003991	0.005270 0.988072 0.994597 0.002140	0.018858 0.982352 0.979098 -0.007171	0.000083 0.997924 0.993038 -0.002278	0 0.000000 9999
20 28	18 20	20 28	0.120130 0.944471 0.870438 -0.003934	0.023652 0.992186 0.984427 0.018358	-0.015757 0.970338 0.985622 -0.002310	-0.015812 0.972039 0.985238 -0.003101	-0.011475 0.986409 0.987070 -0.012983	-0.009750 0.991552 0.985492 -0.010848	-0.017273 0.987372 0.991483 -0.012099	0.013089 0.986270 0.985193 -0.000553	-0.001173 0.994778 0.990702 -0.003621	-0.014239 0.987171 0.993811 -0.013439	-0.024910 0.988072 0.960561 0.000568	-0.028462 0.982352 0.984522 -0.007490	-0.001209 0.997924 0.991811 -0.001384	0 0.000000 9999
20 29	18 20	20 29	0.136918 0.944471 0.897908 0.032371	0.009218 0.992186 0.989048 0.008856	0.038497 0.970338 0.982927 0.024124	0.037531 0.972039 0.981871 0.022387	0.059357 0.986409 0.986217 0.047353	0.010991 0.991552 0.991665 0.012723	-0.001311 0.987372 0.990689 -0.007870	0.042358 0.986270 0.990531 0.036700	-0.000339 0.994778 0.991850 0.002225	0.018785 0.987171 0.990945 0.003947	-0.017350 0.988072 0.989985 -0.008522	0.027952 0.982352 0.985838 0.011485	-0.002455 0.997924 0.994686 -0.001564	4 0.039152 137
20 30	18 20	20 30	0.107748 0.944471 0.901074 -0.005577	0.003112 0.992186 0.992255 -0.000742	0.011628 0.970338 0.988876 -0.001625	0.010739 0.972039 0.988165 -0.002901	0.006888 0.986409 0.990425 -0.003814	0.003275 0.991552 0.994225 0.001796	0.000436 0.987372 0.987584 -0.001696	0.036113 0.986270 0.986675 0.024048	-0.000502 0.994778 0.987906 -0.002803	-0.000388 0.987171 0.989256 -0.000149	-0.025260 0.988072 0.987999 -0.015899	0.000701 0.982352 0.993121 -0.001438	-0.000238 0.997924 0.994101 -0.000005	0 0.000000 9999
20 31	18 20	20 31	0.076288 0.944471 0.919211 -0.015757	-0.002276 0.992186 0.987861 -0.006035	0.013590 0.970338 0.989064 0.007329	0.017359 0.972039 0.988756 0.009587	0.024524 0.986409 0.993550 0.018521	-0.030947 0.991552 0.988846 -0.029953	-0.009339 0.987372 0.990756 -0.011626	-0.010260 0.986270 0.978982 -0.027146	-0.009034 0.994778 0.989750 -0.008765	0.000148 0.987171 0.994296 -0.000795	-0.012041 0.988072 0.991935 -0.007953	0.021931 0.982352 0.992686 0.019732	-0.002894 0.997924 0.994975 -0.003422	0 0.000000 9999
20 32	18 8	20 32	0.009091 0.944471 0.990293 -0.005681	-0.012631 0.992186 0.988842 -0.011460	-0.001605 0.970338 0.991301 -0.006308	-0.010443 0.972039 0.990747 -0.005896	0.003400 0.986409 0.995330 0.003437	-0.003265 0.991552 0.986767 -0.006337	-0.008076 0.987372 0.993233 -0.007034	0.003782 0.986270 0.990494 0.002809	0.000080 0.994778 0.988594 -0.000540	0.128653 0.987171 0.982089 0.128297	0.001651 0.988072 0.998861 -0.001201	0.001305 0.982352 0.993291 0.010672	0.000024 0.997924 0.995863 -0.000698	0 0.000000 9999
20 33	18 17	20 33	0.099212 0.944471 0.921442 0.004908	0.008386 0.992186 0.979549 0.017435	0.032616 0.970338 0.988308 0.024248	-0.026280 0.972039 0.976688 -0.009242	-0.014190 0.986409 0.993292 -0.009174	-0.014984 0.991552 0.990236 -0.011914	0.012164 0.987372 0.987532 0.021040	-0.029872 0.986270 0.992735 -0.023661	-0.021241 0.994778 0.979775 -0.020223	-0.005729 0.987171 0.992848 -0.014777	0.005315 0.988072 0.991304 0.007175	-0.034558 0.982352 0.988528 -0.033593	-0.006075 0.997924 0.995288 -0.005535	7 -0.010776 9999
20 34	18 20	20 34	0.116096 0.944471 0.870000 -0.008719	-0.005524 0.992186 0.992276 -0.005551	-0.028049 0.970338 0.961364 -0.021018	-0.027943 0.972039 0.958320 -0.019173	0.046633 0.986409 0.982582 0.037501	0.005563 0.991552 0.990832 0.005108	-0.003043 0.987372 0.993870 0.000806	0.044608 0.986270 0.992241 0.042731	-0.003466 0.994778 0.987551 -0.006206	0.033392 0.987171 0.993552 0.034116	-0.026758 0.988072 0.980497 -0.010492	-0.006966 0.982352 0.986991 -0.000815	-0.002357 0.997924 0.994921 -0.002587	0 0.000000 9999
20 35	18 13	20 35	0.074540 0.944471 0.947077 0.010343	0.036742 0.992186 0.964682 0.034844	-0.001056 0.970338 0.999906 -0.000755	-0.000984 0.972039 0.999969 -0.000547	0.022080 0.986409 0.984759 0.013943	0.005951 0.991552 0.988727 0.004825	-0.027392 0.987372 0.990930 -0.023374	0.015438 0.986270 0.985723 0.007884	-0.000589 0.994778 0.985102 -0.003054	-0.020801 0.987171 0.990183 -0.023860	-0.004064 0.988072 0.998023 -0.006073	0.001113 0.982352 0.998979 0.002328	-0.000215 0.997924 0.994280 -0.001039	9 -0.015709 9999
20 36	18 19	20 36	0.158548 0.944471 0.888239 0.047029	0.007371 0.992186 0.983821 0.013654	-0.041920 0.970338 0.953411 -0.033362	-0.041539 0.972039 0.954099 -0.031871	0.004475 0.986409 0.988410 -0.003526	-0.011477 0.991552 0.991816 -0.006020	-0.011785 0.987372 0.992939 -0.012887	0.023082 0.986270 0.993826 0.018375	-0.000426 0.994778 0.992905 -0.002165	-0.000086 0.987171 0.990020 -0.001700	0.005977 0.988072 0.991402 0.007387	0.032130 0.982352 0.987127 0.016696	-0.000142 0.997924 0.996516 -0.000180	0 0.047029 90
20 37	18 20	20 37	0.197085 0.944471 0.886127 0.072619	-0.046706 0.992186 0.990797 -0.043319	-0.107479 0.970338 0.982413 -0.118041	-0.105228 0.972039 0.981994 -0.115732	0.039181 0.986409 0.986327 0.049141	-0.064343 0.991552 0.984783 -0.060879	0.028538 0.987372 0.991108 0.025201	-0.074394 0.986270 0.981275 -0.065014	-0.001606 0.994778 0.992787 -0.004012	-0.016259 0.987171 0.990781 -0.011057	-0.074487 0.988072 0.984656 -0.067138	-0.022455 0.982352 0.988033 -0.007136	-0.012619 0.997924 0.993088 -0.012524	2 -0.092585 12
20 38	18 20	20 38	0.182249 0.944471 0.876635 0.048349	-0.020644 0.992186 0.989886 -0.027759	-0.100159 0.970338 0.980810 -0.103466	-0.097903 0.972039 0.981720 -0.101274	-0.001094 0.986409 0.992431 -0.005981	0.025587 0.991552 0.983828 0.020571	-0.035046 0.987372 0.989233 -0.035724	0.007248 0.986270 0.985367 -0.005861	-0.000979 0.994778 0.996568 -0.001115	-0.005818 0.987171 0.990789 -0.008524	-0.029699 0.988072 0.953048 0.001681	-0.039308 0.982352 0.983592 -0.023832	-0.000447 0.997924 0.996862 0.000013	2 -0.070728 22
20 39	18 20	20 39	0.198875 0.944471 0.843449 0.052876	0.025387 0.992186 0.982117 0.016948	-0.037492 0.970338 0.983940 -0.041117	-0.033415 0.972039 0.981973 -0.036747	0.029753 0.986409 0.989042 0.019525	-0.029910 0.991552 0.985451 -0.036988	-0.028819 0.987372 0.991661 -0.029277	0.030944 0.986270 0.977484 0.009002	-0.000398 0.994778 0.985947 -0.005158	0.002994 0.987171 0.989475 0.002007	-0.036380 0.988072 0.950329 -0.013058	-0.031842 0.982352 0.988308 -0.019115	-0.000327 0.997924 0.986316 -0.003686	0 0.052876 56
20 40	18 19	20 40	0.208208 0.944471 0.804020 0.047948	-0.010020 0.992186 0.981196 -0.016442	-0.048915 0.970338 0.988078 -0.041757	-0.047567 0.972039 0.988653 -0.040804	0.012995 0.986409 0.989267 0.004717	-0.009339 0.991552 0.983556 -0.007601	-0.025895 0.987372 0.989873 -0.018725	-0.000969 0.986270 0.990566 -0.008439	0.004632 0.994778 0.986669 0.004557	0.011919 0.987171 0.984581 0.008527	-0.058529 0.988072 0.922103 -0.028322	-0.058742 0.982352 0.975634 -0.034278	0.002516 0.997924 0.995455 0.002508	0 0.047948 83
20 41	18 20	20 41	0.099336 0.944471 0.937702 0.003387	0.007044 0.992186 0.971349 -0.003041	-0.002017 0.970338 0.994526 -0.005170	-0.002949 0.972039 0.993893 -0.005462	-0.029160 0.986409 0.992571 -0.022957	0.003747 0.991552 0.978290 -0.000130	-0.029022 0.987372 0.993767 -0.028495	0.023915 0.986270 0.981276 0.012114	0.000055 0.994778 0.994627 0.000226	-0.000089 0.987171 0.992342 0.000173	0.014733 0.988072 0.991308 0.013097	-0.049197 0.982352 0.983201 -0.029591	0.040906 0.997924 0.991260 0.041015	6 -0.009824 9999
20 42	18 20	20 42	0.153285 0.944471 0.883604 0.018604	-0.026876 0.992186 0.976224 -0.015046	-0.021882 0.970338 0.969005 -0.015965	-0.021142 0.972039 0.969831 -0.014457	0.018009 0.986409 0.987325 0.008170	0.028935 0.991552 0.990782 0.026370	-0.037478 0.987372 0.988497 -0.034027	0.023520 0.986270 0.993173 0.017993	-0.001667 0.994778 0.995213 -0.002546	0.014551 0.987171 0.991253 0.010904	-0.013923 0.988072 0.987449 -0.003650	-0.001500 0.982352 0.991263 -0.007039	-0.001158 0.997924 0.994835 -0.002284	6 -0.025160 9999
20 43	18 20	20 43	0.139150 0.944471 0.871328 0.009227	0.007262 0.992186 0.984435 0.003771	-0.020264 0.970338 0.965816 -0.026053	-0.020138 0.972039 0.965086 -0.025697	0.013016 0.986409 0.990127 0.012704	0.013809 0.991552 0.990074 0.012052	-0.015761 0.987372 0.988943 -0.008683	0.018413 0.986270 0.994465 0.016188	-0.000527 0.994778 0.992530 -0.001241	-0.002394 0.987171 0.990301 -0.001252	-0.051623 0.988072 0.967109 -0.032289	-0.034042 0.982352 0.985226 -0.018965	-0.000755 0.997924 0.995321 -0.001883	2 -0.015505 9999
20 44	18 12	20 44	-0.007083 0.944471 0.983044 -0.028313	-0.004818 0.992186 0.982267 -0.008223	-0.002092 0.970338 0.978551 -0.007438	-0.001885 0.972039 0.961794 -0.005481	0.000664 0.986409 0.992093 0.003211	-0.001494 0.991552 0.991075 -0.002044	0.000144 0.987372 0.992462 -0.001893	0.003994 0.986270 0.994059 -0.003010	-0.000036 0.994778 0.993750 0.001557	0.000152 0.987171 0.998514 0.000063	0.001240 0.988072 0.988887 -0.001319	-0.005216 0.982352 0.972615 0.001431	-0.000032 0.997924 0.997857 -0.000202	0 0.000000 9999
20 45	18 19	20 45	0.118121 0.944471 0.880397 0.004423	-0.020327 0.992186 0.986772 -0.016160	0.017226 0.970338 0.991810 0.015818	0.024345 0.972039 0.985561 0.017430	-0.010564 0.986409 0.980210 0.003041	-0.016572 0.991552 0.990914 -0.020785	-0.012660 0.987372 0.991361 -0.009740	-0.007417 0.986270 0.986725 0.001764	-0.024452 0.994778 0.987613 -0.026241	-0.002380 0.987171 0.992470 0.007141	-0.002443 0.988072 0.990750 -0.012430	-0.017824 0.982352 0.989724 -0.012662	-0.000646 0.997924 0.992584 -0.000564	8 -0.010773 9999
20 46	18 10	20 46	0.085317 0.944471 0.910232 -0.016044	-0.001437 0.992186 0.961077 0.010907	-0.021075 0.970338 0.966182 -0.030270	0.018010 0.972039 0.718295 -0.014143	-0.044889 0.986409 0.979402 -0.033850	-0.005897 0.991552 0.988747 -0.001602	-0.054735 0.987372 0.987008 -0.050911	-0.007265 0.986270 0.991183 -0.009577	0.000577 0.994778 0.973903 0.003966	-0.017665 0.987171 0.991740 -0.020499	-0.003959 0.988072 0.990567 -0.013058	-0.049927 0.982352 0.600073 -0.013029	-0.000166 0.997924 0.990416 -0.000895	0 0.000000 9999
20 47	18 2	20 47	0.032863 0.944471 0.956098 -0.016458	-0.001271 0.992186 0.983588 -0.004128	-0.047778 0.970338 0.950971 -0.027507	-0.047717 0.972039 0.712494 -0.026374	0.008026 0.986409 0.991332 0.006277	0.015295 0.991552 0.978169 0.021296	0.014189 0.987372 0.990423 0.009647	0.026062 0.986270 0.983726 0.018625	-0.001122 0.994778 0.966979 -0.004131	0.000122 0.987171 0.989762 -0.003206	0.026539 0.988072 0.962947 0.012117	-0.054665 0.982352 0.593155 -0.006195	0.000418 0.997924 0.977864 -0.000225	0 0.000000 9999
20 48	18 7	20 48	0.147936 0.944471 0.875885 0.026385	0.029732 0.992186 0.965556 0.024114	0.031984 0.970338 0.973023 0.025660	0.031746 0.972039 0.971585 0.026945	-0.019930 0.986409 0.991669 -0.025808	0.001244 0.991552 0.989039 0.007185	-0.005041 0.987372 0.987113 -0.012089	-0.006971 0.986270 0.991516 -0.010927	0.003407 0.994778 0.989315 0.000799	0.000424 0.987171 0.991917 -0.000563	-0.003320 0.988072 0.981317 0.012886	-0.069164 0.982352 0.957735 -0.046474	0.001462 0.997924 0.997397 0.000898	0 0.026385 9999
21 22	20 9	21 22	0.192349 0.891339 0.908538 0.029763	-0.007122 0.994549 0.982962 -0.009934	0.000001 0.987417 0.999692 0.000805	-0.000016 0.989182 0.998484 0.000299	0.001313 0.986672 0.986681 -0.010737	-0.001917 0.994587 0.992181 -0.000149	0.030737 0.979956 0.987445 0.029324	0.041335 0.982231 0.979703 0.022512	0.016268 0.988219 0.991148 0.011921	0.035940 0.984162 0.983456 0.026168	-0.001275 0.989984 0.996369 -0.000784	0.000078 0.989946 0.999826 -0.000431	0.006851 0.994977 0.988675 0.006413	0 0.029763 9999
21 23	20 20	21 23	0.257780 0.891339 0.872608 0.064001	-0.011420 0.994549 0.984797 -0.014947	0.051932 0.987417 0.973449 0.055752	0.059313 0.989182 0.971771 0.061274	-0.045812 0.986672 0.986784 -0.041252	-0.007045 0.994587 0.989215 -0.004749	-0.027923 0.979956 0.990714 -0.032255	-0.061239 0.982231 0.989791 -0.054263	0.031289 0.988219 0.991580 0.027220	-0.086733 0.984162 0.986136 -0.074625	-0.061777 0.989984 0.965403 -0.054094	0.010823 0.989946 0.988622 0.000560	-0.012232 0.994977 0.995136 -0.011932	9 -0.069109 -9
21 24	20 18	21 24	0.203944 0.891339 0.912463 0.038471	0.017324 0.994549 0.991124 0.013425	0.017330 0.987417 0.988133 0.021930	0.016644 0.989182 0.988355 0.020383	-0.031176 0.986672 0.991579 -0.030429	-0.005341 0.994587 0.992832 -0.005589	0.042415 0.979956 0.981970 0.027547	-0.017198 0.982231 0.995674 -0.020920	0.016733 0.988219 0.995996 0.016889	0.010867 0.984162 0.984700 0.002161	0.004759 0.989984 0.996377 0.002627	0.011565 0.989946 0.992245 0.010108	0.002207 0.994977 0.995620 0.002289	0 0.038471 9999
21 25	20 20	21 25	0.188337 0.891339 0.902886 0.012092	0.015896 0.994549 0.990490 0.017662	0.010997 0.987417 0.991572 0.012421	0.012422 0.989182 0.991431 0.014699	0.015149 0.986672 0.984683 -0.000123	0.027558 0.994587 0.985602 0.024074	0.051211 0.979956 0.990981 0.047212	0.026886 0.982231 0.983242 0.003174	0.057091 0.988219 0.988272 0.050082	0.028064 0.984162 0.989214 0.012893	0.003521 0.989984 0.989141 -0.002378	0.050718 0.989946 0.990495 0.045616	0.018828 0.994977 0.995976 0.017842	8 0.024609 9999
21 26	20 20	21 26	0.214648 0.891339 0.867813 0.026273	-0.019437 0.994549 0.991623 -0.019003	-0.003285 0.987417 0.966880 0.000522	-0.002257 0.989182 0.967271 0.002091	-0.039865 0.986672 0.989333 -0.029715	-0.007322 0.994587 0.993294 -0.005828	-0.028018 0.979956 0.990177 -0.023338	-0.032306 0.982231 0.986795 -0.019181	-0.010475 0.988219 0.991290 -0.016156	-0.035867 0.984162 0.991815 -0.028943	-0.023645 0.989984 0.980970 -0.016110	-0.001041 0.989946 0.986198 -0.010365	0.006779 0.994977 0.991073 0.006111	4 -0.027941 9999
21 27	20 20	21 27	0.242398 0.891339 0.863804 0.044508	-0.019061 0.994549 0.983957 -0.018161	0.017265 0.987417 0.972221 0.007857	0.017519 0.989182 0.965220 0.009755	-0.057357 0.986672 0.972199 -0.042010	-0.025649 0.994587 0.990132 -0.026372	-0.031418 0.979956 0.991203 -0.022289	-0.043901 0.982231 0.986090 -0.029290	-0.003305 0.988219 0.989154 -0.005575	-0.043033 0.984162 0.992234 -0.033411	0.011829 0.989984 0.994597 0.011114	-0.036737 0.989946 0.979098 -0.025040	0.021149 0.994977 0.993038 0.021722	0 0.044508 94
21 28	20 20	21 28	0.180627 0.891339 0.870438 -0.022466	0.012682 0.994549 0.984427 0.009084	0.007401 0.987417 0.985622 0.002172	0.011141 0.989182 0.985238 0.007844	-0.035381 0.986672 0.987070 -0.028759	0.000994 0.994587 0.985492 0.000957	-0.012145 0.979956 0.991483 -0.016821	-0.024879 0.982231 0.985193 -0.009718	0.021208 0.988219 0.990702 0.017084	-0.026958 0.984162 0.993811 -0.022025	-0.021737 0.989984 0.960561 -0.014507	0.009128 0.989946 0.984522 -0.001437	-0.003156 0.994977 0.991811 -0.002884	0 0.000000 9999
21 29	20 20	21 29	0.176521 0.891339 0.897908 0.003149	-0.000594 0.994549 0.989048 0.000291	-0.001996 0.987417 0.982927 0.003413	-0.003031 0.989182 0.981871 0.002176	-0.050108 0.986672 0.986217 -0.038025	0.010699 0.994587 0.991665 0.011605	-0.025814 0.979956 0.990689 -0.018600	-0.033615 0.982231 0.990531 -0.021955	-0.018244 0.988219 0.991850 -0.017423	-0.020633 0.984162 0.990945 -0.014912	-0.007775 0.989984 0.989985 -0.008992	-0.009859 0.989946 0.985838 -0.001877	-0.005060 0.994977 0.994686 -0.003637	4 -0.010943 9999
21 30	20 20	21 30	0.194875 0.891339 0.901074 0.027813	-0.007777 0.994549 0.992255 -0.007951	0.021037 0.987417 0.988876 0.030137	0.018091 0.989182 0.988165 0.026496	-0.021591 0.986672 0.990425 -0.017190	-0.002475 0.994587 0.994225 -0.000138	-0.001109 0.979956 0.987584 0.003459	-0.059038 0.982231 0.986675 -0.042442	-0.001999 0.988219 0.987906 -0.006949	0.002890 0.984162 0.989256 0.011894	0.018417 0.989984 0.987999 0.023813	0.019978 0.989946 0.993121 0.021517	0.010975 0.994977 0.994101 0.011469	7 -0.034358 9999
21 31	20 20	21 31	0.164657 0.891339 0.919211 0.021140	0.027564 0.994549 0.987861 0.023918	-0.012658 0.987417 0.989064 -0.004319	-0.007812 0.989182 0.988756 -0.001617	-0.035433 0.986672 0.993550 -0.030579	0.006800 0.994587 0.988846 0.003674	-0.010993 0.979956 0.990756 -0.009072	-0.050857 0.982231 0.978982 -0.037938	-0.025882 0.988219 0.989750 -0.029505	-0.017091 0.984162 0.994296 -0.013290	-0.003743 0.989984 0.991935 -0.003358	0.008140 0.989946 0.992686 0.013593	-0.003803 0.994977 0.994975 -0.003882	7 -0.028320 9999
21 32	20 8	21 32	0.028101 0.891339 0.990293 0.000757	-0.010826 0.994549 0.988842 -0.008261	0.050588 0.987417 0.991301 0.051409	-0.016867 0.989182 0.990747 -0.019444	0.003247 0.986672 0.995330 -0.000904	0.002543 0.994587 0.986767 0.002078	-0.025378 0.979956 0.993233 -0.030630	0.007483 0.982231 0.990494 0.001683	-0.001595 0.988219 0.988594 0.001480	-0.001542 0.984162 0.982089 0.002863	0.000566 0.989984 0.998861 -0.000787	-0.002435 0.989946 0.993291 -0.005046	0.003670 0.994977 0.995863 0.005332	6 -0.004815 9999
21 33	20 17	21 33	0.162993 0.891339 0.921442 0.016342	0.003994 0.994549 0.979549 0.008686	0.005029 0.987417 0.988308 0.004769	-0.002808 0.989182 0.976688 -0.011291	-0.003034 0.986672 0.993292 -0.006789	0.009145 0.994587 0.990236 0.006119	0.003181 0.979956 0.987532 -0.006917	0.010379 0.982231 0.992735 0.002538	-0.041915 0.988219 0.979775 -0.034288	-0.008976 0.984162 0.992848 -0.005922	0.022987 0.989984 0.991304 0.020287	-0.007186 0.989946 0.988528 -0.012713	0.012173 0.994977 0.995288 0.009443	8 -0.023671 9999
21 34	20 20	21 34	0.215676 0.891339 0.870000 0.025172	-0.029379 0.994549 0.992276 -0.028903	0.010506 0.987417 0.961364 0.014051	0.009542 0.989182 0.958320 0.012850	-0.040619 0.986672 0.982582 -0.034284	-0.010134 0.994587 0.990832 -0.009354	-0.024978 0.979956 0.993870 -0.029085	-0.018617 0.982231 0.992241 -0.015636	0.022621 0.988219 0.987551 0.013014	-0.022500 0.984162 0.993552 -0.018557	-0.027673 0.989984 0.980497 -0.021595	0.000739 0.989946 0.986991 -0.004960	-0.002249 0.994977 0.994921 -0.003776	4 -0.029377 9999
21 35	20 13	21 35	0.092604 0.891339 0.947077 -0.005260	-0.014168 0.994549 0.964682 -0.015651	0.000581 0.987417 0.999906 0.000204	0.000148 0.989182 0.999969 -0.000132	0.007174 0.986672 0.984759 0.012989	0.039248 0.994587 0.988727 0.041885	-0.005559 0.979956 0.990930 -0.001584	0.012244 0.982231 0.985723 0.017434	-0.000708 0.988219 0.985102 -0.006187	0.013168 0.984162 0.990183 0.013837	0.003195 0.989984 0.998023 0.001397	0.002551 0.989946 0.998979 0.002895	-0.001629 0.994977 0.994280 0.001816	0 0.000000 9999
[truncated: 187,048 more chars]
