# Supplementary material for: Prediction of Contact Residue Pairs Based on Co-Substitution between Sites in Protein Structures
Source: PLoS One. 2013 Jan 16;8(1):e54252. doi: 10.1371/journal.pone.0054252 (PMC3546969; doi:10.1371/journal.pone.0054252)
Supplement: Data S1 — Coevolution scores, overall coevolution score and rank of each site pair in each protein. (BZ2) [file pone.0054252.s008.bz2 › ./ces_rank/Thioredoxin_THIO_ALIAC_1-103.7483.bl0_06.ces_rank]

# Thioredoxin_THIO_ALIAC_1-103.7483.bl0_06.ces_rank
# Neighboring residue pairs (|i - j| <= 5) are excluded.
# #residues = 99  #residue_pairs = 4371  #predicted = 297  #contacts = 188
# 7483 OTUs are used.
# 103 patterns are found.
# 1..103,1..103 : invariant sites are removed;
#
# standard deviation of each characteristics at each site; the max. of | delta | is normalized to one.
#sd 1 0.336620 0.109947 0.117848 0.119406 0.161899 0.167398 0.144398 0.177494 0.147749 0.230071 0.240496 0.213807 0.148805
#sd 2 0.375549 0.124075 0.141798 0.143323 0.188616 0.186315 0.167157 0.207112 0.158160 0.274759 0.297464 0.253158 0.158479
#sd 3 0.235603 0.042585 0.068014 0.068456 0.094119 0.061845 0.078692 0.086818 0.071168 0.146482 0.130665 0.122012 0.071070
#sd 4 0.256425 0.048442 0.093986 0.093671 0.089617 0.099250 0.115256 0.090497 0.085598 0.131479 0.176636 0.162618 0.089301
#sd 5 0.228953 0.043514 0.037229 0.037640 0.062124 0.059714 0.059356 0.070220 0.072112 0.129812 0.106835 0.069342 0.054040
#sd 6 0.262862 0.046245 0.076675 0.076691 0.048401 0.079033 0.080655 0.079205 0.035897 0.056786 0.184941 0.151604 0.033768
#sd 7 0.281491 0.072203 0.110975 0.111008 0.086033 0.135935 0.100173 0.108821 0.060359 0.099916 0.196839 0.186243 0.065057
#sd 8 0.306162 0.080956 0.139936 0.140080 0.084368 0.146192 0.116575 0.116060 0.066664 0.064741 0.240124 0.230986 0.060831
#sd 9 0.281518 0.052955 0.094873 0.094837 0.061191 0.112422 0.102598 0.091745 0.057537 0.052236 0.192327 0.178894 0.053384
#sd 10 0.199208 0.038866 0.008945 0.040517 0.044009 0.056254 0.025603 0.060419 0.136636 0.128046 0.031372 0.018218 0.054792
#sd 11 0.312153 0.075354 0.163764 0.164008 0.094325 0.135179 0.133120 0.111848 0.096624 0.090011 0.227237 0.234966 0.088954
#sd 12 0.324381 0.089856 0.158464 0.158522 0.092622 0.150041 0.136784 0.114130 0.070279 0.083069 0.264398 0.250195 0.067521
#sd 13 0.312229 0.076557 0.101450 0.102234 0.129961 0.108277 0.121952 0.122603 0.131725 0.202198 0.187071 0.170621 0.142056
#sd 14 0.265982 0.052537 0.032331 0.032744 0.083219 0.059630 0.064962 0.088910 0.060239 0.169358 0.110345 0.063094 0.078470
#sd 15 0.327389 0.094047 0.126091 0.126308 0.127857 0.140183 0.105716 0.136839 0.096533 0.164277 0.245263 0.212542 0.095481
#sd 16 0.330848 0.098010 0.159965 0.159965 0.093990 0.166123 0.118179 0.115481 0.071543 0.073393 0.285366 0.266389 0.076503
#sd 17 0.328674 0.088740 0.150638 0.150581 0.079709 0.158782 0.108796 0.105766 0.118807 0.055445 0.260880 0.244245 0.124764
#sd 18 0.321352 0.098637 0.149680 0.149932 0.122139 0.148534 0.108103 0.116722 0.075755 0.140589 0.210639 0.235366 0.081766
#sd 19 0.295585 0.070868 0.070157 0.071964 0.114303 0.138717 0.105301 0.144208 0.122191 0.179956 0.161381 0.127224 0.093133
#sd 20 0.275101 0.070992 0.030924 0.047275 0.085533 0.081536 0.077163 0.095354 0.107685 0.195265 0.152180 0.060435 0.084793
#sd 21 0.263917 0.049166 0.006201 0.012203 0.048464 0.050434 0.049211 0.059240 0.123771 0.173081 0.043170 0.012440 0.101669
#sd 22 0.246867 0.047289 0.005073 0.006447 0.047242 0.047626 0.052843 0.057214 0.061591 0.128204 0.051315 0.010627 0.052746
#sd 23 0.244814 0.054735 0.101464 0.101792 0.095410 0.084570 0.094436 0.089861 0.111683 0.118786 0.117378 0.144404 0.115634
#sd 24 0.186629 0.045643 0.005626 0.017062 0.039468 0.058291 0.025938 0.057098 0.131479 0.121239 0.028454 0.011204 0.046061
#sd 25 0.252207 0.087961 0.035272 0.062521 0.081629 0.103096 0.062991 0.099906 0.147370 0.070110 0.129502 0.066914 0.102087
#sd 26 0.203457 0.052324 0.039343 0.040120 0.048843 0.093863 0.046792 0.078140 0.041620 0.072690 0.152948 0.073906 0.045386
#sd 27 0.299713 0.060017 0.110344 0.110644 0.069582 0.158801 0.109520 0.106040 0.053234 0.081976 0.221077 0.201857 0.049414
#sd 28 0.214136 0.095037 0.054622 0.083013 0.073388 0.074845 0.056358 0.089478 0.133761 0.059380 0.131567 0.100879 0.068729
#sd 29 0.121159 0.024496 0.022955 0.023260 0.057618 0.041459 0.034844 0.040648 0.034856 0.038540 0.087515 0.045705 0.025942
#sd 30 0.271965 0.096921 0.071450 0.071740 0.072817 0.153423 0.081339 0.112931 0.081217 0.094301 0.152757 0.131607 0.078741
#sd 31 0.223036 0.053016 0.050206 0.051310 0.067028 0.100938 0.071299 0.083706 0.117973 0.083066 0.112817 0.091694 0.136124
#sd 32 0.102472 0.020381 0.010540 0.012671 0.055800 0.027681 0.029147 0.033503 0.027231 0.019122 0.085385 0.020970 0.009788
#sd 33 0.288307 0.069190 0.120626 0.121256 0.110662 0.076185 0.078435 0.087943 0.084726 0.115957 0.187976 0.208484 0.098847
#sd 34 0.328439 0.097934 0.110654 0.111063 0.113728 0.129863 0.090750 0.115731 0.105243 0.144535 0.227705 0.190342 0.188665
#sd 35 0.259194 0.050846 0.018374 0.020866 0.067347 0.066228 0.054146 0.073814 0.116344 0.189345 0.092734 0.035827 0.159842
#sd 36 0.305969 0.088757 0.106137 0.106419 0.100537 0.150891 0.093845 0.125832 0.093077 0.127993 0.190257 0.174030 0.102410
#sd 37 0.234812 0.057765 0.075491 0.075859 0.063279 0.128647 0.073574 0.089633 0.051974 0.066228 0.138132 0.135864 0.055273
#sd 38 0.322269 0.074934 0.091424 0.091661 0.121954 0.103368 0.114549 0.126111 0.126700 0.216740 0.205194 0.159621 0.115513
#sd 39 0.265777 0.044991 0.010134 0.050374 0.043773 0.083609 0.033175 0.088581 0.141084 0.160081 0.031681 0.020171 0.087899
#sd 40 0.322098 0.077206 0.154504 0.154614 0.106906 0.146396 0.145324 0.118048 0.084179 0.116716 0.193118 0.223886 0.075234
#sd 41 0.330727 0.091332 0.179668 0.179969 0.103706 0.133639 0.142749 0.105325 0.063089 0.089225 0.236278 0.253473 0.067512
#sd 42 0.282818 0.062245 0.027193 0.031221 0.075916 0.069008 0.069734 0.078353 0.114934 0.194886 0.088451 0.052522 0.107052
#sd 43 0.276767 0.066368 0.068915 0.069414 0.079990 0.152068 0.078289 0.124643 0.068074 0.116195 0.202752 0.118418 0.064289
#sd 44 0.355429 0.109795 0.185706 0.185820 0.122754 0.176722 0.148600 0.133970 0.077643 0.121563 0.267850 0.281816 0.080480
#sd 45 0.343182 0.087596 0.175099 0.175338 0.121851 0.140662 0.152078 0.121684 0.093753 0.139939 0.240879 0.251010 0.102621
#sd 46 0.323648 0.087082 0.058081 0.061976 0.111221 0.139414 0.084755 0.132703 0.212571 0.186916 0.155319 0.108941 0.190215
#sd 47 0.351500 0.108044 0.153952 0.154546 0.115813 0.195949 0.123292 0.141841 0.100941 0.105853 0.249417 0.262063 0.087296
#sd 48 0.295321 0.093413 0.121859 0.121967 0.089588 0.152729 0.090029 0.102891 0.086628 0.083330 0.191327 0.211749 0.070875
#sd 49 0.341434 0.100912 0.162891 0.162978 0.106807 0.151494 0.106591 0.114315 0.097576 0.099993 0.271188 0.262062 0.092615
#sd 50 0.297753 0.071252 0.020027 0.029404 0.073540 0.080230 0.082221 0.085628 0.116774 0.207247 0.079365 0.039274 0.082353
#sd 51 0.333096 0.091898 0.132281 0.132647 0.132582 0.124177 0.112209 0.127020 0.113741 0.190749 0.230023 0.225180 0.105578
#sd 52 0.262125 0.060098 0.021642 0.027267 0.060025 0.058408 0.046766 0.072716 0.169883 0.178068 0.057846 0.038606 0.093362
#sd 53 0.303600 0.089460 0.038460 0.039345 0.086971 0.162739 0.089205 0.133350 0.139646 0.202521 0.100577 0.073841 0.063178
#sd 54 0.264090 0.070718 0.118999 0.119581 0.100189 0.092303 0.083864 0.083936 0.089841 0.101047 0.170437 0.182835 0.081114
#sd 55 0.272944 0.051133 0.014057 0.015029 0.051411 0.061370 0.056814 0.071589 0.079117 0.160815 0.055232 0.027817 0.109030
#sd 56 0.221848 0.032636 0.106507 0.106665 0.045279 0.092030 0.076270 0.052287 0.047611 0.041940 0.198022 0.203432 0.039757
#sd 57 0.258409 0.062794 0.043707 0.044466 0.084284 0.103015 0.075012 0.097591 0.064036 0.164281 0.139550 0.078513 0.054221
#sd 58 0.261657 0.057163 0.090503 0.091105 0.072205 0.105211 0.093974 0.097718 0.062024 0.095654 0.167032 0.160930 0.059962
#sd 59 0.339263 0.089457 0.168673 0.168669 0.114977 0.144665 0.155858 0.118895 0.077954 0.135572 0.238141 0.258223 0.075136
#sd 60 0.310994 0.071644 0.094344 0.094696 0.100803 0.139162 0.111370 0.112887 0.170003 0.118082 0.224056 0.173357 0.170712
#sd 61 0.327659 0.090419 0.125085 0.125193 0.098711 0.179213 0.117483 0.130545 0.083870 0.108610 0.233823 0.211914 0.098792
#sd 62 0.343898 0.096844 0.152423 0.153018 0.107684 0.172503 0.142769 0.137883 0.086549 0.110882 0.242943 0.252176 0.093516
#sd 63 0.300270 0.066983 0.041953 0.044358 0.101081 0.085896 0.077231 0.110617 0.110752 0.205093 0.149266 0.077004 0.074823
#sd 64 0.276152 0.074369 0.048181 0.050171 0.084611 0.154234 0.071591 0.118263 0.071888 0.132606 0.171317 0.093140 0.076396
#sd 65 0.344904 0.104434 0.138142 0.138536 0.105952 0.165957 0.118959 0.132162 0.079458 0.118276 0.267550 0.218042 0.111402
#sd 66 0.335039 0.100403 0.177769 0.177908 0.111115 0.127604 0.123960 0.107005 0.094541 0.103430 0.242273 0.253736 0.102850
#sd 67 0.296803 0.073246 0.044342 0.051930 0.095986 0.130448 0.074133 0.121728 0.193171 0.164395 0.119286 0.082643 0.140047
#sd 68 0.333115 0.130994 0.135411 0.135675 0.087953 0.185489 0.095638 0.109278 0.097521 0.053432 0.255064 0.246407 0.099652
#sd 69 0.238288 0.046427 0.015837 0.018131 0.048398 0.041448 0.047077 0.066282 0.042915 0.100003 0.050957 0.031752 0.036278
#sd 70 0.322409 0.093687 0.137344 0.137793 0.098631 0.116262 0.095491 0.101684 0.103895 0.106660 0.236682 0.229674 0.132113
#sd 71 0.274085 0.082382 0.063452 0.064458 0.074697 0.136838 0.067679 0.107644 0.086636 0.094118 0.202620 0.118349 0.069826
#sd 72 0.229183 0.042999 0.020385 0.024013 0.056572 0.077484 0.042698 0.083340 0.099963 0.130019 0.079216 0.034760 0.076838
#sd 73 0.045838 0.010431 0.005782 0.007054 0.014230 0.026695 0.016408 0.023316 0.014144 0.018322 0.025455 0.013043 0.011534
#sd 74 0.232875 0.051432 0.034629 0.035765 0.064076 0.085579 0.059125 0.076171 0.078102 0.084373 0.171259 0.068522 0.083029
#sd 75 0.263622 0.043777 0.005495 0.011913 0.053686 0.052810 0.042559 0.067457 0.127903 0.180575 0.077454 0.011162 0.110222
#sd 76 0.302944 0.061350 0.065185 0.066057 0.110899 0.084134 0.075749 0.107023 0.133811 0.205092 0.099912 0.123210 0.170397
#sd 77 0.295632 0.067814 0.020245 0.034699 0.067652 0.084560 0.057462 0.092583 0.186939 0.215951 0.067914 0.037712 0.099718
#sd 78 0.271336 0.057017 0.025794 0.033392 0.068333 0.093566 0.048597 0.098376 0.179201 0.183501 0.073842 0.048967 0.085345
#sd 79 0.307691 0.083276 0.142102 0.143322 0.115854 0.111543 0.094511 0.102787 0.118077 0.129741 0.185919 0.220344 0.110813
#sd 80 0.341865 0.100647 0.151451 0.151404 0.090628 0.178580 0.101061 0.109737 0.091950 0.063768 0.290235 0.272791 0.090366
#sd 81 0.255104 0.094849 0.090079 0.090188 0.065902 0.139122 0.064085 0.082360 0.054988 0.048164 0.174621 0.166807 0.052144
#sd 82 0.333200 0.093219 0.189315 0.189487 0.120797 0.137023 0.144729 0.112816 0.077925 0.131128 0.258366 0.270517 0.079245
#sd 83 0.322467 0.076989 0.134287 0.134665 0.140421 0.140416 0.141058 0.137960 0.087517 0.197695 0.172947 0.205525 0.105106
#sd 84 0.328734 0.080740 0.094507 0.095151 0.132516 0.107549 0.125278 0.128400 0.102160 0.227208 0.186285 0.172069 0.091198
#sd 85 0.322757 0.092424 0.130652 0.131898 0.104967 0.158026 0.107569 0.130643 0.111672 0.113023 0.212952 0.221147 0.096419
#sd 86 0.302572 0.082159 0.128092 0.128312 0.096102 0.120337 0.105427 0.102314 0.077242 0.117244 0.201091 0.203120 0.086981
#sd 87 0.287185 0.062117 0.053331 0.056283 0.091400 0.093274 0.073335 0.102287 0.154644 0.173825 0.127146 0.101456 0.136766
#sd 88 0.312392 0.070478 0.097569 0.097783 0.098683 0.129300 0.110834 0.118993 0.076890 0.157015 0.229721 0.173764 0.090081
#sd 89 0.182411 0.070253 0.051773 0.052073 0.047654 0.102453 0.045428 0.070140 0.054844 0.050000 0.104648 0.094245 0.042990
#sd 90 0.292739 0.089037 0.076372 0.076516 0.088507 0.150295 0.092833 0.116095 0.107278 0.147283 0.151912 0.131599 0.075006
#sd 91 0.262248 0.060788 0.073802 0.074593 0.096692 0.081542 0.063717 0.090223 0.098272 0.156375 0.144398 0.137887 0.148621
#sd 92 0.297078 0.062597 0.101110 0.101073 0.060941 0.125678 0.096333 0.091697 0.051531 0.058461 0.234892 0.185241 0.054772
#sd 93 0.297598 0.080325 0.119468 0.119880 0.115576 0.140764 0.108525 0.120457 0.098735 0.150971 0.143449 0.181103 0.071055
#sd 94 0.326668 0.085520 0.144404 0.144592 0.088950 0.169833 0.129720 0.126879 0.067475 0.081934 0.236936 0.232307 0.061721
#sd 95 0.312043 0.082722 0.125733 0.125759 0.095507 0.143079 0.119349 0.116174 0.075475 0.109968 0.234623 0.216628 0.076035
#sd 96 0.243521 0.031017 0.000552 0.004167 0.032945 0.040770 0.032727 0.051881 0.123627 0.150939 0.026832 0.005326 0.085366
#sd 97 0.313776 0.079178 0.142992 0.143127 0.132201 0.103829 0.129968 0.119824 0.072986 0.192170 0.193314 0.205184 0.086472
#sd 98 0.323392 0.093220 0.156096 0.156057 0.090042 0.153193 0.127384 0.116348 0.060621 0.060754 0.262969 0.254102 0.062656
#sd 99 0.271254 0.074573 0.066856 0.081982 0.099217 0.092055 0.068911 0.094767 0.127713 0.146912 0.120248 0.121004 0.139435
#sd 100 0.245675 0.039956 0.000608 0.005465 0.040763 0.041335 0.046003 0.049740 0.058236 0.125523 0.039369 0.007740 0.077052
#sd 101 0.280714 0.068175 0.153165 0.153141 0.082694 0.117729 0.114100 0.090915 0.039629 0.074065 0.209490 0.217846 0.044798
#sd 102 0.359937 0.127819 0.137941 0.139480 0.171908 0.170501 0.142429 0.174509 0.178302 0.218018 0.277390 0.246905 0.136630
#sd 103 0.306649 0.100475 0.107135 0.109139 0.143773 0.143332 0.120533 0.152007 0.148957 0.200915 0.190035 0.186922 0.142241
#
# #branches= 14963, sd > 8.175055e-05, residual ratio > 0.100000, threshold |r| from t-test (E-value=0.000100): 0.045668 0.044675
# serial# #var.res. residue# #replacements 	corr. coeff., the lowest residual ratios for i, j, and partial corr. coeff. for each category
#	#replacements	delta_volume	delta_charge	delta_HB	delta_deir	delta-helix delta-beta delta-turn delta-aromatic delta_branch delta-cross	delta-ion delta-lone-pair max p.c.
# Correlations used: [1, -1, -1, -1, 0, 9, 0, 0, 0, 0, 1, 1, 9]
# r_x is set to 0 for sites which have too many contacts (> 15) for E-value=0.000100;
# r_s is set to 0 for sites which have too many contacts (> 15) for E-value=0.000100;
# Only r_s > threshold is used for both 1 terminal sites.
# method = 11
# residual ratio > 8.175055e-04 for ranking
# residue serial#,  corr. coeff., minimum residual ratios, and partial corr. coeff. for each category, target category no., score, rank
#	rank= -9 and 9999 are assigned to pairs excluded, and to pairs whose correlations are insignificant, respectively.
#	Pairs with rank= 9998 or 9997 are regarded as anomalous sites.
1 2	20 20	1 2	0.454593 0.824701 0.841099 0.291900	-0.017460 0.983514 0.984376 -0.036596	-0.075266 0.989144 0.988468 -0.079999	-0.074659 0.989682 0.987910 -0.078564	-0.104321 0.984637 0.982593 -0.113416	-0.028692 0.988397 0.990146 -0.029865	-0.094609 0.987588 0.985564 -0.099900	-0.085852 0.987672 0.983355 -0.093305	-0.025290 0.990190 0.988396 -0.033915	-0.067584 0.984031 0.984658 -0.081638	0.072686 0.963075 0.957328 0.013951	-0.052407 0.980336 0.983903 -0.070635	0.047229 0.987173 0.983682 0.036269	0 0.291900 -9
1 3	20 20	1 3	0.293106 0.824701 0.771726 -0.011649	-0.014939 0.983514 0.990951 -0.010295	-0.006389 0.989144 0.980136 -0.010415	-0.007305 0.989682 0.980209 -0.011391	-0.031922 0.984637 0.979648 -0.034617	-0.007062 0.988397 0.993327 -0.006423	0.008977 0.987588 0.965772 -0.003775	-0.026568 0.987672 0.977333 -0.026960	0.016103 0.990190 0.989535 0.009298	-0.027834 0.984031 0.976682 -0.020239	0.046206 0.963075 0.973438 0.016166	0.018209 0.980336 0.982152 0.001106	0.019199 0.987173 0.992898 0.017033	0 0.000000 9999
1 4	20 19	1 4	0.276799 0.824701 0.806902 -0.007969	0.018082 0.983514 0.991648 0.014075	-0.024270 0.989144 0.970435 -0.020137	-0.022457 0.989682 0.970388 -0.019668	0.014693 0.984637 0.964724 -0.002656	-0.006654 0.988397 0.984057 -0.001292	0.001820 0.987588 0.975740 -0.000148	0.004831 0.987672 0.978692 -0.003128	-0.000124 0.990190 0.993515 -0.003474	0.016302 0.984031 0.974668 0.006257	0.030208 0.963075 0.979354 0.008679	-0.003594 0.980336 0.987432 -0.005821	0.029382 0.987173 0.991934 0.029587	0 0.000000 9999
1 5	20 20	1 5	0.313464 0.824701 0.829597 0.067899	-0.025119 0.983514 0.978443 -0.010195	-0.008131 0.989144 0.992766 -0.012698	-0.008999 0.989682 0.992614 -0.012079	-0.018565 0.984637 0.956083 -0.013611	0.010415 0.988397 0.985342 0.007860	0.013047 0.987588 0.975977 0.003112	-0.011796 0.987672 0.954911 -0.014168	-0.010942 0.990190 0.988991 -0.018198	-0.048503 0.984031 0.954876 -0.028616	0.046896 0.963075 0.977311 0.036904	0.049079 0.980336 0.981933 0.030716	0.002612 0.987173 0.991972 0.002338	0 0.067899 -9
1 6	20 20	1 6	0.285301 0.824701 0.837527 0.023135	0.020767 0.983514 0.970294 -0.002094	-0.002889 0.989144 0.984430 -0.007291	-0.002498 0.989682 0.985461 -0.006683	-0.017576 0.984637 0.988879 -0.019377	-0.008541 0.988397 0.971145 -0.001657	-0.005185 0.987588 0.976192 -0.013542	-0.029434 0.987672 0.979273 -0.032256	0.007400 0.990190 0.986379 0.001276	0.012402 0.984031 0.980656 -0.003301	0.102683 0.963075 0.938280 0.031790	0.043866 0.980336 0.973468 0.016597	-0.003213 0.987173 0.988489 0.004490	0 0.023135 9999
1 7	20 20	1 7	0.271586 0.824701 0.839933 0.021082	0.039807 0.983514 0.985269 0.027284	-0.006929 0.989144 0.960894 -0.002732	-0.005458 0.989682 0.962496 -0.002823	0.013477 0.984637 0.979964 0.004373	-0.009154 0.988397 0.988668 -0.013368	0.009970 0.987588 0.977384 0.017370	0.002311 0.987672 0.975226 -0.001830	0.012976 0.990190 0.989953 0.008196	0.047504 0.984031 0.986848 0.035536	0.044514 0.963075 0.985768 0.024424	-0.001851 0.980336 0.985227 0.008453	-0.013518 0.987173 0.993619 -0.011766	0 0.021082 9999
1 8	20 20	1 8	0.236352 0.824701 0.850342 -0.003449	0.031234 0.983514 0.985738 0.018887	-0.001213 0.989144 0.975677 0.003902	0.000870 0.989682 0.975834 0.005195	-0.015154 0.984637 0.978393 -0.020790	0.029706 0.988397 0.982131 0.019080	-0.032247 0.987588 0.965832 -0.023223	0.013615 0.987672 0.985137 0.008685	0.007287 0.990190 0.988955 0.001230	0.026049 0.984031 0.982173 0.010406	0.045327 0.963075 0.981002 0.021653	-0.012187 0.980336 0.987236 -0.006593	-0.001446 0.987173 0.995038 -0.000867	0 0.000000 9999
1 9	20 19	1 9	0.254712 0.824701 0.872088 0.021166	0.023791 0.983514 0.991908 0.019347	-0.016162 0.989144 0.968082 -0.017986	-0.016260 0.989682 0.970546 -0.018052	0.028392 0.984637 0.983063 0.024767	-0.029025 0.988397 0.969205 -0.023819	-0.015398 0.987588 0.981889 -0.010068	0.002757 0.987672 0.976187 0.000216	0.016351 0.990190 0.989317 0.014189	0.030277 0.984031 0.988499 0.018658	0.026176 0.963075 0.975402 -0.008384	0.004082 0.980336 0.988007 0.002029	-0.009179 0.987173 0.992333 -0.003200	0 0.021166 9999
1 10	20 17	1 10	0.262245 0.824701 0.877510 0.057942	-0.030054 0.983514 0.971630 -0.012366	-0.023564 0.989144 0.988013 -0.020728	-0.011760 0.989682 0.989682 -0.009420	-0.030219 0.984637 0.932662 -0.018563	0.007391 0.988397 0.974023 -0.000388	0.010749 0.987588 0.985797 0.006539	0.007439 0.987672 0.981830 0.008466	-0.026950 0.990190 0.960988 -0.007531	0.023460 0.984031 0.966425 0.003250	-0.047644 0.963075 0.987894 -0.025361	0.044078 0.980336 0.980401 0.033560	-0.006947 0.987173 0.989654 -0.004129	0 0.057942 -9
1 11	20 20	1 11	0.255697 0.824701 0.849239 0.012977	0.008330 0.983514 0.987593 -0.002032	-0.027379 0.989144 0.925917 -0.018514	-0.031277 0.989682 0.926030 -0.022991	0.005590 0.984637 0.969566 -0.001513	0.033613 0.988397 0.984513 0.022914	-0.002240 0.987588 0.966694 0.007756	-0.000431 0.987672 0.980291 -0.003891	0.010810 0.990190 0.985191 0.005288	0.000963 0.984031 0.986063 -0.010019	0.049228 0.963075 0.986673 0.037696	-0.002591 0.980336 0.978913 0.014891	-0.013584 0.987173 0.989560 -0.007583	0 0.012977 9999
1 12	20 20	1 12	0.260447 0.824701 0.839388 0.007634	0.018543 0.983514 0.991670 0.015338	-0.010552 0.989144 0.970011 -0.006014	-0.007679 0.989682 0.970612 -0.004054	0.009675 0.984637 0.976082 -0.002662	0.022790 0.988397 0.987826 0.018990	-0.000213 0.987588 0.979622 0.001347	0.010143 0.987672 0.990072 0.005611	0.000359 0.990190 0.987005 -0.004111	0.020674 0.984031 0.988629 0.005908	0.070577 0.963075 0.976142 0.035223	0.014540 0.980336 0.991487 0.011582	-0.015311 0.987173 0.991073 -0.008751	0 0.007634 9999
1 13	20 20	1 13	0.272975 0.824701 0.834062 0.016011	0.001299 0.983514 0.990035 0.000708	0.005342 0.989144 0.962645 0.000514	0.005903 0.989682 0.964281 0.002079	-0.010268 0.984637 0.980780 -0.011998	0.004424 0.988397 0.979570 -0.002495	0.004184 0.987588 0.982700 0.003294	-0.012859 0.987672 0.981371 -0.015916	0.025086 0.990190 0.983769 0.020981	0.018416 0.984031 0.984860 0.007153	0.016136 0.963075 0.985613 -0.000983	0.009058 0.980336 0.984346 -0.000857	0.043000 0.987173 0.945767 0.018275	0 0.016011 9999
1 14	20 20	1 14	0.285680 0.824701 0.838930 0.040305	-0.033484 0.983514 0.981800 -0.024852	-0.009505 0.989144 0.990523 -0.012164	-0.006888 0.989682 0.989929 -0.008811	-0.011995 0.984637 0.972431 -0.005224	0.014844 0.988397 0.990947 0.014038	0.022125 0.987588 0.969930 0.013092	-0.016506 0.987672 0.959731 -0.015588	-0.009500 0.990190 0.980365 -0.017448	-0.046113 0.984031 0.964004 -0.019174	-0.029229 0.963075 0.986048 -0.004932	0.050075 0.980336 0.987807 0.039262	0.006658 0.987173 0.987082 0.011144	0 0.040305 -9
1 15	20 20	1 15	0.284281 0.824701 0.838793 0.035929	0.023336 0.983514 0.987734 0.015375	0.027951 0.989144 0.976335 0.022855	0.027604 0.989682 0.976742 0.022486	0.018035 0.984637 0.979133 0.008966	0.011844 0.988397 0.989999 0.007550	0.011007 0.987588 0.986134 0.007812	0.015838 0.987672 0.982158 0.011748	0.024071 0.990190 0.986685 0.020976	0.023049 0.984031 0.987641 0.014053	0.092819 0.963075 0.964684 0.042799	0.027614 0.980336 0.986905 0.011440	0.002051 0.987173 0.988236 0.001497	0 0.035929 -9
1 16	20 20	1 16	0.290011 0.824701 0.845601 0.049285	0.039517 0.983514 0.981949 0.025084	0.001011 0.989144 0.970719 0.002985	-0.000258 0.989682 0.970112 0.001758	-0.010155 0.984637 0.985617 -0.012585	0.001526 0.988397 0.980207 0.005674	-0.014936 0.987588 0.988284 -0.015060	0.024634 0.987672 0.970886 0.022314	-0.007425 0.990190 0.985755 -0.015497	0.025915 0.984031 0.989620 0.011470	0.101048 0.963075 0.964466 0.055528	0.016149 0.980336 0.990494 0.004440	-0.012581 0.987173 0.989617 -0.007821	0 0.049285 -9
1 17	20 20	1 17	0.252905 0.824701 0.864585 0.017794	0.049673 0.983514 0.982847 0.036493	0.001517 0.989144 0.979151 0.007967	0.002148 0.989682 0.979608 0.009169	-0.018933 0.984637 0.991075 -0.021655	0.014422 0.988397 0.981011 0.020038	0.000005 0.987588 0.988444 -0.000944	0.008965 0.987672 0.972979 0.011319	-0.013835 0.990190 0.991058 -0.011768	0.003220 0.984031 0.986528 -0.003078	0.067314 0.963075 0.966450 0.021240	0.017276 0.980336 0.982923 0.004736	-0.015226 0.987173 0.986418 -0.008696	0 0.017794 9999
1 18	20 20	1 18	0.220216 0.824701 0.884853 0.004214	-0.009146 0.983514 0.986284 0.000586	0.035132 0.989144 0.966383 0.030278	0.034043 0.989682 0.966137 0.030770	-0.008710 0.984637 0.978839 -0.019723	-0.013657 0.988397 0.986350 -0.013431	0.011572 0.987588 0.986590 0.014610	0.004418 0.987672 0.987815 0.003592	-0.001694 0.990190 0.985698 -0.011019	0.012957 0.984031 0.992654 0.006963	-0.018237 0.963075 0.991139 -0.017242	-0.037134 0.980336 0.983566 -0.023922	-0.009981 0.987173 0.992646 -0.009419	0 0.004214 9999
1 19	20 20	1 19	0.202690 0.824701 0.882010 -0.005726	-0.008967 0.983514 0.985683 -0.015288	-0.006361 0.989144 0.976085 0.000137	-0.006069 0.989682 0.977868 0.001256	-0.006822 0.984637 0.985130 -0.003893	-0.025478 0.988397 0.980118 -0.017466	-0.004611 0.987588 0.984388 0.002330	-0.014953 0.987672 0.979073 -0.011142	0.009775 0.990190 0.988306 0.011699	-0.011223 0.984031 0.987281 -0.008900	0.011534 0.963075 0.988594 0.010496	0.017149 0.980336 0.988676 0.010188	0.006461 0.987173 0.987696 0.006021	0 0.000000 9999
1 20	20 20	1 20	0.217375 0.824701 0.879131 0.005186	-0.009983 0.983514 0.986440 -0.003132	0.004357 0.989144 0.984484 0.009081	0.001111 0.989682 0.981650 0.007113	-0.013850 0.984637 0.979455 -0.006901	-0.006014 0.988397 0.991697 -0.007051	0.004997 0.987588 0.967955 -0.007278	-0.005492 0.987672 0.976267 -0.002910	0.011256 0.990190 0.989141 0.007276	-0.030826 0.984031 0.979075 -0.013738	-0.011261 0.963075 0.986933 0.005987	0.038120 0.980336 0.983721 0.028288	0.009305 0.987173 0.992843 0.010922	0 0.005186 9999
1 21	20 18	1 21	0.215628 0.824701 0.881838 0.004356	-0.008601 0.983514 0.985484 -0.001270	0.022123 0.989144 0.995222 0.026327	0.014477 0.989682 0.981850 0.017058	-0.003174 0.984637 0.975618 0.004472	-0.013232 0.988397 0.987705 -0.017517	0.018249 0.987588 0.986366 0.015860	-0.006688 0.987672 0.967725 -0.007466	0.008935 0.990190 0.986571 0.000860	-0.031029 0.984031 0.977288 -0.013831	-0.004457 0.963075 0.992322 0.003296	0.014877 0.980336 0.992578 0.010122	0.016640 0.987173 0.989577 0.022428	0 0.004356 9999
1 22	20 15	1 22	0.225267 0.824701 0.881131 0.010306	-0.006591 0.983514 0.987283 -0.014957	-0.000016 0.989144 0.996045 -0.002136	0.000155 0.989682 0.995550 -0.001401	-0.003186 0.984637 0.990628 -0.003054	-0.010011 0.988397 0.987665 -0.005170	0.020978 0.987588 0.971587 0.008895	-0.002475 0.987672 0.991406 0.000848	-0.025936 0.990190 0.987155 -0.030095	-0.028971 0.984031 0.983553 -0.011871	-0.018905 0.963075 0.990368 -0.006395	0.011632 0.980336 0.994191 0.005532	0.002061 0.987173 0.993858 0.007294	0 0.010306 9999
1 23	20 19	1 23	0.213339 0.824701 0.820549 -0.013196	-0.003977 0.983514 0.985663 -0.012645	-0.007139 0.989144 0.964514 -0.001519	-0.005962 0.989682 0.961549 -0.003794	0.018188 0.984637 0.972402 0.016058	0.004156 0.988397 0.981291 0.013167	0.004827 0.987588 0.972508 0.012567	-0.000270 0.987672 0.972004 0.005843	0.011424 0.990190 0.979574 0.005015	0.018522 0.984031 0.978777 0.003962	0.001191 0.963075 0.989588 0.006292	-0.011847 0.980336 0.975067 0.004138	0.008077 0.987173 0.975442 0.001843	0 0.000000 9999
1 24	20 16	1 24	0.148377 0.824701 0.923392 -0.009875	-0.026247 0.983514 0.976790 -0.010693	-0.003051 0.989144 0.953282 -0.002725	0.005895 0.989682 0.987481 0.007006	-0.029933 0.984637 0.972690 -0.025300	0.001954 0.988397 0.983597 -0.000254	0.000918 0.987588 0.985578 0.002035	-0.014758 0.987672 0.984131 -0.014921	-0.026500 0.990190 0.974338 -0.010471	0.011539 0.984031 0.978810 -0.003599	-0.004932 0.963075 0.992958 0.002041	0.006285 0.980336 0.951714 -0.002799	-0.012881 0.987173 0.992649 -0.011608	0 0.000000 9999
1 25	20 20	1 25	0.202050 0.824701 0.886754 0.013077	-0.042340 0.983514 0.970601 -0.021566	0.000995 0.989144 0.975046 0.004609	0.002892 0.989682 0.981956 0.002245	-0.012394 0.984637 0.974559 -0.006988	0.040552 0.988397 0.970573 0.039968	0.014136 0.987588 0.971595 0.008783	0.021317 0.987672 0.979554 0.015979	-0.031909 0.990190 0.966275 -0.018006	0.000286 0.984031 0.982566 -0.005964	-0.015888 0.963075 0.985591 -0.006778	0.018933 0.980336 0.976314 0.003215	0.006836 0.987173 0.991117 0.012481	0 0.013077 9999
1 26	20 20	1 26	0.195650 0.824701 0.834175 0.015951	0.036678 0.983514 0.949969 0.012963	0.018973 0.989144 0.982164 0.020997	0.018178 0.989682 0.986192 0.019114	-0.001905 0.984637 0.984994 -0.007643	-0.001638 0.988397 0.982312 -0.004368	-0.009319 0.987588 0.980797 -0.000173	-0.003658 0.987672 0.976701 -0.005920	0.008957 0.990190 0.983564 0.005631	0.014940 0.984031 0.972305 0.001339	0.014482 0.963075 0.979716 0.008182	0.022423 0.980336 0.982541 0.015655	0.009236 0.987173 0.982849 0.014799	0 0.015951 9999
1 27	20 20	1 27	0.202624 0.824701 0.888627 0.001311	0.012886 0.983514 0.986490 0.001925	0.027989 0.989144 0.980572 0.023604	0.026153 0.989682 0.983191 0.021235	0.006136 0.984637 0.990007 0.006893	0.001034 0.988397 0.974041 0.006253	0.001620 0.987588 0.985974 -0.000531	0.003127 0.987672 0.981322 -0.000530	-0.012102 0.990190 0.982800 -0.018876	0.017526 0.984031 0.989588 0.006471	-0.023714 0.963075 0.978687 -0.045408	0.036403 0.980336 0.981629 0.020435	-0.008257 0.987173 0.984003 -0.006498	0 0.001311 9999
1 28	20 20	1 28	0.181202 0.824701 0.838498 0.004445	-0.031573 0.983514 0.938948 -0.005622	-0.025368 0.989144 0.987040 -0.023604	-0.002578 0.989682 0.954571 -0.012516	-0.008036 0.984637 0.971786 -0.002560	0.005737 0.988397 0.982767 0.003238	0.005347 0.987588 0.979152 -0.001908	0.008666 0.987672 0.963193 0.007847	-0.029338 0.990190 0.960141 -0.013767	0.032444 0.984031 0.986862 0.021200	-0.012654 0.963075 0.981166 -0.013015	0.014555 0.980336 0.984868 0.001986	0.011350 0.987173 0.986398 0.010810	0 0.004445 9999
1 29	20 20	1 29	0.108956 0.824701 0.884436 0.003608	0.003153 0.983514 0.981159 -0.007290	0.010614 0.989144 0.982040 0.007093	0.009565 0.989682 0.982736 0.006363	0.010599 0.984637 0.935538 0.018334	-0.001022 0.988397 0.961451 0.004989	0.017832 0.987588 0.966071 0.010302	0.001389 0.987672 0.985068 0.001098	0.007702 0.990190 0.986576 0.002211	-0.019119 0.984031 0.980806 -0.029536	-0.026902 0.963075 0.972886 -0.002617	0.012949 0.980336 0.984986 0.008051	-0.007705 0.987173 0.991543 -0.007325	0 0.003608 9999
1 30	20 20	1 30	0.205355 0.824701 0.871745 0.006970	0.052030 0.983514 0.950397 0.019635	0.009850 0.989144 0.986370 0.009409	0.012824 0.989682 0.985106 0.012393	0.008892 0.984637 0.991066 0.009014	-0.005623 0.988397 0.970425 -0.000257	-0.003194 0.987588 0.986883 0.002728	0.005100 0.987672 0.970837 0.003696	0.001973 0.990190 0.984031 -0.005145	0.003870 0.984031 0.987030 -0.009532	-0.017464 0.963075 0.985831 0.005597	0.012752 0.980336 0.982574 -0.004251	0.016259 0.987173 0.988646 0.020653	0 0.006970 9999
1 31	20 20	1 31	0.195527 0.824701 0.842126 0.008781	0.001298 0.983514 0.986853 0.000459	-0.002419 0.989144 0.981619 -0.001671	-0.007289 0.989682 0.981542 -0.006093	0.010132 0.984637 0.979509 0.005998	-0.032938 0.988397 0.978222 -0.021144	-0.028737 0.987588 0.971813 -0.017891	-0.016523 0.987672 0.973764 -0.009094	-0.014445 0.990190 0.956856 -0.000102	0.012321 0.984031 0.985116 0.002196	-0.026606 0.963075 0.989694 -0.014155	0.004427 0.980336 0.983406 -0.007098	0.000802 0.987173 0.972016 -0.004800	0 0.008781 9999
1 32	20 18	1 32	0.097734 0.824701 0.901990 0.014745	-0.017469 0.983514 0.985023 -0.030005	-0.000148 0.989144 0.952156 -0.002188	-0.007287 0.989682 0.985746 -0.005697	-0.000235 0.984637 0.932487 0.003491	0.008862 0.988397 0.960477 0.010136	0.021479 0.987588 0.960890 0.013149	0.014673 0.987672 0.975427 0.016247	0.001317 0.990190 0.990705 -0.003741	0.001927 0.984031 0.987136 -0.007947	-0.041017 0.963075 0.972722 -0.016597	0.005380 0.980336 0.946911 -0.001660	-0.001909 0.987173 0.990168 -0.002516	0 0.014745 9999
1 33	20 20	1 33	0.232791 0.824701 0.852468 -0.002886	-0.051421 0.983514 0.959996 -0.020756	0.008028 0.989144 0.958607 -0.003608	0.006421 0.989682 0.957044 -0.003023	0.008166 0.984637 0.974266 -0.001816	-0.010989 0.988397 0.990167 -0.005671	-0.018798 0.987588 0.989286 -0.016970	0.010404 0.987672 0.982717 0.007431	0.006231 0.990190 0.981172 -0.000198	0.038019 0.984031 0.980048 0.020818	-0.020674 0.963075 0.989713 -0.011910	-0.043879 0.980336 0.969773 -0.022116	-0.009971 0.987173 0.986322 -0.006423	0 0.000000 9999
1 34	20 20	1 34	0.229541 0.824701 0.861528 0.004651	-0.001025 0.983514 0.982036 0.016944	0.021157 0.989144 0.969800 0.012941	0.017839 0.989682 0.968536 0.009174	0.005816 0.984637 0.988012 0.003300	0.036783 0.988397 0.981644 0.023958	0.002291 0.987588 0.989356 -0.002066	0.011738 0.987672 0.988140 0.011778	0.004510 0.990190 0.989813 -0.002502	0.023905 0.984031 0.983739 0.007846	0.008964 0.963075 0.986411 -0.001023	0.001427 0.980336 0.987066 0.000805	0.048535 0.987173 0.982592 0.032957	0 0.004651 9999
1 35	20 20	1 35	0.211151 0.824701 0.860061 -0.004299	-0.005054 0.983514 0.976169 0.011948	-0.008894 0.989144 0.984426 -0.009106	-0.010595 0.989682 0.987566 -0.009707	-0.008490 0.984637 0.970729 0.001068	0.020833 0.988397 0.974760 0.011041	0.013050 0.987588 0.987974 0.009772	0.003013 0.987672 0.957905 0.006203	0.009472 0.990190 0.978566 0.000636	-0.008789 0.984031 0.987106 -0.000740	-0.018894 0.963075 0.983605 -0.003438	-0.011602 0.980336 0.973979 -0.022374	0.026280 0.987173 0.976173 0.010713	0 0.000000 9999
1 36	20 20	1 36	0.227918 0.824701 0.855479 -0.000699	0.023216 0.983514 0.975166 0.002284	0.014868 0.989144 0.966567 0.007554	0.010693 0.989682 0.970230 0.004579	0.015767 0.984637 0.987576 0.017957	0.027869 0.988397 0.978954 0.020134	0.025052 0.987588 0.990482 0.026113	0.021471 0.987672 0.989174 0.026450	0.034212 0.990190 0.982410 0.025541	0.042973 0.984031 0.980508 0.027701	0.010749 0.963075 0.990157 0.007946	0.018948 0.980336 0.984642 0.006223	-0.001340 0.987173 0.992235 0.000156	0 0.000000 9999
1 37	20 20	1 37	0.193970 0.824701 0.897573 0.020827	-0.004894 0.983514 0.988195 -0.011931	0.007138 0.989144 0.986333 0.006683	0.005814 0.989682 0.986806 0.005381	-0.000462 0.984637 0.984091 -0.001433	-0.005646 0.988397 0.953335 0.002526	-0.001365 0.987588 0.975592 0.007396	0.001591 0.987672 0.964130 0.006851	-0.005376 0.990190 0.990382 -0.007570	0.004015 0.984031 0.986878 -0.005863	-0.032405 0.963075 0.984147 -0.008311	0.008499 0.980336 0.976071 -0.011006	0.002634 0.987173 0.991796 0.005150	0 0.020827 9999
1 38	20 20	1 38	0.247546 0.824701 0.857937 0.020214	0.024194 0.983514 0.987321 0.012343	-0.006626 0.989144 0.966582 -0.001235	-0.007999 0.989682 0.967739 -0.004908	0.006415 0.984637 0.984886 0.003381	0.006404 0.988397 0.987741 0.006062	-0.004383 0.987588 0.976037 -0.015940	0.010040 0.987672 0.986868 0.011533	0.024546 0.990190 0.991298 0.019584	-0.012375 0.984031 0.988457 -0.004785	0.045256 0.963075 0.978612 0.016412	0.010079 0.980336 0.984407 0.000175	-0.007161 0.987173 0.992181 -0.002851	0 0.020214 9999
1 39	20 16	1 39	0.188271 0.824701 0.899976 -0.007298	-0.024355 0.983514 0.979674 -0.012763	0.003434 0.989144 0.989808 0.005989	0.008536 0.989682 0.984521 0.008581	0.013914 0.984637 0.981874 0.017682	0.026523 0.988397 0.985834 0.018687	-0.009422 0.987588 0.990272 -0.004975	0.012026 0.987672 0.986053 0.007996	0.001827 0.990190 0.973112 0.010567	0.007884 0.984031 0.986037 0.004624	-0.009626 0.963075 0.992305 -0.008001	0.002815 0.980336 0.990246 0.004333	-0.004355 0.987173 0.990112 0.001048	0 0.000000 9999
1 40	20 20	1 40	0.219008 0.824701 0.883153 -0.003532	-0.001919 0.983514 0.991863 -0.002383	-0.027070 0.989144 0.947989 -0.016101	-0.024661 0.989682 0.947986 -0.015520	0.001480 0.984637 0.968047 -0.005707	0.002560 0.988397 0.962252 -0.003071	-0.048980 0.987588 0.954686 -0.036531	0.006633 0.987672 0.989507 0.012279	0.004741 0.990190 0.987089 -0.001912	0.016821 0.984031 0.986114 0.004021	-0.009637 0.963075 0.987093 0.007099	-0.052706 0.980336 0.969713 -0.028603	-0.013991 0.987173 0.993719 -0.010147	0 0.000000 9999
1 41	20 20	1 41	0.242195 0.824701 0.857473 0.003847	-0.014188 0.983514 0.984485 -0.003058	0.007682 0.989144 0.934973 0.011834	0.005579 0.989682 0.935761 0.008302	0.008158 0.984637 0.968579 -0.001424	0.024374 0.988397 0.974617 0.017105	-0.012652 0.987588 0.972305 -0.007992	0.014836 0.987672 0.991348 0.015039	0.001889 0.990190 0.992365 0.000829	0.014233 0.984031 0.989120 0.003217	-0.006132 0.963075 0.991208 -0.002912	-0.035961 0.980336 0.983249 -0.019633	-0.023456 0.987173 0.992773 -0.019071	0 0.003847 9999
1 42	20 20	1 42	0.204455 0.824701 0.886496 0.001726	-0.016853 0.983514 0.985268 -0.003972	-0.001105 0.989144 0.991005 -0.003389	-0.000740 0.989682 0.992028 -0.000784	-0.012423 0.984637 0.960384 -0.005667	0.005725 0.988397 0.982537 0.003979	0.002427 0.987588 0.988786 0.000094	-0.000792 0.987672 0.959795 0.002038	0.021726 0.990190 0.982341 0.013552	-0.030258 0.984031 0.973456 -0.007052	-0.046750 0.963075 0.989507 -0.029458	-0.001233 0.980336 0.986082 -0.011043	-0.001914 0.987173 0.991876 0.002833	0 0.001726 9999
1 43	20 20	1 43	0.204209 0.824701 0.905509 0.020758	0.055626 0.983514 0.965997 0.031084	0.005321 0.989144 0.983445 0.002747	0.004317 0.989682 0.984421 0.001344	0.009291 0.984637 0.985302 0.011178	0.011510 0.988397 0.979176 0.004324	-0.016788 0.987588 0.989994 -0.015241	0.008187 0.987672 0.986914 0.009390	0.018027 0.990190 0.987483 0.011505	0.006904 0.984031 0.984238 -0.006433	-0.005730 0.963075 0.986654 0.003087	0.030810 0.980336 0.985257 0.018210	-0.011185 0.987173 0.991910 -0.005493	0 0.020758 9999
1 44	20 20	1 44	0.237911 0.824701 0.873869 0.009637	0.012053 0.983514 0.988402 0.017454	0.008286 0.989144 0.971610 0.008911	0.006984 0.989682 0.971098 0.005724	0.014230 0.984637 0.966660 0.007666	0.024088 0.988397 0.980039 0.016328	0.000113 0.987588 0.977158 0.007349	0.005693 0.987672 0.990305 0.005570	0.013157 0.990190 0.990059 0.009608	0.021869 0.984031 0.987669 0.008507	0.009363 0.963075 0.991433 0.010591	-0.020974 0.980336 0.980499 0.001648	-0.014075 0.987173 0.992925 -0.012179	0 0.009637 9999
1 45	20 20	1 45	0.253395 0.824701 0.855493 0.020302	-0.000934 0.983514 0.991048 0.000233	-0.030638 0.989144 0.930748 -0.021060	-0.030436 0.989682 0.930926 -0.022505	0.041050 0.984637 0.973017 0.039208	0.039678 0.988397 0.965584 0.027281	-0.026563 0.987588 0.963490 -0.017608	0.041607 0.987672 0.989856 0.041036	-0.001833 0.990190 0.988240 -0.004529	0.034031 0.984031 0.981222 0.019546	0.026894 0.963075 0.983825 0.010524	-0.015182 0.980336 0.975680 0.003061	-0.026799 0.987173 0.987976 -0.021616	0 0.020302 9999
1 46	20 20	1 46	0.225392 0.824701 0.875997 0.007163	-0.017808 0.983514 0.970272 0.000342	0.000153 0.989144 0.989657 -0.001281	-0.000585 0.989682 0.988926 -0.001549	0.012266 0.984637 0.980681 0.022743	-0.000729 0.988397 0.981166 0.010192	0.019592 0.987588 0.978019 0.009560	0.012131 0.987672 0.979919 0.016970	-0.022792 0.990190 0.972266 -0.010201	0.017218 0.984031 0.985171 0.010866	-0.005341 0.963075 0.986397 0.008896	0.037213 0.980336 0.985546 0.022729	0.025261 0.987173 0.992414 0.020231	0 0.007163 9999
1 47	20 20	1 47	0.235302 0.824701 0.877562 0.014872	-0.000765 0.983514 0.986869 -0.005479	-0.018130 0.989144 0.974345 -0.026937	-0.017979 0.989682 0.974612 -0.026387	0.018220 0.984637 0.984627 0.016358	-0.009579 0.988397 0.982179 -0.003723	-0.002391 0.987588 0.991252 -0.001196	0.002950 0.987672 0.986545 0.003034	-0.005413 0.990190 0.987606 -0.010836	0.003893 0.984031 0.989448 -0.003983	0.013982 0.963075 0.990599 0.006128	0.025281 0.980336 0.986454 0.021607	-0.003399 0.987173 0.988417 -0.003907	0 0.014872 9999
1 48	20 20	1 48	0.247424 0.824701 0.849001 0.017011	0.031362 0.983514 0.963859 0.005831	-0.012245 0.989144 0.981688 -0.013614	-0.014038 0.989682 0.981967 -0.015237	0.027082 0.984637 0.989449 0.024728	-0.012514 0.988397 0.963018 -0.001349	0.011418 0.987588 0.988386 0.012379	-0.001672 0.987672 0.966990 -0.000727	0.007811 0.990190 0.982158 0.002381	0.023900 0.984031 0.987586 0.012469	0.063822 0.963075 0.970299 0.022089	0.039102 0.980336 0.982015 0.023355	-0.010675 0.987173 0.989980 -0.006120	0 0.017011 9999
1 49	20 20	1 49	0.256849 0.824701 0.854247 0.014201	0.000607 0.983514 0.986707 0.007588	0.018017 0.989144 0.978237 0.018611	0.017857 0.989682 0.979462 0.017572	0.004109 0.984637 0.984682 0.000695	0.014930 0.988397 0.984350 0.012169	0.001224 0.987588 0.989022 -0.000259	0.011480 0.987672 0.978491 0.005922	0.013461 0.990190 0.990908 0.009257	0.014848 0.984031 0.988851 0.003188	0.069494 0.963075 0.970822 0.023152	-0.023148 0.980336 0.990242 -0.026611	-0.005360 0.987173 0.990946 -0.002111	0 0.014201 9999
1 50	20 20	1 50	0.229111 0.824701 0.874038 0.011587	-0.007663 0.983514 0.989945 -0.001762	-0.015250 0.989144 0.992247 -0.011906	-0.012293 0.989682 0.986820 -0.009529	-0.010696 0.984637 0.984795 -0.005352	0.007125 0.988397 0.992727 0.008723	0.002203 0.987588 0.975940 -0.005776	0.004438 0.987672 0.979224 0.006621	0.024708 0.990190 0.988310 0.016531	-0.042472 0.984031 0.975858 -0.021743	-0.023084 0.963075 0.990367 -0.006740	0.009601 0.980336 0.990827 0.004986	-0.015456 0.987173 0.992443 -0.012142	0 0.011587 9999
1 51	20 20	1 51	0.234096 0.824701 0.862999 -0.003984	-0.017272 0.983514 0.986335 -0.006885	0.002270 0.989144 0.959926 -0.004035	0.000640 0.989682 0.962692 -0.004874	0.005217 0.984637 0.982374 0.002877	-0.023287 0.988397 0.991592 -0.022134	0.015198 0.987588 0.984365 0.015006	-0.019889 0.987672 0.987346 -0.015549	-0.001511 0.990190 0.989276 0.000658	0.008854 0.984031 0.984545 0.007672	0.017593 0.963075 0.988464 0.006876	-0.001938 0.980336 0.987570 0.002294	0.001244 0.987173 0.993665 0.003875	0 0.000000 9999
1 52	20 20	1 52	0.188051 0.824701 0.893468 -0.003770	-0.000665 0.983514 0.986340 0.009572	0.006209 0.989144 0.990033 0.004713	0.013799 0.989682 0.990584 0.013981	0.011376 0.984637 0.972942 0.016194	-0.004990 0.988397 0.989209 -0.005312	0.017477 0.987588 0.984840 0.015074	0.010357 0.987672 0.974144 0.014903	-0.003493 0.990190 0.983933 -0.003265	0.008525 0.984031 0.982394 0.014537	-0.037994 0.963075 0.986839 -0.026878	0.022405 0.980336 0.985078 0.011975	-0.012270 0.987173 0.990778 -0.010531	0 0.000000 9999
1 53	20 20	1 53	0.217092 0.824701 0.889061 0.009313	0.034107 0.983514 0.975251 0.022065	0.006126 0.989144 0.987642 0.005599	0.000880 0.989682 0.987973 0.001158	0.010775 0.984637 0.982015 0.011874	-0.025431 0.988397 0.989648 -0.025565	0.022917 0.987588 0.979784 0.021110	0.007897 0.987672 0.980809 0.008774	0.007640 0.990190 0.983532 0.000121	0.002624 0.984031 0.981363 0.008104	-0.007508 0.963075 0.991300 0.008065	0.019250 0.980336 0.982787 0.003598	-0.000906 0.987173 0.994139 -0.000437	0 0.009313 9999
1 54	20 20	1 54	0.239083 0.824701 0.836541 0.019794	-0.034950 0.983514 0.979974 -0.020991	0.005215 0.989144 0.914499 -0.008707	0.005039 0.989682 0.923951 -0.006693	0.030118 0.984637 0.949739 0.022481	0.002630 0.988397 0.987362 -0.002052	0.001145 0.987588 0.983908 0.009314	0.020390 0.987672 0.978227 0.017104	0.017313 0.990190 0.983528 0.010478	0.039076 0.984031 0.982110 0.023825	-0.024697 0.963075 0.983988 -0.010398	-0.022707 0.980336 0.964748 0.003574	-0.011502 0.987173 0.988980 -0.008529	0 0.019794 9999
1 55	20 19	1 55	0.209622 0.824701 0.884938 -0.005020	0.010665 0.983514 0.988591 0.006133	0.018690 0.989144 0.989326 0.018283	0.017393 0.989682 0.987337 0.020642	-0.011951 0.984637 0.989879 -0.014195	0.021803 0.988397 0.991316 0.019169	0.018920 0.987588 0.978038 0.009158	0.001146 0.987672 0.984316 -0.000793	0.013471 0.990190 0.979613 0.005698	-0.028995 0.984031 0.977838 -0.013279	0.004135 0.963075 0.991375 0.011232	-0.006124 0.980336 0.987012 -0.008928	-0.013436 0.987173 0.990635 -0.012507	0 0.000000 9999
1 56	20 20	1 56	0.176475 0.824701 0.911318 0.007626	0.012348 0.983514 0.985445 0.003090	-0.018051 0.989144 0.959493 -0.006757	-0.018947 0.989682 0.957369 -0.009993	0.012868 0.984637 0.975115 0.010165	-0.009838 0.988397 0.985939 -0.012685	-0.024442 0.987588 0.972130 -0.014964	0.022456 0.987672 0.973409 0.020715	0.017441 0.990190 0.987313 0.015713	0.014768 0.984031 0.987377 0.010581	-0.053013 0.963075 0.975867 -0.032677	-0.039755 0.980336 0.974197 -0.022680	0.011003 0.987173 0.990605 0.013378	0 0.007626 9999
1 57	20 20	1 57	0.201453 0.824701 0.859212 -0.007012	0.020307 0.983514 0.980401 0.012395	0.002324 0.989144 0.988084 0.000614	0.002125 0.989682 0.987361 -0.000036	0.001820 0.984637 0.981459 0.007654	-0.014222 0.988397 0.987279 -0.010431	0.012238 0.987588 0.969779 0.005108	-0.008310 0.987672 0.982643 -0.012665	0.018451 0.990190 0.989438 0.014017	-0.002585 0.984031 0.976796 0.010092	-0.012948 0.963075 0.986610 0.002456	0.025695 0.980336 0.984305 0.017038	-0.010764 0.987173 0.991602 -0.008254	0 0.000000 9999
1 58	20 20	1 58	0.221103 0.824701 0.836875 0.012228	0.010435 0.983514 0.982545 -0.003523	-0.029911 0.989144 0.976570 -0.025089	-0.031975 0.989682 0.969046 -0.028238	0.023942 0.984637 0.972119 0.017787	0.000943 0.988397 0.989803 0.000953	-0.000730 0.987588 0.981547 0.001556	-0.013928 0.987672 0.969101 -0.011790	0.002347 0.990190 0.984872 -0.004028	0.018107 0.984031 0.986134 0.008160	0.039369 0.963075 0.976227 0.016662	-0.027549 0.980336 0.978151 -0.011189	-0.018850 0.987173 0.988226 -0.016965	0 0.012228 9999
1 59	20 20	1 59	0.233813 0.824701 0.873793 0.014543	-0.003436 0.983514 0.989920 -0.003155	0.004879 0.989144 0.958858 0.011397	0.005315 0.989682 0.959065 0.009984	0.011513 0.984637 0.972988 0.007430	0.022820 0.988397 0.967331 0.008405	-0.010695 0.987588 0.959683 0.001671	0.013481 0.987672 0.990949 0.011356	0.018242 0.990190 0.986499 0.014414	0.032033 0.984031 0.984501 0.019046	0.022966 0.963075 0.989266 0.021224	-0.031799 0.980336 0.978082 -0.014578	-0.008112 0.987173 0.992225 -0.009388	0 0.014543 9999
1 60	20 20	1 60	0.235445 0.824701 0.871348 0.012380	0.014432 0.983514 0.990913 0.015692	0.004037 0.989144 0.977488 -0.001517	0.000411 0.989682 0.981164 -0.003912	0.002855 0.984637 0.984077 0.000709	-0.038706 0.988397 0.978291 -0.027588	0.004373 0.987588 0.986413 0.002525	-0.019937 0.987672 0.982057 -0.014652	-0.013333 0.990190 0.985874 -0.008949	-0.006066 0.984031 0.988227 -0.006982	0.007532 0.963075 0.980046 -0.013623	0.012962 0.980336 0.983505 -0.003068	-0.009727 0.987173 0.981636 -0.011878	0 0.012380 9999
1 61	20 20	1 61	0.223184 0.824701 0.880430 0.007338	-0.015666 0.983514 0.988452 -0.012029	0.009910 0.989144 0.978419 0.003387	0.009123 0.989682 0.977375 0.004227	-0.001073 0.984637 0.983085 -0.006252	-0.021533 0.988397 0.981861 -0.010813	-0.006214 0.987588 0.982804 -0.003100	-0.009577 0.987672 0.976042 -0.010737	0.002914 0.990190 0.986310 -0.002249	0.004584 0.984031 0.988459 -0.006176	0.002869 0.963075 0.987705 -0.001770	0.006409 0.980336 0.987854 0.004722	-0.003141 0.987173 0.991491 0.001082	0 0.007338 9999
1 62	20 20	1 62	0.218938 0.824701 0.873698 -0.000661	-0.002506 0.983514 0.989946 -0.009688	-0.021581 0.989144 0.959827 -0.013896	-0.019046 0.989682 0.960446 -0.013200	0.009434 0.984637 0.975992 0.002706	0.024684 0.988397 0.987675 0.017669	-0.018832 0.987588 0.976241 -0.006960	0.015396 0.987672 0.984224 0.010853	0.014280 0.990190 0.987581 0.008089	0.009960 0.984031 0.986520 -0.002134	0.017506 0.963075 0.986493 -0.002337	-0.032450 0.980336 0.985835 -0.017979	-0.013102 0.987173 0.991402 -0.008306	0 0.000000 9999
1 63	20 20	1 63	0.222394 0.824701 0.880907 0.007803	-0.001986 0.983514 0.983309 0.007555	0.006375 0.989144 0.990346 0.006835	0.012145 0.989682 0.989929 0.012770	-0.013981 0.984637 0.971622 -0.005178	-0.018149 0.988397 0.987369 -0.021179	0.017605 0.987588 0.984156 0.013744	-0.003496 0.987672 0.970279 -0.001614	0.024951 0.990190 0.981164 0.019977	-0.017034 0.984031 0.965930 0.004313	-0.019182 0.963075 0.990003 -0.005248	0.003037 0.980336 0.986212 -0.005941	-0.009354 0.987173 0.993365 -0.008777	0 0.007803 9999
1 64	20 20	1 64	0.175693 0.824701 0.901656 -0.005599	0.028924 0.983514 0.961581 0.000039	-0.000336 0.989144 0.989643 0.002307	-0.000299 0.989682 0.981232 0.003969	-0.017303 0.984637 0.992587 -0.012180	0.000622 0.988397 0.971536 -0.012514	-0.010818 0.987588 0.984801 -0.001516	-0.006711 0.987672 0.983126 -0.009975	0.028824 0.990190 0.982429 0.019893	0.015754 0.984031 0.984526 0.011746	-0.036436 0.963075 0.987008 -0.014943	0.018694 0.980336 0.983034 0.000562	-0.008888 0.987173 0.991906 -0.006645	0 0.000000 9999
1 65	20 20	1 65	0.251583 0.824701 0.854507 0.022575	-0.006699 0.983514 0.991137 -0.010263	0.000323 0.989144 0.982088 -0.002971	-0.000417 0.989682 0.980711 -0.004755	0.022803 0.984637 0.977569 0.018763	0.007149 0.988397 0.989730 0.000779	0.013931 0.987588 0.988660 0.011169	-0.008531 0.987672 0.991416 -0.010291	0.020434 0.990190 0.987516 0.015890	0.018980 0.984031 0.985308 0.006616	0.058890 0.963075 0.976785 0.017977	0.026536 0.980336 0.986207 0.010365	0.002682 0.987173 0.993806 0.003794	0 0.022575 9999
1 66	20 20	1 66	0.241841 0.824701 0.853385 0.000493	-0.043210 0.983514 0.966360 -0.019796	0.007050 0.989144 0.929854 -0.005150	0.008226 0.989682 0.931950 -0.004708	0.004270 0.984637 0.981376 -0.000968	-0.001743 0.988397 0.991789 -0.001272	0.017098 0.987588 0.988525 0.013838	0.007210 0.987672 0.990583 0.006462	0.012224 0.990190 0.988500 0.005745	0.009057 0.984031 0.986040 -0.004226	-0.010339 0.963075 0.990007 -0.010186	-0.033588 0.980336 0.980705 -0.017863	-0.017802 0.987173 0.989627 -0.011266	0 0.000493 9999
1 67	20 20	1 67	0.197051 0.824701 0.888534 -0.005134	-0.035083 0.983514 0.967113 -0.013513	0.018832 0.989144 0.988570 0.016939	0.011584 0.989682 0.986990 0.011573	0.008181 0.984637 0.987779 0.012018	-0.025015 0.988397 0.961565 -0.020479	0.033744 0.987588 0.977416 0.025399	0.004719 0.987672 0.971741 0.002743	-0.023757 0.990190 0.964761 -0.008735	0.038640 0.984031 0.984495 0.022597	-0.031533 0.963075 0.989619 -0.014109	0.031244 0.980336 0.985493 0.014830	-0.014679 0.987173 0.991822 -0.010594	0 0.000000 9999
1 68	20 20	1 68	0.211851 0.824701 0.883448 0.002963	0.052117 0.983514 0.972181 0.029809	-0.005263 0.989144 0.985607 -0.002845	-0.006961 0.989682 0.985779 -0.005069	-0.000616 0.984637 0.987328 -0.000676	0.001396 0.988397 0.964698 0.006039	0.000057 0.987588 0.991154 -0.000031	0.001596 0.987672 0.968878 0.000809	0.016580 0.990190 0.988726 0.015497	0.003869 0.984031 0.989096 -0.005306	0.026655 0.963075 0.986983 0.013368	0.044970 0.980336 0.978139 0.021988	0.006152 0.987173 0.990414 0.010103	0 0.002963 9999
1 69	20 19	1 69	0.214717 0.824701 0.870832 -0.004487	-0.010003 0.983514 0.989389 -0.002752	0.007775 0.989144 0.969911 0.007249	0.006683 0.989682 0.978612 0.008593	-0.006437 0.984637 0.977777 -0.001644	0.002040 0.988397 0.988035 0.005433	0.007589 0.987588 0.971105 -0.002217	-0.001311 0.987672 0.972781 -0.001727	0.017762 0.990190 0.987263 0.010547	-0.020715 0.984031 0.971028 -0.004143	-0.007103 0.963075 0.985525 0.010676	0.011992 0.980336 0.966101 0.004166	-0.015352 0.987173 0.990529 -0.013654	0 0.000000 9999
1 70	20 20	1 70	0.216173 0.824701 0.853352 -0.009438	-0.018952 0.983514 0.984437 -0.004774	0.017303 0.989144 0.963025 0.008907	0.014407 0.989682 0.964370 0.007407	0.001266 0.984637 0.985046 0.002727	0.014816 0.988397 0.989577 0.009959	-0.000898 0.987588 0.985797 0.000298	-0.000188 0.987672 0.991173 0.002422	0.015741 0.990190 0.987917 0.007785	0.016088 0.984031 0.988072 0.005043	-0.002699 0.963075 0.989775 -0.011568	-0.021725 0.980336 0.986614 -0.013267	0.018668 0.987173 0.987719 0.012541	0 0.000000 9999
1 71	20 20	1 71	0.197317 0.824701 0.859167 -0.012874	0.025546 0.983514 0.954633 -0.008398	0.004957 0.989144 0.989093 0.005377	0.004999 0.989682 0.988447 0.005196	0.001673 0.984637 0.985813 -0.001026	0.022023 0.988397 0.975382 0.020366	-0.009589 0.987588 0.979044 0.000002	-0.004527 0.987672 0.972651 -0.006123	0.009541 0.990190 0.985412 0.002819	0.029445 0.984031 0.986359 0.020347	0.024832 0.963075 0.979421 -0.001032	0.010712 0.980336 0.972970 -0.009580	0.005967 0.987173 0.990195 0.006859	0 0.000000 9999
1 72	20 20	1 72	0.203419 0.824701 0.847578 0.000145	-0.031307 0.983514 0.959951 -0.012145	-0.001202 0.989144 0.987084 -0.000808	0.011109 0.989682 0.986128 0.010387	0.023421 0.984637 0.979539 0.025001	0.025064 0.988397 0.978857 0.017653	0.022145 0.987588 0.976340 0.016275	0.035047 0.987672 0.978548 0.027478	-0.016534 0.990190 0.967296 -0.009682	0.011225 0.984031 0.984065 0.012541	-0.020732 0.963075 0.984650 -0.006818	0.029218 0.980336 0.985171 0.022407	-0.003701 0.987173 0.988240 -0.009332	0 0.000145 9999
1 73	20 12	1 73	0.052468 0.824701 0.979763 0.000369	0.001615 0.983514 0.988921 -0.002954	0.000605 0.989144 0.975112 0.001881	0.000512 0.989682 0.984355 0.001486	-0.009835 0.984637 0.984088 -0.012148	0.009728 0.988397 0.984465 0.011115	-0.004667 0.987588 0.979138 -0.001278	0.000536 0.987672 0.981973 -0.000246	-0.001856 0.990190 0.976294 -0.003511	-0.001801 0.984031 0.988569 -0.006673	-0.011590 0.963075 0.990998 -0.004057	0.004716 0.980336 0.947306 -0.004068	-0.002714 0.987173 0.978573 -0.001351	0 0.000369 9999
1 74	20 19	1 74	0.187901 0.824701 0.896858 0.009158	0.013431 0.983514 0.984619 0.006232	-0.000680 0.989144 0.981103 0.001251	-0.004165 0.989682 0.984331 -0.002829	0.003823 0.984637 0.981418 0.003477	-0.024941 0.988397 0.977504 -0.019547	0.003538 0.987588 0.970495 -0.007742	-0.002176 0.987672 0.986273 0.000606	0.012517 0.990190 0.986166 0.006756	0.010125 0.984031 0.984393 -0.002160	0.059102 0.963075 0.963431 0.011750	0.008456 0.980336 0.977098 -0.007860	-0.016122 0.987173 0.990301 -0.013494	0 0.009158 9999
1 75	20 17	1 75	0.178859 0.824701 0.869760 -0.030263	-0.023303 0.983514 0.980569 -0.005206	-0.000229 0.989144 0.991356 -0.001551	-0.008881 0.989682 0.990234 -0.007523	0.003722 0.984637 0.957064 0.013924	0.024497 0.988397 0.975764 0.016350	-0.009971 0.987588 0.991068 -0.009631	0.013807 0.987672 0.954364 0.013132	0.015891 0.990190 0.979743 0.008552	-0.022006 0.984031 0.973670 -0.005473	-0.024470 0.963075 0.981925 -0.001685	0.004386 0.980336 0.986008 0.001561	0.011366 0.987173 0.990148 0.016172	0 0.000000 9999
1 76	20 20	1 76	0.229814 0.824701 0.851490 0.002753	-0.032192 0.983514 0.984546 -0.022333	-0.008962 0.989144 0.969546 -0.007226	-0.012314 0.989682 0.967047 -0.008901	0.006743 0.984637 0.984815 0.005585	-0.006751 0.988397 0.979527 -0.003452	-0.001320 0.987588 0.982980 -0.007584	0.007131 0.987672 0.973475 0.006312	0.006303 0.990190 0.982196 -0.004120	-0.000706 0.984031 0.983997 0.005331	-0.019806 0.963075 0.992780 -0.008316	0.002441 0.980336 0.987233 -0.006014	0.014820 0.987173 0.985067 0.011710	0 0.002753 9999
1 77	20 19	1 77	0.200606 0.824701 0.882158 -0.003397	-0.014231 0.983514 0.989319 -0.002437	0.007965 0.989144 0.984311 0.009005	0.004405 0.989682 0.986492 0.006505	-0.027351 0.984637 0.970500 -0.014618	0.021696 0.988397 0.983574 0.014150	-0.007631 0.987588 0.990153 -0.007433	0.000184 0.987672 0.975604 -0.002652	-0.008127 0.990190 0.988854 -0.010937	-0.012987 0.984031 0.985198 -0.001604	-0.033372 0.963075 0.988864 -0.019206	0.000692 0.980336 0.984122 -0.005069	0.006238 0.987173 0.989313 0.007343	0 0.000000 9999
1 78	20 19	1 78	0.195536 0.824701 0.894799 0.005914	-0.027150 0.983514 0.964122 -0.004711	0.007622 0.989144 0.992006 0.010166	-0.001522 0.989682 0.992942 -0.000455	-0.020770 0.984637 0.965633 -0.012757	-0.001035 0.988397 0.982896 -0.007326	0.016518 0.987588 0.991115 0.014410	-0.010547 0.987672 0.988910 -0.011884	-0.051598 0.990190 0.968774 -0.039799	0.042928 0.984031 0.979922 0.023198	-0.032936 0.963075 0.990235 -0.016235	0.026876 0.980336 0.987879 0.023841	-0.000611 0.987173 0.991206 0.001778	0 0.005914 9999
1 79	20 20	1 79	0.239669 0.824701 0.870857 0.018264	-0.028019 0.983514 0.970406 -0.002878	0.012611 0.989144 0.952326 0.004826	0.009537 0.989682 0.953643 0.003283	0.018205 0.984637 0.967717 0.009767	0.015996 0.988397 0.983927 0.006847	0.000971 0.987588 0.988554 0.000790	-0.001322 0.987672 0.981307 -0.004205	0.027104 0.990190 0.986842 0.020078	0.025054 0.984031 0.984547 0.011772	-0.020657 0.963075 0.988271 -0.002640	-0.024527 0.980336 0.969620 0.001746	0.003505 0.987173 0.991399 0.009020	0 0.018264 9999
1 80	20 20	1 80	0.227461 0.824701 0.879032 0.014256	0.032598 0.983514 0.990669 0.024971	0.009730 0.989144 0.971698 0.013264	0.010087 0.989682 0.970936 0.013745	0.003807 0.984637 0.988826 0.004589	-0.019076 0.988397 0.974639 -0.010519	-0.004267 0.987588 0.987393 -0.007119	-0.009669 0.987672 0.975242 -0.008321	0.043980 0.990190 0.987138 0.040664	0.006519 0.984031 0.988312 -0.002145	0.064330 0.963075 0.960428 0.007947	0.018492 0.980336 0.982713 0.000893	-0.012234 0.987173 0.986580 -0.006918	0 0.014256 9999
1 81	20 20	1 81	0.147573 0.824701 0.933669 0.001380	0.047310 0.983514 0.955262 0.017661	-0.003516 0.989144 0.990110 -0.006378	-0.003614 0.989682 0.990443 -0.007076	-0.010227 0.984637 0.981192 0.001655	0.004522 0.988397 0.965184 0.006458	-0.005731 0.987588 0.992711 -0.007664	-0.000853 0.987672 0.966264 -0.004104	0.006037 0.990190 0.986120 0.002378	0.022252 0.984031 0.989243 0.013514	-0.047073 0.963075 0.989302 -0.033097	0.045337 0.980336 0.971171 0.022727	-0.023970 0.987173 0.989864 -0.022772	0 0.001380 9999
1 82	20 20	1 82	0.226044 0.824701 0.871882 0.000139	-0.012841 0.983514 0.983529 -0.005681	0.006713 0.989144 0.974438 0.002198	0.003302 0.989682 0.974988 -0.000844	0.021612 0.984637 0.963938 0.017951	0.018740 0.988397 0.988086 0.013312	0.012808 0.987588 0.990023 0.013728	0.012720 0.987672 0.985079 0.011851	0.035215 0.990190 0.986497 0.028705	0.034344 0.984031 0.986740 0.021528	0.012686 0.963075 0.983152 -0.002444	-0.008680 0.980336 0.983208 0.007790	0.008464 0.987173 0.991475 0.011454	0 0.000139 9999
1 83	20 20	1 83	0.208399 0.824701 0.868111 0.003390	-0.005679 0.983514 0.988416 -0.000689	0.001757 0.989144 0.952839 0.002745	0.003000 0.989682 0.953921 0.003284	0.025274 0.984637 0.985026 0.021202	0.007608 0.988397 0.990408 0.006999	-0.018915 0.987588 0.985242 -0.015578	0.021099 0.987672 0.991616 0.020708	0.005586 0.990190 0.988266 0.001012	0.003153 0.984031 0.991717 0.001745	-0.008532 0.963075 0.991278 -0.007881	-0.027290 0.980336 0.980613 -0.011004	0.003133 0.987173 0.994128 0.003709	0 0.003390 9999
1 84	20 20	1 84	0.238681 0.824701 0.857006 0.017144	0.010850 0.983514 0.986310 -0.001959	0.015820 0.989144 0.984073 0.015064	0.016995 0.989682 0.983423 0.016246	-0.000924 0.984637 0.984111 0.002213	-0.000625 0.988397 0.988982 -0.001466	0.005899 0.987588 0.975987 -0.002876	-0.007207 0.987672 0.982161 -0.010220	0.009133 0.990190 0.988593 0.002757	-0.040691 0.984031 0.972415 -0.025891	0.043660 0.963075 0.980739 0.023421	0.018561 0.980336 0.984618 0.004780	0.001355 0.987173 0.990926 0.007711	0 0.017144 9999
1 85	20 20	1 85	0.230730 0.824701 0.840137 -0.010098	0.037148 0.983514 0.984075 0.023246	0.007092 0.989144 0.971726 0.009466	0.005144 0.989682 0.974908 0.007085	0.000621 0.984637 0.977761 -0.001292	0.000199 0.988397 0.988515 0.001125	0.014389 0.987588 0.984770 0.017157	-0.009908 0.987672 0.972338 -0.009691	-0.001200 0.990190 0.989937 -0.005528	0.017788 0.984031 0.985471 0.006857	0.076225 0.963075 0.971055 0.034078	0.005048 0.980336 0.989862 0.002757	0.013480 0.987173 0.990989 0.014426	0 0.000000 9999
1 86	20 20	1 86	0.190041 0.824701 0.853247 -0.023078	-0.015276 0.983514 0.977784 -0.005014	0.005730 0.989144 0.938737 0.002916	0.008388 0.989682 0.939629 0.005946	0.026197 0.984637 0.977490 0.019118	-0.015122 0.988397 0.991394 -0.011018	-0.003904 0.987588 0.986837 -0.005230	-0.004971 0.987672 0.988669 -0.007388	-0.006891 0.990190 0.984671 -0.014132	0.020467 0.984031 0.984037 0.009976	0.007160 0.963075 0.990625 -0.006943	-0.024084 0.980336 0.977628 -0.006227	-0.018486 0.987173 0.986971 -0.018591	0 0.000000 9999
1 87	20 20	1 87	0.220441 0.824701 0.859434 0.006344	-0.037754 0.983514 0.975341 -0.020024	0.001030 0.989144 0.988756 0.002605	-0.006561 0.989682 0.987360 -0.004949	0.011960 0.984637 0.977931 0.019825	0.008008 0.988397 0.974689 -0.007553	0.003230 0.987588 0.988385 0.002907	0.021230 0.987672 0.980693 0.016620	-0.000204 0.990190 0.976141 0.001479	0.009869 0.984031 0.990625 0.006679	-0.013723 0.963075 0.991520 -0.006333	0.009516 0.980336 0.987605 -0.000317	0.037188 0.987173 0.973227 0.019748	0 0.006344 9999
1 88	20 20	1 88	0.219424 0.824701 0.844059 -0.010952	0.022737 0.983514 0.979906 0.005148	0.000903 0.989144 0.981439 -0.001020	0.000611 0.989682 0.982011 -0.000233	0.012971 0.984637 0.983044 0.011527	0.008271 0.988397 0.981503 0.005335	0.012776 0.987588 0.984619 0.010723	0.021869 0.987672 0.982242 0.018079	0.016719 0.990190 0.986684 0.009539	0.020371 0.984031 0.991175 0.017022	0.094362 0.963075 0.960219 0.041423	0.025322 0.980336 0.981225 0.008907	-0.020177 0.987173 0.991649 -0.016306	0 0.000000 9999
1 89	20 20	1 89	0.158424 0.824701 0.914007 0.001948	0.035826 0.983514 0.947482 0.001759	0.015563 0.989144 0.989323 0.015267	0.015274 0.989682 0.986548 0.015847	-0.010559 0.984637 0.986909 -0.006854	0.010256 0.988397 0.959151 0.010245	-0.020015 0.987588 0.988839 -0.016003	-0.000742 0.987672 0.959867 -0.005145	0.006201 0.990190 0.983829 0.003752	0.017959 0.984031 0.985691 0.005929	-0.040530 0.963075 0.988378 -0.017822	0.028918 0.980336 0.973229 0.016228	-0.007915 0.987173 0.991525 -0.003971	0 0.001948 9999
1 90	20 20	1 90	0.219534 0.824701 0.839035 -0.002954	0.059786 0.983514 0.971117 0.037842	0.012251 0.989144 0.984403 0.011732	0.010626 0.989682 0.983943 0.008337	0.007370 0.984637 0.987842 0.002072	0.020877 0.988397 0.979200 0.008944	-0.006762 0.987588 0.988399 -0.005281	0.006984 0.987672 0.986524 0.002535	-0.001691 0.990190 0.990938 -0.001444	0.009983 0.984031 0.987161 -0.002964	0.030051 0.963075 0.985312 0.017058	0.033297 0.980336 0.985939 0.020494	-0.018245 0.987173 0.988557 -0.014704	0 0.000000 9999
1 91	20 20	1 91	0.268762 0.824701 0.822866 0.031055	-0.019043 0.983514 0.965137 0.012642	0.014592 0.989144 0.961378 0.006327	0.014578 0.989682 0.966495 0.007055	0.012385 0.984637 0.987050 0.007776	0.025847 0.988397 0.971089 0.013371	0.003289 0.987588 0.992369 0.002817	0.007809 0.987672 0.988506 0.005607	0.011596 0.990190 0.985211 0.002520	0.013300 0.984031 0.987390 0.001929	-0.005284 0.963075 0.990524 0.000523	-0.019467 0.980336 0.976950 -0.011795	0.051152 0.987173 0.963592 0.028754	0 0.031055 9999
1 92	20 19	1 92	0.236987 0.824701 0.844981 -0.000708	0.030061 0.983514 0.973398 0.005590	-0.001072 0.989144 0.973047 -0.005673	-0.004141 0.989682 0.972610 -0.008603	-0.004326 0.984637 0.989452 -0.007292	-0.017559 0.988397 0.972257 -0.008822	-0.002207 0.987588 0.988886 -0.003357	-0.017189 0.987672 0.974928 -0.015318	0.020163 0.990190 0.985392 0.012333	0.008067 0.984031 0.986328 -0.006820	0.092863 0.963075 0.964041 0.046648	0.055478 0.980336 0.976069 0.037896	-0.010190 0.987173 0.991666 -0.006411	0 0.000000 9999
1 93	20 20	1 93	0.254478 0.824701 0.841788 0.011816	0.012589 0.983514 0.985831 0.010885	0.023584 0.989144 0.932852 0.014402	0.019928 0.989682 0.934324 0.011043	-0.032386 0.984637 0.971635 -0.035716	-0.016867 0.988397 0.983359 -0.020962	-0.022892 0.987588 0.983287 -0.021505	-0.035739 0.987672 0.982422 -0.034314	-0.006540 0.990190 0.988036 -0.016080	0.013153 0.984031 0.989243 0.007224	-0.027669 0.963075 0.990099 -0.016104	-0.040370 0.980336 0.980606 -0.036045	-0.008903 0.987173 0.989166 -0.004936	0 0.011816 9999
1 94	20 19	1 94	0.248253 0.824701 0.863292 0.017353	0.001218 0.983514 0.989302 -0.007122	-0.042226 0.989144 0.953600 -0.031916	-0.040285 0.989682 0.952232 -0.031749	0.007936 0.984637 0.973616 -0.002024	-0.016128 0.988397 0.981466 -0.015252	-0.031023 0.987588 0.963643 -0.022504	-0.017796 0.987672 0.988438 -0.017400	0.005146 0.990190 0.985634 -0.004945	0.016708 0.984031 0.989474 0.007399	0.025759 0.963075 0.986221 0.020328	-0.023016 0.980336 0.980116 -0.005861	-0.039160 0.987173 0.993001 -0.035127	0 0.017353 9999
1 95	20 20	1 95	0.245208 0.824701 0.830437 -0.003486	0.029718 0.983514 0.986775 0.029074	-0.002236 0.989144 0.962559 0.000743	-0.003575 0.989682 0.963361 -0.002652	-0.004215 0.984637 0.973642 -0.009825	0.025360 0.988397 0.985781 0.017171	-0.004519 0.987588 0.989365 -0.000475	0.012272 0.987672 0.981701 0.008345	0.010809 0.990190 0.989494 0.004092	0.035245 0.984031 0.989416 0.024604	0.045680 0.963075 0.968658 0.002854	0.019996 0.980336 0.989666 0.018414	-0.027693 0.987173 0.989556 -0.025046	0 0.000000 9999
1 96	20 13	1 96	0.224215 0.824701 0.872864 0.005347	-0.024342 0.983514 0.988358 -0.014903	-0.009600 0.989144 0.765594 0.011563	-0.000373 0.989682 0.983846 0.008172	-0.022525 0.984637 0.937228 -0.012717	0.011130 0.988397 0.973846 0.003288	0.001713 0.987588 0.986391 0.007186	-0.003187 0.987672 0.953599 -0.004013	0.016960 0.990190 0.985684 0.008091	-0.024008 0.984031 0.967532 0.001931	-0.059142 0.963075 0.981204 -0.031032	0.047171 0.980336 0.643264 -0.012255	0.008812 0.987173 0.988982 0.014513	0 0.005347 9999
1 97	20 20	1 97	0.235984 0.824701 0.842840 -0.013009	-0.017362 0.983514 0.982361 -0.004146	0.012183 0.989144 0.930138 0.002140	0.010031 0.989682 0.931216 0.000455	-0.006349 0.984637 0.981260 -0.010276	-0.012855 0.988397 0.990220 -0.010638	0.005508 0.987588 0.986427 -0.001417	0.001765 0.987672 0.985149 0.005398	-0.001085 0.990190 0.987588 -0.007921	-0.001174 0.984031 0.988634 0.000018	-0.016488 0.963075 0.989987 -0.017487	-0.042303 0.980336 0.982854 -0.030337	-0.009176 0.987173 0.992918 -0.004443	0 0.000000 9999
1 98	20 19	1 98	0.244703 0.824701 0.847769 0.002391	0.022822 0.983514 0.986406 0.011942	-0.004100 0.989144 0.968951 -0.002566	-0.004001 0.989682 0.968166 -0.003471	0.006131 0.984637 0.980474 0.001365	0.015858 0.988397 0.989197 0.015500	-0.006418 0.987588 0.983379 -0.001831	0.012552 0.987672 0.987609 0.008662	-0.003492 0.990190 0.986670 -0.009971	0.030675 0.984031 0.989607 0.021691	0.064339 0.963075 0.976325 0.031475	0.001533 0.980336 0.992179 -0.003131	-0.021625 0.987173 0.989533 -0.014331	0 0.002391 9999
1 99	20 19	1 99	0.219458 0.824701 0.867167 0.004237	-0.010820 0.983514 0.981337 0.005370	-0.005994 0.989144 0.979043 -0.006139	-0.009528 0.989682 0.981693 -0.006277	-0.012233 0.984637 0.979909 -0.008043	0.016318 0.988397 0.976482 0.009217	-0.003158 0.987588 0.992742 -0.003616	0.007715 0.987672 0.987032 0.009580	0.002367 0.990190 0.979291 0.008556	0.022867 0.984031 0.983510 0.010386	-0.020439 0.963075 0.991274 -0.007391	0.008695 0.980336 0.989249 -0.003475	0.041741 0.987173 0.942216 0.006725	0 0.004237 9999
1 100	20 11	1 100	0.254934 0.824701 0.841259 0.008495	-0.031061 0.983514 0.980354 -0.024017	-0.021347 0.989144 0.763038 -0.011974	0.019088 0.989682 0.977996 0.022685	-0.009978 0.984637 0.957371 -0.003601	0.013270 0.988397 0.987571 0.013434	0.010032 0.987588 0.975618 -0.000259	0.003910 0.987672 0.937613 0.002406	0.019101 0.990190 0.985052 0.009652	-0.020682 0.984031 0.973680 -0.000676	-0.050183 0.963075 0.985437 -0.020228	0.067123 0.980336 0.632409 0.023527	-0.014351 0.987173 0.987078 -0.008727	0 0.008495 9999
1 101	20 18	1 101	0.262005 0.824701 0.837279 0.010190	-0.014800 0.983514 0.983008 0.000906	0.013524 0.989144 0.959118 0.011933	0.015530 0.989682 0.958468 0.014025	0.010645 0.984637 0.954242 0.000597	0.014685 0.988397 0.976622 0.004790	-0.017932 0.987588 0.971203 -0.009549	-0.002772 0.987672 0.991088 -0.003331	0.008317 0.990190 0.985105 0.002108	0.023771 0.984031 0.989590 0.011690	-0.012959 0.963075 0.988703 -0.007157	-0.035464 0.980336 0.972006 -0.010255	-0.000461 0.987173 0.990898 0.005909	0 0.010190 9999
1 102	20 20	1 102	0.268496 0.824701 0.816700 0.014949	0.036945 0.983514 0.988438 0.030001	-0.009946 0.989144 0.985086 -0.010419	-0.011200 0.989682 0.986338 -0.011378	0.015491 0.984637 0.976758 0.009879	0.014497 0.988397 0.990085 0.014898	0.003983 0.987588 0.987259 0.004199	0.021697 0.987672 0.983547 0.024016	-0.006126 0.990190 0.992628 -0.005200	0.040566 0.984031 0.980812 0.025955	0.093783 0.963075 0.958597 0.040784	0.035490 0.980336 0.982205 0.019825	0.017313 0.987173 0.980104 0.002820	0 0.014949 9999
1 103	20 20	1 103	0.298422 0.824701 0.788837 0.037269	0.023682 0.983514 0.988233 0.032183	0.018838 0.989144 0.987033 0.017034	0.017187 0.989682 0.990871 0.016302	0.024905 0.984637 0.982378 0.021497	0.008788 0.988397 0.985415 0.001268	0.026313 0.987588 0.985683 0.024261	0.000904 0.987672 0.986898 -0.002689	0.005768 0.990190 0.991639 0.003957	0.019663 0.984031 0.986967 0.009776	0.080154 0.963075 0.972866 0.046931	0.033910 0.980336 0.986643 0.020174	0.081297 0.987173 0.938916 0.058563	0 0.037269 -9
2 3	20 20	2 3	0.304484 0.841099 0.771726 0.029953	0.004628 0.984376 0.990951 0.006879	0.002494 0.988468 0.980136 -0.005886	0.002081 0.987910 0.980209 -0.004097	-0.034977 0.982593 0.979648 -0.044179	-0.020138 0.990146 0.993327 -0.017144	-0.010776 0.985564 0.965772 -0.022161	-0.047972 0.983355 0.977333 -0.050670	0.021607 0.988396 0.989535 0.015020	-0.035242 0.984658 0.976682 -0.028854	0.076224 0.957328 0.973438 0.038489	0.003428 0.983903 0.982152 -0.009833	0.023065 0.983682 0.992898 0.022766	7 -0.038958 -9
2 4	20 19	2 4	0.295953 0.841099 0.806902 0.051141	-0.015332 0.984376 0.991648 -0.014363	-0.015312 0.988468 0.970435 -0.016413	-0.015206 0.987910 0.970388 -0.018751	-0.019439 0.982593 0.964724 -0.041425	-0.033975 0.990146 0.984057 -0.029858	-0.024581 0.985564 0.975740 -0.029474	-0.054291 0.983355 0.978692 -0.062708	0.006986 0.988396 0.993515 0.002167	-0.005200 0.984658 0.974668 -0.020522	0.053672 0.957328 0.979354 0.029958	-0.028512 0.983903 0.987432 -0.027149	0.004981 0.983682 0.991934 0.000356	7 -0.056630 -9
2 5	20 20	2 5	0.269219 0.841099 0.829597 0.021307	-0.027054 0.984376 0.978443 -0.013743	-0.006341 0.988468 0.992766 -0.011525	-0.007659 0.987910 0.992614 -0.011379	-0.049273 0.982593 0.956083 -0.043220	0.013498 0.990146 0.985342 0.014159	0.001661 0.985564 0.975977 -0.011361	-0.038094 0.983355 0.954911 -0.036497	-0.005631 0.988396 0.988991 -0.014793	-0.071387 0.984658 0.954876 -0.054973	0.023546 0.957328 0.977311 0.012646	0.035587 0.983903 0.981933 0.022010	-0.016195 0.983682 0.991972 -0.017489	9 -0.034224 -9
2 6	20 20	2 6	0.274407 0.841099 0.837527 0.031974	0.015030 0.984376 0.970294 -0.007529	-0.012785 0.988468 0.984430 -0.016586	-0.011139 0.987910 0.985461 -0.014471	-0.006259 0.982593 0.988879 -0.010657	0.003323 0.990146 0.971145 -0.007062	-0.040858 0.985564 0.976192 -0.050703	-0.046214 0.983355 0.979273 -0.049985	0.024894 0.988396 0.986379 0.014094	0.010187 0.984658 0.980656 -0.000888	0.131527 0.957328 0.938280 0.053259	0.035161 0.983903 0.973468 0.011937	-0.010307 0.983682 0.988489 -0.009663	10 0.041266 -9
2 7	20 20	2 7	0.248848 0.841099 0.839933 0.008328	0.023916 0.984376 0.985269 0.010834	-0.000991 0.988468 0.960894 -0.002147	-0.002725 0.987910 0.962496 -0.005572	0.000235 0.982593 0.979964 -0.011700	-0.010508 0.990146 0.988668 -0.012600	-0.011592 0.985564 0.977384 -0.003471	-0.001125 0.983355 0.975226 -0.012167	0.015258 0.988396 0.989953 0.007152	0.031042 0.984658 0.986848 0.025316	0.038747 0.957328 0.985768 0.018364	-0.012313 0.983903 0.985227 -0.001962	0.004134 0.983682 0.993619 0.004001	9 0.014520 9999
2 8	20 20	2 8	0.234959 0.841099 0.850342 0.003757	0.040874 0.984376 0.985738 0.027114	-0.012989 0.988468 0.975677 -0.012135	-0.011280 0.987910 0.975834 -0.012376	0.017328 0.982593 0.978393 0.002218	-0.020316 0.990146 0.982131 -0.018884	-0.022996 0.985564 0.965832 -0.016346	0.013035 0.983355 0.985137 0.005820	0.015895 0.988396 0.988955 0.008411	0.030257 0.984658 0.982173 0.018695	0.007091 0.957328 0.981002 -0.015732	-0.006286 0.983903 0.987236 -0.002668	0.004962 0.983682 0.995038 0.005070	9 0.008381 9999
2 9	20 19	2 9	0.247411 0.841099 0.872088 0.032322	-0.017670 0.984376 0.991908 -0.022486	-0.021017 0.988468 0.968082 -0.026076	-0.019580 0.987910 0.970546 -0.025864	0.016595 0.982593 0.983063 0.011544	0.005395 0.990146 0.969205 0.000383	-0.013156 0.985564 0.981889 -0.007031	0.022151 0.983355 0.976187 0.012161	0.017971 0.988396 0.989317 0.011496	0.006398 0.984658 0.988499 -0.001200	0.040770 0.957328 0.975402 0.002279	0.009820 0.983903 0.988007 0.004452	0.000592 0.983682 0.992333 0.001523	0 0.032322 9999
2 10	20 17	2 10	0.212282 0.841099 0.877510 0.008886	-0.037509 0.984376 0.971630 -0.015781	0.021777 0.988468 0.988013 0.015435	-0.019176 0.987910 0.989682 -0.019750	-0.035270 0.982593 0.932662 -0.015713	-0.006661 0.990146 0.974023 0.001222	-0.003052 0.985564 0.985797 -0.009027	0.000423 0.983355 0.981830 -0.001212	-0.036226 0.988396 0.960988 -0.011078	0.029957 0.984658 0.966425 0.009621	-0.028044 0.957328 0.987894 -0.005938	0.044193 0.983903 0.980401 0.034654	-0.000344 0.983682 0.989654 0.001318	11 0.017548 9999
2 11	20 20	2 11	0.242698 0.841099 0.849239 0.010060	0.000998 0.984376 0.987593 -0.009246	-0.019780 0.988468 0.925917 -0.023761	-0.016286 0.987910 0.926030 -0.023651	0.030103 0.982593 0.969566 0.013733	-0.011805 0.990146 0.984513 -0.007993	0.002608 0.985564 0.966694 0.005240	0.010307 0.983355 0.980291 0.004526	0.008714 0.988396 0.985191 -0.000671	0.020541 0.984658 0.986063 0.013274	0.017506 0.957328 0.986673 0.001724	-0.007293 0.983903 0.978913 0.006067	0.008356 0.983682 0.989560 0.011324	2 -0.015461 9999
2 12	20 20	2 12	0.258333 0.841099 0.839388 0.017420	0.009846 0.984376 0.991670 0.006715	-0.011364 0.988468 0.970011 -0.015033	-0.009619 0.987910 0.970612 -0.011797	-0.017957 0.982593 0.976082 -0.031568	-0.009283 0.990146 0.987826 -0.006386	-0.016659 0.985564 0.979622 -0.012481	-0.007443 0.983355 0.990072 -0.008248	0.014991 0.988396 0.987005 0.006431	-0.007612 0.984658 0.988629 -0.015938	0.081825 0.957328 0.976142 0.037570	-0.015033 0.983903 0.991487 -0.013532	-0.002581 0.983682 0.991073 0.002778	10 0.025583 9999
2 13	20 20	2 13	0.250777 0.841099 0.834062 0.002867	0.014338 0.984376 0.990035 0.012144	-0.023291 0.988468 0.962645 -0.029929	-0.016486 0.987910 0.964281 -0.022948	-0.003045 0.982593 0.980780 -0.007237	-0.023643 0.990146 0.979570 -0.017028	-0.015495 0.985564 0.982700 -0.015552	-0.009028 0.983355 0.981371 -0.008352	0.029092 0.988396 0.983769 0.018006	0.031743 0.984658 0.984860 0.022782	0.009336 0.957328 0.985613 -0.001475	0.021457 0.983903 0.984346 0.014571	-0.002265 0.983682 0.945767 -0.022094	2 -0.009263 9999
2 14	20 20	2 14	0.253002 0.841099 0.838930 0.023056	-0.020283 0.984376 0.981800 -0.009105	-0.006467 0.988468 0.990523 -0.008358	-0.006793 0.987910 0.989929 -0.008411	-0.001690 0.982593 0.972431 0.006258	-0.007787 0.990146 0.990947 -0.008656	0.033820 0.985564 0.969930 0.025435	-0.002146 0.983355 0.959731 0.003084	0.037930 0.988396 0.980365 0.024379	-0.016321 0.984658 0.964004 0.003968	-0.029561 0.957328 0.986048 -0.004527	0.024676 0.983903 0.987807 0.017310	0.016827 0.983682 0.987082 0.022053	6 0.024216 9999
2 15	20 20	2 15	0.253896 0.841099 0.838793 0.010153	0.026424 0.984376 0.987734 0.018812	-0.006206 0.988468 0.976335 -0.009997	-0.008010 0.987910 0.976742 -0.011466	-0.009192 0.982593 0.979133 -0.014657	-0.004805 0.990146 0.989999 -0.006161	-0.001804 0.985564 0.986134 -0.002635	-0.011084 0.983355 0.982158 -0.012839	0.004834 0.988396 0.986685 -0.002380	-0.007818 0.984658 0.987641 -0.013024	0.088642 0.957328 0.964684 0.032537	0.011612 0.983903 0.986905 0.002641	-0.003923 0.983682 0.988236 -0.003757	10 0.018175 9999
2 16	20 20	2 16	0.262632 0.841099 0.845601 0.017387	0.020484 0.984376 0.981949 0.003807	0.003785 0.988468 0.970719 -0.004266	0.004174 0.987910 0.970112 -0.003623	-0.008083 0.982593 0.985617 -0.014685	0.012106 0.990146 0.980207 0.004182	-0.011360 0.985564 0.988284 -0.012333	0.005281 0.983355 0.970886 -0.002582	0.018725 0.988396 0.985755 0.009266	-0.014110 0.984658 0.989620 -0.020658	0.093913 0.957328 0.964466 0.040217	0.014946 0.983903 0.990494 0.002927	0.001325 0.983682 0.989617 0.007347	10 0.026443 9999
2 17	20 20	2 17	0.247815 0.841099 0.864585 0.028696	0.025285 0.984376 0.982847 0.014105	0.004487 0.988468 0.979151 0.003780	0.007066 0.987910 0.979608 0.007185	-0.009345 0.982593 0.991075 -0.013314	0.026058 0.990146 0.981011 0.019792	0.025475 0.985564 0.988444 0.026301	0.004948 0.983355 0.972979 0.001078	0.000745 0.988396 0.991058 0.002173	0.020950 0.984658 0.986528 0.013307	0.099127 0.957328 0.966450 0.044004	0.049862 0.983903 0.982923 0.039788	-0.011111 0.983682 0.986418 -0.009525	10 0.035535 -9
2 18	20 20	2 18	0.203655 0.841099 0.884853 -0.005565	-0.014183 0.984376 0.986284 -0.006381	-0.006468 0.988468 0.966383 -0.011341	-0.008419 0.987910 0.966137 -0.010500	0.002335 0.982593 0.978839 -0.009376	-0.013716 0.990146 0.986350 -0.012022	-0.001352 0.985564 0.986590 0.000846	0.006137 0.983355 0.987815 0.001902	0.026737 0.988396 0.985698 0.018573	0.008995 0.984658 0.992654 0.003497	0.007432 0.957328 0.991139 0.008763	-0.037504 0.983903 0.983566 -0.026982	0.005768 0.983682 0.992646 0.006011	0 0.000000 9999
2 19	20 20	2 19	0.194689 0.841099 0.882010 0.007009	0.017710 0.984376 0.985683 0.012588	0.013118 0.988468 0.976085 0.009558	0.013737 0.987910 0.977868 0.012679	0.016859 0.982593 0.985130 0.013661	-0.010536 0.990146 0.980118 -0.012502	-0.001771 0.985564 0.984388 0.001694	0.001527 0.983355 0.979073 -0.004703	0.019466 0.988396 0.988306 0.018903	0.010469 0.984658 0.987281 0.008798	0.006625 0.957328 0.988594 0.007560	0.007202 0.983903 0.988676 0.003365	0.011831 0.983682 0.987696 0.013641	8 0.011510 9999
2 20	20 20	2 20	0.185859 0.841099 0.879131 -0.016248	-0.017712 0.984376 0.986440 -0.007983	0.008059 0.988468 0.984484 0.006032	0.011623 0.987910 0.981650 0.012855	0.005476 0.982593 0.979455 0.017020	-0.005536 0.990146 0.991697 -0.007031	0.015133 0.985564 0.967955 0.005783	-0.003235 0.983355 0.976267 0.007166	0.002274 0.988396 0.989141 0.000323	-0.001331 0.984658 0.979075 0.009580	-0.022459 0.957328 0.986933 -0.006632	0.004637 0.983903 0.983721 -0.001938	-0.003032 0.983682 0.992843 -0.001362	0 0.000000 9999
2 21	20 18	2 21	0.201959 0.841099 0.881838 0.011673	-0.011972 0.984376 0.985484 -0.000961	0.025706 0.988468 0.995222 0.030202	0.009227 0.987910 0.981850 0.012629	-0.012960 0.982593 0.975618 0.000465	0.001212 0.990146 0.987705 0.001117	0.024377 0.985564 0.986366 0.021438	-0.006845 0.983355 0.967725 0.003319	0.024619 0.988396 0.986571 0.019430	-0.011869 0.984658 0.977288 0.000594	-0.016934 0.957328 0.992322 -0.005401	0.002760 0.983903 0.992578 0.001783	-0.005275 0.983682 0.989577 -0.003892	6 0.015819 9999
2 22	20 15	2 22	0.201377 0.841099 0.881131 0.009894	-0.011595 0.984376 0.987283 -0.018986	-0.014372 0.988468 0.996045 -0.015027	-0.010301 0.987910 0.995550 -0.011569	-0.000215 0.982593 0.990628 0.002636	0.026178 0.990146 0.987665 0.021027	0.016913 0.985564 0.971587 0.005826	0.016993 0.983355 0.991406 0.018579	0.012731 0.988396 0.987155 0.002123	-0.011415 0.984658 0.983553 -0.001142	0.006195 0.957328 0.990368 0.023579	-0.010998 0.983903 0.994191 -0.016973	-0.000819 0.983682 0.993858 0.001708	10 0.015274 9999
2 23	20 19	2 23	0.196894 0.841099 0.820549 -0.000803	-0.016270 0.984376 0.985663 -0.018566	0.017862 0.988468 0.964514 0.018070	0.022961 0.987910 0.961549 0.020280	0.012163 0.982593 0.972402 0.007587	0.002540 0.990146 0.981291 0.009292	0.005580 0.985564 0.972508 0.014274	0.007777 0.983355 0.972004 0.011689	0.016005 0.988396 0.979574 0.003378	0.035578 0.984658 0.978777 0.026877	-0.014766 0.957328 0.989588 -0.009137	-0.014109 0.983903 0.975067 0.002080	-0.002027 0.983682 0.975442 -0.006076	0 0.000000 9999
2 24	20 16	2 24	0.136156 0.841099 0.923392 -0.000758	-0.005400 0.984376 0.976790 0.009390	0.008342 0.988468 0.953282 0.000869	-0.002735 0.987910 0.987481 -0.003838	-0.026168 0.982593 0.972690 -0.015041	-0.027024 0.990146 0.983597 -0.020931	-0.012387 0.985564 0.985578 -0.011630	-0.017553 0.983355 0.984131 -0.014065	-0.018472 0.988396 0.974338 0.001042	-0.001634 0.984658 0.978810 -0.013898	-0.012246 0.957328 0.992958 -0.002476	0.005101 0.983903 0.951714 -0.001216	0.009590 0.983682 0.992649 0.011407	0 0.000000 9999
2 25	20 20	2 25	0.169452 0.841099 0.886754 -0.012983	-0.031271 0.984376 0.970601 -0.008764	0.014772 0.988468 0.975046 0.014328	0.005046 0.987910 0.981956 0.002624	-0.000622 0.982593 0.974559 0.006516	0.037831 0.990146 0.970573 0.023760	0.019188 0.985564 0.971595 0.013019	0.030765 0.983355 0.979554 0.022589	-0.030840 0.988396 0.966275 -0.010776	0.015513 0.984658 0.982566 0.007462	-0.033350 0.957328 0.985591 -0.021865	0.030826 0.983903 0.976314 0.019100	0.002910 0.983682 0.991117 0.005523	0 0.000000 9999
2 26	20 20	2 26	0.158800 0.841099 0.834175 -0.008896	0.051102 0.984376 0.949969 0.022894	0.013442 0.988468 0.982164 0.016286	0.012066 0.987910 0.986192 0.014212	0.007767 0.982593 0.984994 -0.002321	-0.006754 0.990146 0.982312 -0.004151	-0.012561 0.985564 0.980797 -0.009871	0.013829 0.983355 0.976701 0.009584	-0.002134 0.988396 0.983564 -0.007690	0.015885 0.984658 0.972305 0.002640	0.000349 0.957328 0.979716 -0.008505	0.003739 0.983903 0.982541 -0.005194	-0.008572 0.983682 0.982849 -0.005976	0 0.000000 9999
2 27	20 20	2 27	0.188320 0.841099 0.888627 0.005969	0.017117 0.984376 0.986490 0.005638	-0.004994 0.988468 0.980572 -0.004277	-0.005240 0.987910 0.983191 -0.006439	0.013943 0.982593 0.990007 0.011322	-0.004327 0.990146 0.974041 -0.009704	0.006234 0.985564 0.985974 0.006490	0.006581 0.983355 0.981322 -0.000631	0.014165 0.988396 0.982800 0.002806	0.008054 0.984658 0.989588 0.001575	0.028075 0.957328 0.978687 0.006100	0.028614 0.983903 0.981629 0.014922	-0.005760 0.983682 0.984003 -0.002818	11 0.009438 9999
2 28	20 20	2 28	0.151067 0.841099 0.838498 -0.000353	-0.045849 0.984376 0.938948 -0.015654	-0.017353 0.988468 0.987040 -0.018905	-0.020121 0.987910 0.954571 -0.023090	0.005692 0.982593 0.971786 0.015926	-0.010242 0.990146 0.982767 -0.008180	0.018050 0.985564 0.979152 0.012286	-0.002888 0.983355 0.963193 0.004960	-0.047162 0.988396 0.960141 -0.029647	0.004284 0.984658 0.986862 -0.005674	-0.012001 0.957328 0.981166 -0.006525	0.018554 0.983903 0.984868 0.006209	0.001228 0.983682 0.986398 -0.002167	0 0.000000 9999
2 29	20 20	2 29	0.088838 0.841099 0.884436 -0.001268	0.010619 0.984376 0.981159 -0.003204	0.001459 0.988468 0.982040 -0.004733	-0.002526 0.987910 0.982736 -0.006071	-0.009712 0.982593 0.935538 0.005354	0.027267 0.990146 0.961451 0.018485	0.007378 0.985564 0.966071 0.001950	0.014052 0.983355 0.985068 0.017719	-0.006437 0.988396 0.986576 -0.014382	0.007829 0.984658 0.980806 -0.003556	-0.019579 0.957328 0.972886 0.001801	0.021669 0.983903 0.984986 0.012494	-0.000524 0.983682 0.991543 0.003176	0 0.000000 9999
2 30	20 20	2 30	0.193142 0.841099 0.871745 0.017599	0.049912 0.984376 0.950397 0.019565	-0.006986 0.988468 0.986370 -0.008150	-0.009179 0.987910 0.985106 -0.006772	0.003577 0.982593 0.991066 0.007772	0.015367 0.990146 0.970425 0.004338	-0.001127 0.985564 0.986883 0.006849	0.016898 0.983355 0.970837 0.008502	0.004507 0.988396 0.984031 -0.003180	0.013018 0.984658 0.987030 0.002433	-0.041843 0.957328 0.985831 -0.014982	0.017820 0.983903 0.982574 0.003478	-0.000494 0.983682 0.988646 0.002131	0 0.017599 9999
2 31	20 20	2 31	0.159035 0.841099 0.842126 -0.014386	-0.029343 0.984376 0.986853 -0.025351	-0.007824 0.988468 0.981619 -0.008859	-0.004936 0.987910 0.981542 -0.006428	0.012106 0.982593 0.979509 0.005667	-0.000640 0.990146 0.978222 -0.002149	-0.006125 0.985564 0.971813 0.004138	0.001081 0.983355 0.973764 0.001332	-0.026031 0.988396 0.956856 -0.004990	0.005618 0.984658 0.985116 -0.002089	-0.008339 0.957328 0.989694 0.008642	0.026186 0.983903 0.983406 0.016999	-0.004236 0.983682 0.972016 -0.002574	0 0.000000 9999
2 32	20 18	2 32	0.077049 0.841099 0.901990 -0.000688	-0.001343 0.984376 0.985023 -0.013113	-0.020818 0.988468 0.952156 -0.020158	-0.013517 0.987910 0.985746 -0.015239	-0.015293 0.982593 0.932487 -0.001232	0.016841 0.990146 0.960477 0.007127	0.003457 0.985564 0.960890 0.002609	-0.006387 0.983355 0.975427 -0.000959	0.005123 0.988396 0.990705 -0.000505	-0.004408 0.984658 0.987136 -0.010176	-0.024704 0.957328 0.972722 0.004474	0.010123 0.983903 0.946911 0.003678	0.002428 0.983682 0.990168 0.004735	0 0.000000 9999
2 33	20 20	2 33	0.218436 0.841099 0.852468 0.004021	-0.049509 0.984376 0.959996 -0.024366	0.000177 0.988468 0.958607 -0.006897	-0.003055 0.987910 0.957044 -0.005750	0.019571 0.982593 0.974266 0.006249	0.006691 0.990146 0.990167 0.007553	0.001497 0.985564 0.989286 0.000544	0.001300 0.983355 0.982717 -0.002777	0.034486 0.988396 0.981172 0.023602	0.008917 0.984658 0.980048 -0.005487	-0.038663 0.957328 0.989713 -0.023866	-0.050613 0.983903 0.969773 -0.032271	0.009829 0.983682 0.986322 0.013271	1 -0.009898 9999
2 34	20 20	2 34	0.212895 0.841099 0.861528 -0.001811	-0.023277 0.984376 0.982036 -0.002425	-0.016092 0.988468 0.969800 -0.015632	-0.019795 0.987910 0.968536 -0.017954	-0.009213 0.982593 0.988012 -0.011215	0.003029 0.990146 0.981644 0.007749	-0.012670 0.985564 0.989356 -0.016067	0.001564 0.983355 0.988140 -0.000182	-0.002143 0.988396 0.989813 -0.009604	0.023903 0.984658 0.983739 0.011392	0.021512 0.957328 0.986411 0.007949	-0.013799 0.983903 0.987066 -0.015976	0.046089 0.983682 0.982592 0.033449	0 0.000000 9999
2 35	20 20	2 35	0.202365 0.841099 0.860061 0.009602	-0.017613 0.984376 0.976169 -0.000920	-0.002297 0.988468 0.984426 -0.004667	0.000836 0.987910 0.987566 0.000998	-0.012729 0.982593 0.970729 0.004428	0.014931 0.990146 0.974760 0.021966	-0.008639 0.985564 0.987974 -0.006441	0.015712 0.983355 0.957905 0.026902	0.034852 0.988396 0.978566 0.026340	-0.008842 0.984658 0.987106 -0.002352	-0.028467 0.957328 0.983605 -0.003500	0.006663 0.983903 0.973979 -0.002091	0.022219 0.983682 0.976173 0.009572	7 0.016072 9999
2 36	20 20	2 36	0.217515 0.841099 0.855479 0.010545	0.034192 0.984376 0.975166 0.012655	-0.002835 0.988468 0.966567 -0.006220	-0.004292 0.987910 0.970230 -0.009474	0.009359 0.982593 0.987576 0.004768	-0.021559 0.990146 0.978954 -0.014607	-0.009678 0.985564 0.990482 -0.008316	-0.007713 0.983355 0.989174 -0.002573	0.012332 0.988396 0.982410 0.000548	0.022264 0.984658 0.980508 0.009637	0.013431 0.957328 0.990157 0.009132	0.003872 0.983903 0.984642 -0.007147	0.004812 0.983682 0.992235 0.006064	0 0.010545 9999
2 37	20 20	2 37	0.171720 0.841099 0.897573 0.018073	0.003141 0.984376 0.988195 -0.003428	-0.009258 0.988468 0.986333 -0.010751	-0.006630 0.987910 0.986806 -0.007645	0.017032 0.982593 0.984091 0.013786	0.022679 0.990146 0.953335 0.009607	-0.011594 0.985564 0.975592 -0.001843	0.011880 0.983355 0.964130 0.008014	-0.010040 0.988396 0.990382 -0.013336	0.004968 0.984658 0.986878 -0.001414	-0.046587 0.957328 0.984147 -0.015904	0.036435 0.983903 0.976071 0.020443	0.012765 0.983682 0.991796 0.014933	11 0.019222 9999
2 38	20 20	2 38	0.233554 0.841099 0.857937 0.013537	0.023734 0.984376 0.987321 0.011929	0.003241 0.988468 0.966582 -0.000339	0.000330 0.987910 0.967739 -0.004063	0.009174 0.982593 0.984886 0.009180	0.028591 0.990146 0.987741 0.025550	0.018229 0.985564 0.976037 0.007332	0.020503 0.983355 0.986868 0.020864	0.010771 0.988396 0.991298 0.004154	0.009140 0.984658 0.988457 0.011597	0.056498 0.957328 0.978612 0.028732	0.021695 0.983903 0.984407 0.012377	-0.008651 0.983682 0.992181 -0.006319	10 0.019722 9999
2 39	20 16	2 39	0.172207 0.841099 0.899976 -0.009510	-0.040315 0.984376 0.979674 -0.026059	0.013685 0.988468 0.989808 0.011581	-0.013554 0.987910 0.984521 -0.015108	0.002385 0.982593 0.981874 0.011775	-0.003530 0.990146 0.985834 -0.002661	-0.018027 0.985564 0.990272 -0.014474	0.017185 0.983355 0.986053 0.014471	-0.025540 0.988396 0.973112 -0.014462	0.008203 0.984658 0.986037 0.004910	-0.009674 0.957328 0.992305 -0.002859	0.001002 0.983903 0.990246 0.001223	-0.015776 0.983682 0.990112 -0.013705	0 0.000000 9999
2 40	20 20	2 40	0.216553 0.841099 0.883153 0.014616	0.016409 0.984376 0.991863 0.014547	-0.019026 0.988468 0.947989 -0.020777	-0.017599 0.987910 0.947986 -0.022572	0.040955 0.982593 0.968047 0.025055	-0.004174 0.990146 0.962252 0.008342	-0.024759 0.985564 0.954686 -0.017382	0.033432 0.983355 0.989507 0.037706	0.015803 0.988396 0.987089 0.010173	0.033691 0.984658 0.986114 0.025810	-0.030514 0.957328 0.987093 -0.013094	-0.029159 0.983903 0.969713 -0.008356	-0.010074 0.983682 0.993719 -0.007967	7 0.023476 9999
2 41	20 20	2 41	0.239948 0.841099 0.857473 0.018625	-0.017130 0.984376 0.984485 -0.009491	-0.002803 0.988468 0.934973 0.000152	-0.002019 0.987910 0.935761 -0.002164	0.015377 0.982593 0.968579 0.001385	-0.026209 0.990146 0.974617 -0.016469	-0.006461 0.985564 0.972305 -0.006749	-0.007918 0.983355 0.991348 -0.004119	0.009600 0.988396 0.992365 0.006498	0.015297 0.984658 0.989120 0.008010	-0.030366 0.957328 0.991208 -0.029890	-0.031930 0.983903 0.983249 -0.019266	-0.009236 0.983682 0.992773 -0.005141	0 0.018625 9999
2 42	20 20	2 42	0.185763 0.841099 0.886496 -0.009807	-0.016778 0.984376 0.985268 -0.005529	-0.013468 0.988468 0.991005 -0.011080	-0.006505 0.987910 0.992028 -0.004108	-0.014746 0.982593 0.960384 -0.003534	-0.011977 0.990146 0.982537 -0.007663	0.015555 0.985564 0.988786 0.011039	-0.013359 0.983355 0.959795 -0.001985	0.028825 0.988396 0.982341 0.019529	-0.012181 0.984658 0.973456 0.000932	-0.033859 0.957328 0.989507 -0.011579	0.014974 0.983903 0.986082 0.005832	-0.019363 0.983682 0.991876 -0.017776	0 0.000000 9999
2 43	20 20	2 43	0.169676 0.841099 0.905509 -0.010548	0.062733 0.984376 0.965997 0.035645	-0.012790 0.988468 0.983445 -0.014017	-0.015210 0.987910 0.984421 -0.018061	-0.001232 0.982593 0.985302 -0.001300	-0.009203 0.990146 0.979176 -0.002060	-0.011718 0.985564 0.989994 -0.010293	-0.006732 0.983355 0.986914 -0.000514	-0.005193 0.988396 0.987483 -0.013415	0.003326 0.984658 0.984238 -0.007227	-0.008527 0.957328 0.986654 -0.001713	0.017376 0.983903 0.985257 0.006890	-0.013931 0.983682 0.991910 -0.010958	0 0.000000 9999
2 44	20 20	2 44	0.252639 0.841099 0.873869 0.044776	-0.016712 0.984376 0.988402 -0.009130	0.009763 0.988468 0.971610 0.011650	0.007118 0.987910 0.971098 0.006700	0.009479 0.982593 0.966660 -0.004695	-0.003108 0.990146 0.980039 0.003357	-0.028894 0.985564 0.977158 -0.021329	-0.013592 0.983355 0.990305 -0.013636	0.020067 0.988396 0.990059 0.014406	0.012430 0.984658 0.987669 0.002601	0.000356 0.957328 0.991433 0.001706	-0.019080 0.983903 0.980499 -0.001524	-0.001645 0.983682 0.992925 0.000590	0 0.044776 -9
2 45	20 20	2 45	0.237280 0.841099 0.855493 0.012552	-0.019878 0.984376 0.991048 -0.018530	-0.005798 0.988468 0.930748 0.002727	-0.006722 0.987910 0.930926 -0.001958	0.024535 0.982593 0.973017 0.016961	-0.005315 0.990146 0.965584 0.002104	-0.037574 0.985564 0.963490 -0.028410	0.014098 0.983355 0.989856 0.015323	0.004102 0.988396 0.988240 -0.003368	0.039002 0.984658 0.981222 0.029446	0.007313 0.957328 0.983825 -0.003475	-0.038315 0.983903 0.975680 -0.028291	-0.014234 0.983682 0.987976 -0.012052	9 0.019225 9999
2 46	20 20	2 46	0.212383 0.841099 0.875997 0.005949	-0.014979 0.984376 0.970272 0.002431	-0.010841 0.988468 0.989657 -0.010030	-0.012658 0.987910 0.988926 -0.012723	-0.010231 0.982593 0.980681 0.000018	0.004940 0.990146 0.981166 0.002115	0.013035 0.985564 0.978019 0.003569	-0.008137 0.983355 0.979919 -0.005323	-0.026565 0.988396 0.972266 -0.011166	0.004858 0.984658 0.985171 0.002612	-0.023412 0.957328 0.986397 -0.005740	0.022422 0.983903 0.985546 0.010363	0.045049 0.983682 0.992414 0.038401	3 -0.008700 9999
2 47	20 20	2 47	0.234753 0.841099 0.877562 0.024169	-0.006309 0.984376 0.986869 -0.005205	-0.029412 0.988468 0.974345 -0.031240	-0.027989 0.987910 0.974612 -0.028257	0.029535 0.982593 0.984627 0.023562	0.002215 0.990146 0.982179 -0.002631	-0.003789 0.985564 0.991252 -0.001520	0.007378 0.983355 0.986545 0.004844	-0.009664 0.988396 0.987606 -0.014471	0.010140 0.984658 0.989448 0.002840	0.001942 0.957328 0.990599 -0.008010	0.018853 0.983903 0.986454 0.017449	-0.015112 0.983682 0.988417 -0.016494	2 -0.027478 9999
2 48	20 20	2 48	0.224171 0.841099 0.849001 -0.004090	0.028027 0.984376 0.963859 0.003875	0.000026 0.988468 0.981688 -0.004521	0.000579 0.987910 0.981967 -0.004197	0.006639 0.982593 0.989449 0.006160	-0.000285 0.990146 0.963018 -0.010683	-0.002486 0.985564 0.988386 -0.003521	0.000059 0.983355 0.966990 -0.010531	0.007926 0.988396 0.982158 -0.001037	0.002290 0.984658 0.987586 -0.006327	0.087886 0.957328 0.970299 0.044138	0.014443 0.983903 0.982015 0.001235	0.015085 0.983682 0.989980 0.017718	0 0.000000 9999
2 49	20 20	2 49	0.248968 0.841099 0.854247 0.018757	0.010271 0.984376 0.986707 0.011166	0.019007 0.988468 0.978237 0.018336	0.017055 0.987910 0.979462 0.016420	0.008756 0.982593 0.984682 0.003415	0.035915 0.990146 0.984350 0.025530	0.029645 0.985564 0.989022 0.025748	0.002354 0.983355 0.978491 -0.003645	0.004343 0.988396 0.990908 -0.001678	-0.003410 0.984658 0.988851 -0.009662	0.072600 0.957328 0.970822 0.026106	0.007661 0.983903 0.990242 0.000905	-0.004922 0.983682 0.990946 -0.003806	10 0.022128 9999
2 50	20 20	2 50	0.210884 0.841099 0.874038 -0.000160	-0.008964 0.984376 0.989945 -0.004936	-0.009368 0.988468 0.992247 -0.011893	-0.024624 0.987910 0.986820 -0.026508	-0.011869 0.982593 0.984795 -0.003640	-0.001445 0.990146 0.992727 -0.002715	0.019130 0.985564 0.975940 0.010565	-0.010878 0.983355 0.979224 -0.001659	0.008262 0.988396 0.988310 -0.002226	-0.022147 0.984658 0.975858 -0.008745	-0.003100 0.957328 0.990367 0.018269	0.010063 0.983903 0.990827 0.006340	-0.009951 0.983682 0.992443 -0.006133	0 0.000000 9999
2 51	20 20	2 51	0.227806 0.841099 0.862999 0.017492	-0.040086 0.984376 0.986335 -0.026679	-0.012758 0.988468 0.959926 -0.018410	-0.013776 0.987910 0.962692 -0.016706	0.003657 0.982593 0.982374 -0.003842	0.022543 0.990146 0.991592 0.018359	0.007800 0.985564 0.984365 0.008247	0.020220 0.983355 0.987346 0.015349	-0.002207 0.988396 0.989276 -0.002341	0.028755 0.984658 0.984545 0.026056	0.015213 0.957328 0.988464 0.004914	-0.036111 0.983903 0.987570 -0.033339	-0.003939 0.983682 0.993665 -0.003898	1 -0.021603 9999
2 52	20 20	2 52	0.177718 0.841099 0.893468 -0.001979	-0.026113 0.984376 0.986340 -0.014048	0.003633 0.988468 0.990033 0.001157	0.007083 0.987910 0.990584 0.004857	-0.016998 0.982593 0.972942 -0.003511	-0.000825 0.990146 0.989209 0.003054	0.004841 0.985564 0.984840 0.001334	-0.008094 0.983355 0.974144 0.002497	0.003631 0.988396 0.983933 0.007286	-0.002522 0.984658 0.982394 0.004090	-0.027478 0.957328 0.986839 -0.013658	0.012804 0.983903 0.985078 0.007400	0.003222 0.983682 0.990778 0.008315	0 0.000000 9999
2 53	20 20	2 53	0.195717 0.841099 0.889061 0.004448	0.008095 0.984376 0.975251 -0.004661	-0.018189 0.988468 0.987642 -0.017471	-0.012764 0.987910 0.987973 -0.013973	0.010281 0.982593 0.982015 0.009006	-0.004174 0.990146 0.989648 0.002049	0.016755 0.985564 0.979784 0.012501	0.012139 0.983355 0.980809 0.010886	0.025124 0.988396 0.983532 0.012712	0.022979 0.984658 0.981363 0.019888	-0.029438 0.957328 0.991300 -0.013878	0.007336 0.983903 0.982787 -0.002626	-0.000042 0.983682 0.994139 -0.000406	9 0.009405 9999
2 54	20 20	2 54	0.206750 0.841099 0.836541 -0.003623	-0.029827 0.984376 0.979974 -0.012883	-0.012548 0.988468 0.914499 -0.019716	-0.015703 0.987910 0.923951 -0.021992	0.026104 0.982593 0.949739 0.014409	-0.014146 0.990146 0.987362 -0.010029	-0.002220 0.985564 0.983908 0.003760	-0.002404 0.983355 0.978227 -0.005257	0.029682 0.988396 0.983528 0.019959	0.009502 0.984658 0.982110 0.001407	-0.036690 0.957328 0.983988 -0.016189	-0.031347 0.983903 0.964748 -0.006020	0.011855 0.983682 0.988980 0.015561	0 0.000000 9999
2 55	20 19	2 55	0.203057 0.841099 0.884938 0.008573	-0.005516 0.984376 0.988591 -0.010778	-0.005449 0.988468 0.989326 -0.005665	0.002216 0.987910 0.987337 0.002306	-0.008063 0.982593 0.989879 -0.010828	-0.024998 0.990146 0.991316 -0.022486	0.017113 0.985564 0.978038 0.006346	-0.026841 0.983355 0.984316 -0.023448	0.026259 0.988396 0.979613 0.013378	-0.021639 0.984658 0.977838 -0.010512	-0.024819 0.957328 0.991375 -0.014315	0.003528 0.983903 0.987012 -0.000628	0.016443 0.983682 0.990635 0.018825	7 -0.014178 9999
2 56	20 20	2 56	0.159269 0.841099 0.911318 0.006290	0.033540 0.984376 0.985445 0.020724	0.002176 0.988468 0.959493 0.001821	0.006480 0.987910 0.957369 0.001805	0.035724 0.982593 0.975115 0.026792	-0.028972 0.990146 0.985939 -0.025145	-0.002848 0.985564 0.972130 0.001039	0.010456 0.983355 0.973409 0.005441	0.018977 0.988396 0.987313 0.012830	0.019800 0.984658 0.987377 0.017003	-0.057206 0.957328 0.975867 -0.032057	-0.026030 0.983903 0.974197 -0.012681	0.009550 0.983682 0.990605 0.010939	4 0.012982 9999
2 57	20 20	2 57	0.190916 0.841099 0.859212 0.009097	0.017727 0.984376 0.980401 0.007857	0.001817 0.988468 0.988084 -0.000905	0.005156 0.987910 0.987361 0.004532	-0.012053 0.982593 0.981459 -0.001645	0.005908 0.990146 0.987279 0.008374	0.027891 0.985564 0.969779 0.019355	0.001001 0.983355 0.982643 0.000256	0.029634 0.988396 0.989438 0.023870	0.002764 0.984658 0.976796 0.012406	-0.015914 0.957328 0.986610 0.000559	0.004485 0.983903 0.984305 -0.003188	0.000025 0.983682 0.991602 0.005503	8 0.014736 9999
2 58	20 20	2 58	0.186261 0.841099 0.836875 -0.009604	0.024006 0.984376 0.982545 0.007688	-0.022850 0.988468 0.976570 -0.020894	-0.024760 0.987910 0.969046 -0.025352	-0.002330 0.982593 0.972119 -0.011691	0.001531 0.990146 0.989803 -0.003100	-0.037705 0.985564 0.981547 -0.028127	0.014707 0.983355 0.969101 0.009019	0.014501 0.988396 0.984872 0.005799	0.019481 0.984658 0.986134 0.012258	0.017493 0.957328 0.976227 -0.002981	-0.037501 0.983903 0.978151 -0.026636	-0.011174 0.983682 0.988226 -0.011420	0 0.000000 9999
2 59	20 20	2 59	0.217880 0.841099 0.873793 0.003512	0.005335 0.984376 0.989920 0.009682	0.003490 0.988468 0.958858 0.006609	0.002586 0.987910 0.959065 0.004471	0.035763 0.982593 0.972988 0.024151	-0.017662 0.990146 0.967331 -0.011867	-0.006305 0.985564 0.959683 0.008397	-0.008650 0.983355 0.990949 -0.004560	0.008894 0.988396 0.986499 0.002461	0.031118 0.984658 0.984501 0.021676	-0.013157 0.957328 0.989266 -0.014250	-0.003720 0.983903 0.978082 0.005924	0.004757 0.983682 0.992225 0.000792	4 0.009210 9999
2 60	20 20	2 60	0.216487 0.841099 0.871348 0.010191	0.000823 0.984376 0.990913 0.002188	0.005025 0.988468 0.977488 0.000348	0.008208 0.987910 0.981164 0.004367	0.015179 0.982593 0.984077 0.007082	0.011889 0.990146 0.978291 0.005828	0.021956 0.985564 0.986413 0.017747	0.011538 0.983355 0.982057 0.007334	-0.007842 0.988396 0.985874 -0.001665	0.028294 0.984658 0.988227 0.021112	0.047439 0.957328 0.980046 0.015018	0.033564 0.983903 0.983505 0.020679	0.009356 0.983682 0.981636 0.008220	9 0.014668 9999
2 61	20 20	2 61	0.214001 0.841099 0.880430 0.011345	0.005733 0.984376 0.988452 0.013055	0.011707 0.988468 0.978419 0.008073	0.011880 0.987910 0.977375 0.008813	0.012863 0.982593 0.983085 0.003106	0.025721 0.990146 0.981861 0.020890	0.005672 0.985564 0.982804 0.009128	0.008479 0.983355 0.976042 0.003614	0.030186 0.988396 0.986310 0.021102	0.011272 0.984658 0.988459 0.003718	-0.016742 0.957328 0.987705 -0.012363	0.004254 0.983903 0.987854 0.004863	-0.023012 0.983682 0.991491 -0.020399	8 0.015473 9999
2 62	20 20	2 62	0.214842 0.841099 0.873698 0.003328	0.019106 0.984376 0.989946 0.010801	-0.016215 0.988468 0.959827 -0.013012	-0.012651 0.987910 0.960446 -0.012814	0.004094 0.982593 0.975992 -0.006256	0.006388 0.990146 0.987675 0.006304	-0.017126 0.985564 0.976241 -0.010280	0.009286 0.983355 0.984224 0.002706	0.006029 0.988396 0.987581 -0.001145	0.008367 0.984658 0.986520 -0.001215	0.038596 0.957328 0.986493 0.017875	-0.012106 0.983903 0.985835 -0.003481	-0.012971 0.983682 0.991402 -0.010573	10 0.007713 9999
2 63	20 20	2 63	0.207255 0.841099 0.880907 0.002385	-0.026679 0.984376 0.983309 -0.015991	-0.005779 0.988468 0.990346 -0.005416	-0.003547 0.987910 0.989929 -0.002775	-0.022072 0.982593 0.971622 -0.010233	-0.005705 0.990146 0.987369 -0.002585	0.016823 0.985564 0.984156 0.010632	-0.013531 0.983355 0.970279 -0.004239	0.036649 0.988396 0.981164 0.024587	-0.028536 0.984658 0.965930 -0.009218	-0.037606 0.957328 0.990003 -0.024153	0.017464 0.983903 0.986212 0.005364	0.003978 0.983682 0.993365 0.006007	8 0.007658 9999
2 64	20 20	2 64	0.168293 0.841099 0.901656 0.001313	0.027342 0.984376 0.961581 0.001098	-0.017661 0.988468 0.989643 -0.016411	-0.023365 0.987910 0.981232 -0.019055	0.003701 0.982593 0.992587 0.003312	0.001444 0.990146 0.971536 0.006475	-0.000312 0.985564 0.984801 0.006746	-0.003067 0.983355 0.983126 -0.004282	-0.003061 0.988396 0.982429 -0.015458	0.002584 0.984658 0.984526 -0.002239	-0.034418 0.957328 0.987008 -0.005546	0.029514 0.983903 0.983034 0.015587	-0.002577 0.983682 0.991906 -0.001099	3 -0.005002 9999
2 65	20 20	2 65	0.232519 0.841099 0.854507 0.005275	-0.002014 0.984376 0.991137 -0.004396	-0.010729 0.988468 0.982088 -0.010130	-0.009732 0.987910 0.980711 -0.009238	0.019867 0.982593 0.977569 0.010404	0.008420 0.990146 0.989730 0.006139	-0.003934 0.985564 0.988660 -0.004506	-0.001983 0.983355 0.991416 -0.007889	0.012021 0.988396 0.987516 0.002052	0.023250 0.984658 0.985308 0.012203	0.082314 0.957328 0.976785 0.038823	0.007516 0.983903 0.986207 -0.002641	-0.008747 0.983682 0.993806 -0.006244	10 0.014311 9999
2 66	20 20	2 66	0.238269 0.841099 0.853385 0.015253	-0.038700 0.984376 0.966360 -0.016481	0.002654 0.988468 0.929854 -0.006815	-0.000711 0.987910 0.931950 -0.008837	-0.001837 0.982593 0.981376 -0.012743	-0.004827 0.990146 0.991789 -0.003983	-0.015737 0.985564 0.988525 -0.013267	0.008378 0.983355 0.990583 0.006742	0.018502 0.988396 0.988500 0.010987	0.015997 0.984658 0.986040 0.006879	0.002454 0.957328 0.990007 0.000237	-0.021085 0.983903 0.980705 -0.006977	-0.023606 0.983682 0.989627 -0.019138	1 -0.015855 9999
2 67	20 20	2 67	0.183278 0.841099 0.888534 -0.005441	-0.033289 0.984376 0.967113 -0.014345	0.006064 0.988468 0.988570 0.007010	-0.006801 0.987910 0.986990 -0.006165	-0.028654 0.982593 0.987779 -0.018773	0.002182 0.990146 0.961565 -0.006692	0.005592 0.985564 0.977416 -0.002027	-0.013000 0.983355 0.971741 -0.019202	-0.054017 0.988396 0.964761 -0.034199	-0.004233 0.984658 0.984495 -0.011101	-0.027117 0.957328 0.989619 -0.007253	-0.001366 0.983903 0.985493 -0.013110	-0.004872 0.983682 0.991822 0.001800	0 0.000000 9999
2 68	20 20	2 68	0.194692 0.841099 0.883448 -0.007114	0.023074 0.984376 0.972181 0.001578	0.003604 0.988468 0.985607 0.004203	0.005593 0.987910 0.985779 0.006183	-0.025875 0.982593 0.987328 -0.020007	-0.001456 0.990146 0.964698 -0.012041	0.002192 0.985564 0.991154 0.002136	0.009354 0.983355 0.968878 0.000116	-0.008313 0.988396 0.988726 -0.017693	-0.011092 0.984658 0.989096 -0.017675	0.030966 0.957328 0.986983 0.017238	0.017423 0.983903 0.978139 0.001274	-0.011245 0.983682 0.990414 -0.008899	0 0.000000 9999
2 69	20 19	2 69	0.212333 0.841099 0.870832 0.016495	0.003337 0.984376 0.989389 0.010714	0.005370 0.988468 0.969911 0.005046	0.004729 0.987910 0.978612 0.004875	-0.019399 0.982593 0.977777 -0.009239	0.020432 0.990146 0.988035 0.023185	0.010193 0.985564 0.971105 0.005190	-0.006601 0.983355 0.972781 0.002017	0.017148 0.988396 0.987263 0.010915	-0.016884 0.984658 0.971028 -0.003930	-0.020182 0.957328 0.985525 0.001934	0.004192 0.983903 0.966101 0.000021	0.022725 0.983682 0.990529 0.022373	0 0.016495 9999
2 70	20 20	2 70	0.217415 0.841099 0.853352 0.013837	-0.015492 0.984376 0.984437 -0.000344	0.011963 0.988468 0.963025 0.012240	0.009001 0.987910 0.964370 0.013669	0.033585 0.982593 0.985046 0.027855	0.005362 0.990146 0.989577 0.004910	0.011654 0.985564 0.985797 0.011217	0.021863 0.983355 0.991173 0.024259	-0.002456 0.988396 0.987917 -0.012248	0.024660 0.984658 0.988072 0.015668	0.011788 0.957328 0.989775 0.005219	-0.014288 0.983903 0.986614 -0.005120	0.080269 0.983682 0.987719 0.075342	4 0.019632 9999
2 71	20 20	2 71	0.185739 0.841099 0.859167 0.002530	0.026722 0.984376 0.954633 -0.007559	0.008092 0.988468 0.989093 0.007101	0.003943 0.987910 0.988447 0.004321	0.011318 0.982593 0.985813 0.005058	0.011656 0.990146 0.975382 0.003602	-0.003252 0.985564 0.979044 0.003516	0.023988 0.983355 0.972651 0.012785	0.017029 0.988396 0.985412 0.008655	0.013140 0.984658 0.986359 0.005839	0.055500 0.957328 0.979421 0.019200	0.005394 0.983903 0.972970 -0.014288	0.025952 0.983682 0.990195 0.024912	10 0.006970 9999
2 72	20 20	2 72	0.173598 0.841099 0.847578 -0.020035	-0.023850 0.984376 0.959951 -0.002985	0.004469 0.988468 0.987084 0.003218	0.001687 0.987910 0.986128 0.000375	-0.004460 0.982593 0.979539 0.002240	0.003600 0.990146 0.978857 -0.000754	-0.002216 0.985564 0.976340 -0.009450	-0.000289 0.983355 0.978548 -0.008217	-0.006845 0.988396 0.967296 0.001650	-0.000440 0.984658 0.984065 -0.000397	-0.013106 0.957328 0.984650 0.005125	-0.002951 0.983903 0.985171 -0.006813	0.009607 0.983682 0.988240 0.007060	0 0.000000 9999
2 73	20 12	2 73	0.041672 0.841099 0.979763 -0.009047	0.003453 0.984376 0.988921 -0.001048	-0.000177 0.988468 0.975112 0.000185	-0.000127 0.987910 0.984355 0.000515	0.001195 0.982593 0.984088 -0.005265	-0.001025 0.990146 0.984465 -0.004970	-0.011213 0.985564 0.979138 -0.009579	0.000281 0.983355 0.981973 -0.005672	0.001254 0.988396 0.976294 -0.004452	0.006808 0.984658 0.988569 0.002312	-0.001849 0.957328 0.990998 0.004310	0.001748 0.983903 0.947306 -0.003389	-0.000172 0.983682 0.978573 -0.001029	0 0.000000 9999
2 74	20 19	2 74	0.170843 0.841099 0.896858 0.006971	-0.000282 0.984376 0.984619 -0.005561	-0.006389 0.988468 0.981103 -0.005501	-0.004156 0.987910 0.984331 -0.004917	0.016988 0.982593 0.981418 0.009960	0.028187 0.990146 0.977504 0.018384	0.001664 0.985564 0.970495 -0.008746	0.012506 0.983355 0.986273 0.010521	0.010597 0.988396 0.986166 0.000573	0.012131 0.984658 0.984393 0.000541	0.082971 0.957328 0.963431 0.027517	0.008229 0.983903 0.977098 -0.001728	-0.006200 0.983682 0.990301 -0.007859	10 0.013850 9999
2 75	20 17	2 75	0.170155 0.841099 0.869760 -0.020847	-0.014500 0.984376 0.980569 -0.003165	-0.009051 0.988468 0.991356 -0.007868	0.002578 0.987910 0.990234 0.000233	-0.016347 0.982593 0.957064 0.000761	-0.005542 0.990146 0.975764 -0.000349	-0.003508 0.985564 0.991068 -0.007110	-0.011016 0.983355 0.954364 -0.000976	0.006190 0.988396 0.979743 -0.001667	-0.022379 0.984658 0.973670 -0.005853	-0.036718 0.957328 0.981925 -0.008689	-0.000257 0.983903 0.986008 -0.003107	-0.022815 0.983682 0.990148 -0.022183	0 0.000000 9999
2 76	20 20	2 76	0.220708 0.841099 0.851490 0.008499	-0.008368 0.984376 0.984546 0.001174	-0.013246 0.988468 0.969546 -0.006902	-0.011624 0.987910 0.967047 -0.003661	-0.016001 0.982593 0.984815 -0.009531	-0.024690 0.990146 0.979527 -0.015514	0.001592 0.985564 0.982980 -0.004137	-0.014396 0.983355 0.973475 -0.011440	0.006270 0.988396 0.982196 -0.005676	-0.004898 0.984658 0.983997 0.002022	-0.043197 0.957328 0.992780 -0.028998	0.011018 0.983903 0.987233 0.004323	-0.018362 0.983682 0.985067 -0.020371	7 -0.009860 9999
2 77	20 19	2 77	0.175845 0.841099 0.882158 -0.025102	0.008576 0.984376 0.989319 0.019583	-0.019251 0.988468 0.984311 -0.016851	-0.015837 0.987910 0.986492 -0.016163	0.003906 0.982593 0.970500 0.016476	-0.035740 0.990146 0.983574 -0.028957	0.012431 0.985564 0.990153 0.009982	-0.023043 0.983355 0.975604 -0.018226	0.008105 0.988396 0.988854 0.005535	-0.008410 0.984658 0.985198 0.002352	-0.029314 0.957328 0.988864 -0.009739	0.030238 0.983903 0.984122 0.021496	0.001043 0.983682 0.989313 -0.000245	0 0.000000 9999
2 78	20 19	2 78	0.162795 0.841099 0.894799 -0.019442	-0.041394 0.984376 0.964122 -0.020126	0.006454 0.988468 0.992006 0.010544	-0.002609 0.987910 0.992942 0.000006	-0.039293 0.982593 0.965633 -0.024652	0.008953 0.990146 0.982896 0.012228	0.001055 0.985564 0.991115 0.000662	-0.007912 0.983355 0.988910 -0.005797	-0.037429 0.988396 0.968774 -0.018643	0.016566 0.984658 0.979922 0.002886	-0.015292 0.957328 0.990235 0.001663	0.010722 0.983903 0.987879 0.005574	-0.008176 0.983682 0.991206 -0.008820	0 0.000000 9999
2 79	20 20	2 79	0.219977 0.841099 0.870857 0.006987	-0.052259 0.984376 0.970406 -0.026406	0.009499 0.988468 0.952326 0.001661	0.006500 0.987910 0.953643 -0.001624	0.007576 0.982593 0.967717 -0.002016	0.014142 0.990146 0.983927 0.015069	-0.025219 0.985564 0.988554 -0.020683	0.005789 0.983355 0.981307 0.001932	0.030548 0.988396 0.986842 0.022265	0.010162 0.984658 0.984547 0.001772	-0.018983 0.957328 0.988271 -0.000479	-0.047596 0.983903 0.969620 -0.023094	-0.008378 0.983682 0.991399 -0.005122	1 -0.013583 9999
2 80	20 20	2 80	0.204281 0.841099 0.879032 -0.007573	0.010438 0.984376 0.990669 0.002791	-0.014045 0.988468 0.971698 -0.015215	-0.013306 0.987910 0.970936 -0.015508	0.015639 0.982593 0.988826 0.012255	0.008437 0.990146 0.974639 0.001660	0.008814 0.985564 0.987393 0.009902	0.003503 0.983355 0.975242 -0.002623	0.015577 0.988396 0.987138 0.006465	-0.006059 0.984658 0.988312 -0.011374	0.095671 0.957328 0.960428 0.037080	0.032164 0.983903 0.982713 0.021575	-0.011992 0.983682 0.986580 -0.008862	0 0.000000 9999
2 81	20 20	2 81	0.138802 0.841099 0.933669 0.006625	0.051618 0.984376 0.955262 0.019642	-0.040324 0.988468 0.990110 -0.042735	-0.038846 0.987910 0.990443 -0.040076	-0.001129 0.982593 0.981192 0.007985	0.025610 0.990146 0.965184 0.016135	-0.009123 0.985564 0.992711 -0.009151	0.029367 0.983355 0.966264 0.019753	0.002647 0.988396 0.986120 -0.002462	0.003501 0.984658 0.989243 -0.002303	-0.025234 0.957328 0.989302 -0.003174	0.025603 0.983903 0.971171 0.009776	-0.007937 0.983682 0.989864 -0.006724	2 -0.016826 9999
2 82	20 20	2 82	0.224988 0.841099 0.871882 0.014562	-0.014219 0.984376 0.983529 -0.005995	0.010181 0.988468 0.974438 0.006681	0.007061 0.987910 0.974988 0.004453	0.027367 0.982593 0.963938 0.016892	0.015086 0.990146 0.988086 0.015281	0.004500 0.985564 0.990023 0.008133	0.032940 0.983355 0.985079 0.028000	0.013147 0.988396 0.986497 0.003485	0.024560 0.984658 0.986740 0.016452	0.049385 0.957328 0.983152 0.038862	-0.026673 0.983903 0.983208 -0.012837	0.004761 0.983682 0.991475 0.005167	10 0.023789 9999
2 83	20 20	2 83	0.195496 0.841099 0.868111 -0.007026	-0.006926 0.984376 0.988416 0.002099	-0.003052 0.988468 0.952839 -0.000905	-0.004793 0.987910 0.953921 -0.002641	0.019220 0.982593 0.985026 0.013396	-0.008365 0.990146 0.990408 -0.004475	0.006118 0.985564 0.985242 0.009617	0.007908 0.983355 0.991616 0.008212	-0.003272 0.988396 0.988266 -0.009293	0.016246 0.984658 0.991717 0.014473	-0.013845 0.957328 0.991278 -0.014031	-0.025079 0.983903 0.980613 -0.013148	-0.009240 0.983682 0.994128 -0.009772	0 0.000000 9999
2 84	20 20	2 84	0.225109 0.841099 0.857006 0.014691	0.004585 0.984376 0.986310 -0.007023	-0.022917 0.988468 0.984073 -0.020323	-0.020695 0.987910 0.983423 -0.018164	0.002194 0.982593 0.984111 0.006837	0.010567 0.990146 0.988982 0.004957	0.025708 0.985564 0.975987 0.014501	0.017256 0.983355 0.982161 0.013997	0.007890 0.988396 0.988593 -0.001801	-0.030803 0.984658 0.972415 -0.022199	0.006708 0.957328 0.980739 -0.011840	0.032704 0.983903 0.984618 0.020167	0.012323 0.983682 0.990926 0.016233	9 -0.018059 9999
2 85	20 20	2 85	0.220026 0.841099 0.840137 -0.005240	0.032414 0.984376 0.984075 0.016958	-0.013219 0.988468 0.971726 -0.005793	-0.014123 0.987910 0.974908 -0.009355	0.002401 0.982593 0.977761 -0.001247	-0.011538 0.990146 0.988515 -0.013798	-0.018873 0.985564 0.984770 -0.010499	-0.006844 0.983355 0.972338 -0.008880	0.019882 0.988396 0.989937 0.014223	-0.007915 0.984658 0.985471 -0.014892	0.048507 0.957328 0.971055 0.000537	-0.015612 0.983903 0.989862 -0.017213	0.031030 0.983682 0.990989 0.029242	0 0.000000 9999
2 86	20 20	2 86	0.196977 0.841099 0.853247 0.005722	0.001893 0.984376 0.977784 0.012404	0.013167 0.988468 0.938737 0.007470	0.015153 0.987910 0.939629 0.012665	0.017110 0.982593 0.977490 0.010648	-0.004690 0.990146 0.991394 -0.002590	-0.004203 0.985564 0.986837 -0.001909	0.014441 0.983355 0.988669 0.011853	0.005089 0.988396 0.984671 -0.001470	0.028151 0.984658 0.984037 0.017398	0.027503 0.957328 0.990625 0.017343	-0.017318 0.983903 0.977628 0.001506	-0.023346 0.983682 0.986971 -0.022954	9 0.009978 9999
2 87	20 20	2 87	0.199438 0.841099 0.859434 -0.003193	-0.016409 0.984376 0.975341 0.002806	0.000226 0.988468 0.988756 0.002806	-0.000058 0.987910 0.987360 0.002005	0.012492 0.982593 0.977931 0.018654	0.025556 0.990146 0.974689 0.023474	0.007259 0.985564 0.988385 0.004905	0.023802 0.983355 0.980693 0.016756	-0.016801 0.988396 0.976141 -0.008478	0.023915 0.984658 0.990625 0.018657	-0.008209 0.957328 0.991520 -0.000873	0.028874 0.983903 0.987605 0.016450	0.070760 0.983682 0.973227 0.052929	0 0.000000 9999
2 88	20 20	2 88	0.216099 0.841099 0.844059 -0.000450	0.019154 0.984376 0.979906 0.003268	0.002046 0.988468 0.981439 0.003421	0.001571 0.987910 0.982011 0.003191	0.018884 0.982593 0.983044 0.017609	0.004004 0.990146 0.981503 -0.001594	0.026971 0.985564 0.984619 0.024514	0.032547 0.983355 0.982242 0.026369	0.001321 0.988396 0.986684 -0.002896	0.012681 0.984658 0.991175 0.009440	0.093409 0.957328 0.960219 0.037409	0.013946 0.983903 0.981225 0.002717	-0.016474 0.983682 0.991649 -0.018152	0 0.000000 9999
2 89	20 20	2 89	0.144528 0.841099 0.914007 0.008251	0.059849 0.984376 0.947482 0.026637	0.002116 0.988468 0.989323 -0.000996	-0.002169 0.987910 0.986548 -0.006075	-0.020065 0.982593 0.986909 -0.012392	0.017802 0.990146 0.959151 0.001391	0.000071 0.985564 0.988839 0.002807	0.017113 0.983355 0.959867 0.004344	0.016165 0.988396 0.983829 0.009064	0.008804 0.984658 0.985691 0.000455	-0.024960 0.957328 0.988378 0.001478	0.037254 0.983903 0.973229 0.023854	-0.018369 0.983682 0.991525 -0.017437	11 0.014029 9999
2 90	20 20	2 90	0.193317 0.841099 0.839035 -0.028534	0.043238 0.984376 0.971117 0.025361	-0.003655 0.988468 0.984403 -0.002541	-0.002425 0.987910 0.983943 -0.002032	-0.000589 0.982593 0.987842 -0.002476	-0.013273 0.990146 0.979200 -0.009203	-0.011097 0.985564 0.988399 -0.010345	0.007549 0.983355 0.986524 0.006028	0.005431 0.988396 0.990938 0.005189	0.018374 0.984658 0.987161 0.006876	0.011505 0.957328 0.985312 0.002737	0.006863 0.983903 0.985939 -0.001744	-0.002022 0.983682 0.988557 -0.002601	0 0.000000 9999
2 91	20 20	2 91	0.226281 0.841099 0.822866 -0.012068	-0.024162 0.984376 0.965137 0.006516	-0.000262 0.988468 0.961378 0.001241	-0.000747 0.987910 0.966495 0.004830	-0.009477 0.982593 0.987050 -0.008670	0.002212 0.990146 0.971089 0.005180	0.001926 0.985564 0.992369 -0.002880	-0.003451 0.983355 0.988506 -0.000891	0.034729 0.988396 0.985211 0.023552	0.023252 0.984658 0.987390 0.013454	-0.004720 0.957328 0.990524 0.004779	-0.019036 0.983903 0.976950 -0.010766	0.057252 0.983682 0.963592 0.038419	0 0.000000 9999
2 92	20 19	2 92	0.221691 0.841099 0.844981 0.000936	0.026479 0.984376 0.973398 0.002186	0.002656 0.988468 0.973047 0.005690	-0.000408 0.987910 0.972610 0.002977	0.017158 0.982593 0.989452 0.013308	0.004817 0.990146 0.972257 -0.006200	0.006613 0.985564 0.988886 0.006315	-0.002631 0.983355 0.974928 -0.011145	0.012781 0.988396 0.985392 0.004563	0.010083 0.984658 0.986328 -0.000743	0.084638 0.957328 0.964041 0.029932	0.033673 0.983903 0.976069 0.017261	-0.013841 0.983682 0.991666 -0.012691	10 0.005293 9999
2 93	20 20	2 93	0.233834 0.841099 0.841788 0.003934	0.016285 0.984376 0.985831 0.010621	0.014967 0.988468 0.932852 0.013102	0.014310 0.987910 0.934324 0.011466	-0.012088 0.982593 0.971635 -0.024935	-0.003142 0.990146 0.983359 -0.002495	-0.014491 0.985564 0.983287 -0.012410	-0.030375 0.983355 0.982422 -0.026145	0.025792 0.988396 0.988036 0.014425	0.011896 0.984658 0.989243 0.008998	-0.020216 0.957328 0.990099 -0.005350	-0.009697 0.983903 0.980606 -0.006312	0.018824 0.983682 0.989166 0.019248	7 -0.010142 9999
2 94	20 19	2 94	0.243182 0.841099 0.863292 0.024978	0.008365 0.984376 0.989302 0.002392	-0.007401 0.988468 0.953600 -0.003123	-0.005491 0.987910 0.952232 -0.004425	0.019237 0.982593 0.973616 0.003708	-0.014511 0.990146 0.981466 -0.005805	-0.011009 0.985564 0.963643 -0.001846	-0.009192 0.983355 0.988438 -0.008910	0.003907 0.988396 0.985634 -0.002946	0.015253 0.984658 0.989474 0.005963	0.016276 0.957328 0.986221 0.003867	-0.020657 0.983903 0.980116 -0.004393	0.000941 0.983682 0.993001 0.003385	0 0.024978 9999
2 95	20 20	2 95	0.232062 0.841099 0.830437 -0.003663	0.025211 0.984376 0.986775 0.020714	0.027202 0.988468 0.962559 0.030709	0.026705 0.987910 0.963361 0.029353	0.023303 0.982593 0.973642 0.012542	0.012735 0.990146 0.985781 0.010738	0.014649 0.985564 0.989365 0.017377	0.027527 0.983355 0.981701 0.019368	-0.006526 0.988396 0.989494 -0.014684	0.025397 0.984658 0.989416 0.017415	0.103713 0.957328 0.968658 0.056234	0.019271 0.983903 0.989666 0.016569	-0.003504 0.983682 0.989556 0.000600	0 0.000000 9999
2 96	20 13	2 96	0.215764 0.841099 0.872864 0.012768	-0.016833 0.984376 0.988358 -0.009640	-0.014387 0.988468 0.765594 -0.000375	0.053075 0.987910 0.983846 0.052992	-0.041042 0.982593 0.937228 -0.019788	-0.013673 0.990146 0.973846 -0.008222	0.005820 0.985564 0.986391 0.010052	-0.024241 0.983355 0.953599 -0.015104	0.019399 0.988396 0.985684 0.009324	-0.036640 0.984658 0.967532 -0.015158	-0.039912 0.957328 0.981204 -0.007409	0.028027 0.983903 0.643264 -0.018375	-0.014881 0.983682 0.988982 -0.011441	4 -0.015895 9999
2 97	20 20	2 97	0.239981 0.841099 0.842840 0.015269	0.002101 0.984376 0.982361 0.014477	0.024071 0.988468 0.930138 0.017949	0.022407 0.987910 0.931216 0.017125	0.001917 0.982593 0.981260 -0.003022	0.000057 0.990146 0.990220 -0.002394	-0.010182 0.985564 0.986427 -0.010595	-0.012293 0.983355 0.985149 -0.008288	0.011768 0.988396 0.987588 0.000026	0.001028 0.984658 0.988634 0.003063	0.004463 0.957328 0.989987 0.004316	-0.015468 0.983903 0.982854 -0.003778	-0.005945 0.983682 0.992918 -0.004503	0 0.015269 9999
2 98	20 19	2 98	0.240466 0.841099 0.847769 0.007337	0.029718 0.984376 0.986406 0.018769	0.011513 0.988468 0.968951 0.015018	0.010280 0.987910 0.968166 0.014114	0.017046 0.982593 0.980474 0.009440	-0.011602 0.990146 0.989197 -0.007818	-0.012120 0.985564 0.983379 -0.006127	0.001120 0.983355 0.987609 -0.004486	0.027373 0.988396 0.986670 0.016804	0.002814 0.984658 0.989607 -0.001949	0.054278 0.957328 0.976325 0.015130	0.006007 0.983903 0.992179 0.003749	0.017729 0.983682 0.989533 0.024979	8 0.011104 9999
2 99	20 19	2 99	0.198826 0.841099 0.867167 -0.006152	-0.012011 0.984376 0.981337 0.004557	-0.001954 0.988468 0.979043 -0.002289	0.002305 0.987910 0.981693 0.000957	-0.015593 0.982593 0.979909 -0.008611	-0.008268 0.990146 0.976482 0.001000	-0.001045 0.985564 0.992742 -0.004198	-0.000736 0.983355 0.987032 0.007085	-0.011820 0.988396 0.979291 -0.004161	0.036346 0.984658 0.983510 0.026701	-0.036458 0.957328 0.991274 -0.023057	0.013410 0.983903 0.989249 0.006001	0.062033 0.983682 0.942216 0.041248	0 0.000000 9999
2 100	20 11	2 100	0.241136 0.841099 0.841259 0.003470	-0.023990 0.984376 0.980354 -0.016160	-0.019947 0.988468 0.763038 -0.015659	-0.004442 0.987910 0.977996 -0.004161	-0.023287 0.982593 0.957371 -0.009556	0.019746 0.990146 0.987571 0.019861	-0.002190 0.985564 0.975618 -0.011486	-0.015614 0.983355 0.937613 -0.004748	0.019656 0.988396 0.985052 0.008635	-0.042681 0.984658 0.973680 -0.027854	-0.055527 0.957328 0.985437 -0.025900	0.044156 0.983903 0.632409 0.009572	-0.008811 0.983682 0.987078 -0.001127	9 -0.009831 9999
2 101	20 18	2 101	0.253161 0.841099 0.837279 0.012517	-0.037991 0.984376 0.983008 -0.018695	-0.017670 0.988468 0.959118 -0.009023	-0.016114 0.987910 0.958468 -0.006579	0.041469 0.982593 0.954242 0.023566	0.008090 0.990146 0.976622 0.017571	-0.013183 0.985564 0.971203 -0.008538	0.022854 0.983355 0.991088 0.018956	0.021521 0.988396 0.985105 0.010833	0.019959 0.984658 0.989590 0.011552	-0.004651 0.957328 0.988703 0.001434	-0.022664 0.983903 0.972006 -0.003903	0.000826 0.983682 0.990898 0.001750	4 0.017175 9999
2 102	20 20	2 102	0.262612 0.841099 0.816700 0.030640	0.011534 0.984376 0.988438 0.003244	-0.002662 0.988468 0.985086 -0.001105	-0.000773 0.987910 0.986338 0.000424	0.010896 0.982593 0.976758 0.003041	0.028998 0.990146 0.990085 0.027293	-0.028200 0.985564 0.987259 -0.027952	0.024091 0.983355 0.983547 0.023760	-0.012833 0.988396 0.992628 -0.011689	0.028535 0.984658 0.980812 0.016007	0.109491 0.957328 0.958597 0.048781	0.004911 0.983903 0.982205 -0.007714	0.004202 0.983682 0.980104 -0.006618	10 0.038661 -9
2 103	20 20	2 103	0.276869 0.841099 0.788837 0.020930	-0.022569 0.984376 0.988233 -0.018178	0.003326 0.988468 0.987033 0.003123	-0.004009 0.987910 0.990871 -0.001456	0.002036 0.982593 0.982378 0.002965	-0.002315 0.990146 0.985415 0.002119	0.022666 0.985564 0.985683 0.018690	-0.005883 0.983355 0.986898 -0.007656	0.016851 0.988396 0.991639 0.014539	0.012278 0.984658 0.986967 0.007991	0.050485 0.957328 0.972866 0.017812	0.045339 0.983903 0.986643 0.033380	0.032680 0.983682 0.938916 0.012975	0 0.020930 9999
3 4	20 19	3 4	0.417758 0.771726 0.806902 0.089459	-0.048439 0.990951 0.991648 -0.048201	-0.021042 0.980136 0.970435 -0.025008	-0.020185 0.980209 0.970388 -0.026665	-0.126957 0.979648 0.964724 -0.128833	-0.013375 0.993327 0.984057 -0.016640	-0.120420 0.965772 0.975740 -0.120189	-0.104590 0.977333 0.978692 -0.105615	-0.013747 0.989535 0.993515 -0.019450	-0.131067 0.976682 0.974668 -0.123937	0.035589 0.973438 0.979354 0.015939	-0.045730 0.982152 0.987432 -0.041381	-0.011884 0.992898 0.991934 -0.010396	4 -0.107356 -9
3 5	20 20	3 5	0.320739 0.771726 0.829597 0.001272	0.005007 0.990951 0.978443 -0.002796	-0.011535 0.980136 0.992766 -0.018787	-0.011452 0.980209 0.992614 -0.019006	0.007103 0.979648 0.956083 -0.016026	-0.009556 0.993327 0.985342 -0.009307	0.031209 0.965772 0.975977 -0.002686	0.040648 0.977333 0.954911 0.000489	0.000199 0.989535 0.988991 -0.005825	0.047964 0.976682 0.954876 0.007218	0.040082 0.973438 0.977311 0.028246	0.024199 0.982152 0.981933 0.009886	0.003250 0.992898 0.991972 0.001595	10 0.005994 9999
3 6	20 20	3 6	0.359039 0.771726 0.837527 0.042554	-0.014710 0.990951 0.970294 -0.004911	-0.030445 0.980136 0.984430 -0.036578	-0.027668 0.980209 0.985461 -0.033350	-0.001706 0.979648 0.988879 -0.012142	-0.007406 0.993327 0.971145 0.001257	0.071979 0.965772 0.976192 0.036256	0.028391 0.977333 0.979273 0.021792	0.006516 0.989535 0.986379 -0.003575	-0.027572 0.976682 0.980656 -0.023732	0.078387 0.973438 0.938280 0.028838	0.034479 0.982152 0.973468 0.011555	0.001908 0.992898 0.988489 0.001672	0 0.042554 -9
3 7	20 20	3 7	0.336673 0.771726 0.839933 0.017628	-0.000640 0.990951 0.985269 0.004699	-0.017454 0.980136 0.960894 -0.006733	-0.017143 0.980209 0.962496 -0.008204	-0.013656 0.979648 0.979964 -0.022924	0.003873 0.993327 0.988668 0.002175	-0.066220 0.965772 0.977384 -0.049718	-0.038749 0.977333 0.975226 -0.021507	0.003896 0.989535 0.989953 -0.000850	-0.015453 0.976682 0.986848 -0.011294	0.016104 0.973438 0.985768 0.007406	-0.015179 0.982152 0.985227 -0.004247	0.000550 0.992898 0.993619 0.001143	6 -0.029605 9999
3 8	20 20	3 8	0.355571 0.771726 0.850342 0.056509	0.014719 0.990951 0.985738 0.014996	0.027456 0.980136 0.975677 0.028174	0.027255 0.980209 0.975834 0.028011	0.002792 0.979648 0.978393 -0.008219	0.028396 0.993327 0.982131 0.026359	-0.066060 0.965772 0.965832 -0.035986	-0.049343 0.977333 0.985137 -0.039479	-0.036400 0.989535 0.988955 -0.045211	-0.007293 0.976682 0.982173 -0.001221	-0.027579 0.973438 0.981002 -0.029019	-0.029170 0.982152 0.987236 -0.025426	-0.011838 0.992898 0.995038 -0.011708	0 0.056509 -9
3 9	20 19	3 9	0.311536 0.771726 0.872088 0.026104	0.004440 0.990951 0.991908 0.003161	-0.038579 0.980136 0.968082 -0.051722	-0.039245 0.980209 0.970546 -0.051013	0.011708 0.979648 0.983063 0.002709	0.011930 0.993327 0.969205 0.012852	0.017352 0.965772 0.981889 0.020473	-0.070604 0.977333 0.976187 -0.054353	-0.026203 0.989535 0.989317 -0.031174	-0.000530 0.976682 0.988499 0.001740	0.008268 0.973438 0.975402 -0.007529	0.030545 0.982152 0.988007 0.024834	-0.035053 0.992898 0.992333 -0.034387	7 -0.037667 194
3 10	20 17	3 10	0.254339 0.771726 0.877510 0.003863	0.011446 0.990951 0.971630 0.008238	-0.004186 0.980136 0.988013 -0.009274	0.002267 0.980209 0.989682 0.006803	-0.024342 0.979648 0.932662 -0.015836	0.004992 0.993327 0.974023 -0.000919	0.017761 0.965772 0.985797 0.005350	0.000119 0.977333 0.981830 -0.006733	-0.042216 0.989535 0.960988 -0.024589	-0.029667 0.976682 0.966425 -0.016631	-0.028562 0.973438 0.987894 -0.012925	0.002386 0.982152 0.980401 -0.007811	-0.008601 0.992898 0.989654 -0.008790	8 -0.009746 9999
3 11	20 20	3 11	0.327410 0.771726 0.849239 0.022615	-0.002572 0.990951 0.987593 0.003476	-0.023568 0.980136 0.925917 -0.011461	-0.021146 0.980209 0.926030 -0.010174	0.004532 0.979648 0.969566 -0.003048	-0.021846 0.993327 0.984513 -0.022933	-0.077441 0.965772 0.966694 -0.038945	-0.008989 0.977333 0.980291 -0.002822	0.001957 0.989535 0.985191 -0.007383	-0.007291 0.976682 0.986063 -0.004293	0.007442 0.973438 0.986673 -0.002131	-0.005688 0.982152 0.978913 0.011553	0.006342 0.992898 0.989560 0.007796	6 -0.029677 9999
3 12	20 20	3 12	0.356202 0.771726 0.839388 0.039657	0.005229 0.990951 0.991670 0.003972	-0.035137 0.980136 0.970011 -0.042497	-0.034148 0.980209 0.970612 -0.040988	0.005992 0.979648 0.976082 -0.002023	0.032218 0.993327 0.987826 0.027856	-0.004123 0.965772 0.979622 0.010181	-0.001055 0.977333 0.990072 0.006281	0.013078 0.989535 0.987005 0.006294	0.000969 0.976682 0.988629 0.006539	0.041430 0.973438 0.976142 0.018072	0.018022 0.982152 0.991487 0.017367	-0.009035 0.992898 0.991073 -0.008715	2 -0.041052 150
3 13	20 20	3 13	0.345625 0.771726 0.834062 0.025717	-0.020690 0.990951 0.990035 -0.022747	-0.077703 0.980136 0.962645 -0.098517	-0.074362 0.980209 0.964281 -0.094412	-0.038548 0.979648 0.980780 -0.039347	0.008391 0.993327 0.979570 0.004183	0.002268 0.965772 0.982700 0.002697	-0.014522 0.977333 0.981371 -0.017548	0.021576 0.989535 0.983769 0.014688	-0.027814 0.976682 0.984860 -0.017533	-0.026937 0.973438 0.985613 -0.030936	0.049834 0.982152 0.984346 0.038928	0.013026 0.992898 0.945767 0.008376	2 -0.050334 87
3 14	20 20	3 14	0.305852 0.771726 0.838930 0.001065	-0.003429 0.990951 0.981800 -0.008164	-0.000609 0.980136 0.990523 -0.007774	-0.001449 0.980209 0.989929 -0.008226	-0.004603 0.979648 0.972431 -0.002296	-0.006344 0.993327 0.990947 -0.007788	0.055208 0.965772 0.969930 0.016614	0.030451 0.977333 0.959731 0.009115	0.014658 0.989535 0.980365 0.002303	0.034712 0.976682 0.964004 0.020021	-0.026374 0.973438 0.986048 -0.009667	-0.004952 0.982152 0.987807 -0.011416	-0.017367 0.992898 0.987082 -0.015377	9 0.004618 9999
3 15	20 20	3 15	0.321654 0.771726 0.838793 0.007704	0.007742 0.990951 0.987734 0.010218	-0.012003 0.980136 0.976335 -0.015519	-0.014689 0.980209 0.976742 -0.017812	-0.016351 0.979648 0.979133 -0.016612	-0.009506 0.993327 0.989999 -0.009343	-0.001836 0.965772 0.986134 -0.003863	-0.018147 0.977333 0.982158 -0.010062	0.033785 0.989535 0.986685 0.030959	-0.008837 0.976682 0.987641 -0.005073	0.073449 0.973438 0.964684 0.039658	0.004858 0.982152 0.986905 -0.005724	0.031344 0.992898 0.988236 0.033468	10 0.017479 9999
3 16	20 20	3 16	0.338219 0.771726 0.845601 0.027005	-0.000183 0.990951 0.981949 0.005818	-0.007308 0.980136 0.970719 -0.019495	-0.005686 0.980209 0.970112 -0.018021	0.000288 0.979648 0.985617 -0.005956	-0.017373 0.993327 0.980207 -0.014839	0.007705 0.965772 0.988284 0.005049	-0.016144 0.977333 0.970886 -0.003171	0.018061 0.989535 0.985755 0.011197	-0.013820 0.976682 0.989620 -0.008871	0.044131 0.973438 0.964466 0.002812	0.021783 0.982152 0.990494 0.011404	-0.011401 0.992898 0.989617 -0.008903	0 0.027005 9999
3 17	20 20	3 17	0.311262 0.771726 0.864585 0.011604	-0.012349 0.990951 0.982847 -0.006513	0.023884 0.980136 0.979151 0.016639	0.024330 0.980209 0.979608 0.016703	0.010982 0.979648 0.991075 0.009773	-0.008772 0.993327 0.981011 -0.004220	0.023757 0.965772 0.988444 0.019668	-0.002155 0.977333 0.972979 0.011521	-0.020327 0.989535 0.991058 -0.021150	-0.009862 0.976682 0.986528 0.000964	0.047709 0.973438 0.966450 0.012398	0.009148 0.982152 0.982923 -0.000919	-0.017485 0.992898 0.986418 -0.016848	8 -0.015666 9999
3 18	20 20	3 18	0.311520 0.771726 0.884853 0.047776	0.020215 0.990951 0.986284 0.018219	0.025486 0.980136 0.966383 0.005190	0.021896 0.980209 0.966137 0.003943	0.000770 0.979648 0.978839 -0.003334	-0.005286 0.993327 0.986350 -0.009940	-0.029148 0.965772 0.986590 -0.022475	-0.006871 0.977333 0.987815 -0.002661	0.016018 0.989535 0.985698 0.009817	-0.010390 0.976682 0.992654 -0.010053	-0.009025 0.973438 0.991139 -0.006160	-0.019983 0.982152 0.983566 -0.005140	-0.000003 0.992898 0.992646 -0.000635	0 0.047776 100
3 19	20 20	3 19	0.287473 0.771726 0.882010 0.032235	-0.000630 0.990951 0.985683 0.002346	-0.015334 0.980136 0.976085 -0.017023	-0.014986 0.980209 0.977868 -0.015832	0.009043 0.979648 0.985130 0.006816	-0.000620 0.993327 0.980118 0.001056	-0.004874 0.965772 0.984388 0.005605	-0.007188 0.977333 0.979073 0.000732	0.009487 0.989535 0.988306 0.013157	-0.003825 0.976682 0.987281 -0.002292	-0.035896 0.973438 0.988594 -0.029370	0.031391 0.982152 0.988676 0.019117	-0.005571 0.992898 0.987696 -0.003821	0 0.032235 9999
3 20	20 20	3 20	0.259817 0.771726 0.879131 -0.008229	0.012987 0.990951 0.986440 0.008116	-0.003498 0.980136 0.984484 -0.004937	-0.003788 0.980209 0.981650 -0.002949	0.021578 0.979648 0.979455 0.024137	0.012116 0.993327 0.991697 0.012213	0.048345 0.965772 0.967955 0.011390	0.056082 0.977333 0.976267 0.043578	-0.005410 0.989535 0.989141 -0.006605	0.025675 0.976682 0.979075 0.017779	-0.006733 0.973438 0.986933 0.002309	0.005473 0.982152 0.983721 -0.004055	-0.007654 0.992898 0.992843 -0.007897	0 0.000000 9999
3 21	20 18	3 21	0.278547 0.771726 0.881838 0.010085	0.027182 0.990951 0.985484 0.022447	-0.001682 0.980136 0.995222 0.001594	-0.003569 0.980209 0.981850 0.001961	0.007608 0.979648 0.975618 0.007111	0.008780 0.993327 0.987705 0.004126	-0.006906 0.965772 0.986366 -0.012544	0.015860 0.977333 0.967725 -0.001397	0.015713 0.989535 0.986571 0.010066	0.002500 0.976682 0.977288 -0.012383	-0.010177 0.973438 0.992322 -0.006496	0.004460 0.982152 0.992578 0.001099	-0.000080 0.992898 0.989577 0.000466	6 -0.011247 9999
3 22	20 15	3 22	0.241032 0.771726 0.881131 -0.019822	-0.008387 0.990951 0.987283 -0.006345	0.001836 0.980136 0.996045 0.002530	0.001938 0.980209 0.995550 0.003761	-0.009640 0.979648 0.990628 -0.008931	-0.004310 0.993327 0.987665 -0.003136	0.053007 0.965772 0.971587 0.019252	0.001604 0.977333 0.991406 0.002493	0.004206 0.989535 0.987155 0.001818	0.008358 0.976682 0.983553 -0.003800	-0.020319 0.973438 0.990368 -0.014901	0.006006 0.982152 0.994191 0.000032	0.002226 0.992898 0.993858 0.005055	0 0.000000 9999
3 23	20 19	3 23	0.289809 0.771726 0.820549 0.001992	-0.027726 0.990951 0.985663 -0.027949	-0.026441 0.980136 0.964514 -0.019334	-0.029693 0.980209 0.961549 -0.024316	0.007948 0.979648 0.972402 0.008542	0.007475 0.993327 0.981291 0.005669	-0.024070 0.965772 0.972508 -0.000181	-0.002128 0.977333 0.972004 0.004548	0.006595 0.989535 0.979574 -0.001773	-0.019891 0.976682 0.978777 -0.007828	-0.003551 0.973438 0.989588 0.004293	-0.022029 0.982152 0.975067 -0.005443	-0.013664 0.992898 0.975442 -0.013574	1 -0.007462 9999
3 24	20 16	3 24	0.193394 0.771726 0.923392 0.002665	0.016153 0.990951 0.976790 0.008447	0.000034 0.980136 0.953282 0.004523	-0.014486 0.980209 0.987481 -0.013160	-0.009125 0.979648 0.972690 -0.005320	0.005380 0.993327 0.983597 0.002869	-0.011460 0.965772 0.985578 -0.008318	0.024455 0.977333 0.984131 0.018829	-0.003480 0.989535 0.974338 0.011087	-0.011707 0.976682 0.978810 0.000398	-0.007753 0.973438 0.992958 -0.001892	0.008805 0.982152 0.951714 -0.000717	-0.017627 0.992898 0.992649 -0.019949	7 0.007084 9999
3 25	20 20	3 25	0.240787 0.771726 0.886754 -0.003349	0.020076 0.990951 0.970601 0.010767	-0.005936 0.980136 0.975046 -0.008083	0.004526 0.980209 0.981956 0.000462	0.003299 0.979648 0.974559 0.004668	-0.022665 0.993327 0.970573 -0.014212	0.022548 0.965772 0.971595 -0.003282	-0.023046 0.977333 0.979554 -0.014522	-0.015652 0.989535 0.966275 0.001251	-0.009549 0.976682 0.982566 -0.002226	0.018348 0.973438 0.985591 0.020369	0.007038 0.982152 0.976314 -0.003362	-0.016117 0.992898 0.991117 -0.013509	0 0.000000 9999
3 26	20 20	3 26	0.232548 0.771726 0.834175 0.001517	-0.016264 0.990951 0.949969 -0.004934	0.001120 0.980136 0.982164 0.002691	0.000771 0.980209 0.986192 0.001379	-0.007927 0.979648 0.984994 -0.007479	-0.005796 0.993327 0.982312 -0.009914	-0.023349 0.965772 0.980797 0.003503	-0.001089 0.977333 0.976701 0.000819	0.004511 0.989535 0.983564 0.001477	-0.014166 0.976682 0.972305 -0.001106	0.013107 0.973438 0.979716 0.008318	0.019259 0.982152 0.982541 0.011552	-0.008462 0.992898 0.982849 -0.008555	11 0.004186 9999
3 27	20 20	3 27	0.248586 0.771726 0.888627 0.005967	-0.009767 0.990951 0.986490 -0.005632	-0.013209 0.980136 0.980572 -0.020752	-0.013797 0.980209 0.983191 -0.020569	0.014248 0.979648 0.990007 0.014568	0.010707 0.993327 0.974041 0.014004	-0.002929 0.965772 0.985974 0.003617	-0.028392 0.977333 0.981322 -0.015250	0.008188 0.989535 0.982800 -0.000184	0.018924 0.976682 0.989588 0.021516	0.076095 0.973438 0.978687 0.056179	0.043703 0.982152 0.981629 0.028812	0.000204 0.992898 0.984003 0.001133	10 0.018309 9999
3 28	20 20	3 28	0.220311 0.771726 0.838498 0.004622	0.019523 0.990951 0.938948 0.011076	0.011515 0.980136 0.987040 0.011854	0.014471 0.980209 0.954571 -0.000333	0.004459 0.979648 0.971786 0.008747	-0.006379 0.993327 0.982767 -0.007309	0.047834 0.965772 0.979152 0.024970	0.022185 0.977333 0.963193 0.012448	-0.023048 0.989535 0.960141 -0.006349	0.001830 0.976682 0.986862 0.009923	-0.008187 0.973438 0.981166 -0.003359	0.012323 0.982152 0.984868 0.002131	-0.005250 0.992898 0.986398 -0.005288	6 0.010743 9999
3 29	20 20	3 29	0.132583 0.771726 0.884436 0.010011	0.011751 0.990951 0.981159 0.019398	0.004218 0.980136 0.982040 -0.000792	0.003637 0.980209 0.982736 -0.003244	-0.019815 0.979648 0.935538 -0.016321	-0.005180 0.993327 0.961451 0.002762	0.016213 0.965772 0.966071 -0.005956	-0.016676 0.977333 0.985068 -0.018682	0.003113 0.989535 0.986576 0.000136	-0.024405 0.976682 0.980806 -0.017721	-0.026679 0.973438 0.972886 -0.010371	0.009933 0.982152 0.984986 0.002693	0.000813 0.992898 0.991543 -0.000259	7 -0.013676 9999
3 30	20 20	3 30	0.251723 0.771726 0.871745 0.003789	-0.013019 0.990951 0.950397 -0.003970	0.011984 0.980136 0.986370 0.013506	0.007525 0.980209 0.985106 0.009742	0.005513 0.979648 0.991066 0.007800	-0.007889 0.993327 0.970425 -0.003704	-0.026610 0.965772 0.986883 -0.006800	-0.036903 0.977333 0.970837 -0.017545	0.005009 0.989535 0.984031 -0.000525	-0.011817 0.976682 0.987030 -0.004462	-0.021804 0.973438 0.985831 -0.006470	0.010279 0.982152 0.982574 -0.003870	0.003568 0.992898 0.988646 0.000023	7 -0.008153 9999
3 31	20 20	3 31	0.239810 0.771726 0.842126 -0.000422	0.008423 0.990951 0.986853 0.010474	0.012844 0.980136 0.981619 0.007895	0.006294 0.980209 0.981542 0.005199	0.021118 0.979648 0.979509 0.021116	-0.014330 0.993327 0.978222 -0.013151	-0.028557 0.965772 0.971813 -0.004444	0.001369 0.977333 0.973764 0.001518	-0.022736 0.989535 0.956856 -0.008145	-0.007880 0.976682 0.985116 -0.005342	-0.012202 0.973438 0.989694 0.000288	0.034921 0.982152 0.983406 0.023996	-0.004834 0.992898 0.972016 -0.000881	0 0.000000 9999
3 32	20 18	3 32	0.105084 0.771726 0.901990 -0.009767	0.007565 0.990951 0.985023 0.007700	0.002518 0.980136 0.952156 0.002104	0.006140 0.980209 0.985746 0.003749	-0.011178 0.979648 0.932487 -0.004212	-0.018514 0.993327 0.960477 -0.016153	0.029070 0.965772 0.960890 0.007005	0.000430 0.977333 0.975427 -0.004454	0.017717 0.989535 0.990705 0.009091	-0.006731 0.976682 0.987136 -0.003600	-0.037835 0.973438 0.972722 -0.019238	0.009622 0.982152 0.946911 0.005340	-0.000225 0.992898 0.990168 -0.000020	0 0.000000 9999
3 33	20 20	3 33	0.305440 0.771726 0.852468 0.012323	0.012084 0.990951 0.959996 -0.000534	0.021834 0.980136 0.958607 0.005839	0.020278 0.980209 0.957044 0.005772	-0.024446 0.979648 0.974266 -0.026887	0.016555 0.993327 0.990167 0.017580	-0.005997 0.965772 0.989286 0.001132	-0.030753 0.977333 0.982717 -0.015950	-0.000705 0.989535 0.981172 -0.009605	-0.031656 0.976682 0.980048 -0.022126	-0.019510 0.973438 0.989713 -0.004259	-0.025421 0.982152 0.969773 -0.002925	-0.005992 0.992898 0.986322 -0.005875	4 -0.018202 9999
3 34	20 20	3 34	0.308454 0.771726 0.861528 0.015322	-0.000487 0.990951 0.982036 -0.002855	0.002690 0.980136 0.969800 -0.002862	-0.000849 0.980209 0.968536 -0.007145	0.020591 0.979648 0.988012 0.018090	0.010940 0.993327 0.981644 0.009931	0.030564 0.965772 0.989356 0.018359	0.014305 0.977333 0.988140 0.010477	0.016110 0.989535 0.989813 0.015158	-0.014869 0.976682 0.983739 -0.007107	0.024314 0.973438 0.986411 0.012566	-0.000671 0.982152 0.987066 -0.000510	0.012871 0.992898 0.982592 0.008727	6 0.016772 9999
3 35	20 20	3 35	0.284946 0.771726 0.860061 0.001543	0.015795 0.990951 0.976169 0.008329	-0.000041 0.980136 0.984426 -0.007821	0.001475 0.980209 0.987566 -0.002068	0.015107 0.979648 0.970729 0.015606	0.020653 0.993327 0.974760 0.016228	0.016313 0.965772 0.987974 0.013406	0.022982 0.977333 0.957905 0.005811	0.016653 0.989535 0.978566 0.008037	0.028757 0.976682 0.987106 0.018258	-0.029462 0.973438 0.983605 -0.010386	0.002901 0.982152 0.973979 -0.005260	-0.021784 0.992898 0.976173 -0.022172	9 0.005308 9999
3 36	20 20	3 36	0.300609 0.771726 0.855479 0.008325	-0.002402 0.990951 0.975166 0.004808	0.002177 0.980136 0.966567 -0.003845	0.005196 0.980209 0.970230 0.002863	0.015115 0.979648 0.987576 0.012894	-0.023734 0.993327 0.978954 -0.026488	0.000377 0.965772 0.990482 0.003012	0.023115 0.977333 0.989174 0.015523	0.007203 0.989535 0.982410 0.002324	-0.026600 0.976682 0.980508 -0.012225	-0.003297 0.973438 0.990157 -0.009387	0.031007 0.982152 0.984642 0.019290	0.003795 0.992898 0.992235 0.004032	11 0.012672 9999
3 37	20 20	3 37	0.207244 0.771726 0.897573 -0.002172	-0.014761 0.990951 0.988195 -0.012889	-0.003122 0.980136 0.986333 -0.005512	-0.006303 0.980209 0.986806 -0.008858	-0.012293 0.979648 0.984091 -0.010811	-0.009607 0.993327 0.953335 -0.000536	-0.043514 0.965772 0.975592 -0.013450	-0.031257 0.977333 0.964130 -0.010845	-0.001258 0.989535 0.990382 -0.005455	-0.019448 0.976682 0.986878 -0.008730	-0.032076 0.973438 0.984147 -0.010278	0.018983 0.982152 0.976071 -0.001523	-0.002857 0.992898 0.991796 -0.004341	0 0.000000 9999
3 38	20 20	3 38	0.314659 0.771726 0.857937 0.021922	-0.002618 0.990951 0.987321 -0.000753	0.011270 0.980136 0.966582 0.001569	0.011457 0.980209 0.967739 0.000409	-0.028424 0.979648 0.984886 -0.023276	-0.013394 0.993327 0.987741 -0.012338	0.009543 0.965772 0.976037 -0.010157	-0.001684 0.977333 0.986868 -0.000119	-0.000097 0.989535 0.991298 -0.005971	-0.013159 0.976682 0.988457 -0.012692	0.009616 0.973438 0.978612 -0.003572	-0.008879 0.982152 0.984407 -0.014774	-0.009055 0.992898 0.992181 -0.006431	4 -0.022589 9999
3 39	20 16	3 39	0.267133 0.771726 0.899976 0.019599	0.023083 0.990951 0.979674 0.020771	0.004235 0.980136 0.989808 0.001665	0.020948 0.980209 0.984521 0.021113	-0.009592 0.979648 0.981874 -0.004337	-0.012719 0.993327 0.985834 -0.014201	-0.026458 0.965772 0.990272 -0.017003	0.008628 0.977333 0.986053 0.010016	-0.010902 0.989535 0.973112 -0.005927	-0.031380 0.976682 0.986037 -0.027751	-0.013975 0.973438 0.992305 -0.007830	-0.001506 0.982152 0.990246 -0.002839	0.018326 0.992898 0.990112 0.018227	9 -0.023321 9999
3 40	20 20	3 40	0.285030 0.771726 0.883153 0.013248	0.003413 0.990951 0.991863 0.001518	-0.026669 0.980136 0.947989 -0.018088	-0.022394 0.980209 0.947986 -0.013354	0.004594 0.979648 0.968047 0.002186	-0.004215 0.993327 0.962252 -0.011325	-0.094811 0.965772 0.954686 -0.051037	0.012962 0.977333 0.989507 0.005046	0.005870 0.989535 0.987089 0.000571	-0.021298 0.976682 0.986114 -0.010187	0.000624 0.973438 0.987093 0.011124	-0.038635 0.982152 0.969713 -0.019598	-0.006511 0.992898 0.993719 -0.006809	6 -0.026003 9999
3 41	20 20	3 41	0.317907 0.771726 0.857473 0.019614	0.003839 0.990951 0.984485 -0.000006	-0.044872 0.980136 0.934973 -0.039918	-0.045453 0.980209 0.935761 -0.042781	-0.020918 0.979648 0.968579 -0.020648	0.014281 0.993327 0.974617 0.010251	-0.060035 0.965772 0.972305 -0.032775	-0.008582 0.977333 0.991348 -0.012257	0.008549 0.989535 0.992365 0.006290	-0.025360 0.976682 0.989120 -0.017196	0.023997 0.973438 0.991208 0.024583	-0.025714 0.982152 0.983249 -0.007960	-0.006014 0.992898 0.992773 -0.005538	3 -0.028967 9999
3 42	20 20	3 42	0.271926 0.771726 0.886496 0.008021	0.001710 0.990951 0.985268 -0.001698	-0.009290 0.980136 0.991005 -0.008841	-0.006533 0.980209 0.992028 -0.007149	-0.019206 0.979648 0.960384 -0.010609	-0.001620 0.993327 0.982537 -0.001481	-0.007515 0.965772 0.988786 -0.010424	0.027317 0.977333 0.959795 0.010727	0.007958 0.989535 0.982341 -0.002729	0.015010 0.976682 0.973456 0.004546	-0.014338 0.973438 0.989507 -0.000235	-0.004412 0.982152 0.986082 -0.010339	-0.009244 0.992898 0.991876 -0.008860	7 0.009276 9999
3 43	20 20	3 43	0.244449 0.771726 0.905509 0.008598	-0.010434 0.990951 0.965997 -0.000718	0.003699 0.980136 0.983445 -0.004399	0.003833 0.980209 0.984421 -0.004314	0.016101 0.979648 0.985302 0.008956	0.017201 0.993327 0.979176 0.013317	-0.015200 0.965772 0.989994 -0.007088	0.029513 0.977333 0.986914 0.015333	0.016313 0.989535 0.987483 0.007525	-0.010441 0.976682 0.984238 -0.003977	0.015073 0.973438 0.986654 0.018838	0.010712 0.982152 0.985257 -0.000515	-0.003526 0.992898 0.991910 -0.003369	10 0.012727 9999
3 44	20 20	3 44	0.311413 0.771726 0.873869 0.029239	-0.000587 0.990951 0.988402 -0.003672	-0.013118 0.980136 0.971610 -0.013608	-0.012507 0.980209 0.971098 -0.010680	0.006963 0.979648 0.966660 0.005674	0.011599 0.993327 0.980039 0.008127	-0.030097 0.965772 0.977158 -0.005396	-0.007260 0.977333 0.990305 -0.005773	0.013462 0.989535 0.990059 0.006706	-0.026252 0.976682 0.987669 -0.018893	0.007531 0.973438 0.991433 0.005223	0.002566 0.982152 0.980499 0.020118	0.000126 0.992898 0.992925 -0.001337	0 0.029239 9999
3 45	20 20	3 45	0.302240 0.771726 0.855493 -0.002933	0.001084 0.990951 0.991048 0.000408	0.009431 0.980136 0.930748 0.022652	0.008878 0.980209 0.930926 0.020114	0.012566 0.979648 0.973017 0.009092	0.004390 0.993327 0.965584 -0.001224	-0.048199 0.965772 0.963490 -0.015929	0.010172 0.977333 0.989856 0.012493	0.019960 0.989535 0.988240 0.015423	-0.014129 0.976682 0.981222 -0.003494	-0.029259 0.973438 0.983825 -0.028904	0.003591 0.982152 0.975680 0.011729	-0.015127 0.992898 0.987976 -0.014058	0 0.000000 9999
3 46	20 20	3 46	0.286542 0.771726 0.875997 0.006692	0.014629 0.990951 0.970272 0.003826	-0.014683 0.980136 0.989657 -0.013031	-0.012691 0.980209 0.988926 -0.009092	-0.010005 0.979648 0.980681 -0.011285	0.000275 0.993327 0.981166 0.003281	0.050108 0.965772 0.978019 0.026796	-0.005000 0.977333 0.979919 -0.008150	-0.009364 0.989535 0.972266 -0.000240	0.018493 0.976682 0.985171 0.015809	-0.010706 0.973438 0.986397 0.004678	0.016057 0.982152 0.985546 0.008128	-0.004725 0.992898 0.992414 -0.005949	6 0.013391 9999
3 47	20 20	3 47	0.304373 0.771726 0.877562 0.028338	0.016445 0.990951 0.986869 0.016134	0.012754 0.980136 0.974345 0.006741	0.012746 0.980209 0.974612 0.006551	-0.011196 0.979648 0.984627 -0.006280	-0.002843 0.993327 0.982179 0.001177	-0.005708 0.965772 0.991252 0.002319	0.001351 0.977333 0.986545 0.007959	0.036867 0.989535 0.987606 0.032392	-0.022297 0.976682 0.989448 -0.012506	0.013266 0.973438 0.990599 0.008461	0.015020 0.982152 0.986454 0.011404	0.000468 0.992898 0.988417 0.003593	8 0.030297 9999
3 48	20 20	3 48	0.308128 0.771726 0.849001 -0.001062	0.014530 0.990951 0.963859 0.024933	-0.010674 0.980136 0.981688 -0.008387	-0.012702 0.980209 0.981967 -0.010570	-0.004311 0.979648 0.989449 -0.004987	-0.006160 0.993327 0.963018 -0.000476	-0.002154 0.965772 0.988386 0.003585	-0.025700 0.977333 0.966990 -0.008643	-0.003149 0.989535 0.982158 -0.005739	-0.012942 0.976682 0.987586 -0.007315	0.044149 0.973438 0.970299 0.016650	0.019815 0.982152 0.982015 0.009645	-0.016867 0.992898 0.989980 -0.015411	0 0.000000 9999
3 49	20 20	3 49	0.333917 0.771726 0.854247 0.030643	0.005062 0.990951 0.986707 0.003472	0.012980 0.980136 0.978237 0.011554	0.013666 0.980209 0.979462 0.012649	-0.010161 0.979648 0.984682 -0.010575	-0.018422 0.993327 0.984350 -0.010554	-0.000187 0.965772 0.989022 -0.008211	-0.004962 0.977333 0.978491 0.009294	0.027602 0.989535 0.990908 0.022857	-0.008413 0.976682 0.988851 -0.002768	0.046157 0.973438 0.970822 0.022313	-0.004972 0.982152 0.990242 -0.009819	0.017287 0.992898 0.990946 0.017313	0 0.030643 9999
3 50	20 20	3 50	0.304293 0.771726 0.874038 0.020134	-0.000267 0.990951 0.989945 -0.002282	-0.003721 0.980136 0.992247 -0.008052	-0.001137 0.980209 0.986820 -0.003985	0.004953 0.979648 0.984795 0.004853	0.013481 0.993327 0.992727 0.013210	0.058298 0.965772 0.975940 0.024682	0.016757 0.977333 0.979224 0.003960	0.008264 0.989535 0.988310 0.002320	0.012700 0.976682 0.975858 -0.001308	-0.036170 0.973438 0.990367 -0.029935	0.026584 0.982152 0.990827 0.021592	0.009440 0.992898 0.992443 0.012166	6 0.022292 9999
3 51	20 20	3 51	0.316969 0.771726 0.862999 0.032666	-0.002301 0.990951 0.986335 -0.005239	-0.063898 0.980136 0.959926 -0.087855	-0.063126 0.980209 0.962692 -0.084993	-0.000193 0.979648 0.982374 0.000050	-0.001944 0.993327 0.991592 0.000794	0.033659 0.965772 0.984365 0.025486	0.019932 0.977333 0.987346 0.025881	0.019245 0.989535 0.989276 0.015657	0.025237 0.976682 0.984545 0.026229	0.022290 0.973438 0.988464 0.010818	-0.022088 0.982152 0.987570 -0.014093	0.001792 0.992898 0.993665 0.004066	2 -0.053571 78
3 52	20 20	3 52	0.273915 0.771726 0.893468 0.022936	0.008855 0.990951 0.986340 0.005664	-0.000674 0.980136 0.990033 -0.004295	-0.001500 0.980209 0.990584 -0.004326	-0.010822 0.979648 0.972942 -0.001544	0.008819 0.993327 0.989209 0.005531	0.020186 0.965772 0.984840 0.005301	0.045271 0.977333 0.974144 0.028222	0.012572 0.989535 0.983933 0.012562	0.044790 0.976682 0.982394 0.032482	-0.028889 0.973438 0.986839 -0.016832	0.003500 0.982152 0.985078 -0.003026	-0.000329 0.992898 0.990778 -0.000172	9 0.027295 9999
3 53	20 20	3 53	0.270265 0.771726 0.889061 0.025986	-0.010733 0.990951 0.975251 -0.009142	0.000307 0.980136 0.987642 -0.004127	0.000053 0.980209 0.987973 -0.003911	-0.057352 0.979648 0.982015 -0.049035	0.017181 0.993327 0.989648 0.013689	-0.043816 0.965772 0.979784 -0.045305	-0.003681 0.977333 0.980809 -0.006415	0.006583 0.989535 0.983532 0.000812	-0.065526 0.976682 0.981363 -0.061570	-0.016944 0.973438 0.991300 -0.009106	0.013128 0.982152 0.982787 0.008231	-0.003655 0.992898 0.994139 -0.003753	9 -0.039999 166
3 54	20 20	3 54	0.286208 0.771726 0.836541 -0.004283	0.006741 0.990951 0.979974 0.000484	0.021272 0.980136 0.914499 -0.003239	0.016488 0.980209 0.923951 -0.004178	0.011359 0.979648 0.949739 0.001398	0.004166 0.993327 0.987362 -0.000796	-0.012840 0.965772 0.983908 0.001408	-0.002680 0.977333 0.978227 0.007788	0.011171 0.989535 0.983528 0.006053	-0.013197 0.976682 0.982110 -0.002044	-0.010962 0.973438 0.983988 -0.000874	-0.022376 0.982152 0.964748 0.001023	0.001245 0.992898 0.988980 0.000866	0 0.000000 9999
3 55	20 19	3 55	0.280899 0.771726 0.884938 0.014855	0.009947 0.990951 0.988591 0.011895	-0.002959 0.980136 0.989326 -0.000602	0.002215 0.980209 0.987337 0.006408	-0.003273 0.979648 0.989879 -0.001987	-0.000935 0.993327 0.991316 0.000934	0.038865 0.965772 0.978038 0.010845	0.010307 0.977333 0.984316 0.003577	0.035503 0.989535 0.979613 0.028290	0.002102 0.976682 0.977838 -0.009642	-0.012074 0.973438 0.991375 -0.004196	0.006082 0.982152 0.987012 0.000382	0.007099 0.992898 0.990635 0.006026	8 0.020500 9999
3 56	20 20	3 56	0.210655 0.771726 0.911318 -0.000783	-0.006959 0.990951 0.985445 -0.001149	-0.019548 0.980136 0.959493 -0.019923	-0.019510 0.980209 0.957369 -0.022373	-0.003035 0.979648 0.975115 -0.006672	-0.004441 0.993327 0.985939 -0.008689	-0.061583 0.965772 0.972130 -0.048660	-0.014895 0.977333 0.973409 0.001056	0.009943 0.989535 0.987313 0.005299	0.008411 0.976682 0.987377 0.012721	-0.035810 0.973438 0.975867 -0.013049	-0.052943 0.982152 0.974197 -0.037400	0.000928 0.992898 0.990605 -0.000894	0 0.000000 9999
3 57	20 20	3 57	0.273469 0.771726 0.859212 0.012306	-0.002217 0.990951 0.980401 -0.002880	0.010561 0.980136 0.988084 0.007783	0.010895 0.980209 0.987361 0.007429	-0.001157 0.979648 0.981459 0.004305	-0.010523 0.993327 0.987279 -0.012482	0.041952 0.965772 0.969779 0.019386	-0.011350 0.977333 0.982643 -0.015674	0.011950 0.989535 0.989438 0.008800	-0.028652 0.976682 0.976796 -0.032382	-0.019705 0.973438 0.986610 -0.008414	0.011518 0.982152 0.984305 0.005294	0.000810 0.992898 0.991602 0.001381	9 -0.019962 9999
3 58	20 20	3 58	0.273531 0.771726 0.836875 0.003272	0.006806 0.990951 0.982545 0.010848	-0.024111 0.980136 0.976570 -0.015657	-0.025854 0.980209 0.969046 -0.019165	0.029114 0.979648 0.972119 0.021549	-0.021076 0.993327 0.989803 -0.017947	-0.001437 0.965772 0.981547 0.012838	-0.000770 0.977333 0.969101 0.014016	0.020520 0.989535 0.984872 0.016213	-0.001238 0.976682 0.986134 0.012119	-0.014880 0.973438 0.976227 -0.016161	-0.017162 0.982152 0.978151 -0.004333	-0.006156 0.992898 0.988226 -0.006192	4 0.008397 9999
3 59	20 20	3 59	0.304434 0.771726 0.873793 0.022265	0.018654 0.990951 0.989920 0.016452	-0.024874 0.980136 0.958858 -0.027562	-0.025598 0.980209 0.959065 -0.030422	0.006493 0.979648 0.972988 0.006211	0.003513 0.993327 0.967331 -0.000710	-0.062044 0.965772 0.959683 -0.042394	0.018631 0.977333 0.990949 0.016847	-0.000974 0.989535 0.986499 -0.006804	-0.035598 0.976682 0.984501 -0.025406	-0.032472 0.973438 0.989266 -0.029485	-0.027441 0.982152 0.978082 -0.017276	-0.010879 0.992898 0.992225 -0.010442	6 -0.030723 9999
3 60	20 20	3 60	0.287749 0.771726 0.871348 0.004326	-0.006369 0.990951 0.990913 -0.003380	0.009541 0.980136 0.977488 0.006293	0.008451 0.980209 0.981164 0.005648	0.000611 0.979648 0.984077 0.003596	-0.001787 0.993327 0.978291 0.002597	0.017762 0.965772 0.986413 0.005147	-0.003428 0.977333 0.982057 0.005929	-0.016104 0.989535 0.985874 -0.007144	-0.016135 0.976682 0.988227 -0.008559	0.048096 0.973438 0.980046 0.026484	0.026821 0.982152 0.983505 0.010791	-0.011917 0.992898 0.981636 -0.007880	10 0.010704 9999
3 61	20 20	3 61	0.290146 0.771726 0.880430 0.009406	-0.008845 0.990951 0.988452 -0.007524	-0.021723 0.980136 0.978419 -0.024197	-0.027961 0.980209 0.977375 -0.030680	-0.005941 0.979648 0.983085 -0.007437	-0.002914 0.993327 0.981861 0.002366	-0.017309 0.965772 0.982804 -0.004439	-0.016403 0.977333 0.976042 -0.006531	-0.001174 0.989535 0.986310 -0.007752	-0.012649 0.976682 0.988459 -0.005126	-0.031026 0.973438 0.987705 -0.027494	-0.010441 0.982152 0.987854 -0.009098	0.001916 0.992898 0.991491 0.003201	3 -0.016988 9999
3 62	20 20	3 62	0.310061 0.771726 0.873698 0.027106	-0.010100 0.990951 0.989946 -0.008753	-0.020215 0.980136 0.959827 -0.005550	-0.018693 0.980209 0.960446 -0.004543	0.001225 0.979648 0.975992 -0.000448	-0.002877 0.993327 0.987675 -0.002364	-0.044871 0.965772 0.976241 -0.014024	-0.011072 0.977333 0.984224 -0.007875	0.001365 0.989535 0.987581 -0.002755	-0.001201 0.976682 0.986520 0.004578	-0.009302 0.973438 0.986493 -0.011059	-0.014127 0.982152 0.985835 -0.002736	-0.005760 0.992898 0.991402 -0.005187	0 0.027106 9999
3 63	20 20	3 63	0.276010 0.771726 0.880907 -0.001384	-0.014190 0.990951 0.983309 -0.018772	-0.028351 0.980136 0.990346 -0.023328	-0.029312 0.980209 0.989929 -0.020465	0.009502 0.979648 0.971622 0.011871	0.026064 0.993327 0.987369 0.023648	0.030910 0.965772 0.984156 0.018168	0.035454 0.977333 0.970279 0.017080	0.011980 0.989535 0.981164 0.004227	0.035878 0.976682 0.965930 0.019018	-0.016292 0.973438 0.990003 -0.004256	0.032363 0.982152 0.986212 0.023426	0.015528 0.992898 0.993365 0.014296	0 0.000000 9999
3 64	20 20	3 64	0.243680 0.771726 0.901656 0.009030	-0.021390 0.990951 0.961581 -0.011476	0.000041 0.980136 0.989643 0.002407	-0.003263 0.980209 0.981232 -0.003164	-0.008512 0.979648 0.992587 -0.009363	-0.007819 0.993327 0.971536 -0.011339	-0.025902 0.965772 0.984801 -0.008759	-0.014070 0.977333 0.983126 -0.024949	0.026208 0.989535 0.982429 0.020759	-0.038604 0.976682 0.984526 -0.040095	-0.045090 0.973438 0.987008 -0.026475	0.005961 0.982152 0.983034 -0.007016	-0.019380 0.992898 0.991906 -0.017550	9 -0.019028 9999
3 65	20 20	3 65	0.324879 0.771726 0.854507 0.021261	0.024790 0.990951 0.991137 0.023846	0.025737 0.980136 0.982088 0.026067	0.024854 0.980209 0.980711 0.023696	0.018158 0.979648 0.977569 0.019006	-0.012744 0.993327 0.989730 -0.011449	0.005551 0.965772 0.988660 0.002181	0.001270 0.977333 0.991416 0.004771	0.021763 0.989535 0.987516 0.016716	0.011005 0.976682 0.985308 0.025734	0.056675 0.973438 0.976785 0.033726	0.030813 0.982152 0.986207 0.018251	0.002499 0.992898 0.993806 0.002750	10 0.026778 9999
3 66	20 20	3 66	0.324489 0.771726 0.853385 0.016671	0.024706 0.990951 0.966360 0.017341	0.024437 0.980136 0.929854 0.012970	0.022118 0.980209 0.931950 0.012944	0.017352 0.979648 0.981376 0.012610	0.006651 0.993327 0.991789 0.005196	0.026266 0.965772 0.988525 0.015717	0.007041 0.977333 0.990583 0.009105	0.005295 0.989535 0.988500 -0.002895	0.000242 0.976682 0.986040 0.005898	-0.010018 0.973438 0.990007 -0.007019	-0.023045 0.982152 0.980705 -0.005389	-0.005219 0.992898 0.989627 -0.004880	0 0.016671 9999
3 67	20 20	3 67	0.275664 0.771726 0.888534 0.020136	0.035956 0.990951 0.967113 0.027477	-0.003374 0.980136 0.988570 -0.005425	-0.005657 0.980209 0.986990 -0.008398	-0.012857 0.979648 0.987779 -0.005065	-0.010605 0.993327 0.961565 -0.005921	0.053915 0.965772 0.977416 0.027492	-0.041510 0.977333 0.971741 -0.027224	-0.020968 0.989535 0.964761 -0.006008	-0.020591 0.976682 0.984495 -0.010715	-0.005898 0.973438 0.989619 0.005682	0.020187 0.982152 0.985493 0.008111	-0.000729 0.992898 0.991822 -0.001997	6 0.023528 9999
3 68	20 20	3 68	0.271665 0.771726 0.883448 -0.003266	-0.018078 0.990951 0.972181 -0.009680	-0.024009 0.980136 0.985607 -0.022535	-0.026835 0.980209 0.985779 -0.025479	0.021937 0.979648 0.987328 0.016700	-0.010134 0.993327 0.964698 -0.005622	0.035285 0.965772 0.991154 0.029346	-0.032433 0.977333 0.968878 -0.012393	0.028773 0.989535 0.988726 0.029966	0.013511 0.976682 0.989096 0.014443	0.025127 0.973438 0.986983 0.011355	0.056233 0.982152 0.978139 0.036352	-0.002661 0.992898 0.990414 -0.003397	0 0.000000 9999
3 69	20 19	3 69	0.292326 0.771726 0.870832 0.007618	0.019618 0.990951 0.989389 0.017587	0.005170 0.980136 0.969911 0.008124	0.030616 0.980209 0.978612 0.033731	-0.020997 0.979648 0.977777 -0.018189	-0.002085 0.993327 0.988035 -0.004061	0.039717 0.965772 0.971105 0.017999	-0.000471 0.977333 0.972781 -0.012616	0.003993 0.989535 0.987263 -0.001505	0.013850 0.976682 0.971028 0.001758	-0.032906 0.973438 0.985525 -0.022040	-0.006769 0.982152 0.966101 -0.012805	0.000906 0.992898 0.990529 0.000880	4 -0.011771 9999
3 70	20 20	3 70	0.307275 0.771726 0.853352 0.015003	-0.033933 0.990951 0.984437 -0.037607	0.012936 0.980136 0.963025 0.001851	0.011784 0.980209 0.964370 0.002481	-0.002956 0.979648 0.985046 -0.001058	-0.015448 0.993327 0.989577 -0.010892	0.005376 0.965772 0.985797 0.000309	0.007083 0.977333 0.991173 0.008699	0.024993 0.989535 0.987917 0.020363	-0.015550 0.976682 0.988072 -0.005941	-0.014176 0.973438 0.989775 -0.018168	-0.041798 0.982152 0.986614 -0.030708	-0.003280 0.992898 0.987719 -0.004647	1 -0.023753 9999
3 71	20 20	3 71	0.268001 0.771726 0.859167 0.000060	-0.011980 0.990951 0.954633 -0.001583	0.018969 0.980136 0.989093 0.011200	0.018593 0.980209 0.988447 0.011051	0.016181 0.979648 0.985813 0.008610	-0.004121 0.993327 0.975382 0.001242	-0.024795 0.965772 0.979044 0.000116	-0.032445 0.977333 0.972651 -0.013117	0.006036 0.989535 0.985412 -0.000199	-0.017581 0.976682 0.986359 -0.011005	0.053644 0.973438 0.979421 0.025966	0.023302 0.982152 0.972970 0.006184	-0.003931 0.992898 0.990195 -0.005945	10 0.001248 9999
3 72	20 20	3 72	0.287138 0.771726 0.847578 0.016030	-0.004633 0.990951 0.959951 -0.016302	-0.012293 0.980136 0.987084 -0.016464	-0.013930 0.980209 0.986128 -0.015678	-0.017575 0.979648 0.979539 -0.006801	-0.010634 0.993327 0.978857 -0.012518	0.034562 0.965772 0.976340 0.011821	-0.048257 0.977333 0.978548 -0.037099	-0.021498 0.989535 0.967296 -0.010584	-0.027843 0.976682 0.984065 -0.024039	-0.013546 0.973438 0.984650 -0.001781	-0.003734 0.982152 0.985171 -0.007605	0.050716 0.992898 0.988240 0.047697	7 -0.024386 9999
3 73	20 12	3 73	0.062384 0.771726 0.979763 -0.011890	-0.000780 0.990951 0.988921 -0.000721	-0.003410 0.980136 0.975112 -0.003431	-0.003172 0.980209 0.984355 0.000188	0.000717 0.979648 0.984088 -0.000403	0.002143 0.993327 0.984465 0.007031	-0.017929 0.965772 0.979138 -0.006096	-0.008369 0.977333 0.981973 0.000298	-0.000164 0.989535 0.976294 -0.008732	-0.000412 0.976682 0.988569 0.008977	-0.007498 0.973438 0.990998 -0.002662	0.019355 0.982152 0.947306 0.013814	-0.000179 0.992898 0.978573 0.001005	0 0.000000 9999
3 74	20 19	3 74	0.229327 0.771726 0.896858 -0.002218	-0.014034 0.990951 0.984619 -0.009131	0.002553 0.980136 0.981103 0.004964	0.003934 0.980209 0.984331 0.006239	-0.012370 0.979648 0.981418 -0.015971	-0.007317 0.993327 0.977504 -0.001929	0.016852 0.965772 0.970495 -0.021243	-0.019843 0.977333 0.986273 -0.015912	0.012148 0.989535 0.986166 0.004983	-0.012822 0.976682 0.984393 -0.005643	0.052551 0.973438 0.963431 0.015441	0.021516 0.982152 0.977098 0.004825	0.023121 0.992898 0.990301 0.026794	0 0.000000 9999
3 75	20 17	3 75	0.290820 0.771726 0.869760 0.017822	0.021065 0.990951 0.980569 0.016079	0.000428 0.980136 0.991356 0.002460	-0.029523 0.980209 0.990234 -0.025599	-0.009526 0.979648 0.957064 -0.008420	0.007730 0.993327 0.975764 0.005196	-0.020748 0.965772 0.991068 -0.017013	0.036519 0.977333 0.954364 0.012232	0.019002 0.989535 0.979743 0.010699	0.030645 0.976682 0.973670 0.013036	-0.039055 0.973438 0.981925 -0.016749	0.010806 0.982152 0.986008 0.007778	0.000745 0.992898 0.990148 0.000354	3 -0.021359 9999
3 76	20 20	3 76	0.311158 0.771726 0.851490 0.016607	0.001840 0.990951 0.984546 -0.001191	-0.001823 0.980136 0.969546 0.003199	-0.003539 0.980209 0.967047 0.002460	-0.034725 0.979648 0.984815 -0.025427	0.001094 0.993327 0.979527 -0.002396	-0.018969 0.965772 0.982980 -0.024193	0.013127 0.977333 0.973475 0.006044	0.008710 0.989535 0.982196 -0.000845	-0.019353 0.976682 0.983997 -0.019318	-0.005768 0.973438 0.992780 0.005174	-0.006127 0.982152 0.987233 -0.008997	0.004800 0.992898 0.985067 0.002075	4 -0.020549 9999
3 77	20 19	3 77	0.295791 0.771726 0.882158 0.025806	0.006678 0.990951 0.989319 0.002593	-0.008860 0.980136 0.984311 -0.010884	-0.005420 0.980209 0.986492 -0.007394	0.011728 0.979648 0.970500 0.012605	0.011147 0.993327 0.983574 0.007085	0.008133 0.965772 0.990153 0.003718	0.020862 0.977333 0.975604 0.003627	-0.000805 0.989535 0.988854 -0.002416	0.007534 0.976682 0.985198 -0.004811	-0.018527 0.973438 0.988864 -0.002986	0.030617 0.982152 0.984122 0.024128	0.025958 0.992898 0.989313 0.028691	0 0.025806 9999
3 78	20 19	3 78	0.224656 0.771726 0.894799 -0.017759	0.004222 0.990951 0.964122 -0.003957	0.004440 0.980136 0.992006 0.011587	-0.005589 0.980209 0.992942 0.001636	-0.006363 0.979648 0.965633 -0.007456	-0.008006 0.993327 0.982896 -0.010447	-0.007409 0.965772 0.991115 -0.014530	-0.001721 0.977333 0.988910 -0.006746	-0.025119 0.989535 0.968774 -0.009506	-0.023860 0.976682 0.979922 -0.008843	-0.005720 0.973438 0.990235 0.003919	-0.015035 0.982152 0.987879 -0.020973	0.009912 0.992898 0.991206 0.011219	0 0.000000 9999
3 79	20 20	3 79	0.291146 0.771726 0.870857 0.007278	0.006895 0.990951 0.970406 0.000108	-0.000823 0.980136 0.952326 -0.016291	-0.000497 0.980209 0.953643 -0.013410	-0.005236 0.979648 0.967717 -0.011694	0.004407 0.993327 0.983927 0.000472	-0.018825 0.965772 0.988554 -0.009610	-0.020702 0.977333 0.981307 -0.014645	0.037913 0.989535 0.986842 0.032756	-0.023191 0.976682 0.984547 -0.017433	-0.022770 0.973438 0.988271 -0.009957	-0.057509 0.982152 0.969620 -0.037272	0.017108 0.992898 0.991399 0.020326	8 0.015440 9999
3 80	20 20	3 80	0.285697 0.771726 0.879032 0.009162	-0.006795 0.990951 0.990669 -0.000928	-0.024033 0.980136 0.971698 -0.018917	-0.022108 0.980209 0.970936 -0.017799	-0.016394 0.979648 0.988826 -0.019442	-0.006898 0.993327 0.974639 -0.002898	0.035656 0.965772 0.987393 0.022385	-0.045563 0.977333 0.975242 -0.033951	0.018052 0.989535 0.987138 0.006968	-0.008554 0.976682 0.988312 -0.009117	0.056388 0.973438 0.960428 0.020520	0.028871 0.982152 0.982713 0.014458	-0.001028 0.992898 0.986580 0.000318	7 -0.017637 9999
3 81	20 20	3 81	0.175378 0.771726 0.933669 -0.005260	-0.019732 0.990951 0.955262 -0.008431	0.004931 0.980136 0.990110 0.006415	0.005113 0.980209 0.990443 0.008074	-0.014151 0.979648 0.981192 -0.014118	-0.036682 0.993327 0.965184 -0.030024	0.007912 0.965772 0.992711 0.005489	-0.011771 0.977333 0.966264 0.007594	0.002531 0.989535 0.986120 0.000428	0.001146 0.976682 0.989243 0.013281	-0.009948 0.973438 0.989302 0.004168	0.004317 0.982152 0.971171 -0.015745	0.001912 0.992898 0.989864 0.004008	0 0.000000 9999
3 82	20 20	3 82	0.304135 0.771726 0.871882 0.019067	0.014071 0.990951 0.983529 0.010487	0.027214 0.980136 0.974438 0.024483	0.026958 0.980209 0.974988 0.025499	0.007501 0.979648 0.963938 0.002296	0.010718 0.993327 0.988086 0.009712	-0.006445 0.965772 0.990023 0.002824	0.002805 0.977333 0.985079 0.017436	0.015236 0.989535 0.986497 0.006570	0.000371 0.976682 0.986740 0.009814	-0.027826 0.973438 0.983152 -0.033175	-0.037696 0.982152 0.983208 -0.024752	0.005275 0.992898 0.991475 0.004235	0 0.019067 9999
3 83	20 20	3 83	0.294527 0.771726 0.868111 0.011607	0.001146 0.990951 0.988416 -0.001238	0.025820 0.980136 0.952839 0.025232	0.024639 0.980209 0.953921 0.024523	0.007893 0.979648 0.985026 0.004706	0.022420 0.993327 0.990408 0.018739	-0.001648 0.965772 0.985242 0.001872	-0.003040 0.977333 0.991616 -0.001971	-0.002908 0.989535 0.988266 -0.007388	0.005490 0.976682 0.991717 0.010468	0.007241 0.973438 0.991278 0.009003	-0.020430 0.982152 0.980613 -0.008893	0.000687 0.992898 0.994128 0.001262	0 0.011607 9999
3 84	20 20	3 84	0.312840 0.771726 0.857006 0.025321	-0.026582 0.990951 0.986310 -0.022811	-0.002800 0.980136 0.984073 -0.000309	-0.001917 0.980209 0.983423 0.001980	-0.014049 0.979648 0.984111 -0.011628	-0.004442 0.993327 0.988982 0.000485	0.046171 0.965772 0.975987 0.019055	0.011827 0.977333 0.982161 0.007134	-0.004314 0.989535 0.988593 -0.005394	-0.000688 0.976682 0.972415 -0.004712	-0.012991 0.973438 0.980739 -0.014689	-0.010383 0.982152 0.984618 -0.021575	-0.007657 0.992898 0.990926 -0.005693	0 0.025321 9999
3 85	20 20	3 85	0.323059 0.771726 0.840137 -0.002369	-0.008697 0.990951 0.984075 -0.004128	-0.022839 0.980136 0.971726 -0.014074	-0.021767 0.980209 0.974908 -0.013988	0.012756 0.979648 0.977761 0.012270	0.010324 0.993327 0.988515 0.011400	-0.006945 0.965772 0.984770 0.004476	-0.006451 0.977333 0.972338 0.008174	0.020277 0.989535 0.989937 0.014755	0.004221 0.976682 0.985471 0.012703	0.072582 0.973438 0.971055 0.050456	0.011079 0.982152 0.989862 0.009942	0.005216 0.992898 0.990989 0.004367	0 0.000000 9999
3 86	20 20	3 86	0.300633 0.771726 0.853247 0.016884	0.018903 0.990951 0.977784 0.008749	0.018209 0.980136 0.938737 0.010082	0.016847 0.980209 0.939629 0.008920	-0.010768 0.979648 0.977490 -0.006768	0.002292 0.993327 0.991394 0.001846	-0.017552 0.965772 0.986837 -0.005331	-0.021125 0.977333 0.988669 -0.014830	0.017249 0.989535 0.984671 0.011674	-0.013393 0.976682 0.984037 -0.002613	0.000996 0.973438 0.990625 -0.004045	-0.043142 0.982152 0.977628 -0.022531	0.005811 0.992898 0.986971 0.007683	0 0.016884 9999
3 87	20 20	3 87	0.295618 0.771726 0.859434 0.017038	0.018295 0.990951 0.975341 0.012871	-0.007420 0.980136 0.988756 -0.007135	-0.006574 0.980209 0.987360 -0.006701	-0.023868 0.979648 0.977931 -0.020350	-0.005707 0.993327 0.974689 -0.001434	0.011606 0.965772 0.988385 0.001088	-0.042059 0.977333 0.980693 -0.034264	-0.025524 0.989535 0.976141 -0.020655	-0.026015 0.976682 0.990625 -0.016090	-0.005706 0.973438 0.991520 -0.002694	0.013328 0.982152 0.987605 -0.000244	0.015027 0.992898 0.973227 0.014778	7 -0.024162 9999
3 88	20 20	3 88	0.338967 0.771726 0.844059 0.037733	0.004392 0.990951 0.979906 0.009098	-0.034534 0.980136 0.981439 -0.032675	-0.034299 0.980209 0.982011 -0.031778	0.004260 0.979648 0.983044 0.007995	0.011534 0.993327 0.981503 0.015589	0.035626 0.965772 0.984619 0.023432	-0.038870 0.977333 0.982242 -0.024974	0.010938 0.989535 0.986684 0.006702	-0.001723 0.976682 0.991175 0.003612	0.052687 0.973438 0.960219 0.022712	0.049329 0.982152 0.981225 0.034651	0.007580 0.992898 0.991649 0.008896	0 0.037733 192
3 89	20 20	3 89	0.196945 0.771726 0.914007 -0.003256	-0.018984 0.990951 0.947482 -0.005131	-0.017819 0.980136 0.989323 -0.023651	-0.017906 0.980209 0.986548 -0.021763	0.009805 0.979648 0.986909 0.005163	-0.025506 0.993327 0.959151 -0.014411	-0.000136 0.965772 0.988839 0.011338	-0.020779 0.977333 0.959867 0.002124	0.025374 0.989535 0.983829 0.022864	-0.007699 0.976682 0.985691 0.000033	-0.012990 0.973438 0.988378 0.001756	0.015625 0.982152 0.973229 0.000729	-0.007805 0.992898 0.991525 -0.005849	0 0.000000 9999
3 90	20 20	3 90	0.326886 0.771726 0.839035 0.025592	0.007827 0.990951 0.971117 0.016301	-0.000676 0.980136 0.984403 0.000791	-0.000489 0.980209 0.983943 0.000230	-0.030416 0.979648 0.987842 -0.031750	-0.009819 0.993327 0.979200 -0.012753	-0.033897 0.965772 0.988399 -0.021277	-0.006808 0.977333 0.986524 -0.008135	-0.001424 0.989535 0.990938 -0.001211	-0.039475 0.976682 0.987161 -0.033331	-0.023881 0.973438 0.985312 -0.022343	0.028156 0.982152 0.985939 0.012329	-0.008776 0.992898 0.988557 -0.009710	9 -0.029206 9999
3 91	20 20	3 91	0.306427 0.771726 0.822866 -0.020622	0.033039 0.990951 0.965137 0.025162	0.026638 0.980136 0.961378 0.017006	0.025137 0.980209 0.966495 0.017009	0.009834 0.979648 0.987050 0.009586	0.010881 0.993327 0.971089 0.006679	-0.007371 0.965772 0.992369 -0.012495	0.022066 0.977333 0.988506 0.012642	0.015747 0.989535 0.985211 0.005345	-0.004189 0.976682 0.987390 0.000679	0.005156 0.973438 0.990524 0.010267	0.002428 0.982152 0.976950 0.012692	-0.002085 0.992898 0.963592 -0.004171	0 0.000000 9999
3 92	20 19	3 92	0.308857 0.771726 0.844981 -0.010797	-0.007730 0.990951 0.973398 -0.001553	-0.007753 0.980136 0.973047 -0.013996	-0.006885 0.980209 0.972610 -0.014620	-0.006487 0.979648 0.989452 -0.006648	-0.010318 0.993327 0.972257 -0.006135	-0.007326 0.965772 0.988886 -0.013404	-0.011154 0.977333 0.974928 -0.003473	0.008174 0.989535 0.985392 0.002610	-0.017335 0.976682 0.986328 -0.007774	0.069375 0.973438 0.964041 0.040198	0.035191 0.982152 0.976069 0.015425	0.007634 0.992898 0.991666 0.007599	0 0.000000 9999
3 93	20 20	3 93	0.328764 0.771726 0.841788 0.028295	0.011914 0.990951 0.985831 0.012844	0.023576 0.980136 0.932852 0.012232	0.023207 0.980209 0.934324 0.011183	0.024886 0.979648 0.971635 0.013257	-0.011819 0.993327 0.983359 -0.014566	-0.032383 0.965772 0.983287 -0.033304	0.018571 0.977333 0.982422 0.009886	0.004975 0.989535 0.988036 -0.003921	-0.010124 0.976682 0.989243 -0.009913	0.020887 0.973438 0.990099 0.027072	-0.007089 0.982152 0.980606 -0.007010	0.001240 0.992898 0.989166 0.002629	6 -0.030698 9999
3 94	20 19	3 94	0.327051 0.771726 0.863292 0.038836	-0.006835 0.990951 0.989302 -0.001907	-0.041896 0.980136 0.953600 -0.026500	-0.041939 0.980209 0.952232 -0.027978	0.001328 0.979648 0.973616 0.002448	0.011187 0.993327 0.981466 0.005752	-0.056438 0.965772 0.963643 -0.015683	-0.012054 0.977333 0.988438 -0.011122	0.010101 0.989535 0.985634 0.003223	-0.010870 0.976682 0.989474 -0.002932	0.008081 0.973438 0.986221 0.002777	-0.019446 0.982152 0.980116 -0.005599	0.000772 0.992898 0.993001 0.002250	0 0.038836 176
3 95	20 20	3 95	0.340236 0.771726 0.830437 0.012885	0.001847 0.990951 0.986775 0.003719	0.007474 0.980136 0.962559 0.007736	0.005918 0.980209 0.963361 0.005745	0.018879 0.979648 0.973642 0.017772	-0.012291 0.993327 0.985781 -0.010855	0.002231 0.965772 0.989365 0.008845	-0.000017 0.977333 0.981701 0.011653	0.025169 0.989535 0.989494 0.019432	-0.009909 0.976682 0.989416 -0.001268	0.035184 0.973438 0.968658 0.013203	-0.010507 0.982152 0.989666 -0.013707	-0.004888 0.992898 0.989556 -0.003004	8 0.015823 9999
3 96	20 13	3 96	0.291223 0.771726 0.872864 0.008140	-0.006052 0.990951 0.988358 -0.010988	-0.041291 0.980136 0.765594 -0.022283	-0.014488 0.980209 0.983846 -0.008332	-0.012860 0.979648 0.937228 -0.004060	0.001118 0.993327 0.973846 -0.003592	-0.004687 0.965772 0.986391 0.008211	0.038917 0.977333 0.953599 0.013661	0.008720 0.989535 0.985684 -0.003022	0.047169 0.976682 0.967532 0.027249	-0.022646 0.973438 0.981204 -0.001755	0.036956 0.982152 0.643264 -0.019438	0.016342 0.992898 0.988982 0.018438	9 0.014893 9999
3 97	20 20	3 97	0.340834 0.771726 0.842840 0.031536	0.022549 0.990951 0.982361 0.018203	0.025714 0.980136 0.930138 0.021783	0.022056 0.980209 0.931216 0.017511	0.013449 0.979648 0.981260 0.008977	0.001374 0.993327 0.990220 -0.000709	0.012937 0.965772 0.986427 -0.006126	0.008508 0.977333 0.985149 0.007214	0.013074 0.989535 0.987588 0.005193	0.025081 0.976682 0.988634 0.018836	-0.004569 0.973438 0.989987 -0.006024	-0.037083 0.982152 0.982854 -0.030029	-0.005565 0.992898 0.992918 -0.004126	0 0.031536 9999
3 98	20 19	3 98	0.332420 0.771726 0.847769 0.015452	0.012652 0.990951 0.986406 0.012745	-0.002982 0.980136 0.968951 0.004835	-0.001843 0.980209 0.968166 0.005941	0.027848 0.979648 0.980474 0.025211	0.006587 0.993327 0.989197 0.004867	-0.021002 0.965772 0.983379 -0.001969	-0.028231 0.977333 0.987609 -0.017632	0.020117 0.989535 0.986670 0.016293	0.017777 0.976682 0.989607 0.025345	0.006877 0.973438 0.976325 -0.018565	0.039928 0.982152 0.992179 0.033462	0.012628 0.992898 0.989533 0.014462	11 0.022739 9999
3 99	20 19	3 99	0.300500 0.771726 0.867167 0.025269	0.015736 0.990951 0.981337 0.009074	0.010398 0.980136 0.979043 0.009592	-0.006916 0.980209 0.981693 -0.008069	-0.009863 0.979648 0.979909 -0.015111	0.004916 0.993327 0.976482 -0.001124	0.009163 0.965772 0.992742 0.004148	-0.006566 0.977333 0.987032 -0.016459	-0.004321 0.989535 0.979291 0.005075	-0.006771 0.976682 0.983510 0.000968	-0.017268 0.973438 0.991274 -0.006055	-0.001602 0.982152 0.989249 -0.011542	0.008035 0.992898 0.942216 -0.000143	0 0.025269 9999
3 100	20 11	3 100	0.357427 0.771726 0.841259 0.042255	0.000736 0.990951 0.980354 -0.004928	-0.033828 0.980136 0.763038 0.001554	-0.009674 0.980209 0.977996 -0.005375	-0.034687 0.979648 0.957371 -0.029131	0.007976 0.993327 0.987571 0.007377	0.033671 0.965772 0.975618 0.011951	0.023393 0.977333 0.937613 0.003106	0.023295 0.989535 0.985052 0.012848	-0.004862 0.976682 0.973680 -0.015448	-0.024780 0.973438 0.985437 -0.006959	0.066899 0.982152 0.632409 0.032067	0.010577 0.992898 0.987078 0.016083	0 0.042255 138
3 101	20 18	3 101	0.331983 0.771726 0.837279 -0.001902	0.016153 0.990951 0.983008 0.010416	0.002691 0.980136 0.959118 0.005776	0.002509 0.980209 0.958468 0.006108	0.009344 0.979648 0.954242 0.007822	0.013049 0.993327 0.976622 0.010089	-0.057730 0.965772 0.971203 -0.026811	-0.006756 0.977333 0.991088 -0.001057	0.030196 0.989535 0.985105 0.023128	-0.018784 0.976682 0.989590 -0.005734	0.004595 0.973438 0.988703 0.008881	-0.025061 0.982152 0.972006 -0.003906	-0.002038 0.992898 0.990898 -0.003425	0 0.000000 9999
3 102	20 20	3 102	0.320872 0.771726 0.816700 0.011953	-0.016053 0.990951 0.988438 -0.010364	-0.012435 0.980136 0.985086 -0.016831	-0.011068 0.980209 0.986338 -0.013588	-0.012755 0.979648 0.976758 -0.014055	-0.014996 0.993327 0.990085 -0.010306	-0.015209 0.965772 0.987259 -0.014200	-0.016029 0.977333 0.983547 -0.004762	0.010271 0.989535 0.992628 0.011221	-0.030787 0.976682 0.980812 -0.018697	0.046556 0.973438 0.958597 0.011218	0.002417 0.982152 0.982205 -0.007931	0.006232 0.992898 0.980104 0.003443	9 -0.014949 9999
3 103	20 20	3 103	0.353850 0.771726 0.788837 0.017690	0.016868 0.990951 0.988233 0.013612	0.012745 0.980136 0.987033 0.009378	0.012206 0.980209 0.990871 0.010005	-0.024213 0.979648 0.982378 -0.019940	-0.001340 0.993327 0.985415 -0.000363	0.005039 0.965772 0.985683 -0.006164	0.005707 0.977333 0.986898 0.001886	0.004395 0.989535 0.991639 0.004426	-0.002631 0.976682 0.986967 0.002229	0.002608 0.973438 0.972866 -0.011609	0.008379 0.982152 0.986643 -0.005638	0.009945 0.992898 0.938916 0.004301	0 0.017690 9999
4 5	19 20	4 5	0.313652 0.806902 0.829597 0.017969	-0.011778 0.991648 0.978443 -0.011843	0.002194 0.970435 0.992766 -0.001075	0.007419 0.970388 0.992614 0.002897	-0.155803 0.964724 0.956083 -0.133025	0.025113 0.984057 0.985342 0.014093	-0.024356 0.975740 0.975977 -0.030718	-0.100499 0.978692 0.954911 -0.101510	0.009525 0.993515 0.988991 0.004518	-0.138809 0.974668 0.954876 -0.126608	-0.063609 0.979354 0.977311 -0.067311	-0.007807 0.987432 0.981933 -0.008113	-0.013925 0.991934 0.991972 -0.012651	4 -0.048891 -9
4 6	19 20	4 6	0.316908 0.806902 0.837527 0.011553	-0.009513 0.991648 0.970294 -0.012661	-0.051700 0.970435 0.984430 -0.053408	-0.052559 0.970388 0.985461 -0.052896	-0.039606 0.964724 0.988879 -0.041633	-0.024399 0.984057 0.971145 -0.011015	-0.069296 0.975740 0.976192 -0.063856	-0.060374 0.978692 0.979273 -0.053212	0.011980 0.993515 0.986379 0.007787	-0.011138 0.974668 0.980656 -0.017732	0.066851 0.979354 0.938280 0.035679	-0.009263 0.987432 0.973468 -0.005313	0.008049 0.991934 0.988489 0.006628	6 -0.027161 9999
4 7	19 20	4 7	0.302451 0.806902 0.839933 0.000671	0.014741 0.991648 0.985269 0.015576	-0.002261 0.970435 0.960894 -0.024205	-0.001626 0.970388 0.962496 -0.021708	0.000718 0.964724 0.979964 -0.026812	-0.017669 0.984057 0.988668 -0.009582	-0.021747 0.975740 0.977384 -0.030726	0.013462 0.978692 0.975226 0.004262	0.002677 0.993515 0.989953 0.001355	-0.000037 0.974668 0.986848 -0.006545	0.031402 0.979354 0.985768 0.019616	-0.027311 0.987432 0.985227 -0.031814	-0.006365 0.991934 0.993619 -0.005457	6 -0.004541 9999
4 8	19 20	4 8	0.315929 0.806902 0.850342 0.035606	0.001864 0.991648 0.985738 0.000674	-0.006011 0.970435 0.975677 -0.015023	-0.007494 0.970388 0.975834 -0.014599	-0.008369 0.964724 0.978393 -0.031194	-0.027763 0.984057 0.982131 -0.023113	-0.025906 0.975740 0.965832 -0.032619	-0.002665 0.978692 0.985137 -0.005237	0.009947 0.993515 0.988955 0.004129	-0.012246 0.974668 0.982173 -0.017644	0.018871 0.979354 0.981002 0.011856	-0.028267 0.987432 0.987236 -0.023976	0.017302 0.991934 0.995038 0.017069	0 0.035606 -9
4 9	19 19	4 9	0.293925 0.806902 0.872088 0.030599	-0.006466 0.991648 0.991908 -0.005769	-0.012904 0.970435 0.968082 -0.019068	-0.012379 0.970388 0.970546 -0.017868	0.012370 0.964724 0.983063 -0.003083	-0.051021 0.984057 0.969205 -0.027529	-0.021474 0.975740 0.981889 -0.015489	0.002857 0.978692 0.976187 -0.006330	0.010578 0.993515 0.989317 0.007642	-0.008306 0.974668 0.988499 -0.016097	0.040874 0.979354 0.975402 0.018016	-0.023748 0.987432 0.988007 -0.015674	-0.002025 0.991934 0.992333 -0.003246	0 0.030599 9999
4 10	19 17	4 10	0.227484 0.806902 0.877510 -0.016789	0.030799 0.991648 0.971630 0.031382	0.011367 0.970435 0.988013 0.013184	0.020622 0.970388 0.989682 0.012457	-0.033321 0.964724 0.932662 0.002340	0.004871 0.984057 0.974023 -0.006901	0.003757 0.975740 0.985797 0.010283	0.009453 0.978692 0.981830 0.002280	-0.009657 0.993515 0.960988 -0.000835	0.002287 0.974668 0.966425 -0.013892	-0.019894 0.979354 0.987894 -0.004646	0.024315 0.987432 0.980401 0.029229	0.024932 0.991934 0.989654 0.026012	0 0.000000 9999
4 11	19 20	4 11	0.309499 0.806902 0.849239 0.031292	-0.006958 0.991648 0.987593 -0.007802	0.072287 0.970435 0.925917 0.049229	0.072815 0.970388 0.926030 0.050676	0.010041 0.964724 0.969566 -0.015391	0.030028 0.984057 0.984513 0.024238	0.027064 0.975740 0.966694 0.019096	-0.026941 0.978692 0.980291 -0.018070	-0.010856 0.993515 0.985191 -0.016658	-0.012612 0.974668 0.986063 -0.016086	0.002799 0.979354 0.986673 0.003242	0.008064 0.987432 0.978913 0.000797	-0.004288 0.991934 0.989560 -0.006043	0 0.031292 9999
4 12	19 20	4 12	0.331294 0.806902 0.839388 0.044710	0.004692 0.991648 0.991670 0.004387	-0.002562 0.970435 0.970011 -0.004970	-0.002282 0.970388 0.970612 -0.003887	0.030207 0.964724 0.976082 0.008157	-0.016921 0.984057 0.987826 -0.019904	0.010019 0.975740 0.979622 0.007167	0.001397 0.978692 0.990072 0.006570	0.019038 0.993515 0.987005 0.015553	0.016778 0.974668 0.988629 0.011553	0.060754 0.979354 0.976142 0.042515	0.000462 0.987432 0.991487 0.001304	0.017984 0.991934 0.991073 0.018408	0 0.044710 116
4 13	19 20	4 13	0.318096 0.806902 0.834062 0.019832	-0.013512 0.991648 0.990035 -0.016770	0.002673 0.970435 0.962645 -0.009444	0.000804 0.970388 0.964281 -0.013834	0.011659 0.964724 0.980780 0.002124	-0.000199 0.984057 0.979570 -0.004995	-0.010668 0.975740 0.982700 -0.010257	0.021977 0.978692 0.981371 0.013076	0.011715 0.993515 0.983769 0.009248	0.034789 0.974668 0.984860 0.025515	-0.007301 0.979354 0.985613 -0.015156	-0.011220 0.987432 0.984346 -0.003952	-0.017310 0.991934 0.945767 -0.017743	9 0.022495 9999
4 14	19 20	4 14	0.280761 0.806902 0.838930 -0.002325	-0.002690 0.991648 0.981800 -0.005533	0.000413 0.970435 0.990523 -0.006346	0.001372 0.970388 0.989929 -0.005002	-0.025200 0.964724 0.972431 -0.005794	0.001300 0.984057 0.990947 0.000996	-0.043385 0.975740 0.969930 -0.039352	0.018114 0.978692 0.959731 0.016244	0.009631 0.993515 0.980365 0.004662	0.005500 0.974668 0.964004 0.017520	0.007354 0.979354 0.986048 0.020797	0.010511 0.987432 0.987807 0.009310	0.018602 0.991934 0.987082 0.016599	0 0.000000 9999
4 15	19 20	4 15	0.299617 0.806902 0.838793 0.016747	-0.005066 0.991648 0.987734 -0.004821	-0.017290 0.970435 0.976335 -0.002655	-0.017772 0.970388 0.976742 -0.004019	0.030775 0.964724 0.979133 0.019013	-0.000866 0.984057 0.989999 0.006632	-0.003080 0.975740 0.986134 -0.004711	-0.001583 0.978692 0.982158 0.001669	0.018833 0.993515 0.986685 0.019375	-0.010844 0.974668 0.987641 -0.009370	0.036112 0.979354 0.964684 0.017378	-0.010400 0.987432 0.986905 -0.009126	-0.014837 0.991934 0.988236 -0.014096	8 0.018013 9999
4 16	19 20	4 16	0.314938 0.806902 0.845601 0.031417	-0.002311 0.991648 0.981949 -0.002426	0.011947 0.970435 0.970719 0.017368	0.009900 0.970388 0.970112 0.014100	0.003430 0.964724 0.985617 -0.006821	-0.040998 0.984057 0.980207 -0.030658	0.001317 0.975740 0.988284 0.002621	-0.017271 0.978692 0.970886 -0.014549	0.038972 0.993515 0.985755 0.035741	0.001609 0.974668 0.989620 -0.001051	0.063317 0.979354 0.964466 0.042736	0.005094 0.987432 0.990494 0.006318	0.036704 0.991934 0.989617 0.034327	10 0.036642 212
4 17	19 20	4 17	0.278029 0.806902 0.864585 -0.001288	0.012032 0.991648 0.982847 0.011351	0.008628 0.970435 0.979151 0.009732	0.009387 0.970388 0.979608 0.009339	0.018296 0.964724 0.991075 0.015772	-0.020933 0.984057 0.981011 -0.010636	0.015095 0.975740 0.988444 0.022344	-0.003391 0.978692 0.972979 -0.000489	0.016609 0.993515 0.991058 0.016876	0.017261 0.974668 0.986528 0.009230	0.009288 0.979354 0.966450 -0.008127	-0.011483 0.987432 0.982923 -0.005164	0.002072 0.991934 0.986418 0.006096	0 0.000000 9999
4 18	19 20	4 18	0.267866 0.806902 0.884853 0.016594	0.006225 0.991648 0.986284 0.009203	0.001175 0.970435 0.966383 0.008695	0.002034 0.970388 0.966137 0.006840	0.024482 0.964724 0.978839 0.003757	0.016637 0.984057 0.986350 0.010276	0.016061 0.975740 0.986590 0.005485	-0.006969 0.978692 0.987815 -0.009032	0.005423 0.993515 0.985698 0.000686	-0.004113 0.974668 0.992654 -0.010351	-0.007811 0.979354 0.991139 -0.003001	0.014994 0.987432 0.983566 0.009147	-0.015474 0.991934 0.992646 -0.015661	0 0.016594 9999
4 19	19 20	4 19	0.240855 0.806902 0.882010 -0.002548	0.004858 0.991648 0.985683 0.004436	0.005558 0.970435 0.976085 -0.004573	0.009141 0.970388 0.977868 -0.001187	0.006330 0.964724 0.985130 0.001226	-0.005669 0.984057 0.980118 0.004672	-0.030754 0.975740 0.984388 -0.030196	-0.007768 0.978692 0.979073 -0.010779	-0.008235 0.993515 0.988306 -0.007619	0.000765 0.974668 0.987281 -0.004180	-0.004908 0.979354 0.988594 -0.004619	-0.013114 0.987432 0.988676 -0.007758	-0.003694 0.991934 0.987696 -0.003556	0 0.000000 9999
4 20	19 20	4 20	0.243254 0.806902 0.879131 -0.000282	0.012139 0.991648 0.986440 0.011020	-0.004817 0.970435 0.984484 -0.011541	-0.028614 0.970388 0.981650 -0.019460	-0.015984 0.964724 0.979455 0.007675	0.012806 0.984057 0.991697 0.010210	-0.000069 0.975740 0.967955 0.001415	0.010590 0.978692 0.976267 0.015898	0.008082 0.993515 0.989141 0.009775	-0.007521 0.974668 0.979075 0.004402	-0.005139 0.979354 0.986933 0.005317	0.003358 0.987432 0.983721 0.003252	0.008760 0.991934 0.992843 0.009009	0 0.000000 9999
4 21	19 18	4 21	0.254463 0.806902 0.881838 0.006075	-0.004075 0.991648 0.985484 -0.002505	0.001280 0.970435 0.995222 -0.000100	0.001774 0.970388 0.981850 -0.000703	-0.050113 0.964724 0.975618 -0.023463	0.006490 0.984057 0.987705 -0.000941	0.000994 0.975740 0.986366 -0.004308	0.007952 0.978692 0.967725 0.010036	-0.001223 0.993515 0.986571 -0.004064	-0.002624 0.974668 0.977288 0.008737	-0.003763 0.979354 0.992322 0.000698	-0.000856 0.987432 0.992578 0.001669	0.012461 0.991934 0.989577 0.012363	4 -0.011939 9999
4 22	19 15	4 22	0.229601 0.806902 0.881131 -0.010634	-0.017577 0.991648 0.987283 -0.016415	0.000620 0.970435 0.996045 -0.003753	-0.001087 0.970388 0.995550 -0.004489	0.004587 0.964724 0.990628 0.005637	-0.006029 0.984057 0.987665 0.002050	-0.007825 0.975740 0.971587 -0.005167	-0.002903 0.978692 0.991406 -0.003564	0.000021 0.993515 0.987155 -0.005492	-0.003716 0.974668 0.983553 -0.003008	-0.015777 0.979354 0.990368 -0.011896	-0.004412 0.987432 0.994191 -0.002119	-0.013213 0.991934 0.993858 -0.015577	0 0.000000 9999
4 23	19 19	4 23	0.285344 0.806902 0.820549 0.015022	0.002187 0.991648 0.985663 -0.003449	-0.004898 0.970435 0.964514 -0.031465	-0.003958 0.970388 0.961549 -0.031777	0.001122 0.964724 0.972402 -0.011025	0.022816 0.984057 0.981291 0.011297	-0.036461 0.975740 0.972508 -0.039179	-0.000509 0.978692 0.972004 -0.001316	-0.002487 0.993515 0.979574 -0.004583	-0.005397 0.974668 0.978777 -0.012460	0.014620 0.979354 0.989588 0.018121	0.007277 0.987432 0.975067 0.004890	0.003891 0.991934 0.975442 0.010698	6 -0.024260 9999
4 24	19 16	4 24	0.180497 0.806902 0.923392 0.002514	0.007809 0.991648 0.976790 0.012019	-0.005500 0.970435 0.953282 -0.014564	0.006567 0.970388 0.987481 -0.003495	-0.023953 0.964724 0.972690 0.001158	0.005284 0.984057 0.983597 -0.005712	0.001771 0.975740 0.985578 0.002376	0.009757 0.978692 0.984131 0.010055	-0.001898 0.993515 0.974338 0.006408	0.020469 0.974668 0.978810 0.010333	-0.000910 0.979354 0.992958 0.000730	-0.007958 0.987432 0.951714 -0.001751	-0.000682 0.991934 0.992649 -0.000685	2 -0.006051 9999
4 25	19 20	4 25	0.248311 0.806902 0.886754 0.020017	-0.027242 0.991648 0.970601 -0.029513	-0.001186 0.970435 0.975046 -0.017158	-0.040460 0.970388 0.981956 -0.042142	-0.029734 0.964724 0.974559 -0.014059	-0.068826 0.984057 0.970573 -0.053481	-0.029853 0.975740 0.971595 -0.025831	-0.028356 0.978692 0.979554 -0.026471	-0.005824 0.993515 0.966275 0.003259	0.007095 0.974668 0.982566 0.001096	-0.019899 0.979354 0.985591 -0.010952	-0.004691 0.987432 0.976314 -0.002383	0.011138 0.991934 0.991117 0.007824	3 -0.029044 9999
4 26	19 20	4 26	0.224529 0.806902 0.834175 0.011279	-0.003027 0.991648 0.949969 -0.002821	0.008413 0.970435 0.982164 0.007945	0.011226 0.970388 0.986192 0.011261	0.022092 0.964724 0.984994 0.010270	0.013010 0.984057 0.982312 0.004134	0.015134 0.975740 0.980797 0.010309	-0.011982 0.978692 0.976701 -0.010068	0.016486 0.993515 0.983564 0.015080	0.009504 0.974668 0.972305 0.004734	0.030473 0.979354 0.979716 0.029042	-0.023503 0.987432 0.982541 -0.019774	-0.009601 0.991934 0.982849 -0.010611	10 0.018099 9999
4 27	19 20	4 27	0.260140 0.806902 0.888627 0.034786	0.000607 0.991648 0.986490 0.002320	-0.034725 0.970435 0.980572 -0.041430	-0.034139 0.970388 0.983191 -0.041510	0.009427 0.964724 0.990007 0.004547	-0.047272 0.984057 0.974041 -0.033743	0.022613 0.975740 0.985974 0.018096	-0.002752 0.978692 0.981322 -0.003111	-0.003313 0.993515 0.982800 -0.007979	-0.015974 0.974668 0.989588 -0.016873	0.002025 0.979354 0.978687 -0.005719	-0.021043 0.987432 0.981629 -0.018138	-0.001233 0.991934 0.984003 -0.003361	3 -0.038000 189
4 28	19 20	4 28	0.199396 0.806902 0.838498 -0.013459	0.008864 0.991648 0.938948 0.014055	0.012661 0.970435 0.987040 0.005908	-0.026318 0.970388 0.954571 -0.007917	-0.020387 0.964724 0.971786 -0.000675	0.016307 0.984057 0.982767 0.012212	-0.003221 0.975740 0.979152 0.001425	0.014442 0.978692 0.963193 0.019525	-0.006591 0.993515 0.960141 0.005117	0.014639 0.974668 0.986862 0.007887	-0.006862 0.979354 0.981166 -0.006239	-0.008435 0.987432 0.984868 -0.005089	-0.008925 0.991934 0.986398 -0.008313	0 0.000000 9999
4 29	19 20	4 29	0.118401 0.806902 0.884436 -0.011986	-0.001331 0.991648 0.981159 -0.000132	-0.040337 0.970435 0.982040 -0.039473	-0.038362 0.970388 0.982736 -0.037443	-0.029553 0.964724 0.935538 -0.004324	-0.008293 0.984057 0.961451 0.007826	-0.015575 0.975740 0.966071 -0.004876	0.022937 0.978692 0.985068 0.020245	-0.002509 0.993515 0.986576 -0.006145	0.014943 0.974668 0.980806 0.008336	-0.014430 0.979354 0.972886 -0.007546	-0.026270 0.987432 0.984986 -0.019322	-0.008496 0.991934 0.991543 -0.008125	0 0.000000 9999
4 30	19 20	4 30	0.255646 0.806902 0.871745 0.026882	0.004426 0.991648 0.950397 0.000719	0.016496 0.970435 0.986370 0.009325	0.015459 0.970388 0.985106 0.006802	0.012991 0.964724 0.991066 0.016434	-0.020351 0.984057 0.970425 -0.001688	0.023497 0.975740 0.986883 0.020230	0.019451 0.978692 0.970837 0.020008	-0.008945 0.993515 0.984031 -0.012491	0.014391 0.974668 0.987030 0.011607	0.001178 0.979354 0.985831 0.007154	-0.009272 0.987432 0.982574 -0.000938	-0.008775 0.991934 0.988646 -0.008480	0 0.026882 9999
4 31	19 20	4 31	0.233863 0.806902 0.842126 0.003936	-0.005588 0.991648 0.986853 -0.005477	-0.032440 0.970435 0.981619 -0.033733	-0.023857 0.970388 0.981542 -0.026985	0.014190 0.964724 0.979509 0.004560	-0.009204 0.984057 0.978222 -0.013662	-0.004807 0.975740 0.971813 -0.006819	-0.008607 0.978692 0.973764 -0.003480	-0.009945 0.993515 0.956856 -0.004002	-0.008122 0.974668 0.985116 -0.008642	-0.008392 0.979354 0.989694 -0.000394	0.007038 0.987432 0.983406 0.017114	-0.022146 0.991934 0.972016 -0.018073	2 -0.011523 9999
4 32	19 18	4 32	0.105174 0.806902 0.901990 -0.001492	-0.008892 0.991648 0.985023 -0.008012	0.006155 0.970435 0.952156 0.003564	-0.006034 0.970388 0.985746 -0.007579	-0.031524 0.964724 0.932487 -0.010772	-0.016799 0.984057 0.960477 -0.007036	-0.018547 0.975740 0.960890 -0.015132	0.001461 0.978692 0.975427 -0.005220	0.003906 0.993515 0.990705 -0.000928	-0.005698 0.974668 0.987136 -0.006898	-0.009650 0.979354 0.972722 -0.000003	-0.020779 0.987432 0.946911 -0.015272	-0.001327 0.991934 0.990168 -0.002113	0 0.000000 9999
4 33	19 20	4 33	0.302389 0.806902 0.852468 0.028673	-0.019600 0.991648 0.959996 -0.016465	-0.036096 0.970435 0.958607 -0.015790	-0.037945 0.970388 0.957044 -0.019806	0.023354 0.964724 0.974266 -0.001319	0.021384 0.984057 0.990167 0.020170	0.012593 0.975740 0.989286 0.012158	0.005033 0.978692 0.982717 0.004577	-0.015605 0.993515 0.981172 -0.020756	0.005265 0.974668 0.980048 -0.002364	-0.002850 0.979354 0.989713 0.005971	0.024085 0.987432 0.969773 0.019580	-0.007062 0.991934 0.986322 -0.005993	0 0.028673 9999
4 34	19 20	4 34	0.290922 0.806902 0.861528 0.021908	0.012071 0.991648 0.982036 0.011944	-0.056490 0.970435 0.969800 -0.036864	-0.057699 0.970388 0.968536 -0.039066	-0.004204 0.964724 0.988012 -0.010161	-0.003705 0.984057 0.981644 -0.004086	-0.034049 0.975740 0.989356 -0.028465	-0.005698 0.978692 0.988140 -0.005835	0.030581 0.993515 0.989813 0.029663	0.000435 0.974668 0.983739 -0.008571	-0.013411 0.979354 0.986411 -0.020332	-0.000581 0.987432 0.987066 -0.005465	0.032780 0.991934 0.982592 0.035593	3 -0.029255 9999
4 35	19 20	4 35	0.288465 0.806902 0.860061 0.029360	0.002714 0.991648 0.976169 0.005245	0.000140 0.970435 0.984426 -0.003683	0.010955 0.970388 0.987566 0.005370	-0.042305 0.964724 0.970729 -0.011445	0.024441 0.984057 0.974760 0.015190	0.013834 0.975740 0.987974 0.019747	0.001794 0.978692 0.957905 0.003578	0.009026 0.993515 0.978566 0.007887	0.004174 0.974668 0.987106 0.012362	-0.018627 0.979354 0.983605 -0.010806	0.001535 0.987432 0.973979 0.005359	0.004959 0.991934 0.976173 0.005919	0 0.029360 9999
4 36	19 20	4 36	0.296718 0.806902 0.855479 0.023156	-0.003515 0.991648 0.975166 -0.005271	-0.005350 0.970435 0.966567 -0.017439	-0.005814 0.970388 0.970230 -0.019877	0.002549 0.964724 0.987576 -0.005056	0.016615 0.984057 0.978954 0.002776	-0.019579 0.975740 0.990482 -0.018671	-0.009941 0.978692 0.989174 -0.007994	-0.004687 0.993515 0.982410 -0.006086	0.013259 0.974668 0.980508 0.002990	-0.001844 0.979354 0.990157 -0.004489	-0.021669 0.987432 0.984642 -0.013816	-0.009865 0.991934 0.992235 -0.010286	0 0.023156 9999
4 37	19 20	4 37	0.196813 0.806902 0.897573 -0.004108	-0.002146 0.991648 0.988195 -0.003970	-0.010499 0.970435 0.986333 -0.007236	-0.010475 0.970388 0.986806 -0.006471	0.031847 0.964724 0.984091 0.018202	-0.029367 0.984057 0.953335 -0.006258	0.017902 0.975740 0.975592 0.014916	0.018571 0.978692 0.964130 0.021320	0.016334 0.993515 0.990382 0.013905	0.030649 0.974668 0.986878 0.028269	-0.022626 0.979354 0.984147 -0.009062	-0.025851 0.987432 0.976071 -0.020920	0.010469 0.991934 0.991796 0.010805	0 0.000000 9999
4 38	19 20	4 38	0.290952 0.806902 0.857937 0.017733	-0.009974 0.991648 0.987321 -0.010815	0.026368 0.970435 0.966582 0.006594	0.026202 0.970388 0.967739 0.006164	0.014763 0.964724 0.984886 0.009562	-0.022584 0.984057 0.987741 -0.015662	0.025622 0.975740 0.976037 0.023273	-0.010319 0.978692 0.986868 -0.005932	-0.002086 0.993515 0.991298 -0.004899	0.002264 0.974668 0.988457 0.003842	-0.014095 0.979354 0.978612 -0.026435	0.012227 0.987432 0.984407 0.015575	-0.001680 0.991934 0.992181 -0.001948	6 0.020315 9999
4 39	19 16	4 39	0.262310 0.806902 0.899976 0.034631	0.018736 0.991648 0.979674 0.017884	-0.011711 0.970435 0.989808 -0.012397	-0.011142 0.970388 0.984521 -0.008056	-0.017766 0.964724 0.981874 -0.008158	-0.014409 0.984057 0.985834 -0.010427	0.003527 0.975740 0.990272 0.004658	-0.010020 0.978692 0.986053 -0.009310	-0.004520 0.993515 0.973112 0.000619	-0.007830 0.974668 0.986037 -0.007499	-0.006666 0.979354 0.992305 -0.006836	0.002469 0.987432 0.990246 0.000330	-0.007592 0.991934 0.990112 -0.007572	0 0.034631 254
4 40	19 20	4 40	0.267037 0.806902 0.883153 0.011139	-0.022919 0.991648 0.991863 -0.021274	0.035819 0.970435 0.947989 -0.009634	0.037503 0.970388 0.947986 -0.007989	0.054221 0.964724 0.968047 0.029807	0.018392 0.984057 0.962252 -0.006630	0.031994 0.975740 0.954686 0.021081	-0.033706 0.978692 0.989507 -0.028692	-0.005190 0.993515 0.987089 -0.007884	0.014178 0.974668 0.986114 0.005946	-0.022424 0.979354 0.987093 -0.014310	0.016347 0.987432 0.969713 0.007769	-0.001782 0.991934 0.993719 -0.000625	4 0.018221 9999
4 41	19 20	4 41	0.286230 0.806902 0.857473 0.011967	-0.028243 0.991648 0.984485 -0.027114	-0.023799 0.970435 0.934973 -0.038440	-0.023080 0.970388 0.935761 -0.037919	0.042500 0.964724 0.968579 0.012957	0.026298 0.984057 0.974617 0.010196	-0.001902 0.975740 0.972305 -0.010993	-0.007429 0.978692 0.991348 -0.007292	0.012005 0.993515 0.992365 0.010824	0.019344 0.974668 0.989120 0.011761	-0.012887 0.979354 0.991208 -0.010727	-0.000620 0.987432 0.983249 -0.008276	-0.001738 0.991934 0.992773 0.000873	2 -0.021448 9999
4 42	19 20	4 42	0.257927 0.806902 0.886496 0.014034	0.008412 0.991648 0.985268 0.008296	-0.000779 0.970435 0.991005 -0.001251	-0.002097 0.970388 0.992028 -0.003763	-0.020097 0.964724 0.960384 0.006999	0.023381 0.984057 0.982537 0.010324	0.011963 0.975740 0.988786 0.005346	0.016832 0.978692 0.959795 0.015734	0.010250 0.993515 0.982341 0.005447	-0.005442 0.974668 0.973456 -0.001367	-0.017623 0.979354 0.989507 -0.006325	0.012082 0.987432 0.986082 0.010515	-0.006319 0.991934 0.991876 -0.005192	7 0.014860 9999
4 43	19 20	4 43	0.233702 0.806902 0.905509 0.014057	0.007238 0.991648 0.965997 0.005537	0.007786 0.970435 0.983445 0.001738	0.008614 0.970388 0.984421 0.002055	-0.017460 0.964724 0.985302 -0.014182	0.035195 0.984057 0.979176 0.024753	0.011614 0.975740 0.989994 0.006919	-0.013134 0.978692 0.986914 -0.008259	-0.007278 0.993515 0.987483 -0.010772	0.007264 0.974668 0.984238 -0.001098	-0.023786 0.979354 0.986654 -0.019190	-0.002873 0.987432 0.985257 0.000181	-0.013386 0.991934 0.991910 -0.012055	4 -0.014119 9999
4 44	19 20	4 44	0.277922 0.806902 0.873869 0.014791	-0.002330 0.991648 0.988402 -0.005400	-0.021537 0.970435 0.971610 -0.017795	-0.021472 0.970388 0.971098 -0.021113	0.050794 0.964724 0.966660 0.019669	0.019279 0.984057 0.980039 0.011415	-0.009882 0.975740 0.977158 -0.011386	-0.011126 0.978692 0.990305 -0.008730	0.000427 0.993515 0.990059 -0.004550	-0.006549 0.974668 0.987669 -0.013072	0.013254 0.979354 0.991433 0.008522	0.014412 0.987432 0.980499 0.013221	0.013289 0.991934 0.992925 0.012937	3 -0.017672 9999
4 45	19 20	4 45	0.264637 0.806902 0.855493 -0.012868	0.007306 0.991648 0.991048 0.004052	0.002675 0.970435 0.930748 -0.011872	0.003218 0.970388 0.930926 -0.012587	0.034953 0.964724 0.973017 0.012595	0.003919 0.984057 0.965584 -0.003754	-0.023186 0.975740 0.963490 -0.018501	-0.004557 0.978692 0.989856 0.000484	0.005819 0.993515 0.988240 0.002559	0.003929 0.974668 0.981222 0.000171	-0.006811 0.979354 0.983825 -0.006182	-0.025802 0.987432 0.975680 -0.020007	-0.000026 0.991934 0.987976 -0.000887	0 0.000000 9999
4 46	19 20	4 46	0.274825 0.806902 0.875997 0.016545	-0.018512 0.991648 0.970272 -0.016666	0.008190 0.970435 0.989657 0.000569	0.017707 0.970388 0.988926 0.009296	-0.029382 0.964724 0.980681 -0.011695	0.006754 0.984057 0.981166 0.004976	0.013942 0.975740 0.978019 0.013050	-0.005338 0.978692 0.979919 -0.005758	-0.006708 0.993515 0.972266 0.000173	-0.006346 0.974668 0.985171 -0.003716	-0.006287 0.979354 0.986397 0.002907	0.018201 0.987432 0.985546 0.017096	0.014717 0.991934 0.992414 0.012523	11 0.016818 9999
4 47	19 20	4 47	0.278422 0.806902 0.877562 0.021376	0.015663 0.991648 0.986869 0.013126	-0.041990 0.970435 0.974345 -0.024915	-0.041501 0.970388 0.974612 -0.025648	0.039180 0.964724 0.984627 0.023460	0.004057 0.984057 0.982179 0.003896	-0.002682 0.975740 0.991252 -0.003885	0.010497 0.978692 0.986545 0.013231	0.008397 0.993515 0.987606 0.005910	0.019292 0.974668 0.989448 0.011495	0.028935 0.979354 0.990599 0.022058	0.003380 0.987432 0.986454 -0.005365	0.012118 0.991934 0.988417 0.009535	3 -0.023415 9999
4 48	19 20	4 48	0.288093 0.806902 0.849001 0.011004	0.008556 0.991648 0.963859 0.003537	0.003424 0.970435 0.981688 -0.005383	0.003427 0.970388 0.981967 -0.005619	-0.005927 0.964724 0.989449 -0.008792	-0.027802 0.984057 0.963018 -0.012962	-0.006703 0.975740 0.988386 -0.012546	-0.010555 0.978692 0.966990 -0.008410	0.004457 0.993515 0.982158 0.004552	0.001736 0.974668 0.987586 -0.003766	0.015379 0.979354 0.970299 0.008325	-0.013833 0.987432 0.982015 -0.012675	-0.003576 0.991934 0.989980 -0.002469	6 -0.011750 9999
4 49	19 20	4 49	0.289068 0.806902 0.854247 0.002893	-0.014536 0.991648 0.986707 -0.008612	-0.020780 0.970435 0.978237 -0.014083	-0.020564 0.970388 0.979462 -0.012041	0.028843 0.964724 0.984682 0.013687	-0.025122 0.984057 0.984350 -0.013416	-0.004679 0.975740 0.989022 -0.004585	-0.011337 0.978692 0.978491 -0.002779	0.010164 0.993515 0.990908 0.006810	0.006968 0.974668 0.988851 0.003481	-0.002385 0.979354 0.970822 -0.014744	-0.012206 0.987432 0.990242 -0.009098	0.009189 0.991934 0.990946 0.008427	2 -0.006383 9999
4 50	19 20	4 50	0.279956 0.806902 0.874038 0.019259	0.000996 0.991648 0.989945 0.002388	-0.001395 0.970435 0.992247 -0.005332	-0.006448 0.970388 0.986820 -0.006260	-0.012754 0.964724 0.984795 0.001660	0.000210 0.984057 0.992727 -0.000495	-0.012088 0.975740 0.975940 -0.008123	0.003639 0.978692 0.979224 0.001279	-0.009579 0.993515 0.988310 -0.014296	-0.014019 0.974668 0.975858 -0.007301	-0.007309 0.979354 0.990367 0.000161	0.005270 0.987432 0.990827 0.010281	-0.023634 0.991934 0.992443 -0.025198	0 0.019259 9999
4 51	19 20	4 51	0.279344 0.806902 0.862999 0.006434	0.004174 0.991648 0.986335 -0.000070	-0.031534 0.970435 0.959926 -0.016587	-0.031853 0.970388 0.962692 -0.018978	0.019923 0.964724 0.982374 0.007850	0.005160 0.984057 0.991592 0.004901	0.013405 0.975740 0.984365 0.013466	0.001846 0.978692 0.987346 0.004321	0.002765 0.993515 0.989276 0.000650	0.015918 0.974668 0.984545 0.016529	0.009463 0.979354 0.988464 0.004601	0.008149 0.987432 0.987570 0.003505	-0.001833 0.991934 0.993665 -0.002398	3 -0.011050 9999
4 52	19 20	4 52	0.248309 0.806902 0.893468 0.010548	0.015601 0.991648 0.986340 0.016962	-0.004999 0.970435 0.990033 -0.004692	-0.004630 0.970388 0.990584 -0.007736	-0.010537 0.964724 0.972942 0.012663	-0.006376 0.984057 0.989209 -0.009488	-0.006554 0.975740 0.984840 -0.004652	0.007976 0.978692 0.974144 0.012112	-0.003489 0.993515 0.983933 -0.003350	-0.028962 0.974668 0.982394 -0.021833	-0.021424 0.979354 0.986839 -0.015617	0.011193 0.987432 0.985078 0.009628	-0.005830 0.991934 0.990778 -0.005824	9 -0.015175 9999
4 53	19 20	4 53	0.246643 0.806902 0.889061 0.010184	-0.014815 0.991648 0.975251 -0.018574	0.007536 0.970435 0.987642 0.006054	0.008303 0.970388 0.987973 0.006060	0.031617 0.964724 0.982015 0.017444	0.004166 0.984057 0.989648 -0.004880	-0.003468 0.975740 0.979784 -0.018403	-0.001955 0.978692 0.980809 -0.011581	0.007507 0.993515 0.983532 0.006129	0.010572 0.974668 0.981363 -0.009202	-0.009847 0.979354 0.991300 -0.007666	0.006910 0.987432 0.982787 0.011304	0.001579 0.991934 0.994139 -0.000800	1 -0.013753 9999
4 54	19 20	4 54	0.293878 0.806902 0.836541 0.033675	-0.010621 0.991648 0.979974 -0.007605	-0.118508 0.970435 0.914499 -0.110034	-0.117823 0.970388 0.923951 -0.110950	0.026029 0.964724 0.949739 -0.006453	0.015072 0.984057 0.987362 0.005034	-0.003346 0.975740 0.983908 -0.010184	-0.001208 0.978692 0.978227 0.000889	0.022388 0.993515 0.983528 0.019553	-0.000391 0.974668 0.982110 -0.006723	-0.004703 0.979354 0.983988 0.004868	0.009878 0.987432 0.964748 0.002707	0.003713 0.991934 0.988980 0.004790	3 -0.061125 57
4 55	19 19	4 55	0.250193 0.806902 0.884938 -0.004625	0.033188 0.991648 0.988591 0.035114	0.000689 0.970435 0.989326 -0.001622	0.014846 0.970388 0.987337 0.015652	-0.001525 0.964724 0.989879 -0.002840	-0.008066 0.984057 0.991316 -0.005300	-0.002061 0.975740 0.978038 0.001789	0.022276 0.978692 0.984316 0.019258	0.003909 0.993515 0.979613 0.000033	0.001414 0.974668 0.977838 0.007957	0.001042 0.979354 0.991375 0.004925	0.002254 0.987432 0.987012 0.001979	0.012438 0.991934 0.990635 0.012865	0 0.000000 9999
4 56	19 20	4 56	0.207399 0.806902 0.911318 0.006684	-0.001600 0.991648 0.985445 -0.000713	-0.004052 0.970435 0.959493 -0.045455	-0.003293 0.970388 0.957369 -0.040665	0.004931 0.964724 0.975115 -0.012630	-0.001523 0.984057 0.985939 -0.009388	-0.025301 0.975740 0.972130 -0.036617	-0.018466 0.978692 0.973409 -0.014027	-0.002327 0.993515 0.987313 -0.004047	0.015112 0.974668 0.987377 0.017875	-0.009961 0.979354 0.975867 -0.001263	-0.022028 0.987432 0.974197 -0.037209	0.001666 0.991934 0.990605 -0.000610	2 -0.017430 9999
4 57	19 20	4 57	0.255610 0.806902 0.859212 0.002534	-0.006255 0.991648 0.980401 -0.006285	0.005471 0.970435 0.988084 -0.002646	0.001746 0.970388 0.987361 -0.004792	0.021277 0.964724 0.981459 0.032488	0.000736 0.984057 0.987279 -0.005507	0.034999 0.975740 0.969779 0.032972	0.011225 0.978692 0.982643 0.007532	0.008237 0.993515 0.989438 0.006312	0.019261 0.974668 0.976796 0.018509	-0.046639 0.979354 0.986610 -0.043690	-0.002041 0.987432 0.984305 -0.002056	-0.002104 0.991934 0.991602 -0.003617	6 0.009141 9999
4 58	19 20	4 58	0.246602 0.806902 0.836875 -0.012278	-0.008671 0.991648 0.982545 -0.007447	0.024879 0.970435 0.976570 0.010167	0.026251 0.970388 0.969046 0.012298	0.026300 0.964724 0.972119 0.008238	0.008213 0.984057 0.989803 0.015040	0.011068 0.975740 0.981547 0.012633	-0.008894 0.978692 0.969101 -0.001228	0.020160 0.993515 0.984872 0.018927	0.002240 0.974668 0.986134 0.001051	0.012498 0.979354 0.976227 0.005787	0.002615 0.987432 0.978151 0.002771	0.007832 0.991934 0.988226 0.004965	0 0.000000 9999
4 59	19 20	4 59	0.286649 0.806902 0.873793 0.028350	0.013364 0.991648 0.989920 0.013170	-0.067567 0.970435 0.958858 -0.089159	-0.065695 0.970388 0.959065 -0.087472	0.043371 0.964724 0.972988 0.024822	-0.013427 0.984057 0.967331 -0.028033	-0.054441 0.975740 0.959683 -0.060465	0.022960 0.978692 0.990949 0.024638	-0.000676 0.993515 0.986499 -0.003050	0.032203 0.974668 0.984501 0.024136	-0.025710 0.979354 0.989266 -0.022914	-0.047367 0.987432 0.978082 -0.050111	0.006337 0.991934 0.992225 0.005653	2 -0.050276 89
4 60	19 20	4 60	0.281632 0.806902 0.871348 0.026920	-0.004681 0.991648 0.990913 -0.004681	-0.070268 0.970435 0.977488 -0.069338	-0.063051 0.970388 0.981164 -0.064226	0.034644 0.964724 0.984077 0.019236	-0.021986 0.984057 0.978291 -0.017154	-0.019728 0.975740 0.986413 -0.028951	0.020222 0.978692 0.982057 0.015495	-0.001606 0.993515 0.985874 -0.000617	0.040720 0.974668 0.988227 0.028237	0.049090 0.979354 0.980046 0.030027	-0.036231 0.987432 0.983505 -0.037211	0.003601 0.991934 0.981636 0.003600	2 -0.043204 131
4 61	19 20	4 61	0.268597 0.806902 0.880430 0.015615	0.015025 0.991648 0.988452 0.011786	-0.049693 0.970435 0.978419 -0.040289	-0.050590 0.970388 0.977375 -0.043331	0.031860 0.964724 0.983085 0.014904	0.014352 0.984057 0.981861 0.019244	-0.044457 0.975740 0.982804 -0.043114	0.014109 0.978692 0.976042 0.011655	-0.005222 0.993515 0.986310 -0.005694	0.018746 0.974668 0.988459 0.010935	-0.016709 0.979354 0.987705 -0.014447	0.041325 0.987432 0.987854 0.038140	-0.010206 0.991934 0.991491 -0.013649	3 -0.026012 9999
4 62	19 20	4 62	0.296805 0.806902 0.873698 0.041369	-0.014855 0.991648 0.989946 -0.011773	0.019135 0.970435 0.959827 0.002123	0.019651 0.970388 0.960446 0.002646	0.033070 0.964724 0.975992 0.007997	-0.019208 0.984057 0.987675 -0.017752	0.003138 0.975740 0.976241 -0.001282	-0.032862 0.978692 0.984224 -0.027740	0.003621 0.993515 0.987581 0.001667	-0.005008 0.974668 0.986520 -0.007975	0.021293 0.979354 0.986493 0.016438	-0.013706 0.987432 0.985835 -0.014217	-0.005916 0.991934 0.991402 -0.003905	0 0.041369 148
4 63	19 20	4 63	0.269694 0.806902 0.880907 0.020983	0.021280 0.991648 0.983309 0.018323	0.004420 0.970435 0.990346 0.004338	0.006678 0.970388 0.989929 0.006546	-0.049044 0.964724 0.971622 -0.023400	0.022606 0.984057 0.987369 0.014811	-0.000893 0.975740 0.984156 0.001253	-0.003462 0.978692 0.970279 -0.004592	0.031169 0.993515 0.981164 0.027718	-0.010054 0.974668 0.965930 0.001897	0.017859 0.979354 0.990003 0.020675	-0.012192 0.987432 0.986212 -0.012079	0.007056 0.991934 0.993365 0.006453	8 0.024117 9999
4 64	19 20	4 64	0.226440 0.806902 0.901656 0.006696	0.017904 0.991648 0.961581 0.015135	0.025849 0.970435 0.989643 0.015482	0.026970 0.970388 0.981232 0.018325	-0.010336 0.964724 0.992587 -0.005585	0.000494 0.984057 0.971536 -0.004434	0.012174 0.975740 0.984801 0.014680	-0.018593 0.978692 0.983126 -0.019714	-0.003908 0.993515 0.982429 -0.005317	-0.012376 0.974668 0.984526 -0.019486	-0.046660 0.979354 0.987008 -0.031471	0.005015 0.987432 0.983034 0.011490	0.015101 0.991934 0.991906 0.013229	7 -0.011489 9999
4 65	19 20	4 65	0.292079 0.806902 0.854507 0.004302	-0.010247 0.991648 0.991137 -0.009510	-0.007655 0.970435 0.982088 -0.003811	-0.010825 0.970388 0.980711 -0.006541	0.033040 0.964724 0.977569 0.015428	0.011728 0.984057 0.989730 0.015619	0.003171 0.975740 0.988660 0.001357	0.009950 0.978692 0.991416 0.009632	0.013965 0.993515 0.987516 0.007928	0.010542 0.974668 0.985308 0.009340	0.013789 0.979354 0.976785 -0.005772	-0.012582 0.987432 0.986207 -0.007859	-0.008227 0.991934 0.993806 -0.009034	4 0.008147 9999
4 66	19 20	4 66	0.309068 0.806902 0.853385 0.033019	-0.012974 0.991648 0.966360 -0.011842	-0.041967 0.970435 0.929854 -0.010007	-0.042627 0.970388 0.931950 -0.010270	-0.001016 0.964724 0.981376 -0.013302	-0.000906 0.984057 0.991789 0.001415	-0.006972 0.975740 0.988525 -0.001297	-0.024583 0.978692 0.990583 -0.020413	0.007363 0.993515 0.988500 0.002439	-0.006278 0.974668 0.986040 -0.012505	-0.031433 0.979354 0.990007 -0.028419	0.008000 0.987432 0.980705 0.005924	0.007772 0.991934 0.989627 0.007403	0 0.033019 297
4 67	19 20	4 67	0.244109 0.806902 0.888534 0.001484	0.002348 0.991648 0.967113 0.005633	-0.013145 0.970435 0.988570 -0.013935	-0.006414 0.970388 0.986990 -0.009728	-0.003223 0.964724 0.987779 0.001117	-0.018205 0.984057 0.961565 -0.000322	0.009783 0.975740 0.977416 0.012478	-0.002838 0.978692 0.971741 -0.007404	-0.009916 0.993515 0.964761 -0.000948	0.018765 0.974668 0.984495 0.010188	-0.016948 0.979354 0.989619 -0.009714	-0.002714 0.987432 0.985493 0.001161	0.000824 0.991934 0.991822 0.001974	2 -0.004547 9999
4 68	19 20	4 68	0.248910 0.806902 0.883448 -0.001296	0.021062 0.991648 0.972181 0.019208	-0.003512 0.970435 0.985607 -0.006802	-0.003889 0.970388 0.985779 -0.008378	-0.029025 0.964724 0.987328 -0.017151	-0.040987 0.984057 0.964698 -0.022965	-0.014518 0.975740 0.991154 -0.010878	-0.013416 0.978692 0.968878 -0.016106	0.003174 0.993515 0.988726 0.004388	-0.007820 0.974668 0.989096 -0.011079	-0.018339 0.979354 0.986983 -0.022020	-0.006074 0.987432 0.978139 -0.001514	0.006311 0.991934 0.990414 0.007987	0 0.000000 9999
4 69	19 19	4 69	0.283001 0.806902 0.870832 0.024642	0.003045 0.991648 0.989389 0.002902	0.005273 0.970435 0.969911 0.005468	0.004093 0.970388 0.978612 0.006558	-0.027189 0.964724 0.977777 -0.013921	-0.007898 0.984057 0.988035 -0.011231	-0.003456 0.975740 0.971105 0.001657	-0.002176 0.978692 0.972781 -0.002711	0.008308 0.993515 0.987263 0.008330	-0.015220 0.974668 0.971028 -0.006672	-0.017935 0.979354 0.985525 -0.014102	0.008981 0.987432 0.966101 0.008020	-0.001850 0.991934 0.990529 -0.004776	0 0.024642 9999
4 70	19 20	4 70	0.272408 0.806902 0.853352 -0.003741	0.008937 0.991648 0.984437 0.005589	-0.032357 0.970435 0.963025 -0.009114	-0.033418 0.970388 0.964370 -0.011815	0.030264 0.964724 0.985046 0.020006	-0.008409 0.984057 0.989577 -0.009642	-0.011551 0.975740 0.985797 -0.008110	-0.005694 0.978692 0.991173 0.000722	0.007296 0.993515 0.987917 0.004626	0.004937 0.974668 0.988072 -0.001853	-0.022958 0.979354 0.989775 -0.019791	0.005059 0.987432 0.986614 0.001381	0.000017 0.991934 0.987719 -0.002668	0 0.000000 9999
4 71	19 20	4 71	0.266197 0.806902 0.859167 0.019500	0.004272 0.991648 0.954633 0.003906	-0.003546 0.970435 0.989093 -0.005870	-0.003960 0.970388 0.988447 -0.006859	-0.001596 0.964724 0.985813 -0.007356	-0.047151 0.984057 0.975382 -0.028102	0.003851 0.975740 0.979044 0.002986	0.005328 0.978692 0.972651 0.001114	0.002428 0.993515 0.985412 -0.000566	-0.004367 0.974668 0.986359 -0.008753	0.054325 0.979354 0.979421 0.039434	-0.023398 0.987432 0.972970 -0.017073	-0.000940 0.991934 0.990195 0.000985	10 0.027730 9999
4 72	19 20	4 72	0.262882 0.806902 0.847578 0.001254	-0.014866 0.991648 0.959951 -0.016006	0.002535 0.970435 0.987084 -0.000983	0.006080 0.970388 0.986128 -0.001154	0.002962 0.964724 0.979539 0.007401	-0.025451 0.984057 0.978857 -0.006248	-0.005014 0.975740 0.976340 -0.007299	0.022644 0.978692 0.978548 0.016866	-0.003107 0.993515 0.967296 0.001135	-0.001343 0.974668 0.984065 -0.003212	-0.001391 0.979354 0.984650 -0.000712	0.009674 0.987432 0.985171 0.010829	-0.008931 0.991934 0.988240 -0.006279	7 0.004599 9999
4 73	19 12	4 73	0.066180 0.806902 0.979763 -0.002268	-0.001599 0.991648 0.988921 -0.002251	-0.003066 0.970435 0.975112 -0.001234	-0.002457 0.970388 0.984355 -0.003281	0.012674 0.964724 0.984088 -0.002680	-0.005255 0.984057 0.984465 0.003179	0.000719 0.975740 0.979138 -0.003737	0.007940 0.978692 0.981973 0.007767	0.000993 0.993515 0.976294 0.001280	0.011502 0.974668 0.988569 0.006274	0.011668 0.979354 0.990998 0.017886	-0.000300 0.987432 0.947306 0.003165	-0.000170 0.991934 0.978573 -0.001751	0 0.000000 9999
4 74	19 19	4 74	0.216934 0.806902 0.896858 -0.001486	0.000686 0.991648 0.984619 0.000249	0.007337 0.970435 0.981103 0.003063	0.006512 0.970388 0.984331 0.000352	0.017921 0.964724 0.981418 0.001242	-0.026659 0.984057 0.977504 -0.015273	-0.014123 0.975740 0.970495 -0.011180	-0.000716 0.978692 0.986273 -0.005955	0.016758 0.993515 0.986166 0.014325	0.001025 0.974668 0.984393 -0.009276	0.027209 0.979354 0.963431 0.003542	-0.014415 0.987432 0.977098 -0.006348	0.023704 0.991934 0.990301 0.023291	0 0.000000 9999
4 75	19 17	4 75	0.276710 0.806902 0.869760 0.027955	0.001310 0.991648 0.980569 0.005816	0.001942 0.970435 0.991356 0.003334	0.006070 0.970388 0.990234 0.003494	-0.048020 0.964724 0.957064 -0.021814	0.028045 0.984057 0.975764 0.013530	0.019290 0.975740 0.991068 0.013419	-0.002409 0.978692 0.954364 -0.000742	-0.021544 0.993515 0.979743 -0.023352	-0.037504 0.974668 0.973670 -0.022582	-0.028931 0.979354 0.981925 -0.015836	0.000833 0.987432 0.986008 0.002065	0.018879 0.991934 0.990148 0.018784	0 0.027955 9999
4 76	19 20	4 76	0.283717 0.806902 0.851490 0.002820	0.025886 0.991648 0.984546 0.027454	-0.017223 0.970435 0.969546 -0.014699	-0.014365 0.970388 0.967047 -0.013479	0.009871 0.964724 0.984815 0.013137	0.025061 0.984057 0.979527 0.011535	0.014456 0.975740 0.982980 0.005871	0.009921 0.978692 0.973475 0.007888	0.001394 0.993515 0.982196 -0.003576	-0.008762 0.974668 0.983997 -0.012900	-0.011715 0.979354 0.992780 -0.001773	0.021020 0.987432 0.987233 0.016840	0.023765 0.991934 0.985067 0.027800	11 0.006891 9999
4 77	19 19	4 77	0.264822 0.806902 0.882158 0.016311	0.008759 0.991648 0.989319 0.008676	-0.007808 0.970435 0.984311 -0.013841	-0.007900 0.970388 0.986492 -0.017443	-0.047555 0.964724 0.970500 -0.016073	-0.009005 0.984057 0.983574 -0.018117	-0.025046 0.975740 0.990153 -0.022065	-0.018030 0.978692 0.975604 -0.012977	-0.004768 0.993515 0.988854 -0.004079	-0.053147 0.974668 0.985198 -0.042338	-0.004968 0.979354 0.988864 0.006668	-0.009478 0.987432 0.984122 -0.004624	-0.014003 0.991934 0.989313 -0.013526	9 -0.026279 9999
4 78	19 19	4 78	0.221122 0.806902 0.894799 0.006945	-0.002711 0.991648 0.964122 -0.002023	-0.009234 0.970435 0.992006 -0.010775	-0.007319 0.970388 0.992942 -0.010130	-0.035172 0.964724 0.965633 -0.007833	0.015847 0.984057 0.982896 0.010435	0.010434 0.975740 0.991115 0.009805	0.014809 0.978692 0.988910 0.014926	-0.014084 0.993515 0.968774 -0.006197	0.024852 0.974668 0.979922 0.014396	-0.012003 0.979354 0.990235 -0.004488	0.007725 0.987432 0.987879 0.008178	-0.005025 0.991934 0.991206 -0.007247	7 0.010181 9999
4 79	19 20	4 79	0.267417 0.806902 0.870857 0.010768	-0.002899 0.991648 0.970406 -0.003119	-0.061215 0.970435 0.952326 -0.036056	-0.062031 0.970388 0.953643 -0.039773	0.034291 0.964724 0.967717 0.008888	-0.025321 0.984057 0.983927 -0.021696	0.000296 0.975740 0.988554 -0.002920	-0.012932 0.978692 0.981307 -0.012128	0.025597 0.993515 0.986842 0.023528	-0.009915 0.974668 0.984547 -0.014422	-0.014717 0.979354 0.988271 -0.005226	0.004513 0.987432 0.969620 -0.000943	0.027215 0.991934 0.991399 0.024000	3 -0.020695 9999
4 80	19 20	4 80	0.268111 0.806902 0.879032 0.018590	0.024742 0.991648 0.990669 0.023633	0.001074 0.970435 0.971698 0.001322	0.000335 0.970388 0.970936 -0.000481	0.011037 0.964724 0.988826 0.001667	-0.000800 0.984057 0.974639 0.008979	0.008698 0.975740 0.987393 0.016039	0.002575 0.978692 0.975242 -0.003113	0.026807 0.993515 0.987138 0.022561	-0.010981 0.974668 0.988312 -0.013475	0.063369 0.979354 0.960428 0.037597	0.025205 0.987432 0.982713 0.027794	0.018744 0.991934 0.986580 0.015397	10 0.026437 9999
4 81	19 20	4 81	0.152883 0.806902 0.933669 -0.010893	0.010443 0.991648 0.955262 0.010731	-0.006245 0.970435 0.990110 -0.003480	-0.005529 0.970388 0.990443 -0.003813	-0.039216 0.964724 0.981192 -0.022258	-0.040018 0.984057 0.965184 -0.019902	-0.001874 0.975740 0.992711 0.000359	-0.014564 0.978692 0.966264 -0.008887	-0.002270 0.993515 0.986120 -0.002165	0.013535 0.974668 0.989243 0.011161	0.000612 0.979354 0.989302 0.006387	-0.005387 0.987432 0.971171 0.002624	-0.002902 0.991934 0.989864 -0.003246	0 0.000000 9999
4 82	19 20	4 82	0.275110 0.806902 0.871882 0.013347	0.004262 0.991648 0.983529 0.006930	-0.037105 0.970435 0.974438 -0.023057	-0.036736 0.970388 0.974988 -0.023306	0.046631 0.964724 0.963938 0.020075	-0.013107 0.984057 0.988086 -0.008656	0.001240 0.975740 0.990023 0.001067	0.004483 0.978692 0.985079 0.008454	0.016524 0.993515 0.986497 0.010559	0.005634 0.974668 0.986740 0.005480	-0.012937 0.979354 0.983152 -0.012624	0.004547 0.987432 0.983208 0.003586	0.006552 0.991934 0.991475 0.004064	3 -0.017637 9999
4 83	19 20	4 83	0.263580 0.806902 0.868111 0.007661	0.014833 0.991648 0.988416 0.014082	-0.036708 0.970435 0.952839 -0.024976	-0.034779 0.970388 0.953921 -0.022219	0.014523 0.964724 0.985026 0.001616	0.004712 0.984057 0.990408 -0.004337	0.002916 0.975740 0.985242 0.003645	0.000576 0.978692 0.991616 0.000788	0.011156 0.993515 0.988266 0.011960	-0.001104 0.974668 0.991717 0.000373	-0.014140 0.979354 0.991278 -0.013547	-0.012612 0.987432 0.980613 -0.017512	-0.012769 0.991934 0.994128 -0.012607	2 -0.013833 9999
4 84	19 20	4 84	0.256943 0.806902 0.857006 -0.018394	-0.003005 0.991648 0.986310 -0.004513	0.007442 0.970435 0.984073 0.002167	0.007898 0.970388 0.983423 0.004413	-0.002049 0.964724 0.984111 0.008551	-0.011682 0.984057 0.988982 -0.002261	-0.002119 0.975740 0.975987 0.003854	-0.011359 0.978692 0.982161 -0.008502	0.003069 0.993515 0.988593 -0.001593	-0.017607 0.974668 0.972415 -0.015237	-0.005328 0.979354 0.980739 -0.006233	0.014508 0.987432 0.984618 0.013693	0.014804 0.991934 0.990926 0.015129	0 0.000000 9999
4 85	19 20	4 85	0.299009 0.806902 0.840137 0.013267	0.004580 0.991648 0.984075 0.004409	-0.003097 0.970435 0.971726 -0.011281	-0.004783 0.970388 0.974908 -0.014035	0.042683 0.964724 0.977761 0.028864	0.001559 0.984057 0.988515 0.008968	0.008204 0.975740 0.984770 0.005637	0.011351 0.978692 0.972338 0.015621	-0.006530 0.993515 0.989937 -0.007438	0.010553 0.974668 0.985471 0.010589	0.040430 0.979354 0.971055 0.023085	0.006588 0.987432 0.989862 0.008134	0.003561 0.991934 0.990989 0.003023	4 0.019569 9999
4 86	19 20	4 86	0.274611 0.806902 0.853247 0.018001	-0.008325 0.991648 0.977784 -0.005057	0.022723 0.970435 0.938737 0.009806	0.023599 0.970388 0.939629 0.010560	0.023288 0.964724 0.977490 0.004187	0.024301 0.984057 0.991394 0.019365	0.029565 0.975740 0.986837 0.021210	0.001099 0.978692 0.988669 -0.001313	0.010120 0.993515 0.984671 0.005312	0.004822 0.974668 0.984037 -0.005495	-0.019682 0.979354 0.990625 -0.027265	0.001624 0.987432 0.977628 -0.001916	-0.006579 0.991934 0.986971 -0.006470	6 0.019540 9999
4 87	19 20	4 87	0.278892 0.806902 0.859434 0.015695	-0.013744 0.991648 0.975341 -0.012773	0.009897 0.970435 0.988756 0.007014	0.009291 0.970388 0.987360 0.004866	-0.021646 0.964724 0.977931 -0.012864	-0.021972 0.984057 0.974689 -0.008024	-0.024332 0.975740 0.988385 -0.019654	-0.003980 0.978692 0.980693 -0.006341	-0.025646 0.993515 0.976141 -0.020796	0.023968 0.974668 0.990625 0.019044	-0.018517 0.979354 0.991520 -0.017759	-0.015935 0.987432 0.987605 -0.013083	-0.006892 0.991934 0.973227 -0.008038	8 -0.018066 9999
4 88	19 20	4 88	0.292595 0.806902 0.844059 0.003408	0.011149 0.991648 0.979906 0.010138	-0.026739 0.970435 0.981439 -0.018612	-0.027745 0.970388 0.982011 -0.019842	0.042296 0.964724 0.983044 0.031888	-0.025163 0.984057 0.981503 -0.009201	-0.005243 0.975740 0.984619 -0.001196	0.008431 0.978692 0.982242 0.009265	0.016531 0.993515 0.986684 0.015115	0.011833 0.974668 0.991175 0.013307	0.023547 0.979354 0.960219 0.001285	-0.009813 0.987432 0.981225 -0.001819	-0.003734 0.991934 0.991649 -0.005981	4 0.010425 9999
4 89	19 20	4 89	0.175261 0.806902 0.914007 -0.013194	-0.001000 0.991648 0.947482 -0.001890	-0.012411 0.970435 0.989323 -0.015808	-0.012187 0.970388 0.986548 -0.018525	-0.025188 0.964724 0.986909 -0.016399	-0.045204 0.984057 0.959151 -0.016706	-0.008700 0.975740 0.988839 -0.010120	-0.006372 0.978692 0.959867 -0.002914	0.018491 0.993515 0.983829 0.015475	0.005845 0.974668 0.985691 -0.000591	-0.012083 0.979354 0.988378 -0.004280	-0.031770 0.987432 0.973229 -0.023087	-0.004795 0.991934 0.991525 -0.005656	0 0.000000 9999
4 90	19 20	4 90	0.303053 0.806902 0.839035 0.025465	-0.003376 0.991648 0.971117 -0.008276	0.005526 0.970435 0.984403 -0.003994	0.006742 0.970388 0.983943 -0.001432	0.014061 0.964724 0.987842 0.003639	-0.012017 0.984057 0.979200 -0.014564	0.010474 0.975740 0.988399 0.005307	-0.012193 0.978692 0.986524 -0.011529	0.014291 0.993515 0.990938 0.015734	0.017339 0.974668 0.987161 0.008671	0.017577 0.979354 0.985312 0.018928	-0.016857 0.987432 0.985939 -0.014227	0.004986 0.991934 0.988557 0.004344	0 0.025465 9999
4 91	19 20	4 91	0.306119 0.806902 0.822866 0.008006	-0.001596 0.991648 0.965137 -0.001145	-0.026953 0.970435 0.961378 -0.003205	-0.027071 0.970388 0.966495 -0.009853	-0.003206 0.964724 0.987050 -0.004610	-0.015813 0.984057 0.971089 -0.025354	0.003206 0.975740 0.992369 -0.002525	-0.015534 0.978692 0.988506 -0.014080	0.009195 0.993515 0.985211 0.004873	0.007960 0.974668 0.987390 0.003496	0.024251 0.979354 0.990524 0.024776	0.019105 0.987432 0.976950 0.006739	0.003934 0.991934 0.963592 0.001208	10 0.014084 9999
4 92	19 19	4 92	0.282270 0.806902 0.844981 -0.009648	-0.016832 0.991648 0.973398 -0.018478	-0.012551 0.970435 0.973047 -0.012549	-0.012836 0.970388 0.972610 -0.010713	0.010252 0.964724 0.989452 0.002614	-0.021661 0.984057 0.972257 -0.010275	-0.004150 0.975740 0.988886 -0.005922	-0.008902 0.978692 0.974928 -0.010815	0.006861 0.993515 0.985392 0.004095	-0.000455 0.974668 0.986328 -0.005465	0.009035 0.979354 0.964041 -0.011206	-0.009415 0.987432 0.976069 -0.002581	0.004626 0.991934 0.991666 0.005491	0 0.000000 9999
4 93	19 20	4 93	0.277293 0.806902 0.841788 -0.013850	-0.008989 0.991648 0.985831 -0.005802	-0.008867 0.970435 0.932852 -0.013561	-0.008876 0.970388 0.934324 -0.015331	-0.001126 0.964724 0.971635 -0.014643	0.047098 0.984057 0.983359 0.034780	-0.018558 0.975740 0.983287 -0.016892	0.003315 0.978692 0.982422 0.006310	0.004350 0.993515 0.988036 0.000652	-0.001382 0.974668 0.989243 -0.002155	0.004978 0.979354 0.990099 0.014576	-0.037481 0.987432 0.980606 -0.030636	0.000742 0.991934 0.989166 -0.000340	0 0.000000 9999
4 94	19 19	4 94	0.281322 0.806902 0.863292 0.003983	0.010769 0.991648 0.989302 0.009082	0.024784 0.970435 0.953600 -0.001770	0.026291 0.970388 0.952232 0.000461	0.032224 0.964724 0.973616 0.003941	0.027558 0.984057 0.981466 0.014526	0.023769 0.975740 0.963643 0.015208	0.004972 0.978692 0.988438 0.002893	0.003586 0.993515 0.985634 -0.000626	0.004071 0.974668 0.989474 -0.002572	0.017449 0.979354 0.986221 0.011011	0.008355 0.987432 0.980116 0.002639	-0.006081 0.991934 0.993001 -0.007725	6 0.007783 9999
4 95	19 20	4 95	0.311429 0.806902 0.830437 0.010782	-0.002552 0.991648 0.986775 0.001579	-0.017670 0.970435 0.962559 -0.022681	-0.017905 0.970388 0.963361 -0.021695	0.031332 0.964724 0.973642 0.017358	-0.031141 0.984057 0.985781 -0.025150	-0.015533 0.975740 0.989365 -0.013743	-0.007819 0.978692 0.981701 -0.004281	0.019476 0.993515 0.989494 0.016925	-0.002330 0.974668 0.989416 -0.008613	0.021707 0.979354 0.968658 -0.005646	-0.023484 0.987432 0.989666 -0.020023	0.007827 0.991934 0.989556 0.007806	2 -0.015638 9999
4 96	19 13	4 96	0.266325 0.806902 0.872864 0.001167	-0.002825 0.991648 0.988358 -0.000420	0.073899 0.970435 0.765594 0.035743	0.017199 0.970388 0.983846 0.020972	-0.041835 0.964724 0.937228 -0.002394	0.019511 0.984057 0.973846 0.006390	0.001754 0.975740 0.986391 0.002945	-0.012261 0.978692 0.953599 -0.010333	0.011924 0.993515 0.985684 0.010874	-0.023782 0.974668 0.967532 -0.006829	-0.021047 0.979354 0.981204 -0.004614	-0.022064 0.987432 0.643264 0.002870	0.004057 0.991934 0.988982 0.003106	8 0.003562 9999
4 97	19 20	4 97	0.308840 0.806902 0.842840 0.021351	-0.010252 0.991648 0.982361 -0.005937	-0.029010 0.970435 0.930138 -0.020955	-0.029725 0.970388 0.931216 -0.022874	0.020533 0.964724 0.981260 0.011276	-0.024503 0.984057 0.990220 -0.020283	-0.025717 0.975740 0.986427 -0.023692	-0.001998 0.978692 0.985149 -0.003684	-0.000760 0.993515 0.987588 -0.003925	-0.004763 0.974668 0.988634 -0.000857	-0.016647 0.979354 0.989987 -0.018213	-0.006079 0.987432 0.982854 -0.002401	-0.004552 0.991934 0.992918 -0.004859	6 -0.022491 9999
4 98	19 19	4 98	0.299123 0.806902 0.847769 0.007305	-0.003856 0.991648 0.986406 -0.005815	0.006947 0.970435 0.968951 -0.002879	0.007582 0.970388 0.968166 -0.000788	0.036745 0.964724 0.980474 0.021668	-0.023473 0.984057 0.989197 -0.021423	-0.010380 0.975740 0.983379 -0.011963	-0.005984 0.978692 0.987609 -0.008480	0.011565 0.993515 0.986670 0.012438	-0.002416 0.974668 0.989607 -0.001671	0.008231 0.979354 0.976325 -0.013018	-0.006833 0.987432 0.992179 -0.002590	0.010001 0.991934 0.989533 0.008483	4 0.012581 9999
4 99	19 19	4 99	0.281138 0.806902 0.867167 0.018941	-0.009900 0.991648 0.981337 -0.008352	-0.012284 0.970435 0.979043 -0.016292	-0.016902 0.970388 0.981693 -0.025722	-0.042381 0.964724 0.979909 -0.024682	-0.003910 0.984057 0.976482 -0.013381	-0.023516 0.975740 0.992742 -0.021607	-0.018186 0.978692 0.987032 -0.018799	-0.016946 0.993515 0.979291 -0.013978	-0.002236 0.974668 0.983510 -0.006175	-0.022665 0.979354 0.991274 -0.014570	-0.002410 0.987432 0.989249 -0.001887	0.029022 0.991934 0.942216 0.036914	3 -0.022073 9999
4 100	19 11	4 100	0.301127 0.806902 0.841259 -0.004822	0.000319 0.991648 0.980354 0.000519	0.045221 0.970435 0.763038 -0.007055	0.008516 0.970388 0.977996 0.002207	-0.033305 0.964724 0.957371 -0.010126	-0.009012 0.984057 0.987571 -0.012757	-0.008110 0.975740 0.975618 -0.001511	0.020830 0.978692 0.937613 0.018204	0.001890 0.993515 0.985052 -0.002828	0.012235 0.974668 0.973680 0.016663	-0.001223 0.979354 0.985437 0.013045	-0.033340 0.987432 0.632409 -0.021335	0.006641 0.991934 0.987078 0.006289	0 0.000000 9999
4 101	19 18	4 101	0.318018 0.806902 0.837279 0.020009	0.010724 0.991648 0.983008 0.009387	-0.003983 0.970435 0.959118 -0.003616	-0.003519 0.970388 0.958468 -0.004496	0.053064 0.964724 0.954242 0.021343	0.030463 0.984057 0.976622 0.020464	0.004234 0.975740 0.971203 -0.002011	0.015916 0.978692 0.991088 0.015692	0.003426 0.993515 0.985105 -0.001269	0.026745 0.974668 0.989590 0.021702	-0.008050 0.979354 0.988703 0.004415	0.009359 0.987432 0.972006 0.005699	-0.005887 0.991934 0.990898 -0.009797	9 0.020838 9999
4 102	19 20	4 102	0.283906 0.806902 0.816700 -0.003021	0.000797 0.991648 0.988438 -0.002727	-0.019619 0.970435 0.985086 -0.014505	-0.017886 0.970388 0.986338 -0.014745	0.036414 0.964724 0.976758 0.015302	0.000901 0.984057 0.990085 0.005452	0.001071 0.975740 0.987259 -0.001138	-0.009163 0.978692 0.983547 -0.007803	-0.011727 0.993515 0.992628 -0.010470	-0.004363 0.974668 0.980812 -0.014682	0.042559 0.979354 0.958597 0.014869	0.016395 0.987432 0.982205 0.016538	-0.018734 0.991934 0.980104 -0.019150	0 0.000000 9999
4 103	19 20	4 103	0.319966 0.806902 0.788837 0.013219	-0.007973 0.991648 0.988233 -0.007187	-0.003312 0.970435 0.987033 -0.000280	0.003675 0.970388 0.990871 0.002742	0.000320 0.964724 0.982378 -0.004826	0.007257 0.984057 0.985415 0.002830	0.004148 0.975740 0.985683 0.006560	-0.010182 0.978692 0.986898 -0.010633	0.003687 0.993515 0.991639 0.002079	-0.005471 0.974668 0.986967 -0.011765	0.014056 0.979354 0.972866 0.003735	0.010988 0.987432 0.986643 0.017263	-0.027049 0.991934 0.938916 -0.027442	0 0.013219 9999
5 6	20 20	5 6	0.305827 0.829597 0.837527 0.032630	0.009981 0.978443 0.970294 0.024298	-0.039026 0.992766 0.984430 -0.044870	-0.044579 0.992614 0.985461 -0.049462	-0.013734 0.956083 0.988879 -0.019752	0.007141 0.985342 0.971145 0.010331	0.013290 0.975977 0.976192 -0.011104	0.001220 0.954911 0.979273 0.003879	0.001410 0.988991 0.986379 -0.008289	-0.034944 0.954876 0.980656 -0.013888	0.033567 0.977311 0.938280 0.028157	0.050616 0.981933 0.973468 0.025577	-0.002020 0.991972 0.988489 -0.001642	3 -0.040174 -9
5 7	20 20	5 7	0.290324 0.829597 0.839933 0.033886	-0.042041 0.978443 0.985269 -0.028170	0.004353 0.992766 0.960894 0.007075	0.007185 0.992614 0.962496 0.007953	-0.050994 0.956083 0.979964 -0.026147	-0.020821 0.985342 0.988668 -0.011473	-0.058392 0.975977 0.977384 -0.036273	-0.090824 0.954911 0.975226 -0.054675	0.023220 0.988991 0.989953 0.019238	-0.050044 0.954876 0.986848 -0.032464	0.012205 0.977311 0.985768 0.011926	0.015826 0.981933 0.985227 0.025307	-0.006698 0.991972 0.993619 -0.006008	7 -0.043043 -9
5 8	20 20	5 8	0.238913 0.829597 0.850342 -0.015884	-0.038095 0.978443 0.985738 -0.032039	-0.016853 0.992766 0.975677 -0.016695	-0.013907 0.992614 0.975834 -0.014872	-0.018190 0.956083 0.978393 0.004044	-0.009230 0.985342 0.982131 -0.002762	-0.039296 0.975977 0.965832 -0.007781	-0.036519 0.954911 0.985137 -0.022071	0.025698 0.988991 0.988955 0.019725	-0.030528 0.954876 0.982173 -0.003508	-0.009683 0.977311 0.981002 -0.007854	-0.014777 0.981933 0.987236 -0.003828	-0.000765 0.991972 0.995038 0.000385	0 0.000000 9999
5 9	20 19	5 9	0.293818 0.829597 0.872088 0.057365	-0.009246 0.978443 0.991908 -0.002086	-0.045988 0.992766 0.968082 -0.049608	-0.040563 0.992614 0.970546 -0.045130	-0.040516 0.956083 0.983063 -0.023090	-0.093221 0.985342 0.969205 -0.074817	-0.044039 0.975977 0.981889 -0.035669	-0.107762 0.954911 0.976187 -0.070627	0.015481 0.988991 0.989317 0.007806	-0.055036 0.954876 0.988499 -0.040230	-0.053105 0.977311 0.975402 -0.050688	-0.005269 0.981933 0.988007 -0.006009	-0.015871 0.991972 0.992333 -0.016038	7 -0.063652 -9
5 10	20 17	5 10	0.266984 0.829597 0.877510 0.046921	0.007373 0.978443 0.971630 -0.009297	-0.001716 0.992766 0.988013 -0.006207	0.004295 0.992614 0.989682 0.006542	0.060906 0.956083 0.932662 0.001679	-0.002502 0.985342 0.974023 -0.009404	-0.005615 0.975977 0.985797 -0.018835	0.004957 0.954911 0.981830 -0.013836	-0.041984 0.988991 0.960988 -0.027692	-0.077796 0.954876 0.966425 -0.039431	-0.007824 0.977311 0.987894 -0.002215	0.020804 0.981933 0.980401 0.004851	-0.012702 0.991972 0.989654 -0.014646	0 0.046921 -9
5 11	20 20	5 11	0.268954 0.829597 0.849239 0.014173	0.010872 0.978443 0.987593 0.017656	-0.009370 0.992766 0.925917 -0.009058	-0.008257 0.992614 0.926030 -0.008905	-0.039542 0.956083 0.969566 -0.007170	0.010864 0.985342 0.984513 -0.000299	-0.037960 0.975977 0.966694 -0.009668	-0.007889 0.954911 0.980291 0.009303	-0.013368 0.988991 0.985191 -0.018243	-0.017897 0.954876 0.986063 -0.004900	0.037440 0.977311 0.986673 0.025717	-0.000344 0.981933 0.978913 0.012766	-0.025348 0.991972 0.989560 -0.023404	10 0.019092 9999
5 12	20 20	5 12	0.266532 0.829597 0.839388 0.005608	-0.004250 0.978443 0.991670 -0.004063	0.005198 0.992766 0.970011 -0.000543	0.005777 0.992614 0.970612 -0.000487	-0.029125 0.956083 0.976082 -0.004627	0.007547 0.985342 0.987826 0.004104	-0.023522 0.975977 0.979622 -0.013422	0.000809 0.954911 0.990072 0.001784	0.012006 0.988991 0.987005 0.007991	-0.045753 0.954876 0.988629 -0.028266	-0.001555 0.977311 0.976142 -0.007182	0.003815 0.981933 0.991487 0.004142	-0.011950 0.991972 0.991073 -0.010100	9 -0.012590 9999
5 13	20 20	5 13	0.313506 0.829597 0.834062 0.054963	-0.023859 0.978443 0.990035 -0.029863	-0.007311 0.992766 0.962645 -0.020342	-0.010125 0.992614 0.964281 -0.023548	-0.054833 0.956083 0.980780 -0.062384	-0.019890 0.985342 0.979570 -0.015578	-0.051063 0.975977 0.982700 -0.051608	0.013485 0.954911 0.981371 0.003811	0.022807 0.988991 0.983769 0.013371	-0.047446 0.954876 0.984860 -0.022872	-0.018974 0.977311 0.985613 -0.021210	0.002229 0.981933 0.984346 -0.010497	-0.020601 0.991972 0.945767 -0.028235	4 -0.058556 63
5 14	20 20	5 14	0.260648 0.829597 0.838930 -0.009523	0.006976 0.978443 0.981800 -0.002118	0.002161 0.992766 0.990523 -0.001653	0.002620 0.992614 0.989929 -0.002176	0.027622 0.956083 0.972431 -0.005332	-0.005100 0.985342 0.990947 -0.003873	0.043762 0.975977 0.969930 0.005940	0.054816 0.954911 0.959731 0.010768	0.026355 0.988991 0.980365 0.016063	0.057460 0.954876 0.964004 0.016139	-0.013692 0.977311 0.986048 -0.013401	0.013436 0.981933 0.987807 -0.002074	0.026385 0.991972 0.987082 0.027985	0 0.000000 9999
5 15	20 20	5 15	0.270643 0.829597 0.838793 0.011490	-0.013528 0.978443 0.987734 -0.009992	-0.002242 0.992766 0.976335 -0.002596	-0.002171 0.992614 0.976742 -0.002662	-0.022867 0.956083 0.979133 -0.011167	0.016657 0.985342 0.989999 0.014093	0.027307 0.975977 0.986134 0.016782	-0.016028 0.954911 0.982158 0.001728	-0.004470 0.988991 0.986685 -0.006095	0.005927 0.954876 0.987641 0.015149	0.059683 0.977311 0.964684 0.044257	0.056232 0.981933 0.986905 0.042032	0.008153 0.991972 0.988236 0.009454	10 0.022550 9999
5 16	20 20	5 16	0.271855 0.829597 0.845601 0.007978	0.005506 0.978443 0.981949 0.017885	-0.002516 0.992766 0.970719 -0.003193	-0.002278 0.992614 0.970112 -0.004097	-0.013699 0.956083 0.985617 -0.003071	0.004139 0.985342 0.980207 0.005293	-0.021344 0.975977 0.988284 -0.023373	-0.050292 0.954911 0.970886 -0.011981	0.009067 0.988991 0.985755 0.000283	-0.013098 0.954876 0.989620 0.006604	0.050598 0.977311 0.964466 0.040421	0.034371 0.981933 0.990494 0.021693	-0.013072 0.991972 0.989617 -0.012014	10 0.017958 9999
5 17	20 20	5 17	0.270192 0.829597 0.864585 0.033636	0.002676 0.978443 0.982847 0.014617	-0.017960 0.992766 0.979151 -0.016454	-0.018946 0.992614 0.979608 -0.017325	-0.003700 0.956083 0.991075 0.002190	-0.007189 0.985342 0.981011 -0.006626	0.024647 0.975977 0.988444 0.020219	-0.045234 0.954911 0.972979 -0.006940	-0.000319 0.988991 0.991058 0.000674	-0.034506 0.954876 0.986528 -0.016566	0.032100 0.977311 0.966450 0.019459	0.028519 0.981933 0.982923 0.016034	-0.002135 0.991972 0.986418 -0.003514	0 0.033636 277
5 18	20 20	5 18	0.245443 0.829597 0.884853 0.019218	0.017172 0.978443 0.986284 0.010982	0.005587 0.992766 0.966383 0.001515	0.002428 0.992614 0.966137 -0.000922	-0.032125 0.956083 0.978839 -0.005456	-0.014180 0.985342 0.986350 -0.017457	0.009018 0.975977 0.986590 0.012197	-0.023493 0.954911 0.987815 -0.013348	0.000073 0.988991 0.985698 -0.003216	-0.029016 0.954876 0.992654 -0.023801	0.035101 0.977311 0.991139 0.032941	-0.008488 0.981933 0.983566 0.008821	0.000961 0.991972 0.992646 0.000972	10 0.025161 9999
5 19	20 20	5 19	0.197991 0.829597 0.882010 -0.021943	-0.011454 0.978443 0.985683 -0.002948	-0.014218 0.992766 0.976085 -0.006998	-0.016289 0.992614 0.977868 -0.009183	-0.030449 0.956083 0.985130 -0.019937	-0.017627 0.985342 0.980118 -0.005474	-0.020266 0.975977 0.984388 -0.003889	-0.027511 0.954911 0.979073 -0.007276	0.009874 0.988991 0.988306 0.011068	-0.017229 0.954876 0.987281 -0.010712	-0.015654 0.977311 0.988594 -0.014955	0.003505 0.981933 0.988676 -0.005043	-0.004795 0.991972 0.987696 -0.003201	0 0.000000 9999
5 20	20 20	5 20	0.246059 0.829597 0.879131 0.018658	0.036382 0.978443 0.986440 0.022940	0.009180 0.992766 0.984484 0.010400	0.004181 0.992614 0.981650 0.009487	0.050677 0.956083 0.979455 0.024457	0.011864 0.985342 0.991697 0.009803	0.058295 0.975977 0.967955 0.027978	0.070416 0.954911 0.976267 0.043062	0.018381 0.988991 0.989141 0.018932	0.057707 0.954876 0.979075 0.036423	0.014020 0.977311 0.986933 0.011915	0.019047 0.981933 0.983721 0.009273	0.001056 0.991972 0.992843 0.001667	7 0.028345 9999
5 21	20 18	5 21	0.231826 0.829597 0.881838 0.001151	0.046383 0.978443 0.985484 0.038486	-0.000109 0.992766 0.995222 0.001618	-0.002269 0.992614 0.981850 -0.001044	0.077475 0.956083 0.975618 0.048244	0.007731 0.985342 0.987705 0.001072	0.016623 0.975977 0.986366 0.007112	0.087081 0.954911 0.967725 0.043562	0.009801 0.988991 0.986571 0.004695	0.044154 0.954876 0.977288 0.011835	0.014306 0.977311 0.992322 0.010881	0.009550 0.981933 0.992578 0.005689	0.013192 0.991972 0.989577 0.012384	4 0.007452 9999
5 22	20 15	5 22	0.264862 0.829597 0.881131 0.045661	-0.007299 0.978443 0.987283 0.001094	-0.000243 0.992766 0.996045 0.000076	-0.000159 0.992614 0.995550 -0.000329	0.020901 0.956083 0.990628 0.020653	-0.017637 0.985342 0.987665 -0.015918	0.059532 0.975977 0.971587 0.027996	0.026909 0.954911 0.991406 0.020953	0.025009 0.988991 0.987155 0.020674	0.039517 0.954876 0.983553 0.010299	-0.016294 0.977311 0.990368 -0.015622	0.008765 0.981933 0.994191 0.002152	-0.022211 0.991972 0.993858 -0.022569	0 0.045661 109
5 23	20 19	5 23	0.241335 0.829597 0.820549 -0.005844	0.018961 0.978443 0.985663 0.023272	-0.002671 0.992766 0.964514 0.003970	-0.000669 0.992614 0.961549 0.004522	-0.016904 0.956083 0.972402 0.011455	0.013219 0.985342 0.981291 0.007302	-0.029245 0.975977 0.972508 -0.002274	-0.032235 0.954911 0.972004 -0.000535	0.001451 0.988991 0.979574 -0.009844	-0.020766 0.954876 0.978777 0.005580	0.001133 0.977311 0.989588 0.006292	-0.011894 0.981933 0.975067 0.007196	0.007426 0.991972 0.975442 0.010460	0 0.000000 9999
5 24	20 16	5 24	0.183734 0.829597 0.923392 0.011800	0.037276 0.978443 0.976790 0.026289	0.000020 0.992766 0.953282 0.001372	-0.026477 0.992614 0.987481 -0.026248	0.048278 0.956083 0.972690 0.012675	-0.002798 0.985342 0.983597 -0.005626	0.002923 0.975977 0.985578 0.005188	0.011891 0.954911 0.984131 0.002690	-0.010298 0.988991 0.974338 0.001321	-0.049044 0.954876 0.978810 -0.020856	-0.000394 0.977311 0.992958 -0.001899	0.005655 0.981933 0.951714 -0.002748	-0.001410 0.991972 0.992649 -0.002218	3 -0.017599 9999
5 25	20 20	5 25	0.229581 0.829597 0.886754 0.017864	0.049058 0.978443 0.970601 0.027511	0.009323 0.992766 0.975046 0.014811	0.003094 0.992614 0.981956 0.005671	0.050189 0.956083 0.974559 0.027946	0.003641 0.985342 0.970573 0.008484	0.044479 0.975977 0.971595 0.020659	-0.018961 0.954911 0.979554 -0.000918	-0.031148 0.988991 0.966275 -0.017565	-0.026404 0.954876 0.982566 -0.009179	0.029787 0.977311 0.985591 0.026156	0.027327 0.981933 0.976314 0.013518	-0.001355 0.991972 0.991117 -0.000501	4 0.022343 9999
5 26	20 20	5 26	0.208152 0.829597 0.834175 0.004223	-0.041770 0.978443 0.949969 -0.020516	0.016859 0.992766 0.982164 0.017506	0.016080 0.992614 0.986192 0.017305	-0.014600 0.956083 0.984994 0.001764	0.017248 0.985342 0.982312 0.011081	-0.022202 0.975977 0.980797 -0.001995	-0.007986 0.954911 0.976701 -0.003806	0.000666 0.988991 0.983564 -0.000759	-0.017993 0.954876 0.972305 0.007676	-0.005823 0.977311 0.979716 -0.006227	0.015465 0.981933 0.982541 0.006415	-0.002511 0.991972 0.982849 -0.000815	1 -0.009308 9999
5 27	20 20	5 27	0.257077 0.829597 0.888627 0.040320	0.008337 0.978443 0.986490 0.014826	0.003860 0.992766 0.980572 0.004212	0.000979 0.992614 0.983191 0.000869	-0.023635 0.956083 0.990007 -0.006916	-0.015834 0.985342 0.974041 -0.007064	-0.011497 0.975977 0.985974 -0.010620	-0.042074 0.954911 0.981322 -0.013562	0.015916 0.988991 0.982800 0.008452	-0.023195 0.954876 0.989588 -0.007678	0.028093 0.977311 0.978687 0.016154	0.018219 0.981933 0.981629 -0.001596	-0.005027 0.991972 0.984003 -0.004065	0 0.040320 160
5 28	20 20	5 28	0.199089 0.829597 0.838498 0.006310	0.030899 0.978443 0.938948 0.004031	-0.013456 0.992766 0.987040 -0.012944	-0.003655 0.992614 0.954571 -0.006286	0.038064 0.956083 0.971786 0.010337	0.018749 0.985342 0.982767 0.014847	0.028969 0.975977 0.979152 0.005239	0.041139 0.954911 0.963193 0.007305	-0.018200 0.988991 0.960141 -0.004694	-0.039787 0.954876 0.986862 -0.019248	0.008284 0.977311 0.981166 0.010585	0.013028 0.981933 0.984868 -0.001881	0.006922 0.991972 0.986398 0.010719	9 -0.011021 9999
5 29	20 20	5 29	0.112103 0.829597 0.884436 -0.001282	-0.004943 0.978443 0.981159 0.005973	-0.000868 0.992766 0.982040 -0.001654	-0.001441 0.992614 0.982736 -0.002276	0.040146 0.956083 0.935538 0.003128	-0.020419 0.985342 0.961451 -0.007312	0.014570 0.975977 0.966071 -0.006006	0.005143 0.954911 0.985068 -0.004459	-0.004395 0.988991 0.986576 -0.008977	-0.025387 0.954876 0.980806 -0.008478	-0.003611 0.977311 0.972886 -0.001048	0.006709 0.981933 0.984986 -0.003501	-0.003057 0.991972 0.991543 -0.001431	0 0.000000 9999
5 30	20 20	5 30	0.212658 0.829597 0.871745 -0.003677	-0.028745 0.978443 0.950397 -0.004564	-0.007219 0.992766 0.986370 -0.006796	-0.007859 0.992614 0.985106 -0.007799	-0.005039 0.956083 0.991066 -0.001997	-0.021489 0.985342 0.970425 -0.011581	-0.036129 0.975977 0.986883 -0.020084	-0.057902 0.954911 0.970837 -0.016179	-0.006680 0.988991 0.984031 -0.011232	-0.020602 0.954876 0.987030 -0.000062	-0.019184 0.977311 0.985831 -0.012647	0.029035 0.981933 0.982574 0.014255	0.005488 0.991972 0.988646 0.002041	0 0.000000 9999
5 31	20 20	5 31	0.207099 0.829597 0.842126 -0.009107	-0.000852 0.978443 0.986853 -0.004803	-0.012657 0.992766 0.981619 -0.014854	-0.012831 0.992614 0.981542 -0.013682	-0.022338 0.956083 0.979509 -0.000009	-0.003848 0.985342 0.978222 -0.005892	-0.038360 0.975977 0.971813 -0.012232	-0.033997 0.954911 0.973764 -0.017445	-0.023264 0.988991 0.956856 -0.011545	-0.020329 0.954876 0.985116 -0.003546	0.020619 0.977311 0.989694 0.020322	0.020028 0.981933 0.983406 0.009164	-0.015926 0.991972 0.972016 -0.021791	0 0.000000 9999
5 32	20 18	5 32	0.090469 0.829597 0.901990 -0.008630	-0.007437 0.978443 0.985023 0.002397	-0.000167 0.992766 0.952156 -0.000789	-0.000560 0.992614 0.985746 -0.003289	0.042661 0.956083 0.932487 0.015524	-0.027155 0.985342 0.960477 -0.020162	0.025931 0.975977 0.960890 0.009866	0.013572 0.954911 0.975427 -0.001660	-0.001612 0.988991 0.990705 -0.005684	-0.014761 0.954876 0.987136 -0.006061	-0.001922 0.977311 0.972722 0.002671	0.002885 0.981933 0.946911 0.001778	-0.003793 0.991972 0.990168 -0.004836	0 0.000000 9999
5 33	20 20	5 33	0.270870 0.829597 0.852468 0.016342	0.028412 0.978443 0.959996 0.006615	0.008779 0.992766 0.958607 0.002816	0.003762 0.992614 0.957044 0.000597	-0.031575 0.956083 0.974266 -0.000844	0.007633 0.985342 0.990167 0.005801	-0.011597 0.975977 0.989286 -0.009643	-0.037316 0.954911 0.982717 -0.013612	-0.017732 0.988991 0.981172 -0.024030	-0.038569 0.954876 0.980048 -0.010934	-0.005424 0.977311 0.989713 -0.002176	-0.054151 0.981933 0.969773 -0.024212	-0.016572 0.991972 0.986322 -0.020771	8 -0.019817 9999
5 34	20 20	5 34	0.241024 0.829597 0.861528 -0.006976	0.023572 0.978443 0.982036 0.006575	0.001875 0.992766 0.969800 0.003336	0.002721 0.992614 0.968536 0.003713	-0.033576 0.956083 0.988012 -0.031043	-0.023263 0.985342 0.981644 -0.025768	-0.000237 0.975977 0.989356 -0.008660	-0.003472 0.954911 0.988140 -0.017087	0.028362 0.988991 0.989813 0.025232	-0.050880 0.954876 0.983739 -0.030582	-0.026162 0.977311 0.986411 -0.028573	0.007645 0.981933 0.987066 0.003784	-0.014112 0.991972 0.982592 -0.015713	0 0.000000 9999
5 35	20 20	5 35	0.266556 0.829597 0.860061 0.026943	0.020354 0.978443 0.976169 0.005509	-0.000088 0.992766 0.984426 -0.002389	-0.000308 0.992614 0.987566 -0.001688	0.054877 0.956083 0.970729 0.015298	0.028982 0.985342 0.974760 0.018966	-0.006750 0.975977 0.987974 -0.009295	0.069330 0.954911 0.957905 0.024112	0.013132 0.988991 0.978566 0.009344	0.018019 0.954876 0.987106 0.001916	0.022043 0.977311 0.983605 0.024571	0.011110 0.981933 0.973979 0.000941	0.002734 0.991972 0.976173 0.004454	0 0.026943 9999
5 36	20 20	5 36	0.272104 0.829597 0.855479 0.030730	-0.029854 0.978443 0.975166 -0.012860	0.014500 0.992766 0.966567 0.013948	0.014322 0.992614 0.970230 0.013583	-0.029940 0.956083 0.987576 -0.016865	0.001446 0.985342 0.978954 -0.008133	-0.009749 0.975977 0.990482 -0.008225	0.006881 0.954911 0.989174 -0.004629	0.013040 0.988991 0.982410 0.004794	-0.052063 0.954876 0.980508 -0.020626	-0.003089 0.977311 0.990157 -0.001090	0.006709 0.981933 0.984642 -0.006793	-0.016982 0.991972 0.992235 -0.017692	0 0.030730 9999
5 37	20 20	5 37	0.203744 0.829597 0.897573 0.016102	0.007923 0.978443 0.988195 0.014870	0.008296 0.992766 0.986333 0.010459	0.008136 0.992614 0.986806 0.010758	-0.025535 0.956083 0.984091 -0.010937	-0.020748 0.985342 0.953335 -0.012952	-0.037416 0.975977 0.975592 -0.008412	-0.049495 0.954911 0.964130 -0.002146	-0.011653 0.988991 0.990382 -0.014034	-0.013982 0.954876 0.986878 0.006983	-0.004929 0.977311 0.984147 -0.003055	-0.000828 0.981933 0.976071 -0.022407	-0.013742 0.991972 0.991796 -0.013309	0 0.016102 9999
5 38	20 20	5 38	0.270330 0.829597 0.857937 0.021130	0.003987 0.978443 0.987321 0.016492	0.038089 0.992766 0.966582 0.035151	0.037188 0.992614 0.967739 0.034623	0.022672 0.956083 0.984886 0.024810	0.004666 0.985342 0.987741 0.005566	0.039709 0.975977 0.976037 0.014159	0.034673 0.954911 0.986868 0.029901	0.008756 0.988991 0.991298 0.003562	0.026282 0.954876 0.988457 0.021603	-0.020255 0.977311 0.978612 -0.024344	0.009636 0.981933 0.984407 0.000747	-0.001220 0.991972 0.992181 -0.002924	7 0.025136 9999
5 39	20 16	5 39	0.244784 0.829597 0.899976 0.034631	0.014859 0.978443 0.979674 -0.002572	0.000356 0.992766 0.989808 0.001863	-0.000699 0.992614 0.984521 0.000728	0.017185 0.956083 0.981874 -0.004328	-0.031683 0.985342 0.985834 -0.028042	-0.018320 0.975977 0.990272 -0.009287	-0.011319 0.954911 0.986053 -0.020727	-0.031186 0.988991 0.973112 -0.028288	0.013841 0.954876 0.986037 0.019964	-0.010426 0.977311 0.992305 -0.013707	0.008248 0.981933 0.990246 0.006430	0.038497 0.991972 0.990112 0.040194	0 0.034631 255
5 40	20 20	5 40	0.244388 0.829597 0.883153 0.012974	-0.006891 0.978443 0.991863 -0.003245	-0.018101 0.992766 0.947989 -0.007614	-0.016746 0.992614 0.947986 -0.009141	-0.047341 0.956083 0.968047 -0.001928	-0.011761 0.985342 0.962252 -0.023555	-0.081644 0.975977 0.954686 -0.043839	0.012833 0.954911 0.989507 0.006615	0.008255 0.988991 0.987089 -0.000035	-0.040631 0.954876 0.986114 -0.015581	-0.008626 0.977311 0.987093 -0.009828	-0.062033 0.981933 0.969713 -0.036985	-0.011671 0.991972 0.993719 -0.011101	6 -0.023849 9999
5 41	20 20	5 41	0.260448 0.829597 0.857473 0.015218	-0.002588 0.978443 0.984485 -0.007426	-0.000922 0.992766 0.934973 -0.001191	-0.000504 0.992614 0.935761 -0.001531	-0.045205 0.956083 0.968579 -0.004354	0.020519 0.985342 0.974617 0.011917	-0.022936 0.975977 0.972305 -0.003521	0.009730 0.954911 0.991348 0.002666	-0.001647 0.988991 0.992365 -0.003803	-0.036291 0.954876 0.989120 -0.018803	-0.001085 0.977311 0.991208 -0.006737	-0.031389 0.981933 0.983249 -0.013512	0.008749 0.991972 0.992773 0.008577	9 -0.016916 9999
5 42	20 20	5 42	0.240243 0.829597 0.886496 0.014250	0.013306 0.978443 0.985268 0.003801	-0.016558 0.992766 0.991005 -0.016682	-0.004222 0.992614 0.992028 -0.005517	0.058264 0.956083 0.960384 0.023602	0.012647 0.985342 0.982537 0.002611	0.009473 0.975977 0.988786 0.001353	0.075261 0.954911 0.959795 0.027418	0.011981 0.988991 0.982341 0.003005	0.031491 0.954876 0.973456 -0.004126	0.002926 0.977311 0.989507 0.008741	0.025285 0.981933 0.986082 0.014097	0.004175 0.991972 0.991876 0.003041	7 0.019766 9999
5 43	20 20	5 43	0.233073 0.829597 0.905509 0.025308	-0.043229 0.978443 0.965997 -0.024640	0.025139 0.992766 0.983445 0.022936	0.023434 0.992614 0.984421 0.020929	0.018610 0.956083 0.985302 0.019839	0.026466 0.985342 0.979176 0.015952	0.002036 0.975977 0.989994 0.007738	0.049055 0.954911 0.986914 0.028769	0.007170 0.988991 0.987483 0.000115	-0.035433 0.954876 0.984238 -0.020602	0.031681 0.977311 0.986654 0.024800	0.017100 0.981933 0.985257 0.006081	0.002310 0.991972 0.991910 0.003706	7 0.026983 9999
5 44	20 20	5 44	0.232122 0.829597 0.873869 -0.004271	0.011338 0.978443 0.988402 0.007171	0.005976 0.992766 0.971610 0.011686	0.005565 0.992614 0.971098 0.010356	-0.070577 0.956083 0.966660 -0.031603	0.019082 0.985342 0.980039 0.017504	-0.067947 0.975977 0.977158 -0.041915	0.022597 0.954911 0.990305 0.028872	0.024591 0.988991 0.990059 0.021503	-0.041100 0.954876 0.987669 -0.022521	-0.002589 0.977311 0.991433 -0.006539	-0.031541 0.981933 0.980499 -0.009946	-0.008252 0.991972 0.992925 -0.010513	0 0.000000 9999
5 45	20 20	5 45	0.229301 0.829597 0.855493 -0.021523	0.016008 0.978443 0.991048 0.009911	-0.013123 0.992766 0.930748 -0.010447	-0.011509 0.992614 0.930926 -0.010803	-0.044274 0.956083 0.973017 -0.008240	-0.003772 0.985342 0.965584 -0.011981	-0.073252 0.975977 0.963490 -0.034646	0.019022 0.954911 0.989856 0.015629	0.002986 0.988991 0.988240 -0.002018	-0.028104 0.954876 0.981222 -0.005919	-0.000688 0.977311 0.983825 -0.002322	-0.029496 0.981933 0.975680 -0.011536	-0.014045 0.991972 0.987976 -0.017828	0 0.000000 9999
5 46	20 20	5 46	0.250098 0.829597 0.875997 0.011671	0.007287 0.978443 0.970272 -0.005572	-0.005105 0.992766 0.989657 -0.005196	-0.004721 0.992614 0.988926 -0.003978	0.040865 0.956083 0.980681 0.019205	0.028984 0.985342 0.981166 0.025500	0.033586 0.975977 0.978019 0.007286	-0.000721 0.954911 0.979919 0.006384	-0.003644 0.988991 0.972266 0.011409	-0.015148 0.954876 0.985171 -0.008729	-0.002762 0.977311 0.986397 -0.000596	0.024441 0.981933 0.985546 0.006701	-0.004334 0.991972 0.992414 -0.004220	4 0.014971 9999
5 47	20 20	5 47	0.255726 0.829597 0.877562 0.037153	-0.002713 0.978443 0.986869 -0.003552	-0.011386 0.992766 0.974345 -0.010080	-0.014931 0.992614 0.974612 -0.013718	-0.019929 0.956083 0.984627 0.005443	0.014553 0.985342 0.982179 0.010030	-0.018968 0.975977 0.991252 -0.009278	-0.027360 0.954911 0.986545 -0.007112	0.010815 0.988991 0.987606 0.009927	-0.031843 0.954876 0.989448 -0.015874	-0.020813 0.977311 0.990599 -0.019945	0.028723 0.981933 0.986454 0.023281	-0.010616 0.991972 0.988417 -0.012529	0 0.037153 200
5 48	20 20	5 48	0.236087 0.829597 0.849001 -0.013839	-0.000596 0.978443 0.963859 0.021570	-0.005555 0.992766 0.981688 -0.010602	-0.004651 0.992614 0.981967 -0.010474	0.002115 0.956083 0.989449 0.005386	-0.020796 0.985342 0.963018 -0.014546	0.006993 0.975977 0.988386 0.005578	-0.058882 0.954911 0.966990 -0.013809	0.015445 0.988991 0.982158 0.013064	-0.022788 0.954876 0.987586 -0.001169	0.046420 0.977311 0.970299 0.033953	0.033036 0.981933 0.982015 0.015751	0.012358 0.991972 0.989980 0.013086	0 0.000000 9999
5 49	20 20	5 49	0.266780 0.829597 0.854247 0.014467	0.005776 0.978443 0.986707 0.000179	0.017976 0.992766 0.978237 0.018715	0.016292 0.992614 0.979462 0.016597	-0.035469 0.956083 0.984682 -0.015176	0.022491 0.985342 0.984350 0.025048	0.030810 0.975977 0.989022 0.021669	-0.006712 0.954911 0.978491 0.019247	0.020627 0.988991 0.990908 0.016009	-0.019139 0.954876 0.988851 -0.003482	0.051744 0.977311 0.970822 0.039846	0.018540 0.981933 0.990242 0.017248	-0.009857 0.991972 0.990946 -0.009293	10 0.024009 9999
5 50	20 20	5 50	0.241549 0.829597 0.874038 0.006461	0.018528 0.978443 0.989945 0.011282	0.000121 0.992766 0.992247 -0.001950	-0.001304 0.992614 0.986820 -0.001515	0.034222 0.956083 0.984795 0.016934	0.009768 0.985342 0.992727 0.006425	0.056399 0.975977 0.975940 0.027176	0.052997 0.954911 0.979224 0.019467	0.013397 0.988991 0.988310 0.005462	0.052461 0.954876 0.975858 0.017208	0.003250 0.977311 0.990367 0.006353	0.007263 0.981933 0.990827 -0.000008	0.001681 0.991972 0.992443 -0.000299	6 0.013251 9999
5 51	20 20	5 51	0.267975 0.829597 0.862999 0.018742	0.017617 0.978443 0.986335 0.000654	-0.014533 0.992766 0.959926 -0.019389	-0.016927 0.992614 0.962692 -0.022234	-0.021145 0.956083 0.982374 0.001885	-0.002771 0.985342 0.991592 -0.007051	0.011125 0.975977 0.984365 0.006776	-0.023665 0.954911 0.987346 -0.010975	0.008810 0.988991 0.989276 0.004131	-0.003572 0.954876 0.984545 0.005585	0.031826 0.977311 0.988464 0.025370	-0.002464 0.981933 0.987570 0.004754	0.004459 0.991972 0.993665 0.004097	10 0.021806 9999
5 52	20 20	5 52	0.203183 0.829597 0.893468 -0.017411	0.036195 0.978443 0.986340 0.031575	0.000749 0.992766 0.990033 0.002410	-0.011494 0.992614 0.990584 -0.010996	0.056662 0.956083 0.972942 0.026661	0.012010 0.985342 0.989209 0.013569	0.015398 0.975977 0.984840 0.001456	0.055669 0.954911 0.974144 0.016542	0.003996 0.988991 0.983933 0.007143	0.015586 0.954876 0.982394 -0.005739	-0.003307 0.977311 0.986839 -0.002048	0.014037 0.981933 0.985078 0.004967	0.000331 0.991972 0.990778 0.003009	0 0.000000 9999
5 53	20 20	5 53	0.301948 0.829597 0.889061 0.093914	-0.122443 0.978443 0.975251 -0.113096	0.003372 0.992766 0.987642 0.003175	0.002917 0.992614 0.987973 0.002740	-0.087841 0.956083 0.982015 -0.092390	-0.007441 0.985342 0.989648 -0.011214	-0.011641 0.975977 0.979784 -0.024960	-0.054239 0.954911 0.980809 -0.071984	-0.028763 0.988991 0.983532 -0.034676	-0.087213 0.954876 0.981363 -0.097363	-0.023794 0.977311 0.991300 -0.022235	0.016596 0.981933 0.982787 0.007727	-0.008768 0.991972 0.994139 -0.009995	1 -0.103060 16
5 54	20 20	5 54	0.247834 0.829597 0.836541 -0.006371	0.027370 0.978443 0.979974 0.010781	0.013197 0.992766 0.914499 0.010627	0.011447 0.992614 0.923951 0.010304	-0.060453 0.956083 0.949739 -0.015036	0.022936 0.985342 0.987362 0.014800	-0.006539 0.975977 0.983908 0.006248	-0.022808 0.954911 0.978227 -0.003287	0.019841 0.988991 0.983528 0.017911	-0.031115 0.954876 0.982110 -0.008403	0.010155 0.977311 0.983988 0.015799	-0.041291 0.981933 0.964748 -0.011816	0.007813 0.991972 0.988980 0.009827	0 0.000000 9999
5 55	20 19	5 55	0.253326 0.829597 0.884938 0.024912	0.005166 0.978443 0.988591 0.007972	0.000718 0.992766 0.989326 0.000115	-0.001628 0.992614 0.987337 -0.002594	0.005780 0.956083 0.989879 0.004490	0.015052 0.985342 0.991316 0.015108	0.022766 0.975977 0.978038 -0.005651	0.023911 0.954911 0.984316 -0.002491	0.004457 0.988991 0.979613 -0.000212	0.030950 0.954876 0.977838 0.000146	0.001414 0.977311 0.991375 0.001453	0.005988 0.981933 0.987012 -0.000603	-0.016064 0.991972 0.990635 -0.016450	0 0.024912 9999
5 56	20 20	5 56	0.181486 0.829597 0.911318 -0.009566	-0.024264 0.978443 0.985445 -0.018536	-0.006017 0.992766 0.959493 -0.006359	-0.002740 0.992614 0.957369 -0.005062	-0.030520 0.956083 0.975115 -0.006489	-0.011489 0.985342 0.985939 -0.012684	-0.038279 0.975977 0.972130 -0.029451	-0.048034 0.954911 0.973409 -0.020078	-0.001245 0.988991 0.987313 -0.008529	-0.007889 0.954876 0.987377 0.003317	-0.011367 0.977311 0.975867 -0.006815	-0.046519 0.981933 0.974197 -0.028912	-0.024084 0.991972 0.990605 -0.024669	0 0.000000 9999
5 57	20 20	5 57	0.261322 0.829597 0.859212 0.036174	0.012489 0.978443 0.980401 0.016128	-0.005626 0.992766 0.988084 -0.009021	-0.006111 0.992614 0.987361 -0.008257	0.033903 0.956083 0.981459 0.014030	-0.024287 0.985342 0.987279 -0.026771	0.033402 0.975977 0.969779 0.005290	0.019936 0.954911 0.982643 -0.005518	0.044719 0.988991 0.989438 0.041579	0.012936 0.954876 0.976796 -0.008007	-0.017207 0.977311 0.986610 -0.017734	0.003029 0.981933 0.984305 -0.008185	0.005666 0.991972 0.991602 0.005177	8 0.038782 177
5 58	20 20	5 58	0.217148 0.829597 0.836875 -0.019244	-0.013768 0.978443 0.982545 0.000216	-0.019450 0.992766 0.976570 -0.014511	-0.015632 0.992614 0.969046 -0.011623	-0.040913 0.956083 0.972119 -0.015462	0.001121 0.985342 0.989803 0.005193	-0.022535 0.975977 0.981547 -0.007543	-0.039837 0.954911 0.969101 -0.002908	0.026044 0.988991 0.984872 0.020759	-0.031174 0.954876 0.986134 -0.010085	-0.016231 0.977311 0.976227 -0.013228	-0.025386 0.981933 0.978151 -0.007377	-0.009617 0.991972 0.988226 -0.010372	0 0.000000 9999
5 59	20 20	5 59	0.238185 0.829597 0.873793 0.012327	-0.003632 0.978443 0.989920 -0.005406	-0.017952 0.992766 0.958858 -0.017209	-0.015365 0.992614 0.959065 -0.015707	-0.042613 0.956083 0.972988 -0.010838	0.002317 0.985342 0.967331 -0.002528	-0.077905 0.975977 0.959683 -0.048316	0.003479 0.954911 0.990949 -0.006445	0.018123 0.988991 0.986499 0.012786	-0.034213 0.954876 0.984501 -0.007233	0.004226 0.977311 0.989266 -0.000841	-0.039137 0.981933 0.978082 -0.025429	0.012930 0.991972 0.992225 0.011141	6 -0.024405 9999
5 60	20 20	5 60	0.255268 0.829597 0.871348 0.012556	0.003419 0.978443 0.990913 0.003389	-0.000669 0.992766 0.977488 -0.005307	0.000062 0.992614 0.981164 -0.003490	-0.073499 0.956083 0.984077 -0.057467	-0.018056 0.985342 0.978291 -0.010892	-0.015073 0.975977 0.986413 -0.027345	-0.086738 0.954911 0.982057 -0.063036	0.011148 0.988991 0.985874 0.014277	-0.071035 0.954876 0.988227 -0.060992	-0.034807 0.977311 0.980046 -0.033952	0.003724 0.981933 0.983505 -0.012769	-0.000839 0.991972 0.981636 -0.001781	7 -0.028133 9999
5 61	20 20	5 61	0.234889 0.829597 0.880430 0.011532	-0.004858 0.978443 0.988452 -0.007355	-0.013483 0.992766 0.978419 -0.014916	-0.014843 0.992614 0.977375 -0.015498	-0.039488 0.956083 0.983085 -0.016681	0.004440 0.985342 0.981861 0.008226	-0.033790 0.975977 0.982804 -0.016642	-0.052313 0.954911 0.976042 -0.026322	0.003622 0.988991 0.986310 -0.002917	-0.040221 0.954876 0.988459 -0.024246	0.008127 0.977311 0.987705 0.010954	0.013065 0.981933 0.987854 0.012331	-0.001378 0.991972 0.991491 -0.000981	7 -0.017423 9999
5 62	20 20	5 62	0.235562 0.829597 0.873698 0.005113	0.016247 0.978443 0.989946 0.022088	0.006985 0.992766 0.959827 0.014333	0.008580 0.992614 0.960446 0.013763	-0.058485 0.956083 0.975992 -0.029486	0.009653 0.985342 0.987675 0.006550	-0.031899 0.975977 0.976241 -0.007168	-0.007022 0.954911 0.984224 0.001142	0.001146 0.988991 0.987581 -0.004557	-0.024212 0.954876 0.986520 -0.007927	-0.023327 0.977311 0.986493 -0.020152	-0.047023 0.981933 0.985835 -0.032956	-0.004807 0.991972 0.991402 -0.004176	4 -0.012279 9999
5 63	20 20	5 63	0.248521 0.829597 0.880907 0.020672	0.012921 0.978443 0.983309 0.003297	0.005111 0.992766 0.990346 0.006304	0.004314 0.992614 0.989929 0.006416	0.041884 0.956083 0.971622 0.003854	0.016937 0.985342 0.987369 0.008486	-0.003631 0.975977 0.984156 -0.017803	0.049952 0.954911 0.970279 0.015652	0.007542 0.988991 0.981164 0.000915	0.039084 0.954876 0.965930 -0.001745	-0.004997 0.977311 0.990003 0.003327	0.014493 0.981933 0.986212 0.000991	0.041568 0.991972 0.993365 0.042200	0 0.020672 9999
5 64	20 20	5 64	0.203484 0.829597 0.901656 0.000281	-0.033006 0.978443 0.961581 -0.011924	0.004830 0.992766 0.989643 0.006263	0.005762 0.992614 0.981232 0.007506	0.009672 0.956083 0.992587 0.005252	0.000159 0.985342 0.971536 0.002337	-0.028414 0.975977 0.984801 -0.014105	0.038159 0.954911 0.983126 0.015021	-0.012013 0.988991 0.982429 -0.016859	-0.015111 0.954876 0.984526 -0.010064	-0.001276 0.977311 0.987008 0.003279	0.038679 0.981933 0.983034 0.023645	0.022962 0.991972 0.991906 0.024741	11 0.002578 9999
5 65	20 20	5 65	0.263083 0.829597 0.854507 0.014036	-0.018178 0.978443 0.991137 -0.015476	0.004603 0.992766 0.982088 0.004308	0.004057 0.992614 0.980711 0.002622	-0.034438 0.956083 0.977569 -0.008685	-0.002906 0.985342 0.989730 -0.001953	0.009690 0.975977 0.988660 0.004122	0.009960 0.954911 0.991416 0.015532	0.011426 0.988991 0.987516 0.004695	-0.028346 0.954876 0.985308 -0.004714	0.013742 0.977311 0.976785 0.004942	0.019411 0.981933 0.986207 0.007558	-0.008256 0.991972 0.993806 -0.005851	7 0.014765 9999
5 66	20 20	5 66	0.255917 0.829597 0.853385 0.000172	0.031739 0.978443 0.966360 0.007462	0.005902 0.992766 0.929854 0.003601	0.004613 0.992614 0.931950 0.004356	-0.003269 0.956083 0.981376 0.017020	0.006958 0.985342 0.991789 0.005941	0.013886 0.975977 0.988525 0.005842	0.008358 0.954911 0.990583 0.014013	0.007739 0.988991 0.988500 0.003658	-0.035626 0.954876 0.986040 -0.019724	-0.003498 0.977311 0.990007 -0.006071	-0.031621 0.981933 0.980705 -0.013278	0.004862 0.991972 0.989627 0.005520	9 -0.001842 9999
5 67	20 20	5 67	0.212984 0.829597 0.888534 -0.006944	0.033099 0.978443 0.967113 0.020432	-0.014753 0.992766 0.988570 -0.013992	-0.011721 0.992614 0.986990 -0.012912	0.017147 0.956083 0.987779 0.003600	-0.021162 0.985342 0.961565 -0.013840	0.036101 0.975977 0.977416 0.006493	-0.056250 0.954911 0.971741 -0.017830	-0.017268 0.988991 0.964761 -0.002207	-0.045319 0.954876 0.984495 -0.019773	-0.010797 0.977311 0.989619 -0.010480	0.030590 0.981933 0.985493 0.016010	-0.009091 0.991972 0.991822 -0.007823	0 0.000000 9999
5 68	20 20	5 68	0.232457 0.829597 0.883448 0.014989	-0.028196 0.978443 0.972181 -0.008775	-0.013766 0.992766 0.985607 -0.014719	-0.015426 0.992614 0.985779 -0.017038	0.028282 0.956083 0.987328 0.013455	0.001875 0.985342 0.964698 0.009739	0.006540 0.975977 0.991154 0.002776	-0.073868 0.954911 0.968878 -0.030345	0.036835 0.988991 0.988726 0.034609	-0.030236 0.954876 0.989096 -0.023660	0.010197 0.977311 0.986983 0.001483	0.045410 0.981933 0.978139 0.024528	0.010094 0.991972 0.990414 0.009924	8 0.022776 9999
5 69	20 19	5 69	0.240879 0.829597 0.870832 0.005626	0.025677 0.978443 0.989389 0.019608	-0.001476 0.992766 0.969911 -0.000562	-0.001444 0.992614 0.978612 -0.000488	0.023672 0.956083 0.977777 -0.001258	0.003366 0.985342 0.988035 0.003667	0.026519 0.975977 0.971105 0.004149	0.033211 0.954911 0.972781 -0.000461	0.010335 0.988991 0.987263 0.004232	0.050077 0.954876 0.971028 0.015188	-0.005687 0.977311 0.985525 -0.003146	0.002134 0.981933 0.966101 -0.006402	0.022382 0.991972 0.990529 0.022600	9 0.009244 9999
5 70	20 20	5 70	0.231972 0.829597 0.853352 -0.003507	0.028140 0.978443 0.984437 0.017756	-0.008950 0.992766 0.963025 -0.010139	-0.015869 0.992614 0.964370 -0.015808	-0.018175 0.956083 0.985046 -0.002413	0.030251 0.985342 0.989577 0.026664	0.006922 0.975977 0.985797 0.008593	0.005206 0.954911 0.991173 0.007532	0.000290 0.988991 0.987917 -0.004450	-0.049096 0.954876 0.988072 -0.029634	0.030745 0.977311 0.989775 0.023549	-0.006085 0.981933 0.986614 0.004881	0.010590 0.991972 0.987719 0.009633	0 0.000000 9999
5 71	20 20	5 71	0.245508 0.829597 0.859167 0.020782	-0.037001 0.978443 0.954633 -0.014761	0.005372 0.992766 0.989093 0.001469	0.000938 0.992614 0.988447 -0.003008	-0.023220 0.956083 0.985813 -0.012665	-0.047783 0.985342 0.975382 -0.036673	-0.027437 0.975977 0.979044 -0.005936	-0.072785 0.954911 0.972651 -0.032649	0.001836 0.988991 0.985412 -0.002017	-0.017906 0.954876 0.986359 0.000403	-0.018492 0.977311 0.979421 -0.015667	0.012853 0.981933 0.972970 -0.005998	-0.003053 0.991972 0.990195 -0.002933	7 -0.026048 9999
5 72	20 20	5 72	0.241119 0.829597 0.847578 0.008093	-0.000158 0.978443 0.959951 -0.014952	-0.001730 0.992766 0.987084 -0.002474	-0.002755 0.992614 0.986128 -0.002764	-0.008054 0.956083 0.979539 -0.023249	-0.026602 0.985342 0.978857 -0.015862	0.021779 0.975977 0.976340 -0.001692	-0.009928 0.954911 0.978548 -0.012723	-0.006108 0.988991 0.967296 0.001007	0.018092 0.954876 0.984065 0.013196	-0.023329 0.977311 0.984650 -0.019578	-0.010727 0.981933 0.985171 -0.021180	0.009832 0.991972 0.988240 0.010739	4 -0.013717 9999
5 73	20 12	5 73	0.052932 0.829597 0.979763 -0.011483	-0.002509 0.978443 0.988921 0.000972	0.000546 0.992766 0.975112 -0.000522	0.000356 0.992614 0.984355 0.000136	-0.021469 0.956083 0.984088 -0.004132	-0.012494 0.985342 0.984465 -0.005626	-0.016871 0.975977 0.979138 -0.006833	-0.029309 0.954911 0.981973 -0.009501	0.001681 0.988991 0.976294 -0.003950	-0.018224 0.954876 0.988569 -0.005982	0.000361 0.977311 0.990998 0.001523	0.016710 0.981933 0.947306 0.005251	-0.000774 0.991972 0.978573 0.002499	0 0.000000 9999
5 74	20 19	5 74	0.209030 0.829597 0.896858 0.011675	0.011599 0.978443 0.984619 0.019956	-0.004102 0.992766 0.981103 -0.003470	-0.004094 0.992614 0.984331 -0.003698	-0.019289 0.956083 0.981418 0.001856	-0.004664 0.985342 0.977504 0.003976	0.051636 0.975977 0.970495 0.025454	-0.004567 0.954911 0.986273 0.007094	0.026667 0.988991 0.986166 0.019981	-0.034795 0.954876 0.984393 -0.011033	0.007697 0.977311 0.963431 0.004995	0.025742 0.981933 0.977098 0.010891	-0.009876 0.991972 0.990301 -0.011439	6 0.017239 9999
5 75	20 17	5 75	0.216879 0.829597 0.869760 -0.016565	0.008749 0.978443 0.980569 0.002794	-0.000433 0.992766 0.991356 0.000345	0.000453 0.992614 0.990234 0.001098	0.069153 0.956083 0.957064 0.023294	0.021013 0.985342 0.975764 0.014759	-0.007682 0.975977 0.991068 -0.006942	0.090368 0.954911 0.954364 0.035068	0.030184 0.988991 0.979743 0.022999	0.083216 0.954876 0.973670 0.044601	0.010542 0.977311 0.981925 0.011877	0.003752 0.981933 0.986008 -0.004549	-0.010122 0.991972 0.990148 -0.008328	0 0.000000 9999
5 76	20 20	5 76	0.275348 0.829597 0.851490 0.029191	0.014422 0.978443 0.984546 0.010042	0.007742 0.992766 0.969546 0.009543	0.010128 0.992614 0.967047 0.011760	0.011276 0.956083 0.984815 -0.001085	-0.007603 0.985342 0.979527 -0.013335	0.019156 0.975977 0.982980 0.007947	0.057249 0.954911 0.973475 0.028381	0.028092 0.988991 0.982196 0.018230	0.028522 0.954876 0.983997 0.016725	0.004228 0.977311 0.992780 0.004520	0.031118 0.981933 0.987233 0.027234	0.010109 0.991972 0.985067 0.010805	0 0.029191 9999
5 77	20 19	5 77	0.252217 0.829597 0.882158 0.031986	0.007134 0.978443 0.989319 0.003953	0.000044 0.992766 0.984311 -0.001898	0.002782 0.992614 0.986492 0.002718	0.060935 0.956083 0.970500 0.023396	0.011613 0.985342 0.983574 0.007388	-0.019200 0.975977 0.990153 -0.016255	0.072932 0.954911 0.975604 0.036244	0.005803 0.988991 0.988854 0.005460	0.062018 0.954876 0.985198 0.034822	0.013398 0.977311 0.988864 0.018898	0.009589 0.981933 0.984122 0.000980	0.016229 0.991972 0.989313 0.015328	7 0.034049 264
5 78	20 19	5 78	0.225721 0.829597 0.894799 0.021842	0.026117 0.978443 0.964122 0.007100	0.001124 0.992766 0.992006 0.000642	-0.011971 0.992614 0.992942 -0.012443	0.091171 0.956083 0.965633 0.054814	0.031695 0.985342 0.982896 0.026568	-0.005225 0.975977 0.991115 -0.008424	0.023924 0.954911 0.988910 0.021172	-0.049146 0.988991 0.968774 -0.032897	-0.057942 0.954876 0.979922 -0.022483	-0.001168 0.977311 0.990235 0.004841	0.011064 0.981933 0.987879 0.003197	-0.009834 0.991972 0.991206 -0.009840	4 0.034601 256
5 79	20 20	5 79	0.225098 0.829597 0.870857 -0.012226	0.031690 0.978443 0.970406 0.016224	0.029898 0.992766 0.952326 0.025437	0.026865 0.992614 0.953643 0.024526	-0.046725 0.956083 0.967717 -0.003321	0.007470 0.985342 0.983927 0.011314	-0.010146 0.975977 0.988554 0.001986	-0.025663 0.954911 0.981307 -0.011073	0.019669 0.988991 0.986842 0.013696	-0.017060 0.954876 0.984547 0.001121	-0.004856 0.977311 0.988271 -0.000352	-0.040687 0.981933 0.969620 -0.010801	-0.007611 0.991972 0.991399 -0.006198	0 0.000000 9999
5 80	20 20	5 80	0.233768 0.829597 0.879032 0.006388	-0.034223 0.978443 0.990669 -0.027787	0.010530 0.992766 0.971698 0.012671	0.010545 0.992614 0.970936 0.012541	-0.010996 0.956083 0.988826 0.000444	0.006839 0.985342 0.974639 0.012751	0.032845 0.975977 0.987393 0.025776	-0.064781 0.954911 0.975242 -0.032135	0.012075 0.988991 0.987138 0.007609	-0.014287 0.954876 0.988312 0.001558	0.050601 0.977311 0.960428 0.046879	0.041465 0.981933 0.982713 0.026349	-0.006527 0.991972 0.986580 -0.006045	10 0.017305 9999
5 81	20 20	5 81	0.143733 0.829597 0.933669 0.000976	-0.032401 0.978443 0.955262 -0.006528	-0.015669 0.992766 0.990110 -0.011805	-0.015200 0.992614 0.990443 -0.011043	0.036018 0.956083 0.981192 0.013293	0.002476 0.985342 0.965184 0.011526	0.009538 0.975977 0.992711 0.011983	-0.052404 0.954911 0.966264 -0.007762	0.004565 0.988991 0.986120 -0.000232	-0.013230 0.954876 0.989243 0.004054	-0.021600 0.977311 0.989302 -0.016004	0.039290 0.981933 0.971171 0.013659	-0.004019 0.991972 0.989864 -0.002763	11 0.003651 9999
5 82	20 20	5 82	0.237021 0.829597 0.871882 0.007315	0.014378 0.978443 0.983529 0.007472	0.000801 0.992766 0.974438 -0.000948	-0.000025 0.992614 0.974988 -0.000484	-0.039450 0.956083 0.963938 0.005059	-0.013298 0.985342 0.988086 -0.013106	0.000459 0.975977 0.990023 0.006267	-0.027817 0.954911 0.985079 0.001354	0.003991 0.988991 0.986497 -0.004366	-0.011310 0.954876 0.986740 0.015608	0.019098 0.977311 0.983152 0.011892	-0.030890 0.981933 0.983208 -0.017692	0.007714 0.991972 0.991475 0.008827	9 0.010685 9999
5 83	20 20	5 83	0.211658 0.829597 0.868111 -0.019786	-0.023563 0.978443 0.988416 -0.027057	0.007584 0.992766 0.952839 0.006605	0.007231 0.992614 0.953921 0.005607	-0.036417 0.956083 0.985026 -0.018322	0.007237 0.985342 0.990408 0.004417	-0.021677 0.975977 0.985242 -0.012873	-0.021404 0.954911 0.991616 -0.019015	0.022343 0.988991 0.988266 0.019227	-0.010376 0.954876 0.991717 -0.003683	-0.020480 0.977311 0.991278 -0.021364	-0.035908 0.981933 0.980613 -0.016810	-0.011190 0.991972 0.994128 -0.011970	0 0.000000 9999
5 84	20 20	5 84	0.220333 0.829597 0.857006 -0.012194	-0.015413 0.978443 0.986310 -0.007790	-0.014820 0.992766 0.984073 -0.010224	-0.013607 0.992614 0.983423 -0.009635	0.036672 0.956083 0.984111 0.024718	0.007574 0.985342 0.988982 0.010593	0.063417 0.975977 0.975987 0.034603	0.034206 0.954911 0.982161 0.021893	0.019988 0.988991 0.988593 0.013655	0.048604 0.954876 0.972415 0.021486	-0.005214 0.977311 0.980739 -0.002668	0.026165 0.981933 0.984618 0.008522	0.000036 0.991972 0.990926 0.000856	0 0.000000 9999
5 85	20 20	5 85	0.249898 0.829597 0.840137 -0.008951	-0.024872 0.978443 0.984075 -0.013813	-0.002336 0.992766 0.971726 0.005505	-0.005032 0.992614 0.974908 0.002454	-0.017243 0.956083 0.977761 0.009016	-0.004207 0.985342 0.988515 -0.001154	-0.026975 0.975977 0.984770 -0.011737	-0.033822 0.954911 0.972338 0.002659	0.004773 0.988991 0.989937 0.000722	-0.021386 0.954876 0.985471 -0.003530	0.009272 0.977311 0.971055 0.002254	-0.011006 0.981933 0.989862 -0.014109	0.007202 0.991972 0.990989 0.005648	0 0.000000 9999
5 86	20 20	5 86	0.213009 0.829597 0.853247 -0.015970	0.013509 0.978443 0.977784 0.006850	0.009073 0.992766 0.938737 0.008072	0.006753 0.992614 0.939629 0.006719	-0.023583 0.956083 0.977490 0.006103	0.008960 0.985342 0.991394 0.008231	0.018773 0.975977 0.986837 0.021053	0.012249 0.954911 0.988669 0.023313	0.010827 0.988991 0.984671 0.006284	-0.040236 0.954876 0.984037 -0.016850	-0.007768 0.977311 0.990625 -0.008507	-0.035663 0.981933 0.977628 -0.015923	0.008659 0.991972 0.986971 0.008296	0 0.000000 9999
5 87	20 20	5 87	0.285704 0.829597 0.859434 0.044054	0.028101 0.978443 0.975341 0.007681	-0.005175 0.992766 0.988756 -0.002618	-0.002051 0.992614 0.987360 0.000453	0.005483 0.956083 0.977931 -0.012188	-0.013624 0.985342 0.974689 -0.009655	0.020272 0.975977 0.988385 0.013848	-0.006344 0.954911 0.980693 -0.007627	0.003153 0.988991 0.976141 0.007483	-0.023438 0.954876 0.990625 -0.010210	-0.010785 0.977311 0.991520 -0.015650	0.002958 0.981933 0.987605 -0.012382	0.008218 0.991972 0.973227 0.009714	0 0.044054 124
5 88	20 20	5 88	0.236655 0.829597 0.844059 -0.011758	-0.030330 0.978443 0.979906 -0.016497	-0.004371 0.992766 0.981439 -0.003668	-0.003044 0.992614 0.982011 -0.001757	-0.011519 0.956083 0.983044 0.007389	-0.026250 0.985342 0.981503 -0.020624	0.022732 0.975977 0.984619 0.010291	-0.018033 0.954911 0.982242 0.000796	0.011102 0.988991 0.986684 0.007876	-0.000298 0.954876 0.991175 0.006084	-0.008882 0.977311 0.960219 -0.016812	0.016574 0.981933 0.981225 0.002430	-0.000827 0.991972 0.991649 0.000811	0 0.000000 9999
5 89	20 20	5 89	0.161409 0.829597 0.914007 0.000925	-0.054385 0.978443 0.947482 -0.028804	-0.006858 0.992766 0.989323 -0.009144	-0.007786 0.992614 0.986548 -0.009540	0.015110 0.956083 0.986909 0.004052	-0.005558 0.985342 0.959151 0.007941	-0.022550 0.975977 0.988839 -0.010716	-0.067534 0.954911 0.959867 -0.015511	0.002405 0.988991 0.983829 -0.000966	-0.056517 0.954876 0.985691 -0.033761	0.004607 0.977311 0.988378 0.008528	0.022481 0.981933 0.973229 0.002030	0.000748 0.991972 0.991525 -0.000865	9 -0.005588 9999
5 90	20 20	5 90	0.242210 0.829597 0.839035 -0.003142	-0.009298 0.978443 0.971117 0.011257	0.004684 0.992766 0.984403 0.004003	0.004431 0.992614 0.983943 0.003492	-0.008300 0.956083 0.987842 0.002414	0.011328 0.985342 0.979200 0.016074	-0.021081 0.975977 0.988399 -0.009157	0.027615 0.954911 0.986524 0.020012	0.001451 0.988991 0.990938 0.005335	-0.027254 0.954876 0.987161 -0.005993	-0.009343 0.977311 0.985312 -0.004191	0.002537 0.981933 0.985939 -0.013336	0.006411 0.991972 0.988557 0.005695	0 0.000000 9999
5 91	20 20	5 91	0.329800 0.829597 0.822866 0.056029	0.014351 0.978443 0.965137 -0.005760	0.003283 0.992766 0.961378 -0.001192	0.001900 0.992614 0.966495 0.000797	-0.019706 0.956083 0.987050 -0.021074	0.020718 0.985342 0.971089 0.015307	0.004853 0.975977 0.992369 -0.000623	0.009018 0.954911 0.988506 -0.008382	0.020410 0.988991 0.985211 0.012829	-0.049533 0.954876 0.987390 -0.029319	-0.022478 0.977311 0.990524 -0.020340	-0.041719 0.981933 0.976950 -0.030521	0.005419 0.991972 0.963592 0.004706	0 0.056029 71
5 92	20 19	5 92	0.252421 0.829597 0.844981 -0.007092	-0.028777 0.978443 0.973398 -0.010247	0.000321 0.992766 0.973047 0.005074	-0.004763 0.992614 0.972610 -0.000109	-0.013235 0.956083 0.989452 -0.001554	-0.007127 0.985342 0.972257 -0.000090	-0.009142 0.975977 0.988886 -0.011474	-0.056221 0.954911 0.974928 -0.022440	0.006719 0.988991 0.985392 0.000351	-0.031005 0.954876 0.986328 -0.011234	0.019924 0.977311 0.964041 0.009333	0.023956 0.981933 0.976069 0.001785	0.005509 0.991972 0.991666 0.002614	0 0.000000 9999
5 93	20 20	5 93	0.266114 0.829597 0.841788 0.010757	0.012271 0.978443 0.985831 0.016675	-0.008964 0.992766 0.932852 -0.013318	-0.009363 0.992614 0.934324 -0.011019	-0.044400 0.956083 0.971635 -0.027151	0.044389 0.985342 0.983359 0.031642	-0.042655 0.975977 0.983287 -0.030675	0.016982 0.954911 0.982422 0.013859	0.005876 0.988991 0.988036 -0.002179	-0.014193 0.954876 0.989243 -0.008053	0.002911 0.977311 0.990099 0.005253	-0.009843 0.981933 0.980606 -0.001603	-0.005473 0.991972 0.989166 -0.001163	6 -0.018165 9999
5 94	20 19	5 94	0.248973 0.829597 0.863292 -0.000314	-0.011231 0.978443 0.989302 -0.006696	-0.006472 0.992766 0.953600 -0.003520	-0.003068 0.992614 0.952232 -0.002078	-0.076010 0.956083 0.973616 -0.043377	0.018338 0.985342 0.981466 0.014319	-0.046202 0.975977 0.963643 -0.014753	-0.014008 0.954911 0.988438 -0.007517	0.010099 0.988991 0.985634 0.003905	-0.031964 0.954876 0.989474 -0.019304	0.021996 0.977311 0.986221 0.017151	-0.010645 0.981933 0.980116 0.006615	0.003967 0.991972 0.993001 0.002665	0 0.000000 9999
5 95	20 20	5 95	0.278723 0.829597 0.830437 0.012105	-0.024666 0.978443 0.986775 -0.015983	0.014376 0.992766 0.962559 0.016689	0.016515 0.992614 0.963361 0.018730	-0.021441 0.956083 0.973642 0.011676	-0.025025 0.985342 0.985781 -0.019631	0.004533 0.975977 0.989365 0.009112	-0.013349 0.954911 0.981701 0.000710	0.001428 0.988991 0.989494 -0.004777	-0.044800 0.954876 0.989416 -0.024519	-0.027620 0.977311 0.968658 -0.034221	0.009722 0.981933 0.989666 0.006866	-0.008391 0.991972 0.989556 -0.008186	9 -0.017228 9999
5 96	20 13	5 96	0.235033 0.829597 0.872864 -0.006518	-0.021601 0.978443 0.988358 -0.026422	-0.009765 0.992766 0.765594 -0.002822	-0.000631 0.992614 0.983846 -0.000559	0.071228 0.956083 0.937228 0.011868	0.001272 0.985342 0.973846 -0.004766	-0.025652 0.975977 0.986391 -0.015066	0.098445 0.954911 0.953599 0.043256	0.027270 0.988991 0.985684 0.019208	0.092279 0.954876 0.967532 0.049859	-0.007284 0.977311 0.981204 -0.008284	0.074724 0.981933 0.643264 0.013355	-0.001030 0.991972 0.988982 -0.001044	0 0.000000 9999
5 97	20 20	5 97	0.279412 0.829597 0.842840 0.026832	0.039366 0.978443 0.982361 0.035330	-0.008914 0.992766 0.930138 -0.014675	-0.011381 0.992614 0.931216 -0.015190	-0.031395 0.956083 0.981260 -0.011228	-0.016577 0.985342 0.990220 -0.016757	0.007677 0.975977 0.986427 0.000097	-0.014934 0.954911 0.985149 -0.012800	0.011479 0.988991 0.987588 0.004660	0.004639 0.954876 0.988634 0.007092	0.007721 0.977311 0.989987 0.006797	-0.015701 0.981933 0.982854 0.000586	0.012059 0.991972 0.992918 0.011410	0 0.026832 9999
5 98	20 19	5 98	0.249042 0.829597 0.847769 -0.011211	0.004229 0.978443 0.986406 0.011260	-0.004791 0.992766 0.968951 0.000806	-0.003837 0.992614 0.968166 0.002466	-0.036600 0.956083 0.980474 -0.007480	-0.012570 0.985342 0.989197 -0.009553	-0.026177 0.975977 0.983379 -0.002988	-0.033363 0.954911 0.987609 -0.015999	0.011074 0.988991 0.986670 0.007034	-0.024166 0.954876 0.989607 -0.006251	0.000303 0.977311 0.976325 -0.007722	0.021891 0.981933 0.992179 0.019431	0.001345 0.991972 0.989533 0.002976	0 0.000000 9999
5 99	20 19	5 99	0.283257 0.829597 0.867167 0.042747	0.017811 0.978443 0.981337 0.002288	-0.007361 0.992766 0.979043 -0.007906	-0.006595 0.992614 0.981693 -0.007239	0.053785 0.956083 0.979909 0.024485	-0.004343 0.985342 0.976482 -0.000375	0.016644 0.975977 0.992742 0.013456	0.052746 0.954911 0.987032 0.032997	0.005900 0.988991 0.979291 0.012963	-0.025507 0.954876 0.983510 0.001178	0.010773 0.977311 0.991274 0.015176	0.025847 0.981933 0.989249 0.014884	-0.010229 0.991972 0.942216 -0.012399	0 0.042747 133
5 100	20 11	5 100	0.259157 0.829597 0.841259 -0.012251	0.004134 0.978443 0.980354 -0.001723	-0.010768 0.992766 0.763038 -0.005306	0.000457 0.992614 0.977996 0.001544	0.049033 0.956083 0.957371 0.003104	0.033089 0.985342 0.987571 0.027852	0.036123 0.975977 0.975618 0.012915	0.067454 0.954911 0.937613 0.003666	0.016938 0.988991 0.985052 0.010635	0.045317 0.954876 0.973680 0.008805	-0.007100 0.977311 0.985437 -0.001476	0.084578 0.981933 0.632409 0.018000	0.018713 0.991972 0.987078 0.022179	0 0.000000 9999
5 101	20 18	5 101	0.278176 0.829597 0.837279 0.010639	0.015721 0.978443 0.983008 0.001748	0.011878 0.992766 0.959118 0.010178	0.013292 0.992614 0.958468 0.012423	-0.063549 0.956083 0.954242 -0.014215	0.007324 0.985342 0.976622 0.002029	-0.037527 0.975977 0.971203 -0.006532	-0.002887 0.954911 0.991088 0.004679	-0.013005 0.988991 0.985105 -0.024799	-0.023493 0.954876 0.989590 0.003452	0.056881 0.977311 0.988703 0.051112	-0.002181 0.981933 0.972006 0.021927	-0.023904 0.991972 0.990898 -0.026909	10 0.023319 9999
5 102	20 20	5 102	0.258798 0.829597 0.816700 0.006455	-0.013827 0.978443 0.988438 -0.006905	-0.000591 0.992766 0.985086 -0.001264	-0.003682 0.992614 0.986338 -0.002972	-0.035446 0.956083 0.976758 -0.011161	-0.013139 0.985342 0.990085 -0.014701	-0.005247 0.975977 0.987259 -0.002938	-0.034148 0.954911 0.983547 -0.011830	0.004190 0.988991 0.992628 0.006083	-0.040996 0.954876 0.980812 -0.012923	-0.018534 0.977311 0.958597 -0.029009	0.027014 0.981933 0.982205 0.010174	0.013852 0.991972 0.980104 0.013609	9 -0.009133 9999
5 103	20 20	5 103	0.275870 0.829597 0.788837 -0.012200	-0.005417 0.978443 0.988233 -0.008347	0.001237 0.992766 0.987033 -0.000093	0.000564 0.992614 0.990871 0.000500	-0.002322 0.956083 0.982378 -0.004649	-0.002958 0.985342 0.985415 -0.002394	0.007674 0.975977 0.985683 -0.002364	0.009415 0.954911 0.986898 -0.006242	0.019048 0.988991 0.991639 0.016373	-0.026712 0.954876 0.986967 -0.012751	-0.009757 0.977311 0.972866 -0.014638	0.020376 0.981933 0.986643 0.004864	0.018283 0.991972 0.938916 0.021749	0 0.000000 9999
6 7	20 20	6 7	0.304279 0.837527 0.839933 0.035727	-0.000305 0.970294 0.985269 -0.016210	-0.034254 0.984430 0.960894 -0.033192	-0.034288 0.985461 0.962496 -0.033080	-0.002214 0.988879 0.979964 -0.008548	-0.024023 0.971145 0.988668 -0.023476	-0.029450 0.976192 0.977384 -0.015597	-0.051225 0.979273 0.975226 -0.057442	0.036111 0.986379 0.989953 0.030024	0.014172 0.980656 0.986848 -0.000169	0.032882 0.938280 0.985768 0.001460	-0.055471 0.973468 0.985227 -0.040235	0.012136 0.988489 0.993619 0.009787	7 -0.045302 -9
6 8	20 20	6 8	0.303042 0.837527 0.850342 0.053083	-0.003091 0.970294 0.985738 -0.014210	-0.054974 0.984430 0.975677 -0.057637	-0.055623 0.985461 0.975834 -0.058802	-0.003605 0.988879 0.978393 -0.007868	-0.023242 0.971145 0.982131 -0.011153	-0.071017 0.976192 0.965832 -0.055347	0.019347 0.979273 0.985137 0.019793	0.004569 0.986379 0.988955 -0.003963	0.021079 0.980656 0.982173 0.003484	0.004387 0.938280 0.981002 -0.030043	-0.032043 0.973468 0.987236 -0.025446	-0.001407 0.988489 0.995038 -0.002417	3 -0.055869 -9
6 9	20 19	6 9	0.305953 0.837527 0.872088 0.070450	0.015042 0.970294 0.991908 0.012169	-0.052075 0.984430 0.968082 -0.058892	-0.050056 0.985461 0.970546 -0.057011	0.006991 0.988879 0.983063 -0.003038	0.008373 0.971145 0.969205 -0.019131	0.032241 0.976192 0.981889 0.024355	0.035242 0.979273 0.976187 0.030861	0.006407 0.986379 0.989317 0.000299	0.030156 0.980656 0.988499 0.013892	0.100098 0.938280 0.975402 0.060572	-0.021419 0.973468 0.988007 -0.033236	0.003704 0.988489 0.992333 -0.000866	0 0.070450 -9
6 10	20 17	6 10	0.229982 0.837527 0.877510 -0.001080	-0.085873 0.970294 0.971630 -0.052309	-0.005737 0.984430 0.988013 -0.011195	-0.000905 0.985461 0.989682 0.003179	-0.042678 0.988879 0.932662 -0.036727	-0.075268 0.971145 0.974023 -0.042298	0.003470 0.976192 0.985797 -0.008886	-0.045785 0.979273 0.981830 -0.037911	-0.062653 0.986379 0.960988 -0.040893	0.034012 0.980656 0.966425 0.009771	-0.064846 0.938280 0.987894 -0.036950	0.022977 0.973468 0.980401 -0.002781	0.005996 0.988489 0.989654 0.000622	0 0.000000 9999
6 11	20 20	6 11	0.259382 0.837527 0.849239 -0.006437	0.032963 0.970294 0.987593 0.016235	-0.024533 0.984430 0.925917 -0.016806	-0.025020 0.985461 0.926030 -0.016097	0.005599 0.988879 0.969566 -0.002837	-0.014261 0.971145 0.984513 0.000655	-0.059608 0.976192 0.966694 -0.032040	0.036739 0.979273 0.980291 0.020969	0.001437 0.986379 0.985191 -0.007024	0.018365 0.980656 0.986063 0.005409	0.033310 0.938280 0.986673 0.017408	-0.028891 0.973468 0.978913 -0.011737	-0.013465 0.988489 0.989560 -0.016678	0 0.000000 9999
6 12	20 20	6 12	0.289608 0.837527 0.839388 0.021044	-0.001474 0.970294 0.991670 -0.001321	0.015179 0.984430 0.970011 0.008733	0.015808 0.985461 0.970612 0.009129	0.001406 0.988879 0.976082 -0.006056	-0.035181 0.971145 0.987826 -0.027080	-0.018357 0.976192 0.979622 -0.013112	-0.004772 0.979273 0.990072 -0.007590	0.044445 0.986379 0.987005 0.037452	0.023054 0.980656 0.988629 0.011596	0.098589 0.938280 0.976142 0.050452	-0.000526 0.973468 0.991487 -0.004572	0.044994 0.988489 0.991073 0.045124	10 0.032584 9999
6 13	20 20	6 13	0.303717 0.837527 0.834062 0.028942	-0.021925 0.970294 0.990035 -0.019854	-0.026975 0.984430 0.962645 -0.036838	-0.028984 0.985461 0.964281 -0.036684	-0.014268 0.988879 0.980780 -0.013430	-0.053632 0.971145 0.979570 -0.023567	-0.026181 0.976192 0.982700 -0.028944	-0.038733 0.979273 0.981371 -0.026282	0.014614 0.986379 0.983769 0.004738	0.019296 0.980656 0.984860 0.005232	0.031731 0.938280 0.985613 0.021816	0.021396 0.973468 0.984346 0.008479	-0.022590 0.988489 0.945767 -0.003857	2 -0.032652 9999
6 14	20 20	6 14	0.289207 0.837527 0.838930 0.027190	-0.049384 0.970294 0.981800 -0.027077	-0.021768 0.984430 0.990523 -0.020905	-0.021967 0.985461 0.989929 -0.020878	-0.042218 0.988879 0.972431 -0.038710	-0.016863 0.971145 0.990947 -0.012818	0.034329 0.976192 0.969930 0.005128	-0.050428 0.979273 0.959731 -0.028661	0.007178 0.986379 0.980365 -0.003508	-0.071244 0.980656 0.964004 -0.047345	-0.051593 0.938280 0.986048 -0.020047	0.045859 0.973468 0.987807 0.031084	-0.001012 0.988489 0.987082 -0.003843	9 -0.035879 223
6 15	20 20	6 15	0.283713 0.837527 0.838793 0.015023	0.036827 0.970294 0.987734 0.019533	0.004715 0.984430 0.976335 0.003664	0.004897 0.985461 0.976742 0.003460	0.013803 0.988879 0.979133 0.004017	0.025824 0.971145 0.989999 0.013322	-0.000616 0.976192 0.986134 -0.007642	0.046447 0.979273 0.982158 0.034601	0.010878 0.986379 0.986685 0.006972	0.025839 0.980656 0.987641 0.015919	0.099449 0.938280 0.964684 0.033276	0.018908 0.973468 0.986905 0.000748	0.020643 0.988489 0.988236 0.023049	7 0.022799 9999
6 16	20 20	6 16	0.285483 0.837527 0.845601 0.019454	0.054496 0.970294 0.981949 0.031526	0.018900 0.984430 0.970719 0.014805	0.018941 0.985461 0.970112 0.014779	-0.001456 0.988879 0.985617 -0.004739	0.056345 0.971145 0.980207 0.024426	-0.011143 0.976192 0.988284 -0.012191	0.020280 0.979273 0.970886 0.004826	0.019676 0.986379 0.985755 0.010470	0.022027 0.980656 0.989620 0.008598	0.116895 0.938280 0.964466 0.049652	0.035537 0.973468 0.990494 0.021928	0.011943 0.988489 0.989617 0.006652	10 0.031079 9999
6 17	20 20	6 17	0.261838 0.837527 0.864585 0.007672	0.040389 0.970294 0.982847 0.017591	-0.010840 0.984430 0.979151 -0.004824	-0.011484 0.985461 0.979608 -0.004967	0.021657 0.988879 0.991075 0.020082	0.040455 0.971145 0.981011 0.012045	0.008679 0.976192 0.988444 0.011087	0.009599 0.979273 0.972979 -0.005876	-0.014872 0.986379 0.991058 -0.014849	0.020545 0.980656 0.986528 0.009838	0.086961 0.938280 0.966450 0.021168	0.037774 0.973468 0.982923 0.019038	-0.015713 0.988489 0.986418 -0.015014	10 0.012744 9999
6 18	20 20	6 18	0.255857 0.837527 0.884853 0.022062	-0.009922 0.970294 0.986284 0.008842	-0.017968 0.984430 0.966383 -0.023102	-0.017277 0.985461 0.966137 -0.020113	-0.006106 0.988879 0.978839 -0.011716	-0.031706 0.971145 0.986350 -0.019890	-0.016168 0.976192 0.986590 -0.009725	0.004909 0.979273 0.987815 0.000785	0.016178 0.986379 0.985698 0.012534	0.001437 0.980656 0.992654 -0.007772	0.005776 0.938280 0.991139 0.009180	-0.045325 0.973468 0.983566 -0.020521	-0.004021 0.988489 0.992646 -0.003190	2 -0.022576 9999
6 19	20 20	6 19	0.243712 0.837527 0.882010 0.020090	-0.001611 0.970294 0.985683 -0.005013	0.037602 0.984430 0.976085 0.037564	0.036311 0.985461 0.977868 0.038881	-0.025806 0.988879 0.985130 -0.025219	0.026436 0.971145 0.980118 0.005243	-0.023485 0.976192 0.984388 -0.015650	-0.017065 0.979273 0.979073 -0.018669	0.014974 0.986379 0.988306 0.014289	-0.016264 0.980656 0.987281 -0.017336	-0.002716 0.938280 0.988594 -0.003453	0.024585 0.973468 0.988676 0.012775	0.017912 0.988489 0.987696 0.021748	4 -0.022509 9999
6 20	20 20	6 20	0.254753 0.837527 0.879131 0.028242	-0.010876 0.970294 0.986440 -0.005344	-0.000954 0.984430 0.984484 0.001995	0.014400 0.985461 0.981650 0.017380	-0.003355 0.988879 0.979455 -0.003706	-0.019431 0.971145 0.991697 -0.020467	0.058400 0.976192 0.967955 0.033425	-0.024792 0.979273 0.976267 -0.019587	-0.000928 0.986379 0.989141 -0.000863	-0.016014 0.980656 0.979075 0.001527	-0.033255 0.938280 0.986933 -0.011628	0.025786 0.973468 0.983721 0.009183	0.000455 0.988489 0.992843 -0.003097	6 0.030724 9999
6 21	20 18	6 21	0.231027 0.837527 0.881838 -0.003479	-0.034340 0.970294 0.985484 -0.023256	0.001616 0.984430 0.995222 -0.000423	0.014153 0.985461 0.981850 0.017522	0.020214 0.988879 0.975618 0.020413	-0.038888 0.971145 0.987705 -0.036573	-0.030563 0.976192 0.986366 -0.027377	-0.024958 0.979273 0.967725 -0.014025	-0.006229 0.986379 0.986571 -0.013294	-0.012204 0.980656 0.977288 0.009050	-0.031919 0.938280 0.992322 -0.020067	0.008730 0.973468 0.992578 0.000746	-0.002456 0.988489 0.989577 -0.007856	0 0.000000 9999
6 22	20 15	6 22	0.225105 0.837527 0.881131 -0.003966	0.012926 0.970294 0.987283 0.002340	0.000429 0.984430 0.996045 -0.001188	0.000454 0.985461 0.995550 -0.001691	0.006196 0.988879 0.990628 0.006238	0.014164 0.971145 0.987665 -0.002990	0.023596 0.976192 0.971587 -0.000912	-0.012147 0.979273 0.991406 -0.010019	0.007679 0.986379 0.987155 0.000249	-0.048597 0.980656 0.983553 -0.030839	-0.013846 0.938280 0.990368 0.006296	0.011671 0.973468 0.994191 0.004743	-0.000644 0.988489 0.993858 -0.005085	0 0.000000 9999
6 23	20 19	6 23	0.254292 0.837527 0.820549 0.004512	0.017295 0.970294 0.985663 0.004988	-0.009549 0.984430 0.964514 -0.002271	-0.011948 0.985461 0.961549 -0.004123	0.006280 0.988879 0.972402 0.001548	-0.019537 0.971145 0.981291 -0.006488	-0.038076 0.976192 0.972508 -0.019916	0.031509 0.979273 0.972004 0.017823	0.017524 0.986379 0.979574 0.009455	0.014245 0.980656 0.978777 0.001211	-0.012860 0.938280 0.989588 -0.000854	-0.024996 0.973468 0.975067 0.001939	-0.000504 0.988489 0.975442 0.002247	6 -0.009480 9999
6 24	20 16	6 24	0.177134 0.837527 0.923392 0.010889	-0.046058 0.970294 0.976790 -0.014970	0.003045 0.984430 0.953282 0.012561	-0.000956 0.985461 0.987481 -0.001001	-0.001899 0.988879 0.972690 0.001561	-0.037153 0.971145 0.983597 -0.012744	-0.004229 0.976192 0.985578 -0.004870	0.001832 0.979273 0.984131 0.007094	-0.008011 0.986379 0.974338 0.010044	0.036746 0.980656 0.978810 0.021651	-0.007747 0.938280 0.992958 0.003817	0.006995 0.973468 0.951714 -0.006690	0.021109 0.988489 0.992649 0.019469	9 0.015354 9999
6 25	20 20	6 25	0.211259 0.837527 0.886754 -0.004833	-0.054539 0.970294 0.970601 -0.022982	-0.005044 0.984430 0.975046 -0.002293	0.012215 0.985461 0.981956 0.010123	-0.025269 0.988879 0.974559 -0.022115	0.047684 0.971145 0.970573 0.011842	0.027446 0.976192 0.971595 0.007075	0.003003 0.979273 0.979554 -0.007371	-0.063530 0.986379 0.966275 -0.042348	0.015121 0.980656 0.982566 0.003264	-0.014766 0.938280 0.985591 0.001853	0.024565 0.973468 0.976314 0.003309	0.019723 0.988489 0.991117 0.016941	0 0.000000 9999
6 26	20 20	6 26	0.215746 0.837527 0.834175 0.010050	0.047915 0.970294 0.949969 0.018570	-0.011993 0.984430 0.982164 -0.008892	-0.011532 0.985461 0.986192 -0.006343	-0.017559 0.988879 0.984994 -0.016565	-0.012917 0.971145 0.982312 0.000758	-0.031116 0.976192 0.980797 -0.016595	0.013881 0.979273 0.976701 0.012953	0.003309 0.986379 0.983564 -0.002709	-0.014234 0.980656 0.972305 -0.029672	0.014320 0.938280 0.979716 0.002037	0.009412 0.973468 0.982541 -0.006481	0.002517 0.988489 0.982849 0.001775	9 -0.017269 9999
6 27	20 20	6 27	0.221947 0.837527 0.888627 0.009332	0.027794 0.970294 0.986490 0.008555	-0.006591 0.984430 0.980572 -0.010585	-0.006465 0.985461 0.983191 -0.010815	-0.005263 0.988879 0.990007 -0.006057	0.060445 0.971145 0.974041 0.029375	-0.024859 0.976192 0.985974 -0.017048	0.013765 0.979273 0.981322 0.007497	0.039764 0.986379 0.982800 0.028242	0.011782 0.980656 0.989588 -0.000430	0.020871 0.938280 0.978687 -0.002182	0.044066 0.973468 0.981629 0.021048	0.039628 0.988489 0.984003 0.036797	8 0.016234 9999
6 28	20 20	6 28	0.209701 0.837527 0.838498 0.014711	-0.013925 0.970294 0.938948 0.030348	0.003032 0.984430 0.987040 0.003932	0.014638 0.985461 0.954571 0.005153	-0.004964 0.988879 0.971786 -0.000951	0.001147 0.971145 0.982767 0.017808	0.028566 0.976192 0.979152 0.009777	-0.001122 0.979273 0.963193 0.009562	-0.019242 0.986379 0.960141 0.002661	0.008879 0.980656 0.986862 0.001867	0.017831 0.938280 0.981166 0.029219	0.023280 0.973468 0.984868 0.003424	0.000116 0.988489 0.986398 -0.002287	10 0.020733 9999
6 29	20 20	6 29	0.109892 0.837527 0.884436 -0.008054	0.017730 0.970294 0.981159 -0.000515	0.012707 0.984430 0.982040 0.009064	0.011944 0.985461 0.982736 0.008066	0.008066 0.988879 0.935538 0.010681	0.037415 0.971145 0.961451 0.013442	0.038394 0.976192 0.966071 0.020879	-0.018423 0.979273 0.985068 -0.013274	0.002908 0.986379 0.986576 -0.002986	0.019322 0.980656 0.980806 0.008151	-0.030877 0.938280 0.972886 0.002319	0.019515 0.973468 0.984986 0.006758	0.000025 0.988489 0.991543 0.000632	0 0.000000 9999
6 30	20 20	6 30	0.225869 0.837527 0.871745 0.007613	0.065644 0.970294 0.950397 0.017825	0.018740 0.984430 0.986370 0.019188	0.023418 0.985461 0.985106 0.024969	0.028852 0.988879 0.991066 0.025763	0.071451 0.971145 0.970425 0.033754	0.002007 0.976192 0.986883 0.016585	0.020333 0.979273 0.970837 0.011097	0.008013 0.986379 0.984031 -0.001133	0.019962 0.980656 0.987030 0.005174	-0.054858 0.938280 0.985831 -0.024913	0.045045 0.973468 0.982574 0.020697	-0.000138 0.988489 0.988646 -0.001637	4 0.014005 9999
6 31	20 20	6 31	0.218019 0.837527 0.842126 0.004505	-0.001111 0.970294 0.986853 0.000202	-0.000677 0.984430 0.981619 -0.002158	-0.003276 0.985461 0.981542 -0.002957	0.011697 0.988879 0.979509 0.005711	0.034959 0.971145 0.978222 0.013953	-0.011840 0.976192 0.971813 0.003874	0.032197 0.979273 0.973764 0.016759	-0.047063 0.986379 0.956856 -0.034231	0.029411 0.980656 0.985116 0.018686	-0.028255 0.938280 0.989694 -0.005364	0.016762 0.973468 0.983406 -0.002982	-0.023783 0.988489 0.972016 -0.018441	8 -0.012418 9999
6 32	20 18	6 32	0.098589 0.837527 0.901990 0.002389	0.000336 0.970294 0.985023 -0.012213	0.017878 0.984430 0.952156 0.019743	0.016119 0.985461 0.985746 0.013991	0.002684 0.988879 0.932487 0.001148	0.031248 0.971145 0.960477 0.004047	0.037082 0.976192 0.960890 0.018276	-0.005665 0.979273 0.975427 0.001467	0.002102 0.986379 0.990705 -0.006237	0.016228 0.980656 0.987136 0.012658	-0.061705 0.938280 0.972722 -0.028913	0.017856 0.973468 0.946911 0.008703	0.001472 0.988489 0.990168 -0.001537	6 0.006608 9999
6 33	20 20	6 33	0.268465 0.837527 0.852468 0.017377	-0.059566 0.970294 0.959996 -0.010623	0.018185 0.984430 0.958607 0.005073	0.018478 0.985461 0.957044 0.007238	-0.001017 0.988879 0.974266 -0.001092	-0.014332 0.971145 0.990167 -0.022416	-0.002413 0.976192 0.989286 0.005734	-0.007020 0.979273 0.982717 -0.011970	0.017921 0.986379 0.981172 0.009258	0.031999 0.980656 0.980048 0.015337	-0.026628 0.938280 0.989713 -0.006193	-0.045166 0.973468 0.969773 -0.004732	0.002764 0.988489 0.986322 -0.001713	0 0.017377 9999
6 34	20 20	6 34	0.246008 0.837527 0.861528 -0.010996	-0.024049 0.970294 0.982036 0.001407	0.003207 0.984430 0.969800 0.001449	0.003454 0.985461 0.968536 0.000853	0.007274 0.988879 0.988012 0.008767	-0.019134 0.971145 0.981644 0.002739	0.013353 0.976192 0.989356 0.001213	-0.014265 0.979273 0.988140 -0.001990	0.013158 0.986379 0.989813 0.008058	0.027608 0.980656 0.983739 0.012420	0.017718 0.938280 0.986411 -0.000695	0.010976 0.973468 0.987066 0.011571	-0.011564 0.988489 0.982592 -0.003364	0 0.000000 9999
6 35	20 20	6 35	0.262702 0.837527 0.860061 0.023483	-0.051996 0.970294 0.976169 -0.029006	-0.003255 0.984430 0.984426 -0.007685	0.001326 0.985461 0.987566 -0.004143	0.000473 0.988879 0.970729 0.002053	-0.039474 0.971145 0.974760 -0.009179	-0.000653 0.976192 0.987974 -0.005607	-0.028663 0.979273 0.957905 -0.016652	0.009608 0.986379 0.978566 -0.002530	0.000403 0.980656 0.987106 0.003239	-0.036146 0.938280 0.983605 -0.003161	0.007293 0.973468 0.973979 -0.008380	-0.017337 0.988489 0.976173 -0.006135	1 -0.026099 9999
6 36	20 20	6 36	0.250299 0.837527 0.855479 -0.005251	0.045498 0.970294 0.975166 0.017301	-0.006463 0.984430 0.966567 -0.008602	-0.006327 0.985461 0.970230 -0.007638	-0.004913 0.988879 0.987576 -0.005052	-0.029177 0.971145 0.978954 -0.001730	-0.021817 0.976192 0.990482 -0.020093	0.010604 0.979273 0.989174 0.008817	0.021416 0.986379 0.982410 0.011659	0.027483 0.980656 0.980508 0.011347	-0.004175 0.938280 0.990157 -0.012078	0.024978 0.973468 0.984642 0.006784	0.008776 0.988489 0.992235 0.006842	0 0.000000 9999
6 37	20 20	6 37	0.192884 0.837527 0.897573 0.004549	0.016861 0.970294 0.988195 0.004714	0.008998 0.984430 0.986333 0.007673	0.008763 0.985461 0.986806 0.008985	-0.004435 0.988879 0.984091 -0.003566	0.055300 0.971145 0.953335 0.002928	-0.014923 0.976192 0.975592 0.009728	0.015638 0.979273 0.964130 0.002685	0.002248 0.986379 0.990382 -0.001692	-0.016237 0.980656 0.986878 -0.022689	-0.040910 0.938280 0.984147 -0.006266	0.038065 0.973468 0.976071 0.009321	-0.033548 0.988489 0.991796 -0.034832	9 -0.010159 9999
6 38	20 20	6 38	0.266750 0.837527 0.857937 0.015864	0.018288 0.970294 0.987321 0.005530	0.005166 0.984430 0.966582 0.009697	0.006845 0.985461 0.967739 0.010955	-0.021613 0.988879 0.984886 -0.017998	0.021727 0.971145 0.987741 0.016631	0.009776 0.976192 0.976037 -0.002621	-0.007279 0.979273 0.986868 0.002172	0.028843 0.986379 0.991298 0.021102	-0.004226 0.980656 0.988457 0.007747	0.064339 0.938280 0.978612 0.036079	0.010067 0.973468 0.984407 -0.000977	0.005970 0.988489 0.992181 0.002870	10 0.023924 9999
6 39	20 16	6 39	0.205628 0.837527 0.899976 -0.018659	-0.022480 0.970294 0.979674 -0.002889	-0.003342 0.984430 0.989808 -0.004052	0.007130 0.985461 0.984521 0.007230	-0.025636 0.988879 0.981874 -0.018476	-0.010822 0.971145 0.985834 0.002814	0.005371 0.976192 0.990272 0.007866	-0.008306 0.979273 0.986053 0.003450	-0.013363 0.986379 0.973112 -0.004546	0.011602 0.980656 0.986037 0.012421	-0.025379 0.938280 0.992305 -0.019813	0.003284 0.973468 0.990246 0.000038	0.009001 0.988489 0.990112 0.001333	0 0.000000 9999
6 40	20 20	6 40	0.241898 0.837527 0.883153 0.007921	0.008507 0.970294 0.991863 0.006095	-0.030969 0.984430 0.947989 -0.024390	-0.031295 0.985461 0.947986 -0.023580	0.010378 0.988879 0.968047 0.009364	-0.061991 0.971145 0.962252 -0.015413	-0.061784 0.976192 0.954686 -0.033737	0.020548 0.979273 0.989507 0.020831	0.007755 0.986379 0.987089 -0.002944	0.045491 0.980656 0.986114 0.034358	-0.013765 0.938280 0.987093 0.012397	-0.045221 0.973468 0.969713 -0.008167	0.003707 0.988489 0.993719 -0.001126	9 0.016497 9999
6 41	20 20	6 41	0.276145 0.837527 0.857473 0.026473	-0.025368 0.970294 0.984485 -0.005907	0.005635 0.984430 0.934973 0.006703	0.006066 0.985461 0.935761 0.004332	0.023144 0.988879 0.968579 0.020907	-0.051782 0.971145 0.974617 -0.016100	-0.053686 0.976192 0.972305 -0.031545	0.027354 0.979273 0.991348 0.030329	-0.005940 0.986379 0.992365 -0.007916	0.023100 0.980656 0.989120 0.012392	0.007197 0.938280 0.991208 0.012247	-0.036595 0.973468 0.983249 -0.010101	-0.009232 0.988489 0.992773 -0.011725	6 -0.028898 9999
6 42	20 20	6 42	0.241496 0.837527 0.886496 0.019203	-0.016022 0.970294 0.985268 0.003481	0.006312 0.984430 0.991005 0.005191	0.001542 0.985461 0.992028 0.001056	0.010274 0.988879 0.960384 0.013759	-0.033928 0.971145 0.982537 -0.011257	-0.017222 0.976192 0.988786 -0.016658	-0.029769 0.979273 0.959795 -0.013023	0.027365 0.986379 0.982341 0.015933	-0.015132 0.980656 0.973456 0.010075	-0.050406 0.938280 0.989507 -0.026865	0.006676 0.973468 0.986082 -0.010111	-0.000573 0.988489 0.991876 -0.001398	0 0.019203 9999
6 43	20 20	6 43	0.211220 0.837527 0.905509 0.004939	0.065120 0.970294 0.965997 0.024691	0.001184 0.984430 0.983445 0.001838	0.000949 0.985461 0.984421 0.001275	0.005270 0.988879 0.985302 0.006187	-0.031636 0.971145 0.979176 -0.002919	-0.013621 0.976192 0.989994 -0.012746	0.005826 0.979273 0.986914 0.009939	0.009462 0.986379 0.987483 0.002708	0.025559 0.980656 0.984238 0.015746	-0.032697 0.938280 0.986654 -0.023248	0.030323 0.973468 0.985257 0.012023	-0.003067 0.988489 0.991910 -0.005648	9 0.008819 9999
6 44	20 20	6 44	0.250310 0.837527 0.873869 0.009743	-0.011850 0.970294 0.988402 -0.002534	-0.007916 0.984430 0.971610 0.000151	-0.006830 0.985461 0.971098 0.001016	-0.008735 0.988879 0.966660 -0.010683	-0.025640 0.971145 0.980039 0.004193	-0.027107 0.976192 0.977158 -0.012618	0.003996 0.979273 0.990305 -0.001054	0.006456 0.986379 0.990059 0.000710	0.043903 0.980656 0.987669 0.033375	0.001926 0.938280 0.991433 -0.002726	-0.048432 0.973468 0.980499 -0.017928	0.006747 0.988489 0.992925 0.004550	9 0.018033 9999
6 45	20 20	6 45	0.262634 0.837527 0.855493 0.007075	-0.002498 0.970294 0.991048 0.000431	-0.018046 0.984430 0.930748 -0.006081	-0.018176 0.985461 0.930926 -0.006709	-0.010706 0.988879 0.973017 -0.014949	-0.063462 0.971145 0.965584 -0.019209	-0.048150 0.976192 0.963490 -0.032120	-0.010262 0.979273 0.989856 -0.004524	0.023388 0.986379 0.988240 0.015740	0.020819 0.980656 0.981222 0.006028	0.014948 0.938280 0.983825 -0.001449	-0.029850 0.973468 0.975680 -0.009173	0.001078 0.988489 0.987976 0.000811	6 -0.015075 9999
6 46	20 20	6 46	0.239770 0.837527 0.875997 -0.001367	-0.067816 0.970294 0.970272 -0.030200	-0.007426 0.984430 0.989657 -0.006765	-0.009299 0.985461 0.988926 -0.005803	-0.010598 0.988879 0.980681 -0.009772	0.025542 0.971145 0.981166 0.001968	0.020149 0.976192 0.978019 0.003982	0.001451 0.979273 0.979919 -0.010889	-0.016223 0.986379 0.972266 0.000674	0.004266 0.980656 0.985171 -0.002541	-0.034860 0.938280 0.986397 -0.013569	0.033441 0.973468 0.985546 0.015799	0.000708 0.988489 0.992414 0.002094	0 0.000000 9999
6 47	20 20	6 47	0.246211 0.837527 0.877562 0.006702	0.033441 0.970294 0.986869 0.025301	0.027022 0.984430 0.974345 0.023747	0.025482 0.985461 0.974612 0.020270	0.004313 0.988879 0.984627 0.005883	0.041587 0.971145 0.982179 0.025643	-0.009337 0.976192 0.991252 -0.004322	0.027076 0.979273 0.986545 0.018299	0.019293 0.986379 0.987606 0.013769	0.013497 0.980656 0.989448 0.009428	0.020100 0.938280 0.990599 0.005615	0.019652 0.973468 0.986454 0.018868	0.021750 0.988489 0.988417 0.017639	11 0.011245 9999
6 48	20 20	6 48	0.264619 0.837527 0.849001 0.008494	0.053152 0.970294 0.963859 0.007743	-0.042012 0.984430 0.981688 -0.040384	-0.041312 0.985461 0.981967 -0.040611	-0.003557 0.988879 0.989449 -0.006915	0.056500 0.971145 0.963018 0.018410	-0.026611 0.976192 0.988386 -0.021357	0.031130 0.979273 0.966990 0.016107	0.026855 0.986379 0.982158 0.019401	0.008480 0.980656 0.987586 -0.003360	0.080251 0.938280 0.970299 0.028369	0.041484 0.973468 0.982015 0.019100	-0.006191 0.988489 0.989980 -0.008488	3 -0.018573 9999
6 49	20 20	6 49	0.276350 0.837527 0.854247 0.015082	-0.008821 0.970294 0.986707 0.001555	0.010825 0.984430 0.978237 0.007732	0.010662 0.985461 0.979462 0.008271	0.006480 0.988879 0.984682 0.005689	0.024219 0.971145 0.984350 0.003146	0.003134 0.976192 0.989022 0.000641	-0.001498 0.979273 0.978491 -0.012352	0.005799 0.986379 0.990908 -0.000777	0.001879 0.980656 0.988851 -0.005425	0.059952 0.938280 0.970822 0.003282	-0.012400 0.973468 0.990242 -0.017621	0.004673 0.988489 0.990946 -0.003945	0 0.015082 9999
6 50	20 20	6 50	0.243128 0.837527 0.874038 -0.005440	-0.014681 0.970294 0.989945 -0.008265	0.007166 0.984430 0.992247 0.005306	0.001539 0.985461 0.986820 0.001075	-0.010739 0.988879 0.984795 -0.008523	-0.007405 0.971145 0.992727 -0.011198	0.034840 0.976192 0.975940 0.011235	-0.026244 0.979273 0.979224 -0.016323	0.001721 0.986379 0.988310 -0.005753	-0.032669 0.980656 0.975858 -0.009322	-0.035609 0.938280 0.990367 -0.015173	0.030428 0.973468 0.990827 0.020374	0.013904 0.988489 0.992443 0.010278	0 0.000000 9999
6 51	20 20	6 51	0.256076 0.837527 0.862999 -0.004463	-0.021664 0.970294 0.986335 -0.011493	0.012244 0.984430 0.959926 -0.002762	0.012030 0.985461 0.962692 -0.002851	0.015603 0.988879 0.982374 0.013595	0.002733 0.971145 0.991592 -0.006512	-0.002543 0.976192 0.984365 -0.007792	0.009670 0.979273 0.987346 0.004247	0.001009 0.986379 0.989276 -0.000377	0.032924 0.980656 0.984545 0.027999	0.013397 0.938280 0.988464 -0.002514	-0.031520 0.973468 0.987570 -0.018464	-0.000861 0.988489 0.993665 -0.001430	0 0.000000 9999
6 52	20 20	6 52	0.231838 0.837527 0.893468 0.018708	-0.051141 0.970294 0.986340 -0.034103	0.011051 0.984430 0.990033 0.010656	0.002268 0.985461 0.990584 0.004415	-0.009564 0.988879 0.972942 -0.001403	-0.015154 0.971145 0.989209 -0.004175	0.027435 0.976192 0.984840 0.015422	0.014546 0.979273 0.974144 0.025826	-0.009582 0.986379 0.983933 -0.007882	-0.016310 0.980656 0.982394 -0.013302	-0.044507 0.938280 0.986839 -0.026492	0.015760 0.973468 0.985078 0.002310	0.000209 0.988489 0.990778 -0.002347	1 -0.025259 9999
6 53	20 20	6 53	0.247074 0.837527 0.889061 0.026190	-0.012479 0.970294 0.975251 -0.022160	0.006808 0.984430 0.987642 0.003872	0.006751 0.985461 0.987973 0.005033	-0.013694 0.988879 0.982015 -0.013771	-0.001529 0.971145 0.989648 0.012848	-0.028893 0.976192 0.979784 -0.028306	-0.031537 0.979273 0.980809 -0.023691	0.016326 0.986379 0.983532 0.006331	-0.021039 0.980656 0.981363 -0.014734	-0.016153 0.938280 0.991300 0.003469	0.024989 0.973468 0.982787 0.009768	0.004627 0.988489 0.994139 0.002835	6 -0.027227 9999
6 54	20 20	6 54	0.265996 0.837527 0.836541 0.019885	-0.043596 0.970294 0.979974 -0.017379	0.025439 0.984430 0.914499 0.003635	0.025604 0.985461 0.923951 0.002835	0.013325 0.988879 0.949739 0.004998	-0.043145 0.971145 0.987362 -0.027596	-0.012429 0.976192 0.983908 0.000349	0.017156 0.979273 0.978227 0.005740	0.011620 0.986379 0.983528 0.004422	0.050533 0.980656 0.982110 0.030311	-0.033016 0.938280 0.983988 -0.010083	-0.069066 0.973468 0.964748 -0.033468	0.000555 0.988489 0.988980 -0.000013	9 0.024551 9999
6 55	20 19	6 55	0.248360 0.837527 0.884938 0.017923	0.021493 0.970294 0.988591 0.015703	-0.001106 0.984430 0.989326 0.001331	-0.001220 0.985461 0.987337 -0.000777	-0.001112 0.988879 0.989879 -0.001382	0.007984 0.971145 0.991316 0.005088	0.018981 0.976192 0.978038 -0.003114	-0.014995 0.979273 0.984316 -0.008872	0.017603 0.986379 0.979613 0.008682	-0.014726 0.980656 0.977838 0.001673	-0.023591 0.938280 0.991375 -0.011129	0.006973 0.973468 0.987012 -0.000999	0.000431 0.988489 0.990635 -0.001053	0 0.017923 9999
6 56	20 20	6 56	0.189493 0.837527 0.911318 -0.000496	0.030756 0.970294 0.985445 0.013058	-0.005126 0.984430 0.959493 -0.008764	-0.005514 0.985461 0.957369 -0.010417	0.012914 0.988879 0.975115 0.012229	-0.022811 0.971145 0.985939 -0.011785	0.009250 0.976192 0.972130 0.021260	0.020030 0.979273 0.973409 0.008386	0.011881 0.986379 0.987313 0.005460	0.003512 0.980656 0.987377 -0.002503	-0.042954 0.938280 0.975867 -0.007698	-0.038881 0.973468 0.974197 -0.010002	0.007622 0.988489 0.990605 0.005399	0 0.000000 9999
6 57	20 20	6 57	0.240029 0.837527 0.859212 0.010633	0.002088 0.970294 0.980401 -0.007066	-0.001008 0.984430 0.988084 -0.002922	-0.000612 0.985461 0.987361 -0.002251	-0.026290 0.988879 0.981459 -0.021942	-0.010453 0.971145 0.987279 -0.000907	0.000758 0.976192 0.969779 -0.015839	-0.026203 0.979273 0.982643 -0.018443	0.009646 0.986379 0.989438 0.001688	-0.053948 0.980656 0.976796 -0.035682	-0.019730 0.938280 0.986610 0.001535	0.020472 0.973468 0.984305 0.010070	0.033133 0.988489 0.991602 0.031062	9 -0.019478 9999
6 58	20 20	6 58	0.250417 0.837527 0.836875 0.013186	0.038866 0.970294 0.982545 0.016224	-0.004076 0.984430 0.976570 0.002629	-0.003644 0.985461 0.969046 0.002825	0.022525 0.988879 0.972119 0.020386	-0.003107 0.971145 0.989803 -0.017791	-0.008240 0.976192 0.981547 -0.003479	0.038980 0.979273 0.969101 0.026113	0.002301 0.986379 0.984872 -0.003871	0.033238 0.980656 0.986134 0.024180	0.024743 0.938280 0.976227 0.001994	-0.032198 0.973468 0.978151 -0.008677	-0.001535 0.988489 0.988226 -0.003363	7 0.018556 9999
6 59	20 20	6 59	0.260989 0.837527 0.873793 0.017974	-0.007456 0.970294 0.989920 0.003246	-0.026414 0.984430 0.958858 -0.028241	-0.026258 0.985461 0.959065 -0.028336	0.014838 0.988879 0.972988 0.009866	-0.056658 0.971145 0.967331 -0.015773	-0.026435 0.976192 0.959683 -0.006211	0.010758 0.979273 0.990949 0.012068	-0.003253 0.986379 0.986499 -0.009506	0.012182 0.980656 0.984501 -0.002253	-0.009405 0.938280 0.989266 -0.010206	-0.024905 0.973468 0.978082 0.000125	-0.010764 0.988489 0.992225 -0.014540	3 -0.022568 9999
6 60	20 20	6 60	0.279821 0.837527 0.871348 0.043309	-0.007047 0.970294 0.990913 -0.008130	-0.011956 0.984430 0.977488 -0.027076	-0.014436 0.985461 0.981164 -0.028708	-0.015451 0.988879 0.984077 -0.017773	0.042181 0.971145 0.978291 0.015697	-0.026034 0.976192 0.986413 -0.032857	0.008342 0.979273 0.982057 -0.000423	-0.002202 0.986379 0.985874 0.003324	-0.000171 0.980656 0.988227 -0.003296	0.064341 0.938280 0.980046 0.028562	0.016884 0.973468 0.983505 -0.004519	-0.013653 0.988489 0.981636 -0.006373	0 0.043309 130
6 61	20 20	6 61	0.254623 0.837527 0.880430 0.020964	-0.008757 0.970294 0.988452 -0.000966	-0.002009 0.984430 0.978419 -0.011139	-0.001512 0.985461 0.977375 -0.011154	-0.002980 0.988879 0.983085 -0.007028	0.048911 0.971145 0.981861 0.023385	-0.018396 0.976192 0.982804 -0.009188	0.009452 0.979273 0.976042 -0.003573	0.001557 0.986379 0.986310 -0.006992	0.013634 0.980656 0.988459 0.001954	-0.013471 0.938280 0.987705 -0.011258	0.012999 0.973468 0.987854 0.009598	0.002383 0.988489 0.991491 -0.002901	0 0.020964 9999
6 62	20 20	6 62	0.241350 0.837527 0.873698 -0.005928	0.000706 0.970294 0.989946 -0.008714	-0.010034 0.984430 0.959827 -0.003643	-0.009841 0.985461 0.960446 -0.003403	0.002933 0.988879 0.975992 0.000506	-0.029892 0.971145 0.987675 -0.019031	-0.022658 0.976192 0.976241 -0.003510	-0.005161 0.979273 0.984224 -0.010756	0.008821 0.986379 0.987581 -0.002665	0.001886 0.980656 0.986520 -0.008515	0.037658 0.938280 0.986493 0.016408	-0.016471 0.973468 0.985835 -0.002539	0.002847 0.988489 0.991402 0.000973	0 0.000000 9999
6 63	20 20	6 63	0.250757 0.837527 0.880907 0.020068	-0.040952 0.970294 0.983309 -0.019849	0.003767 0.984430 0.990346 0.001548	0.002716 0.985461 0.989929 0.001284	-0.020482 0.988879 0.971622 -0.016094	-0.024526 0.971145 0.987369 -0.006638	-0.005345 0.976192 0.984156 -0.011053	-0.039641 0.979273 0.970279 -0.030511	0.016494 0.986379 0.981164 0.007148	-0.045113 0.980656 0.965930 -0.019675	-0.022193 0.938280 0.990003 -0.001479	0.027715 0.973468 0.986212 0.010700	-0.000053 0.988489 0.993365 -0.002367	7 -0.024745 9999
6 64	20 20	6 64	0.190848 0.837527 0.901656 -0.014507	0.061916 0.970294 0.961581 0.018283	0.005372 0.984430 0.989643 0.011309	0.005014 0.985461 0.981232 0.011476	-0.007258 0.988879 0.992587 -0.006509	-0.045007 0.971145 0.971536 -0.005485	-0.009523 0.976192 0.984801 -0.003833	-0.013655 0.979273 0.983126 -0.006100	0.008851 0.986379 0.982429 0.001216	0.017728 0.980656 0.984526 0.003836	-0.047891 0.938280 0.987008 -0.014510	0.028959 0.973468 0.983034 0.004578	0.000334 0.988489 0.991906 -0.002440	0 0.000000 9999
6 65	20 20	6 65	0.276872 0.837527 0.854507 0.023739	-0.027972 0.970294 0.991137 -0.028475	-0.005477 0.984430 0.982088 -0.004645	-0.005299 0.985461 0.980711 -0.006141	0.007871 0.988879 0.977569 0.009128	-0.003418 0.971145 0.989730 0.007487	-0.015242 0.976192 0.988660 -0.015853	-0.000011 0.979273 0.991416 0.001627	0.037335 0.986379 0.987516 0.029569	0.029228 0.980656 0.985308 0.016765	0.106582 0.938280 0.976785 0.059220	0.013062 0.973468 0.986207 -0.005630	0.025157 0.988489 0.993806 0.023912	10 0.037494 196
6 66	20 20	6 66	0.258636 0.837527 0.853385 -0.003509	-0.060055 0.970294 0.966360 -0.024877	0.005588 0.984430 0.929854 -0.008950	0.006651 0.985461 0.931950 -0.007959	0.022328 0.988879 0.981376 0.019753	-0.011594 0.971145 0.991789 -0.017554	0.013185 0.976192 0.988525 0.004644	0.018920 0.979273 0.990583 0.015618	0.031176 0.986379 0.988500 0.019850	0.010577 0.980656 0.986040 0.002577	-0.014371 0.938280 0.990007 -0.016267	-0.031794 0.973468 0.980705 -0.006012	0.037997 0.988489 0.989627 0.033921	0 0.000000 9999
6 67	20 20	6 67	0.220292 0.837527 0.888534 -0.005011	-0.073940 0.970294 0.967113 -0.038491	0.010337 0.984430 0.988570 0.005469	0.004327 0.985461 0.986990 0.000763	-0.005653 0.988879 0.987779 -0.001174	0.067430 0.971145 0.961565 0.021047	0.021513 0.976192 0.977416 -0.000299	0.023051 0.979273 0.971741 0.008486	-0.033432 0.986379 0.964761 -0.011119	0.037503 0.980656 0.984495 0.018973	-0.038430 0.938280 0.989619 -0.017811	0.011649 0.973468 0.985493 -0.009190	0.011870 0.988489 0.991822 0.011508	0 0.000000 9999
6 68	20 20	6 68	0.226629 0.837527 0.883448 -0.003138	0.064340 0.970294 0.972181 0.029164	-0.003180 0.984430 0.985607 -0.008852	-0.003033 0.985461 0.985779 -0.009914	-0.007440 0.988879 0.987328 -0.004985	0.059772 0.971145 0.964698 0.014683	0.002020 0.976192 0.991154 -0.002921	0.017458 0.979273 0.968878 0.005681	0.002693 0.986379 0.988726 0.003310	-0.007876 0.980656 0.989096 -0.012578	0.020410 0.938280 0.986983 0.001950	0.039476 0.973468 0.978139 0.007215	-0.000348 0.988489 0.990414 -0.001090	0 0.000000 9999
6 69	20 19	6 69	0.244424 0.837527 0.870832 0.001703	-0.003960 0.970294 0.989389 0.005710	0.000169 0.984430 0.969911 -0.002155	0.000145 0.985461 0.978612 -0.000833	0.022021 0.988879 0.977777 0.025756	-0.006567 0.971145 0.988035 -0.000392	0.033314 0.976192 0.971105 0.018651	0.005024 0.979273 0.972781 0.013759	0.003895 0.986379 0.987263 -0.004355	0.004680 0.980656 0.971028 0.023408	-0.030080 0.938280 0.985525 -0.006293	0.003590 0.973468 0.966101 -0.007941	0.003232 0.988489 0.990529 0.002130	4 0.006623 9999
6 70	20 20	6 70	0.234442 0.837527 0.853352 -0.019710	-0.026472 0.970294 0.984437 -0.005936	0.010889 0.984430 0.963025 0.000588	0.010495 0.985461 0.964370 0.000407	-0.001920 0.988879 0.985046 0.000365	0.004957 0.971145 0.989577 0.003900	0.023129 0.976192 0.985797 0.019260	0.027757 0.979273 0.991173 0.023475	0.022259 0.986379 0.987917 0.015540	0.018196 0.980656 0.988072 0.005604	0.014246 0.938280 0.989775 0.011825	-0.019081 0.973468 0.986614 -0.004485	0.033600 0.988489 0.987719 0.038427	0 0.000000 9999
6 71	20 20	6 71	0.240248 0.837527 0.859167 0.013246	0.048437 0.970294 0.954633 0.004366	0.002751 0.984430 0.989093 0.000919	0.002990 0.985461 0.988447 0.001684	0.017250 0.988879 0.985813 0.017581	0.030364 0.971145 0.975382 0.010872	-0.007871 0.976192 0.979044 0.010205	-0.000531 0.979273 0.972651 -0.005622	0.010271 0.986379 0.985412 0.003276	0.002334 0.980656 0.986359 -0.009989	0.066418 0.938280 0.979421 0.022969	0.037361 0.973468 0.972970 0.009666	-0.001055 0.988489 0.990195 -0.000872	10 0.017443 9999
6 72	20 20	6 72	0.232103 0.837527 0.847578 -0.011267	-0.034740 0.970294 0.959951 -0.012994	-0.005842 0.984430 0.987084 -0.003166	-0.004812 0.985461 0.986128 -0.001220	-0.008755 0.988879 0.979539 -0.003626	0.003302 0.971145 0.978857 -0.008054	0.009842 0.976192 0.976340 -0.008364	-0.028834 0.979273 0.978548 -0.017015	0.007349 0.986379 0.967296 0.021647	-0.041363 0.980656 0.984065 -0.034995	-0.047983 0.938280 0.984650 -0.032048	0.010993 0.973468 0.985171 0.000383	-0.003421 0.988489 0.988240 0.001610	0 0.000000 9999
6 73	20 12	6 73	0.061702 0.837527 0.979763 -0.000748	-0.038967 0.970294 0.988921 -0.040743	0.000467 0.984430 0.975112 -0.000022	0.003433 0.985461 0.984355 0.003012	0.001158 0.988879 0.984088 0.000453	0.020148 0.971145 0.984465 0.005472	-0.016178 0.976192 0.979138 -0.003316	-0.001502 0.979273 0.981973 -0.003756	-0.012341 0.986379 0.976294 -0.018658	-0.000608 0.980656 0.988569 -0.000762	-0.018325 0.938280 0.990998 -0.009645	0.015163 0.973468 0.947306 0.001315	-0.001410 0.988489 0.978573 -0.007200	0 0.000000 9999
6 74	20 19	6 74	0.202782 0.837527 0.896858 -0.000127	0.017437 0.970294 0.984619 0.006586	0.007691 0.984430 0.981103 0.007459	0.007756 0.985461 0.984331 0.009030	-0.018579 0.988879 0.981418 -0.017834	0.050226 0.971145 0.977504 0.016505	0.037056 0.976192 0.970495 0.011243	-0.004294 0.979273 0.986273 -0.006203	0.010832 0.986379 0.986166 0.003229	0.026785 0.980656 0.984393 0.013651	0.104006 0.938280 0.963431 0.034636	0.024183 0.973468 0.977098 -0.001745	-0.002115 0.988489 0.990301 -0.004425	0 0.000000 9999
6 75	20 17	6 75	0.244746 0.837527 0.869760 0.010826	-0.050763 0.970294 0.980569 -0.026756	0.041111 0.984430 0.991356 0.041288	0.017136 0.985461 0.990234 0.017673	0.015982 0.988879 0.957064 0.024441	-0.051672 0.971145 0.975764 -0.015991	-0.011393 0.976192 0.991068 -0.010575	-0.012747 0.979273 0.954364 0.003799	0.028434 0.986379 0.979743 0.016440	-0.037848 0.980656 0.973670 -0.021693	-0.062333 0.938280 0.981925 -0.029130	-0.032296 0.973468 0.986008 -0.040569	0.002110 0.988489 0.990148 -0.003878	1 -0.017019 9999
6 76	20 20	6 76	0.261712 0.837527 0.851490 0.012807	-0.021343 0.970294 0.984546 -0.010343	0.003995 0.984430 0.969546 -0.001399	0.002611 0.985461 0.967047 -0.001508	-0.003539 0.988879 0.984815 0.000669	-0.063780 0.971145 0.979527 -0.039365	-0.036329 0.976192 0.982980 -0.038989	-0.042555 0.979273 0.973475 -0.026009	0.004244 0.986379 0.982196 -0.008883	-0.041166 0.980656 0.983997 -0.032227	-0.024866 0.938280 0.992780 -0.006455	0.008160 0.973468 0.987233 0.000993	-0.018464 0.988489 0.985067 -0.013937	6 -0.022346 9999
6 77	20 19	6 77	0.238679 0.837527 0.882158 0.007330	-0.020541 0.970294 0.989319 0.001159	-0.031839 0.984430 0.984311 -0.029637	-0.010786 0.985461 0.986492 -0.008782	0.004911 0.988879 0.970500 0.009847	-0.041988 0.971145 0.983574 -0.017751	0.013966 0.976192 0.990153 0.011830	0.011031 0.979273 0.975604 0.020659	0.001717 0.986379 0.988854 -0.000484	0.005522 0.980656 0.985198 0.017733	-0.061142 0.938280 0.988864 -0.037868	0.038303 0.973468 0.984122 0.022300	0.012374 0.988489 0.989313 0.012584	2 -0.014739 9999
6 78	20 19	6 78	0.206669 0.837527 0.894799 0.000693	-0.070317 0.970294 0.964122 -0.034408	-0.001073 0.984430 0.992006 -0.003038	0.002818 0.985461 0.992942 0.000173	-0.031483 0.988879 0.965633 -0.025511	-0.005883 0.971145 0.982896 0.010326	-0.004174 0.976192 0.991115 -0.008855	0.004071 0.979273 0.988910 0.007959	-0.045016 0.986379 0.968774 -0.023507	0.028521 0.980656 0.979922 0.009039	-0.042478 0.938280 0.990235 -0.022309	0.008911 0.973468 0.987879 0.001265	-0.017020 0.988489 0.991206 -0.020926	1 -0.004883 9999
6 79	20 20	6 79	0.259368 0.837527 0.870857 0.017066	-0.067254 0.970294 0.970406 -0.027446	0.021517 0.984430 0.952326 0.015154	0.020903 0.985461 0.953643 0.017026	0.033668 0.988879 0.967717 0.031808	-0.026667 0.971145 0.983927 -0.015540	-0.015789 0.976192 0.988554 -0.005485	0.024319 0.979273 0.981307 0.023480	0.023378 0.986379 0.986842 0.014963	0.033769 0.980656 0.984547 0.017537	-0.043465 0.938280 0.988271 -0.020224	-0.063369 0.973468 0.969620 -0.021081	0.000962 0.988489 0.991399 0.000465	4 0.023299 9999
6 80	20 20	6 80	0.250399 0.837527 0.879032 0.015742	0.014828 0.970294 0.990669 0.006888	0.028764 0.984430 0.971698 0.030595	0.029009 0.985461 0.970936 0.031264	0.009003 0.988879 0.988826 0.007625	0.065974 0.971145 0.974639 0.035067	0.052827 0.976192 0.987393 0.046045	0.049211 0.979273 0.975242 0.036109	-0.007124 0.986379 0.987138 -0.019445	0.011945 0.980656 0.988312 0.000958	0.135616 0.938280 0.960428 0.068756	0.063358 0.973468 0.982713 0.044865	-0.010392 0.988489 0.986580 -0.016714	10 0.032899 9999
6 81	20 20	6 81	0.155423 0.837527 0.933669 0.005904	0.062760 0.970294 0.955262 0.013861	0.022337 0.984430 0.990110 0.020646	0.022065 0.985461 0.990443 0.020566	0.014175 0.988879 0.981192 0.014747	0.073140 0.971145 0.965184 0.030844	0.010081 0.976192 0.992711 0.007836	0.025831 0.979273 0.966264 0.013636	-0.009213 0.986379 0.986120 -0.015705	0.028327 0.980656 0.989243 0.022567	-0.033962 0.938280 0.989302 -0.009775	0.057301 0.973468 0.971171 0.022200	-0.010375 0.988489 0.989864 -0.011371	9 0.011543 9999
6 82	20 20	6 82	0.245746 0.837527 0.871882 0.003835	-0.048711 0.970294 0.983529 -0.029303	0.013501 0.984430 0.974438 0.006745	0.013766 0.985461 0.974988 0.007419	-0.022154 0.988879 0.963938 -0.026215	-0.016492 0.971145 0.988086 -0.008477	-0.022777 0.976192 0.990023 -0.010106	-0.018644 0.979273 0.985079 -0.023754	0.007308 0.986379 0.986497 -0.005115	0.021161 0.980656 0.986740 0.004811	0.010138 0.938280 0.983152 -0.000945	-0.038656 0.973468 0.983208 -0.013853	0.002613 0.988489 0.991475 -0.002371	1 -0.010601 9999
6 83	20 20	6 83	0.239078 0.837527 0.868111 0.004690	-0.000369 0.970294 0.988416 0.004468	-0.012091 0.984430 0.952839 -0.011729	-0.011665 0.985461 0.953921 -0.012339	-0.005596 0.988879 0.985026 -0.008012	-0.033217 0.971145 0.990408 -0.013465	0.000609 0.976192 0.985242 -0.001708	0.008945 0.979273 0.991616 0.009784	0.008831 0.986379 0.988266 0.000834	0.004252 0.980656 0.991717 -0.002262	0.010912 0.938280 0.991278 0.014099	-0.024371 0.973468 0.980613 -0.001151	-0.001856 0.988489 0.994128 -0.002422	10 0.008132 9999
6 84	20 20	6 84	0.247069 0.837527 0.857006 0.000083	0.017730 0.970294 0.986310 0.001723	-0.000749 0.984430 0.984073 -0.000561	0.001031 0.985461 0.983423 0.003320	-0.012951 0.988879 0.984111 -0.009349	0.014196 0.971145 0.988982 0.005427	0.034876 0.976192 0.975987 0.017814	-0.029879 0.979273 0.982161 -0.017914	0.012453 0.986379 0.988593 0.004897	-0.047878 0.980656 0.972415 -0.026168	0.013974 0.938280 0.980739 -0.007360	0.026291 0.973468 0.984618 0.002908	0.019117 0.988489 0.990926 0.017015	9 -0.001474 9999
6 85	20 20	6 85	0.266685 0.837527 0.840137 0.000844	0.028365 0.970294 0.984075 0.007577	0.005732 0.984430 0.971726 0.008082	0.002097 0.985461 0.974908 0.004177	0.009441 0.988879 0.977761 0.009490	0.022968 0.971145 0.988515 0.009893	-0.010599 0.976192 0.984770 -0.003572	0.005498 0.979273 0.972338 -0.014404	-0.000478 0.986379 0.989937 -0.007349	0.032879 0.980656 0.985471 0.020832	0.081318 0.938280 0.971055 0.027344	-0.009629 0.973468 0.989862 -0.010739	0.024935 0.988489 0.990989 0.023014	10 0.004804 9999
6 86	20 20	6 86	0.224940 0.837527 0.853247 -0.016457	-0.070292 0.970294 0.977784 -0.043789	-0.004394 0.984430 0.938737 -0.009134	-0.003949 0.985461 0.939629 -0.008270	-0.020344 0.988879 0.977490 -0.023675	-0.004437 0.971145 0.991394 0.006403	-0.031528 0.976192 0.986837 -0.023411	-0.016101 0.979273 0.988669 -0.013860	0.049453 0.986379 0.984671 0.040136	-0.004601 0.980656 0.984037 -0.018480	0.026103 0.938280 0.990625 0.012307	-0.041750 0.973468 0.977628 -0.011432	0.020683 0.988489 0.986971 0.026017	0 0.000000 9999
6 87	20 20	6 87	0.250007 0.837527 0.859434 0.007207	-0.026841 0.970294 0.975341 -0.004797	-0.001859 0.984430 0.988756 0.001606	-0.001973 0.985461 0.987360 0.001124	0.019320 0.988879 0.977931 0.020315	-0.015639 0.971145 0.974689 -0.009052	0.022521 0.976192 0.988385 0.015648	-0.037378 0.979273 0.980693 -0.026123	-0.003189 0.986379 0.976141 0.006179	-0.005116 0.980656 0.990625 -0.009422	-0.002963 0.938280 0.991520 0.007585	0.038779 0.973468 0.987605 0.020677	-0.017282 0.988489 0.973227 -0.007734	7 -0.013721 9999
6 88	20 20	6 88	0.269709 0.837527 0.844059 0.012315	0.020682 0.970294 0.979906 -0.004073	0.011824 0.984430 0.981439 0.010140	0.012004 0.985461 0.982011 0.009678	-0.006564 0.988879 0.983044 -0.004012	0.046299 0.971145 0.981503 0.028819	0.031200 0.976192 0.984619 0.022311	-0.016512 0.979273 0.982242 -0.020637	0.013173 0.986379 0.986684 0.007092	0.005357 0.980656 0.991175 0.000341	0.135213 0.938280 0.960219 0.071835	0.051527 0.973468 0.981225 0.028993	0.006236 0.988489 0.991649 0.006662	10 0.029743 9999
6 89	20 20	6 89	0.185942 0.837527 0.914007 0.015504	0.049257 0.970294 0.947482 0.004837	-0.012287 0.984430 0.989323 -0.013659	-0.012706 0.985461 0.986548 -0.014692	0.000752 0.988879 0.986909 0.003362	0.076489 0.971145 0.959151 0.039424	-0.012555 0.976192 0.988839 -0.006078	0.001318 0.979273 0.959867 -0.011762	0.008531 0.986379 0.983829 0.003933	-0.003368 0.980656 0.985691 -0.015208	-0.053493 0.938280 0.988378 -0.027400	0.054918 0.973468 0.973229 0.029560	0.013710 0.988489 0.991525 0.009459	11 0.021408 9999
6 90	20 20	6 90	0.267909 0.837527 0.839035 0.008642	0.038949 0.970294 0.971117 0.000768	-0.019339 0.984430 0.984403 -0.022589	-0.021083 0.985461 0.983943 -0.024260	-0.014921 0.988879 0.987842 -0.013091	-0.033499 0.971145 0.979200 -0.004448	-0.029574 0.976192 0.988399 -0.021785	-0.010060 0.979273 0.986524 -0.001965	-0.027229 0.986379 0.990938 -0.024593	0.036095 0.980656 0.987161 0.023314	0.019243 0.938280 0.985312 0.006841	0.027235 0.973468 0.985939 0.009628	-0.003663 0.988489 0.988557 -0.006572	8 -0.014579 9999
6 91	20 20	6 91	0.290531 0.837527 0.822866 0.024099	-0.062625 0.970294 0.965137 -0.026672	0.014222 0.984430 0.961378 0.005796	0.013978 0.985461 0.966495 0.005583	-0.000015 0.988879 0.987050 -0.002686	-0.050307 0.971145 0.971089 -0.017200	-0.019195 0.976192 0.992369 -0.023719	-0.000452 0.979273 0.988506 0.004760	0.000286 0.986379 0.985211 -0.009280	0.024863 0.980656 0.987390 0.009847	-0.018166 0.938280 0.990524 -0.011327	-0.041199 0.973468 0.976950 -0.024076	-0.043208 0.988489 0.963592 -0.035122	1 -0.025353 9999
6 92	20 19	6 92	0.275295 0.837527 0.844981 0.012569	0.060547 0.970294 0.973398 0.023923	0.008117 0.984430 0.973047 0.008801	0.008115 0.985461 0.972610 0.007895	0.008619 0.988879 0.989452 0.007412	0.059754 0.971145 0.972257 0.020395	-0.008357 0.976192 0.988886 -0.013177	0.015080 0.979273 0.974928 0.001320	0.010283 0.986379 0.985392 -0.001729	0.015417 0.980656 0.986328 0.002298	0.094308 0.938280 0.964041 0.028643	0.070845 0.973468 0.976069 0.040532	0.006253 0.988489 0.991666 0.000001	11 0.022571 9999
6 93	20 20	6 93	0.270763 0.837527 0.841788 0.007014	-0.005262 0.970294 0.985831 -0.009113	0.006674 0.984430 0.932852 0.003691	0.003020 0.985461 0.934324 -0.000046	0.019198 0.988879 0.971635 0.014823	-0.021301 0.971145 0.983359 -0.005578	0.005733 0.976192 0.983287 0.001819	0.032850 0.979273 0.982422 0.022272	0.022276 0.986379 0.988036 0.013158	0.051580 0.980656 0.989243 0.042528	-0.035163 0.938280 0.990099 -0.020039	-0.022269 0.973468 0.980606 -0.012107	-0.000771 0.988489 0.989166 -0.002710	9 0.017271 9999
6 94	20 19	6 94	0.253840 0.837527 0.863292 -0.000449	0.020704 0.970294 0.989302 0.009420	0.003673 0.984430 0.953600 0.013248	0.003464 0.985461 0.952232 0.012085	0.004415 0.988879 0.973616 0.002026	-0.018968 0.971145 0.981466 0.000772	-0.045494 0.976192 0.963643 -0.014940	0.019754 0.979273 0.988438 0.012447	0.018997 0.986379 0.985634 0.008895	0.026081 0.980656 0.989474 0.016232	0.024983 0.938280 0.986221 0.014853	-0.023712 0.973468 0.980116 0.001575	0.001336 0.988489 0.993001 -0.003283	0 0.000000 9999
6 95	20 20	6 95	0.272614 0.837527 0.830437 -0.010683	-0.006254 0.970294 0.986775 -0.004289	0.008031 0.984430 0.962559 0.011289	0.004871 0.985461 0.963361 0.006997	0.003006 0.988879 0.973642 -0.000928	-0.016417 0.971145 0.985781 -0.010489	0.001016 0.976192 0.989365 0.004330	-0.012566 0.979273 0.981701 -0.011058	0.002178 0.986379 0.989494 -0.003898	0.018219 0.980656 0.989416 0.005240	0.084124 0.938280 0.968658 0.020371	0.011241 0.973468 0.989666 0.010401	0.046909 0.988489 0.989556 0.044970	0 0.000000 9999
6 96	20 13	6 96	0.264584 0.837527 0.872864 0.025451	-0.018051 0.970294 0.988358 -0.005711	-0.015207 0.984430 0.765594 0.012124	-0.006738 0.985461 0.983846 -0.000412	-0.010403 0.988879 0.937228 -0.009315	-0.043483 0.971145 0.973846 -0.008542	-0.007492 0.976192 0.986391 -0.001178	-0.007404 0.979273 0.953599 0.006588	0.028447 0.986379 0.985684 0.014302	-0.036963 0.980656 0.967532 -0.010255	-0.067327 0.938280 0.981204 -0.027736	0.096750 0.973468 0.643264 -0.000564	0.004224 0.988489 0.988982 0.002083	0 0.025451 9999
6 97	20 20	6 97	0.278121 0.837527 0.842840 0.011975	-0.057078 0.970294 0.982361 -0.028319	0.017494 0.984430 0.930138 0.005822	0.017417 0.985461 0.931216 0.005109	0.008558 0.988879 0.981260 0.007028	0.018496 0.971145 0.990220 0.015370	0.021255 0.976192 0.986427 0.006303	0.012634 0.979273 0.985149 0.005838	0.007924 0.986379 0.987588 -0.001228	0.014864 0.980656 0.988634 0.009324	0.018467 0.938280 0.989987 0.017608	-0.032975 0.973468 0.982854 -0.012624	-0.006477 0.988489 0.992918 -0.007783	1 -0.018415 9999
6 98	20 19	6 98	0.276006 0.837527 0.847769 0.015923	0.034601 0.970294 0.986406 0.021059	-0.007706 0.984430 0.968951 -0.001341	-0.007594 0.985461 0.968166 -0.001895	0.007891 0.988879 0.980474 0.003122	0.012934 0.971145 0.989197 0.014086	-0.031977 0.976192 0.983379 -0.017571	0.017842 0.979273 0.987609 0.010830	0.050942 0.986379 0.986670 0.043584	0.034685 0.980656 0.989607 0.025378	0.082187 0.938280 0.976325 0.035423	0.005732 0.973468 0.992179 0.003908	0.044489 0.988489 0.989533 0.039317	8 0.026344 9999
6 99	20 19	6 99	0.250955 0.837527 0.867167 0.012431	-0.019411 0.970294 0.981337 0.001401	-0.007144 0.984430 0.979043 -0.004603	-0.010418 0.985461 0.981693 -0.007236	0.003030 0.988879 0.979909 0.001879	-0.067246 0.971145 0.976482 -0.031953	-0.003012 0.976192 0.992742 -0.007997	0.004011 0.979273 0.987032 0.011566	-0.015434 0.986379 0.979291 -0.006644	0.027177 0.980656 0.983510 0.010431	-0.030096 0.938280 0.991274 -0.014335	0.009795 0.973468 0.989249 -0.004420	-0.021934 0.988489 0.942216 -0.001600	0 0.012431 9999
6 100	20 11	6 100	0.292241 0.837527 0.841259 0.018553	-0.037017 0.970294 0.980354 -0.010326	-0.030377 0.984430 0.763038 -0.017017	-0.004772 0.985461 0.977996 0.002816	-0.016526 0.988879 0.957371 -0.008331	-0.009400 0.971145 0.987571 -0.001375	0.006382 0.976192 0.975618 -0.006301	-0.046414 0.979273 0.937613 -0.020225	0.017178 0.986379 0.985052 0.004190	-0.027715 0.980656 0.973680 -0.003590	-0.051468 0.938280 0.985437 -0.010309	0.122753 0.973468 0.632409 0.041438	-0.001959 0.988489 0.987078 -0.001217	11 0.027727 9999
6 101	20 18	6 101	0.290973 0.837527 0.837279 0.020877	-0.039998 0.970294 0.983008 -0.016189	-0.019675 0.984430 0.959118 -0.013927	-0.019776 0.985461 0.958468 -0.013352	-0.019895 0.988879 0.954242 -0.024241	-0.070116 0.971145 0.976622 -0.035664	-0.041860 0.976192 0.971203 -0.020524	-0.025245 0.979273 0.991088 -0.017136	0.014460 0.986379 0.985105 0.004579	-0.007337 0.980656 0.989590 -0.023029	-0.019587 0.938280 0.988703 -0.010521	-0.063637 0.973468 0.972006 -0.030012	0.007360 0.988489 0.990898 0.001368	4 -0.022496 9999
6 102	20 20	6 102	0.278429 0.837527 0.816700 0.023001	0.020600 0.970294 0.988438 0.005996	0.012752 0.984430 0.985086 0.009853	0.013968 0.985461 0.986338 0.012834	-0.011170 0.988879 0.976758 -0.014719	0.002892 0.971145 0.990085 -0.012077	-0.012558 0.976192 0.987259 -0.005666	0.011820 0.979273 0.983547 0.003328	-0.016712 0.986379 0.992628 -0.011723	0.023932 0.980656 0.980812 0.005754	0.117222 0.938280 0.958597 0.042048	0.038421 0.973468 0.982205 0.019006	-0.021523 0.988489 0.980104 -0.011424	10 0.031099 9999
6 103	20 20	6 103	0.288729 0.837527 0.788837 -0.008690	-0.032616 0.970294 0.988233 -0.019267	0.007648 0.984430 0.987033 0.004042	0.006657 0.985461 0.990871 0.005511	-0.010569 0.988879 0.982378 -0.010655	-0.045964 0.971145 0.985415 -0.024127	0.001591 0.976192 0.985683 -0.005126	-0.015706 0.979273 0.986898 -0.007849	-0.005411 0.986379 0.991639 -0.006041	0.017173 0.980656 0.986967 0.005337	0.063869 0.938280 0.972866 0.020932	0.029238 0.973468 0.986643 0.006446	-0.040823 0.988489 0.938916 -0.024511	0 0.000000 9999
7 8	20 20	7 8	0.315105 0.839933 0.850342 0.071800	0.024896 0.985269 0.985738 0.012558	-0.063039 0.960894 0.975677 -0.084812	-0.062813 0.962496 0.975834 -0.082659	0.022306 0.979964 0.978393 -0.003119	0.016479 0.988668 0.982131 0.006953	0.013784 0.977384 0.965832 -0.020508	0.016402 0.975226 0.985137 0.001625	0.011973 0.989953 0.988955 0.007381	0.015292 0.986848 0.982173 -0.000481	0.020358 0.985768 0.981002 0.006744	0.007274 0.985227 0.987236 0.001130	-0.001171 0.993619 0.995038 -0.000854	2 -0.078035 -9
7 9	20 19	7 9	0.253977 0.839933 0.872088 0.006302	-0.000330 0.985269 0.991908 -0.006633	0.026531 0.960894 0.968082 0.028399	0.026793 0.962496 0.970546 0.027230	0.018440 0.979964 0.983063 -0.003661	0.031732 0.988668 0.969205 0.022200	0.018715 0.977384 0.981889 0.010884	0.049589 0.975226 0.976187 0.022557	0.010150 0.989953 0.989317 0.003865	-0.000780 0.986848 0.988499 -0.014605	0.054493 0.985768 0.975402 0.042133	0.000343 0.985227 0.988007 0.001376	-0.002920 0.993619 0.992333 -0.004449	10 0.016295 9999
7 10	20 17	7 10	0.221873 0.839933 0.877510 -0.002444	-0.003673 0.985269 0.971630 0.012466	0.024387 0.960894 0.988013 0.023450	0.008443 0.962496 0.989682 -0.001051	-0.074274 0.979964 0.932662 -0.027071	-0.006270 0.988668 0.974023 -0.008953	-0.025949 0.977384 0.985797 -0.013002	-0.031536 0.975226 0.981830 -0.021877	-0.015727 0.989953 0.960988 0.001828	0.021991 0.986848 0.966425 -0.000188	-0.006481 0.985768 0.987894 -0.000909	-0.017900 0.985227 0.980401 -0.006287	0.002746 0.993619 0.989654 0.001123	0 0.000000 9999
7 11	20 20	7 11	0.304961 0.839933 0.849239 0.056180	-0.011264 0.985269 0.987593 -0.017692	0.014154 0.960894 0.925917 -0.048062	0.014415 0.962496 0.926030 -0.043998	0.023269 0.979964 0.969566 -0.014212	-0.032208 0.988668 0.984513 -0.031195	0.027351 0.977384 0.966694 -0.002726	0.001073 0.975226 0.980291 -0.014103	-0.006299 0.989953 0.985191 -0.013800	-0.009617 0.986848 0.986063 -0.020644	-0.021511 0.985768 0.986673 -0.027533	-0.029367 0.985227 0.978913 -0.040049	0.032830 0.993619 0.989560 0.030116	0 0.056180 -9
7 12	20 20	7 12	0.281568 0.839933 0.839388 0.010585	0.007976 0.985269 0.991670 0.003041	0.010485 0.960894 0.970011 -0.001386	0.011402 0.962496 0.970612 0.001285	0.038674 0.979964 0.976082 0.008938	0.015064 0.988668 0.987826 0.011519	0.015823 0.977384 0.979622 0.003327	0.007646 0.975226 0.990072 0.000882	0.004737 0.989953 0.987005 -0.002214	0.031614 0.986848 0.988629 0.018424	0.055370 0.985768 0.976142 0.038746	0.005278 0.985227 0.991487 0.005736	0.006850 0.993619 0.991073 0.003786	10 0.020252 9999
7 13	20 20	7 13	0.299195 0.839933 0.834062 0.028362	0.001216 0.985269 0.990035 0.000684	0.032878 0.960894 0.962645 0.026397	0.033284 0.962496 0.964281 0.025236	-0.017156 0.979964 0.980780 -0.017978	0.037955 0.988668 0.979570 0.034397	0.011218 0.977384 0.982700 0.009807	-0.006354 0.975226 0.981371 0.003507	0.013836 0.989953 0.983769 0.007523	-0.002409 0.986848 0.984860 -0.013153	0.045359 0.985768 0.985613 0.040052	0.008957 0.985227 0.984346 0.014297	-0.012409 0.993619 0.945767 -0.004726	10 0.033704 272
7 14	20 20	7 14	0.279987 0.839933 0.838930 0.013946	-0.003949 0.985269 0.981800 0.007259	0.009610 0.960894 0.990523 0.007221	0.016895 0.962496 0.989929 0.015591	-0.033172 0.979964 0.972431 -0.008938	-0.021411 0.988668 0.990947 -0.020889	-0.044602 0.977384 0.969930 -0.015220	-0.039068 0.975226 0.959731 -0.000394	0.006874 0.989953 0.980365 -0.002835	-0.044865 0.986848 0.964004 -0.021857	-0.019309 0.985768 0.986048 -0.010433	0.010635 0.985227 0.987807 0.018751	-0.008300 0.993619 0.987082 -0.010339	9 -0.017459 9999
7 15	20 20	7 15	0.320000 0.839933 0.838793 0.066012	0.005282 0.985269 0.987734 -0.005232	-0.004916 0.960894 0.976335 -0.009730	-0.003318 0.962496 0.976742 -0.007175	0.009211 0.979964 0.979133 -0.005216	-0.000256 0.988668 0.989999 0.001083	-0.004174 0.977384 0.986134 0.000463	0.030514 0.975226 0.982158 0.022401	-0.011859 0.989953 0.986685 -0.016190	0.025011 0.986848 0.987641 0.020209	0.034288 0.985768 0.964684 0.014253	-0.006292 0.985227 0.986905 -0.002306	-0.009516 0.993619 0.988236 -0.010107	0 0.066012 51
7 16	20 20	7 16	0.275810 0.839933 0.845601 0.008509	0.031466 0.985269 0.981949 0.016970	-0.023197 0.960894 0.970719 -0.021781	-0.023163 0.962496 0.970112 -0.022319	0.013928 0.979964 0.985617 -0.001273	-0.003938 0.988668 0.980207 -0.001262	-0.001334 0.977384 0.988284 -0.002140	0.058286 0.975226 0.970886 0.027431	0.000167 0.989953 0.985755 -0.007684	0.040733 0.986848 0.989620 0.030832	0.053352 0.985768 0.964466 0.031293	0.002346 0.985227 0.990494 0.006600	-0.003309 0.993619 0.989617 -0.006379	10 0.016318 9999
7 17	20 20	7 17	0.250904 0.839933 0.864585 0.000395	0.022724 0.985269 0.982847 0.008537	0.001357 0.960894 0.979151 -0.000947	0.001036 0.962496 0.979608 -0.003097	-0.004324 0.979964 0.991075 -0.009971	0.004184 0.988668 0.981011 0.005274	-0.022531 0.977384 0.988444 -0.015755	0.042927 0.975226 0.972979 0.011398	0.010365 0.989953 0.991058 0.009015	0.006510 0.986848 0.986528 -0.002662	0.012322 0.985768 0.966450 -0.004243	-0.022998 0.985227 0.982923 -0.011573	0.015485 0.993619 0.986418 0.014581	6 -0.002495 9999
7 18	20 20	7 18	0.239694 0.839933 0.884853 0.012039	-0.007670 0.985269 0.986284 -0.001994	-0.018800 0.960894 0.966383 -0.012244	-0.018541 0.962496 0.966137 -0.013264	0.032268 0.979964 0.978839 0.005716	0.009610 0.988668 0.986350 0.009126	-0.000673 0.977384 0.986590 -0.004251	0.027237 0.975226 0.987815 0.018708	-0.017582 0.989953 0.985698 -0.022254	0.019383 0.986848 0.992654 0.012841	0.001123 0.985768 0.991139 0.002541	0.020795 0.985227 0.983566 0.014072	-0.016893 0.993619 0.992646 -0.017358	8 -0.016368 9999
7 19	20 20	7 19	0.245904 0.839933 0.882010 0.024960	0.045962 0.985269 0.985683 0.042309	-0.012740 0.960894 0.976085 -0.017164	-0.011921 0.962496 0.977868 -0.017837	0.026336 0.979964 0.985130 0.020670	-0.000089 0.988668 0.980118 0.001263	0.041345 0.977384 0.984388 0.032251	0.025269 0.975226 0.979073 0.014831	0.038919 0.989953 0.988306 0.037517	0.014626 0.986848 0.987281 0.016278	0.010251 0.985768 0.988594 0.007296	-0.005603 0.985227 0.988676 -0.000134	0.006500 0.993619 0.987696 0.007732	8 0.030601 9999
7 20	20 20	7 20	0.236053 0.839933 0.879131 0.011117	-0.018082 0.985269 0.986440 -0.005595	-0.003548 0.960894 0.984484 -0.017816	-0.021785 0.962496 0.981650 -0.019946	-0.029456 0.979964 0.979455 -0.007155	0.002312 0.988668 0.991697 0.003329	-0.042794 0.977384 0.967955 -0.009647	-0.033944 0.975226 0.976267 -0.008035	0.000035 0.989953 0.989141 0.000556	-0.023197 0.986848 0.979075 -0.007638	0.020235 0.985768 0.986933 0.026442	0.007449 0.985227 0.983721 0.013941	0.004194 0.993619 0.992843 0.002443	10 0.017145 9999
7 21	20 18	7 21	0.236022 0.839933 0.881838 0.016585	-0.021967 0.985269 0.985484 -0.014189	0.000482 0.960894 0.995222 -0.001550	0.009514 0.962496 0.981850 0.002000	-0.033384 0.979964 0.975618 -0.008658	-0.035151 0.988668 0.987705 -0.035313	-0.020518 0.977384 0.986366 -0.013211	-0.058389 0.975226 0.967725 -0.024771	0.013041 0.989953 0.986571 0.011744	-0.043563 0.986848 0.977288 -0.031167	-0.018959 0.985768 0.992322 -0.020004	-0.005905 0.985227 0.992578 0.001411	0.007226 0.993619 0.989577 0.007374	9 -0.022736 9999
7 22	20 15	7 22	0.223986 0.839933 0.881131 0.005749	0.036445 0.985269 0.987283 0.033085	-0.000582 0.960894 0.996045 -0.006961	-0.002506 0.962496 0.995550 -0.006432	-0.022039 0.979964 0.990628 -0.024162	-0.007658 0.988668 0.987665 -0.006167	-0.043669 0.977384 0.971587 -0.015692	0.001314 0.975226 0.991406 0.002601	0.017906 0.989953 0.987155 0.012531	-0.025716 0.986848 0.983553 -0.013165	-0.001669 0.985768 0.990368 0.004899	-0.005438 0.985227 0.994191 -0.002604	-0.004402 0.993619 0.993858 -0.004664	4 -0.011786 9999
7 23	20 19	7 23	0.249659 0.839933 0.820549 0.019001	0.003465 0.985269 0.985663 0.004183	0.020075 0.960894 0.964514 0.003298	0.024836 0.962496 0.961549 0.009428	0.037461 0.979964 0.972402 0.020429	-0.008450 0.988668 0.981291 0.000799	0.058885 0.977384 0.972508 0.039846	0.006522 0.975226 0.972004 -0.006746	0.009283 0.989953 0.979574 0.003299	0.005467 0.986848 0.978777 -0.007267	0.008455 0.985768 0.989588 0.007607	0.019324 0.985227 0.975067 0.007239	0.010134 0.993619 0.975442 0.011105	6 0.027516 9999
7 24	20 16	7 24	0.136876 0.839933 0.923392 -0.029267	-0.014415 0.985269 0.976790 0.000274	0.029180 0.960894 0.953282 0.022124	-0.002388 0.962496 0.987481 -0.008960	-0.043914 0.979964 0.972690 -0.014080	-0.009257 0.988668 0.983597 -0.009348	0.008302 0.977384 0.985578 0.008687	-0.010816 0.975226 0.984131 -0.005544	-0.023120 0.989953 0.974338 -0.010671	0.014931 0.986848 0.978810 0.008094	0.005526 0.985768 0.992958 0.008069	-0.027284 0.985227 0.951714 -0.015283	-0.004727 0.993619 0.992649 -0.004751	0 0.000000 9999
7 25	20 20	7 25	0.206961 0.839933 0.886754 0.000893	-0.019005 0.985269 0.970601 0.003211	0.016704 0.960894 0.975046 0.009089	-0.005632 0.962496 0.981956 -0.003689	-0.028456 0.979964 0.974559 -0.009697	0.009050 0.988668 0.970573 0.003566	-0.026486 0.977384 0.971595 0.000306	0.020697 0.975226 0.979554 0.000110	-0.033987 0.989953 0.966275 -0.018526	0.013604 0.986848 0.982566 0.003375	-0.008147 0.985768 0.985591 -0.003374	-0.035257 0.985227 0.976314 -0.025098	-0.007679 0.993619 0.991117 -0.008557	8 -0.004067 9999
7 26	20 20	7 26	0.181211 0.839933 0.834175 -0.007181	0.014806 0.985269 0.949969 -0.009098	0.017824 0.960894 0.982164 0.018228	0.017593 0.962496 0.986192 0.016640	0.009493 0.979964 0.984994 -0.000264	0.009426 0.988668 0.982312 0.009942	0.037423 0.977384 0.980797 0.019146	0.024375 0.975226 0.976701 0.023992	0.002210 0.989953 0.983564 -0.000456	0.023403 0.986848 0.972305 0.013996	0.012081 0.985768 0.979716 0.012750	-0.031593 0.985227 0.982541 -0.027478	-0.000798 0.993619 0.982849 -0.000319	0 0.000000 9999
7 27	20 20	7 27	0.204385 0.839933 0.888627 0.005366	0.002658 0.985269 0.986490 -0.007430	-0.008594 0.960894 0.980572 -0.001662	-0.007326 0.962496 0.983191 -0.000774	0.018207 0.979964 0.990007 0.011648	0.000912 0.988668 0.974041 -0.001258	0.003946 0.977384 0.985974 0.004601	0.032739 0.975226 0.981322 0.012770	0.003074 0.989953 0.982800 -0.003649	0.030342 0.986848 0.989588 0.020882	0.013506 0.985768 0.978687 0.010535	-0.028350 0.985227 0.981629 -0.017194	0.013893 0.993619 0.984003 0.010367	9 0.010586 9999
7 28	20 20	7 28	0.164246 0.839933 0.838498 -0.019836	-0.019878 0.985269 0.938948 0.000655	-0.008862 0.960894 0.987040 -0.004835	-0.053041 0.962496 0.954571 -0.028165	-0.034841 0.979964 0.971786 -0.010910	-0.001546 0.988668 0.982767 -0.000929	-0.023491 0.977384 0.979152 0.002242	-0.030415 0.975226 0.963193 -0.007116	-0.014180 0.989953 0.960141 0.001594	0.013034 0.986848 0.986862 0.002479	0.002870 0.985768 0.981166 0.000426	-0.020105 0.985227 0.984868 -0.008865	0.008565 0.993619 0.986398 0.008084	0 0.000000 9999
7 29	20 20	7 29	0.102365 0.839933 0.884436 -0.003277	0.014741 0.985269 0.981159 0.006925	-0.030155 0.960894 0.982040 -0.023199	-0.029717 0.962496 0.982736 -0.022957	-0.023604 0.979964 0.935538 0.004304	-0.007907 0.988668 0.961451 -0.005909	-0.017439 0.977384 0.966071 0.001267	-0.022672 0.975226 0.985068 -0.012682	0.000447 0.989953 0.986576 -0.002371	0.017581 0.986848 0.980806 0.010148	-0.001700 0.985768 0.972886 0.007858	-0.011424 0.985227 0.984986 -0.005858	0.000790 0.993619 0.991543 0.001237	0 0.000000 9999
7 30	20 20	7 30	0.206389 0.839933 0.871745 0.000459	0.019708 0.985269 0.950397 -0.009684	0.015039 0.960894 0.986370 0.011932	0.013800 0.962496 0.985106 0.009590	-0.012493 0.979964 0.991066 -0.010278	0.008430 0.988668 0.970425 0.004598	0.018653 0.977384 0.986883 0.004519	0.053425 0.975226 0.970837 0.020287	0.028848 0.989953 0.984031 0.024296	-0.004679 0.986848 0.987030 -0.016526	-0.000930 0.985768 0.985831 0.008020	-0.028179 0.985227 0.982574 -0.014551	0.032604 0.993619 0.988646 0.032617	8 0.003339 9999
7 31	20 20	7 31	0.202757 0.839933 0.842126 0.007113	-0.014703 0.985269 0.986853 -0.010693	0.014301 0.960894 0.981619 0.015179	0.021318 0.962496 0.981542 0.018054	0.044285 0.979964 0.979509 0.024360	-0.002261 0.988668 0.978222 0.004597	0.044477 0.977384 0.971813 0.022266	0.019359 0.975226 0.973764 0.006599	0.000547 0.989953 0.956856 0.013660	0.025314 0.986848 0.985116 0.015004	-0.021246 0.985768 0.989694 -0.017804	-0.012972 0.985227 0.983406 -0.007320	-0.016022 0.993619 0.972016 -0.014518	4 0.013163 9999
7 32	20 18	7 32	0.090308 0.839933 0.901990 0.002945	0.015527 0.985269 0.985023 0.006809	0.005755 0.960894 0.952156 0.010822	0.006083 0.962496 0.985746 0.002840	-0.025412 0.979964 0.932487 0.000930	-0.017287 0.988668 0.960477 -0.017740	-0.014079 0.977384 0.960890 0.007006	-0.001640 0.975226 0.975427 0.014328	0.003728 0.989953 0.990705 0.001577	0.002958 0.986848 0.987136 -0.003004	-0.009335 0.985768 0.972722 -0.001754	-0.042681 0.985227 0.946911 -0.032402	0.000332 0.993619 0.990168 -0.002601	7 0.006496 9999
7 33	20 20	7 33	0.263632 0.839933 0.852468 0.023208	-0.027274 0.985269 0.959996 -0.009220	-0.055249 0.960894 0.958607 -0.026990	-0.055377 0.962496 0.957044 -0.029497	0.028118 0.979964 0.974266 0.003576	0.003192 0.988668 0.990167 0.006601	0.008911 0.977384 0.989286 0.009351	0.020321 0.975226 0.982717 0.000796	0.029437 0.989953 0.981172 0.025233	0.025844 0.986848 0.980048 0.012322	-0.000156 0.985768 0.989713 0.005602	0.025557 0.985227 0.969773 0.008144	-0.002701 0.993619 0.986322 -0.006603	3 -0.026164 9999
7 34	20 20	7 34	0.269324 0.839933 0.861528 0.026719	-0.040961 0.985269 0.982036 -0.026325	-0.027998 0.960894 0.969800 -0.002928	-0.027336 0.962496 0.968536 -0.004719	0.013421 0.979964 0.988012 0.012804	0.010776 0.988668 0.981644 0.008767	-0.011192 0.977384 0.989356 0.000403	-0.005269 0.975226 0.988140 0.001358	0.008084 0.989953 0.989813 0.002537	0.026177 0.986848 0.983739 0.012687	-0.013171 0.985768 0.986411 -0.013088	-0.019873 0.985227 0.987066 -0.017494	-0.018158 0.993619 0.982592 -0.013132	0 0.026719 9999
7 35	20 20	7 35	0.215304 0.839933 0.860061 -0.018000	-0.026692 0.985269 0.976169 -0.018236	-0.016849 0.960894 0.984426 -0.013696	-0.014833 0.962496 0.987566 -0.017863	-0.028190 0.979964 0.970729 0.001989	-0.005233 0.988668 0.974760 -0.005139	0.024242 0.977384 0.987974 0.030851	-0.056579 0.975226 0.957905 -0.022558	0.019019 0.989953 0.978566 0.013063	0.011701 0.986848 0.987106 0.019269	-0.001178 0.985768 0.983605 0.003215	-0.007222 0.985227 0.973979 0.001646	0.001836 0.993619 0.976173 0.004887	0 0.000000 9999
7 36	20 20	7 36	0.249027 0.839933 0.855479 0.007137	0.022837 0.985269 0.975166 0.005881	-0.004271 0.960894 0.966567 0.003869	-0.005417 0.962496 0.970230 0.000397	0.019920 0.979964 0.987576 0.013308	-0.017512 0.988668 0.978954 -0.013415	0.003793 0.977384 0.990482 -0.001698	-0.022886 0.975226 0.989174 -0.009627	0.005188 0.989953 0.982410 -0.000343	0.024881 0.986848 0.980508 0.009443	-0.021054 0.985768 0.990157 -0.019038	0.006004 0.985227 0.984642 0.012529	0.030865 0.993619 0.992235 0.029025	4 0.009746 9999
7 37	20 20	7 37	0.162557 0.839933 0.897573 -0.015255	0.009076 0.985269 0.988195 0.005121	0.006879 0.960894 0.986333 0.013084	0.006443 0.962496 0.986806 0.012168	0.007342 0.979964 0.984091 -0.005576	0.014090 0.988668 0.953335 0.007332	0.054660 0.977384 0.975592 0.036444	0.040046 0.975226 0.964130 0.006395	0.015649 0.989953 0.990382 0.014430	-0.001235 0.986848 0.986878 -0.010348	-0.010677 0.985768 0.984147 -0.004921	-0.029564 0.985227 0.976071 -0.017164	0.023918 0.993619 0.991796 0.022851	0 0.000000 9999
7 38	20 20	7 38	0.250296 0.839933 0.857937 0.009999	0.034840 0.985269 0.987321 0.025050	0.015205 0.960894 0.966582 0.012345	0.017793 0.962496 0.967739 0.014850	0.013652 0.979964 0.984886 0.017488	-0.011994 0.988668 0.987741 -0.015088	0.003046 0.977384 0.976037 0.027596	-0.004871 0.975226 0.986868 -0.000187	0.037739 0.989953 0.991298 0.030751	0.003149 0.986848 0.988457 0.010354	0.011402 0.985768 0.978612 0.005469	0.016057 0.985227 0.984407 0.026888	0.014640 0.993619 0.992181 0.014201	8 0.017535 9999
7 39	20 16	7 39	0.224319 0.839933 0.899976 0.022111	-0.037428 0.985269 0.979674 -0.024116	0.018202 0.960894 0.989808 0.012200	0.002360 0.962496 0.984521 0.009980	-0.034234 0.979964 0.981874 -0.014863	0.039234 0.988668 0.985834 0.029410	0.028099 0.977384 0.990272 0.018789	0.015085 0.975226 0.986053 0.014476	-0.013500 0.989953 0.973112 -0.005555	0.014483 0.986848 0.986037 0.014396	-0.002819 0.985768 0.992305 -0.001969	0.007785 0.985227 0.990246 0.010056	0.012822 0.993619 0.990112 0.009462	1 -0.023092 9999
7 40	20 20	7 40	0.227161 0.839933 0.883153 -0.001942	-0.023965 0.985269 0.991863 -0.024133	0.063142 0.960894 0.947989 0.036277	0.062113 0.962496 0.947986 0.034655	0.040744 0.979964 0.968047 0.008336	-0.007850 0.988668 0.962252 -0.005910	0.060441 0.977384 0.954686 0.022726	-0.011955 0.975226 0.989507 -0.005669	0.011032 0.989953 0.987089 0.006814	0.024746 0.986848 0.986114 0.011396	-0.009955 0.985768 0.987093 -0.003288	0.020766 0.985227 0.969713 0.004699	-0.007313 0.993619 0.993719 -0.008605	0 0.000000 9999
7 41	20 20	7 41	0.255485 0.839933 0.857473 0.007683	-0.002264 0.985269 0.984485 0.005898	0.020473 0.960894 0.934973 0.012038	0.020654 0.962496 0.935761 0.014231	0.060573 0.979964 0.968579 0.029106	-0.025896 0.988668 0.974617 -0.023277	0.021997 0.977384 0.972305 0.003372	-0.007718 0.975226 0.991348 -0.001483	0.017455 0.989953 0.992365 0.013326	0.009881 0.986848 0.989120 -0.000187	-0.007666 0.985768 0.991208 -0.007655	0.022958 0.985227 0.983249 0.012937	-0.006083 0.993619 0.992773 -0.008843	4 0.014954 9999
7 42	20 20	7 42	0.216586 0.839933 0.886496 0.006145	-0.018710 0.985269 0.985268 -0.008014	-0.011619 0.960894 0.991005 -0.009162	-0.002534 0.962496 0.992028 -0.002905	-0.057406 0.979964 0.960384 -0.021028	-0.012297 0.988668 0.982537 -0.012148	-0.003770 0.977384 0.988786 -0.001211	-0.062675 0.975226 0.959795 -0.024758	0.011070 0.989953 0.982341 0.000790	-0.048131 0.986848 0.973456 -0.030378	-0.019797 0.985768 0.989507 -0.011699	-0.005529 0.985227 0.986082 0.003571	0.002723 0.993619 0.991876 0.000377	9 -0.013663 9999
7 43	20 20	7 43	0.207588 0.839933 0.905509 0.014415	0.033936 0.985269 0.965997 0.009882	-0.019546 0.960894 0.983445 -0.011420	-0.019640 0.962496 0.984421 -0.012116	0.033655 0.979964 0.985302 0.031180	-0.018316 0.988668 0.979176 -0.012077	0.002469 0.977384 0.989994 -0.005010	-0.017746 0.975226 0.986914 -0.000380	0.003730 0.989953 0.987483 -0.003109	0.032154 0.986848 0.984238 0.020887	0.003585 0.985768 0.986654 0.005859	-0.013068 0.985227 0.985257 -0.002646	0.007426 0.993619 0.991910 0.005771	4 0.021200 9999
7 44	20 20	7 44	0.225727 0.839933 0.873869 -0.017827	0.001001 0.985269 0.988402 0.008047	0.014945 0.960894 0.971610 0.021844	0.014862 0.962496 0.971098 0.019182	0.052314 0.979964 0.966660 0.016745	0.014392 0.988668 0.980039 0.011134	0.047799 0.977384 0.977158 0.024076	0.014402 0.975226 0.990305 0.011238	0.007020 0.989953 0.990059 0.003444	0.020235 0.986848 0.987669 0.007096	0.004703 0.985768 0.991433 -0.002044	0.007421 0.985227 0.980499 -0.005389	0.003544 0.993619 0.992925 0.002100	0 0.000000 9999
7 45	20 20	7 45	0.265757 0.839933 0.855493 0.015506	0.008300 0.985269 0.991048 0.011045	0.031559 0.960894 0.930748 0.013035	0.030752 0.962496 0.930926 0.014196	0.028587 0.979964 0.973017 0.000026	0.028393 0.988668 0.965584 0.023996	0.039502 0.977384 0.963490 0.009639	0.007810 0.975226 0.989856 0.012666	0.008093 0.989953 0.988240 0.006049	0.021189 0.986848 0.981222 0.006067	0.033246 0.985768 0.983825 0.028221	0.017590 0.985227 0.975680 0.002929	-0.010694 0.993619 0.987976 -0.009701	10 0.020919 9999
7 46	20 20	7 46	0.243765 0.839933 0.875997 0.013339	-0.016236 0.985269 0.970272 0.000170	0.007671 0.960894 0.989657 0.004216	0.002913 0.962496 0.988926 -0.001506	-0.035153 0.979964 0.980681 -0.014316	-0.032485 0.988668 0.981166 -0.020808	-0.034988 0.977384 0.978019 -0.014360	0.002776 0.975226 0.979919 0.001388	-0.042818 0.989953 0.972266 -0.031624	0.013756 0.986848 0.985171 0.007419	0.004451 0.985768 0.986397 0.011677	0.002050 0.985227 0.985546 0.011035	-0.010604 0.993619 0.992414 -0.011432	8 -0.020539 9999
7 47	20 20	7 47	0.240364 0.839933 0.877562 0.008776	0.000056 0.985269 0.986869 0.000368	-0.012783 0.960894 0.974345 0.001319	-0.011914 0.962496 0.974612 0.001928	0.013511 0.979964 0.984627 -0.002132	-0.039450 0.988668 0.982179 -0.034133	0.023586 0.977384 0.991252 0.019246	0.000227 0.975226 0.986545 -0.013479	0.004742 0.989953 0.987606 -0.001072	0.011398 0.986848 0.989448 0.006525	0.012331 0.985768 0.990599 0.006244	-0.012764 0.985227 0.986454 -0.009310	0.007991 0.993619 0.988417 0.003909	6 0.012996 9999
7 48	20 20	7 48	0.268699 0.839933 0.849001 0.012311	0.031661 0.985269 0.963859 0.008832	0.016807 0.960894 0.981688 0.018508	0.017714 0.962496 0.981967 0.019305	0.002826 0.979964 0.989449 -0.002506	0.009382 0.988668 0.963018 0.005526	0.018184 0.977384 0.988386 0.020454	0.063794 0.975226 0.966990 0.029186	0.014777 0.989953 0.982158 0.004949	0.023925 0.986848 0.987586 0.014091	0.003661 0.985768 0.970299 -0.009149	-0.016347 0.985227 0.982015 -0.006606	0.002212 0.993619 0.989980 -0.000579	7 0.018955 9999
7 49	20 20	7 49	0.273886 0.839933 0.854247 0.017500	-0.007791 0.985269 0.986707 -0.002967	-0.028830 0.960894 0.978237 -0.015389	-0.028886 0.962496 0.979462 -0.016057	0.043463 0.979964 0.984682 0.027604	-0.003856 0.988668 0.984350 -0.006438	0.010101 0.977384 0.989022 0.021630	0.022524 0.975226 0.978491 0.000458	0.001833 0.989953 0.990908 -0.000138	0.009486 0.986848 0.988851 0.002369	0.005575 0.985768 0.970822 -0.003805	0.014114 0.985227 0.990242 0.016364	-0.011478 0.993619 0.990946 -0.011444	4 0.021979 9999
7 50	20 20	7 50	0.246633 0.839933 0.874038 0.010303	-0.002416 0.985269 0.989945 -0.003683	0.000273 0.960894 0.992247 0.005669	0.006606 0.962496 0.986820 0.013111	-0.014305 0.979964 0.984795 0.003310	0.018794 0.988668 0.992727 0.021955	-0.039993 0.977384 0.975940 -0.012873	-0.020706 0.975226 0.979224 0.004819	0.004800 0.989953 0.988310 -0.000058	-0.014011 0.986848 0.975858 0.005795	0.007792 0.985768 0.990367 0.012333	-0.010825 0.985227 0.990827 -0.006019	0.002148 0.993619 0.992443 0.000283	6 -0.011517 9999
7 51	20 20	7 51	0.262719 0.839933 0.862999 0.015346	-0.010252 0.985269 0.986335 0.000024	-0.050380 0.960894 0.959926 -0.028274	-0.051611 0.962496 0.962692 -0.029848	0.044379 0.979964 0.982374 0.035867	-0.000061 0.988668 0.991592 0.000434	0.012636 0.977384 0.984365 0.022863	0.023071 0.975226 0.987346 0.015241	0.011482 0.989953 0.989276 0.008874	0.035365 0.986848 0.984545 0.031683	0.015544 0.985768 0.988464 0.011106	0.032429 0.985227 0.987570 0.027109	0.004962 0.993619 0.993665 0.005015	4 0.023461 9999
7 52	20 20	7 52	0.200957 0.839933 0.893468 -0.010998	-0.036416 0.985269 0.986340 -0.029300	-0.006718 0.960894 0.990033 -0.004462	-0.001080 0.962496 0.990584 -0.005714	-0.020916 0.979964 0.972942 0.007949	-0.010091 0.988668 0.989209 -0.011123	-0.006234 0.977384 0.984840 0.010106	-0.052050 0.975226 0.974144 -0.024671	0.004132 0.989953 0.983933 0.008695	0.006866 0.986848 0.982394 0.008711	-0.013898 0.985768 0.986839 -0.006458	0.002644 0.985227 0.985078 0.005789	0.027816 0.993619 0.990778 0.024926	0 0.000000 9999
7 53	20 20	7 53	0.211359 0.839933 0.889061 -0.005101	0.038230 0.985269 0.975251 0.023692	-0.003517 0.960894 0.987642 -0.004191	-0.000157 0.962496 0.987973 -0.003092	0.001069 0.979964 0.982015 0.007673	-0.013100 0.988668 0.989648 -0.007454	-0.010638 0.977384 0.979784 -0.005487	-0.011501 0.975226 0.980809 -0.004212	-0.009131 0.989953 0.983532 -0.015870	-0.012058 0.986848 0.981363 -0.008703	-0.009927 0.985768 0.991300 -0.006365	0.006186 0.985227 0.982787 0.015606	-0.002717 0.993619 0.994139 -0.002814	0 0.000000 9999
7 54	20 20	7 54	0.236345 0.839933 0.836541 -0.006555	-0.025589 0.985269 0.979974 -0.013175	-0.066981 0.960894 0.914499 -0.030837	-0.063141 0.962496 0.923951 -0.034548	0.049496 0.979964 0.949739 0.008012	0.002295 0.988668 0.987362 0.003721	0.017413 0.977384 0.983908 0.004274	0.031773 0.975226 0.978227 0.016137	0.007072 0.989953 0.983528 0.001525	0.012437 0.986848 0.982110 0.000973	0.003897 0.985768 0.983988 0.011811	0.041436 0.985227 0.964748 0.023482	0.005617 0.993619 0.988980 0.004192	0 0.000000 9999
7 55	20 19	7 55	0.220730 0.839933 0.884938 -0.007546	0.007132 0.985269 0.988591 0.005042	0.012081 0.960894 0.989326 0.007686	0.000179 0.962496 0.987337 -0.002068	0.007821 0.979964 0.989879 0.009295	0.003456 0.988668 0.991316 0.006753	-0.030166 0.977384 0.978038 -0.007563	-0.026667 0.975226 0.984316 -0.005894	0.042664 0.989953 0.979613 0.035672	-0.014080 0.986848 0.977838 0.002184	0.008458 0.985768 0.991375 0.010398	-0.013035 0.985227 0.987012 -0.007142	-0.003323 0.993619 0.990635 -0.003997	0 0.000000 9999
7 56	20 20	7 56	0.183763 0.839933 0.911318 0.005640	0.011340 0.985269 0.985445 0.001671	0.029661 0.960894 0.959493 0.013081	0.030167 0.962496 0.957369 0.015749	0.019130 0.979964 0.975115 -0.000388	-0.000991 0.988668 0.985939 -0.001754	0.026163 0.977384 0.972130 0.010955	0.023393 0.975226 0.973409 -0.004642	0.005832 0.989953 0.987313 0.000607	-0.000366 0.986848 0.987377 -0.008159	0.003839 0.985768 0.975867 0.014594	0.011418 0.985227 0.974197 0.002264	-0.001949 0.993619 0.990605 -0.004253	10 0.009072 9999
7 57	20 20	7 57	0.217789 0.839933 0.859212 0.002558	0.006626 0.985269 0.980401 -0.002778	-0.007416 0.960894 0.988084 -0.010005	-0.008389 0.962496 0.987361 -0.011286	-0.008435 0.979964 0.981459 0.008200	-0.013790 0.988668 0.987279 -0.010080	-0.036469 0.977384 0.969779 -0.014446	-0.031425 0.975226 0.982643 -0.013158	0.006674 0.989953 0.989438 0.001474	-0.001869 0.986848 0.976796 0.007457	0.008850 0.985768 0.986610 0.013638	-0.001444 0.985227 0.984305 0.003177	-0.003678 0.993619 0.991602 -0.005363	6 -0.006079 9999
7 58	20 20	7 58	0.235909 0.839933 0.836875 0.013572	0.017105 0.985269 0.982545 0.007359	0.045969 0.960894 0.976570 0.027639	0.046638 0.962496 0.969046 0.025119	0.037186 0.979964 0.972119 0.012505	0.006347 0.988668 0.989803 0.003603	0.040965 0.977384 0.981547 0.026868	0.039013 0.975226 0.969101 0.015374	0.013285 0.989953 0.984872 0.007436	0.022828 0.986848 0.986134 0.016697	0.015577 0.985768 0.976227 0.010449	0.033002 0.985227 0.978151 0.021807	-0.018138 0.993619 0.988226 -0.020828	6 0.019096 9999
7 59	20 20	7 59	0.253163 0.839933 0.873793 0.009108	0.029810 0.985269 0.989920 0.033848	0.026172 0.960894 0.958858 0.008487	0.026818 0.962496 0.959065 0.010661	0.038760 0.979964 0.972988 0.010246	0.001222 0.988668 0.967331 -0.000583	0.034530 0.977384 0.959683 0.000013	-0.003771 0.975226 0.990949 0.004604	0.020722 0.989953 0.986499 0.013359	0.011088 0.986848 0.984501 -0.000906	0.016747 0.985768 0.989266 0.016349	0.024559 0.985227 0.978082 0.012315	0.005701 0.993619 0.992225 0.003758	10 0.012203 9999
7 60	20 20	7 60	0.302056 0.839933 0.871348 0.082186	-0.001270 0.985269 0.990913 -0.002986	-0.080370 0.960894 0.977488 -0.075509	-0.077758 0.962496 0.981164 -0.074047	0.003000 0.979964 0.984077 -0.010862	0.001243 0.988668 0.978291 0.003158	-0.043072 0.977384 0.986413 -0.040308	0.029105 0.975226 0.982057 0.011435	-0.002403 0.989953 0.985874 0.001088	-0.026460 0.986848 0.988227 -0.030181	0.029484 0.985768 0.980046 0.022322	-0.040323 0.985227 0.983505 -0.032717	-0.009584 0.993619 0.981636 -0.009821	0 0.082186 27
7 61	20 20	7 61	0.274882 0.839933 0.880430 0.045303	-0.018626 0.985269 0.988452 -0.013612	-0.017610 0.960894 0.978419 -0.012699	-0.017563 0.962496 0.977375 -0.012540	0.027691 0.979964 0.983085 0.008396	-0.001490 0.988668 0.981861 0.000522	0.031385 0.977384 0.982804 0.012975	0.051901 0.975226 0.976042 0.031188	0.026091 0.989953 0.986310 0.020902	0.021504 0.986848 0.988459 0.012812	0.001283 0.985768 0.987705 0.000651	-0.022219 0.985227 0.987854 -0.019537	0.013282 0.993619 0.991491 0.012336	0 0.045303 112
7 62	20 20	7 62	0.268336 0.839933 0.873698 0.036995	0.024600 0.985269 0.989946 0.016121	-0.087748 0.960894 0.959827 -0.129923	-0.088012 0.962496 0.960446 -0.126935	0.046080 0.979964 0.975992 0.020065	-0.002420 0.988668 0.987675 -0.003186	0.002270 0.977384 0.976241 -0.025658	0.023547 0.975226 0.984224 0.013877	0.007644 0.989953 0.987581 0.003054	0.020229 0.986848 0.986520 0.008363	-0.018165 0.985768 0.986493 -0.025268	-0.029792 0.985227 0.985835 -0.041918	0.005380 0.993619 0.991402 0.004965	2 -0.069329 45
7 63	20 20	7 63	0.252117 0.839933 0.880907 0.025967	-0.010750 0.985269 0.983309 -0.002321	-0.012119 0.960894 0.990346 -0.021383	-0.010387 0.962496 0.989929 -0.018191	-0.021669 0.979964 0.971622 0.008101	0.004026 0.988668 0.987369 0.007098	-0.009208 0.977384 0.984156 -0.002049	0.018242 0.975226 0.970279 0.049041	-0.008682 0.989953 0.981164 -0.017105	-0.007078 0.986848 0.965930 0.012207	-0.041821 0.985768 0.990003 -0.037892	-0.013317 0.985227 0.986212 -0.006287	-0.018226 0.993619 0.993365 -0.018514	7 0.035685 231
7 64	20 20	7 64	0.187718 0.839933 0.901656 -0.014358	0.025957 0.985269 0.961581 0.007057	0.012897 0.960894 0.989643 0.005239	0.010615 0.962496 0.981232 0.006872	0.000181 0.979964 0.992587 0.004426	0.019322 0.988668 0.971536 0.015546	0.009728 0.977384 0.984801 -0.003826	-0.007626 0.975226 0.983126 0.013204	0.006254 0.989953 0.982429 -0.002316	-0.007276 0.986848 0.984526 -0.012254	-0.013424 0.985768 0.987008 -0.004569	-0.007031 0.985227 0.983034 0.001584	-0.002647 0.993619 0.991906 -0.001908	0 0.000000 9999
7 65	20 20	7 65	0.273089 0.839933 0.854507 0.012200	0.017332 0.985269 0.991137 0.014060	-0.029556 0.960894 0.982088 -0.040016	-0.030142 0.962496 0.980711 -0.040624	0.029721 0.979964 0.977569 0.007824	0.022416 0.988668 0.989730 0.018437	-0.013838 0.977384 0.988660 -0.012378	0.009941 0.975226 0.991416 0.008096	0.004767 0.989953 0.987516 -0.001216	0.020908 0.986848 0.985308 0.010979	0.024305 0.985768 0.976785 0.007022	0.013350 0.985227 0.986207 0.019662	-0.002710 0.993619 0.993806 -0.005595	3 -0.022262 9999
7 66	20 20	7 66	0.284477 0.839933 0.853385 0.025987	-0.039410 0.985269 0.966360 -0.024191	-0.135168 0.960894 0.929854 -0.132577	-0.133996 0.962496 0.931950 -0.132554	0.025376 0.979964 0.981376 0.006616	0.003814 0.988668 0.991789 0.001839	-0.008437 0.977384 0.988525 -0.004763	0.006079 0.975226 0.990583 0.002403	-0.001255 0.989953 0.988500 -0.007731	0.020792 0.986848 0.986040 0.011318	0.001482 0.985768 0.990007 0.005156	0.023251 0.985227 0.980705 0.016167	0.012177 0.993619 0.989627 0.012171	2 -0.058696 62
7 67	20 20	7 67	0.240477 0.839933 0.888534 0.019581	-0.024086 0.985269 0.967113 -0.003234	-0.015121 0.960894 0.988570 -0.023539	-0.008918 0.962496 0.986990 -0.019126	-0.004423 0.979964 0.987779 0.006502	-0.008285 0.988668 0.961565 -0.006018	-0.034486 0.977384 0.977416 -0.011926	0.047126 0.975226 0.971741 0.018525	-0.046813 0.989953 0.964761 -0.029473	0.004705 0.986848 0.984495 -0.010878	-0.026878 0.985768 0.989619 -0.022103	-0.009073 0.985227 0.985493 -0.001706	-0.011747 0.993619 0.991822 -0.013511	8 -0.024023 9999
7 68	20 20	7 68	0.246898 0.839933 0.883448 0.016433	0.041040 0.985269 0.972181 0.018897	0.007201 0.960894 0.985607 -0.000732	0.007747 0.962496 0.985779 -0.001403	-0.029165 0.979964 0.987328 -0.016363	0.023717 0.988668 0.964698 0.026147	-0.001066 0.977384 0.991154 0.003473	0.077761 0.975226 0.968878 0.047783	0.003293 0.989953 0.988726 -0.001189	0.004664 0.986848 0.989096 -0.001585	-0.006039 0.985768 0.986983 -0.006809	-0.013836 0.985227 0.978139 -0.000368	-0.006524 0.993619 0.990414 -0.006906	7 0.028022 9999
7 69	20 19	7 69	0.247391 0.839933 0.870832 0.011336	0.004486 0.985269 0.989389 0.010235	0.006933 0.960894 0.969911 0.001285	0.013360 0.962496 0.978612 0.008344	-0.016331 0.979964 0.977777 0.006381	-0.008522 0.988668 0.988035 -0.006943	-0.038182 0.977384 0.971105 -0.011720	-0.034797 0.975226 0.972781 -0.008776	-0.006572 0.989953 0.987263 -0.014052	-0.019365 0.986848 0.971028 -0.001966	-0.001068 0.985768 0.985525 0.002318	-0.003647 0.985227 0.966101 0.001374	0.000178 0.993619 0.990529 -0.000368	8 -0.012621 9999
7 70	20 20	7 70	0.260423 0.839933 0.853352 0.010246	-0.004377 0.985269 0.984437 0.005386	-0.067619 0.960894 0.963025 -0.036386	-0.068275 0.962496 0.964370 -0.041363	0.032505 0.979964 0.985046 0.022632	-0.015786 0.988668 0.989577 -0.012179	-0.011350 0.977384 0.985797 -0.005238	-0.011648 0.975226 0.991173 -0.015989	0.033924 0.989953 0.987917 0.026854	0.020879 0.986848 0.988072 0.012794	0.005767 0.985768 0.989775 0.006138	0.032419 0.985227 0.986614 0.025340	0.017003 0.993619 0.987719 0.018989	3 -0.020587 9999
7 71	20 20	7 71	0.220306 0.839933 0.859167 -0.001475	0.045457 0.985269 0.954633 0.019943	0.004141 0.960894 0.989093 0.003908	0.006650 0.962496 0.988447 0.006746	0.043577 0.979964 0.985813 0.033257	0.044407 0.988668 0.975382 0.034050	0.036324 0.977384 0.979044 0.019712	0.060120 0.975226 0.972651 0.025412	0.011915 0.989953 0.985412 0.006538	0.014699 0.986848 0.986359 0.005767	-0.001280 0.985768 0.979421 -0.012200	-0.019073 0.985227 0.972970 -0.007488	0.017295 0.993619 0.990195 0.012689	0 0.000000 9999
7 72	20 20	7 72	0.217341 0.839933 0.847578 -0.017834	-0.014786 0.985269 0.959951 0.000127	-0.022403 0.960894 0.987084 -0.016196	-0.007227 0.962496 0.986128 -0.007004	-0.020862 0.979964 0.979539 -0.006323	0.024013 0.988668 0.978857 0.011151	-0.046791 0.977384 0.976340 -0.030678	0.009888 0.975226 0.978548 0.004811	-0.010793 0.989953 0.967296 -0.009127	-0.013068 0.986848 0.984065 -0.012503	-0.013417 0.985768 0.984650 -0.008885	-0.000412 0.985227 0.985171 0.009930	-0.002382 0.993619 0.988240 -0.000917	0 0.000000 9999
7 73	20 12	7 73	0.063449 0.839933 0.979763 0.004217	-0.003431 0.985269 0.988921 -0.009828	-0.002100 0.960894 0.975112 -0.001644	-0.001550 0.962496 0.984355 -0.001698	0.006082 0.979964 0.984088 -0.004623	-0.000793 0.988668 0.984465 -0.001036	0.027716 0.977384 0.979138 0.009706	0.011691 0.975226 0.981973 -0.000225	0.002771 0.989953 0.976294 -0.001432	0.001934 0.986848 0.988569 -0.001101	0.006379 0.985768 0.990998 0.006247	-0.008245 0.985227 0.947306 -0.000978	0.001386 0.993619 0.978573 0.001293	1 -0.006438 9999
7 74	20 19	7 74	0.207748 0.839933 0.896858 0.023145	-0.008369 0.985269 0.984619 -0.011912	-0.007498 0.960894 0.981103 -0.011840	-0.003870 0.962496 0.984331 -0.010634	0.019947 0.979964 0.981418 0.005160	-0.014462 0.988668 0.977504 -0.014594	-0.067002 0.977384 0.970495 -0.041066	-0.017457 0.975226 0.986273 -0.023377	0.023335 0.989953 0.986166 0.017471	0.012452 0.986848 0.984393 0.001495	0.026102 0.985768 0.963431 0.012111	-0.016600 0.985227 0.977098 -0.005944	-0.001706 0.993619 0.990301 -0.002447	6 -0.030830 9999
7 75	20 17	7 75	0.223097 0.839933 0.869760 -0.005631	-0.032071 0.985269 0.980569 -0.024421	0.001537 0.960894 0.991356 0.008816	-0.012485 0.962496 0.990234 -0.010048	-0.038363 0.979964 0.957064 -0.000650	0.005473 0.988668 0.975764 0.005676	-0.018385 0.977384 0.991068 -0.017879	-0.050031 0.975226 0.954364 -0.006817	0.004248 0.989953 0.979743 -0.002359	-0.011051 0.986848 0.973670 0.006344	-0.005908 0.985768 0.981925 0.000360	-0.002183 0.985227 0.986008 0.001404	-0.008528 0.993619 0.990148 -0.009276	0 0.000000 9999
7 76	20 20	7 76	0.261051 0.839933 0.851490 0.014278	-0.015908 0.985269 0.984546 -0.008891	0.005592 0.960894 0.969546 -0.001247	0.010947 0.962496 0.967047 0.003150	-0.016274 0.979964 0.984815 -0.000944	-0.001928 0.988668 0.979527 0.002590	-0.006711 0.977384 0.982980 0.001199	-0.021878 0.975226 0.973475 -0.000072	0.023027 0.989953 0.982196 0.017053	-0.020941 0.986848 0.983997 -0.013358	-0.000950 0.985768 0.992780 0.003936	-0.005590 0.985227 0.987233 0.001552	-0.000679 0.993619 0.985067 0.002479	8 0.015604 9999
7 77	20 19	7 77	0.233642 0.839933 0.882158 0.007444	-0.015161 0.985269 0.989319 -0.010004	0.015472 0.960894 0.984311 0.013688	0.013902 0.962496 0.986492 0.009221	-0.043145 0.979964 0.970500 -0.011398	-0.016189 0.988668 0.983574 -0.015988	-0.001870 0.977384 0.990153 -0.004285	-0.053324 0.975226 0.975604 -0.027285	0.004822 0.989953 0.988854 0.004896	-0.012401 0.986848 0.985198 -0.001466	-0.002523 0.985768 0.988864 0.001688	0.007146 0.985227 0.984122 0.013462	0.015324 0.993619 0.989313 0.012778	7 -0.014252 9999
7 78	20 19	7 78	0.216235 0.839933 0.894799 0.013507	-0.033932 0.985269 0.964122 -0.013491	-0.013708 0.960894 0.992006 -0.013259	-0.017234 0.962496 0.992942 -0.016852	-0.039975 0.979964 0.965633 -0.012359	0.020292 0.988668 0.982896 0.024037	-0.024657 0.977384 0.991115 -0.024215	0.005337 0.975226 0.988910 0.008189	-0.014284 0.989953 0.968774 0.000225	0.021025 0.986848 0.979922 0.003804	-0.012034 0.985768 0.990235 -0.008347	0.011692 0.985227 0.987879 0.012865	0.007126 0.993619 0.991206 0.005124	6 -0.018085 9999
7 79	20 20	7 79	0.248445 0.839933 0.870857 0.011128	-0.015093 0.985269 0.970406 0.003269	-0.044785 0.960894 0.952326 -0.022258	-0.042966 0.962496 0.953643 -0.026243	0.068602 0.979964 0.967717 0.039042	0.008507 0.988668 0.983927 -0.002551	0.045761 0.977384 0.988554 0.037279	0.045524 0.975226 0.981307 0.031022	0.007299 0.989953 0.986842 -0.002285	0.034662 0.986848 0.984547 0.024067	-0.010571 0.985768 0.988271 -0.005219	0.033509 0.985227 0.969620 0.015571	0.011853 0.993619 0.991399 0.012513	4 0.020844 9999
7 80	20 20	7 80	0.231842 0.839933 0.879032 -0.003606	0.012198 0.985269 0.990669 0.002845	0.011404 0.960894 0.971698 0.004644	0.011648 0.962496 0.970936 0.005024	0.008796 0.979964 0.988826 0.003031	-0.022115 0.988668 0.974639 -0.020589	-0.010809 0.977384 0.987393 -0.002780	0.020424 0.975226 0.975242 -0.004312	0.004805 0.989953 0.987138 0.000663	0.002452 0.986848 0.988312 -0.005637	0.042912 0.985768 0.960428 0.018004	-0.005416 0.985227 0.982713 0.003056	-0.000303 0.993619 0.986580 -0.000557	0 0.000000 9999
7 81	20 20	7 81	0.158802 0.839933 0.933669 0.008851	0.032894 0.985269 0.955262 0.006940	0.002265 0.960894 0.990110 0.001523	0.001358 0.962496 0.990443 -0.001544	-0.042801 0.979964 0.981192 -0.022261	0.012914 0.988668 0.965184 0.008637	-0.002326 0.977384 0.992711 -0.001679	0.040007 0.975226 0.966264 0.004278	-0.000939 0.989953 0.986120 -0.002012	0.015347 0.986848 0.989243 0.006856	-0.008291 0.985768 0.989302 -0.003361	-0.011373 0.985227 0.971171 0.000587	-0.001251 0.993619 0.989864 -0.001442	4 -0.014037 9999
7 82	20 20	7 82	0.233954 0.839933 0.871882 -0.016398	-0.013331 0.985269 0.983529 -0.007200	-0.037834 0.960894 0.974438 -0.022411	-0.037606 0.962496 0.974988 -0.022995	0.043240 0.979964 0.963938 0.004675	0.011190 0.988668 0.988086 0.008731	-0.010442 0.977384 0.990023 -0.014631	0.030518 0.975226 0.985079 0.007603	0.037074 0.989953 0.986497 0.033031	0.017409 0.986848 0.986740 0.003641	-0.008129 0.985768 0.983152 -0.008617	0.012953 0.985227 0.983208 0.001110	0.001410 0.993619 0.991475 0.000888	0 0.000000 9999
7 83	20 20	7 83	0.262629 0.839933 0.868111 0.034907	-0.021188 0.985269 0.988416 -0.018275	0.025089 0.960894 0.952839 0.014885	0.025751 0.962496 0.953921 0.017668	0.024457 0.979964 0.985026 0.007403	0.001842 0.988668 0.990408 0.002582	0.027632 0.977384 0.985242 0.019380	-0.008782 0.975226 0.991616 -0.013913	0.000603 0.989953 0.988266 -0.005681	-0.001712 0.986848 0.991717 -0.004845	0.001578 0.985768 0.991278 0.003160	0.014714 0.985227 0.980613 0.004236	0.006565 0.993619 0.994128 0.006121	0 0.034907 245
7 84	20 20	7 84	0.255548 0.839933 0.857006 0.008663	0.015032 0.985269 0.986310 0.004800	-0.001923 0.960894 0.984073 -0.003922	-0.001626 0.962496 0.983423 -0.003456	-0.022263 0.979964 0.984111 -0.009360	0.001653 0.988668 0.988982 -0.000298	-0.044072 0.977384 0.975987 -0.018392	0.000952 0.975226 0.982161 0.013515	0.001122 0.989953 0.988593 -0.004782	-0.032092 0.986848 0.972415 -0.017145	0.007391 0.985768 0.980739 0.001340	-0.024176 0.985227 0.984618 -0.016733	0.012964 0.993619 0.990926 0.012860	6 -0.012623 9999
7 85	20 20	7 85	0.271747 0.839933 0.840137 0.010004	0.031253 0.985269 0.984075 0.016150	-0.000521 0.960894 0.971726 -0.007638	0.002692 0.962496 0.974908 -0.002929	0.042870 0.979964 0.977761 0.024946	-0.000824 0.988668 0.988515 -0.003603	0.029509 0.977384 0.984770 0.020359	0.042516 0.975226 0.972338 0.014722	0.003202 0.989953 0.989937 0.000334	0.015174 0.986848 0.985471 0.004634	0.016749 0.985768 0.971055 0.000982	0.010977 0.985227 0.989862 0.009191	0.009731 0.993619 0.990989 0.010294	4 0.015797 9999
7 86	20 20	7 86	0.231835 0.839933 0.853247 -0.016277	-0.013092 0.985269 0.977784 -0.008406	-0.034456 0.960894 0.938737 -0.028584	-0.034245 0.962496 0.939629 -0.029383	0.038044 0.979964 0.977490 0.017787	-0.003471 0.988668 0.991394 0.000923	0.008389 0.977384 0.986837 0.005268	0.012382 0.975226 0.988669 0.007845	0.005995 0.989953 0.984671 -0.000337	0.025336 0.986848 0.984037 0.015695	0.000319 0.985768 0.990625 -0.003407	0.023205 0.985227 0.977628 0.011857	-0.004507 0.993619 0.986971 -0.005338	0 0.000000 9999
7 87	20 20	7 87	0.234728 0.839933 0.859434 0.004627	-0.032680 0.985269 0.975341 -0.016787	0.010443 0.960894 0.988756 0.011082	0.018104 0.962496 0.987360 0.016779	-0.026446 0.979964 0.977931 -0.009573	0.026720 0.988668 0.974689 0.015862	-0.004189 0.977384 0.988385 0.004835	0.004568 0.975226 0.980693 -0.000228	-0.017526 0.989953 0.976141 -0.012204	-0.008757 0.986848 0.990625 -0.015345	-0.006059 0.985768 0.991520 -0.006404	-0.008667 0.985227 0.987605 -0.001612	-0.007518 0.993619 0.973227 -0.003275	1 -0.008813 9999
7 88	20 20	7 88	0.283416 0.839933 0.844059 0.031324	-0.003802 0.985269 0.979906 -0.020806	-0.002877 0.960894 0.981439 -0.001979	-0.002719 0.962496 0.982011 -0.001203	0.012687 0.979964 0.983044 0.005940	0.032953 0.988668 0.981503 0.029614	-0.028417 0.977384 0.984619 -0.013229	0.024428 0.975226 0.982242 0.010885	0.002657 0.989953 0.986684 -0.002284	0.009320 0.986848 0.991175 0.005742	0.011820 0.985768 0.960219 -0.006777	-0.023666 0.985227 0.981225 -0.011726	-0.022695 0.993619 0.991649 -0.024829	0 0.031324 9999
7 89	20 20	7 89	0.172316 0.839933 0.914007 0.005328	0.051536 0.985269 0.947482 0.018264	0.011384 0.960894 0.989323 0.011721	0.011309 0.962496 0.986548 0.013554	-0.003741 0.979964 0.986909 0.005021	0.010091 0.988668 0.959151 0.001630	0.026991 0.977384 0.988839 0.019266	0.071206 0.975226 0.959867 0.033610	0.012026 0.989953 0.983829 0.004743	0.035021 0.986848 0.985691 0.023919	-0.009520 0.985768 0.988378 -0.004098	-0.001041 0.985227 0.973229 0.008857	-0.000710 0.993619 0.991525 -0.002770	7 0.013382 9999
7 90	20 20	7 90	0.260910 0.839933 0.839035 0.006794	0.034299 0.985269 0.971117 0.014699	-0.031851 0.960894 0.984403 -0.027719	-0.030436 0.962496 0.983943 -0.026687	0.010304 0.979964 0.987842 0.004137	0.019636 0.988668 0.979200 0.011659	-0.008073 0.977384 0.988399 -0.017962	0.008745 0.975226 0.986524 0.009271	-0.002003 0.989953 0.990938 -0.003872	0.018995 0.986848 0.987161 0.007340	0.002967 0.985768 0.985312 -0.001069	-0.020586 0.985227 0.985939 -0.012752	-0.004331 0.993619 0.988557 -0.005495	2 -0.013723 9999
7 91	20 20	7 91	0.266868 0.839933 0.822866 0.007201	-0.040746 0.985269 0.965137 -0.020128	-0.022015 0.960894 0.961378 -0.002456	-0.022062 0.962496 0.966495 -0.009622	-0.010601 0.979964 0.987050 -0.010630	0.023276 0.988668 0.971089 0.019640	0.021966 0.977384 0.992369 0.020463	-0.012580 0.975226 0.988506 -0.003118	0.012403 0.989953 0.985211 0.006422	0.025748 0.986848 0.987390 0.015104	0.016540 0.985768 0.990524 0.019975	-0.003051 0.985227 0.976950 -0.009860	-0.019808 0.993619 0.963592 -0.012271	6 0.012139 9999
7 92	20 19	7 92	0.267761 0.839933 0.844981 0.008210	0.031971 0.985269 0.973398 0.009701	0.002855 0.960894 0.973047 0.011319	0.002457 0.962496 0.972610 0.012311	-0.004244 0.979964 0.989452 -0.010508	-0.002121 0.988668 0.972257 -0.003704	-0.024343 0.977384 0.988886 -0.020475	0.039388 0.975226 0.974928 0.012172	0.008857 0.989953 0.985392 0.001479	0.016985 0.986848 0.986328 0.003553	-0.002964 0.985768 0.964041 -0.022951	-0.034834 0.985227 0.976069 -0.021622	-0.013219 0.993619 0.991666 -0.015016	6 -0.012965 9999
7 93	20 20	7 93	0.265297 0.839933 0.841788 0.007290	-0.005999 0.985269 0.985831 -0.009021	-0.023057 0.960894 0.932852 -0.004506	-0.024111 0.962496 0.934324 -0.007392	0.034164 0.979964 0.971635 0.018866	-0.009387 0.988668 0.983359 -0.003250	0.004708 0.977384 0.983287 -0.003259	0.001192 0.975226 0.982422 0.006010	0.001032 0.989953 0.988036 -0.007533	0.005511 0.986848 0.989243 -0.003317	-0.001214 0.985768 0.990099 0.007366	0.017967 0.985227 0.980606 0.011757	0.014424 0.993619 0.989166 0.015609	4 0.011727 9999
7 94	20 19	7 94	0.260524 0.839933 0.863292 0.013313	-0.016028 0.985269 0.989302 -0.020082	0.021276 0.960894 0.953600 0.006455	0.020994 0.962496 0.952232 0.008295	0.056395 0.979964 0.973616 0.028921	-0.016186 0.988668 0.981466 -0.006954	0.052398 0.977384 0.963643 0.022132	0.002884 0.975226 0.988438 0.000074	0.028814 0.989953 0.985634 0.020508	-0.000918 0.986848 0.989474 -0.011011	0.040902 0.985768 0.986221 0.036108	0.018798 0.985227 0.980116 0.011957	0.022419 0.993619 0.993001 0.018906	10 0.021925 9999
7 95	20 20	7 95	0.278827 0.839933 0.830437 0.007876	0.024658 0.985269 0.986775 0.018144	0.009752 0.960894 0.962559 0.006367	0.010038 0.962496 0.963361 0.008217	0.045824 0.979964 0.973642 0.017771	0.020031 0.988668 0.985781 0.013687	0.003016 0.977384 0.989365 0.000276	0.016213 0.975226 0.981701 -0.000008	-0.003348 0.989953 0.989494 -0.009629	0.026627 0.986848 0.989416 0.014726	0.031817 0.985768 0.968658 0.010528	0.016056 0.985227 0.989666 0.014713	0.013437 0.993619 0.989556 0.010965	4 0.011831 9999
7 96	20 13	7 96	0.235846 0.839933 0.872864 0.000518	0.003259 0.985269 0.988358 0.007782	0.085427 0.960894 0.765594 0.025696	0.020520 0.962496 0.983846 0.017719	-0.060362 0.979964 0.937228 -0.013923	-0.016061 0.988668 0.973846 -0.014899	0.009931 0.977384 0.986391 0.003100	-0.065835 0.975226 0.953599 -0.023990	0.001183 0.989953 0.985684 -0.007150	-0.023347 0.986848 0.967532 -0.001580	-0.011118 0.985768 0.981204 -0.002242	-0.044434 0.985227 0.643264 -0.007442	-0.004824 0.993619 0.988982 -0.008512	7 -0.003525 9999
7 97	20 20	7 97	0.262613 0.839933 0.842840 0.001448	0.020435 0.985269 0.982361 0.029963	-0.019467 0.960894 0.930138 0.003170	-0.017776 0.962496 0.931216 0.002516	0.031127 0.979964 0.981260 0.017907	0.008837 0.988668 0.990220 0.009113	0.000878 0.977384 0.986427 0.009615	-0.007143 0.975226 0.985149 -0.007276	0.022190 0.989953 0.987588 0.012283	0.000205 0.986848 0.988634 -0.001048	-0.008742 0.985768 0.989987 -0.008452	0.045340 0.985227 0.982854 0.036021	0.010866 0.993619 0.992918 0.011276	11 0.007222 9999
7 98	20 19	7 98	0.268010 0.839933 0.847769 0.002630	0.022679 0.985269 0.986406 0.016621	0.032498 0.960894 0.968951 0.021203	0.032091 0.962496 0.968166 0.022059	0.034899 0.979964 0.980474 0.013221	0.003636 0.988668 0.989197 0.001623	0.035855 0.977384 0.983379 0.019118	0.014687 0.975226 0.987609 -0.001287	0.017066 0.989953 0.986670 0.010683	0.010242 0.986848 0.989607 0.000319	0.054136 0.985768 0.976325 0.040076	0.014055 0.985227 0.992179 0.013499	-0.003615 0.993619 0.989533 -0.004792	10 0.010266 9999
7 99	20 19	7 99	0.229059 0.839933 0.867167 -0.006898	-0.014563 0.985269 0.981337 -0.000466	0.010635 0.960894 0.979043 0.009487	0.025114 0.962496 0.981693 0.015088	-0.032710 0.979964 0.979909 -0.012047	-0.005319 0.988668 0.976482 -0.009421	-0.006061 0.977384 0.992742 -0.003298	-0.033699 0.975226 0.987032 -0.017136	-0.010172 0.989953 0.979291 -0.008358	0.025561 0.986848 0.983510 0.013084	-0.010434 0.985768 0.991274 -0.009934	-0.010288 0.985227 0.989249 -0.004322	-0.009687 0.993619 0.942216 -0.000576	0 0.000000 9999
7 100	20 11	7 100	0.270003 0.839933 0.841259 -0.004763	-0.010980 0.985269 0.980354 -0.007803	0.087666 0.960894 0.763038 0.029823	0.038871 0.962496 0.977996 0.029549	-0.038437 0.979964 0.957371 0.000770	0.003485 0.988668 0.987571 0.004898	-0.025871 0.977384 0.975618 -0.005881	-0.054511 0.975226 0.937613 -0.009530	0.012834 0.989953 0.985052 0.006132	-0.024408 0.986848 0.973680 -0.003530	-0.025379 0.985768 0.985437 -0.014010	-0.046185 0.985227 0.632409 -0.005904	0.000080 0.993619 0.987078 -0.000058	0 0.000000 9999
7 101	20 18	7 101	0.285636 0.839933 0.837279 0.014635	-0.029498 0.985269 0.983008 -0.018302	-0.004599 0.960894 0.959118 -0.000710	-0.004641 0.962496 0.958468 -0.002856	0.071264 0.979964 0.954242 0.031980	-0.003505 0.988668 0.976622 -0.004225	0.054885 0.977384 0.971203 0.028418	0.010765 0.975226 0.991088 0.004530	0.008474 0.989953 0.985105 0.003786	0.022712 0.986848 0.989590 0.011495	0.006739 0.985768 0.988703 0.009002	0.035975 0.985227 0.972006 0.017090	0.003732 0.993619 0.990898 0.001997	4 0.021634 9999
7 102	20 20	7 102	0.261753 0.839933 0.816700 0.002303	0.016595 0.985269 0.988438 0.010581	-0.006159 0.960894 0.985086 0.004828	-0.000034 0.962496 0.986338 0.007140	0.020251 0.979964 0.976758 -0.000181	0.014261 0.988668 0.990085 0.016286	-0.011150 0.977384 0.987259 -0.010890	0.026406 0.975226 0.983547 0.008394	-0.011294 0.989953 0.992628 -0.009138	0.019018 0.986848 0.980812 0.005246	0.038615 0.985768 0.958597 0.014758	-0.031034 0.985227 0.982205 -0.021689	-0.017885 0.993619 0.980104 -0.012423	10 0.005830 9999
7 103	20 20	7 103	0.293850 0.839933 0.788837 0.016472	0.010674 0.985269 0.988233 0.014376	0.003259 0.960894 0.987033 0.007140	0.009166 0.962496 0.990871 0.007123	-0.013421 0.979964 0.982378 -0.008974	0.022061 0.988668 0.985415 0.019839	-0.007877 0.977384 0.985683 0.000136	0.010578 0.975226 0.986898 0.017033	-0.016245 0.989953 0.991639 -0.016507	0.028904 0.986848 0.986967 0.019904	0.023628 0.985768 0.972866 0.013822	0.007095 0.985227 0.986643 0.014190	-0.019778 0.993619 0.938916 -0.011666	0 0.016472 9999
8 9	20 19	8 9	0.274518 0.850342 0.872088 0.054189	0.001350 0.985738 0.991908 -0.002604	-0.008047 0.975677 0.968082 -0.024094	-0.009963 0.975834 0.970546 -0.024995	0.014446 0.978393 0.983063 -0.009012	0.025880 0.982131 0.969205 0.023970	0.009680 0.965832 0.981889 -0.008122	0.024849 0.985137 0.976187 0.007698	-0.000643 0.988955 0.989317 -0.007428	0.014270 0.982173 0.988499 -0.002034	0.042825 0.981002 0.975402 0.026513	0.000495 0.987236 0.988007 -0.000166	-0.000539 0.995038 0.992333 -0.003318	0 0.054189 -9
8 10	20 17	8 10	0.177249 0.850342 0.877510 -0.021124	-0.027328 0.985738 0.971630 -0.015004	-0.000207 0.975677 0.988013 -0.004655	0.027711 0.975834 0.989682 0.018574	-0.068487 0.978393 0.932662 -0.020397	0.000082 0.982131 0.974023 -0.009449	-0.037243 0.965832 0.985797 -0.020108	-0.021682 0.985137 0.981830 -0.013822	-0.019484 0.988955 0.960988 -0.004546	0.025234 0.982173 0.966425 0.001471	-0.000984 0.981002 0.987894 0.003385	-0.006532 0.987236 0.980401 0.003817	-0.009615 0.995038 0.989654 -0.012515	0 0.000000 9999
8 11	20 20	8 11	0.282987 0.850342 0.849239 0.029756	0.015281 0.985738 0.987593 0.010866	-0.004446 0.975677 0.925917 -0.038223	-0.001963 0.975834 0.926030 -0.032379	0.013181 0.978393 0.969566 -0.020973	0.039345 0.982131 0.984513 0.034441	0.037919 0.965832 0.966694 -0.001546	0.038202 0.985137 0.980291 0.025164	-0.001631 0.988955 0.985191 -0.008467	0.014719 0.982173 0.986063 -0.000314	0.005387 0.981002 0.986673 -0.001286	-0.013944 0.987236 0.978913 -0.019707	0.004153 0.995038 0.989560 0.003304	2 -0.033725 -9
8 12	20 20	8 12	0.322134 0.850342 0.839388 0.069770	0.030917 0.985738 0.991670 0.025061	-0.037782 0.975677 0.970011 -0.057415	-0.037274 0.975834 0.970612 -0.054163	0.039227 0.978393 0.976082 0.007645	0.011072 0.982131 0.987826 0.002737	-0.021335 0.965832 0.979622 -0.046267	0.009594 0.985137 0.990072 0.002971	0.021576 0.988955 0.987005 0.014787	0.028717 0.982173 0.988629 0.013693	0.025688 0.981002 0.976142 0.008955	-0.009795 0.987236 0.991487 -0.016191	0.011465 0.995038 0.991073 0.012195	0 0.069770 -9
8 13	20 20	8 13	0.283140 0.850342 0.834062 0.023716	0.031230 0.985738 0.990035 0.027057	0.000408 0.975677 0.962645 -0.007758	0.004937 0.975834 0.964281 -0.003474	-0.000676 0.978393 0.980780 0.002797	0.041200 0.982131 0.979570 0.026302	-0.004932 0.965832 0.982700 -0.011086	0.001772 0.985137 0.981371 0.009128	0.028871 0.988955 0.983769 0.022936	0.003700 0.982173 0.984860 -0.011236	0.066082 0.981002 0.985613 0.058076	-0.012263 0.987236 0.984346 -0.010694	-0.007541 0.995038 0.945767 -0.003479	10 0.037112 -9
8 14	20 20	8 14	0.252557 0.850342 0.838930 0.012278	-0.028414 0.985738 0.981800 -0.022265	0.012375 0.975677 0.990523 0.010518	0.008247 0.975834 0.989929 0.008670	-0.048337 0.978393 0.972431 -0.018466	0.014619 0.982131 0.990947 0.012633	-0.050304 0.965832 0.969930 -0.008555	-0.036702 0.985137 0.959731 -0.019361	0.003112 0.988955 0.980365 -0.007310	-0.069696 0.982173 0.964004 -0.043734	-0.029693 0.981002 0.986048 -0.018495	0.007218 0.987236 0.987807 0.017358	0.016496 0.995038 0.987082 0.016416	9 -0.023173 9999
8 15	20 20	8 15	0.291930 0.850342 0.838793 0.045490	0.022713 0.985738 0.987734 0.009644	-0.012287 0.975677 0.976335 -0.017834	-0.012367 0.975834 0.976742 -0.016726	0.022424 0.978393 0.979133 0.016169	0.016767 0.982131 0.989999 0.016988	-0.004652 0.965832 0.986134 -0.002366	0.027796 0.985137 0.982158 0.015958	0.023774 0.988955 0.986685 0.021149	0.030963 0.982173 0.987641 0.023945	0.053936 0.981002 0.964684 0.037572	0.013479 0.987236 0.986905 0.018343	-0.018172 0.995038 0.988236 -0.019137	0 0.045490 110
8 16	20 20	8 16	0.275839 0.850342 0.845601 0.014624	0.034581 0.985738 0.981949 0.023299	0.004412 0.975677 0.970719 -0.008798	0.004322 0.975834 0.970112 -0.006848	0.038429 0.978393 0.985617 0.027183	-0.010346 0.982131 0.980207 -0.002862	-0.001142 0.965832 0.988284 -0.005764	0.023413 0.985137 0.970886 0.005903	0.029085 0.988955 0.985755 0.023902	0.005342 0.982173 0.989620 -0.009407	0.036627 0.981002 0.964466 0.020550	0.006390 0.987236 0.990494 0.015080	-0.005034 0.995038 0.989617 -0.009015	4 0.019938 9999
8 17	20 20	8 17	0.267584 0.850342 0.864585 0.031630	0.027776 0.985738 0.982847 0.015866	0.023229 0.975677 0.979151 0.011919	0.023263 0.975834 0.979608 0.011151	0.025846 0.978393 0.991075 0.017421	0.002758 0.982131 0.981011 0.007643	0.002464 0.965832 0.988444 0.007831	0.007912 0.985137 0.972979 -0.005066	-0.018739 0.988955 0.991058 -0.019069	0.009647 0.982173 0.986528 -0.003376	0.016582 0.981002 0.966450 -0.003871	0.009732 0.987236 0.982923 0.013962	-0.017683 0.995038 0.986418 -0.016189	0 0.031630 9999
8 18	20 20	8 18	0.241038 0.850342 0.884853 0.023387	0.008549 0.985738 0.986284 0.010865	-0.063281 0.975677 0.966383 -0.047055	-0.062688 0.975834 0.966137 -0.046765	0.024218 0.978393 0.978839 -0.000071	0.016291 0.982131 0.986350 0.017539	0.011199 0.965832 0.986590 0.005386	0.002817 0.985137 0.987815 -0.003063	0.019573 0.988955 0.985698 0.014310	0.010054 0.982173 0.992654 0.004836	-0.007148 0.981002 0.991139 -0.005619	0.014718 0.987236 0.983566 0.011278	-0.004131 0.995038 0.992646 -0.002702	2 -0.033173 292
8 19	20 20	8 19	0.209696 0.850342 0.882010 -0.004589	0.010892 0.985738 0.985683 0.009980	0.013423 0.975677 0.976085 0.007057	0.013697 0.975834 0.977868 0.006459	0.019845 0.978393 0.985130 0.014269	-0.012293 0.982131 0.980118 -0.007431	0.042214 0.965832 0.984388 0.026107	-0.009526 0.985137 0.979073 -0.012823	-0.002974 0.988955 0.988306 0.001839	0.016102 0.982173 0.987281 0.016456	0.022587 0.981002 0.988594 0.014052	0.018211 0.987236 0.988676 0.021116	0.000299 0.995038 0.987696 0.001791	0 0.000000 9999
8 20	20 20	8 20	0.196624 0.850342 0.879131 -0.011918	-0.019609 0.985738 0.986440 -0.010586	0.017031 0.975677 0.984484 0.010633	0.004029 0.975834 0.981650 0.003571	-0.037766 0.978393 0.979455 -0.020804	-0.016730 0.982131 0.991697 -0.017699	-0.076042 0.965832 0.967955 -0.034373	-0.025361 0.985137 0.976267 -0.011790	-0.014552 0.988955 0.989141 -0.015195	-0.023524 0.982173 0.979075 -0.002651	-0.033917 0.981002 0.986933 -0.028610	-0.028131 0.987236 0.983721 -0.021471	-0.000659 0.995038 0.992843 -0.001472	0 0.000000 9999
8 21	20 18	8 21	0.192114 0.850342 0.881838 -0.018344	0.011037 0.985738 0.985484 0.020583	0.002070 0.975677 0.995222 -0.000022	0.028383 0.975834 0.981850 0.022782	-0.042100 0.978393 0.975618 -0.017698	0.023243 0.982131 0.987705 0.023928	-0.018676 0.965832 0.986366 -0.007208	-0.018346 0.985137 0.967725 -0.002698	0.008069 0.988955 0.986571 0.006405	-0.039544 0.982173 0.977288 -0.017163	-0.013152 0.981002 0.992322 -0.010182	-0.009549 0.987236 0.992578 -0.007327	0.012714 0.995038 0.989577 0.009642	0 0.000000 9999
8 22	20 15	8 22	0.185389 0.850342 0.881131 -0.011351	0.014849 0.985738 0.987283 0.011696	0.001272 0.975677 0.996045 -0.001954	-0.010702 0.975834 0.995550 -0.014158	-0.010012 0.978393 0.990628 -0.010538	0.004153 0.982131 0.987665 0.009067	-0.072930 0.965832 0.971587 -0.035673	0.012516 0.985137 0.991406 0.012482	0.012170 0.988955 0.987155 0.009115	-0.011740 0.982173 0.983553 0.006982	-0.012711 0.981002 0.990368 -0.004834	-0.006021 0.987236 0.994191 -0.003879	0.015806 0.995038 0.993858 0.014592	0 0.000000 9999
8 23	20 19	8 23	0.210700 0.850342 0.820549 -0.001656	0.006496 0.985738 0.985663 0.002107	0.007216 0.975677 0.964514 -0.004926	0.008142 0.975834 0.961549 -0.003966	0.023796 0.978393 0.972402 0.009426	-0.027767 0.982131 0.981291 -0.020201	0.023154 0.965832 0.972508 -0.008378	-0.018587 0.985137 0.972004 -0.021518	0.017723 0.988955 0.979574 0.009381	0.022287 0.982173 0.978777 0.003064	0.010329 0.981002 0.989588 0.010480	0.010757 0.987236 0.975067 0.006220	-0.014582 0.995038 0.975442 -0.015109	0 0.000000 9999
8 24	20 16	8 24	0.129564 0.850342 0.923392 -0.012780	0.008949 0.985738 0.976790 0.022558	-0.002680 0.975677 0.953282 -0.005299	0.000599 0.975834 0.987481 -0.003617	-0.046889 0.978393 0.972690 -0.020991	0.005196 0.982131 0.983597 -0.000511	0.009940 0.965832 0.985578 0.011067	-0.006625 0.985137 0.984131 -0.001607	-0.006083 0.988955 0.974338 0.009733	0.038042 0.982173 0.978810 0.024242	0.012866 0.981002 0.992958 0.014544	0.000089 0.987236 0.951714 -0.005407	-0.003584 0.995038 0.992649 -0.003844	0 0.000000 9999
8 25	20 20	8 25	0.175017 0.850342 0.886754 -0.008505	-0.028429 0.985738 0.970601 -0.012908	0.021674 0.975677 0.975046 0.017222	0.018668 0.975834 0.981956 0.016890	-0.023034 0.978393 0.974559 -0.007914	-0.023172 0.982131 0.970573 -0.022798	-0.047336 0.965832 0.971595 -0.021572	0.015707 0.985137 0.979554 0.001231	-0.021680 0.988955 0.966275 -0.008572	0.005261 0.982173 0.982566 -0.005670	-0.005673 0.981002 0.985591 0.004633	-0.018541 0.987236 0.976314 -0.008891	-0.003165 0.995038 0.991117 -0.003327	0 0.000000 9999
8 26	20 20	8 26	0.160189 0.850342 0.834175 -0.006136	0.031885 0.985738 0.949969 0.009791	0.004701 0.975677 0.982164 0.007612	0.010049 0.975834 0.986192 0.010978	0.005996 0.978393 0.984994 -0.006508	0.004715 0.982131 0.982312 0.006007	0.030634 0.965832 0.980797 0.003903	0.010235 0.985137 0.976701 0.006290	0.003381 0.988955 0.983564 -0.000379	0.016529 0.982173 0.972305 -0.006559	-0.007737 0.981002 0.979716 -0.007530	-0.008832 0.987236 0.982541 -0.005198	0.004347 0.995038 0.982849 0.002629	0 0.000000 9999
8 27	20 20	8 27	0.178905 0.850342 0.888627 -0.011715	0.006809 0.985738 0.986490 -0.003275	-0.010551 0.975677 0.980572 -0.004298	-0.009867 0.975834 0.983191 -0.005695	0.012987 0.978393 0.990007 0.002821	0.026147 0.982131 0.974041 0.030700	-0.002170 0.965832 0.985974 -0.002403	0.034963 0.985137 0.981322 0.021019	-0.009675 0.988955 0.982800 -0.015087	0.027562 0.982173 0.989588 0.015016	-0.017377 0.981002 0.978687 -0.017602	-0.003707 0.987236 0.981629 0.005822	-0.005883 0.995038 0.984003 -0.006441	0 0.000000 9999
8 28	20 20	8 28	0.148144 0.850342 0.838498 -0.004594	-0.028984 0.985738 0.938948 -0.007161	0.001076 0.975677 0.987040 0.003381	-0.041529 0.975834 0.954571 -0.021193	-0.019642 0.978393 0.971786 0.003706	0.008343 0.982131 0.982767 0.006467	-0.031219 0.965832 0.979152 0.000629	-0.002971 0.985137 0.963193 0.007617	-0.045595 0.988955 0.960141 -0.033877	0.049099 0.982173 0.986862 0.034582	0.004497 0.981002 0.981166 0.009131	-0.002788 0.987236 0.984868 0.002396	0.002187 0.995038 0.986398 0.003275	0 0.000000 9999
8 29	20 20	8 29	0.097346 0.850342 0.884436 0.006089	0.003114 0.985738 0.981159 -0.003108	0.012084 0.975677 0.982040 0.009994	0.016743 0.975834 0.982736 0.012056	-0.046005 0.978393 0.935538 -0.012164	-0.006130 0.982131 0.961451 -0.000975	-0.029630 0.965832 0.966071 -0.010072	-0.013466 0.985137 0.985068 -0.001847	0.000797 0.988955 0.986576 -0.002283	0.006686 0.982173 0.980806 -0.003648	-0.012477 0.981002 0.972886 -0.002618	0.009630 0.987236 0.984986 0.008898	0.001140 0.995038 0.991543 0.001337	4 -0.008606 9999
8 30	20 20	8 30	0.176158 0.850342 0.871745 -0.013410	0.053799 0.985738 0.950397 0.033767	0.007489 0.975677 0.986370 0.010210	0.008597 0.975834 0.985106 0.011183	-0.011841 0.978393 0.991066 -0.009865	0.001699 0.982131 0.970425 0.007806	0.025223 0.965832 0.986883 0.010729	0.028981 0.985137 0.970837 0.014551	0.033020 0.988955 0.984031 0.026362	0.019667 0.982173 0.987030 0.007186	-0.007962 0.981002 0.985831 -0.001993	-0.003296 0.987236 0.982574 0.004359	-0.015274 0.995038 0.988646 -0.013408	0 0.000000 9999
8 31	20 20	8 31	0.164641 0.850342 0.842126 -0.013326	-0.007094 0.985738 0.986853 -0.003480	0.007311 0.975677 0.981619 0.007229	0.010666 0.975834 0.981542 0.009838	0.006576 0.978393 0.979509 -0.013588	-0.024133 0.982131 0.978222 -0.006525	0.038344 0.965832 0.971813 0.008741	0.003398 0.985137 0.973764 0.003132	-0.018965 0.988955 0.956856 -0.005895	0.034855 0.982173 0.985116 0.022957	-0.009011 0.981002 0.989694 -0.001170	-0.014204 0.987236 0.983406 -0.009503	0.013293 0.995038 0.972016 0.017223	0 0.000000 9999
8 32	20 18	8 32	0.085096 0.850342 0.901990 0.008280	0.004770 0.985738 0.985023 -0.001699	-0.000244 0.975677 0.952156 0.001417	-0.004200 0.975834 0.985746 -0.005769	-0.038172 0.978393 0.932487 -0.006255	0.015640 0.982131 0.960477 0.019796	-0.020525 0.965832 0.960890 0.003155	-0.017797 0.985137 0.975427 -0.012140	0.001647 0.988955 0.990705 -0.003185	0.008452 0.982173 0.987136 0.001791	-0.008162 0.981002 0.972722 0.003284	0.032039 0.987236 0.946911 0.032575	-0.003052 0.995038 0.990168 -0.004224	11 0.016423 9999
8 33	20 20	8 33	0.229462 0.850342 0.852468 0.005825	-0.004422 0.985738 0.959996 0.014919	-0.056713 0.975677 0.958607 -0.032656	-0.056299 0.975834 0.957044 -0.032317	0.020966 0.978393 0.974266 -0.007348	-0.010760 0.982131 0.990167 -0.008345	0.001415 0.965832 0.989286 -0.002897	0.019200 0.985137 0.982717 0.008545	0.003273 0.988955 0.981172 -0.003506	0.040962 0.982173 0.980048 0.020524	0.032558 0.981002 0.989713 0.033330	0.023551 0.987236 0.969773 0.014583	0.006714 0.995038 0.986322 0.005315	10 0.013934 9999
8 34	20 20	8 34	0.237857 0.850342 0.861528 0.003561	-0.032965 0.985738 0.982036 -0.019129	0.006045 0.975677 0.969800 0.014077	0.006845 0.975834 0.968536 0.014108	0.008063 0.978393 0.988012 0.004054	0.030477 0.982131 0.981644 0.013842	-0.011882 0.965832 0.989356 -0.000843	0.011975 0.985137 0.988140 0.009239	0.026700 0.988955 0.989813 0.023764	0.039654 0.982173 0.983739 0.025672	-0.035022 0.981002 0.986411 -0.034717	-0.006421 0.987236 0.987066 0.000963	-0.010471 0.995038 0.982592 -0.008869	9 0.009561 9999
8 35	20 20	8 35	0.212753 0.850342 0.860061 0.003493	-0.022868 0.985738 0.976169 -0.015904	-0.014541 0.975677 0.984426 -0.011540	-0.011678 0.975834 0.987566 -0.009163	-0.021181 0.978393 0.970729 0.008586	0.021866 0.982131 0.974760 0.011858	-0.000202 0.965832 0.987974 0.007127	-0.028919 0.985137 0.957905 -0.016199	-0.000433 0.988955 0.978566 -0.005485	-0.028835 0.982173 0.987106 -0.019895	-0.001509 0.981002 0.983605 0.009800	0.004896 0.987236 0.973979 0.012768	0.010900 0.995038 0.976173 0.012057	9 -0.008336 9999
8 36	20 20	8 36	0.229169 0.850342 0.855479 0.005202	0.048639 0.985738 0.975166 0.032413	-0.008969 0.975677 0.966567 0.000125	-0.009619 0.975834 0.970230 -0.001740	0.019848 0.978393 0.987576 0.008912	0.008252 0.982131 0.978954 0.001111	0.002404 0.965832 0.990482 -0.004028	-0.002453 0.985137 0.989174 0.002839	0.035174 0.988955 0.982410 0.027507	0.028478 0.982173 0.980508 0.014398	-0.007896 0.981002 0.990157 -0.006894	0.015649 0.987236 0.984642 0.017425	0.032777 0.995038 0.992235 0.034039	8 0.011962 9999
8 37	20 20	8 37	0.144809 0.850342 0.897573 -0.005329	0.009250 0.985738 0.988195 0.003371	0.013106 0.975677 0.986333 0.017721	0.012635 0.975834 0.986806 0.016924	0.027882 0.978393 0.984091 0.014004	-0.014017 0.982131 0.953335 -0.004917	0.061072 0.965832 0.975592 0.030111	0.016659 0.985137 0.964130 -0.002025	-0.030411 0.988955 0.990382 -0.031836	0.012405 0.982173 0.986878 0.001872	-0.011596 0.981002 0.984147 -0.009616	-0.005589 0.987236 0.976071 0.001272	-0.008388 0.995038 0.991796 -0.009516	0 0.000000 9999
8 38	20 20	8 38	0.241502 0.850342 0.857937 0.008110	0.026533 0.985738 0.987321 0.019239	-0.019948 0.975677 0.966582 -0.008649	-0.019590 0.975834 0.967739 -0.008912	-0.009496 0.978393 0.984886 -0.010825	0.011095 0.982131 0.987741 0.012861	-0.036347 0.965832 0.976037 -0.007687	0.016120 0.985137 0.986868 0.011862	0.013753 0.988955 0.991298 0.008675	-0.011025 0.982173 0.988457 -0.004580	0.044183 0.981002 0.978612 0.037093	-0.002517 0.987236 0.984407 0.002549	0.008405 0.995038 0.992181 0.008014	10 0.017344 9999
8 39	20 16	8 39	0.195592 0.850342 0.899976 0.000278	-0.020314 0.985738 0.979674 -0.006758	0.006118 0.975677 0.989808 0.007396	-0.009454 0.975834 0.984521 -0.003775	-0.033263 0.978393 0.981874 -0.009682	0.024012 0.982131 0.985834 0.008620	0.029687 0.965832 0.990272 0.020179	0.024490 0.985137 0.986053 0.015193	-0.024369 0.988955 0.973112 -0.012316	0.001746 0.982173 0.986037 -0.005214	-0.004813 0.981002 0.992305 -0.003439	-0.010392 0.987236 0.990246 -0.010337	0.000846 0.995038 0.990112 0.000858	6 0.002368 9999
8 40	20 20	8 40	0.213633 0.850342 0.883153 -0.003490	-0.015837 0.985738 0.991863 -0.016713	0.038227 0.975677 0.947989 0.023324	0.038303 0.975834 0.947986 0.021749	0.055885 0.978393 0.968047 0.025182	-0.004108 0.982131 0.962252 -0.011352	0.072417 0.965832 0.954686 0.018350	-0.000077 0.985137 0.989507 0.000171	0.009852 0.988955 0.987089 0.002239	0.008167 0.982173 0.986114 -0.008173	-0.023882 0.981002 0.987093 -0.010838	-0.004747 0.987236 0.969713 -0.010701	-0.004147 0.995038 0.993719 -0.005658	0 0.000000 9999
8 41	20 20	8 41	0.255377 0.850342 0.857473 0.018949	-0.026787 0.985738 0.984485 -0.022726	0.012789 0.975677 0.934973 0.012371	0.013013 0.975834 0.935761 0.012925	0.052766 0.978393 0.968579 0.021599	-0.008376 0.982131 0.974617 -0.016842	0.044695 0.965832 0.972305 0.012131	0.003488 0.985137 0.991348 0.002035	-0.009294 0.988955 0.992365 -0.013494	0.034669 0.982173 0.989120 0.024196	-0.004293 0.981002 0.991208 -0.001196	-0.003649 0.987236 0.983249 -0.009583	-0.010403 0.995038 0.992773 -0.010911	9 0.021412 9999
8 42	20 20	8 42	0.201730 0.850342 0.886496 -0.006772	-0.007330 0.985738 0.985268 0.001368	0.003486 0.975677 0.991005 0.003096	0.008834 0.975834 0.992028 0.007155	-0.042826 0.978393 0.960384 -0.006597	-0.007025 0.982131 0.982537 -0.010866	-0.013879 0.965832 0.988786 -0.003895	-0.003205 0.985137 0.959795 0.013377	0.011173 0.988955 0.982341 0.005896	-0.021365 0.982173 0.973456 0.001513	-0.020488 0.981002 0.989507 -0.014135	-0.020708 0.987236 0.986082 -0.014128	-0.003248 0.995038 0.991876 -0.003371	0 0.000000 9999
8 43	20 20	8 43	0.183415 0.850342 0.905509 0.001100	0.021852 0.985738 0.965997 0.002179	-0.002938 0.975677 0.983445 0.004077	-0.002365 0.975834 0.984421 0.004563	0.006699 0.978393 0.985302 0.001102	0.006958 0.982131 0.979176 0.000902	0.026481 0.965832 0.989994 0.016548	-0.016349 0.985137 0.986914 -0.008561	-0.010028 0.988955 0.987483 -0.015092	0.036652 0.982173 0.984238 0.021957	-0.002479 0.981002 0.986654 0.001861	-0.015863 0.987236 0.985257 -0.011901	0.001830 0.995038 0.991910 0.000898	9 0.004915 9999
8 44	20 20	8 44	0.257320 0.850342 0.873869 0.023736	0.008450 0.985738 0.988402 0.013980	0.050496 0.975677 0.971610 0.051292	0.051145 0.975834 0.971098 0.049720	0.067538 0.978393 0.966660 0.034984	0.032251 0.982131 0.980039 0.020804	0.069035 0.965832 0.977158 0.040242	0.033153 0.985137 0.990305 0.029307	0.008209 0.988955 0.990059 0.003877	0.022583 0.982173 0.987669 0.005856	0.004377 0.981002 0.991433 0.004941	0.038568 0.987236 0.980499 0.032204	0.008339 0.995038 0.992925 0.007551	6 0.030906 9999
8 45	20 20	8 45	0.252699 0.850342 0.855493 0.015555	0.009863 0.985738 0.991048 0.009345	0.064764 0.975677 0.930748 0.045738	0.064701 0.975834 0.930926 0.047046	0.065699 0.978393 0.973017 0.039531	0.041417 0.982131 0.965584 0.027267	0.099713 0.965832 0.963490 0.058384	0.008360 0.985137 0.989856 0.008123	-0.002620 0.988955 0.988240 -0.003852	0.063038 0.982173 0.981222 0.047521	0.036105 0.981002 0.983825 0.018971	0.052436 0.987236 0.975680 0.042046	0.019984 0.995038 0.987976 0.018069	6 0.030136 9999
8 46	20 20	8 46	0.223570 0.850342 0.875997 -0.000190	0.000774 0.985738 0.970272 0.011719	-0.008284 0.975677 0.989657 -0.005174	-0.000825 0.975834 0.988926 0.000370	-0.010047 0.978393 0.980681 0.009556	-0.051660 0.982131 0.981166 -0.039472	-0.051017 0.965832 0.978019 -0.019347	-0.028042 0.985137 0.979919 -0.020876	-0.018381 0.988955 0.972266 -0.010355	0.004626 0.982173 0.985171 -0.000341	-0.004269 0.981002 0.986397 0.002076	-0.003678 0.987236 0.985546 0.004968	0.008165 0.995038 0.992414 0.006397	0 0.000000 9999
8 47	20 20	8 47	0.256939 0.850342 0.877562 0.033336	0.013767 0.985738 0.986869 0.015731	0.024004 0.975677 0.974345 0.034698	0.023473 0.975834 0.974612 0.034916	0.032358 0.978393 0.984627 0.018708	-0.040328 0.982131 0.982179 -0.030235	0.028193 0.965832 0.991252 0.020044	0.006904 0.985137 0.986545 -0.000813	-0.019953 0.988955 0.987606 -0.019666	0.018642 0.982173 0.989448 0.010595	0.007295 0.981002 0.990599 0.006234	-0.010128 0.987236 0.986454 -0.003118	-0.016145 0.995038 0.988417 -0.016740	0 0.033336 286
8 48	20 20	8 48	0.264901 0.850342 0.849001 0.026026	0.025042 0.985738 0.963859 0.007996	0.000115 0.975677 0.981688 0.006765	0.000325 0.975834 0.981967 0.008263	0.002672 0.978393 0.989449 -0.000150	-0.017869 0.982131 0.963018 -0.015292	0.005657 0.965832 0.988386 0.008450	0.007316 0.985137 0.966990 -0.009509	0.012210 0.988955 0.982158 0.003130	0.017373 0.982173 0.987586 0.004849	0.036269 0.981002 0.970299 0.022491	-0.003217 0.987236 0.982015 0.006708	0.000895 0.995038 0.989980 -0.001498	0 0.026026 9999
8 49	20 20	8 49	0.260070 0.850342 0.854247 0.009455	-0.015720 0.985738 0.986707 -0.015804	0.000886 0.975677 0.978237 0.013147	0.000651 0.975834 0.979462 0.011939	0.029795 0.978393 0.984682 0.013831	-0.003821 0.982131 0.984350 -0.003895	0.004685 0.965832 0.989022 0.017546	0.017929 0.985137 0.978491 0.006636	0.007695 0.988955 0.990908 0.005791	0.043895 0.982173 0.988851 0.032722	0.031589 0.981002 0.970822 0.011137	-0.005931 0.987236 0.990242 -0.006310	-0.000821 0.995038 0.990946 -0.001139	9 0.017589 9999
8 50	20 20	8 50	0.233057 0.850342 0.874038 0.004167	-0.009986 0.985738 0.989945 -0.008123	0.007081 0.975677 0.992247 0.009190	0.027379 0.975834 0.986820 0.024185	-0.005946 0.978393 0.984795 0.005185	0.006029 0.982131 0.992727 0.007768	-0.058725 0.965832 0.975940 -0.023746	-0.010711 0.985137 0.979224 0.002919	0.008203 0.988955 0.988310 0.001978	-0.028796 0.982173 0.975858 -0.004853	0.002763 0.981002 0.990367 0.010017	-0.005038 0.987236 0.990827 -0.002306	0.005520 0.995038 0.992443 0.005453	6 -0.009947 9999
8 51	20 20	8 51	0.235550 0.850342 0.862999 0.002626	-0.031365 0.985738 0.986335 -0.024816	-0.015979 0.975677 0.959926 -0.002336	-0.015793 0.975834 0.962692 -0.003815	0.007082 0.978393 0.982374 -0.009982	-0.023010 0.982131 0.991592 -0.020202	-0.038131 0.965832 0.984365 -0.029960	0.020932 0.985137 0.987346 0.017566	-0.014624 0.988955 0.989276 -0.013768	0.005381 0.982173 0.984545 -0.000395	-0.028474 0.981002 0.988464 -0.032103	-0.027691 0.987236 0.987570 -0.031326	-0.004467 0.995038 0.993665 -0.006179	6 -0.008870 9999
8 52	20 20	8 52	0.195878 0.850342 0.893468 -0.002952	0.013499 0.985738 0.986340 0.020744	-0.004244 0.975677 0.990033 -0.001815	0.012035 0.975834 0.990584 0.006810	-0.054536 0.978393 0.972942 -0.027690	0.017083 0.982131 0.989209 0.013483	-0.011831 0.965832 0.984840 0.003749	-0.012217 0.985137 0.974144 0.007143	-0.022472 0.988955 0.983933 -0.018421	-0.002139 0.982173 0.982394 0.005121	-0.004160 0.981002 0.986839 -0.001948	-0.016621 0.987236 0.985078 -0.008391	0.010071 0.995038 0.990778 0.009091	0 0.000000 9999
8 53	20 20	8 53	0.189785 0.850342 0.889061 -0.005153	0.012967 0.985738 0.975251 -0.001555	0.008226 0.975677 0.987642 0.006544	0.008940 0.975834 0.987973 0.005814	-0.029094 0.978393 0.982015 -0.019395	-0.001267 0.982131 0.989648 0.001735	-0.032013 0.965832 0.979784 -0.027506	0.013496 0.985137 0.980809 0.021466	0.007293 0.988955 0.983532 0.001618	-0.007234 0.982173 0.981363 0.000815	0.001036 0.981002 0.991300 0.009059	-0.017959 0.987236 0.982787 -0.012852	-0.001033 0.995038 0.994139 -0.001907	0 0.000000 9999
8 54	20 20	8 54	0.207982 0.850342 0.836541 -0.008225	-0.016335 0.985738 0.979974 -0.003674	-0.036656 0.975677 0.914499 -0.011501	-0.035471 0.975834 0.923951 -0.015103	0.045505 0.978393 0.949739 0.002723	0.009165 0.982131 0.987362 0.006666	0.023442 0.965832 0.983908 0.005498	0.013688 0.985137 0.978227 0.007878	0.009703 0.988955 0.983528 -0.001173	0.028984 0.982173 0.982110 0.012813	-0.024179 0.981002 0.983988 -0.015635	0.002396 0.987236 0.964748 -0.007327	-0.008853 0.995038 0.988980 -0.009352	0 0.000000 9999
8 55	20 19	8 55	0.213630 0.850342 0.884938 0.006491	0.026949 0.985738 0.988591 0.021210	-0.002285 0.975677 0.989326 -0.004642	0.006572 0.975834 0.987337 0.003703	-0.005792 0.978393 0.989879 -0.005967	0.004726 0.982131 0.991316 0.006656	-0.071534 0.965832 0.978038 -0.039113	-0.020671 0.985137 0.984316 -0.013167	0.012163 0.988955 0.979613 0.007712	-0.020432 0.982173 0.977838 0.001369	0.001579 0.981002 0.991375 0.004271	-0.004740 0.987236 0.987012 -0.000844	-0.013062 0.995038 0.990635 -0.014040	6 -0.015934 9999
8 56	20 20	8 56	0.161632 0.850342 0.911318 0.000953	0.022778 0.985738 0.985445 0.013565	0.049460 0.975677 0.959493 0.035086	0.050448 0.975834 0.957369 0.035780	0.056680 0.978393 0.975115 0.035772	-0.012391 0.982131 0.985939 -0.013870	0.069003 0.965832 0.972130 0.049704	0.018333 0.985137 0.973409 0.004285	0.002632 0.988955 0.987313 0.001425	0.050254 0.982173 0.987377 0.044481	0.000868 0.981002 0.975867 0.008758	0.027888 0.987236 0.974197 0.023638	0.000992 0.995038 0.990605 0.002133	6 0.006882 9999
8 57	20 20	8 57	0.188785 0.850342 0.859212 -0.014767	-0.001842 0.985738 0.980401 -0.009619	-0.002240 0.975677 0.988084 -0.002301	-0.001568 0.975834 0.987361 -0.000893	-0.006742 0.978393 0.981459 0.008682	-0.013311 0.982131 0.987279 -0.011332	-0.045583 0.965832 0.969779 -0.015518	-0.011365 0.985137 0.982643 -0.008694	0.022004 0.988955 0.989438 0.016428	-0.017739 0.982173 0.976796 -0.007091	-0.012990 0.981002 0.986610 -0.009293	-0.002045 0.987236 0.984305 0.002554	0.001056 0.995038 0.991602 0.002081	0 0.000000 9999
8 58	20 20	8 58	0.205911 0.850342 0.836875 0.006727	0.014913 0.985738 0.982545 0.007525	0.028713 0.975677 0.976570 0.012493	0.027373 0.975834 0.969046 0.010688	0.043355 0.978393 0.972119 0.015171	-0.002787 0.982131 0.989803 -0.002265	0.024994 0.965832 0.981547 0.004806	-0.001236 0.985137 0.969101 -0.012521	0.026712 0.988955 0.984872 0.022348	0.031605 0.982173 0.986134 0.020091	0.029406 0.981002 0.976227 0.013675	0.021797 0.987236 0.978151 0.013667	0.018401 0.995038 0.988226 0.017345	8 0.012261 9999
8 59	20 20	8 59	0.264041 0.850342 0.873793 0.040214	0.008628 0.985738 0.989920 0.006992	0.027185 0.975677 0.958858 0.008900	0.028736 0.975834 0.959065 0.012452	0.055676 0.978393 0.972988 0.028687	0.003303 0.982131 0.967331 -0.015678	0.062794 0.965832 0.959683 0.020132	-0.016516 0.985137 0.990949 -0.014807	0.008225 0.988955 0.986499 0.001810	0.019261 0.982173 0.984501 0.002685	-0.008843 0.981002 0.989266 -0.015218	0.033185 0.987236 0.978082 0.022394	0.008546 0.995038 0.992225 0.007916	0 0.040214 162
8 60	20 20	8 60	0.225175 0.850342 0.871348 0.000093	-0.005129 0.985738 0.990913 -0.004386	-0.050133 0.975677 0.977488 -0.052000	-0.046942 0.975834 0.981164 -0.050157	0.006826 0.978393 0.984077 -0.002155	-0.014902 0.982131 0.978291 -0.002644	-0.032127 0.965832 0.986413 -0.025382	0.003191 0.985137 0.982057 0.000015	-0.020358 0.988955 0.985874 -0.014472	0.024525 0.982173 0.988227 0.019748	-0.000394 0.981002 0.980046 -0.004359	-0.013936 0.987236 0.983505 -0.007553	-0.006789 0.995038 0.981636 -0.005799	2 -0.002199 9999
8 61	20 20	8 61	0.243479 0.850342 0.880430 0.020668	-0.007243 0.985738 0.988452 -0.002440	0.000493 0.975677 0.978419 0.006059	-0.001156 0.975834 0.977375 0.003655	0.045480 0.978393 0.983085 0.023899	-0.015472 0.982131 0.981861 -0.002718	0.031070 0.965832 0.982804 0.012254	-0.000425 0.985137 0.976042 -0.009255	-0.007665 0.988955 0.986310 -0.015632	0.005457 0.982173 0.988459 -0.005658	0.012770 0.981002 0.987705 0.011346	-0.025293 0.987236 0.987854 -0.021197	-0.001699 0.995038 0.991491 -0.003459	4 0.022225 9999
8 62	20 20	8 62	0.258999 0.850342 0.873698 0.023607	0.015581 0.985738 0.989946 0.007804	0.042878 0.975677 0.959827 0.011174	0.042246 0.975834 0.960446 0.011964	0.034089 0.978393 0.975992 0.007954	0.032231 0.982131 0.987675 0.022981	0.045341 0.965832 0.976241 0.010731	0.037036 0.985137 0.984224 0.024792	0.014704 0.988955 0.987581 0.007966	0.013425 0.982173 0.986520 0.000049	0.033012 0.981002 0.986493 0.018054	0.022498 0.987236 0.985835 0.012267	-0.005334 0.995038 0.991402 -0.007909	7 0.024192 9999
8 63	20 20	8 63	0.217457 0.850342 0.880907 -0.006199	-0.016103 0.985738 0.983309 -0.010453	-0.017885 0.975677 0.990346 -0.022211	-0.015725 0.975834 0.989929 -0.021449	-0.049757 0.978393 0.971622 -0.019609	-0.002709 0.982131 0.987369 -0.002914	-0.025031 0.965832 0.984156 -0.007014	-0.027373 0.985137 0.970279 -0.009039	0.005935 0.988955 0.981164 -0.001392	-0.044546 0.982173 0.965930 -0.020976	0.010177 0.981002 0.990003 0.015000	-0.015070 0.987236 0.986212 -0.010220	-0.002985 0.995038 0.993365 -0.002991	0 0.000000 9999
8 64	20 20	8 64	0.189384 0.850342 0.901656 0.012786	0.034633 0.985738 0.961581 0.016692	0.017797 0.975677 0.989643 0.012600	0.019118 0.975834 0.981232 0.014498	0.006486 0.978393 0.992587 0.012705	0.021629 0.982131 0.971536 0.008487	0.044969 0.965832 0.984801 0.027515	0.001122 0.985137 0.983126 0.005712	0.001616 0.988955 0.982429 -0.003534	-0.011840 0.982173 0.984526 -0.019036	-0.022548 0.981002 0.987008 -0.012274	-0.001523 0.987236 0.983034 0.005997	-0.005289 0.995038 0.991906 -0.007796	6 0.018757 9999
8 65	20 20	8 65	0.265999 0.850342 0.854507 0.016649	0.015546 0.985738 0.991137 0.009268	-0.006035 0.975677 0.982088 0.000664	-0.005967 0.975834 0.980711 0.001195	0.025780 0.978393 0.977569 0.003082	0.008802 0.982131 0.989730 0.000783	0.000948 0.965832 0.988660 0.006941	0.015928 0.985137 0.991416 0.010857	0.013500 0.988955 0.987516 0.008155	0.038797 0.982173 0.985308 0.020670	0.033449 0.981002 0.976785 0.020315	0.000128 0.987236 0.986207 -0.002741	0.017464 0.995038 0.993806 0.018549	9 0.018551 9999
8 66	20 20	8 66	0.271651 0.850342 0.853385 0.027691	-0.026357 0.985738 0.966360 -0.016053	-0.009080 0.975677 0.929854 -0.007239	-0.008688 0.975834 0.931950 -0.007211	0.042493 0.978393 0.981376 0.021317	0.040788 0.982131 0.991789 0.041616	0.021326 0.965832 0.988525 0.030920	0.020848 0.985137 0.990583 0.017770	-0.001140 0.988955 0.988500 -0.006612	0.043819 0.982173 0.986040 0.031271	0.020422 0.981002 0.990007 0.015694	0.015401 0.987236 0.980705 0.005376	-0.000158 0.995038 0.989627 -0.001487	9 0.029427 9999
8 67	20 20	8 67	0.206143 0.850342 0.888534 -0.006267	-0.005120 0.985738 0.967113 0.009854	-0.009090 0.975677 0.988570 -0.010527	-0.000465 0.975834 0.986990 -0.004159	-0.001750 0.978393 0.987779 0.009547	0.001751 0.982131 0.961565 0.015354	-0.045833 0.965832 0.977416 -0.008684	0.020714 0.985137 0.971741 0.007589	-0.028650 0.988955 0.964761 -0.015792	0.019574 0.982173 0.984495 -0.000229	-0.013199 0.981002 0.989619 -0.005665	-0.010986 0.987236 0.985493 -0.003674	-0.001275 0.995038 0.991822 -0.003501	0 0.000000 9999
8 68	20 20	8 68	0.224739 0.850342 0.883448 0.007956	0.014474 0.985738 0.972181 -0.004304	-0.017447 0.975677 0.985607 -0.022475	-0.018842 0.975834 0.985779 -0.024408	-0.016490 0.978393 0.987328 -0.004830	-0.013536 0.982131 0.964698 -0.006012	-0.013592 0.965832 0.991154 -0.003389	0.014298 0.985137 0.968878 -0.004329	0.015438 0.988955 0.988726 0.013341	0.006968 0.982173 0.989096 0.000363	-0.016545 0.981002 0.986983 -0.020805	-0.006604 0.987236 0.978139 0.003493	0.013102 0.995038 0.990414 0.014033	3 -0.013935 9999
[truncated: 2,315,208 more chars]
