# Supplementary material for: Prediction of Contact Residue Pairs Based on Co-Substitution between Sites in Protein Structures
Source: PLoS One. 2013 Jan 16;8(1):e54252. doi: 10.1371/journal.pone.0054252 (PMC3546969; doi:10.1371/journal.pone.0054252)
Supplement: Data S1 — Coevolution scores, overall coevolution score and rank of each site pair in each protein. (BZ2) [file pone.0054252.s008.bz2 › ./ces_rank/Trans_reg_C_OMPR_ECOLI_156-232.7720.bl0_12.ces_rank]

# Trans_reg_C_OMPR_ECOLI_156-232.7720.bl0_12.ces_rank
# Neighboring residue pairs (|i - j| <= 5) are excluded.
# #residues = 76  #residue_pairs = 2485  #predicted = 228  #contacts = 111
# 7720 OTUs are used.
# 77 patterns are found.
# 1..77,1..77 : invariant sites are removed;
#
# standard deviation of each characteristics at each site; the max. of | delta | is normalized to one.
#sd 1 0.321765 0.122120 0.133983 0.135135 0.139687 0.172899 0.138274 0.171727 0.102747 0.203424 0.249621 0.241409 0.102276
#sd 2 0.296421 0.074929 0.179848 0.179901 0.080055 0.111622 0.144903 0.072145 0.068526 0.076170 0.268322 0.261299 0.069746
#sd 3 0.336872 0.086900 0.164113 0.164065 0.126693 0.231658 0.166382 0.162610 0.072980 0.164259 0.219867 0.273998 0.075086
#sd 4 0.295542 0.056050 0.027937 0.028885 0.077576 0.062330 0.069892 0.090481 0.084856 0.168900 0.098629 0.056033 0.075867
#sd 5 0.354061 0.103637 0.158886 0.159215 0.130914 0.189727 0.150188 0.158611 0.142379 0.156833 0.278937 0.274504 0.137793
#sd 6 0.204137 0.035275 0.012449 0.013084 0.038819 0.040002 0.031433 0.050234 0.099905 0.140831 0.059366 0.026152 0.082675
#sd 7 0.250775 0.055780 0.047725 0.047716 0.045899 0.092026 0.069893 0.084938 0.032561 0.047956 0.169814 0.093321 0.034107
#sd 8 0.334321 0.099994 0.102196 0.102448 0.100323 0.199545 0.103707 0.149641 0.097492 0.123775 0.219426 0.193956 0.089046
#sd 9 0.284701 0.071033 0.083996 0.084213 0.112710 0.098730 0.066161 0.106503 0.068946 0.139931 0.198161 0.166603 0.091382
#sd 10 0.180193 0.037098 0.053410 0.053569 0.056328 0.078298 0.076212 0.063030 0.039588 0.076604 0.123682 0.102793 0.047677
#sd 11 0.305091 0.081396 0.055439 0.062366 0.100470 0.129517 0.057916 0.127169 0.169599 0.156878 0.140951 0.107333 0.102339
#sd 12 0.347415 0.099480 0.156053 0.156164 0.120542 0.152558 0.120646 0.138941 0.080176 0.135582 0.246833 0.245639 0.092755
#sd 13 0.250035 0.036448 0.000324 0.000407 0.041910 0.043863 0.042953 0.048008 0.067391 0.131644 0.050479 0.001546 0.090981
#sd 14 0.200537 0.034332 0.006702 0.007816 0.034875 0.038034 0.031331 0.043540 0.107352 0.155693 0.031031 0.013395 0.103061
#sd 15 0.358699 0.111344 0.147554 0.150795 0.150758 0.149228 0.144336 0.139932 0.165907 0.200556 0.251990 0.235688 0.149281
#sd 16 0.346398 0.103685 0.064439 0.065069 0.130188 0.142034 0.105199 0.142112 0.208812 0.258483 0.173811 0.125661 0.151311
#sd 17 0.224273 0.034810 0.000295 0.003969 0.023132 0.030394 0.021702 0.049699 0.196603 0.224468 0.008175 0.001189 0.122028
#sd 18 0.336913 0.098454 0.016623 0.022612 0.094039 0.112256 0.093894 0.101777 0.113703 0.280530 0.106470 0.032896 0.232001
#sd 19 0.363271 0.118481 0.185554 0.185737 0.137183 0.149656 0.145043 0.138311 0.101005 0.174338 0.292833 0.286138 0.120101
#sd 20 0.348226 0.106881 0.116624 0.118529 0.088618 0.144581 0.076861 0.115045 0.280839 0.053701 0.298368 0.218141 0.282192
#sd 21 0.352757 0.111010 0.131668 0.132155 0.118330 0.221050 0.119486 0.162014 0.103505 0.136266 0.208765 0.237983 0.101645
#sd 22 0.323172 0.130741 0.120301 0.120495 0.080332 0.173508 0.082033 0.089587 0.090951 0.033213 0.243341 0.229892 0.088732
#sd 23 0.355299 0.102901 0.174607 0.175106 0.130216 0.120331 0.129573 0.114653 0.130333 0.154980 0.280232 0.290627 0.138361
#sd 24 0.313772 0.073577 0.035982 0.038599 0.103155 0.119014 0.113979 0.132951 0.088313 0.230370 0.156187 0.067060 0.062569
#sd 25 0.297178 0.059672 0.027875 0.035378 0.076392 0.073046 0.056048 0.087462 0.150702 0.200625 0.077882 0.053383 0.108467
#sd 26 0.328343 0.078185 0.078479 0.078560 0.061639 0.114612 0.099528 0.110676 0.058703 0.057275 0.238730 0.150709 0.058164
#sd 27 0.250579 0.063942 0.064689 0.066003 0.085369 0.085385 0.064928 0.082579 0.098968 0.119899 0.138674 0.123336 0.091643
#sd 28 0.356069 0.092723 0.160859 0.161259 0.096657 0.179930 0.157512 0.137425 0.083946 0.089161 0.257481 0.268946 0.082062
#sd 29 0.362455 0.093988 0.166374 0.166584 0.134062 0.140087 0.169984 0.122933 0.134473 0.148613 0.302994 0.278266 0.138655
#sd 30 0.229639 0.022492 0.005621 0.005607 0.024974 0.034123 0.035564 0.032696 0.063101 0.101362 0.017562 0.011259 0.068113
#sd 31 0.303056 0.070035 0.052673 0.053593 0.097918 0.104401 0.086146 0.109091 0.117569 0.212526 0.135208 0.096422 0.164920
#sd 32 0.356736 0.093445 0.181462 0.181324 0.110550 0.163987 0.161573 0.131908 0.100256 0.108329 0.269704 0.285347 0.099153
#sd 33 0.366713 0.122447 0.155217 0.156539 0.140478 0.157876 0.134494 0.139758 0.192463 0.173263 0.273646 0.261555 0.189229
#sd 34 0.279133 0.059179 0.013331 0.014473 0.064145 0.074867 0.065633 0.081398 0.061023 0.159433 0.082616 0.026058 0.058235
#sd 35 0.194314 0.074883 0.046495 0.069598 0.062426 0.073012 0.046662 0.076049 0.113577 0.074176 0.101249 0.089436 0.066176
#sd 36 0.322181 0.109167 0.124200 0.124206 0.084489 0.182191 0.098237 0.109226 0.086403 0.070177 0.212692 0.232421 0.081599
#sd 37 0.353725 0.108531 0.134910 0.138136 0.118852 0.171752 0.132710 0.143089 0.183914 0.155980 0.212161 0.237999 0.138267
#sd 38 0.361439 0.101173 0.160741 0.160758 0.106855 0.182115 0.134035 0.140872 0.137184 0.106725 0.263319 0.274916 0.128669
#sd 39 0.344902 0.113891 0.103607 0.108244 0.124747 0.177472 0.129159 0.154513 0.178894 0.161355 0.205250 0.188461 0.111276
#sd 40 0.338800 0.102552 0.124270 0.124890 0.125048 0.176485 0.138098 0.151592 0.147975 0.165388 0.202891 0.223198 0.105939
#sd 41 0.315776 0.095843 0.077691 0.077790 0.092432 0.156155 0.103555 0.134736 0.094962 0.157748 0.192126 0.146493 0.077948
#sd 42 0.321773 0.085583 0.098332 0.098911 0.091602 0.150444 0.104198 0.125050 0.112333 0.120617 0.221371 0.186903 0.080105
#sd 43 0.329092 0.085791 0.111005 0.111064 0.105987 0.152448 0.119223 0.136797 0.091167 0.149131 0.222140 0.200416 0.080912
#sd 44 0.260076 0.066354 0.080275 0.080739 0.055785 0.108373 0.060138 0.081837 0.091976 0.050406 0.192873 0.149008 0.090102
#sd 45 0.272884 0.061611 0.038305 0.038328 0.072562 0.108774 0.069101 0.103476 0.054113 0.136541 0.201346 0.075301 0.057127
#sd 46 0.243333 0.037330 0.005564 0.005564 0.039632 0.037728 0.039835 0.051466 0.046808 0.096827 0.034281 0.011139 0.063826
#sd 47 0.229057 0.055399 0.073075 0.075006 0.062149 0.084824 0.066032 0.074632 0.094831 0.056847 0.153096 0.126512 0.100107
#sd 48 0.256683 0.056815 0.038085 0.039359 0.077555 0.089594 0.074232 0.094388 0.062752 0.167282 0.177501 0.075419 0.085096
#sd 49 0.252092 0.062058 0.031797 0.032779 0.087019 0.090431 0.060076 0.084742 0.154443 0.129683 0.148396 0.062955 0.164506
#sd 50 0.268788 0.044141 0.000136 0.004020 0.038456 0.046423 0.047926 0.054574 0.027657 0.146076 0.030940 0.000627 0.132871
#sd 51 0.285652 0.102574 0.078096 0.080638 0.094546 0.121716 0.062554 0.107725 0.121112 0.089177 0.211140 0.154512 0.116086
#sd 52 0.273914 0.082358 0.093213 0.094465 0.079811 0.103021 0.061603 0.084565 0.133462 0.080261 0.193986 0.171902 0.130490
#sd 53 0.211563 0.027138 0.000196 0.003402 0.033066 0.032761 0.034046 0.034492 0.030219 0.076080 0.037779 0.000676 0.046485
#sd 54 0.080998 0.022792 0.025080 0.025234 0.024883 0.020983 0.012541 0.018218 0.013372 0.018588 0.040213 0.049329 0.015501
#sd 55 0.324923 0.098431 0.137026 0.137338 0.102612 0.122835 0.087055 0.097973 0.081531 0.078159 0.229871 0.226312 0.085730
#sd 56 0.245111 0.068187 0.066368 0.067017 0.092895 0.082501 0.065584 0.086308 0.077418 0.144152 0.124365 0.122501 0.080131
#sd 57 0.257871 0.039438 0.007891 0.009669 0.043782 0.046195 0.038922 0.058262 0.121419 0.159560 0.057654 0.015758 0.085101
#sd 58 0.331986 0.117422 0.144961 0.144954 0.101119 0.184905 0.113614 0.123992 0.079603 0.094870 0.213045 0.242580 0.074995
#sd 59 0.374147 0.118282 0.185257 0.186042 0.136339 0.204331 0.151940 0.170224 0.103926 0.162666 0.247520 0.295606 0.091956
#sd 60 0.300479 0.085894 0.111223 0.111300 0.097600 0.132915 0.107083 0.121175 0.124996 0.158020 0.200252 0.205978 0.092088
#sd 61 0.304787 0.107128 0.085335 0.086041 0.096100 0.190362 0.102211 0.138444 0.105292 0.102278 0.181686 0.161042 0.064747
#sd 62 0.292235 0.107186 0.112240 0.112446 0.100615 0.150222 0.091237 0.121057 0.118119 0.097406 0.219424 0.197157 0.094532
#sd 63 0.335972 0.103678 0.146824 0.146985 0.122495 0.174529 0.128100 0.144113 0.141293 0.141824 0.272547 0.258663 0.137477
#sd 64 0.327615 0.100635 0.125415 0.125614 0.099470 0.183869 0.120357 0.130652 0.105547 0.105579 0.218906 0.222522 0.086652
#sd 65 0.348855 0.105755 0.170090 0.171062 0.124227 0.159687 0.136416 0.135083 0.115992 0.156210 0.269051 0.278520 0.097631
#sd 66 0.349156 0.105538 0.102851 0.108061 0.130778 0.156190 0.113559 0.159022 0.213416 0.231709 0.175833 0.180462 0.144801
#sd 67 0.234810 0.034830 0.023297 0.023649 0.044166 0.040312 0.045626 0.056022 0.066320 0.101699 0.047746 0.044006 0.034055
#sd 68 0.343984 0.077558 0.159909 0.160291 0.152060 0.102996 0.149088 0.126494 0.141161 0.202485 0.250155 0.257310 0.149126
#sd 69 0.217401 0.042585 0.038624 0.038652 0.052500 0.074473 0.061853 0.073667 0.031503 0.094719 0.140049 0.069963 0.034401
#sd 70 0.292087 0.061663 0.066012 0.066489 0.095997 0.064257 0.097874 0.095494 0.087289 0.174178 0.119220 0.123423 0.092637
#sd 71 0.251760 0.067636 0.087287 0.083870 0.084405 0.100360 0.075619 0.092881 0.138964 0.086426 0.124005 0.161686 0.111302
#sd 72 0.224805 0.091222 0.062362 0.062601 0.054381 0.116120 0.042203 0.073598 0.046578 0.032865 0.148466 0.121211 0.042906
#sd 73 0.328397 0.084858 0.088384 0.088944 0.119506 0.108357 0.106173 0.121550 0.122509 0.225828 0.176265 0.162327 0.133810
#sd 74 0.054641 0.018971 0.009929 0.009934 0.010982 0.027099 0.010029 0.020070 0.008236 0.012804 0.031869 0.020580 0.001108
#sd 75 0.102269 0.013403 0.001146 0.019273 0.018278 0.046128 0.009394 0.043808 0.039497 0.035104 0.007617 0.004594 0.015467
#sd 76 0.314307 0.086704 0.109232 0.109272 0.132960 0.098681 0.080644 0.114826 0.086737 0.194147 0.171455 0.210791 0.168101
#sd 77 0.233696 0.037237 0.001122 0.029690 0.024282 0.030910 0.025168 0.047587 0.191527 0.207137 0.005492 0.004413 0.105984
#
# #branches= 15437, sd > 8.048567e-05, residual ratio > 0.100000, threshold |r| from t-test (E-value=0.000100): 0.044167 0.043172
# serial# #var.res. residue# #replacements 	corr. coeff., the lowest residual ratios for i, j, and partial corr. coeff. for each category
#	#replacements	delta_volume	delta_charge	delta_HB	delta_deir	delta-helix delta-beta delta-turn delta-aromatic delta_branch delta-cross	delta-ion delta-lone-pair max p.c.
# Correlations used: [1, -1, -1, -1, 0, 9, 0, 0, 0, 0, 1, 1, 9]
# r_x is set to 0 for sites which have too many contacts (> 15) for E-value=0.000100;
# r_s is set to 0 for sites which have too many contacts (> 15) for E-value=0.000100;
# Only r_s > threshold is used for both 1 terminal sites.
# method = 11
# residual ratio > 8.048567e-04 for ranking
# residue serial#,  corr. coeff., minimum residual ratios, and partial corr. coeff. for each category, target category no., score, rank
#	rank= -9 and 9999 are assigned to pairs excluded, and to pairs whose correlations are insignificant, respectively.
#	Pairs with rank= 9998 or 9997 are regarded as anomalous sites.
1 2	20 14	1 2	0.186073 0.858168 0.871634 -0.063756	0.019091 0.968569 0.995516 0.029531	-0.002328 0.994436 0.993053 -0.004998	-0.002780 0.994931 0.993000 -0.005450	0.074762 0.987492 0.979722 0.053663	0.008059 0.989726 0.992189 0.013083	0.001571 0.994214 0.985040 0.007344	-0.017174 0.982721 0.992840 -0.011035	0.012043 0.994038 0.992434 0.006281	0.030058 0.985129 0.992386 0.017124	0.128793 0.959879 0.967212 0.086438	0.081489 0.984177 0.984163 0.065639	0.016009 0.994269 0.993162 0.012218	0 0.000000 9999
1 3	20 20	1 3	0.228941 0.858168 0.897364 0.031656	0.032279 0.968569 0.990673 0.009380	0.011978 0.994436 0.989473 0.010236	0.011806 0.994931 0.990017 0.009418	-0.000083 0.987492 0.983992 -0.018402	0.028104 0.989726 0.985796 0.016603	0.001763 0.994214 0.979840 -0.010600	-0.009197 0.982721 0.977903 -0.037674	0.004563 0.994038 0.993313 0.001896	-0.021120 0.985129 0.988122 -0.038406	0.008134 0.959879 0.993513 0.015262	0.047275 0.984177 0.992432 0.037926	0.006053 0.994269 0.995010 0.003794	0 0.031656 9999
1 4	20 20	1 4	0.281299 0.858168 0.884690 0.072389	0.005723 0.968569 0.992815 0.006023	-0.014190 0.994436 0.996483 -0.013363	-0.011745 0.994931 0.996355 -0.011439	-0.034204 0.987492 0.987846 -0.019388	0.000250 0.989726 0.994677 -0.002671	-0.026980 0.994214 0.980659 -0.016432	-0.068402 0.982721 0.980500 -0.043309	0.011956 0.994038 0.991554 0.007606	-0.052232 0.985129 0.983844 -0.031443	-0.055903 0.959879 0.990335 -0.044571	0.005794 0.984177 0.994439 -0.002339	0.014056 0.994269 0.994754 0.011737	0 0.072389 -9
1 5	20 20	1 5	0.261694 0.858168 0.867318 0.035626	0.042071 0.968569 0.986614 0.016252	-0.022007 0.994436 0.986689 -0.020835	-0.023877 0.994931 0.986435 -0.023035	0.013835 0.987492 0.983931 -0.004463	-0.016272 0.989726 0.991823 -0.021319	0.003439 0.994214 0.987467 -0.003128	0.013346 0.982721 0.985416 -0.007114	0.016165 0.994038 0.993477 0.013169	0.029062 0.985129 0.989715 0.013017	0.071707 0.959879 0.983139 0.034956	-0.009308 0.984177 0.991759 -0.012400	0.027088 0.994269 0.993841 0.026746	0 0.035626 -9
1 6	20 16	1 6	0.159354 0.858168 0.941982 0.035175	0.006275 0.968569 0.992114 -0.001914	-0.020262 0.994436 0.993240 -0.019114	-0.015883 0.994931 0.994128 -0.014987	-0.034787 0.987492 0.989549 -0.025779	-0.025044 0.989726 0.989337 -0.023501	0.020189 0.994214 0.994454 0.018602	-0.034372 0.982721 0.986994 -0.019849	0.015757 0.994038 0.991111 0.010209	-0.044784 0.985129 0.987282 -0.031889	-0.040081 0.959879 0.979889 -0.040670	-0.003510 0.984177 0.970019 -0.015517	0.005912 0.994269 0.996863 0.005140	0 0.035175 -9
1 7	20 19	1 7	0.162787 0.858168 0.925261 0.012625	0.027709 0.968569 0.990745 0.016135	-0.005399 0.994436 0.988115 -0.005107	-0.005846 0.994931 0.984428 -0.007019	-0.011635 0.987492 0.996063 -0.011003	-0.012863 0.989726 0.995349 -0.015996	-0.016306 0.994214 0.985958 -0.012662	-0.027555 0.982721 0.992314 -0.022663	0.000224 0.994038 0.996429 -0.001214	0.004346 0.985129 0.996421 -0.001410	0.082574 0.959879 0.978239 0.046771	0.018141 0.984177 0.985687 0.006760	-0.002715 0.994269 0.997509 -0.004100	0 0.012625 9999
1 8	20 20	1 8	0.207295 0.858168 0.910579 0.020998	0.037502 0.968569 0.992610 0.020535	0.014904 0.994436 0.987094 0.017220	0.013398 0.994931 0.988013 0.015460	0.012356 0.987492 0.989212 -0.001187	-0.000567 0.989726 0.991121 -0.008364	0.020861 0.994214 0.981598 0.012409	0.020351 0.982721 0.989335 0.004025	0.016903 0.994038 0.995018 0.012695	0.021383 0.985129 0.992586 0.010025	-0.010866 0.959879 0.992414 -0.006566	0.032842 0.984177 0.990122 0.022208	0.012186 0.994269 0.994619 0.009809	0 0.020998 9999
1 9	20 19	1 9	0.181400 0.858168 0.927161 0.028559	0.014600 0.968569 0.991970 0.018533	0.018215 0.994436 0.971562 0.018182	0.016468 0.994931 0.970728 0.016837	0.030481 0.987492 0.982165 0.011111	0.014005 0.989726 0.993035 0.018629	0.001243 0.994214 0.991621 -0.005938	0.043424 0.982721 0.990485 0.031289	0.019894 0.994038 0.992822 0.018328	0.025441 0.985129 0.991561 0.012828	0.022465 0.959879 0.993504 0.018523	-0.027650 0.984177 0.985882 -0.014103	0.018261 0.994269 0.993051 0.015569	0 0.028559 9999
1 10	20 20	1 10	0.125365 0.858168 0.908644 0.006516	0.008253 0.968569 0.994490 0.003042	-0.004375 0.994436 0.960125 -0.004683	-0.002779 0.994931 0.960716 -0.003627	-0.000418 0.987492 0.989826 -0.007602	-0.019947 0.989726 0.985726 -0.009348	0.003858 0.994214 0.988287 -0.000956	-0.027571 0.982721 0.992608 -0.021660	0.025954 0.994038 0.996505 0.023817	-0.010274 0.985129 0.994428 -0.012383	-0.055774 0.959879 0.991169 -0.042862	-0.029606 0.984177 0.969538 -0.019688	0.017718 0.994269 0.993978 0.017500	0 0.006516 9999
1 11	20 20	1 11	0.195104 0.858168 0.925716 0.022053	-0.048394 0.968569 0.986903 -0.023224	-0.003583 0.994436 0.989591 -0.004855	0.000301 0.994931 0.992404 -0.000298	-0.040636 0.987492 0.978503 -0.019996	0.001622 0.989726 0.990255 0.003640	-0.021707 0.994214 0.993842 -0.019186	-0.027122 0.982721 0.988843 -0.018489	-0.034146 0.994038 0.988410 -0.025580	0.015878 0.985129 0.992044 0.003458	-0.006581 0.959879 0.993917 -0.001406	0.006546 0.984177 0.989211 0.007584	0.009743 0.994269 0.995500 0.009861	0 0.022053 9999
1 12	20 20	1 12	0.212869 0.858168 0.912691 0.024578	0.033175 0.968569 0.991821 0.023014	0.001880 0.994436 0.976868 0.007976	0.003187 0.994931 0.977155 0.007856	0.047669 0.987492 0.984010 0.037263	-0.014629 0.989726 0.991653 -0.011713	0.019460 0.994214 0.990760 0.016569	0.022513 0.982721 0.989449 0.013936	-0.004102 0.994038 0.994484 -0.008068	0.048202 0.985129 0.990291 0.036295	0.005000 0.959879 0.991043 0.001118	-0.002819 0.984177 0.990923 0.000909	0.011086 0.994269 0.993085 0.007918	0 0.024578 9999
1 13	20 12	1 13	0.169585 0.858168 0.928219 0.008663	-0.045368 0.968569 0.989306 -0.032197	0.006727 0.994436 0.555751 -0.000261	0.013557 0.994931 0.975638 0.018448	-0.026241 0.987492 0.989028 -0.014035	-0.022345 0.989726 0.991737 -0.019962	0.015672 0.994214 0.989739 0.014673	-0.034669 0.982721 0.985993 -0.020001	-0.001509 0.994038 0.991605 -0.002225	-0.019875 0.985129 0.987876 -0.007709	-0.014040 0.959879 0.993723 -0.003535	0.000791 0.984177 0.589748 -0.017337	0.016708 0.994269 0.993613 0.014263	0 0.008663 9999
1 14	20 16	1 14	0.129627 0.858168 0.958364 0.010481	-0.010692 0.968569 0.995694 -0.006453	-0.004087 0.994436 0.995543 -0.005318	-0.002343 0.994931 0.994431 -0.002762	-0.029540 0.987492 0.992831 -0.020453	-0.017909 0.989726 0.990356 -0.008591	-0.002448 0.994214 0.990933 -0.006974	-0.032965 0.982721 0.990518 -0.019534	0.008942 0.994038 0.989974 0.002981	-0.037874 0.985129 0.988552 -0.024058	0.001504 0.959879 0.997798 0.005000	0.005661 0.984177 0.992642 0.003127	0.014808 0.994269 0.994229 0.015082	0 0.010481 9999
1 15	20 20	1 15	0.223711 0.858168 0.899068 0.030366	0.036189 0.968569 0.992383 0.022742	0.011041 0.994436 0.966648 0.012651	0.012972 0.994931 0.964964 0.013335	0.031617 0.987492 0.982437 0.018802	-0.043025 0.989726 0.985382 -0.032831	0.002775 0.994214 0.986265 -0.001409	-0.019363 0.982721 0.990979 -0.019344	-0.005199 0.994038 0.994787 -0.006437	0.025883 0.985129 0.990214 0.016626	0.045338 0.959879 0.989304 0.018447	-0.003591 0.984177 0.990598 -0.009659	-0.002343 0.994269 0.995340 -0.005498	0 0.030366 9999
1 16	20 20	1 16	0.202616 0.858168 0.907831 0.005948	0.004829 0.968569 0.989974 0.008962	-0.022006 0.994436 0.987684 -0.020931	-0.019172 0.994931 0.984972 -0.019364	-0.032590 0.987492 0.978649 -0.014740	-0.014855 0.989726 0.994439 -0.011064	-0.000728 0.994214 0.989430 -0.000019	-0.020001 0.982721 0.991505 -0.016143	-0.013320 0.994038 0.985781 -0.010403	0.003540 0.985129 0.992608 0.000630	-0.016062 0.959879 0.994097 -0.005176	-0.000981 0.984177 0.993106 -0.011753	-0.002837 0.994269 0.995380 -0.004249	0 0.005948 9999
1 17	20 10	1 17	0.121587 0.858168 0.964273 0.015802	0.013756 0.968569 0.987985 0.002268	0.013807 0.994436 0.544056 0.007556	0.002397 0.994931 0.991596 0.002461	-0.017781 0.987492 0.991659 -0.008542	-0.011365 0.989726 0.993218 -0.014151	-0.005119 0.994214 0.994207 -0.003433	-0.028764 0.982721 0.985807 -0.016741	0.026605 0.994038 0.991187 0.024101	-0.010755 0.985129 0.987299 0.005588	-0.000141 0.959879 0.998248 0.004921	0.008463 0.984177 0.568708 0.013627	-0.001470 0.994269 0.993022 -0.001780	0 0.015802 9999
1 18	20 19	1 18	0.200153 0.858168 0.916927 0.014626	0.011771 0.968569 0.990618 0.013039	0.010491 0.994436 0.993907 0.010597	0.005496 0.994931 0.994712 0.006445	-0.005296 0.987492 0.990630 -0.006053	-0.020248 0.989726 0.982639 -0.007594	0.011327 0.994214 0.990937 0.005909	0.002066 0.982721 0.993414 0.005151	0.028244 0.994038 0.990280 0.025355	0.037554 0.985129 0.988577 0.029793	-0.037244 0.959879 0.994071 -0.018557	-0.000180 0.984177 0.987515 -0.006613	-0.024187 0.994269 0.985753 -0.020950	0 0.014626 9999
1 19	20 20	1 19	0.244483 0.858168 0.887606 0.041926	-0.027650 0.968569 0.992203 -0.025809	-0.005178 0.994436 0.967537 -0.005006	-0.007549 0.994931 0.966790 -0.007628	0.023948 0.987492 0.984221 0.008642	0.021485 0.989726 0.993226 0.020871	-0.006248 0.994214 0.991725 -0.003769	0.026023 0.982721 0.992068 0.019062	0.011573 0.994038 0.992234 0.007477	0.025112 0.985129 0.991185 0.019859	0.111105 0.959879 0.972495 0.068419	0.023964 0.984177 0.990510 0.013535	0.016483 0.994269 0.995279 0.014697	0 0.041926 -9
1 20	20 20	1 20	0.192692 0.858168 0.924622 0.018339	-0.027359 0.968569 0.990371 -0.020603	0.023110 0.994436 0.977668 0.021205	0.021110 0.994931 0.979298 0.019068	-0.002374 0.987492 0.992910 -0.000041	0.004743 0.989726 0.990594 0.003579	-0.009639 0.994214 0.995374 -0.008002	0.003857 0.982721 0.989430 0.000493	-0.017100 0.994038 0.988539 -0.009640	0.018653 0.985129 0.989864 0.010747	0.000633 0.959879 0.989610 0.007279	0.014604 0.984177 0.991587 0.003254	-0.016964 0.994269 0.992701 -0.013151	0 0.018339 9999
1 21	20 20	1 21	0.204929 0.858168 0.923848 0.030545	0.030435 0.968569 0.991432 0.010252	-0.031718 0.994436 0.993476 -0.032037	-0.030735 0.994931 0.994157 -0.031759	0.035971 0.987492 0.985856 0.020097	0.036216 0.989726 0.986906 0.031029	0.031055 0.994214 0.983874 0.023630	0.052274 0.982721 0.982994 0.039017	0.012240 0.994038 0.993813 0.009515	0.018701 0.985129 0.991914 0.007099	-0.015829 0.959879 0.994404 -0.001852	0.040107 0.984177 0.991911 0.031484	0.005110 0.994269 0.994511 0.002537	0 0.030545 9999
1 22	20 20	1 22	0.177394 0.858168 0.948278 0.033518	0.093181 0.968569 0.968482 0.047436	-0.001451 0.994436 0.993836 -0.000980	-0.002628 0.994931 0.993176 -0.001387	-0.037389 0.987492 0.984969 -0.021399	0.039333 0.989726 0.976989 0.028750	0.001742 0.994214 0.993102 0.004902	0.049495 0.982721 0.977573 0.027554	0.000616 0.994038 0.995112 -0.001742	-0.001020 0.985129 0.981954 -0.009863	-0.021557 0.959879 0.994679 -0.009296	0.042499 0.984177 0.985680 0.027329	0.007363 0.994269 0.996319 0.006114	0 0.033518 -9
1 23	20 20	1 23	0.240816 0.858168 0.898519 0.041353	-0.062093 0.968569 0.979271 -0.031860	-0.006012 0.994436 0.969328 -0.002109	-0.007172 0.994931 0.972135 -0.003412	0.019549 0.987492 0.989646 0.007717	-0.003483 0.989726 0.995121 -0.003151	-0.017618 0.994214 0.992465 -0.015526	0.003490 0.982721 0.993334 -0.002379	0.016220 0.994038 0.993122 0.011938	0.023683 0.985129 0.989677 0.008027	0.039478 0.959879 0.990827 0.025601	-0.002508 0.984177 0.990947 0.003236	0.008725 0.994269 0.993738 0.005490	0 0.041353 -9
1 24	20 20	1 24	0.206068 0.858168 0.899822 0.011433	0.006785 0.968569 0.991806 -0.004659	0.017734 0.994436 0.992169 0.016450	0.015977 0.994931 0.989295 0.014379	-0.025048 0.987492 0.990084 -0.017907	-0.002604 0.989726 0.994985 -0.001474	-0.028672 0.994214 0.979330 -0.019928	-0.030106 0.982721 0.988860 -0.016560	0.006817 0.994038 0.987244 0.002232	-0.044701 0.985129 0.978538 -0.023935	-0.033358 0.959879 0.992748 -0.013230	-0.005499 0.984177 0.983660 -0.013212	-0.005119 0.994269 0.995164 -0.005323	0 0.011433 9999
1 25	20 18	1 25	0.178525 0.858168 0.927837 0.006600	0.007603 0.968569 0.986854 0.011299	0.002953 0.994436 0.992967 0.003254	0.008659 0.994931 0.993898 0.008839	-0.025275 0.987492 0.991505 -0.013295	-0.004514 0.989726 0.993847 -0.000329	0.003394 0.994214 0.983800 0.009361	-0.015420 0.982721 0.990309 -0.005812	-0.000236 0.994038 0.991306 0.001651	-0.001995 0.985129 0.992857 0.005667	-0.040421 0.959879 0.994537 -0.028313	0.016890 0.984177 0.994606 0.014187	-0.006675 0.994269 0.995182 -0.009938	0 0.006600 9999
1 26	20 20	1 26	0.204628 0.858168 0.930988 0.038948	0.088643 0.968569 0.975420 0.047908	0.000928 0.994436 0.989235 0.001569	0.003764 0.994931 0.989199 0.004796	0.016013 0.987492 0.990684 0.003559	0.000816 0.989726 0.993694 -0.002366	0.008201 0.994214 0.991781 0.002879	0.052613 0.982721 0.981711 0.031607	-0.004265 0.994038 0.994734 -0.006201	0.013679 0.985129 0.995237 0.007079	0.057217 0.959879 0.972522 0.015688	0.012935 0.984177 0.987526 -0.000128	0.000266 0.994269 0.995889 -0.000574	0 0.038948 -9
1 27	20 20	1 27	0.145095 0.858168 0.892983 0.010618	-0.020752 0.968569 0.986750 -0.002410	0.016209 0.994436 0.949171 0.014552	0.011301 0.994931 0.952012 0.010080	0.016349 0.987492 0.992627 0.012145	-0.020731 0.989726 0.991890 -0.019462	0.005972 0.994214 0.991748 0.007985	-0.006618 0.982721 0.991115 -0.010289	0.012778 0.994038 0.991579 0.011816	0.010398 0.985129 0.992071 0.007037	-0.011332 0.959879 0.991616 0.000990	-0.024848 0.984177 0.977098 -0.006738	0.018623 0.994269 0.993172 0.017823	0 0.010618 9999
1 28	20 20	1 28	0.217269 0.858168 0.917792 0.035956	-0.008800 0.968569 0.994816 -0.003184	0.008692 0.994436 0.974110 0.011314	0.013298 0.994931 0.976075 0.014608	0.035989 0.987492 0.978822 0.015969	-0.032516 0.989726 0.984813 -0.024169	0.016513 0.994214 0.971829 0.003050	-0.013448 0.982721 0.992493 -0.011221	0.020294 0.994038 0.993299 0.017310	0.017314 0.985129 0.994502 0.008071	-0.021686 0.959879 0.990573 -0.006216	-0.034380 0.984177 0.981117 -0.018725	0.016730 0.994269 0.995199 0.015221	0 0.035956 -9
1 29	20 19	1 29	0.215515 0.858168 0.912397 0.026470	-0.014901 0.968569 0.994212 -0.012405	-0.001134 0.994436 0.973605 0.000359	-0.002067 0.994931 0.974394 -0.001235	0.018238 0.987492 0.985635 0.000947	0.000103 0.989726 0.989312 0.007031	-0.002893 0.994214 0.988376 -0.003941	-0.014291 0.982721 0.994620 -0.013068	0.015468 0.994038 0.994434 0.010684	0.009566 0.985129 0.992498 -0.000376	0.051839 0.959879 0.980169 0.016470	-0.003043 0.984177 0.991138 -0.009874	0.002699 0.994269 0.996030 0.000433	0 0.026470 9999
1 30	20 11	1 30	0.164514 0.858168 0.941609 0.019683	-0.022253 0.968569 0.993317 -0.020868	0.000410 0.994436 0.995360 0.000510	0.000971 0.994931 0.994462 0.001501	-0.016429 0.987492 0.986910 -0.008389	-0.006196 0.989726 0.991475 -0.001191	0.010536 0.994214 0.986809 0.009013	-0.021613 0.982721 0.992626 -0.015169	-0.002511 0.994038 0.990770 -0.003019	-0.031031 0.985129 0.987794 -0.022098	-0.001608 0.959879 0.992507 0.003146	0.000648 0.984177 0.993248 -0.003151	-0.006507 0.994269 0.994663 -0.009384	0 0.019683 9999
1 31	20 20	1 31	0.195652 0.858168 0.897310 0.013365	-0.015308 0.968569 0.993504 -0.006626	-0.010848 0.994436 0.990418 -0.010543	-0.011803 0.994931 0.991807 -0.012356	-0.015933 0.987492 0.989812 -0.008354	-0.021230 0.989726 0.986866 -0.013725	0.003155 0.994214 0.990601 0.004441	-0.020063 0.982721 0.989803 -0.010257	-0.010387 0.994038 0.992399 -0.013278	-0.014700 0.985129 0.991055 -0.013284	-0.040921 0.959879 0.992771 -0.029122	-0.000673 0.984177 0.992624 -0.004089	-0.000564 0.994269 0.993714 0.002966	0 0.013365 9999
1 32	20 20	1 32	0.221357 0.858168 0.901725 0.019094	0.015606 0.968569 0.993330 0.009828	-0.007986 0.994436 0.972791 -0.008088	-0.008321 0.994931 0.975451 -0.008909	0.047985 0.987492 0.975967 0.026460	-0.026940 0.989726 0.989696 -0.019039	0.022424 0.994214 0.976431 0.013144	0.004446 0.982721 0.989845 -0.006033	0.011466 0.994038 0.994983 0.010068	0.032183 0.985129 0.992099 0.019595	-0.012958 0.959879 0.993668 -0.009245	-0.034126 0.984177 0.986765 -0.023663	0.010888 0.994269 0.996657 0.010389	0 0.019094 9999
1 33	20 20	1 33	0.235036 0.858168 0.892625 0.035202	0.018271 0.968569 0.990270 -0.002995	-0.006492 0.994436 0.972108 -0.005813	-0.010739 0.994931 0.973011 -0.010693	0.016172 0.987492 0.990820 0.005566	-0.003632 0.989726 0.989709 0.000680	0.013728 0.994214 0.989659 0.012172	0.005049 0.982721 0.991012 0.000862	0.007952 0.994038 0.990963 0.010364	0.039845 0.985129 0.990199 0.025776	0.057322 0.959879 0.989429 0.034861	0.038637 0.984177 0.988989 0.020895	-0.001126 0.994269 0.991969 0.001949	0 0.035202 -9
1 34	20 19	1 34	0.179039 0.858168 0.920212 0.006865	0.000200 0.968569 0.992011 -0.001118	-0.005689 0.994436 0.996890 -0.006100	-0.005710 0.994931 0.997877 -0.005669	0.001044 0.987492 0.992628 0.005989	0.014064 0.989726 0.994562 0.013467	-0.014791 0.994214 0.983517 -0.007039	-0.003318 0.982721 0.992057 -0.000139	-0.002895 0.994038 0.993504 -0.004950	-0.035559 0.985129 0.984646 -0.019840	-0.024981 0.959879 0.991465 -0.011969	0.011976 0.984177 0.993148 0.012271	0.012265 0.994269 0.993569 0.009563	0 0.006865 9999
1 35	20 20	1 35	0.098332 0.858168 0.951207 0.001974	-0.033698 0.968569 0.987044 -0.016008	0.005663 0.994436 0.992217 0.005384	-0.005777 0.994931 0.981987 -0.006647	-0.011245 0.987492 0.992877 -0.005489	-0.005423 0.989726 0.992791 -0.003810	-0.020682 0.994214 0.994156 -0.019301	-0.017012 0.982721 0.990490 -0.010384	-0.011083 0.994038 0.988978 -0.005235	-0.000885 0.985129 0.992930 -0.008176	-0.008784 0.959879 0.995623 -0.010514	-0.027247 0.984177 0.992524 -0.032988	-0.005891 0.994269 0.996834 -0.007173	0 0.001974 9999
1 36	20 20	1 36	0.152500 0.858168 0.935728 -0.002977	0.080597 0.968569 0.977881 0.047072	0.009579 0.994436 0.988791 0.010792	0.009297 0.994931 0.989398 0.010297	-0.011504 0.987492 0.993412 -0.007926	0.031278 0.989726 0.981093 0.016096	-0.000979 0.994214 0.992841 -0.002495	0.036637 0.982721 0.980202 0.018322	0.016763 0.994038 0.992307 0.012254	-0.001369 0.985129 0.995244 -0.009332	-0.013588 0.959879 0.991903 -0.011103	0.027417 0.984177 0.988729 0.017731	0.004889 0.994269 0.992783 0.001330	0 0.000000 9999
1 37	20 20	1 37	0.212617 0.858168 0.908478 0.025295	-0.008886 0.968569 0.990726 -0.002834	-0.011589 0.994436 0.983402 -0.013081	-0.009856 0.994931 0.986368 -0.012857	-0.000301 0.987492 0.993048 -0.002404	-0.009151 0.989726 0.992452 -0.011621	0.004527 0.994214 0.991327 0.001087	0.041312 0.982721 0.986831 0.026561	-0.004071 0.994038 0.989673 0.000985	0.017917 0.985129 0.993032 0.006117	-0.027804 0.959879 0.992988 -0.027797	-0.024194 0.984177 0.984783 -0.016001	-0.018608 0.994269 0.995551 -0.017373	0 0.025295 9999
1 38	20 20	1 38	0.210611 0.858168 0.897366 0.009107	0.053249 0.968569 0.988646 0.027857	-0.003342 0.994436 0.980696 -0.002937	-0.002192 0.994931 0.980995 -0.002823	0.027444 0.987492 0.981206 0.006647	-0.008935 0.989726 0.993996 -0.004844	0.006511 0.994214 0.987063 -0.002254	0.048323 0.982721 0.982715 0.027283	0.002041 0.994038 0.990776 -0.003012	0.024835 0.985129 0.990690 0.012131	-0.028998 0.959879 0.993261 -0.020023	-0.027893 0.984177 0.985570 -0.012924	-0.021252 0.994269 0.994159 -0.021211	0 0.009107 9999
1 39	20 20	1 39	0.196947 0.858168 0.905512 0.016603	0.000995 0.968569 0.990476 -0.007701	0.002615 0.994436 0.989437 0.003037	0.003648 0.994931 0.991685 0.004114	0.008047 0.987492 0.993547 0.008278	0.007806 0.989726 0.992355 0.003384	0.016571 0.994214 0.993625 0.016003	0.016804 0.982721 0.990306 0.008628	-0.006104 0.994038 0.992279 -0.003451	0.004455 0.985129 0.992896 -0.000649	0.001785 0.959879 0.993958 -0.002242	0.017941 0.984177 0.990407 0.011101	-0.009615 0.994269 0.995799 -0.007935	0 0.016603 9999
1 40	20 20	1 40	0.213127 0.858168 0.896101 0.010399	0.034030 0.968569 0.990025 0.013768	-0.004827 0.994436 0.986895 -0.003712	-0.006103 0.994931 0.986892 -0.006234	-0.008121 0.987492 0.992829 -0.009070	-0.012980 0.989726 0.991914 -0.006426	0.005231 0.994214 0.992619 -0.000338	-0.009103 0.982721 0.991993 -0.009902	-0.007009 0.994038 0.994123 -0.005869	0.014915 0.985129 0.992504 0.003164	-0.024977 0.959879 0.993227 -0.025786	-0.025749 0.984177 0.992721 -0.022345	-0.005021 0.994269 0.994622 -0.006396	0 0.010399 9999
1 41	20 20	1 41	0.158986 0.858168 0.910400 -0.011435	0.059525 0.968569 0.974518 0.022248	-0.001196 0.994436 0.990702 -0.001007	-0.006515 0.994931 0.989500 -0.006203	0.010143 0.987492 0.993671 0.008846	0.026169 0.989726 0.994006 0.025979	-0.006845 0.994214 0.992982 -0.010160	0.024019 0.982721 0.993466 0.017076	0.007934 0.994038 0.993319 0.004195	0.006601 0.985129 0.993962 0.003669	-0.024373 0.959879 0.989425 -0.021535	0.030153 0.984177 0.987319 0.017693	-0.003595 0.994269 0.995405 -0.005696	0 0.000000 9999
1 42	20 20	1 42	0.181663 0.858168 0.919187 0.016774	0.026768 0.968569 0.989495 0.006098	0.002358 0.994436 0.988085 0.001560	0.005015 0.994931 0.988531 0.003555	0.023931 0.987492 0.989940 0.014095	-0.007208 0.989726 0.991685 -0.006317	0.006732 0.994214 0.991385 0.001954	0.030154 0.982721 0.988787 0.018274	-0.006240 0.994038 0.994838 -0.007697	0.024021 0.985129 0.992936 0.013763	0.052598 0.959879 0.989581 0.035494	-0.000252 0.984177 0.991541 0.003719	-0.002205 0.994269 0.993923 -0.004589	0 0.016774 9999
1 43	20 20	1 43	0.183414 0.858168 0.909090 0.009593	0.037668 0.968569 0.989505 0.023543	0.005789 0.994436 0.977882 0.008112	0.005683 0.994931 0.978623 0.007841	0.018582 0.987492 0.990857 0.008971	0.016936 0.989726 0.992671 0.012383	0.018984 0.994214 0.993414 0.018289	0.022591 0.982721 0.987871 0.009493	0.007289 0.994038 0.993964 0.002145	0.013425 0.985129 0.991088 0.003027	0.023945 0.959879 0.989359 0.005184	-0.002090 0.984177 0.992360 0.001131	0.011610 0.994269 0.995116 0.011505	0 0.009593 9999
1 44	20 20	1 44	0.146161 0.858168 0.884448 -0.003130	0.001015 0.968569 0.990309 -0.004218	0.004601 0.994436 0.973061 0.006532	0.007529 0.994931 0.971336 0.008510	0.002841 0.987492 0.991080 -0.002946	0.023204 0.989726 0.986230 0.014610	-0.002875 0.994214 0.991965 0.001448	0.028605 0.982721 0.984695 0.014228	0.003028 0.994038 0.993091 0.000517	0.005623 0.985129 0.993772 -0.002206	0.059599 0.959879 0.977813 0.036749	-0.000195 0.984177 0.987564 -0.006992	-0.004502 0.994269 0.994312 -0.008148	0 0.000000 9999
1 45	20 19	1 45	0.160256 0.858168 0.920244 0.011736	0.018842 0.968569 0.988532 0.001818	-0.020970 0.994436 0.989172 -0.020544	-0.021285 0.994931 0.991404 -0.021105	0.021784 0.987492 0.991568 0.013620	-0.002553 0.989726 0.994362 -0.005010	-0.009069 0.994214 0.992173 -0.007616	0.006661 0.982721 0.991921 0.001685	0.022371 0.994038 0.993484 0.022126	0.014460 0.985129 0.993508 0.007399	0.051383 0.959879 0.983404 0.021289	0.023360 0.984177 0.983382 0.013502	0.020864 0.994269 0.994269 0.018153	0 0.011736 9999
1 46	20 15	1 46	0.167940 0.858168 0.921989 0.006230	0.016764 0.968569 0.989904 0.021813	0.000623 0.994436 0.996301 -0.001440	0.000563 0.994931 0.994806 -0.000746	-0.005542 0.987492 0.992345 -0.004161	0.014666 0.989726 0.993140 0.013461	-0.020340 0.994214 0.989063 -0.014269	0.008071 0.982721 0.989458 0.014239	0.012148 0.994038 0.979385 0.010684	-0.028026 0.985129 0.989268 -0.020073	0.005543 0.959879 0.995894 0.008828	0.001397 0.984177 0.993822 -0.001420	0.009671 0.994269 0.993290 0.010201	0 0.006230 9999
1 47	20 20	1 47	0.133277 0.858168 0.902289 -0.000192	0.021642 0.968569 0.986354 0.014656	-0.003466 0.994436 0.955351 -0.000567	-0.006867 0.994931 0.948081 -0.006276	0.018965 0.987492 0.989864 0.009768	0.013922 0.989726 0.993960 0.014614	0.009328 0.994214 0.990846 0.004794	0.013626 0.982721 0.990743 0.004895	0.014849 0.994038 0.991138 0.011291	0.032026 0.985129 0.991981 0.022732	0.007292 0.959879 0.988345 0.001147	-0.015014 0.984177 0.977827 -0.007979	-0.002874 0.994269 0.995562 -0.002143	0 0.000000 9999
1 48	20 20	1 48	0.151775 0.858168 0.921009 0.010948	0.015019 0.968569 0.993550 0.007220	0.011685 0.994436 0.988186 0.010019	0.017342 0.994931 0.987889 0.015454	-0.025835 0.987492 0.993786 -0.019695	0.020037 0.989726 0.991973 0.019359	-0.019848 0.994214 0.985333 -0.011926	-0.023497 0.982721 0.992427 -0.016272	-0.000176 0.994038 0.991796 -0.003904	-0.020123 0.985129 0.992475 -0.010056	0.000716 0.959879 0.987303 -0.006163	0.034269 0.984177 0.986502 0.024946	0.011833 0.994269 0.991493 0.006681	0 0.010948 9999
1 49	20 20	1 49	0.150521 0.858168 0.917686 0.005549	-0.027817 0.968569 0.987948 -0.015044	-0.004825 0.994436 0.980807 -0.004260	-0.007856 0.994931 0.982380 -0.008892	0.007669 0.987492 0.991064 0.006435	0.006180 0.989726 0.994327 0.004970	-0.000244 0.994214 0.993132 -0.003078	0.014504 0.982721 0.990955 0.006717	-0.010752 0.994038 0.989079 -0.005380	0.019983 0.985129 0.992398 0.010719	-0.052773 0.959879 0.990139 -0.037211	0.005130 0.984177 0.983609 -0.002534	-0.007194 0.994269 0.992978 -0.001964	0 0.005549 9999
1 50	20 9	1 50	0.181583 0.858168 0.930002 0.010341	-0.024413 0.968569 0.987906 -0.016703	0.022011 0.994436 0.705632 0.014223	-0.004338 0.994931 0.975377 -0.006202	-0.026570 0.987492 0.986806 -0.010234	0.003165 0.989726 0.991677 -0.003966	-0.002915 0.994214 0.987264 0.003684	-0.047553 0.982721 0.981243 -0.024958	0.000017 0.994038 0.985302 -0.001400	-0.015014 0.985129 0.990449 -0.004939	0.009279 0.959879 0.993073 0.014367	0.005671 0.984177 0.747328 -0.000966	0.016482 0.994269 0.993692 0.014493	0 0.010341 9999
1 51	20 20	1 51	0.148925 0.858168 0.929507 0.000022	0.033152 0.968569 0.990978 0.016240	-0.007771 0.994436 0.983743 -0.008691	-0.004690 0.994931 0.984894 -0.005749	0.033853 0.987492 0.987209 0.018269	0.004481 0.989726 0.993155 0.000304	0.018739 0.994214 0.986497 0.010266	0.037432 0.982721 0.985176 0.018524	0.007353 0.994038 0.992659 0.004342	0.040663 0.985129 0.991661 0.032812	0.025406 0.959879 0.985299 0.003176	-0.010605 0.984177 0.992790 -0.011085	0.000870 0.994269 0.995341 -0.000233	0 0.000022 9999
1 52	20 20	1 52	0.148887 0.858168 0.927890 0.004430	-0.021426 0.968569 0.988688 0.000156	-0.010224 0.994436 0.977193 -0.012063	-0.011865 0.994931 0.979716 -0.012064	-0.003236 0.987492 0.994306 -0.005134	0.012108 0.989726 0.993061 0.007377	-0.014734 0.994214 0.993033 -0.013553	0.008206 0.982721 0.994241 0.004347	0.008514 0.994038 0.995505 0.007301	0.013844 0.985129 0.993294 0.005909	0.019217 0.959879 0.993392 0.015952	0.022700 0.984177 0.989893 0.029614	0.005796 0.994269 0.995857 0.008099	0 0.004430 9999
1 53	20 12	1 53	0.131591 0.858168 0.954810 0.004297	-0.023119 0.968569 0.990968 -0.002820	0.012332 0.994436 0.711149 0.000137	0.000900 0.994931 0.999697 0.001182	-0.029060 0.987492 0.985663 -0.016820	-0.005631 0.989726 0.988090 0.006086	0.018314 0.994214 0.986232 0.011232	-0.011249 0.982721 0.991906 -0.003516	-0.006545 0.994038 0.987956 -0.007825	-0.023550 0.985129 0.992945 -0.016770	-0.020041 0.959879 0.987348 -0.013505	0.005214 0.984177 0.762620 -0.001628	-0.013843 0.994269 0.995064 -0.015880	0 0.004297 9999
1 54	20 16	1 54	0.063844 0.858168 0.967691 -0.007005	-0.022632 0.968569 0.980589 0.001459	0.018981 0.994436 0.969515 0.015933	0.019657 0.994931 0.981094 0.017602	-0.000081 0.987492 0.990619 0.008420	-0.017210 0.989726 0.993692 -0.016745	-0.007328 0.994214 0.992318 -0.002891	-0.014090 0.982721 0.989803 -0.004984	-0.001298 0.994038 0.984067 -0.000213	0.004208 0.985129 0.996247 0.000574	-0.033423 0.959879 0.985341 -0.017178	-0.018528 0.984177 0.968908 -0.003810	-0.002176 0.994269 0.996548 -0.001405	0 0.000000 9999
1 55	20 19	1 55	0.197208 0.858168 0.929667 0.027434	-0.061067 0.968569 0.982569 -0.026315	-0.013960 0.994436 0.971732 -0.017455	-0.014638 0.994931 0.973663 -0.016487	0.037612 0.987492 0.978696 0.018503	-0.018753 0.989726 0.993410 -0.011804	-0.008369 0.994214 0.993077 -0.010467	-0.000577 0.982721 0.994664 -0.004958	0.013264 0.994038 0.993489 0.012174	0.010751 0.985129 0.991824 0.003632	-0.013985 0.959879 0.993767 -0.001669	-0.026441 0.984177 0.981248 -0.009671	0.007561 0.994269 0.996210 0.004853	0 0.027434 9999
1 56	20 20	1 56	0.162378 0.858168 0.900566 0.029526	0.041272 0.968569 0.985608 0.024205	0.007394 0.994436 0.967101 0.005844	0.006763 0.994931 0.967445 0.005029	0.018417 0.987492 0.987973 0.008710	-0.024252 0.989726 0.984157 -0.018019	0.003469 0.994214 0.987032 -0.002304	0.006372 0.982721 0.992265 0.000129	-0.009607 0.994038 0.994979 -0.013316	0.022586 0.985129 0.989460 0.010231	-0.033018 0.959879 0.987789 -0.015037	-0.022354 0.984177 0.969326 -0.009940	0.013682 0.994269 0.992854 0.013570	0 0.029526 9999
1 57	20 17	1 57	0.157822 0.858168 0.950082 0.016898	-0.001541 0.968569 0.992764 0.000135	0.025625 0.994436 0.991046 0.024257	0.008115 0.994931 0.991922 0.007139	-0.010113 0.987492 0.992441 -0.001484	-0.004491 0.989726 0.991166 -0.000863	0.009778 0.994214 0.991020 0.009769	-0.021985 0.982721 0.989786 -0.007838	0.022715 0.994038 0.993466 0.020814	-0.022029 0.985129 0.987303 -0.007467	-0.016721 0.959879 0.996853 -0.008273	0.028541 0.984177 0.987364 0.029066	-0.002848 0.994269 0.992553 -0.004916	0 0.016898 9999
1 58	20 20	1 58	0.220102 0.858168 0.906480 0.039732	0.068843 0.968569 0.981807 0.036527	0.005701 0.994436 0.984439 0.006534	0.006584 0.994931 0.986127 0.007696	0.009333 0.987492 0.992083 0.004025	0.007702 0.989726 0.991739 0.010983	0.009980 0.994214 0.985974 0.006388	0.032978 0.982721 0.992099 0.025049	0.004206 0.994038 0.995511 0.003090	0.029399 0.985129 0.990642 0.015404	-0.000351 0.959879 0.993233 0.002488	-0.000768 0.984177 0.992600 0.000430	0.030756 0.994269 0.995219 0.029256	0 0.039732 -9
1 59	20 20	1 59	0.240360 0.858168 0.894513 0.039043	0.057545 0.968569 0.983922 0.026582	0.003688 0.994436 0.983151 0.003952	0.006113 0.994931 0.982872 0.005540	0.022502 0.987492 0.990787 0.011280	0.016688 0.989726 0.993076 0.018883	0.036097 0.994214 0.986449 0.028518	0.028556 0.982721 0.991509 0.018182	-0.007612 0.994038 0.993364 -0.009100	0.027035 0.985129 0.991480 0.014674	0.027627 0.959879 0.993680 0.028979	0.020750 0.984177 0.993940 0.022967	0.015306 0.994269 0.993241 0.012262	0 0.039043 -9
1 60	20 20	1 60	0.227032 0.858168 0.880660 0.002170	0.088887 0.968569 0.970178 0.044704	-0.014914 0.994436 0.984386 -0.016014	-0.015966 0.994931 0.985276 -0.016677	0.007134 0.987492 0.989812 -0.002044	-0.005086 0.989726 0.984259 0.008293	0.003409 0.994214 0.982823 -0.005821	0.025199 0.982721 0.987855 0.019886	0.038192 0.994038 0.991557 0.035168	0.026551 0.985129 0.988183 0.012031	-0.045316 0.959879 0.990042 -0.025607	-0.022598 0.984177 0.989024 -0.019906	0.022061 0.994269 0.991417 0.019736	0 0.002170 9999
1 61	20 20	1 61	0.207620 0.858168 0.901962 0.020091	0.105605 0.968569 0.970341 0.065737	-0.002765 0.994436 0.993780 -0.004591	-0.005736 0.994931 0.992934 -0.007570	-0.005676 0.987492 0.991799 -0.012619	0.048313 0.989726 0.981408 0.038304	0.004553 0.994214 0.989685 -0.002327	0.047711 0.982721 0.981669 0.029748	0.016435 0.994038 0.984239 0.010053	0.017817 0.985129 0.990257 0.002320	-0.050092 0.959879 0.990300 -0.032960	0.043619 0.984177 0.986474 0.027667	0.004025 0.994269 0.993741 -0.002046	0 0.020091 9999
1 62	20 20	1 62	0.259911 0.858168 0.864901 0.031947	0.071365 0.968569 0.975652 0.031269	-0.007551 0.994436 0.990471 -0.008563	-0.002002 0.994931 0.990118 -0.003658	-0.001010 0.987492 0.987583 -0.008207	0.024892 0.989726 0.989353 0.024166	-0.002669 0.994214 0.990302 -0.007604	0.039410 0.982721 0.983306 0.029545	0.005907 0.994038 0.982836 0.003863	0.017807 0.985129 0.989793 0.005495	0.095757 0.959879 0.974260 0.055262	0.019832 0.984177 0.984689 0.004709	0.010400 0.994269 0.995609 0.009419	0 0.031947 9999
1 63	20 20	1 63	0.266169 0.858168 0.864034 0.042738	0.050328 0.968569 0.981888 0.014446	-0.001027 0.994436 0.990073 -0.001698	-0.002943 0.994931 0.990318 -0.003773	0.022596 0.987492 0.987672 0.011692	0.018075 0.989726 0.990270 0.016088	0.002271 0.994214 0.988954 0.000198	0.024741 0.982721 0.982165 0.009293	0.014479 0.994038 0.994359 0.012626	0.040073 0.985129 0.989290 0.026838	0.087612 0.959879 0.970132 0.036452	0.018776 0.984177 0.987646 0.008805	0.022602 0.994269 0.993840 0.023098	0 0.042738 -9
1 64	20 20	1 64	0.243966 0.858168 0.888539 0.059716	0.037732 0.968569 0.992013 0.019428	0.018756 0.994436 0.991780 0.019133	0.016151 0.994931 0.992606 0.016335	0.018258 0.987492 0.988088 0.005944	0.018021 0.989726 0.978344 0.005840	0.016904 0.994214 0.980883 0.008455	0.045208 0.982721 0.979530 0.022944	-0.012007 0.994038 0.993843 -0.015102	0.037262 0.985129 0.990646 0.024163	0.004505 0.959879 0.991791 0.007972	0.031360 0.984177 0.988720 0.016354	0.016160 0.994269 0.995216 0.015491	0 0.059716 -9
1 65	20 20	1 65	0.235443 0.858168 0.885902 0.021306	0.023101 0.968569 0.992272 0.007032	-0.004433 0.994436 0.982091 -0.002043	-0.004852 0.994931 0.982245 -0.003323	0.031258 0.987492 0.982872 0.015172	-0.027158 0.989726 0.993809 -0.028108	-0.001178 0.994214 0.990605 -0.001553	0.017688 0.982721 0.988029 0.004866	0.014575 0.994038 0.992894 0.011117	0.019703 0.985129 0.991780 0.012780	0.056266 0.959879 0.983746 0.020920	0.000332 0.984177 0.994687 -0.003886	0.010018 0.994269 0.994399 0.010197	0 0.021306 9999
1 66	20 20	1 66	0.218633 0.858168 0.902591 0.018903	0.008668 0.968569 0.988391 0.019243	0.008543 0.994436 0.994207 0.009280	0.009045 0.994931 0.993936 0.009111	-0.024465 0.987492 0.981471 -0.013162	-0.002223 0.989726 0.990756 -0.004955	-0.013875 0.994214 0.988618 -0.008748	0.002142 0.982721 0.989267 0.000635	-0.007012 0.994038 0.982429 0.003414	-0.001060 0.985129 0.991314 -0.003258	-0.014875 0.959879 0.993263 -0.013112	0.012286 0.984177 0.991775 0.003005	0.007139 0.994269 0.995371 0.008037	0 0.018903 9999
1 67	20 19	1 67	0.157531 0.858168 0.930068 0.018430	-0.007259 0.968569 0.992944 0.001068	-0.010040 0.994436 0.994547 -0.012182	-0.007063 0.994931 0.995357 -0.009009	-0.011007 0.987492 0.991490 -0.005536	0.021488 0.989726 0.994448 0.016499	-0.013929 0.994214 0.983333 -0.005978	-0.025555 0.982721 0.984803 -0.009976	0.005616 0.994038 0.994302 0.001963	-0.018622 0.985129 0.983954 -0.005504	0.000983 0.959879 0.991756 0.011407	0.000529 0.984177 0.991937 -0.001964	-0.014374 0.994269 0.989249 -0.016976	0 0.018430 9999
1 68	20 19	1 68	0.227640 0.858168 0.907810 0.036782	-0.008513 0.968569 0.990039 -0.005763	0.032176 0.994436 0.981598 0.033221	0.034207 0.994931 0.981606 0.034543	0.028693 0.987492 0.980661 0.015090	-0.007990 0.989726 0.991203 -0.003112	0.024342 0.994214 0.989322 0.026161	0.008784 0.982721 0.988133 0.003667	-0.012171 0.994038 0.991845 -0.011272	0.026104 0.985129 0.989588 0.017452	0.066170 0.959879 0.984252 0.032562	0.028637 0.984177 0.991309 0.023446	0.015077 0.994269 0.992059 0.018259	0 0.036782 -9
1 69	20 19	1 69	0.132376 0.858168 0.900806 -0.017837	-0.003085 0.968569 0.989291 -0.010443	-0.019069 0.994436 0.990154 -0.018558	-0.019007 0.994931 0.989954 -0.018655	0.015373 0.987492 0.988365 0.011134	0.009862 0.989726 0.992216 0.006169	-0.006663 0.994214 0.987531 0.002905	0.002074 0.982721 0.992335 0.001812	0.008348 0.994038 0.991919 0.005532	0.031346 0.985129 0.993000 0.026094	0.038150 0.959879 0.973224 0.005239	0.005971 0.984177 0.979323 -0.004890	-0.003591 0.994269 0.994534 -0.001730	0 0.000000 9999
1 70	20 19	1 70	0.208010 0.858168 0.909722 0.021789	0.057380 0.968569 0.983848 0.027353	0.011225 0.994436 0.987381 0.013690	0.008377 0.994931 0.988547 0.009512	0.000152 0.987492 0.986418 0.008834	0.006336 0.989726 0.994039 0.002409	-0.016478 0.994214 0.981263 -0.006440	-0.016739 0.982721 0.990876 -0.011248	0.022368 0.994038 0.991935 0.018740	-0.046086 0.985129 0.981518 -0.026079	-0.034426 0.959879 0.987022 -0.029287	0.022735 0.984177 0.990172 0.013268	0.015544 0.994269 0.994126 0.013352	0 0.021789 9999
1 71	20 20	1 71	0.135640 0.858168 0.916356 -0.000401	-0.035788 0.968569 0.984660 -0.006230	0.007064 0.994436 0.984156 0.006834	-0.000986 0.994931 0.983450 -0.000744	0.012465 0.987492 0.993013 0.008166	0.034893 0.989726 0.990054 0.032233	0.009751 0.994214 0.989676 0.007220	0.037020 0.982721 0.992860 0.032763	0.008829 0.994038 0.994403 0.007604	0.018296 0.985129 0.994744 0.010965	-0.038196 0.959879 0.991355 -0.022202	-0.016085 0.984177 0.983909 -0.005910	-0.013717 0.994269 0.995324 -0.013165	0 0.000000 9999
1 72	20 19	1 72	0.132302 0.858168 0.931733 0.005259	0.073191 0.968569 0.977670 0.040451	0.001951 0.994436 0.992188 0.002157	0.002423 0.994931 0.991699 0.001632	-0.009901 0.987492 0.990571 -0.000820	0.008246 0.989726 0.983306 -0.002609	0.028953 0.994214 0.987591 0.024815	0.025929 0.982721 0.982736 0.009917	0.002456 0.994038 0.995328 0.002080	0.016915 0.985129 0.992501 0.010622	-0.045313 0.959879 0.991580 -0.027907	0.041397 0.984177 0.985834 0.027920	0.020526 0.994269 0.996312 0.020264	0 0.005259 9999
1 73	20 20	1 73	0.224900 0.858168 0.902777 0.024472	0.033771 0.968569 0.991234 0.013624	0.008111 0.994436 0.989576 0.009780	0.009476 0.994931 0.989302 0.010076	-0.027598 0.987492 0.988396 -0.020857	0.018401 0.989726 0.991843 0.020311	-0.003032 0.994214 0.987889 0.003448	-0.006877 0.982721 0.987701 0.005462	0.013216 0.994038 0.994695 0.010987	-0.027408 0.985129 0.991619 -0.017029	0.003730 0.959879 0.993687 0.007519	0.004483 0.984177 0.990266 -0.006370	0.002278 0.994269 0.996452 0.003718	0 0.024472 9999
1 74	20 12	1 74	0.070971 0.858168 0.959644 0.001579	0.052480 0.968569 0.965492 0.025517	0.016625 0.994436 0.976758 0.017500	0.016754 0.994931 0.986143 0.019897	0.015578 0.987492 0.993534 0.017872	0.025288 0.989726 0.978439 0.021676	-0.007136 0.994214 0.990870 -0.009637	0.032159 0.982721 0.981801 0.020269	-0.000487 0.994038 0.985540 0.000034	0.016441 0.985129 0.973946 0.009254	-0.007092 0.959879 0.984727 0.008621	0.040424 0.984177 0.952420 0.033194	0.003941 0.994269 0.986430 0.001338	0 0.001579 9999
1 75	20 9	1 75	0.082464 0.858168 0.967518 -0.004064	-0.017098 0.968569 0.974218 0.010625	0.002485 0.994436 0.866495 0.004217	0.001933 0.994931 0.990036 0.001922	0.015898 0.987492 0.988942 0.014124	-0.011457 0.989726 0.979417 -0.024878	-0.034275 0.994214 0.976836 -0.028679	0.027685 0.982721 0.983393 0.011577	-0.009056 0.994038 0.979568 -0.001500	0.021554 0.985129 0.992362 0.013102	-0.022985 0.959879 0.930265 0.012348	0.026489 0.984177 0.776343 -0.018883	0.003697 0.994269 0.986832 0.001203	0 0.000000 9999
1 76	20 17	1 76	0.206761 0.858168 0.914317 0.019290	-0.058468 0.968569 0.979371 -0.030033	0.003061 0.994436 0.959756 0.009181	-0.000187 0.994931 0.970508 0.005712	0.031668 0.987492 0.986254 0.022742	-0.004195 0.989726 0.991478 -0.000018	0.012315 0.994214 0.990713 0.009032	0.027309 0.982721 0.991366 0.021447	0.028101 0.994038 0.988950 0.021403	0.048512 0.985129 0.987510 0.037003	-0.054794 0.959879 0.988440 -0.026433	-0.037162 0.984177 0.983914 -0.021928	-0.004053 0.994269 0.988167 0.001064	0 0.019290 9999
1 77	20 5	1 77	0.170260 0.858168 0.939403 0.012575	-0.044784 0.968569 0.984516 -0.025380	-0.001521 0.994436 0.851133 -0.001282	0.001325 0.994931 0.996005 0.002484	-0.038540 0.987492 0.963200 -0.009167	0.002865 0.989726 0.990455 0.005315	-0.002103 0.994214 0.993233 0.001437	0.002056 0.982721 0.984219 0.000388	-0.019247 0.994038 0.981946 -0.014837	0.005126 0.985129 0.989155 0.001486	-0.103277 0.959879 0.887297 -0.052198	0.063218 0.984177 0.778328 0.035293	0.024663 0.994269 0.993955 0.020206	0 0.012575 9999
2 3	14 20	2 3	0.263552 0.871634 0.897364 0.077313	-0.006403 0.995516 0.990673 -0.001735	-0.015203 0.993053 0.989473 -0.021234	-0.015799 0.993000 0.990017 -0.020961	-0.006067 0.979722 0.983992 -0.031352	0.015745 0.992189 0.985796 0.027697	-0.063867 0.985040 0.979840 -0.048149	-0.043152 0.992840 0.977903 -0.034709	0.022531 0.992434 0.993313 0.018665	-0.002671 0.992386 0.988122 -0.011537	-0.038749 0.967212 0.993513 -0.037247	0.031224 0.984163 0.992432 0.021846	0.014215 0.993162 0.995010 0.010227	0 0.077313 -9
2 4	14 20	2 4	0.232824 0.871634 0.884690 0.027431	-0.000447 0.995516 0.992815 0.000492	-0.025274 0.993053 0.996483 -0.027306	-0.023932 0.993000 0.996355 -0.025794	-0.053630 0.979722 0.987846 -0.034153	0.016883 0.992189 0.994677 0.020592	0.022417 0.985040 0.980659 0.003642	0.007812 0.992840 0.980500 -0.001150	0.018676 0.992434 0.991554 0.011339	-0.014225 0.992386 0.983844 -0.001355	-0.003473 0.967212 0.990335 0.012677	0.009604 0.984163 0.994439 0.001540	0.014516 0.993162 0.994754 0.012492	4 -0.030608 9999
2 5	14 20	2 5	0.278271 0.871634 0.867318 0.064269	-0.018902 0.995516 0.986614 -0.015667	-0.035032 0.993053 0.986689 -0.037223	-0.035092 0.993000 0.986435 -0.037473	0.014552 0.979722 0.983931 -0.013305	-0.013666 0.992189 0.991823 -0.010414	-0.074024 0.985040 0.987467 -0.065132	-0.039236 0.992840 0.985416 -0.031158	0.014024 0.992434 0.993477 0.011588	-0.000075 0.992386 0.989715 -0.010661	0.059066 0.967212 0.983139 0.029562	0.010507 0.984163 0.991759 0.007117	0.022643 0.993162 0.993841 0.019444	6 -0.064699 -9
2 6	14 16	2 6	0.107721 0.871634 0.941982 0.005622	-0.003345 0.995516 0.992114 -0.001976	0.006539 0.993053 0.993240 0.002427	0.006525 0.993000 0.994128 0.004325	-0.011025 0.979722 0.989549 0.004132	0.019058 0.992189 0.989337 0.017722	0.003042 0.985040 0.994454 0.009092	0.009128 0.992840 0.986994 0.005094	0.018769 0.992434 0.991111 0.012515	-0.023518 0.992386 0.987282 -0.015987	0.009011 0.967212 0.979889 0.005327	0.010420 0.984163 0.970019 -0.003996	0.005340 0.993162 0.996863 0.002868	9 -0.009480 9999
2 7	14 19	2 7	0.121678 0.871634 0.925261 0.002303	-0.002112 0.995516 0.990745 -0.001090	-0.000785 0.993053 0.988115 -0.003216	-0.001587 0.993000 0.984428 -0.002536	0.002875 0.979722 0.996063 0.004599	0.009428 0.992189 0.995349 0.012964	0.015401 0.985040 0.985958 0.001924	0.017775 0.992840 0.992314 0.017304	0.006205 0.992434 0.996429 0.004344	0.020718 0.992386 0.996421 0.018959	0.077246 0.967212 0.978239 0.045351	0.012552 0.984163 0.985687 0.001183	0.003188 0.993162 0.997509 0.003205	10 0.010220 9999
2 8	14 20	2 8	0.186128 0.871634 0.910579 0.013273	-0.008981 0.995516 0.992610 -0.006194	-0.016281 0.993053 0.987094 -0.012705	-0.015260 0.993000 0.988013 -0.011813	0.029191 0.979722 0.989212 0.013256	-0.012225 0.992189 0.991121 -0.005938	-0.047385 0.985040 0.981598 -0.029533	-0.016887 0.992840 0.989335 -0.007055	0.007048 0.992434 0.995018 0.004530	0.001743 0.992386 0.992586 -0.004014	-0.022149 0.967212 0.992414 -0.015730	0.026196 0.984163 0.990122 0.015817	0.018438 0.993162 0.994619 0.016328	6 -0.019799 9999
2 9	14 19	2 9	0.147153 0.871634 0.927161 0.001880	-0.007262 0.995516 0.991970 -0.008232	-0.001040 0.993053 0.971562 0.003854	-0.001162 0.993000 0.970728 0.001322	0.035983 0.979722 0.982165 0.011940	0.001527 0.992189 0.993035 -0.002781	-0.021233 0.985040 0.991621 -0.014230	0.007526 0.992840 0.990485 0.011920	0.002818 0.992434 0.992822 -0.002510	0.009650 0.992386 0.991561 0.001489	0.005578 0.967212 0.993504 0.000792	-0.028413 0.984163 0.985882 -0.016317	0.005078 0.993162 0.993051 0.000966	6 -0.005172 9999
2 10	14 20	2 10	0.058882 0.871634 0.908644 -0.023811	-0.005696 0.995516 0.994490 -0.002543	0.003808 0.993053 0.960125 -0.007431	0.003937 0.993000 0.960716 -0.004188	0.006781 0.979722 0.989826 -0.001312	0.021677 0.992189 0.985726 0.015670	-0.011281 0.985040 0.988287 0.000044	0.009666 0.992840 0.992608 0.009110	0.004772 0.992434 0.996505 0.001638	0.005037 0.992386 0.994428 0.002323	-0.013139 0.967212 0.991169 -0.003894	-0.017080 0.984163 0.969538 -0.009627	0.002240 0.993162 0.993978 0.000263	0 0.000000 9999
2 11	14 20	2 11	0.151818 0.871634 0.925716 -0.005245	0.013012 0.995516 0.986903 0.009671	-0.003628 0.993053 0.989591 -0.002619	-0.004062 0.993000 0.992404 -0.004284	-0.043193 0.979722 0.978503 -0.020481	0.031836 0.992189 0.990255 0.029415	0.005262 0.985040 0.993842 0.000108	0.012878 0.992840 0.988843 0.010101	-0.030313 0.992434 0.988410 -0.020379	0.015550 0.992386 0.992044 0.008548	-0.009359 0.967212 0.993917 -0.001968	0.000711 0.984163 0.989211 -0.000001	-0.003532 0.993162 0.995500 -0.004752	0 0.000000 9999
2 12	14 20	2 12	0.199740 0.871634 0.912691 0.027788	-0.010008 0.995516 0.991821 -0.009562	0.017595 0.993053 0.976868 0.017201	0.016760 0.993000 0.977155 0.016958	0.035895 0.979722 0.984010 0.018691	0.017223 0.992189 0.991653 0.013700	0.018021 0.985040 0.990760 0.021638	-0.002326 0.992840 0.989449 0.001619	0.008479 0.992434 0.994484 0.007004	0.028299 0.992386 0.990291 0.021712	-0.009680 0.967212 0.991043 -0.011611	-0.001786 0.984163 0.990923 0.002942	0.010143 0.993162 0.993085 0.009351	0 0.027788 9999
2 13	14 12	2 13	0.145126 0.871634 0.928219 0.000723	0.010900 0.995516 0.989306 0.008674	0.005351 0.993053 0.555751 0.003253	0.005396 0.993000 0.975638 0.003763	-0.037084 0.979722 0.989028 -0.022674	0.000383 0.992189 0.991737 -0.005662	-0.012018 0.985040 0.989739 -0.007814	0.010759 0.992840 0.985993 0.003573	-0.009995 0.992434 0.991605 -0.010120	-0.029510 0.992386 0.987876 -0.022989	-0.006746 0.967212 0.993723 0.003325	0.009603 0.984163 0.589748 -0.001317	0.011714 0.993162 0.993613 0.011799	9 -0.004077 9999
2 14	14 16	2 14	0.098113 0.871634 0.958364 -0.012019	0.009713 0.995516 0.995694 0.009063	0.011709 0.993053 0.995543 0.009272	0.012262 0.993000 0.994431 0.008886	-0.016989 0.979722 0.992831 -0.005559	0.025794 0.992189 0.990356 0.021765	-0.008307 0.985040 0.990933 -0.006030	0.004697 0.992840 0.990518 -0.003048	0.025780 0.992434 0.989974 0.020616	-0.021692 0.992386 0.988552 -0.011862	-0.009692 0.967212 0.997798 -0.007376	0.015660 0.984163 0.992642 0.012435	-0.005253 0.993162 0.994229 -0.006588	0 0.000000 9999
2 15	14 20	2 15	0.219844 0.871634 0.899068 0.031576	0.003911 0.995516 0.992383 0.004769	0.003368 0.993053 0.966648 -0.001245	0.006751 0.993000 0.964964 0.003181	0.034896 0.979722 0.982437 0.021521	0.025068 0.992189 0.985382 0.019434	-0.017373 0.985040 0.986265 -0.005863	0.005977 0.992840 0.990979 0.005357	0.001152 0.992434 0.994787 -0.000488	0.022075 0.992386 0.990214 0.016086	0.043722 0.967212 0.989304 0.028269	0.016298 0.984163 0.990598 0.010713	0.002153 0.993162 0.995340 0.002848	0 0.031576 9999
2 16	14 20	2 16	0.202380 0.871634 0.907831 0.017742	-0.005659 0.995516 0.989974 -0.004742	0.003734 0.993053 0.987684 0.002931	0.005507 0.993000 0.984972 0.003811	-0.035216 0.979722 0.978649 -0.009689	-0.000302 0.992189 0.994439 -0.001773	-0.008349 0.985040 0.989430 -0.010256	-0.013755 0.992840 0.991505 -0.015145	0.015102 0.992434 0.985781 0.019729	0.001632 0.992386 0.992608 0.000143	-0.021545 0.967212 0.994097 -0.011892	0.009688 0.984163 0.993106 0.001777	0.014173 0.993162 0.995380 0.013710	8 0.018709 9999
2 17	14 10	2 17	0.130236 0.871634 0.964273 0.029758	-0.007572 0.995516 0.987985 -0.005426	0.003588 0.993053 0.544056 -0.002469	0.020558 0.993000 0.991596 0.019354	-0.023013 0.979722 0.991659 -0.013564	-0.017140 0.992189 0.993218 -0.017569	0.000067 0.985040 0.994207 -0.001647	0.004891 0.992840 0.985807 -0.000664	0.000140 0.992434 0.991187 -0.002355	-0.008251 0.992386 0.987299 0.000744	-0.002933 0.967212 0.998248 0.002150	0.010989 0.984163 0.568708 0.002864	0.013100 0.993162 0.993022 0.010678	0 0.029758 9999
2 18	14 19	2 18	0.192763 0.871634 0.916927 0.018635	-0.006958 0.995516 0.990618 -0.005460	-0.010336 0.993053 0.993907 -0.009820	-0.012609 0.993000 0.994712 -0.013667	-0.002242 0.979722 0.990630 -0.000600	0.012863 0.992189 0.982639 0.003743	-0.048101 0.985040 0.990937 -0.039640	0.009189 0.992840 0.993414 0.006981	0.008101 0.992434 0.990280 0.001678	0.026706 0.992386 0.988577 0.022499	-0.037405 0.967212 0.994071 -0.022401	0.005600 0.984163 0.987515 -0.003053	-0.026454 0.993162 0.985753 -0.017579	6 -0.027179 9999
2 19	14 20	2 19	0.238518 0.871634 0.887606 0.039909	-0.003302 0.995516 0.992203 -0.003895	-0.009930 0.993053 0.967537 -0.012254	-0.010486 0.993000 0.966790 -0.011815	0.061833 0.979722 0.984221 0.045271	0.004941 0.992189 0.993226 0.001841	0.027453 0.985040 0.991725 0.022758	-0.013611 0.992840 0.992068 -0.010977	-0.006633 0.992434 0.992234 -0.006813	0.009658 0.992386 0.991185 0.006839	0.081491 0.967212 0.972495 0.042451	0.040671 0.984163 0.990510 0.029438	-0.001653 0.993162 0.995279 -0.003806	4 0.042506 86
2 20	14 20	2 20	0.189533 0.871634 0.924622 0.030278	-0.002841 0.995516 0.990371 -0.006012	0.002996 0.993053 0.977668 0.000845	0.003306 0.993000 0.979298 0.001151	0.004103 0.979722 0.992910 0.008586	-0.024867 0.992189 0.990594 -0.025883	0.018173 0.985040 0.995374 0.018135	0.011477 0.992840 0.989430 0.014661	-0.018561 0.992434 0.988539 -0.010907	0.002453 0.992386 0.989864 -0.002431	-0.010477 0.967212 0.989610 -0.006617	0.032465 0.984163 0.991587 0.022592	-0.014515 0.993162 0.992701 -0.007565	0 0.030278 9999
2 21	14 20	2 21	0.180938 0.871634 0.923848 0.019047	-0.007894 0.995516 0.991432 -0.004672	-0.021353 0.993053 0.993476 -0.019776	-0.021978 0.993000 0.994157 -0.020987	0.053478 0.979722 0.985856 0.035172	0.001478 0.992189 0.986906 0.005982	-0.027859 0.985040 0.983874 -0.009473	0.015393 0.992840 0.982994 0.026254	0.005199 0.992434 0.993813 0.002273	0.022661 0.992386 0.991914 0.017103	-0.021798 0.967212 0.994404 -0.009435	0.042108 0.984163 0.991911 0.029327	0.012866 0.993162 0.994511 0.007070	4 0.025883 9999
2 22	14 20	2 22	0.126507 0.871634 0.948278 -0.012824	-0.021878 0.995516 0.968482 -0.014137	-0.018133 0.993053 0.993836 -0.018202	-0.018204 0.993000 0.993176 -0.017797	-0.038791 0.979722 0.984969 -0.016523	-0.046297 0.992189 0.976989 -0.035776	-0.001382 0.985040 0.993102 -0.005591	-0.016016 0.992840 0.977573 -0.001199	0.004237 0.992434 0.995112 0.000675	0.000717 0.992386 0.981954 -0.003155	-0.023619 0.967212 0.994679 -0.008390	0.029555 0.984163 0.985680 0.012252	0.000172 0.993162 0.996319 -0.001976	0 0.000000 9999
2 23	14 20	2 23	0.205783 0.871634 0.898519 0.018718	-0.009442 0.995516 0.979271 -0.014326	-0.013485 0.993053 0.969328 -0.012412	-0.013924 0.993000 0.972135 -0.015527	0.035871 0.979722 0.989646 0.023626	0.009173 0.992189 0.995121 0.007029	0.020294 0.985040 0.992465 0.014010	-0.012957 0.992840 0.993334 -0.010341	0.008893 0.992434 0.993122 0.005726	0.014986 0.992386 0.989677 0.008166	0.020452 0.967212 0.990827 0.011215	-0.017582 0.984163 0.990947 -0.009857	-0.005410 0.993162 0.993738 -0.006644	4 0.021029 9999
2 24	14 20	2 24	0.175496 0.871634 0.899822 0.010122	0.003358 0.995516 0.991806 0.006316	0.008354 0.993053 0.992169 0.006983	0.009355 0.993000 0.989295 0.008817	-0.021592 0.979722 0.990084 -0.004915	-0.005679 0.992189 0.994985 -0.006651	0.034400 0.985040 0.979330 0.019005	0.006633 0.992840 0.988860 0.001662	0.012549 0.992434 0.987244 0.006453	-0.022203 0.992386 0.978538 -0.007888	-0.041846 0.967212 0.992748 -0.023566	0.001937 0.984163 0.983660 -0.006220	-0.003048 0.993162 0.995164 -0.004930	6 0.013870 9999
2 25	14 18	2 25	0.174529 0.871634 0.927837 0.014852	-0.003479 0.995516 0.986854 0.000539	0.005444 0.993053 0.992967 0.003081	0.008456 0.993000 0.993898 0.008622	-0.024006 0.979722 0.991505 -0.009545	0.021427 0.992189 0.993847 0.021889	0.014569 0.985040 0.983800 0.007048	0.019412 0.992840 0.990309 0.015781	0.008090 0.992434 0.991306 0.010914	-0.009266 0.992386 0.992857 -0.004122	-0.018352 0.967212 0.994537 -0.003371	0.011236 0.984163 0.994606 0.004239	0.005294 0.993162 0.995182 0.003644	7 0.015309 9999
2 26	14 20	2 26	0.173147 0.871634 0.930988 0.022401	-0.009684 0.995516 0.975420 -0.001865	0.001192 0.993053 0.989235 0.001400	0.001967 0.993000 0.989199 0.002080	0.028614 0.979722 0.990684 0.016603	-0.021490 0.992189 0.993694 -0.016776	-0.013656 0.985040 0.991781 -0.002678	-0.035138 0.992840 0.981711 -0.025010	0.011923 0.992434 0.994734 0.009088	0.003708 0.992386 0.995237 -0.001088	0.085245 0.967212 0.972522 0.047854	0.029525 0.984163 0.987526 0.018043	0.007626 0.993162 0.995889 0.007173	10 0.032741 217
2 27	14 20	2 27	0.103977 0.871634 0.892983 -0.002425	-0.011103 0.995516 0.986750 -0.013717	-0.003634 0.993053 0.949171 0.004385	-0.002681 0.993000 0.952012 0.003152	0.010544 0.979722 0.992627 0.004598	0.012310 0.992189 0.991890 0.010333	-0.012175 0.985040 0.991748 -0.012730	0.005021 0.992840 0.991115 0.002771	0.007700 0.992434 0.991579 0.008433	0.001530 0.992386 0.992071 -0.000949	-0.019159 0.967212 0.991616 -0.004836	-0.043215 0.984163 0.977098 -0.028186	0.007526 0.993162 0.993172 0.005264	0 0.000000 9999
2 28	14 20	2 28	0.197441 0.871634 0.917792 0.027321	0.005172 0.995516 0.994816 0.004290	0.014946 0.993053 0.974110 0.010022	0.014868 0.993000 0.976075 0.012684	0.055449 0.979722 0.978822 0.030657	0.034050 0.992189 0.984813 0.024499	-0.000964 0.985040 0.971829 0.022405	0.025356 0.992840 0.992493 0.025763	0.038570 0.992434 0.993299 0.036347	0.024702 0.992386 0.994502 0.020647	0.004562 0.967212 0.990573 0.022156	-0.014352 0.984163 0.981117 0.005192	0.017102 0.993162 0.995199 0.014768	8 0.031512 9999
2 29	14 19	2 29	0.198918 0.871634 0.912397 0.025064	0.002070 0.995516 0.994212 0.001361	-0.002908 0.993053 0.973605 -0.005279	-0.003228 0.993000 0.974394 -0.004182	0.037600 0.979722 0.985635 0.018839	0.013693 0.992189 0.989312 0.005518	0.000361 0.985040 0.988376 0.002936	-0.004041 0.992840 0.994620 -0.004495	0.015579 0.992434 0.994434 0.012523	0.004838 0.992386 0.992498 -0.002159	0.077602 0.967212 0.980169 0.049935	0.025277 0.984163 0.991138 0.017627	0.020194 0.993162 0.996030 0.020288	10 0.035378 165
2 30	14 11	2 30	0.147943 0.871634 0.941609 0.014300	-0.002385 0.995516 0.993317 -0.002281	0.007887 0.993053 0.995360 0.006400	0.006810 0.993000 0.994462 0.005783	-0.028074 0.979722 0.986910 -0.016450	0.002809 0.992189 0.991475 -0.001618	-0.008443 0.985040 0.986809 -0.005355	0.011189 0.992840 0.992626 0.010645	0.000564 0.992434 0.990770 -0.002309	-0.009649 0.992386 0.987794 -0.001174	-0.005674 0.967212 0.992507 -0.003082	0.010047 0.984163 0.993248 0.006969	-0.014016 0.993162 0.994663 -0.014998	4 -0.015337 9999
2 31	14 20	2 31	0.159520 0.871634 0.897310 0.002821	0.000943 0.995516 0.993504 -0.001043	0.004430 0.993053 0.990418 0.003407	0.004206 0.993000 0.991807 0.004452	-0.009870 0.979722 0.989812 0.005440	0.032285 0.992189 0.986866 0.025036	-0.008056 0.985040 0.990601 -0.005393	0.006440 0.992840 0.989803 0.001238	0.004579 0.992434 0.992399 0.003572	-0.007612 0.992386 0.991055 -0.005160	-0.006510 0.967212 0.992771 0.008406	0.009667 0.984163 0.992624 0.006169	-0.020786 0.993162 0.993714 -0.015709	10 0.004870 9999
2 32	14 20	2 32	0.196525 0.871634 0.901725 0.003437	-0.014395 0.995516 0.993330 -0.014463	0.003380 0.993053 0.972791 0.000376	0.003361 0.993000 0.975451 0.002829	0.062145 0.979722 0.975967 0.036821	-0.005380 0.992189 0.989696 -0.012544	-0.043968 0.985040 0.976431 -0.018578	-0.021239 0.992840 0.989845 -0.019988	0.016373 0.992434 0.994983 0.012613	0.010621 0.992386 0.992099 0.003242	-0.025743 0.967212 0.993668 -0.018224	-0.040439 0.984163 0.986765 -0.024119	0.011060 0.993162 0.996657 0.009700	4 0.011250 9999
2 33	14 20	2 33	0.240129 0.871634 0.892625 0.047064	-0.019036 0.995516 0.990270 -0.016087	-0.012323 0.993053 0.972108 -0.011424	-0.011430 0.993000 0.973011 -0.010219	0.023604 0.979722 0.990820 0.013436	0.018516 0.992189 0.989709 0.014373	0.023625 0.985040 0.989659 0.020240	-0.003005 0.992840 0.991012 -0.002256	0.004137 0.992434 0.990963 0.003349	0.019891 0.992386 0.990199 0.010747	0.027539 0.967212 0.989429 0.009331	0.063751 0.984163 0.988989 0.050455	-0.007691 0.993162 0.991969 -0.005998	11 0.048730 63
2 34	14 19	2 34	0.179548 0.871634 0.920212 0.024137	-0.003031 0.995516 0.992011 -0.003955	0.000136 0.993053 0.996890 -0.001405	-0.000552 0.993000 0.997877 -0.001754	-0.013005 0.979722 0.992628 -0.007053	0.014218 0.992189 0.994562 0.013573	0.034787 0.985040 0.983517 0.020552	-0.009097 0.992840 0.992057 -0.011278	0.018980 0.992434 0.993504 0.017647	-0.016546 0.992386 0.984646 -0.005183	-0.027014 0.967212 0.991465 -0.017213	-0.001274 0.984163 0.993148 -0.005637	0.022190 0.993162 0.993569 0.018759	0 0.024137 9999
2 35	14 20	2 35	0.094903 0.871634 0.951207 -0.000688	0.004835 0.995516 0.987044 0.002542	0.009917 0.993053 0.992217 0.010758	0.017079 0.993000 0.981987 0.020336	-0.005395 0.979722 0.992877 0.003496	-0.002751 0.992189 0.992791 -0.002629	0.024398 0.985040 0.994156 0.019723	0.006329 0.992840 0.990490 0.001640	-0.014103 0.992434 0.988978 -0.008503	0.031342 0.992386 0.992930 0.028747	0.000261 0.967212 0.995623 0.004958	-0.000282 0.984163 0.992524 0.001583	0.014176 0.993162 0.996834 0.014767	0 0.000000 9999
2 36	14 20	2 36	0.150767 0.871634 0.935728 0.010847	-0.016206 0.995516 0.977881 -0.010119	0.006616 0.993053 0.988791 0.007493	0.006942 0.993000 0.989398 0.008845	-0.005679 0.979722 0.993412 0.002382	-0.019610 0.992189 0.981093 -0.010063	-0.013266 0.985040 0.992841 -0.012021	-0.022053 0.992840 0.980202 -0.013176	0.017518 0.992434 0.992307 0.014035	-0.006415 0.992386 0.995244 -0.010227	0.034942 0.967212 0.991903 0.044394	0.031427 0.984163 0.988729 0.020316	0.009727 0.993162 0.992783 0.008890	10 0.021944 9999
2 37	14 20	2 37	0.183144 0.871634 0.908478 0.006352	-0.012592 0.995516 0.990726 -0.013200	-0.000157 0.993053 0.983402 -0.003880	-0.001594 0.993000 0.986368 -0.002635	0.003660 0.979722 0.993048 0.002456	-0.021646 0.992189 0.992452 -0.018227	-0.006999 0.985040 0.991327 -0.004094	-0.017498 0.992840 0.986831 -0.014991	-0.020770 0.992434 0.989673 -0.017861	0.005442 0.992386 0.993032 -0.001223	-0.000908 0.967212 0.992988 0.004884	-0.006685 0.984163 0.984783 0.000578	0.001990 0.993162 0.995551 0.003566	8 -0.010651 9999
2 38	14 20	2 38	0.215222 0.871634 0.897366 0.034912	-0.014982 0.995516 0.988646 -0.012631	0.029211 0.993053 0.980696 0.026394	0.027914 0.993000 0.980995 0.027924	0.063153 0.979722 0.981206 0.040785	0.001148 0.992189 0.993996 -0.002111	-0.007677 0.985040 0.987063 0.008657	-0.017814 0.992840 0.982715 -0.008234	-0.026034 0.992434 0.990776 -0.029331	0.033973 0.992386 0.990690 0.027234	-0.020358 0.967212 0.993261 -0.016240	-0.039777 0.984163 0.985570 -0.023739	-0.032246 0.993162 0.994159 -0.030772	4 0.037734 124
2 39	14 20	2 39	0.188380 0.871634 0.905512 0.017669	0.001038 0.995516 0.990476 0.004972	0.010941 0.993053 0.989437 0.009423	0.015256 0.993000 0.991685 0.015951	0.010567 0.979722 0.993547 0.009494	-0.017179 0.992189 0.992355 -0.015435	0.018605 0.985040 0.993625 0.016959	-0.007307 0.992840 0.990306 -0.004432	0.014722 0.992434 0.992279 0.018055	0.007112 0.992386 0.992896 0.001885	-0.018377 0.967212 0.993958 -0.017236	0.010082 0.984163 0.990407 -0.000287	-0.000838 0.993162 0.995799 -0.000578	8 0.017861 9999
2 40	14 20	2 40	0.213240 0.871634 0.896101 0.022522	-0.020062 0.995516 0.990025 -0.016064	0.013566 0.993053 0.986895 0.007110	0.011690 0.993000 0.986892 0.006705	-0.002996 0.979722 0.992829 -0.003326	0.015291 0.992189 0.991914 0.010742	-0.014147 0.985040 0.992619 -0.007480	0.001777 0.992840 0.991993 0.003610	0.007326 0.992434 0.994123 0.008139	0.008678 0.992386 0.992504 0.001309	-0.029731 0.967212 0.993227 -0.021906	-0.021917 0.984163 0.992721 -0.017617	-0.005012 0.993162 0.994622 -0.005103	0 0.022522 9999
2 41	14 20	2 41	0.173300 0.871634 0.910400 0.018689	-0.001133 0.995516 0.974518 0.003587	0.002784 0.993053 0.990702 0.003009	0.002631 0.993000 0.989500 0.002335	0.007113 0.979722 0.993671 0.002788	0.012630 0.992189 0.994006 0.014107	-0.009782 0.985040 0.992982 -0.004952	-0.003588 0.992840 0.993466 -0.000061	0.007454 0.992434 0.993319 0.003001	0.008767 0.992386 0.993962 0.005045	0.011243 0.967212 0.989425 0.011305	0.024061 0.984163 0.987319 0.008615	0.013629 0.993162 0.995405 0.013790	0 0.018689 9999
2 42	14 20	2 42	0.169346 0.871634 0.919187 0.010618	-0.014020 0.995516 0.989495 -0.010532	-0.007371 0.993053 0.988085 -0.010017	-0.009324 0.993000 0.988531 -0.010945	0.020134 0.979722 0.989940 0.006125	0.002093 0.992189 0.991685 0.000895	-0.020456 0.985040 0.991385 -0.011123	-0.004262 0.992840 0.988787 -0.000307	0.003663 0.992434 0.994838 0.003910	0.030644 0.992386 0.992936 0.024413	0.025825 0.967212 0.989581 0.007092	-0.029450 0.984163 0.991541 -0.026481	0.009293 0.993162 0.993923 0.008215	9 0.016100 9999
2 43	14 20	2 43	0.166727 0.871634 0.909090 0.014367	-0.010245 0.995516 0.989505 -0.008435	0.024677 0.993053 0.977882 0.024414	0.024518 0.993000 0.978623 0.023933	0.011358 0.979722 0.990857 -0.002445	-0.004455 0.992189 0.992671 -0.000972	-0.016036 0.985040 0.993414 -0.014078	-0.010870 0.992840 0.987871 -0.006105	0.006763 0.992434 0.993964 0.003697	0.015005 0.992386 0.991088 0.008004	0.007354 0.967212 0.989359 -0.011310	-0.029281 0.984163 0.992360 -0.027951	-0.002365 0.993162 0.995116 -0.002362	0 0.014367 9999
2 44	14 20	2 44	0.123800 0.871634 0.884448 0.010509	-0.006340 0.995516 0.990309 -0.003887	-0.007013 0.993053 0.973061 -0.010297	-0.006217 0.993000 0.971336 -0.008293	0.016841 0.979722 0.991080 0.010048	-0.005821 0.992189 0.986230 0.001806	0.007984 0.985040 0.991965 0.000996	-0.014278 0.992840 0.984695 -0.010527	0.000443 0.992434 0.993091 -0.001152	0.002550 0.992386 0.993772 -0.001225	0.051676 0.967212 0.977813 0.021970	0.019684 0.984163 0.987564 0.016300	-0.002953 0.993162 0.994312 -0.004363	10 0.015195 9999
2 45	14 19	2 45	0.141610 0.871634 0.920244 0.008970	-0.013344 0.995516 0.988532 -0.009215	-0.007571 0.993053 0.989172 -0.007516	-0.007281 0.993000 0.991404 -0.006066	0.010943 0.979722 0.991568 0.000773	-0.013067 0.992189 0.994362 -0.011719	0.004475 0.985040 0.992173 -0.002117	-0.025790 0.992840 0.991921 -0.021805	0.005417 0.992434 0.993484 0.006873	-0.001133 0.992386 0.993508 -0.004292	0.046530 0.967212 0.983404 0.012863	0.011130 0.984163 0.983382 -0.001899	0.024610 0.993162 0.994269 0.022670	7 -0.013985 9999
2 46	14 15	2 46	0.157340 0.871634 0.921989 0.012675	0.024344 0.995516 0.989904 0.021661	0.001732 0.993053 0.996301 0.001462	0.001780 0.993000 0.994806 0.001933	-0.016799 0.979722 0.992345 -0.013363	0.013136 0.992189 0.993140 0.013249	0.027905 0.985040 0.989063 0.023094	0.000439 0.992840 0.989458 -0.001701	0.018659 0.992434 0.979385 0.017895	-0.016153 0.992386 0.989268 -0.009674	0.000725 0.967212 0.995894 0.006125	0.003389 0.984163 0.993822 0.001807	0.012804 0.993162 0.993290 0.010508	6 0.017109 9999
2 47	14 20	2 47	0.099884 0.871634 0.902289 -0.007239	0.009595 0.995516 0.986354 0.009320	0.001182 0.993053 0.955351 -0.003741	0.000013 0.993000 0.948081 -0.005447	0.028359 0.979722 0.989864 0.015771	-0.005723 0.992189 0.993960 -0.006535	-0.025330 0.985040 0.990846 -0.020534	-0.017696 0.992840 0.990743 -0.014583	0.007442 0.992434 0.991138 0.004051	0.005214 0.992386 0.991981 -0.001789	0.015258 0.967212 0.988345 0.007023	-0.017535 0.984163 0.977827 -0.011283	0.012499 0.993162 0.995562 0.014063	0 0.000000 9999
2 48	14 20	2 48	0.127073 0.871634 0.921009 0.009031	0.007036 0.995516 0.993550 0.009287	0.011299 0.993053 0.988186 0.006274	0.012632 0.993000 0.987889 0.008361	-0.021038 0.979722 0.993786 -0.012710	-0.000314 0.992189 0.991973 0.003205	0.029174 0.985040 0.985333 0.014193	0.008192 0.992840 0.992427 0.001500	0.007690 0.992434 0.991796 0.000071	-0.017662 0.992386 0.992475 -0.011652	0.018856 0.967212 0.987303 0.014186	0.012975 0.984163 0.986502 0.004431	0.004190 0.993162 0.991493 0.001482	6 0.011322 9999
2 49	14 20	2 49	0.114048 0.871634 0.917686 -0.010259	-0.000232 0.995516 0.987948 -0.004071	-0.000643 0.993053 0.980807 -0.000986	-0.004797 0.993000 0.982380 -0.004583	0.014852 0.979722 0.991064 0.014385	0.000655 0.992189 0.994327 0.003558	-0.011782 0.985040 0.993132 -0.009865	-0.007018 0.992840 0.990955 -0.002769	-0.032668 0.992434 0.989079 -0.025314	0.023589 0.992386 0.992398 0.020569	-0.041092 0.967212 0.990139 -0.023739	0.012172 0.984163 0.983609 0.005986	-0.017734 0.993162 0.992978 -0.014538	0 0.000000 9999
2 50	14 9	2 50	0.171283 0.871634 0.930002 0.015900	-0.005211 0.995516 0.987906 -0.006103	0.008525 0.993053 0.705632 0.010863	-0.000013 0.993000 0.975377 -0.004012	-0.045164 0.979722 0.986806 -0.028335	-0.001719 0.992189 0.991677 0.004205	0.025473 0.985040 0.987264 0.013707	0.009338 0.992840 0.981243 -0.000959	0.034001 0.992434 0.985302 0.032713	-0.008461 0.992386 0.990449 -0.000557	-0.006144 0.967212 0.993073 -0.003888	0.003266 0.984163 0.747328 -0.002831	-0.008372 0.993162 0.993692 -0.011900	8 0.022807 9999
2 51	14 20	2 51	0.125351 0.871634 0.929507 -0.005733	0.000634 0.995516 0.990978 0.003983	-0.026460 0.993053 0.983743 -0.030725	-0.030269 0.993000 0.984894 -0.033751	0.026380 0.979722 0.987209 0.005492	0.011181 0.992189 0.993155 0.015168	-0.033057 0.985040 0.986497 -0.019330	-0.008328 0.992840 0.985176 -0.002156	0.005036 0.992434 0.992659 0.005259	0.010942 0.992386 0.991661 0.007017	0.056111 0.967212 0.985299 0.035788	-0.008126 0.984163 0.992790 -0.006279	0.000210 0.993162 0.995341 -0.000235	0 0.000000 9999
2 52	14 20	2 52	0.126575 0.871634 0.927890 0.004654	0.010545 0.995516 0.988688 0.007785	-0.018967 0.993053 0.977193 -0.019724	-0.012738 0.993000 0.979716 -0.014215	0.002540 0.979722 0.994306 -0.000063	0.013957 0.992189 0.993061 0.016884	-0.002960 0.985040 0.993033 -0.007084	0.005866 0.992840 0.994241 0.005935	0.008943 0.992434 0.995505 0.008570	0.023421 0.992386 0.993294 0.018175	0.013686 0.967212 0.993392 0.006938	0.008053 0.984163 0.989893 0.015040	0.007557 0.993162 0.995857 0.008586	2 -0.009581 9999
2 53	14 12	2 53	0.138873 0.871634 0.954810 0.028753	0.023829 0.995516 0.990968 0.021671	0.001741 0.993053 0.711149 -0.009154	0.000239 0.993000 0.999697 0.000041	-0.032964 0.979722 0.985663 -0.015143	0.025521 0.992189 0.988090 0.017502	-0.020932 0.985040 0.986232 -0.005626	0.020398 0.992840 0.991906 0.018925	0.001668 0.992434 0.987956 0.001290	-0.015943 0.992386 0.992945 -0.009513	-0.000893 0.967212 0.987348 0.006761	0.004431 0.984163 0.762620 0.002510	0.020364 0.993162 0.995064 0.019304	0 0.028753 9999
2 54	14 16	2 54	0.050243 0.871634 0.967691 -0.003393	0.004859 0.995516 0.980589 -0.000712	0.000254 0.993053 0.969515 0.001795	0.001334 0.993000 0.981094 0.000424	-0.021108 0.979722 0.990619 -0.013486	-0.014204 0.992189 0.993692 -0.014388	-0.008584 0.985040 0.992318 -0.015129	-0.000549 0.992840 0.989803 -0.001607	-0.001380 0.992434 0.984067 -0.000660	0.003525 0.992386 0.996247 0.000642	-0.019299 0.967212 0.985341 -0.003475	-0.008764 0.984163 0.968908 -0.001061	-0.005124 0.993162 0.996548 -0.006051	0 0.000000 9999
2 55	14 19	2 55	0.173548 0.871634 0.929667 0.013496	0.021611 0.995516 0.982569 0.016827	-0.021949 0.993053 0.971732 -0.025429	-0.021842 0.993000 0.973663 -0.028322	0.064602 0.979722 0.978696 0.037958	0.003996 0.992189 0.993410 -0.000499	-0.008914 0.985040 0.993077 -0.005374	-0.011912 0.992840 0.994664 -0.010188	0.014875 0.992434 0.993489 0.011246	0.002308 0.992386 0.991824 -0.000909	-0.015971 0.967212 0.993767 -0.004369	-0.019897 0.984163 0.981248 -0.002616	0.002831 0.993162 0.996210 -0.000547	4 0.022634 9999
2 56	14 20	2 56	0.086304 0.871634 0.900566 -0.009443	0.006165 0.995516 0.985608 0.010080	-0.007495 0.993053 0.967101 -0.011127	-0.007739 0.993000 0.967445 -0.011887	0.016538 0.979722 0.987973 0.005101	0.032018 0.992189 0.984157 0.025133	-0.020002 0.985040 0.987032 -0.010323	0.011970 0.992840 0.992265 0.014370	0.012026 0.992434 0.994979 0.010292	0.008158 0.992386 0.989460 -0.000498	-0.032610 0.967212 0.987789 -0.015157	-0.005534 0.984163 0.969326 0.003194	0.003140 0.993162 0.992854 0.001103	0 0.000000 9999
2 57	14 17	2 57	0.157685 0.871634 0.950082 0.023737	-0.002141 0.995516 0.992764 -0.004241	0.002018 0.993053 0.991046 0.001529	0.001341 0.993000 0.991922 0.001926	-0.019593 0.979722 0.992441 -0.010336	0.012208 0.992189 0.991166 0.010004	-0.013913 0.985040 0.991020 -0.013623	0.008931 0.992840 0.989786 0.003467	-0.001331 0.992434 0.993466 -0.003866	-0.032770 0.992386 0.987303 -0.023089	-0.020028 0.967212 0.996853 -0.012506	0.000785 0.984163 0.987364 -0.002613	0.040082 0.993162 0.992553 0.036225	0 0.023737 9999
2 58	14 20	2 58	0.164525 0.871634 0.906480 0.001653	-0.026414 0.995516 0.981807 -0.019963	-0.040253 0.993053 0.984439 -0.042909	-0.039501 0.993000 0.986127 -0.040811	-0.002750 0.979722 0.992083 -0.010470	-0.001919 0.992189 0.991739 -0.000696	-0.023771 0.985040 0.985974 -0.014009	-0.009489 0.992840 0.992099 -0.005083	-0.004806 0.992434 0.995511 -0.009386	0.018821 0.992386 0.990642 0.013979	-0.025702 0.967212 0.993233 -0.019738	-0.016493 0.984163 0.992600 -0.018333	0.007913 0.993162 0.995219 0.006546	2 -0.008422 9999
2 59	14 20	2 59	0.242452 0.871634 0.894513 0.051909	-0.003464 0.995516 0.983922 0.000588	-0.002368 0.993053 0.983151 -0.010487	-0.001601 0.993000 0.982872 -0.009221	0.030182 0.979722 0.990787 0.016349	-0.008263 0.992189 0.993076 -0.010372	0.000506 0.985040 0.986449 0.013872	-0.014438 0.992840 0.991509 -0.009551	0.001361 0.992434 0.993364 -0.002645	0.022810 0.992386 0.991480 0.017054	-0.031896 0.967212 0.993680 -0.032619	-0.001405 0.984163 0.993940 -0.002914	0.011777 0.993162 0.993241 0.007748	0 0.051909 50
2 60	14 20	2 60	0.217855 0.871634 0.880660 0.015579	-0.015032 0.995516 0.970178 -0.008239	-0.035704 0.993053 0.984386 -0.036376	-0.033502 0.993000 0.985276 -0.033758	0.006816 0.979722 0.989812 -0.004090	0.007381 0.992189 0.984259 -0.000546	-0.054032 0.985040 0.982823 -0.040766	-0.021752 0.992840 0.987855 -0.015461	0.007352 0.992434 0.991557 0.001127	0.015728 0.992386 0.988183 0.005883	-0.054439 0.967212 0.990042 -0.036269	-0.028814 0.984163 0.989024 -0.022015	0.006584 0.993162 0.991417 0.002433	6 -0.025201 9999
2 61	14 20	2 61	0.199013 0.871634 0.901962 0.031295	-0.028362 0.995516 0.970341 -0.021644	-0.012776 0.993053 0.993780 -0.013893	-0.012895 0.993000 0.992934 -0.015497	0.010533 0.979722 0.991799 0.004692	-0.017098 0.992189 0.981408 -0.007459	-0.029252 0.985040 0.989685 -0.020191	-0.020552 0.992840 0.981669 -0.009526	0.035754 0.992434 0.984239 0.030495	0.027901 0.992386 0.990257 0.018321	-0.029049 0.967212 0.990300 -0.008870	0.055632 0.984163 0.986474 0.039975	0.015412 0.993162 0.993741 0.011620	11 0.035370 166
2 62	14 20	2 62	0.245847 0.871634 0.864901 0.025254	0.007586 0.995516 0.975652 0.014698	0.000184 0.993053 0.990471 -0.004676	0.000196 0.993000 0.990118 -0.004371	0.018974 0.979722 0.987583 0.012491	-0.009110 0.992189 0.989353 -0.007844	0.001135 0.985040 0.990302 0.003414	0.014192 0.992840 0.983306 0.017314	0.002193 0.992434 0.982836 0.005081	0.013939 0.992386 0.989793 0.006222	0.050443 0.967212 0.974260 0.008397	0.054655 0.984163 0.984689 0.039162	0.002691 0.993162 0.995609 0.005831	11 0.031448 9999
2 63	14 20	2 63	0.277003 0.871634 0.864034 0.068008	-0.009088 0.995516 0.981888 -0.000079	-0.003534 0.993053 0.990073 -0.009439	-0.005384 0.993000 0.990318 -0.011010	0.026420 0.979722 0.987672 0.014541	-0.018705 0.992189 0.990270 -0.015801	-0.028149 0.985040 0.988954 -0.024578	-0.027357 0.992840 0.982165 -0.019336	-0.012369 0.992434 0.994359 -0.013979	0.012126 0.992386 0.989290 0.002922	0.082619 0.967212 0.970132 0.040270	0.029016 0.984163 0.987646 0.017529	-0.021697 0.993162 0.993840 -0.023025	0 0.068008 26
2 64	14 20	2 64	0.199077 0.871634 0.888539 0.027563	0.004197 0.995516 0.992013 0.006529	-0.003873 0.993053 0.991780 -0.005707	-0.004480 0.993000 0.992606 -0.005795	0.033386 0.979722 0.988088 0.018697	-0.015918 0.992189 0.978344 -0.003874	-0.050925 0.985040 0.980883 -0.032868	-0.024099 0.992840 0.979530 -0.016017	0.013052 0.992434 0.993843 0.009285	0.009951 0.992386 0.990646 0.001430	-0.022360 0.967212 0.991791 -0.017045	0.027593 0.984163 0.988720 0.012299	-0.002007 0.993162 0.995216 -0.005065	6 -0.030099 9999
2 65	14 20	2 65	0.258022 0.871634 0.885902 0.061550	-0.002086 0.995516 0.992272 0.002365	0.001121 0.993053 0.982091 -0.009281	0.001195 0.993000 0.982245 -0.008879	0.047591 0.979722 0.982872 0.030612	-0.008851 0.992189 0.993809 -0.008359	0.016214 0.985040 0.990605 0.018523	-0.031037 0.992840 0.988029 -0.025464	0.001197 0.992434 0.992894 -0.002529	0.018311 0.992386 0.991780 0.017471	0.074878 0.967212 0.983746 0.048536	0.021496 0.984163 0.994687 0.019350	0.009226 0.993162 0.994399 0.006503	0 0.061550 30
2 66	14 20	2 66	0.205215 0.871634 0.902591 0.024231	0.004574 0.995516 0.988391 0.002919	-0.022273 0.993053 0.994207 -0.026079	-0.017071 0.993000 0.993936 -0.020363	-0.006437 0.979722 0.981471 0.010704	-0.003213 0.992189 0.990756 -0.002731	0.015677 0.985040 0.988618 0.007976	-0.002346 0.992840 0.989267 0.000088	-0.029172 0.992434 0.982429 -0.023386	-0.003851 0.992386 0.991314 -0.006045	0.011247 0.967212 0.993263 0.013531	0.037645 0.984163 0.991775 0.027749	-0.012871 0.993162 0.995371 -0.011732	11 0.025930 9999
2 67	14 19	2 67	0.132061 0.871634 0.930068 0.016141	0.005494 0.995516 0.992944 0.004758	0.007548 0.993053 0.994547 0.007214	0.007537 0.993000 0.995357 0.006923	-0.023345 0.979722 0.991490 -0.015372	-0.005492 0.992189 0.994448 -0.002588	0.036020 0.985040 0.983333 0.025185	0.001606 0.992840 0.984803 -0.006531	0.004096 0.992434 0.994302 0.001921	-0.025448 0.992386 0.983954 -0.015864	-0.018358 0.967212 0.991756 -0.010314	0.004054 0.984163 0.991937 0.000980	0.030046 0.993162 0.989249 0.027881	6 0.020162 9999
2 68	14 19	2 68	0.215918 0.871634 0.907810 0.037405	0.000089 0.995516 0.990039 0.003093	-0.017077 0.993053 0.981598 -0.018966	-0.017275 0.993000 0.981606 -0.019794	0.025523 0.979722 0.980661 0.008688	0.013146 0.992189 0.991203 0.007684	-0.004714 0.985040 0.989322 -0.007327	0.000071 0.992840 0.988133 0.003514	-0.012907 0.992434 0.991845 -0.013600	0.025095 0.992386 0.989588 0.018571	0.047162 0.967212 0.984252 0.016446	0.001506 0.984163 0.991309 -0.006307	-0.014883 0.993162 0.992059 -0.012225	0 0.037405 134
2 69	14 19	2 69	0.084166 0.871634 0.900806 -0.029222	0.002670 0.995516 0.989291 0.004950	0.001889 0.993053 0.990154 -0.000220	0.001646 0.993000 0.989954 -0.000324	0.019571 0.979722 0.988365 0.010775	-0.018655 0.992189 0.992216 -0.013804	0.010965 0.985040 0.987531 0.000693	0.009688 0.992840 0.992335 0.008130	0.006618 0.992434 0.991919 0.005316	0.006831 0.992386 0.993000 0.001455	0.044192 0.967212 0.973224 0.011161	0.009810 0.984163 0.979323 0.001134	0.003267 0.993162 0.994534 0.001517	0 0.000000 9999
2 70	14 19	2 70	0.179261 0.871634 0.909722 0.016988	-0.000286 0.995516 0.983848 0.006625	0.017318 0.993053 0.987381 0.015411	0.016867 0.993000 0.988547 0.015448	-0.018301 0.979722 0.986418 -0.008624	-0.010832 0.992189 0.994039 -0.008800	0.029456 0.985040 0.981263 0.012365	-0.011110 0.992840 0.990876 -0.012360	0.030210 0.992434 0.991935 0.026151	-0.020745 0.992386 0.981518 -0.008003	0.002250 0.967212 0.987022 0.000955	0.023479 0.984163 0.990172 0.013968	0.016434 0.993162 0.994126 0.013492	8 0.021077 9999
2 71	14 20	2 71	0.094302 0.871634 0.916356 -0.011572	-0.000726 0.995516 0.984660 -0.004472	-0.000870 0.993053 0.984156 0.002778	0.005159 0.993000 0.983450 0.007171	0.006845 0.979722 0.993013 -0.001293	-0.011368 0.992189 0.990054 -0.007935	0.001354 0.985040 0.989676 0.004897	-0.013077 0.992840 0.992860 -0.010238	-0.011933 0.992434 0.994403 -0.013792	0.003789 0.992386 0.994744 -0.002590	-0.018410 0.967212 0.991355 -0.008707	-0.010260 0.984163 0.983909 0.000006	-0.003855 0.993162 0.995324 -0.002083	0 0.000000 9999
2 72	14 19	2 72	0.088709 0.871634 0.931733 -0.008369	-0.007842 0.995516 0.977670 -0.004457	0.006659 0.993053 0.992188 0.005144	0.007595 0.993000 0.991699 0.006030	0.008741 0.979722 0.990571 0.022746	-0.020398 0.992189 0.983306 -0.010571	-0.011865 0.985040 0.987591 -0.001242	-0.002991 0.992840 0.982736 0.005388	0.002190 0.992434 0.995328 0.001133	0.030437 0.992386 0.992501 0.028118	-0.041645 0.967212 0.991580 -0.026466	0.007187 0.984163 0.985834 -0.006570	0.022102 0.993162 0.996312 0.020353	0 0.000000 9999
2 73	14 20	2 73	0.203545 0.871634 0.902777 0.020985	-0.006572 0.995516 0.991234 -0.005296	0.001126 0.993053 0.989576 0.001821	0.000243 0.993000 0.989302 0.000431	0.001553 0.979722 0.988396 0.008593	0.001831 0.992189 0.991843 0.001221	0.021151 0.985040 0.987889 0.009850	0.011915 0.992840 0.987701 0.006214	0.000795 0.992434 0.994695 -0.001706	-0.011822 0.992386 0.991619 -0.008273	0.001934 0.967212 0.993687 0.007398	0.020264 0.984163 0.990266 0.010229	-0.007169 0.993162 0.996452 -0.005520	0 0.020985 9999
2 74	14 12	2 74	0.029483 0.871634 0.959644 -0.015158	-0.014227 0.995516 0.965492 -0.012103	-0.005815 0.993053 0.976758 -0.006440	-0.005752 0.993000 0.986143 -0.004744	-0.002258 0.979722 0.993534 -0.000300	-0.008199 0.992189 0.978439 -0.000895	-0.001061 0.985040 0.990870 0.003242	0.003691 0.992840 0.981801 0.004523	0.006567 0.992434 0.985540 0.001161	0.009899 0.992386 0.973946 0.006242	-0.017428 0.967212 0.984727 -0.004454	0.000366 0.984163 0.952420 -0.012370	0.017359 0.993162 0.986430 0.014885	0 0.000000 9999
2 75	14 9	2 75	0.056039 0.871634 0.967518 -0.011576	-0.002425 0.995516 0.974218 -0.007624	0.015509 0.993053 0.866495 0.003292	0.003802 0.993000 0.990036 0.001437	0.023568 0.979722 0.988942 0.025371	-0.018312 0.992189 0.979417 -0.010283	0.003049 0.985040 0.976836 -0.009487	0.015057 0.992840 0.983393 0.019601	-0.007636 0.992434 0.979568 0.003671	0.020025 0.992386 0.992362 0.014736	-0.034653 0.967212 0.930265 0.003750	0.022845 0.984163 0.776343 -0.002702	0.004825 0.993162 0.986832 -0.000511	0 0.000000 9999
2 76	14 17	2 76	0.180303 0.871634 0.914317 0.013273	0.038076 0.995516 0.979371 0.034743	0.003790 0.993053 0.959756 0.008978	0.003891 0.993000 0.970508 0.005646	0.012876 0.979722 0.986254 -0.000325	0.012765 0.992189 0.991478 0.007294	-0.023519 0.985040 0.990713 -0.017940	-0.005897 0.992840 0.991366 -0.003146	0.035857 0.992434 0.988950 0.028667	-0.013765 0.992386 0.987510 -0.023210	-0.040251 0.967212 0.988440 -0.017788	-0.011609 0.984163 0.983914 0.006079	-0.019557 0.993162 0.988167 -0.013444	8 0.019506 9999
2 77	14 5	2 77	0.170218 0.871634 0.939403 0.021429	-0.002898 0.995516 0.984516 -0.005593	0.026228 0.993053 0.851133 0.018980	-0.011885 0.993000 0.996005 -0.011760	-0.076820 0.979722 0.963200 -0.041813	-0.007563 0.992189 0.990455 -0.011278	-0.004013 0.985040 0.993233 -0.007994	-0.029925 0.992840 0.984219 -0.026156	-0.026280 0.992434 0.981946 -0.018444	-0.003541 0.992386 0.989155 -0.004528	-0.102581 0.967212 0.887297 -0.050967	0.048856 0.984163 0.778328 0.020017	0.033760 0.993162 0.993955 0.029332	0 0.021429 9999
3 4	20 20	3 4	0.222814 0.897364 0.884690 0.037517	0.025205 0.990673 0.992815 0.026569	0.004927 0.989473 0.996483 0.002919	0.004736 0.990017 0.996355 0.003318	-0.006368 0.983992 0.987846 0.008503	0.000026 0.985796 0.994677 -0.004510	-0.049373 0.979840 0.980659 -0.022138	-0.014034 0.977903 0.980500 0.014079	0.012045 0.993313 0.991554 0.007540	-0.010394 0.988122 0.983844 0.003249	-0.002284 0.993513 0.990335 0.002434	0.011174 0.992432 0.994439 0.007453	0.006122 0.995010 0.994754 0.004626	0 0.037517 -9
3 5	20 20	3 5	0.262776 0.897364 0.867318 0.068288	0.018818 0.990673 0.986614 0.009345	-0.085968 0.989473 0.986689 -0.090372	-0.084832 0.990017 0.986435 -0.089447	-0.013858 0.983992 0.983931 -0.037293	0.015102 0.985796 0.991823 0.005066	-0.008489 0.979840 0.987467 -0.029065	0.031744 0.977903 0.985416 0.006361	0.025148 0.993313 0.993477 0.026316	-0.000113 0.988122 0.989715 -0.010143	0.008776 0.993513 0.983139 0.012209	0.003027 0.992432 0.991759 0.000449	0.023068 0.995010 0.993841 0.020951	2 -0.078558 -9
3 6	20 16	3 6	0.083714 0.897364 0.941982 -0.004169	0.000674 0.990673 0.992114 -0.002799	0.000421 0.989473 0.993240 0.000599	0.000510 0.990017 0.994128 0.001766	-0.042878 0.983992 0.989549 -0.028750	0.003290 0.985796 0.989337 0.005703	0.016767 0.979840 0.994454 0.012946	-0.025226 0.977903 0.986994 -0.012866	-0.000871 0.993313 0.991111 -0.002985	-0.047207 0.988122 0.987282 -0.038509	0.002903 0.993513 0.979889 0.003482	0.012721 0.992432 0.970019 0.005554	0.010964 0.995010 0.996863 0.010082	0 0.000000 9999
3 7	20 19	3 7	0.095040 0.897364 0.925261 -0.013302	0.033229 0.990673 0.990745 0.027962	0.044555 0.989473 0.988115 0.038045	0.044687 0.990017 0.984428 0.038010	-0.000618 0.983992 0.996063 0.002015	0.011904 0.985796 0.995349 0.009112	-0.044845 0.979840 0.985958 -0.029286	0.004994 0.977903 0.992314 0.009741	0.000325 0.993313 0.996429 -0.000514	0.005408 0.988122 0.996421 0.002837	-0.006923 0.993513 0.978239 -0.005197	0.000582 0.992432 0.985687 -0.007846	-0.002170 0.995010 0.997509 -0.002461	0 0.000000 9999
3 8	20 20	3 8	0.160565 0.897364 0.910579 0.005492	0.025380 0.990673 0.992610 0.016219	-0.009773 0.989473 0.987094 -0.007144	-0.007772 0.990017 0.988013 -0.006016	0.030181 0.983992 0.989212 0.014210	0.035065 0.985796 0.991121 0.024462	0.057252 0.979840 0.981598 0.029511	0.037140 0.977903 0.989335 0.017462	-0.013180 0.993313 0.995018 -0.013370	0.030191 0.988122 0.992586 0.020410	0.037827 0.993513 0.992414 0.036972	0.038679 0.992432 0.990122 0.028693	-0.006183 0.995010 0.994619 -0.008566	10 0.014250 9999
3 9	20 19	3 9	0.124766 0.897364 0.927161 -0.001560	0.006069 0.990673 0.991970 0.005586	-0.007711 0.989473 0.971562 -0.005651	-0.007760 0.990017 0.970728 -0.005968	0.027227 0.983992 0.982165 0.009033	-0.002816 0.985796 0.993035 0.001411	0.021761 0.979840 0.991621 0.005681	0.022770 0.977903 0.990485 0.009717	0.036017 0.993313 0.992822 0.034759	0.010381 0.988122 0.991561 0.000103	0.008089 0.993513 0.993504 0.005444	-0.007153 0.992432 0.985882 0.000030	0.013704 0.995010 0.993051 0.011681	0 0.000000 9999
3 10	20 20	3 10	0.049854 0.897364 0.908644 -0.011777	0.012548 0.990673 0.994490 0.007575	0.022632 0.989473 0.960125 0.011469	0.022279 0.990017 0.960716 0.011202	0.006904 0.983992 0.989826 -0.001492	-0.033375 0.985796 0.985726 -0.021040	0.024424 0.979840 0.988287 0.007464	-0.020082 0.977903 0.992608 -0.013287	0.025002 0.993313 0.996505 0.024430	0.000102 0.988122 0.994428 -0.001848	-0.001244 0.993513 0.991169 -0.000872	0.012859 0.992432 0.969538 0.018347	0.017647 0.995010 0.993978 0.016961	0 0.000000 9999
3 11	20 20	3 11	0.158679 0.897364 0.925716 0.023115	-0.025740 0.990673 0.986903 -0.016382	-0.002121 0.989473 0.989591 -0.004227	0.002837 0.990017 0.992404 -0.000182	-0.031942 0.983992 0.978503 -0.011324	-0.020338 0.985796 0.990255 -0.010561	-0.012725 0.979840 0.993842 -0.004685	-0.029297 0.977903 0.988843 -0.016056	-0.012627 0.993313 0.988410 -0.007576	-0.004519 0.988122 0.992044 -0.013261	0.018929 0.993513 0.993917 0.017823	0.006234 0.992432 0.989211 0.007264	0.004653 0.995010 0.995500 0.002893	0 0.023115 9999
3 12	20 20	3 12	0.167497 0.897364 0.912691 0.006855	-0.027309 0.990673 0.991821 -0.033814	0.000173 0.989473 0.976868 -0.002052	-0.000009 0.990017 0.977155 -0.003963	0.026877 0.983992 0.984010 0.016875	-0.012275 0.985796 0.991653 -0.003115	-0.008695 0.979840 0.990760 -0.014343	0.006340 0.977903 0.989449 0.000466	0.003701 0.993313 0.994484 0.001170	0.019367 0.988122 0.990291 0.011705	-0.035743 0.993513 0.991043 -0.037350	-0.025022 0.992432 0.990923 -0.022205	-0.004197 0.995010 0.993085 -0.006532	1 -0.015225 9999
3 13	20 12	3 13	0.127195 0.897364 0.928219 0.002235	-0.018386 0.990673 0.989306 -0.013967	0.005645 0.989473 0.555751 0.001611	0.005740 0.990017 0.975638 0.003398	-0.025391 0.983992 0.989028 -0.012410	-0.008006 0.985796 0.991737 0.001239	0.021999 0.979840 0.989739 0.015901	-0.020486 0.977903 0.985993 -0.003126	-0.002432 0.993313 0.991605 -0.003290	-0.031652 0.988122 0.987876 -0.022954	0.002136 0.993513 0.993723 0.003107	0.001294 0.992432 0.589748 0.001347	0.013925 0.995010 0.993613 0.010517	9 -0.007163 9999
3 14	20 16	3 14	0.098210 0.897364 0.958364 0.005345	-0.006522 0.990673 0.995694 -0.004111	0.000361 0.989473 0.995543 -0.000664	-0.001936 0.990017 0.994431 -0.003338	-0.019987 0.983992 0.992831 -0.010891	-0.019835 0.985796 0.990356 -0.012417	0.016058 0.979840 0.990933 0.005780	-0.026224 0.977903 0.990518 -0.010493	0.003411 0.993313 0.989974 -0.000694	-0.018430 0.988122 0.988552 -0.007485	-0.005393 0.993513 0.997798 -0.006717	-0.001236 0.992432 0.992642 -0.003554	0.005401 0.995010 0.994229 0.001866	4 -0.007630 9999
3 15	20 20	3 15	0.186289 0.897364 0.899068 0.008629	-0.007461 0.990673 0.992383 -0.013481	0.008260 0.989473 0.966648 0.001402	0.001704 0.990017 0.964964 -0.005326	0.032458 0.983992 0.982437 0.020996	-0.043984 0.985796 0.985382 -0.026801	0.024105 0.979840 0.986265 0.013836	-0.010948 0.977903 0.990979 -0.010299	0.008434 0.993313 0.994787 0.007575	0.014189 0.988122 0.990214 0.009638	0.013129 0.993513 0.989304 0.014834	0.008288 0.992432 0.990598 0.002544	0.001492 0.995010 0.995340 0.000769	4 0.013460 9999
3 16	20 20	3 16	0.186215 0.897364 0.907831 0.023625	-0.017299 0.990673 0.989974 -0.016110	0.005448 0.989473 0.987684 0.007205	0.005877 0.990017 0.984972 0.007508	-0.018104 0.983992 0.978649 0.003264	-0.002712 0.985796 0.994439 0.000845	-0.010955 0.979840 0.989430 -0.006587	0.005430 0.977903 0.991505 0.009378	-0.015987 0.993313 0.985781 -0.010748	0.004807 0.988122 0.992608 0.001436	-0.019445 0.993513 0.994097 -0.017631	0.001891 0.992432 0.993106 -0.001319	0.015985 0.995010 0.995380 0.013058	0 0.023625 9999
3 17	20 10	3 17	0.106523 0.897364 0.964273 0.005654	0.005311 0.990673 0.987985 -0.000911	0.006494 0.989473 0.544056 0.000408	0.007087 0.990017 0.991596 0.005059	-0.018200 0.983992 0.991659 -0.009984	0.000151 0.985796 0.993218 0.001375	-0.004686 0.979840 0.994207 0.000662	-0.037071 0.977903 0.985807 -0.027038	-0.016741 0.993313 0.991187 -0.020456	-0.021203 0.988122 0.987299 -0.011115	0.000005 0.993513 0.998248 0.000679	-0.000600 0.992432 0.568708 -0.004003	0.001051 0.995010 0.993022 0.001073	7 -0.012364 9999
3 18	20 19	3 18	0.173499 0.897364 0.916927 0.014947	0.006682 0.990673 0.990618 0.005833	0.006914 0.989473 0.993907 0.004778	0.008740 0.990017 0.994712 0.005680	0.011510 0.983992 0.990630 0.008069	-0.029699 0.985796 0.982639 -0.012892	0.021383 0.979840 0.990937 0.007294	0.000243 0.977903 0.993414 0.004539	0.002091 0.993313 0.990280 -0.000040	0.041044 0.988122 0.988577 0.034789	0.012721 0.993513 0.994071 0.010945	0.018687 0.992432 0.987515 0.014658	-0.004559 0.995010 0.985753 0.000162	9 0.022803 9999
3 19	20 20	3 19	0.220398 0.897364 0.887606 0.037558	-0.001730 0.990673 0.992203 -0.002350	-0.014732 0.989473 0.967537 -0.015254	-0.015174 0.990017 0.966790 -0.017064	0.029616 0.983992 0.984221 0.016901	-0.000506 0.985796 0.993226 0.001067	-0.008340 0.979840 0.991725 0.001249	-0.001600 0.977903 0.992068 -0.006325	-0.013374 0.993313 0.992234 -0.015839	0.027268 0.988122 0.991185 0.021125	-0.017989 0.993513 0.972495 -0.014154	0.026410 0.992432 0.990510 0.020966	-0.006226 0.995010 0.995279 -0.008463	0 0.037558 127
3 20	20 20	3 20	0.167120 0.897364 0.924622 0.021754	-0.012579 0.990673 0.990371 -0.007718	0.005962 0.989473 0.977668 0.002746	0.005697 0.990017 0.979298 0.001880	0.011413 0.983992 0.992910 0.017351	-0.005573 0.985796 0.990594 -0.004791	-0.004723 0.979840 0.995374 0.001865	-0.001739 0.977903 0.989430 -0.004550	-0.018307 0.993313 0.988539 -0.012094	0.024490 0.988122 0.989864 0.020674	-0.000454 0.993513 0.989610 -0.000437	0.000484 0.992432 0.991587 -0.003897	-0.017452 0.995010 0.992701 -0.013212	0 0.021754 9999
3 21	20 20	3 21	0.184241 0.897364 0.923848 0.040493	0.022357 0.990673 0.991432 0.013887	-0.025184 0.989473 0.993476 -0.023501	-0.025679 0.990017 0.994157 -0.024264	0.045695 0.983992 0.985856 0.033142	0.022717 0.985796 0.986906 0.013640	0.065346 0.979840 0.983874 0.043922	0.044673 0.977903 0.982994 0.032404	0.010564 0.993313 0.993813 0.006179	0.025027 0.988122 0.991914 0.018678	0.001556 0.993513 0.994404 0.000460	0.015384 0.992432 0.991911 0.008339	0.007405 0.995010 0.994511 0.007306	6 0.042173 89
3 22	20 20	3 22	0.144747 0.897364 0.948278 0.026934	0.054230 0.990673 0.968482 0.035538	-0.016804 0.989473 0.993836 -0.016331	-0.015697 0.990017 0.993176 -0.014599	-0.054703 0.983992 0.984969 -0.035843	0.057564 0.985796 0.976989 0.040017	-0.022922 0.979840 0.993102 -0.014623	0.074787 0.977903 0.977573 0.050428	0.007222 0.993313 0.995112 0.004676	0.008798 0.988122 0.981954 0.005630	0.012723 0.993513 0.994679 0.011409	0.008152 0.992432 0.985680 0.001204	0.006413 0.995010 0.996319 0.005295	7 0.036854 141
3 23	20 20	3 23	0.193720 0.897364 0.898519 0.022925	-0.002755 0.990673 0.979271 0.012567	-0.022769 0.989473 0.969328 -0.016858	-0.022738 0.990017 0.972135 -0.017648	0.039657 0.983992 0.989646 0.031414	0.018176 0.985796 0.995121 0.019292	-0.002444 0.979840 0.992465 0.006457	0.010993 0.977903 0.993334 0.005858	0.001506 0.993313 0.993122 -0.001117	0.017067 0.988122 0.989677 0.006480	0.020721 0.993513 0.990827 0.022233	0.018544 0.992432 0.990947 0.024603	0.002299 0.995010 0.993738 -0.000560	4 0.026836 9999
3 24	20 20	3 24	0.148837 0.897364 0.899822 0.000690	-0.019175 0.990673 0.991806 -0.024314	0.010315 0.989473 0.992169 0.009610	0.010990 0.990017 0.989295 0.009766	-0.022062 0.983992 0.990084 -0.009724	0.010969 0.985796 0.994985 0.010881	-0.057428 0.979840 0.979330 -0.028140	-0.030092 0.977903 0.988860 -0.016319	-0.002461 0.993313 0.987244 -0.006223	-0.045037 0.988122 0.978538 -0.027359	-0.004720 0.993513 0.992748 -0.005611	0.008877 0.992432 0.983660 0.003004	0.002181 0.995010 0.995164 0.001375	6 -0.004406 9999
3 25	20 18	3 25	0.167094 0.897364 0.927837 0.022260	0.017594 0.990673 0.986854 0.017129	0.020534 0.989473 0.992967 0.018102	0.014630 0.990017 0.993898 0.012895	-0.032096 0.983992 0.991505 -0.020102	-0.007001 0.985796 0.993847 -0.006115	-0.018773 0.979840 0.983800 0.000636	-0.017642 0.977903 0.990309 -0.005624	-0.003630 0.993313 0.991306 -0.002076	0.003197 0.988122 0.992857 0.008830	0.002472 0.993513 0.994537 0.001676	-0.009320 0.992432 0.994606 -0.012475	0.004016 0.995010 0.995182 0.002734	0 0.022260 9999
3 26	20 20	3 26	0.149557 0.897364 0.930988 0.008418	0.038175 0.990673 0.975420 0.020421	-0.005842 0.989473 0.989235 -0.002656	-0.006213 0.990017 0.989199 -0.003177	0.026689 0.983992 0.990684 0.017083	0.016331 0.985796 0.993694 0.009727	0.040941 0.979840 0.991781 0.030464	0.066933 0.977903 0.981711 0.042093	0.027765 0.993313 0.994734 0.023400	0.000919 0.988122 0.995237 -0.005834	-0.002860 0.993513 0.972522 0.001228	0.003213 0.992432 0.987526 0.000965	0.011515 0.995010 0.995889 0.009500	7 0.018824 9999
3 27	20 20	3 27	0.090111 0.897364 0.892983 0.011061	-0.015337 0.990673 0.986750 -0.009889	0.001294 0.989473 0.949171 0.010214	0.003344 0.990017 0.952012 0.012594	0.014816 0.983992 0.992627 0.009859	-0.003795 0.985796 0.991890 -0.001221	0.015467 0.979840 0.991748 0.017979	0.014652 0.977903 0.991115 0.013849	0.011075 0.993313 0.991579 0.011216	0.024972 0.988122 0.992071 0.019925	0.008936 0.993513 0.991616 0.005415	-0.024682 0.992432 0.977098 -0.020979	-0.005070 0.995010 0.993172 -0.006810	9 0.014846 9999
3 28	20 20	3 28	0.183078 0.897364 0.917792 0.031058	-0.011220 0.990673 0.994816 -0.007314	0.029587 0.989473 0.974110 0.024827	0.029456 0.990017 0.976075 0.025119	0.055794 0.983992 0.978822 0.034401	-0.047532 0.985796 0.984813 -0.030570	0.080852 0.979840 0.971829 0.052190	-0.020946 0.977903 0.992493 -0.018578	-0.012541 0.993313 0.993299 -0.016530	0.021236 0.988122 0.994502 0.015610	0.000950 0.993513 0.990573 0.001449	-0.013458 0.992432 0.981117 -0.002603	-0.014931 0.995010 0.995199 -0.016368	6 0.040261 103
3 29	20 19	3 29	0.187892 0.897364 0.912397 0.031148	0.004766 0.990673 0.994212 0.004062	0.006436 0.989473 0.973605 0.004134	0.006018 0.990017 0.974394 0.003537	0.047177 0.983992 0.985635 0.031361	-0.027719 0.985796 0.989312 -0.016181	0.004140 0.979840 0.988376 0.002139	-0.009561 0.977903 0.994620 -0.011738	0.013550 0.993313 0.994434 0.010626	0.012457 0.988122 0.992498 0.004612	-0.023277 0.993513 0.980169 -0.019748	0.004539 0.992432 0.991138 0.004432	0.004907 0.995010 0.996030 0.004363	4 0.031254 9999
3 30	20 11	3 30	0.139294 0.897364 0.941609 0.018892	-0.003560 0.990673 0.993317 -0.000829	-0.007875 0.989473 0.995360 -0.009502	-0.007752 0.990017 0.994462 -0.009613	-0.013922 0.983992 0.986910 -0.004005	-0.018341 0.985796 0.991475 -0.008094	0.015746 0.979840 0.986809 0.008804	-0.008583 0.977903 0.992626 -0.001014	0.020052 0.993313 0.990770 0.016537	-0.012497 0.988122 0.987794 -0.004780	0.010356 0.993513 0.992507 0.010658	-0.013980 0.992432 0.993248 -0.013358	0.006290 0.995010 0.994663 0.006695	0 0.018892 9999
3 31	20 20	3 31	0.132969 0.897364 0.897310 -0.002427	-0.006577 0.990673 0.993504 -0.001705	0.027293 0.989473 0.990418 0.021078	0.027775 0.990017 0.991807 0.022549	-0.020853 0.983992 0.989812 -0.008699	-0.049339 0.985796 0.986866 -0.034493	0.017075 0.979840 0.990601 0.019345	-0.035697 0.977903 0.989803 -0.022422	0.015581 0.993313 0.992399 0.012375	0.006427 0.988122 0.991055 0.009733	0.002386 0.993513 0.992771 0.001636	0.007675 0.992432 0.992624 0.006802	-0.017037 0.995010 0.993714 -0.014670	0 0.000000 9999
3 32	20 20	3 32	0.188042 0.897364 0.901725 0.021614	0.005846 0.990673 0.993330 0.003067	0.032560 0.989473 0.972791 0.027530	0.031851 0.990017 0.975451 0.027666	0.057819 0.983992 0.975967 0.038004	-0.028743 0.985796 0.989696 -0.017561	0.066597 0.979840 0.976431 0.039921	0.027107 0.977903 0.989845 0.013205	-0.018845 0.993313 0.994983 -0.020337	0.024435 0.988122 0.992099 0.015301	0.005108 0.993513 0.993668 0.003803	0.003588 0.992432 0.986765 0.009260	0.007408 0.995010 0.996657 0.004840	6 0.029374 9999
3 33	20 20	3 33	0.212510 0.897364 0.892625 0.032201	0.014877 0.990673 0.990270 0.006391	-0.003069 0.989473 0.972108 0.002421	-0.001101 0.990017 0.973011 0.004033	0.032725 0.983992 0.990820 0.026304	-0.029523 0.985796 0.989709 -0.021882	-0.001453 0.979840 0.989659 0.005398	-0.006578 0.977903 0.991012 -0.006353	-0.018181 0.993313 0.990963 -0.018110	0.035660 0.988122 0.990199 0.025563	-0.009902 0.993513 0.989429 -0.007973	0.026069 0.992432 0.988989 0.017025	-0.034551 0.995010 0.991969 -0.033638	0 0.032201 226
3 34	20 19	3 34	0.143770 0.897364 0.920212 0.005892	0.003392 0.990673 0.992011 0.004141	0.000393 0.989473 0.996890 -0.001211	0.000151 0.990017 0.997877 -0.000463	-0.014453 0.983992 0.992628 -0.009890	-0.001304 0.985796 0.994562 -0.000178	-0.058150 0.979840 0.983517 -0.035419	-0.007297 0.977903 0.992057 -0.005486	0.000771 0.993313 0.993504 -0.002149	-0.034040 0.988122 0.984646 -0.020512	-0.020528 0.993513 0.991465 -0.019464	0.000709 0.992432 0.993148 0.000318	0.028939 0.995010 0.993569 0.026536	6 -0.014446 9999
3 35	20 20	3 35	0.073928 0.897364 0.951207 -0.008529	-0.003675 0.990673 0.987044 0.004321	-0.004017 0.989473 0.992217 -0.003505	-0.028240 0.990017 0.981987 -0.021721	-0.000963 0.983992 0.992877 0.004954	0.029654 0.985796 0.992791 0.030106	-0.009459 0.979840 0.994156 -0.000930	-0.004811 0.977903 0.990490 0.004649	-0.009305 0.993313 0.988978 -0.005169	0.020359 0.988122 0.992930 0.016728	0.017232 0.993513 0.995623 0.019622	0.015142 0.992432 0.992524 0.012758	-0.005538 0.995010 0.996834 -0.005585	0 0.000000 9999
3 36	20 20	3 36	0.132145 0.897364 0.935728 0.010759	0.029735 0.990673 0.977881 0.014353	0.011745 0.989473 0.988791 0.011144	0.010992 0.990017 0.989398 0.010430	0.009108 0.983992 0.993412 0.013727	0.052215 0.985796 0.981093 0.033044	0.004049 0.979840 0.992841 -0.000169	0.077030 0.977903 0.980202 0.056455	0.005172 0.993313 0.992307 0.003221	0.019347 0.988122 0.995244 0.014508	-0.004690 0.993513 0.991903 -0.001298	0.004165 0.992432 0.988729 -0.002152	-0.001706 0.995010 0.992783 -0.001008	7 0.024645 9999
3 37	20 20	3 37	0.148357 0.897364 0.908478 -0.009743	0.002935 0.990673 0.990726 0.005231	0.003261 0.989473 0.983402 -0.001823	0.004186 0.990017 0.986368 -0.000783	0.011229 0.983992 0.993048 0.008474	-0.013451 0.985796 0.992452 -0.017371	0.003978 0.979840 0.991327 0.000639	0.030877 0.977903 0.986831 0.018347	-0.008452 0.993313 0.989673 -0.004978	0.018125 0.988122 0.993032 0.009805	-0.018675 0.993513 0.992988 -0.018517	-0.020306 0.992432 0.984783 -0.015810	0.008172 0.995010 0.995551 0.008310	0 0.000000 9999
3 38	20 20	3 38	0.170654 0.897364 0.897366 0.007275	0.027647 0.990673 0.988646 0.015236	0.012418 0.989473 0.980696 0.002922	0.013872 0.990017 0.980995 0.004488	0.033256 0.983992 0.981206 0.014654	-0.001899 0.985796 0.993996 0.001356	0.040208 0.979840 0.987063 0.019460	0.071297 0.977903 0.982715 0.047256	-0.011834 0.993313 0.990776 -0.011198	0.021805 0.988122 0.990690 0.013796	-0.014392 0.993513 0.993261 -0.015101	-0.013556 0.992432 0.985570 -0.006080	0.000876 0.995010 0.994159 0.003738	7 0.018542 9999
3 39	20 20	3 39	0.160513 0.897364 0.905512 0.010008	0.010892 0.990673 0.990476 0.008738	-0.008794 0.989473 0.989437 -0.008173	-0.011818 0.990017 0.991685 -0.009896	-0.015973 0.983992 0.993547 -0.015715	0.014078 0.985796 0.992355 0.007779	-0.005695 0.979840 0.993625 -0.005032	0.026072 0.977903 0.990306 0.020863	-0.005389 0.993313 0.992279 -0.003508	0.015515 0.988122 0.992896 0.009821	0.011390 0.993513 0.993958 0.011622	0.023085 0.992432 0.990407 0.018219	-0.000949 0.995010 0.995799 -0.000435	7 0.014450 9999
3 40	20 20	3 40	0.191337 0.897364 0.896101 0.028830	0.016620 0.990673 0.990025 0.006951	0.000759 0.989473 0.986895 -0.006229	-0.000385 0.990017 0.986892 -0.006774	-0.001130 0.983992 0.992829 -0.002588	-0.033645 0.985796 0.991914 -0.023653	-0.000749 0.979840 0.992619 -0.010500	0.010052 0.977903 0.991993 0.006289	-0.014665 0.993313 0.994123 -0.011254	0.030840 0.988122 0.992504 0.022625	0.004279 0.993513 0.993227 0.002952	-0.011218 0.992432 0.992721 -0.010232	0.012275 0.995010 0.994622 0.011061	0 0.028830 9999
3 41	20 20	3 41	0.143644 0.897364 0.910400 0.009178	0.038628 0.990673 0.974518 0.024407	0.008206 0.989473 0.990702 0.009296	0.006109 0.990017 0.989500 0.007586	-0.002074 0.983992 0.993671 -0.006141	0.000350 0.985796 0.994006 -0.000687	0.007300 0.979840 0.992982 0.000590	0.016596 0.977903 0.993466 0.011378	0.000423 0.993313 0.993319 -0.002930	0.011885 0.988122 0.993962 0.008559	-0.009290 0.993513 0.989425 -0.010227	0.006684 0.992432 0.987319 0.001459	0.014669 0.995010 0.995405 0.013888	7 0.010219 9999
3 42	20 20	3 42	0.158948 0.897364 0.919187 0.022394	0.019473 0.990673 0.989495 0.010969	0.001385 0.989473 0.988085 -0.000432	0.003343 0.990017 0.988531 0.001424	0.029071 0.983992 0.989940 0.017914	-0.018933 0.985796 0.991685 -0.013289	0.034773 0.979840 0.991385 0.024206	0.022310 0.977903 0.988787 0.010480	-0.001426 0.993313 0.994838 -0.003094	-0.006859 0.988122 0.992936 -0.013647	-0.014117 0.993513 0.989581 -0.010532	-0.008192 0.992432 0.991541 -0.005784	0.006338 0.995010 0.993923 0.005668	6 0.023282 9999
3 43	20 20	3 43	0.123612 0.897364 0.909090 -0.013702	0.013220 0.990673 0.989505 0.004033	0.019749 0.989473 0.977882 0.020645	0.018311 0.990017 0.978623 0.018508	0.029436 0.983992 0.990857 0.019093	0.011293 0.985796 0.992671 0.003460	0.007114 0.979840 0.993414 0.002252	0.033133 0.977903 0.987871 0.017171	0.010912 0.993313 0.993964 0.007255	0.010612 0.988122 0.991088 0.001626	0.008448 0.993513 0.989359 0.011178	0.011140 0.992432 0.992360 0.013360	-0.003876 0.995010 0.995116 -0.005454	0 0.000000 9999
3 44	20 20	3 44	0.086121 0.897364 0.884448 -0.012481	0.009299 0.990673 0.990309 0.007638	-0.013885 0.989473 0.973061 -0.017409	-0.011326 0.990017 0.971336 -0.014262	0.017240 0.983992 0.991080 0.011890	0.021496 0.985796 0.986230 0.006593	-0.006288 0.979840 0.991965 0.001887	0.049592 0.977903 0.984695 0.036234	0.001246 0.993313 0.993091 -0.000153	0.013221 0.988122 0.993772 0.007299	-0.000117 0.993513 0.977813 0.001335	-0.002730 0.992432 0.987564 -0.005917	0.005968 0.995010 0.994312 0.002919	0 0.000000 9999
3 45	20 19	3 45	0.117639 0.897364 0.920244 0.001282	0.024083 0.990673 0.988532 0.015045	0.010936 0.989473 0.989172 0.008762	0.010473 0.990017 0.991404 0.007720	0.007045 0.983992 0.991568 -0.001333	0.019728 0.985796 0.994362 0.013120	-0.023018 0.979840 0.992173 -0.016430	0.027035 0.977903 0.991921 0.020228	0.001312 0.993313 0.993484 0.002330	-0.002837 0.988122 0.993508 -0.007445	-0.012097 0.993513 0.983404 -0.009543	0.002075 0.992432 0.983382 -0.004458	-0.002935 0.995010 0.994269 -0.002746	7 0.005092 9999
3 46	20 15	3 46	0.128053 0.897364 0.921989 -0.000825	0.008473 0.990673 0.989904 0.010082	0.001443 0.989473 0.996301 -0.000492	0.001519 0.990017 0.994806 0.000092	0.009668 0.983992 0.992345 0.009558	0.005507 0.985796 0.993140 0.001087	-0.018249 0.979840 0.989063 -0.006820	-0.000811 0.977903 0.989458 0.008347	0.000895 0.993313 0.979385 -0.003593	-0.006345 0.988122 0.989268 -0.001307	-0.004927 0.993513 0.995894 -0.006808	0.000474 0.992432 0.993822 0.001394	-0.007962 0.995010 0.993290 -0.010019	0 0.000000 9999
3 47	20 20	3 47	0.081949 0.897364 0.902289 -0.005525	-0.013144 0.990673 0.986354 -0.016695	-0.012645 0.989473 0.955351 -0.013071	-0.007827 0.990017 0.948081 -0.008355	0.004881 0.983992 0.989864 -0.002252	0.009356 0.985796 0.993960 0.009575	0.002379 0.979840 0.990846 -0.007028	0.011610 0.977903 0.990743 0.005110	0.012036 0.993313 0.991138 0.009303	0.007233 0.988122 0.991981 -0.000077	0.000073 0.993513 0.988345 0.001280	-0.003011 0.992432 0.977827 0.001745	-0.004991 0.995010 0.995562 -0.004359	0 0.000000 9999
3 48	20 20	3 48	0.104191 0.897364 0.921009 0.004704	0.015713 0.990673 0.993550 0.012191	-0.010133 0.989473 0.988186 -0.011629	-0.005279 0.990017 0.987889 -0.007433	0.000618 0.983992 0.993786 0.008373	-0.007089 0.985796 0.991973 -0.010999	-0.035307 0.979840 0.985333 -0.012475	-0.020801 0.977903 0.992427 -0.012564	0.012780 0.993313 0.991796 0.011979	-0.000237 0.988122 0.992475 0.009293	-0.000829 0.993513 0.987303 0.000772	0.029063 0.992432 0.986502 0.021955	0.019113 0.995010 0.991493 0.015229	11 0.010162 9999
3 49	20 20	3 49	0.101717 0.897364 0.917686 -0.001092	-0.004003 0.990673 0.987948 0.000788	-0.012518 0.989473 0.980807 -0.015210	-0.010166 0.990017 0.982380 -0.013463	0.006947 0.983992 0.991064 0.009113	0.014455 0.985796 0.994327 0.011128	0.004933 0.979840 0.993132 -0.000596	0.038842 0.977903 0.990955 0.029807	-0.035303 0.993313 0.989079 -0.031108	0.035752 0.988122 0.992398 0.028690	0.004945 0.993513 0.990139 0.004017	-0.002650 0.992432 0.983609 -0.006708	-0.042910 0.995010 0.992978 -0.040671	0 0.000000 9999
3 50	20 9	3 50	0.169253 0.897364 0.930002 0.036259	-0.008666 0.990673 0.987906 -0.003591	0.011572 0.989473 0.705632 0.002061	-0.000128 0.990017 0.975377 -0.002242	-0.027631 0.983992 0.986806 -0.012682	0.025056 0.985796 0.991677 0.011848	-0.035569 0.979840 0.987264 -0.019388	-0.047753 0.977903 0.981243 -0.026370	0.003149 0.993313 0.985302 -0.000383	-0.035502 0.988122 0.990449 -0.027995	-0.007335 0.993513 0.993073 -0.008768	0.000789 0.992432 0.747328 0.003613	-0.005476 0.995010 0.993692 -0.005143	0 0.036259 152
3 51	20 20	3 51	0.105510 0.897364 0.929507 -0.007647	0.024599 0.990673 0.990978 0.018468	-0.015617 0.989473 0.983743 -0.017797	-0.011433 0.990017 0.984894 -0.013904	0.032569 0.983992 0.987209 0.015670	0.013832 0.985796 0.993155 0.004057	0.046748 0.979840 0.986497 0.026365	0.041707 0.977903 0.985176 0.021075	-0.005315 0.993313 0.992659 -0.007569	0.025232 0.988122 0.991661 0.019005	0.015756 0.993513 0.985299 0.016290	0.018013 0.992432 0.992790 0.015847	-0.002466 0.995010 0.995341 -0.001634	0 0.000000 9999
3 52	20 20	3 52	0.114097 0.897364 0.927890 0.009971	-0.025101 0.990673 0.988688 -0.014366	-0.004684 0.989473 0.977193 -0.001066	-0.010076 0.990017 0.979716 -0.006644	0.004909 0.983992 0.994306 0.004386	-0.001470 0.985796 0.993061 -0.006287	-0.004813 0.979840 0.993033 0.001060	0.007387 0.977903 0.994241 0.007242	-0.002628 0.993313 0.995505 -0.003523	0.014977 0.988122 0.993294 0.009929	0.007111 0.993513 0.993392 0.007580	-0.006213 0.992432 0.989893 -0.004434	-0.010768 0.995010 0.995857 -0.009111	1 -0.011968 9999
3 53	20 12	3 53	0.111550 0.897364 0.954810 0.009419	-0.020969 0.990673 0.990968 -0.013943	0.010193 0.989473 0.711149 0.003895	0.001207 0.990017 0.999697 0.001279	-0.019562 0.983992 0.985663 -0.004957	-0.027886 0.985796 0.988090 -0.013512	0.043754 0.979840 0.986232 0.023387	-0.004965 0.977903 0.991906 0.003759	0.035180 0.993313 0.987956 0.033386	0.001142 0.988122 0.992945 0.003394	0.009429 0.993513 0.987348 0.007646	0.001531 0.992432 0.762620 -0.003425	-0.006356 0.995010 0.995064 -0.007165	8 0.017733 9999
3 54	20 16	3 54	0.039195 0.897364 0.967691 -0.005384	-0.018933 0.990673 0.980589 -0.005061	-0.003762 0.989473 0.969515 0.003719	-0.004359 0.990017 0.981094 0.001931	0.001536 0.983992 0.990619 0.007832	-0.003301 0.985796 0.993692 -0.002013	-0.005562 0.979840 0.992318 0.001416	-0.001219 0.977903 0.989803 0.009881	0.007774 0.993313 0.984067 0.005719	0.002257 0.988122 0.996247 -0.000469	-0.006031 0.993513 0.985341 -0.003884	-0.008243 0.992432 0.968908 -0.000509	0.003308 0.995010 0.996548 0.003378	0 0.000000 9999
3 55	20 19	3 55	0.167479 0.897364 0.929667 0.029254	-0.026006 0.990673 0.982569 -0.011857	-0.003478 0.989473 0.971732 -0.000399	-0.003399 0.990017 0.973663 -0.000772	0.050463 0.983992 0.978696 0.031734	-0.014450 0.985796 0.993410 -0.005410	0.019003 0.979840 0.993077 0.014569	0.001755 0.977903 0.994664 -0.005014	0.013149 0.993313 0.993489 0.009950	0.023713 0.988122 0.991824 0.018514	-0.001531 0.993513 0.993767 -0.001723	-0.016603 0.992432 0.981248 -0.006700	-0.009019 0.995010 0.996210 -0.011253	4 0.030469 9999
3 56	20 20	3 56	0.062267 0.897364 0.900566 -0.020853	0.008162 0.990673 0.985608 0.000067	-0.022625 0.989473 0.967101 -0.016359	-0.022050 0.990017 0.967445 -0.016991	0.031007 0.983992 0.987973 0.021250	-0.023198 0.985796 0.984157 -0.006942	0.025866 0.979840 0.987032 0.010480	-0.000243 0.977903 0.992265 -0.002599	0.004787 0.993313 0.994979 0.003649	0.007486 0.988122 0.989460 0.001206	-0.010184 0.993513 0.987789 -0.011131	-0.008125 0.992432 0.969326 -0.009571	-0.007220 0.995010 0.992854 -0.009218	0 0.000000 9999
3 57	20 17	3 57	0.152178 0.897364 0.950082 0.036597	-0.007717 0.990673 0.992764 -0.005906	-0.016430 0.989473 0.991046 -0.018063	-0.008320 0.990017 0.991922 -0.008883	-0.024278 0.983992 0.992441 -0.015262	-0.033868 0.985796 0.991166 -0.027594	0.008498 0.979840 0.991020 0.008216	-0.013422 0.977903 0.989786 0.003257	0.007596 0.993313 0.993466 0.004480	0.002926 0.988122 0.987303 0.013884	0.010013 0.993513 0.996853 0.008222	0.010804 0.992432 0.987364 0.008536	0.008137 0.995010 0.992553 0.007889	0 0.036597 145
3 58	20 20	3 58	0.146348 0.897364 0.906480 0.000693	0.028641 0.990673 0.981807 0.013314	0.020282 0.989473 0.984439 0.015198	0.020471 0.990017 0.986127 0.015861	0.005397 0.983992 0.992083 -0.000743	-0.006505 0.985796 0.991739 -0.004223	0.034168 0.979840 0.985974 0.021434	-0.002596 0.977903 0.992099 -0.008060	0.010930 0.993313 0.995511 0.009094	0.001265 0.988122 0.990642 -0.007386	0.021710 0.993513 0.993233 0.018356	0.005890 0.992432 0.992600 0.004803	0.004082 0.995010 0.995219 0.002666	6 0.003854 9999
3 59	20 20	3 59	0.203898 0.897364 0.894513 0.025068	0.010922 0.990673 0.983922 -0.002785	-0.008530 0.989473 0.983151 -0.015396	-0.007362 0.990017 0.982872 -0.014639	0.033257 0.983992 0.990787 0.021073	0.017584 0.985796 0.993076 0.023022	0.039988 0.979840 0.986449 0.023375	0.013596 0.977903 0.991509 0.003034	-0.005497 0.993313 0.993364 -0.006505	0.022689 0.988122 0.991480 0.012893	0.006779 0.993513 0.993680 0.003639	0.025775 0.992432 0.993940 0.023168	-0.001782 0.995010 0.993241 -0.004430	0 0.025068 9999
3 60	20 20	3 60	0.182606 0.897364 0.880660 0.004537	0.043260 0.990673 0.970178 0.023334	0.009599 0.989473 0.984386 0.004614	0.009404 0.990017 0.985276 0.004272	0.024296 0.983992 0.989812 0.014453	-0.044362 0.985796 0.984259 -0.026882	0.031592 0.979840 0.982823 0.007451	0.005654 0.977903 0.987855 0.003370	0.025133 0.993313 0.991557 0.025010	0.017446 0.988122 0.988183 0.006925	0.022823 0.993513 0.990042 0.019453	-0.002737 0.992432 0.989024 0.000755	0.021311 0.995010 0.991417 0.019496	8 0.010652 9999
3 61	20 20	3 61	0.165628 0.897364 0.901962 0.013044	0.037938 0.990673 0.970341 0.018336	-0.002521 0.989473 0.993780 -0.004570	-0.003331 0.990017 0.992934 -0.005516	0.010230 0.983992 0.991799 0.003077	0.062705 0.985796 0.981408 0.043774	0.028905 0.979840 0.989685 0.013138	0.060552 0.977903 0.981669 0.039829	0.006664 0.993313 0.984239 0.001411	0.013593 0.988122 0.990257 0.003385	0.028302 0.993513 0.990300 0.026415	0.025751 0.992432 0.986474 0.015350	-0.002550 0.995010 0.993741 -0.004067	7 0.022793 9999
3 62	20 20	3 62	0.214386 0.897364 0.864901 0.023491	0.029279 0.990673 0.975652 0.012605	-0.005810 0.989473 0.990471 -0.004096	-0.004988 0.990017 0.990118 -0.002906	-0.002219 0.983992 0.987583 -0.007596	0.030871 0.985796 0.989353 0.023741	0.009687 0.979840 0.990302 0.000341	0.057903 0.977903 0.983306 0.047089	-0.002992 0.993313 0.982836 -0.005678	0.035518 0.988122 0.989793 0.027946	-0.013735 0.993513 0.974260 -0.009395	-0.010349 0.992432 0.984689 -0.018241	-0.009332 0.995010 0.995609 -0.008567	7 0.033259 201
3 63	20 20	3 63	0.231925 0.897364 0.864034 0.036201	0.019011 0.990673 0.981888 0.002354	0.000592 0.989473 0.990073 -0.000152	0.000363 0.990017 0.990318 0.000278	0.035807 0.983992 0.987672 0.026033	0.020467 0.985796 0.990270 0.015207	0.015786 0.979840 0.988954 0.011296	0.048391 0.977903 0.982165 0.030306	-0.000350 0.993313 0.994359 -0.001276	0.040267 0.988122 0.989290 0.031738	-0.008252 0.993513 0.970132 -0.003237	0.017414 0.992432 0.987646 0.012731	-0.011177 0.995010 0.993840 -0.010042	0 0.036201 153
3 64	20 20	3 64	0.181151 0.897364 0.888539 0.024823	0.032536 0.990673 0.992013 0.024588	0.021663 0.989473 0.991780 0.022386	0.022731 0.990017 0.992606 0.023268	0.035589 0.983992 0.988088 0.024923	0.039489 0.985796 0.978344 0.015931	0.052617 0.979840 0.980883 0.025708	0.048479 0.977903 0.979530 0.020854	0.033157 0.993313 0.993843 0.031975	0.021491 0.988122 0.990646 0.012352	0.002596 0.993513 0.991791 -0.001223	0.010580 0.992432 0.988720 0.003140	0.018561 0.995010 0.995216 0.017874	8 0.028173 9999
3 65	20 20	3 65	0.207346 0.897364 0.885902 0.025015	0.006426 0.990673 0.992272 -0.000707	-0.011107 0.989473 0.982091 -0.014713	-0.011528 0.990017 0.982245 -0.014858	0.041002 0.983992 0.982872 0.026947	-0.001811 0.985796 0.993809 0.003190	0.006429 0.979840 0.990605 0.006393	0.017925 0.977903 0.988029 0.004959	-0.004215 0.993313 0.992894 -0.004686	0.020391 0.988122 0.991780 0.017495	-0.009077 0.993513 0.983746 -0.003093	0.014206 0.992432 0.994687 0.011571	-0.001363 0.995010 0.994399 -0.003061	4 0.025963 9999
3 66	20 20	3 66	0.162230 0.897364 0.902591 -0.004327	-0.004919 0.990673 0.988391 0.000105	0.003505 0.989473 0.994207 0.001050	0.005158 0.990017 0.993936 0.002591	-0.024948 0.983992 0.981471 -0.007499	-0.016116 0.985796 0.990756 -0.016402	-0.036323 0.979840 0.988618 -0.023733	-0.007925 0.977903 0.989267 -0.009414	-0.015851 0.993313 0.982429 -0.014242	0.009246 0.988122 0.991314 0.005068	0.009451 0.993513 0.993263 0.009271	0.004016 0.992432 0.991775 0.000007	-0.018771 0.995010 0.995371 -0.018370	0 0.000000 9999
3 67	20 19	3 67	0.105386 0.897364 0.930068 0.006009	-0.003080 0.990673 0.992944 0.002299	0.000638 0.989473 0.994547 0.001104	0.001061 0.990017 0.995357 0.001041	-0.005258 0.983992 0.991490 0.000116	0.004810 0.985796 0.994448 -0.000072	-0.037379 0.979840 0.983333 -0.020456	-0.040411 0.977903 0.984803 -0.020251	0.001328 0.993313 0.994302 0.001004	-0.014488 0.988122 0.983954 -0.008856	0.000826 0.993513 0.991756 0.001916	0.004581 0.992432 0.991937 0.001890	-0.001526 0.995010 0.989249 -0.002653	6 -0.011087 9999
3 68	20 19	3 68	0.185019 0.897364 0.907810 0.022318	-0.007227 0.990673 0.990039 -0.007282	-0.021536 0.989473 0.981598 -0.026850	-0.021209 0.990017 0.981606 -0.026555	0.032052 0.983992 0.980661 0.019149	0.005425 0.985796 0.991203 0.014513	-0.004805 0.979840 0.989322 -0.003975	0.024552 0.977903 0.988133 0.016322	-0.010049 0.993313 0.991845 -0.007880	0.009122 0.988122 0.989588 0.000999	-0.011488 0.993513 0.984252 -0.008090	0.035441 0.992432 0.991309 0.030727	0.003973 0.995010 0.992059 0.005253	11 0.026187 9999
3 69	20 19	3 69	0.055742 0.897364 0.900806 -0.035939	0.010213 0.990673 0.989291 0.005016	0.002233 0.989473 0.990154 0.000455	0.002222 0.990017 0.989954 -0.000048	0.014929 0.983992 0.988365 0.007306	0.026215 0.985796 0.992216 0.018145	-0.007524 0.979840 0.987531 0.010489	0.011369 0.977903 0.992335 0.012836	0.004401 0.993313 0.991919 0.002349	0.012858 0.988122 0.993000 0.008527	-0.001351 0.993513 0.973224 -0.000443	0.013492 0.992432 0.979323 0.008184	0.000890 0.995010 0.994534 0.001136	0 0.000000 9999
3 70	20 19	3 70	0.159559 0.897364 0.909722 0.013215	0.020680 0.990673 0.983848 0.007117	-0.013438 0.989473 0.987381 -0.017911	-0.013643 0.990017 0.988547 -0.018047	-0.001964 0.983992 0.986418 0.009589	0.013804 0.985796 0.994039 0.005879	-0.049601 0.979840 0.981263 -0.022974	-0.022380 0.977903 0.990876 -0.015457	0.012121 0.993313 0.991935 0.010112	-0.045380 0.988122 0.981518 -0.031048	0.004670 0.993513 0.987022 0.004209	0.012708 0.992432 0.990172 0.006730	-0.003959 0.995010 0.994126 -0.005000	9 -0.020256 9999
3 71	20 20	3 71	0.066370 0.897364 0.916356 -0.019055	-0.005865 0.990673 0.984660 0.005286	0.001579 0.989473 0.984156 0.004906	-0.008561 0.990017 0.983450 -0.005247	0.017749 0.983992 0.993013 0.012073	0.000017 0.985796 0.990054 -0.007952	0.013122 0.979840 0.989676 0.004207	0.015344 0.977903 0.992860 0.008812	0.005270 0.993313 0.994403 0.006319	0.016599 0.988122 0.994744 0.011427	0.002892 0.993513 0.991355 0.002872	-0.003848 0.992432 0.983909 0.002763	-0.004853 0.995010 0.995324 -0.003573	0 0.000000 9999
3 72	20 19	3 72	0.064777 0.897364 0.931733 -0.014177	0.026346 0.990673 0.977670 0.009752	0.019369 0.989473 0.992188 0.020638	0.018511 0.990017 0.991699 0.018525	-0.020412 0.983992 0.990571 -0.006443	0.035103 0.985796 0.983306 0.014973	0.021741 0.979840 0.987591 0.012084	0.048369 0.977903 0.982736 0.027284	0.010795 0.993313 0.995328 0.010382	-0.009956 0.988122 0.992501 -0.009130	-0.000827 0.993513 0.991580 -0.000990	0.009288 0.992432 0.985834 0.001011	0.010568 0.995010 0.996312 0.009052	0 0.000000 9999
3 73	20 20	3 73	0.180090 0.897364 0.902777 0.015965	0.030696 0.990673 0.991234 0.022242	-0.003611 0.989473 0.989576 -0.004611	-0.003090 0.990017 0.989302 -0.004328	-0.009941 0.983992 0.988396 -0.002117	-0.003175 0.985796 0.991843 -0.006699	-0.041688 0.979840 0.987889 -0.024088	-0.016002 0.977903 0.987701 -0.006946	-0.019597 0.993313 0.994695 -0.022797	-0.020949 0.988122 0.991619 -0.015958	0.024678 0.993513 0.993687 0.022255	0.027376 0.992432 0.990266 0.022511	-0.003599 0.995010 0.996452 -0.003544	6 -0.019610 9999
3 74	20 12	3 74	0.017130 0.897364 0.959644 -0.022634	0.006755 0.990673 0.965492 -0.008792	0.008906 0.989473 0.976758 0.007733	0.008946 0.990017 0.986143 0.008323	-0.010984 0.983992 0.993534 -0.007292	0.009221 0.985796 0.978439 -0.007530	0.004127 0.979840 0.990870 -0.002884	0.010252 0.977903 0.981801 -0.009223	0.003335 0.993313 0.985540 0.000448	0.002712 0.988122 0.973946 -0.006270	0.002396 0.993513 0.984727 0.001323	-0.007646 0.992432 0.952420 -0.016452	0.005616 0.995010 0.986430 0.002780	0 0.000000 9999
3 75	20 9	3 75	0.058492 0.897364 0.967518 0.002892	-0.007289 0.990673 0.974218 -0.000730	0.011953 0.989473 0.866495 -0.012240	0.013477 0.990017 0.990036 0.005008	0.011482 0.983992 0.988942 0.011904	0.038890 0.985796 0.979417 0.022343	-0.038743 0.979840 0.976836 -0.019981	0.045122 0.977903 0.983393 0.025354	-0.016871 0.993313 0.979568 -0.011899	0.013805 0.988122 0.992362 0.009065	0.000772 0.993513 0.930265 0.006628	0.016306 0.992432 0.776343 -0.006071	0.006493 0.995010 0.986832 0.004415	7 0.008563 9999
3 76	20 17	3 76	0.162903 0.897364 0.914317 0.013280	-0.018586 0.990673 0.979371 -0.003631	-0.013820 0.989473 0.959756 -0.011895	-0.014181 0.990017 0.970508 -0.015351	0.030798 0.983992 0.986254 0.019940	-0.022289 0.985796 0.991478 -0.014221	0.028264 0.979840 0.990713 0.013108	0.007377 0.977903 0.991366 0.001490	0.010854 0.993313 0.988950 0.004111	0.015573 0.988122 0.987510 0.006879	-0.013891 0.993513 0.988440 -0.014767	-0.013394 0.992432 0.983914 -0.002136	-0.006244 0.995010 0.988167 -0.003693	4 0.016273 9999
3 77	20 5	3 77	0.157293 0.897364 0.939403 0.023706	-0.022107 0.990673 0.984516 -0.013527	0.036703 0.989473 0.851133 0.025593	-0.005957 0.990017 0.996005 -0.009369	-0.051475 0.983992 0.963200 -0.022165	-0.001920 0.985796 0.990455 0.004983	-0.014415 0.979840 0.993233 -0.004872	0.001594 0.977903 0.984219 0.002794	-0.008116 0.993313 0.981946 -0.002556	0.014988 0.988122 0.989155 0.010623	-0.014660 0.993513 0.887297 -0.017943	0.039649 0.992432 0.778328 0.027782	0.024356 0.995010 0.993955 0.021931	0 0.023706 9999
4 5	20 20	4 5	0.266171 0.884690 0.867318 0.063583	-0.019614 0.992815 0.986614 -0.016947	0.003769 0.996483 0.986689 0.003601	0.004176 0.996355 0.986435 0.004492	-0.027328 0.987846 0.983931 -0.010832	-0.018067 0.994677 0.991823 -0.019513	-0.047562 0.980659 0.987467 -0.032943	-0.048755 0.980500 0.985416 -0.027238	0.024900 0.991554 0.993477 0.024006	-0.052076 0.983844 0.989715 -0.037366	-0.018820 0.990335 0.983139 -0.010854	0.006978 0.994439 0.991759 0.005376	0.007699 0.994754 0.993841 0.005944	0 0.063583 -9
4 6	20 16	4 6	0.138649 0.884690 0.941982 0.029476	0.006172 0.992815 0.992114 0.005393	0.003693 0.996483 0.993240 0.002867	0.004005 0.996355 0.994128 0.003465	0.012289 0.987846 0.989549 0.001126	-0.014940 0.994677 0.989337 -0.016799	-0.013042 0.980659 0.994454 -0.008080	0.025467 0.980500 0.986994 0.009678	0.010871 0.991554 0.991111 0.006015	0.027368 0.983844 0.987282 0.012323	-0.007276 0.990335 0.979889 -0.004163	0.033502 0.994439 0.970019 0.022401	-0.008348 0.994754 0.996863 -0.009226	0 0.029476 9999
4 7	20 19	4 7	0.134871 0.884690 0.925261 0.002984	0.014318 0.992815 0.990745 0.010576	-0.000754 0.996483 0.988115 -0.004047	-0.002019 0.996355 0.984428 -0.005253	-0.012201 0.987846 0.996063 -0.015257	-0.012373 0.994677 0.995349 -0.012966	0.027567 0.980659 0.985958 0.012963	0.010224 0.980500 0.992314 0.002454	-0.000218 0.991554 0.996429 -0.001555	-0.018938 0.983844 0.996421 -0.012462	-0.025408 0.990335 0.978239 -0.013116	0.002575 0.994439 0.985687 -0.004518	-0.000650 0.994754 0.997509 -0.001211	4 -0.006747 9999
4 8	20 20	4 8	0.179464 0.884690 0.910579 0.009834	0.013018 0.992815 0.992610 0.013758	-0.021705 0.996483 0.987094 -0.020301	-0.018049 0.996355 0.988013 -0.017422	-0.040710 0.987846 0.989212 -0.030053	0.005921 0.994677 0.991121 0.003164	-0.042462 0.980659 0.981598 -0.018639	-0.027964 0.980500 0.989335 -0.012209	0.021536 0.991554 0.995018 0.019641	-0.010457 0.983844 0.992586 0.001732	-0.026491 0.990335 0.992414 -0.029502	0.019040 0.994439 0.990122 0.014495	0.043175 0.994754 0.994619 0.041452	4 -0.017191 9999
4 9	20 19	4 9	0.142189 0.884690 0.927161 0.003276	-0.005425 0.992815 0.991970 -0.006109	-0.004144 0.996483 0.971562 -0.001815	-0.003272 0.996355 0.970728 -0.001377	-0.035092 0.987846 0.982165 -0.020980	0.002512 0.994677 0.993035 0.002602	-0.041136 0.980659 0.991621 -0.027116	-0.017991 0.980500 0.990485 -0.003780	0.020095 0.991554 0.992822 0.018601	-0.020268 0.983844 0.991561 -0.008171	0.005363 0.990335 0.993504 0.006929	-0.021627 0.994439 0.985882 -0.015221	0.022366 0.994754 0.993051 0.017847	6 -0.009425 9999
4 10	20 20	4 10	0.102962 0.884690 0.908644 0.007134	0.012200 0.992815 0.994490 0.011189	0.001725 0.996483 0.960125 -0.004727	0.001801 0.996355 0.960716 -0.003487	-0.013863 0.987846 0.989826 -0.008591	0.006073 0.994677 0.985726 0.006698	-0.030603 0.980659 0.988287 -0.015107	0.011482 0.980500 0.992608 0.003937	0.021906 0.991554 0.996505 0.019943	-0.004989 0.983844 0.994428 -0.001186	-0.005633 0.990335 0.991169 -0.007386	-0.008764 0.994439 0.969538 -0.007131	0.016289 0.994754 0.993978 0.014118	8 0.011928 9999
4 11	20 20	4 11	0.172926 0.884690 0.925716 0.020338	0.016819 0.992815 0.986903 0.017933	0.011012 0.996483 0.989591 0.011311	0.009086 0.996355 0.992404 0.008325	0.029905 0.987846 0.978503 0.014978	-0.011491 0.994677 0.990255 -0.011047	0.013372 0.980659 0.993842 0.007689	0.012401 0.980500 0.988843 0.001895	-0.002780 0.991554 0.988410 0.004932	-0.025615 0.983844 0.992044 -0.013047	0.011517 0.990335 0.993917 0.010322	0.004667 0.994439 0.989211 0.008282	0.017963 0.994754 0.995500 0.016555	0 0.020338 9999
4 12	20 20	4 12	0.190488 0.884690 0.912691 0.019753	0.023486 0.992815 0.991821 0.022859	0.008279 0.996483 0.976868 0.007814	0.013225 0.996355 0.977155 0.012194	-0.036435 0.987846 0.984010 -0.025980	0.002703 0.994677 0.991653 0.004636	-0.037603 0.980659 0.990760 -0.033741	-0.016389 0.980500 0.989449 -0.010467	0.006840 0.991554 0.994484 0.007083	-0.029340 0.983844 0.990291 -0.016961	0.021302 0.990335 0.991043 0.023692	-0.005774 0.994439 0.990923 -0.002609	-0.005343 0.994754 0.993085 -0.005634	6 -0.025816 9999
4 13	20 12	4 13	0.134311 0.884690 0.928219 -0.010716	0.006762 0.992815 0.989306 0.005348	0.007268 0.996483 0.555751 0.003302	0.008679 0.996355 0.975638 0.009334	-0.000540 0.987846 0.989028 -0.012445	0.001986 0.994677 0.991737 0.002882	-0.001738 0.980659 0.989739 -0.000290	0.009550 0.980500 0.985993 -0.008965	0.009152 0.991554 0.991605 0.008984	0.012442 0.983844 0.987876 0.001055	-0.005420 0.990335 0.993723 -0.007141	0.023287 0.994439 0.589748 0.009238	0.006865 0.994754 0.993613 0.006703	0 0.000000 9999
4 14	20 16	4 14	0.119538 0.884690 0.958364 0.014691	-0.015933 0.992815 0.995694 -0.015583	-0.000015 0.996483 0.995543 0.000333	0.000063 0.996355 0.994431 -0.001423	0.013201 0.987846 0.992831 0.006515	0.001987 0.994677 0.990356 0.002693	-0.009146 0.980659 0.990933 -0.003886	0.029096 0.980500 0.990518 0.015230	0.010860 0.991554 0.989974 0.005515	0.039938 0.983844 0.988552 0.023827	0.007289 0.990335 0.997798 0.006090	0.002868 0.994439 0.992642 0.000903	-0.003602 0.994754 0.994229 -0.004335	9 0.018709 9999
4 15	20 20	4 15	0.201056 0.884690 0.899068 0.016956	0.006692 0.992815 0.992383 0.009936	0.004869 0.996483 0.966648 0.002299	-0.000214 0.996355 0.964964 -0.002746	-0.010079 0.987846 0.982437 -0.001063	-0.018118 0.994677 0.985382 -0.016039	-0.007035 0.980659 0.986265 0.000771	-0.002183 0.980500 0.990979 -0.003274	-0.000495 0.991554 0.994787 -0.002168	-0.020288 0.983844 0.990214 -0.010098	-0.023922 0.990335 0.989304 -0.016476	0.001084 0.994439 0.990598 -0.002462	0.008197 0.994754 0.995340 0.007335	0 0.016956 9999
4 16	20 20	4 16	0.197207 0.884690 0.907831 0.025212	0.025089 0.992815 0.989974 0.021114	0.027609 0.996483 0.987684 0.026085	0.024813 0.996355 0.984972 0.022709	0.016300 0.987846 0.978649 -0.001820	-0.003161 0.994677 0.994439 -0.003802	-0.009865 0.980659 0.989430 -0.018759	-0.007704 0.980500 0.991505 -0.015442	-0.010678 0.991554 0.985781 -0.002643	-0.024526 0.983844 0.992608 -0.019942	0.015855 0.990335 0.994097 0.009690	0.011909 0.994439 0.993106 0.007201	-0.003106 0.994754 0.995380 -0.002535	0 0.025212 9999
4 17	20 10	4 17	0.105306 0.884690 0.964273 0.004142	-0.007347 0.992815 0.987985 -0.006985	0.006510 0.996483 0.544056 0.000521	0.000664 0.996355 0.991596 -0.000693	0.029376 0.987846 0.991659 0.023698	-0.003618 0.994677 0.993218 -0.003658	0.023440 0.980659 0.994207 0.018465	0.031804 0.980500 0.985807 0.022181	-0.001218 0.991554 0.991187 -0.002936	0.026896 0.983844 0.987299 0.015440	0.002220 0.990335 0.998248 -0.001515	0.020491 0.994439 0.568708 0.001457	0.004494 0.994754 0.993022 0.003489	4 0.009907 9999
4 18	20 19	4 18	0.185771 0.884690 0.916927 0.017871	0.000617 0.992815 0.990618 -0.002856	0.001049 0.996483 0.993907 0.001130	0.002317 0.996355 0.994712 0.001401	0.008082 0.987846 0.990630 0.007435	-0.018416 0.994677 0.982639 -0.011841	-0.007324 0.980659 0.990937 0.002526	0.011081 0.980500 0.993414 0.006405	0.012040 0.991554 0.990280 0.005276	-0.005410 0.983844 0.988577 0.005773	0.001913 0.990335 0.994071 -0.002693	0.002937 0.994439 0.987515 -0.001382	0.001080 0.994754 0.985753 0.006541	0 0.017871 9999
4 19	20 20	4 19	0.223510 0.884690 0.887606 0.029467	0.016087 0.992815 0.992203 0.019722	-0.012865 0.996483 0.967537 -0.011351	-0.013383 0.996355 0.966790 -0.013729	-0.041388 0.987846 0.984221 -0.028638	0.004128 0.994677 0.993226 0.004113	0.006174 0.980659 0.991725 -0.001680	-0.030178 0.980500 0.992068 -0.025928	0.009510 0.991554 0.992234 0.007376	-0.019922 0.983844 0.991185 -0.012411	-0.012492 0.990335 0.972495 -0.001079	0.038483 0.994439 0.990510 0.034914	0.010719 0.994754 0.995279 0.009125	11 0.032075 228
4 20	20 20	4 20	0.181833 0.884690 0.924622 0.023978	-0.011999 0.992815 0.990371 -0.010800	0.011848 0.996483 0.977668 0.012432	0.011241 0.996355 0.979298 0.010185	-0.009013 0.987846 0.992910 -0.010664	0.007765 0.994677 0.990594 0.008594	0.008253 0.980659 0.995374 0.000427	-0.039087 0.980500 0.989430 -0.035762	-0.025651 0.991554 0.988539 -0.018038	-0.009259 0.983844 0.989864 0.000182	-0.023301 0.990335 0.989610 -0.023451	0.000569 0.994439 0.991587 -0.004650	-0.003874 0.994754 0.992701 -0.000805	7 -0.029283 9999
4 21	20 20	4 21	0.190713 0.884690 0.923848 0.032326	0.009019 0.992815 0.991432 0.009337	-0.003347 0.996483 0.993476 -0.003018	-0.006719 0.996355 0.994157 -0.006936	-0.028917 0.987846 0.985856 -0.016088	-0.005088 0.994677 0.986906 -0.007354	-0.051735 0.980659 0.983874 -0.029807	-0.045744 0.980500 0.982994 -0.031622	0.001892 0.991554 0.993813 -0.001614	-0.028822 0.983844 0.991914 -0.014662	0.023948 0.990335 0.994404 0.019637	0.005461 0.994439 0.991911 0.000191	0.013848 0.994754 0.994511 0.012291	0 0.032326 221
4 22	20 20	4 22	0.160416 0.884690 0.948278 0.031562	-0.008435 0.992815 0.968482 -0.007125	-0.001166 0.996483 0.993836 -0.000512	-0.000725 0.996355 0.993176 -0.001258	0.014372 0.987846 0.984969 -0.000464	0.002202 0.994677 0.976989 -0.003603	0.015155 0.980659 0.993102 0.009976	-0.058561 0.980500 0.977573 -0.031816	0.018697 0.991554 0.995112 0.015912	-0.034697 0.983844 0.981954 -0.029086	-0.006109 0.990335 0.994679 -0.008889	0.012664 0.994439 0.985680 0.003745	0.012117 0.994754 0.996319 0.011692	7 -0.031689 9999
4 23	20 20	4 23	0.198365 0.884690 0.898519 0.010281	0.005166 0.992815 0.979271 0.001174	0.010159 0.996483 0.969328 0.011932	0.009607 0.996355 0.972135 0.010657	-0.008497 0.987846 0.989646 0.002219	0.002545 0.994677 0.995121 0.001686	0.027068 0.980659 0.992465 0.020339	-0.004910 0.980500 0.993334 0.000291	0.001597 0.991554 0.993122 -0.003343	-0.020579 0.983844 0.989677 -0.005501	-0.017571 0.990335 0.990827 -0.017119	-0.007193 0.994439 0.990947 -0.002443	-0.012063 0.994754 0.993738 -0.013091	6 0.014460 9999
4 24	20 20	4 24	0.178322 0.884690 0.899822 0.010752	0.009034 0.992815 0.991806 0.009899	0.000528 0.996483 0.992169 0.000384	0.000960 0.996355 0.989295 0.002066	0.015920 0.987846 0.990084 0.006911	-0.004013 0.994677 0.994985 -0.004174	0.057539 0.980659 0.979330 0.029932	0.040299 0.980500 0.988860 0.023649	0.011749 0.991554 0.987244 0.006324	0.048110 0.983844 0.978538 0.024484	0.011365 0.990335 0.992748 0.004265	0.006404 0.994439 0.983660 0.000496	-0.001800 0.994754 0.995164 -0.002887	6 0.017940 9999
4 25	20 18	4 25	0.157931 0.884690 0.927837 0.001137	0.025148 0.992815 0.986854 0.022270	0.000600 0.996483 0.992967 0.002106	-0.000374 0.996355 0.993898 0.000245	0.016971 0.987846 0.991505 0.007739	0.002040 0.994677 0.993847 0.004030	0.045507 0.980659 0.983800 0.027415	0.023536 0.980500 0.990309 0.011698	0.006069 0.991554 0.991306 0.006873	0.045140 0.983844 0.992857 0.037398	0.008190 0.990335 0.994537 0.004817	-0.000840 0.994439 0.994606 -0.004557	0.008714 0.994754 0.995182 0.008506	9 0.006521 9999
4 26	20 20	4 26	0.183981 0.884690 0.930988 0.033315	-0.006007 0.992815 0.975420 -0.006200	-0.000487 0.996483 0.989235 0.000712	-0.006365 0.996355 0.989199 -0.005116	-0.020419 0.987846 0.990684 -0.012467	0.005539 0.994677 0.993694 0.002469	-0.015061 0.980659 0.991781 -0.000968	-0.042154 0.980500 0.981711 -0.019610	0.024289 0.991554 0.994734 0.021733	-0.013935 0.983844 0.995237 -0.005946	-0.039089 0.990335 0.972522 -0.027316	0.002851 0.994439 0.987526 -0.006157	0.006848 0.994754 0.995889 0.006472	0 0.033315 200
4 27	20 20	4 27	0.105400 0.884690 0.892983 -0.014228	0.019884 0.992815 0.986750 0.016267	0.004431 0.996483 0.949171 0.007294	0.012870 0.996355 0.952012 0.014277	0.000898 0.987846 0.992627 0.005921	0.011465 0.994677 0.991890 0.012867	0.005668 0.980659 0.991748 0.002662	-0.007157 0.980500 0.991115 -0.004715	0.014859 0.991554 0.991579 0.016639	-0.017518 0.983844 0.992071 -0.015147	0.015674 0.990335 0.991616 0.012647	0.000507 0.994439 0.977098 0.009414	-0.004556 0.994754 0.993172 -0.003645	0 0.000000 9999
4 28	20 20	4 28	0.191805 0.884690 0.917792 0.023751	0.003081 0.992815 0.994816 0.002093	0.005343 0.996483 0.974110 0.004134	0.005011 0.996355 0.976075 0.004263	-0.047498 0.987846 0.978822 -0.029993	-0.008264 0.994677 0.984813 -0.005137	-0.067872 0.980659 0.971829 -0.038204	-0.002983 0.980500 0.992493 -0.007187	0.009955 0.991554 0.993299 0.004686	-0.015315 0.983844 0.994502 -0.007246	0.013337 0.990335 0.990573 0.005536	-0.032161 0.994439 0.981117 -0.021845	0.008900 0.994754 0.995199 0.009476	6 -0.030123 9999
4 29	20 19	4 29	0.187727 0.884690 0.912397 0.016117	-0.007601 0.992815 0.994212 -0.006634	0.003222 0.996483 0.973605 0.003611	-0.000283 0.996355 0.974394 -0.000751	-0.032703 0.987846 0.985635 -0.019752	0.017742 0.994677 0.989312 0.021463	-0.022869 0.980659 0.988376 -0.016610	0.016063 0.980500 0.994620 0.013968	0.011553 0.991554 0.994434 0.007762	-0.024253 0.983844 0.992498 -0.013368	0.010850 0.990335 0.980169 0.019008	0.016857 0.994439 0.991138 0.015767	0.000454 0.994754 0.996030 -0.000451	4 -0.017842 9999
4 30	20 11	4 30	0.137595 0.884690 0.941609 0.005583	-0.014435 0.992815 0.993317 -0.016232	-0.000156 0.996483 0.995360 0.000466	-0.000032 0.996355 0.994462 0.000355	0.006467 0.987846 0.986910 -0.002575	-0.005297 0.994677 0.991475 -0.005069	-0.019214 0.980659 0.986809 -0.008525	0.008998 0.980500 0.992626 0.002102	-0.007532 0.991554 0.990770 -0.010046	0.024198 0.983844 0.987794 0.014058	0.001033 0.990335 0.992507 -0.000553	0.000413 0.994439 0.993248 -0.000467	0.012904 0.994754 0.994663 0.012925	1 -0.009520 9999
4 31	20 20	4 31	0.156706 0.884690 0.897310 -0.003963	-0.008436 0.992815 0.993504 -0.008654	0.012207 0.996483 0.990418 0.011696	0.016338 0.996355 0.991807 0.016588	0.017941 0.987846 0.989812 0.009815	-0.006941 0.994677 0.986866 -0.005060	0.000463 0.980659 0.990601 -0.003072	0.011472 0.980500 0.989803 -0.000201	0.010970 0.991554 0.992399 0.009801	-0.003938 0.983844 0.991055 -0.004409	0.023068 0.990335 0.992771 0.016511	0.015438 0.994439 0.992624 0.012476	-0.006311 0.994754 0.993714 -0.003652	0 0.000000 9999
4 32	20 20	4 32	0.205288 0.884690 0.901725 0.024076	0.021829 0.992815 0.993330 0.019855	0.003564 0.996483 0.972791 0.001483	0.005434 0.996355 0.975451 0.003214	-0.010141 0.987846 0.975967 0.007838	-0.013348 0.994677 0.989696 -0.010430	-0.062491 0.980659 0.976431 -0.036542	-0.024947 0.980500 0.989845 -0.015029	0.026776 0.991554 0.994983 0.021936	-0.024524 0.983844 0.992099 -0.012956	0.003652 0.990335 0.993668 0.002270	-0.008577 0.994439 0.986765 -0.000521	0.001189 0.994754 0.996657 -0.001529	6 -0.029661 9999
4 33	20 20	4 33	0.206307 0.884690 0.892625 0.015497	0.000035 0.992815 0.990270 0.000333	-0.013481 0.996483 0.972108 -0.009891	-0.018282 0.996355 0.973011 -0.016291	-0.019437 0.987846 0.990820 -0.009716	-0.025573 0.994677 0.989709 -0.023378	-0.016779 0.980659 0.989659 -0.020830	-0.019899 0.980500 0.991012 -0.017708	-0.024515 0.991554 0.990963 -0.022103	-0.039307 0.983844 0.990199 -0.024655	0.008438 0.990335 0.989429 0.013515	0.011581 0.994439 0.988989 0.005706	-0.001660 0.994754 0.991969 -0.000334	9 -0.019547 9999
4 34	20 19	4 34	0.163835 0.884690 0.920212 0.013073	0.018092 0.992815 0.992011 0.019737	0.035624 0.996483 0.996890 0.034823	0.030661 0.996355 0.997877 0.029904	0.026556 0.987846 0.992628 0.023062	-0.009193 0.994677 0.994562 -0.008702	0.045302 0.980659 0.983517 0.021647	0.016865 0.980500 0.992057 0.014756	0.000524 0.991554 0.993504 -0.002347	0.037364 0.983844 0.984646 0.019626	-0.001033 0.990335 0.991465 -0.006604	0.035058 0.994439 0.993148 0.034572	0.003999 0.994754 0.993569 0.003729	11 0.021259 9999
4 35	20 20	4 35	0.077566 0.884690 0.951207 -0.010208	0.007377 0.992815 0.987044 0.004354	0.003642 0.996483 0.992217 0.003610	-0.003739 0.996355 0.981987 -0.001306	-0.001506 0.987846 0.992877 -0.006282	0.007078 0.994677 0.992791 0.006350	0.002560 0.980659 0.994156 -0.003527	0.019729 0.980500 0.990490 0.011034	-0.021324 0.991554 0.988978 -0.015109	-0.012013 0.983844 0.992930 -0.004974	-0.018076 0.990335 0.995623 -0.022469	-0.003042 0.994439 0.992524 -0.006066	-0.000396 0.994754 0.996834 -0.000791	0 0.000000 9999
4 36	20 20	4 36	0.128658 0.884690 0.935728 -0.008194	-0.020251 0.992815 0.977881 -0.020268	-0.003271 0.996483 0.988791 -0.004199	-0.005187 0.996355 0.989398 -0.005536	0.008141 0.987846 0.993412 0.004689	0.017972 0.994677 0.981093 0.014686	-0.002893 0.980659 0.992841 -0.000307	-0.041686 0.980500 0.980202 -0.022636	-0.002777 0.991554 0.992307 -0.005456	-0.012459 0.983844 0.995244 -0.005380	0.020558 0.990335 0.991903 0.017066	0.025635 0.994439 0.988729 0.018897	-0.005738 0.994754 0.992783 -0.006498	0 0.000000 9999
4 37	20 20	4 37	0.184961 0.884690 0.908478 0.013918	0.014766 0.992815 0.990726 0.012884	0.004597 0.996483 0.983402 0.002906	0.000149 0.996355 0.986368 0.001003	0.005524 0.987846 0.993048 0.009173	0.005059 0.994677 0.992452 0.005870	-0.007110 0.980659 0.991327 -0.005133	-0.043249 0.980500 0.986831 -0.029403	-0.019579 0.991554 0.989673 -0.015428	-0.026274 0.983844 0.993032 -0.017104	-0.014003 0.990335 0.992988 -0.018586	-0.002506 0.994439 0.984783 0.002590	0.009051 0.994754 0.995551 0.011605	7 -0.020229 9999
4 38	20 20	4 38	0.194154 0.884690 0.897366 0.015192	0.018720 0.992815 0.988646 0.019350	0.014121 0.996483 0.980696 0.013226	0.019143 0.996355 0.980995 0.019754	-0.023836 0.987846 0.981206 -0.005624	0.026006 0.994677 0.993996 0.027176	-0.024789 0.980659 0.987063 -0.005839	-0.037497 0.980500 0.982715 -0.012319	0.004023 0.991554 0.990776 0.001944	-0.022510 0.983844 0.990690 -0.010370	0.017199 0.990335 0.993261 0.017797	-0.013736 0.994439 0.985570 -0.005209	0.010349 0.994754 0.994159 0.011084	10 0.016443 9999
4 39	20 20	4 39	0.173508 0.884690 0.905512 0.009222	-0.000624 0.992815 0.990476 -0.001396	0.010991 0.996483 0.989437 0.011586	0.012442 0.996355 0.991685 0.014012	-0.004198 0.987846 0.993547 -0.003486	-0.010421 0.994677 0.992355 -0.010216	-0.000137 0.980659 0.993625 0.001772	-0.033687 0.980500 0.990306 -0.027188	0.002707 0.991554 0.992279 0.007130	-0.009507 0.983844 0.992896 -0.004283	-0.017389 0.990335 0.993958 -0.019490	-0.001566 0.994439 0.990407 -0.002916	0.020368 0.994754 0.995799 0.019876	7 -0.015834 9999
4 40	20 20	4 40	0.201850 0.884690 0.896101 0.019881	0.018723 0.992815 0.990025 0.017589	-0.006825 0.996483 0.986895 -0.009294	-0.005193 0.996355 0.986892 -0.006545	-0.006676 0.987846 0.992829 -0.006801	0.010672 0.994677 0.991914 0.011784	-0.041303 0.980659 0.992619 -0.032353	0.005035 0.980500 0.991993 0.005837	-0.005147 0.991554 0.994123 -0.002595	-0.018710 0.983844 0.992504 -0.009251	-0.006416 0.990335 0.993227 -0.008498	-0.002786 0.994439 0.992721 -0.002543	0.014341 0.994754 0.994622 0.013689	6 -0.025362 9999
4 41	20 20	4 41	0.150112 0.884690 0.910400 0.001113	-0.003184 0.992815 0.974518 -0.001429	-0.008121 0.996483 0.990702 -0.008779	-0.006872 0.996355 0.989500 -0.007226	0.000656 0.987846 0.993671 0.001351	-0.011910 0.994677 0.994006 -0.014501	-0.005697 0.980659 0.992982 0.000121	-0.031979 0.980500 0.993466 -0.024844	0.015589 0.991554 0.993319 0.011578	0.000254 0.983844 0.993962 0.004410	-0.008526 0.990335 0.989425 -0.006024	0.015909 0.994439 0.987319 0.008084	-0.004102 0.994754 0.995405 -0.005649	7 -0.005258 9999
4 42	20 20	4 42	0.163440 0.884690 0.919187 0.016122	-0.022644 0.992815 0.989495 -0.024738	0.004423 0.996483 0.988085 0.002450	0.004230 0.996355 0.988531 0.002552	-0.029157 0.987846 0.989940 -0.022898	-0.007426 0.994677 0.991685 -0.007313	-0.039188 0.980659 0.991385 -0.027566	-0.035663 0.980500 0.988787 -0.025543	0.002620 0.991554 0.994838 0.003233	-0.038148 0.983844 0.992936 -0.026983	-0.029962 0.990335 0.989581 -0.025201	-0.016987 0.994439 0.991541 -0.014774	-0.004526 0.994754 0.993923 -0.006913	6 -0.021081 9999
4 43	20 20	4 43	0.162793 0.884690 0.909090 0.009780	-0.005920 0.992815 0.989505 -0.003171	0.008293 0.996483 0.977882 0.008223	0.003102 0.996355 0.978623 0.003727	-0.020663 0.987846 0.990857 -0.012613	-0.002956 0.994677 0.992671 -0.003595	0.002263 0.980659 0.993414 0.006762	-0.033560 0.980500 0.987871 -0.020255	0.007919 0.991554 0.993964 0.003806	-0.020333 0.983844 0.991088 -0.011626	-0.006729 0.990335 0.989359 -0.003217	-0.000663 0.994439 0.992360 -0.000843	0.002680 0.994754 0.995116 0.002122	7 -0.014075 9999
4 44	20 20	4 44	0.127237 0.884690 0.884448 0.002858	0.001131 0.992815 0.990309 -0.002792	0.005860 0.996483 0.973061 0.004395	0.005860 0.996355 0.971336 0.003842	-0.007354 0.987846 0.991080 -0.004006	0.005571 0.994677 0.986230 0.003637	0.003439 0.980659 0.991965 -0.005079	-0.039261 0.980500 0.984695 -0.023367	0.008425 0.991554 0.993091 0.007229	-0.011743 0.983844 0.993772 -0.003059	-0.007615 0.990335 0.977813 0.006277	0.014433 0.994439 0.987564 0.010454	0.022688 0.994754 0.994312 0.021647	7 -0.008172 9999
4 45	20 19	4 45	0.137333 0.884690 0.920244 0.005864	0.021075 0.992815 0.988532 0.020557	0.002036 0.996483 0.989172 0.001951	0.013299 0.996355 0.991404 0.013538	-0.001216 0.987846 0.991568 0.005384	0.022827 0.994677 0.994362 0.022150	0.016791 0.980659 0.992173 0.011703	-0.005096 0.980500 0.991921 -0.000809	-0.005556 0.991554 0.993484 -0.005309	-0.012740 0.983844 0.993508 -0.004701	0.001595 0.990335 0.983404 0.010383	0.008864 0.994439 0.983382 0.004368	-0.012590 0.994754 0.994269 -0.012658	6 0.008284 9999
4 46	20 15	4 46	0.151928 0.884690 0.921989 0.011001	0.002243 0.992815 0.989904 0.008296	-0.000399 0.996483 0.996301 0.000326	-0.000531 0.996355 0.994806 0.000730	-0.000127 0.987846 0.992345 -0.000817	-0.004299 0.994677 0.993140 -0.005586	-0.003828 0.980659 0.989063 -0.014259	0.010892 0.980500 0.989458 0.005698	0.015054 0.991554 0.979385 0.008772	0.002820 0.983844 0.989268 -0.009574	0.002088 0.990335 0.995894 -0.000975	0.002100 0.994439 0.993822 0.001720	-0.004198 0.994754 0.993290 -0.005941	6 -0.012525 9999
4 47	20 20	4 47	0.111224 0.884690 0.902289 0.002526	-0.020578 0.992815 0.986354 -0.018814	-0.011575 0.996483 0.955351 -0.009382	-0.012806 0.996355 0.948081 -0.009512	-0.023575 0.987846 0.989864 -0.019337	-0.009498 0.994677 0.993960 -0.008719	0.004639 0.980659 0.990846 0.009791	-0.012600 0.980500 0.990743 -0.002576	0.006488 0.991554 0.991138 0.004769	-0.030759 0.983844 0.991981 -0.021691	-0.024577 0.990335 0.988345 -0.018237	0.005689 0.994439 0.977827 0.005763	-0.005321 0.994754 0.995562 -0.005487	9 -0.007402 9999
4 48	20 20	4 48	0.124414 0.884690 0.921009 -0.000196	-0.000763 0.992815 0.993550 -0.000577	-0.000042 0.996483 0.988186 -0.000808	0.003368 0.996355 0.987889 0.003192	0.000502 0.987846 0.993786 -0.007236	0.000334 0.994677 0.991973 0.000383	0.037149 0.980659 0.985333 0.015880	0.014114 0.980500 0.992427 0.006283	0.023892 0.991554 0.991796 0.019397	0.006387 0.983844 0.992475 -0.004581	-0.020067 0.990335 0.987303 -0.016608	0.001428 0.994439 0.986502 -0.003687	0.003867 0.994754 0.991493 0.003908	0 0.000000 9999
4 49	20 20	4 49	0.119103 0.884690 0.917686 -0.006817	-0.009918 0.992815 0.987948 -0.009345	-0.007258 0.996483 0.980807 -0.008463	-0.005565 0.996355 0.982380 -0.005527	-0.015936 0.987846 0.991064 -0.017233	-0.002557 0.994677 0.994327 -0.003405	-0.003954 0.980659 0.993132 0.001674	-0.019726 0.980500 0.990955 -0.013843	-0.009117 0.991554 0.989079 0.000302	-0.014746 0.983844 0.992398 -0.004494	0.013558 0.990335 0.990139 0.007044	0.004961 0.994439 0.983609 0.002013	-0.011230 0.994754 0.992978 -0.010095	0 0.000000 9999
4 50	20 9	4 50	0.169395 0.884690 0.930002 0.018456	0.037199 0.992815 0.987906 0.032960	0.000437 0.996483 0.705632 0.000681	-0.000133 0.996355 0.975377 -0.003261	0.028979 0.987846 0.986806 0.017080	0.021893 0.994677 0.991677 0.020018	0.031676 0.980659 0.987264 0.013856	0.063824 0.980500 0.981243 0.040357	0.045883 0.991554 0.985302 0.043069	0.018820 0.983844 0.990449 0.006263	0.001869 0.990335 0.993073 0.000774	0.002711 0.994439 0.747328 -0.000415	0.013494 0.994754 0.993692 0.011603	8 0.028194 9999
4 51	20 20	4 51	0.127965 0.884690 0.929507 -0.001348	-0.008454 0.992815 0.990978 -0.009543	0.008863 0.996483 0.983743 0.007625	0.015758 0.996355 0.984894 0.013994	-0.031716 0.987846 0.987209 -0.016623	-0.005273 0.994677 0.993155 -0.005407	-0.053258 0.980659 0.986497 -0.032807	-0.047777 0.980500 0.985176 -0.026250	0.004012 0.991554 0.992659 0.002927	-0.029707 0.983844 0.991661 -0.021685	-0.019001 0.990335 0.985299 -0.011243	-0.004538 0.994439 0.992790 -0.005219	0.003088 0.994754 0.995341 0.004253	0 0.000000 9999
4 52	20 20	4 52	0.139460 0.884690 0.927890 0.016230	0.002990 0.992815 0.988688 0.004082	0.001594 0.996483 0.977193 0.000562	0.006332 0.996355 0.979716 0.005236	-0.002745 0.987846 0.994306 -0.001419	-0.008891 0.994677 0.993061 -0.009521	0.007578 0.980659 0.993033 0.002415	-0.031813 0.980500 0.994241 -0.031634	0.012929 0.991554 0.995505 0.013560	-0.020205 0.983844 0.993294 -0.011301	-0.013988 0.990335 0.993392 -0.013523	0.005265 0.994439 0.989893 0.008851	0.008670 0.994754 0.995857 0.010129	7 -0.022659 9999
4 53	20 12	4 53	0.124107 0.884690 0.954810 0.008928	0.009106 0.992815 0.990968 0.009586	-0.001045 0.996483 0.711149 -0.002785	0.000143 0.996355 0.999697 0.000290	0.022266 0.987846 0.985663 0.009385	0.003757 0.994677 0.988090 0.006916	-0.027753 0.980659 0.986232 -0.009101	0.023559 0.980500 0.991906 0.015158	-0.000173 0.991554 0.987956 0.000013	0.011547 0.983844 0.992945 0.003330	0.009809 0.990335 0.987348 0.003749	-0.003090 0.994439 0.762620 -0.005538	-0.002057 0.994754 0.995064 -0.002218	7 0.011633 9999
4 54	20 16	4 54	0.049865 0.884690 0.967691 -0.007592	-0.001455 0.992815 0.980589 -0.002085	-0.000863 0.996483 0.969515 0.001332	-0.001404 0.996355 0.981094 0.000688	-0.002070 0.987846 0.990619 -0.008171	0.013575 0.994677 0.993692 0.012956	0.000756 0.980659 0.992318 -0.006794	0.017700 0.980500 0.989803 0.007438	-0.010226 0.991554 0.984067 -0.010381	-0.005779 0.983844 0.996247 -0.001553	0.002452 0.990335 0.985341 -0.003761	-0.003657 0.994439 0.968908 0.002205	-0.000719 0.994754 0.996548 0.000410	0 0.000000 9999
4 55	20 19	4 55	0.158168 0.884690 0.929667 -0.002086	0.007958 0.992815 0.982569 0.009530	-0.003904 0.996483 0.971732 -0.002400	-0.006662 0.996355 0.973663 -0.005645	-0.044964 0.987846 0.978696 -0.027507	0.000460 0.994677 0.993410 0.002953	-0.018007 0.980659 0.993077 -0.013475	-0.007987 0.980500 0.994664 -0.001816	0.016506 0.991554 0.993489 0.014127	-0.030349 0.983844 0.991824 -0.023978	0.004076 0.990335 0.993767 -0.001446	-0.019362 0.994439 0.981248 -0.009459	0.010948 0.994754 0.996210 0.009301	0 0.000000 9999
4 56	20 20	4 56	0.139425 0.884690 0.900566 0.031332	0.031107 0.992815 0.985608 0.026715	-0.019587 0.996483 0.967101 -0.021185	-0.019183 0.996355 0.967445 -0.020354	-0.027496 0.987846 0.987973 -0.021083	-0.021446 0.994677 0.984157 -0.019954	-0.043541 0.980659 0.987032 -0.025827	-0.033178 0.980500 0.992265 -0.030572	0.030538 0.991554 0.994979 0.026334	-0.045908 0.983844 0.989460 -0.033166	0.002440 0.990335 0.987789 -0.007318	0.002812 0.994439 0.969326 0.006502	0.014290 0.994754 0.992854 0.015320	9 -0.032236 225
4 57	20 17	4 57	0.160804 0.884690 0.950082 0.035223	0.002118 0.992815 0.992764 -0.000765	-0.000299 0.996483 0.991046 -0.001261	-0.000076 0.996355 0.991922 -0.001822	0.011307 0.987846 0.992441 0.002487	-0.001280 0.994677 0.991166 -0.000150	-0.014674 0.980659 0.991020 -0.012207	0.015611 0.980500 0.989786 -0.001991	0.011437 0.991554 0.993466 0.007541	0.035671 0.983844 0.987303 0.022386	0.005005 0.990335 0.996853 0.002915	0.000575 0.994439 0.987364 -0.000088	0.011922 0.994754 0.992553 0.011186	0 0.035223 171
4 58	20 20	4 58	0.193671 0.884690 0.906480 0.036022	0.033392 0.992815 0.981807 0.032939	-0.000523 0.996483 0.984439 -0.003713	-0.000050 0.996355 0.986127 -0.003080	-0.048039 0.987846 0.992083 -0.046109	-0.009403 0.994677 0.991739 -0.008488	-0.030351 0.980659 0.985974 -0.018898	-0.032120 0.980500 0.992099 -0.024610	-0.004179 0.991554 0.995511 -0.008484	-0.033319 0.983844 0.990642 -0.022638	-0.021898 0.990335 0.993233 -0.022417	0.014566 0.994439 0.992600 0.012903	-0.008237 0.994754 0.995219 -0.011026	4 -0.040755 99
4 59	20 20	4 59	0.232450 0.884690 0.894513 0.047835	-0.006643 0.992815 0.983922 -0.005800	-0.001632 0.996483 0.983151 -0.005103	-0.001163 0.996355 0.982872 -0.003753	-0.019962 0.987846 0.990787 -0.009473	-0.015561 0.994677 0.993076 -0.014170	-0.038454 0.980659 0.986449 -0.020040	-0.034231 0.980500 0.991509 -0.026086	0.038301 0.991554 0.993364 0.034933	-0.023382 0.983844 0.991480 -0.010041	0.002680 0.990335 0.993680 0.006105	-0.009291 0.994439 0.993940 -0.010003	-0.008481 0.994754 0.993241 -0.009708	0 0.047835 66
4 60	20 20	4 60	0.215216 0.884690 0.880660 0.022240	0.008656 0.992815 0.970178 0.007924	-0.001209 0.996483 0.984386 -0.004399	-0.004173 0.996355 0.985276 -0.007947	0.007297 0.987846 0.989812 0.015033	-0.020720 0.994677 0.984259 -0.016175	-0.029508 0.980659 0.982823 -0.007711	-0.009500 0.980500 0.987855 -0.001554	-0.007435 0.991554 0.991557 -0.012756	-0.017530 0.983844 0.988183 -0.001775	0.016246 0.990335 0.990042 0.010005	-0.000521 0.994439 0.989024 0.000402	0.011200 0.994754 0.991417 0.009385	0 0.022240 9999
4 61	20 20	4 61	0.173068 0.884690 0.901962 0.004983	-0.010285 0.992815 0.970341 -0.010680	-0.007201 0.996483 0.993780 -0.008304	-0.006654 0.996355 0.992934 -0.007869	-0.018136 0.987846 0.991799 -0.016167	0.024186 0.994677 0.981408 0.021851	-0.035798 0.980659 0.989685 -0.018404	-0.041256 0.980500 0.981669 -0.020514	0.011106 0.991554 0.984239 0.004717	-0.030735 0.983844 0.990257 -0.015037	0.016043 0.990335 0.990300 0.007760	0.013800 0.994439 0.986474 0.003901	-0.001013 0.994754 0.993741 -0.003192	7 -0.010110 9999
4 62	20 20	4 62	0.225979 0.884690 0.864901 0.013158	0.002896 0.992815 0.975652 0.006325	-0.013517 0.996483 0.990471 -0.015291	-0.009680 0.996355 0.990118 -0.011619	-0.023871 0.987846 0.987583 -0.020770	0.018195 0.994677 0.989353 0.014468	-0.012321 0.980659 0.990302 -0.002716	-0.046050 0.980500 0.983306 -0.033692	0.003269 0.991554 0.982836 0.001685	-0.039039 0.983844 0.989793 -0.026091	-0.001619 0.990335 0.974260 0.007366	0.012013 0.994439 0.984689 0.001761	0.001380 0.994754 0.995609 -0.000329	7 -0.021055 9999
4 63	20 20	4 63	0.241403 0.884690 0.864034 0.031758	0.011914 0.992815 0.981888 0.013253	-0.015183 0.996483 0.990073 -0.018729	-0.015960 0.996355 0.990318 -0.019423	-0.014554 0.987846 0.987672 -0.005678	-0.007446 0.994677 0.990270 -0.009349	-0.014816 0.980659 0.988954 -0.009127	-0.054148 0.980500 0.982165 -0.034978	0.022368 0.991554 0.994359 0.019535	-0.021304 0.983844 0.989290 -0.005466	-0.016763 0.990335 0.970132 -0.005668	0.006193 0.994439 0.987646 0.000173	0.025296 0.994754 0.993840 0.025398	7 -0.033329 199
4 64	20 20	4 64	0.176084 0.884690 0.888539 -0.008074	-0.006874 0.992815 0.992013 -0.005490	-0.006394 0.996483 0.991780 -0.007311	-0.005271 0.996355 0.992606 -0.005565	-0.009467 0.987846 0.988088 0.002998	0.010125 0.994677 0.978344 0.003679	-0.048575 0.980659 0.980883 -0.022290	-0.030700 0.980500 0.979530 -0.007961	0.004590 0.991554 0.993843 0.003969	-0.026914 0.983844 0.990646 -0.012945	-0.003149 0.990335 0.991791 0.000012	0.019420 0.994439 0.988720 0.010618	-0.012177 0.994754 0.995216 -0.012763	0 0.000000 9999
4 65	20 20	4 65	0.239324 0.884690 0.885902 0.046742	0.002680 0.992815 0.992272 0.000314	-0.001442 0.996483 0.982091 -0.005109	-0.000858 0.996355 0.982245 -0.004475	-0.033369 0.987846 0.982872 -0.017527	0.015724 0.994677 0.993809 0.015790	-0.005715 0.980659 0.990605 -0.005325	-0.041792 0.980500 0.988029 -0.026444	0.011698 0.991554 0.992894 0.008211	-0.033925 0.983844 0.991780 -0.027309	-0.006852 0.990335 0.983746 -0.000164	-0.001631 0.994439 0.994687 -0.005152	-0.007566 0.994754 0.994399 -0.009084	0 0.046742 71
4 66	20 20	4 66	0.215138 0.884690 0.902591 0.036663	0.021840 0.992815 0.988391 0.017335	-0.007916 0.996483 0.994207 -0.009054	-0.013436 0.996355 0.993936 -0.013829	0.023867 0.987846 0.981471 0.014525	0.018086 0.994677 0.990756 0.020146	0.032127 0.980659 0.988618 0.021678	0.005248 0.980500 0.989267 0.009004	-0.026650 0.991554 0.982429 -0.019314	0.003370 0.983844 0.991314 0.006290	0.020595 0.990335 0.993263 0.018231	0.026620 0.994439 0.991775 0.022220	0.018952 0.994754 0.995371 0.018615	0 0.036663 143
4 67	20 19	4 67	0.126565 0.884690 0.930068 -0.002640	0.017381 0.992815 0.992944 0.017529	0.000232 0.996483 0.994547 -0.000546	0.000629 0.996355 0.995357 -0.000924	0.011409 0.987846 0.991490 0.006893	0.008526 0.994677 0.994448 0.007237	0.060297 0.980659 0.983333 0.041831	0.033739 0.980500 0.984803 0.016662	-0.012815 0.991554 0.994302 -0.015073	0.017106 0.983844 0.983954 0.001317	0.008348 0.990335 0.991756 0.005139	0.008844 0.994439 0.991937 0.004882	0.022089 0.994754 0.989249 0.019055	0 0.000000 9999
4 68	20 19	4 68	0.197187 0.884690 0.907810 0.015401	0.018154 0.992815 0.990039 0.015093	0.004421 0.996483 0.981598 0.002533	0.003129 0.996355 0.981606 0.001971	-0.014031 0.987846 0.980661 -0.002347	-0.023416 0.994677 0.991203 -0.020529	-0.005695 0.980659 0.989322 -0.002990	-0.008057 0.980500 0.988133 -0.001744	-0.005646 0.991554 0.991845 -0.004525	-0.003064 0.983844 0.989588 0.005671	-0.005664 0.990335 0.984252 0.000775	0.012086 0.994439 0.991309 0.008575	0.006670 0.994754 0.992059 0.008736	0 0.015401 9999
4 69	20 19	4 69	0.111254 0.884690 0.900806 -0.007166	0.001657 0.992815 0.989291 -0.001829	0.000343 0.996483 0.990154 -0.000133	0.000295 0.996355 0.989954 -0.000972	-0.004364 0.987846 0.988365 0.000036	0.016374 0.994677 0.992216 0.016765	0.035226 0.980659 0.987531 0.018219	0.006664 0.980500 0.992335 0.005746	0.004370 0.991554 0.991919 -0.000797	-0.021115 0.983844 0.993000 -0.014997	-0.017316 0.990335 0.973224 0.000364	0.017357 0.994439 0.979323 0.009582	-0.006303 0.994754 0.994534 -0.008464	0 0.000000 9999
4 70	20 19	4 70	0.194196 0.884690 0.909722 0.034504	-0.004242 0.992815 0.983848 -0.005017	0.000384 0.996483 0.987381 -0.000656	-0.000201 0.996355 0.988547 -0.001066	-0.013302 0.987846 0.986418 -0.020042	0.010092 0.994677 0.994039 0.011155	0.061562 0.980659 0.981263 0.037429	-0.001761 0.980500 0.990876 -0.008313	0.036493 0.991554 0.991935 0.032737	0.042217 0.983844 0.981518 0.020112	-0.010532 0.990335 0.987022 -0.007291	0.008715 0.994439 0.990172 0.002536	0.025548 0.994754 0.994126 0.023431	6 0.035937 156
4 71	20 20	4 71	0.104061 0.884690 0.916356 -0.007525	0.001978 0.992815 0.984660 0.000353	0.000040 0.996483 0.984156 0.000194	-0.001359 0.996355 0.983450 -0.001893	-0.011054 0.987846 0.993013 -0.007757	0.001307 0.994677 0.990054 -0.000800	-0.022049 0.980659 0.989676 -0.012009	-0.012625 0.980500 0.992860 -0.005353	0.014753 0.991554 0.994403 0.013388	-0.014556 0.983844 0.994744 -0.004805	0.031062 0.990335 0.991355 0.025757	-0.016359 0.994439 0.983909 -0.012886	-0.003654 0.994754 0.995324 -0.003439	0 0.000000 9999
4 72	20 19	4 72	0.094626 0.884690 0.931733 -0.014536	-0.019043 0.992815 0.977670 -0.016755	0.001864 0.996483 0.992188 0.001611	-0.013943 0.996355 0.991699 -0.014079	-0.013226 0.987846 0.990571 -0.022657	0.008915 0.994677 0.983306 0.005550	-0.024415 0.980659 0.987591 -0.009902	-0.045247 0.980500 0.982736 -0.026957	0.016002 0.991554 0.995328 0.014875	-0.027910 0.983844 0.992501 -0.020747	-0.006833 0.990335 0.991580 -0.012719	0.006870 0.994439 0.985834 -0.000787	0.016596 0.994754 0.996312 0.015877	0 0.000000 9999
4 73	20 20	4 73	0.177155 0.884690 0.902777 -0.009916	-0.002957 0.992815 0.991234 -0.004282	-0.010831 0.996483 0.989576 -0.010986	-0.011708 0.996355 0.989302 -0.012391	0.005213 0.987846 0.988396 0.001281	0.010650 0.994677 0.991843 0.011845	0.004294 0.980659 0.987889 -0.011300	0.018879 0.980500 0.987701 0.008697	0.016788 0.991554 0.994695 0.013670	0.015524 0.983844 0.991619 0.006569	0.011033 0.990335 0.993687 0.010880	-0.014052 0.994439 0.990266 -0.018195	-0.010468 0.994754 0.996452 -0.011365	0 0.000000 9999
4 74	20 12	4 74	0.049742 0.884690 0.959644 -0.007717	0.007559 0.992815 0.965492 0.005831	-0.000461 0.996483 0.976758 0.000300	-0.000453 0.996355 0.986143 0.000915	0.005771 0.987846 0.993534 0.003060	0.004215 0.994677 0.978439 0.003623	-0.025573 0.980659 0.990870 -0.017965	-0.023958 0.980500 0.981801 -0.007569	0.005480 0.991554 0.985540 -0.002713	-0.011854 0.983844 0.973946 0.002441	0.005684 0.990335 0.984727 -0.003635	0.008970 0.994439 0.952420 -0.000261	0.002736 0.994754 0.986430 -0.000889	0 0.000000 9999
4 75	20 9	4 75	0.076398 0.884690 0.967518 0.006740	0.001285 0.992815 0.974218 0.005614	0.003250 0.996483 0.866495 -0.003686	0.001172 0.996355 0.990036 0.001772	0.015710 0.987846 0.988942 0.017754	-0.017762 0.994677 0.979417 -0.023967	0.035349 0.980659 0.976836 0.008523	-0.021864 0.980500 0.983393 -0.002893	-0.031170 0.991554 0.979568 -0.021870	-0.057352 0.983844 0.992362 -0.048154	0.014613 0.990335 0.930265 -0.011884	0.024915 0.994439 0.776343 -0.002746	-0.000158 0.994754 0.986832 -0.003569	9 -0.018015 9999
4 76	20 17	4 76	0.178834 0.884690 0.914317 0.011441	-0.000505 0.992815 0.979371 -0.001775	-0.019841 0.996483 0.959756 -0.015185	-0.014307 0.996355 0.970508 -0.011905	-0.016069 0.987846 0.986254 -0.006822	-0.009057 0.994677 0.991478 -0.007137	-0.018269 0.980659 0.990713 -0.005123	-0.007809 0.980500 0.991366 0.000707	-0.001075 0.991554 0.988950 -0.007430	-0.041786 0.983844 0.987510 -0.026425	0.014323 0.990335 0.988440 0.004652	-0.018877 0.994439 0.983914 -0.011709	-0.018938 0.994754 0.988167 -0.015983	9 -0.017388 9999
4 77	20 5	4 77	0.158819 0.884690 0.939403 0.012148	0.010330 0.992815 0.984516 0.009615	0.015821 0.996483 0.851133 0.012004	-0.000407 0.996355 0.996005 -0.000341	0.049642 0.987846 0.963200 0.023135	-0.000333 0.994677 0.990455 0.000960	0.007914 0.980659 0.993233 -0.001522	-0.011941 0.980500 0.984219 -0.010086	-0.030263 0.991554 0.981946 -0.024204	-0.021701 0.983844 0.989155 -0.019444	0.070364 0.990335 0.887297 0.056743	0.044827 0.994439 0.778328 0.026839	0.016556 0.994754 0.993955 0.016078	0 0.012148 9999
5 6	20 16	5 6	0.091796 0.867318 0.941982 -0.010649	0.010025 0.986614 0.992114 0.007720	-0.000160 0.986689 0.993240 0.000291	0.003769 0.986435 0.994128 0.004793	0.003823 0.983931 0.989549 0.015751	0.007555 0.991823 0.989337 0.005174	-0.002452 0.987467 0.994454 -0.004819	-0.002079 0.985416 0.986994 0.010645	0.030826 0.993477 0.991111 0.028684	-0.014857 0.989715 0.987282 -0.001587	-0.011253 0.983139 0.979889 -0.008478	0.012883 0.991759 0.970019 0.006904	-0.009293 0.993841 0.996863 -0.011703	0 0.000000 9999
5 7	20 19	5 7	0.136834 0.867318 0.925261 0.018019	-0.012135 0.986614 0.990745 -0.016006	-0.003395 0.986689 0.988115 -0.004869	-0.003223 0.986435 0.984428 -0.006422	0.003750 0.983931 0.996063 0.006033	0.018586 0.991823 0.995349 0.017535	-0.025368 0.987467 0.985958 -0.017184	0.001579 0.985416 0.992314 0.007027	0.007107 0.993477 0.996429 0.004934	-0.000833 0.989715 0.996421 -0.003418	0.036895 0.983139 0.978239 0.015960	0.019817 0.991759 0.985687 0.018561	0.002430 0.993841 0.997509 0.001560	11 0.018288 9999
5 8	20 20	5 8	0.215875 0.867318 0.910579 0.043735	0.022157 0.986614 0.992610 0.010214	-0.006762 0.986689 0.987094 -0.011398	-0.007490 0.986435 0.988013 -0.011587	0.014097 0.983931 0.989212 -0.001349	0.001739 0.991823 0.991121 -0.004926	0.023755 0.987467 0.981598 0.009056	0.011248 0.985416 0.989335 -0.002928	0.004179 0.993477 0.995018 0.004082	0.015339 0.989715 0.992586 0.006964	-0.000548 0.983139 0.992414 0.000917	-0.011350 0.991759 0.990122 -0.016718	0.002119 0.993841 0.994619 0.003381	0 0.043735 -9
5 9	20 19	5 9	0.174390 0.867318 0.927161 0.030608	0.009127 0.986614 0.991970 0.007732	-0.026206 0.986689 0.971562 -0.028364	-0.026248 0.986435 0.970728 -0.029419	0.040799 0.983931 0.982165 0.022871	-0.016388 0.991823 0.993035 -0.015800	0.009563 0.987467 0.991621 0.000455	0.027874 0.985416 0.990485 0.019384	0.006608 0.993477 0.992822 0.005187	0.020871 0.989715 0.991561 0.011312	0.017153 0.983139 0.993504 0.014180	0.003882 0.991759 0.985882 0.005144	-0.009448 0.993841 0.993051 -0.011837	0 0.030608 9999
5 10	20 20	5 10	0.059351 0.867318 0.908644 -0.016738	0.010478 0.986614 0.994490 0.008021	-0.010166 0.986689 0.960125 -0.020004	-0.012616 0.986435 0.960716 -0.021089	0.016020 0.983931 0.989826 0.007249	-0.021386 0.991823 0.985726 -0.013578	0.012085 0.987467 0.988287 0.002355	0.013868 0.985416 0.992608 0.018741	-0.001812 0.993477 0.996505 -0.004405	0.008918 0.989715 0.994428 0.005727	-0.020627 0.983139 0.991169 -0.010618	-0.005870 0.991759 0.969538 -0.004248	0.004108 0.993841 0.993978 0.004201	0 0.000000 9999
5 11	20 20	5 11	0.182171 0.867318 0.925716 0.024369	-0.032365 0.986614 0.986903 -0.019672	-0.006123 0.986689 0.989591 -0.007789	-0.010459 0.986435 0.992404 -0.012022	-0.032319 0.983931 0.978503 -0.012277	0.014688 0.991823 0.990255 0.017752	-0.000372 0.987467 0.993842 0.004019	-0.000766 0.985416 0.988843 0.010700	-0.015086 0.993477 0.988410 -0.011963	0.008058 0.989715 0.992044 0.000777	-0.008413 0.983139 0.993917 -0.006565	-0.004370 0.991759 0.989211 -0.001023	0.001150 0.993841 0.995500 0.000806	0 0.024369 9999
5 12	20 20	5 12	0.208726 0.867318 0.912691 0.027332	0.018183 0.986614 0.991821 0.014849	-0.003557 0.986689 0.976868 -0.007924	-0.004569 0.986435 0.977155 -0.009587	0.028303 0.983931 0.984010 0.019849	0.006343 0.991823 0.991653 0.009878	0.019522 0.987467 0.990760 0.016443	0.011118 0.985416 0.989449 0.005953	-0.007135 0.993477 0.994484 -0.008811	0.027721 0.989715 0.990291 0.019204	0.005103 0.983139 0.991043 0.002665	-0.002266 0.991759 0.990923 0.000908	-0.009718 0.993841 0.993085 -0.010970	0 0.027332 9999
5 13	20 12	5 13	0.157676 0.867318 0.928219 0.015847	0.004060 0.986614 0.989306 0.012850	-0.002392 0.986689 0.555751 -0.000220	-0.001839 0.986435 0.975638 -0.004306	-0.030506 0.983931 0.989028 -0.018297	-0.007938 0.991823 0.991737 -0.006098	0.008230 0.987467 0.989739 0.005893	-0.024759 0.985416 0.985993 -0.012128	0.001601 0.993477 0.991605 -0.000605	-0.013906 0.989715 0.987876 -0.006003	-0.004825 0.983139 0.993723 0.002424	0.003421 0.991759 0.589748 0.005059	-0.022313 0.993841 0.993613 -0.023680	4 -0.017028 9999
5 14	20 16	5 14	0.111254 0.867318 0.958364 0.006273	0.004448 0.986614 0.995694 0.006432	-0.012317 0.986689 0.995543 -0.011141	-0.002936 0.986435 0.994431 -0.002699	-0.028347 0.983931 0.992831 -0.020897	0.008262 0.991823 0.990356 0.012279	0.002083 0.987467 0.990933 -0.002868	-0.018222 0.985416 0.990518 -0.006334	0.008043 0.993477 0.989974 0.006117	-0.033660 0.989715 0.988552 -0.021273	-0.005177 0.983139 0.997798 -0.005347	-0.001307 0.991759 0.992642 -0.003424	-0.007334 0.993841 0.994229 -0.007061	9 -0.011552 9999
5 15	20 20	5 15	0.237669 0.867318 0.899068 0.044058	0.043390 0.986614 0.992383 0.035493	0.013692 0.986689 0.966648 0.003277	0.011575 0.986435 0.964964 0.001772	0.044856 0.983931 0.982437 0.033546	-0.002972 0.991823 0.985382 0.006152	0.026137 0.987467 0.986265 0.018573	0.006228 0.985416 0.990979 0.007446	-0.009435 0.993477 0.994787 -0.011588	0.013062 0.989715 0.990214 0.003177	0.049460 0.983139 0.989304 0.033400	0.047686 0.991759 0.990598 0.044030	0.031472 0.993841 0.995340 0.031455	0 0.044058 80
5 16	20 20	5 16	0.202919 0.867318 0.907831 0.018325	-0.002270 0.986614 0.989974 0.000694	-0.003731 0.986689 0.987684 -0.005069	-0.001400 0.986435 0.984972 -0.002337	-0.017944 0.983931 0.978649 0.006017	-0.002532 0.991823 0.994439 -0.000532	-0.011040 0.987467 0.989430 -0.006577	0.003065 0.985416 0.991505 0.006526	-0.024031 0.993477 0.985781 -0.024797	0.000574 0.989715 0.992608 -0.003733	-0.015536 0.983139 0.994097 -0.008127	-0.005841 0.991759 0.993106 -0.009122	0.025055 0.993841 0.995380 0.024233	8 -0.021317 9999
5 17	20 10	5 17	0.133064 0.867318 0.964273 0.021811	0.032022 0.986614 0.987985 0.028653	-0.001325 0.986689 0.544056 -0.001261	-0.000881 0.986435 0.991596 0.000442	-0.001861 0.983931 0.991659 0.004615	-0.006274 0.991823 0.993218 -0.007155	-0.018671 0.987467 0.994207 -0.016830	-0.017186 0.985416 0.985807 -0.010419	0.008904 0.993477 0.991187 0.007656	-0.018292 0.989715 0.987299 -0.007662	0.000092 0.983139 0.998248 0.002535	-0.000497 0.991759 0.568708 -0.003732	-0.008559 0.993841 0.993022 -0.008821	0 0.021811 9999
5 18	20 19	5 18	0.192411 0.867318 0.916927 0.009853	-0.013828 0.986614 0.990618 -0.016937	-0.010046 0.986689 0.993907 -0.012054	-0.008772 0.986435 0.994712 -0.011315	-0.011659 0.983931 0.990630 -0.014009	0.001141 0.991823 0.982639 0.006492	0.012564 0.987467 0.990937 0.003083	-0.023082 0.985416 0.993414 -0.018768	-0.014920 0.993477 0.990280 -0.017840	0.019384 0.989715 0.988577 0.013393	-0.032250 0.983139 0.994071 -0.022725	0.003439 0.991759 0.987515 0.001952	-0.009312 0.993841 0.985753 -0.006049	7 -0.013599 9999
5 19	20 20	5 19	0.250095 0.867318 0.887606 0.045275	0.003212 0.986614 0.992203 0.005248	-0.022182 0.986689 0.967537 -0.022007	-0.021914 0.986435 0.966790 -0.021560	0.053840 0.983931 0.984221 0.041254	-0.024559 0.991823 0.993226 -0.023499	-0.002507 0.987467 0.991725 0.004634	-0.006705 0.985416 0.992068 -0.012412	0.010216 0.993477 0.992234 0.010513	0.029556 0.989715 0.991185 0.023443	0.064912 0.983139 0.972495 0.034340	0.028128 0.991759 0.990510 0.023184	-0.001906 0.993841 0.995279 -0.002042	0 0.045275 76
5 20	20 20	5 20	0.174691 0.867318 0.924622 0.007135	-0.014439 0.986614 0.990371 -0.011429	0.009111 0.986689 0.977668 0.009368	0.013424 0.986435 0.979298 0.014392	0.006571 0.983931 0.992910 0.011192	-0.017749 0.991823 0.990594 -0.018651	-0.000164 0.987467 0.995374 0.004400	-0.002919 0.985416 0.989430 -0.005674	-0.005695 0.993477 0.988539 -0.002507	0.006264 0.989715 0.989864 0.000356	0.012490 0.983139 0.989610 0.017019	-0.000649 0.991759 0.991587 -0.002937	-0.003122 0.993841 0.992701 -0.002030	10 0.011020 9999
5 21	20 20	5 21	0.172565 0.867318 0.923848 0.002294	0.011153 0.986614 0.991432 -0.000431	-0.004851 0.986689 0.993476 -0.006689	-0.004139 0.986435 0.994157 -0.006227	0.030599 0.983931 0.985856 0.016466	0.013410 0.991823 0.986906 0.010668	0.036578 0.987467 0.983874 0.026196	0.026524 0.985416 0.982994 0.013963	0.011441 0.993477 0.993813 0.010752	0.026413 0.989715 0.991914 0.018049	-0.004647 0.983139 0.994404 0.002949	0.001754 0.991759 0.991911 -0.002863	0.002839 0.993841 0.994511 0.001432	6 0.007752 9999
5 22	20 20	5 22	0.162887 0.867318 0.948278 0.026181	0.055609 0.986614 0.968482 0.028978	-0.010109 0.986689 0.993836 -0.010241	-0.010466 0.986435 0.993176 -0.010475	-0.035890 0.983931 0.984969 -0.020921	0.013211 0.991823 0.976989 0.005128	-0.002657 0.987467 0.993102 0.000890	0.057897 0.985416 0.977573 0.037769	0.020264 0.993477 0.995112 0.021296	-0.002375 0.989715 0.981954 -0.007852	-0.003184 0.983139 0.994679 0.005259	0.006716 0.991759 0.985680 0.004997	0.023449 0.993841 0.996319 0.023239	7 0.031446 9999
5 23	20 20	5 23	0.218698 0.867318 0.898519 0.033602	-0.045768 0.986614 0.979271 -0.028670	-0.004078 0.986689 0.969328 -0.002161	-0.005616 0.986435 0.972135 -0.001285	0.042419 0.983931 0.989646 0.034052	0.013212 0.991823 0.995121 0.014257	-0.026360 0.987467 0.992465 -0.020030	0.025665 0.985416 0.993334 0.021887	-0.003118 0.993477 0.993122 -0.003688	0.032915 0.989715 0.989677 0.022009	0.020005 0.983139 0.990827 0.012870	-0.007035 0.991759 0.990947 -0.002592	0.002537 0.993841 0.993738 0.001280	4 0.033826 192
5 24	20 20	5 24	0.162068 0.867318 0.899822 -0.012555	0.003910 0.986614 0.991806 0.000317	0.000441 0.986689 0.992169 0.002096	-0.000570 0.986435 0.989295 0.002217	-0.005047 0.983931 0.990084 0.008114	0.000269 0.991823 0.994985 -0.001127	-0.004715 0.987467 0.979330 0.008638	-0.009350 0.985416 0.988860 0.002849	0.007714 0.993477 0.987244 0.006743	-0.029517 0.989715 0.978538 -0.011906	-0.030735 0.983139 0.992748 -0.020112	0.017607 0.991759 0.983660 0.013545	0.001213 0.993841 0.995164 0.002705	0 0.000000 9999
5 25	20 18	5 25	0.183295 0.867318 0.927837 0.021588	-0.019952 0.986614 0.986854 -0.018564	0.002816 0.986689 0.992967 0.001964	0.003353 0.986435 0.993898 0.004381	-0.028767 0.983931 0.991505 -0.018983	0.017060 0.991823 0.993847 0.015686	0.008272 0.987467 0.983800 0.017111	-0.008778 0.985416 0.990309 0.001529	-0.003098 0.993477 0.991306 -0.002339	0.007609 0.989715 0.992857 0.012727	-0.014491 0.983139 0.994537 -0.005236	0.006440 0.991759 0.994606 0.005800	0.001325 0.993841 0.995182 0.000162	0 0.021588 9999
5 26	20 20	5 26	0.173192 0.867318 0.930988 0.017559	0.049648 0.986614 0.975420 0.028612	-0.011480 0.986689 0.989235 -0.012026	-0.010406 0.986435 0.989199 -0.011291	0.016364 0.983931 0.990684 0.009778	-0.001214 0.991823 0.993694 -0.004376	0.008918 0.987467 0.991781 0.002858	0.025435 0.985416 0.981711 0.005449	0.003487 0.993477 0.994734 0.001471	0.013029 0.989715 0.995237 0.007816	0.037428 0.983139 0.972522 0.012351	0.015718 0.991759 0.987526 0.015392	0.000305 0.993841 0.995889 -0.000509	0 0.017559 9999
5 27	20 20	5 27	0.077795 0.867318 0.892983 -0.028451	-0.001230 0.986614 0.986750 0.009336	-0.012190 0.986689 0.949171 -0.004506	-0.011146 0.986435 0.952012 -0.004410	-0.015075 0.983931 0.992627 -0.019564	-0.006546 0.991823 0.991890 -0.006134	-0.011067 0.987467 0.991748 -0.012542	0.001403 0.985416 0.991115 0.000088	0.007801 0.993477 0.991579 0.005484	-0.010859 0.989715 0.992071 -0.013902	-0.018495 0.983139 0.991616 -0.012698	-0.014028 0.991759 0.977098 -0.016221	0.023824 0.993841 0.993172 0.021862	0 0.000000 9999
5 28	20 20	5 28	0.190534 0.867318 0.917792 0.013934	0.012070 0.986614 0.994816 0.015167	0.003845 0.986689 0.974110 -0.001467	0.003946 0.986435 0.976075 -0.000478	0.041339 0.983931 0.978822 0.022522	-0.021161 0.991823 0.984813 -0.016403	0.025544 0.987467 0.971829 0.010333	-0.016870 0.985416 0.992493 -0.014647	0.017877 0.993477 0.993299 0.016861	0.017149 0.989715 0.994502 0.011358	-0.024180 0.983139 0.990573 -0.014055	0.005302 0.991759 0.981117 0.009854	-0.001953 0.993841 0.995199 -0.004742	4 0.017715 9999
5 29	20 19	5 29	0.190798 0.867318 0.912397 0.009891	-0.004585 0.986614 0.994212 -0.002878	-0.007462 0.986689 0.973605 -0.007981	-0.007099 0.986435 0.974394 -0.007083	0.023042 0.983931 0.985635 0.008332	-0.007957 0.991823 0.989312 0.000355	-0.002295 0.987467 0.988376 -0.001833	-0.014742 0.985416 0.994620 -0.014647	0.006102 0.993477 0.994434 0.003348	0.022361 0.989715 0.992498 0.016675	0.033478 0.983139 0.980169 0.010806	-0.005094 0.991759 0.991138 -0.005571	-0.004084 0.993841 0.996030 -0.004169	9 0.012843 9999
5 30	20 11	5 30	0.145199 0.867318 0.941609 0.003937	0.002740 0.986614 0.993317 0.006027	-0.000525 0.986689 0.995360 -0.003037	-0.000493 0.986435 0.994462 -0.002462	-0.000314 0.983931 0.986910 0.008527	-0.035832 0.991823 0.991475 -0.030922	-0.017279 0.987467 0.986809 -0.019473	-0.013233 0.985416 0.992626 -0.006527	0.004539 0.993477 0.990770 0.004093	-0.016237 0.989715 0.987794 -0.008294	-0.012129 0.983139 0.992507 -0.010982	0.000246 0.991759 0.993248 0.000731	-0.016224 0.993841 0.994663 -0.018144	6 -0.008756 9999
5 31	20 20	5 31	0.145764 0.867318 0.897310 -0.017007	0.008103 0.986614 0.993504 0.014096	-0.024625 0.986689 0.990418 -0.025123	-0.022451 0.986435 0.991807 -0.021957	0.003212 0.983931 0.989812 0.013648	-0.009708 0.991823 0.986866 -0.002473	0.028785 0.987467 0.990601 0.032001	-0.003727 0.985416 0.989803 0.005329	-0.003787 0.993477 0.992399 -0.002886	0.012363 0.989715 0.991055 0.014520	-0.009664 0.983139 0.992771 -0.002698	0.031420 0.991759 0.992624 0.027682	-0.003304 0.993841 0.993714 0.000040	0 0.000000 9999
5 32	20 20	5 32	0.211193 0.867318 0.901725 0.022379	-0.010188 0.986614 0.993330 -0.012275	0.025278 0.986689 0.972791 0.019581	0.024477 0.986435 0.975451 0.019830	0.045448 0.983931 0.975967 0.025177	-0.024328 0.991823 0.989696 -0.020799	0.048034 0.987467 0.976431 0.032257	0.011632 0.985416 0.989845 0.003734	0.023930 0.993477 0.994983 0.024725	0.019548 0.989715 0.992099 0.010618	-0.011689 0.983139 0.993668 -0.008263	-0.021057 0.991759 0.986765 -0.017953	0.011593 0.993841 0.996657 0.009871	6 0.026868 9999
5 33	20 20	5 33	0.235079 0.867318 0.892625 0.033510	0.025691 0.986614 0.990270 0.016213	0.000132 0.986689 0.972108 -0.000251	0.003434 0.986435 0.973011 0.002931	0.014916 0.983931 0.990820 0.007503	-0.031630 0.991823 0.989709 -0.026302	-0.001786 0.987467 0.989659 0.001998	-0.005154 0.985416 0.991012 -0.006461	0.009687 0.993477 0.990963 0.012314	0.016082 0.989715 0.990199 0.006319	0.039927 0.983139 0.989429 0.024863	0.007687 0.991759 0.988989 0.005864	0.009405 0.993841 0.991969 0.010497	0 0.033510 197
5 34	20 19	5 34	0.174663 0.867318 0.920212 0.011626	0.006049 0.986614 0.992011 0.002395	-0.015835 0.986689 0.996890 -0.016804	-0.014741 0.986435 0.997877 -0.016233	0.017396 0.983931 0.992628 0.020897	-0.006931 0.991823 0.994562 -0.005290	-0.012071 0.987467 0.983517 0.000327	0.002881 0.985416 0.992057 0.005040	0.044487 0.993477 0.993504 0.043927	0.010226 0.989715 0.984646 0.024702	-0.026551 0.983139 0.991465 -0.020430	0.002840 0.991759 0.993148 0.002623	0.020105 0.993841 0.993569 0.018410	8 0.022599 9999
5 35	20 20	5 35	0.101955 0.867318 0.951207 0.004135	-0.018818 0.986614 0.987044 -0.008548	-0.000619 0.986689 0.992217 -0.001120	0.003835 0.986435 0.981987 0.004798	-0.009088 0.983931 0.992877 -0.003345	-0.012122 0.991823 0.992791 -0.012102	-0.019067 0.987467 0.994156 -0.014567	-0.018132 0.985416 0.990490 -0.011411	-0.010260 0.993477 0.988978 -0.006011	0.012574 0.989715 0.992930 0.011472	-0.005378 0.983139 0.995623 -0.007666	-0.007369 0.991759 0.992524 -0.007032	0.006516 0.993841 0.996834 0.007239	6 -0.007761 9999
5 36	20 20	5 36	0.153070 0.867318 0.935728 0.016937	0.057717 0.986614 0.977881 0.036650	0.004974 0.986689 0.988791 0.004807	0.005483 0.986435 0.989398 0.005339	-0.017935 0.983931 0.993412 -0.011412	0.019711 0.991823 0.981093 0.007134	-0.011023 0.987467 0.992841 -0.012860	0.043532 0.985416 0.980202 0.025090	0.011354 0.993477 0.992307 0.010632	0.026689 0.989715 0.995244 0.022863	0.001541 0.983139 0.991903 0.003192	-0.008669 0.991759 0.988729 -0.010792	0.009254 0.993841 0.992783 0.008775	7 0.020614 9999
5 37	20 20	5 37	0.189500 0.867318 0.908478 0.014631	0.000486 0.986614 0.990726 0.008085	-0.017394 0.986689 0.983402 -0.020403	-0.018455 0.986435 0.986368 -0.022661	0.002127 0.983931 0.993048 0.001172	0.000466 0.991823 0.992452 -0.002522	-0.005563 0.987467 0.991327 -0.008821	0.019342 0.985416 0.986831 0.007097	0.013763 0.993477 0.989673 0.018385	0.013255 0.989715 0.993032 0.005453	0.013777 0.983139 0.992988 0.012555	0.016873 0.991759 0.984783 0.017783	0.015031 0.993841 0.995551 0.016634	3 -0.018209 9999
5 38	20 20	5 38	0.183798 0.867318 0.897366 -0.005050	0.024732 0.986614 0.988646 0.010236	-0.011056 0.986689 0.980696 -0.018457	-0.011717 0.986435 0.980995 -0.019371	0.053402 0.983931 0.981206 0.035608	-0.018751 0.991823 0.993996 -0.018061	0.010085 0.987467 0.987063 -0.002548	0.031608 0.985416 0.982715 0.011327	0.005636 0.993477 0.990776 0.004211	0.010297 0.989715 0.990690 0.003283	0.008163 0.983139 0.993261 0.011722	0.011866 0.991759 0.985570 0.012707	-0.007050 0.993841 0.994159 -0.003098	0 0.000000 9999
5 39	20 20	5 39	0.186815 0.867318 0.905512 0.012224	-0.002210 0.986614 0.990476 -0.004164	0.012971 0.986689 0.989437 0.008925	0.011858 0.986435 0.991685 0.007649	-0.016827 0.983931 0.993547 -0.016722	0.012744 0.991823 0.992355 0.008669	-0.014733 0.987467 0.993625 -0.015534	0.017871 0.985416 0.990306 0.011027	-0.003337 0.993477 0.992279 -0.003171	0.003429 0.989715 0.992896 -0.000971	-0.011530 0.983139 0.993958 -0.011363	-0.006351 0.991759 0.990407 -0.008708	-0.009236 0.993841 0.995799 -0.010708	4 -0.014297 9999
5 40	20 20	5 40	0.203734 0.867318 0.896101 0.009247	0.010259 0.986614 0.990025 0.001173	-0.004694 0.986689 0.986895 -0.012771	-0.003383 0.986435 0.986892 -0.010367	0.000078 0.983931 0.992829 0.000371	-0.021233 0.991823 0.991914 -0.014008	0.015865 0.987467 0.992619 0.011189	-0.002180 0.985416 0.991993 -0.005772	-0.008294 0.993477 0.994123 -0.006476	0.000868 0.989715 0.992504 -0.008141	0.005529 0.983139 0.993227 0.006254	-0.015707 0.991759 0.992721 -0.015986	-0.005529 0.993841 0.994622 -0.004426	2 -0.010867 9999
5 41	20 20	5 41	0.161817 0.867318 0.910400 0.003489	0.057416 0.986614 0.974518 0.036529	-0.010516 0.986689 0.990702 -0.006241	-0.008876 0.986435 0.989500 -0.003892	0.001921 0.983931 0.993671 -0.000500	-0.006690 0.991823 0.994006 -0.007483	0.020014 0.987467 0.992982 0.016109	0.006688 0.985416 0.993466 -0.001666	0.012889 0.993477 0.993319 0.011672	0.001205 0.989715 0.993962 -0.002841	-0.022251 0.983139 0.989425 -0.018977	0.009460 0.991759 0.987319 0.008860	-0.000057 0.993841 0.995405 -0.001564	6 0.007497 9999
5 42	20 20	5 42	0.185008 0.867318 0.919187 0.026190	0.012781 0.986614 0.989495 0.001736	0.021741 0.986689 0.988085 0.018271	0.021221 0.986435 0.988531 0.017712	0.023802 0.983931 0.989940 0.012599	0.001346 0.991823 0.991685 0.006745	0.028812 0.987467 0.991385 0.023362	0.037468 0.985416 0.988787 0.029396	0.010224 0.993477 0.994838 0.008738	0.026479 0.989715 0.992936 0.018859	0.038350 0.983139 0.989581 0.027147	0.014602 0.991759 0.991541 0.015954	0.000615 0.993841 0.993923 0.000229	7 0.027747 9999
5 43	20 20	5 43	0.150343 0.867318 0.909090 -0.004479	0.017281 0.986614 0.989505 0.007641	0.004239 0.986689 0.977882 0.004316	0.003876 0.986435 0.978623 0.003372	0.022529 0.983931 0.990857 0.010392	0.006672 0.991823 0.992671 0.002603	-0.006860 0.987467 0.993414 -0.008473	0.035645 0.985416 0.987871 0.025173	-0.004161 0.993477 0.993964 -0.007086	0.024110 0.989715 0.991088 0.016517	0.009127 0.983139 0.989359 -0.001846	0.004855 0.991759 0.992360 0.008429	0.011263 0.993841 0.995116 0.010995	0 0.000000 9999
5 44	20 20	5 44	0.108209 0.867318 0.884448 -0.005036	0.007275 0.986614 0.990309 0.007855	-0.027831 0.986689 0.973061 -0.024411	-0.029220 0.986435 0.971336 -0.025831	0.013804 0.983931 0.991080 0.009357	0.031929 0.991823 0.986230 0.025162	-0.005349 0.987467 0.991965 0.000655	0.028423 0.985416 0.984695 0.017997	0.042147 0.993477 0.993091 0.040192	-0.000955 0.989715 0.993772 -0.005474	0.044377 0.983139 0.977813 0.029888	0.027669 0.991759 0.987564 0.026225	0.039130 0.993841 0.994312 0.038930	0 0.000000 9999
5 45	20 19	5 45	0.159718 0.867318 0.920244 0.029446	0.007086 0.986614 0.988532 -0.001688	-0.005136 0.986689 0.989172 -0.008488	-0.005964 0.986435 0.991404 -0.010502	0.021104 0.983931 0.991568 0.010923	0.025194 0.991823 0.994362 0.020886	-0.000133 0.987467 0.992173 0.004961	0.039119 0.985416 0.991921 0.034708	0.005028 0.993477 0.993484 0.001936	0.019458 0.989715 0.993508 0.012822	0.049934 0.983139 0.983404 0.030021	0.003725 0.991759 0.983382 -0.000090	0.005505 0.993841 0.994269 0.003150	7 0.031969 9999
5 46	20 15	5 46	0.164949 0.867318 0.921989 0.019665	0.006626 0.986614 0.989904 0.007265	-0.005387 0.986689 0.996301 -0.007331	-0.005447 0.986435 0.994806 -0.009120	-0.015503 0.983931 0.992345 -0.015977	0.003591 0.991823 0.993140 0.004782	-0.003807 0.987467 0.989063 0.003710	-0.012956 0.985416 0.989458 -0.005853	-0.002782 0.993477 0.979385 -0.000914	-0.019031 0.989715 0.989268 -0.012143	-0.001407 0.983139 0.995894 -0.001745	-0.004535 0.991759 0.993822 -0.002658	-0.006927 0.993841 0.993290 -0.006136	0 0.019665 9999
5 47	20 20	5 47	0.103077 0.867318 0.902289 0.000898	0.019998 0.986614 0.986354 0.013777	0.033154 0.986689 0.955351 0.021575	0.033658 0.986435 0.948081 0.018904	0.004804 0.983931 0.989864 -0.004394	-0.008205 0.991823 0.993960 -0.008437	0.013149 0.987467 0.990846 0.007070	0.000441 0.985416 0.990743 -0.005852	-0.004719 0.993477 0.991138 -0.005369	0.003993 0.989715 0.991981 -0.004084	0.003983 0.983139 0.988345 -0.000131	0.023881 0.991759 0.977827 0.022459	-0.019874 0.993841 0.995562 -0.019668	11 0.004491 9999
5 48	20 20	5 48	0.132149 0.867318 0.921009 0.011692	-0.003920 0.986614 0.993550 -0.005536	0.003994 0.986689 0.988186 0.000581	0.003743 0.986435 0.987889 -0.001094	-0.026104 0.983931 0.993786 -0.018152	0.010449 0.991823 0.991973 0.008373	-0.028637 0.987467 0.985333 -0.016239	-0.022731 0.985416 0.992427 -0.016170	-0.012507 0.993477 0.991796 -0.012169	-0.024663 0.989715 0.992475 -0.018274	-0.001464 0.983139 0.987303 -0.005784	0.000842 0.991759 0.986502 -0.001267	0.015420 0.993841 0.991493 0.013059	9 -0.014617 9999
5 49	20 20	5 49	0.116710 0.867318 0.917686 -0.014806	-0.013449 0.986614 0.987948 -0.007076	-0.008242 0.986689 0.980807 -0.010802	-0.003609 0.986435 0.982380 -0.008253	0.010152 0.983931 0.991064 0.010499	0.018698 0.991823 0.994327 0.016208	0.011722 0.987467 0.993132 0.009353	0.022884 0.985416 0.990955 0.013863	0.007496 0.993477 0.989079 0.011258	0.015670 0.989715 0.992398 0.010572	-0.002672 0.983139 0.990139 0.005652	0.021965 0.991759 0.983609 0.017560	-0.015297 0.993841 0.992978 -0.014267	0 0.000000 9999
5 50	20 9	5 50	0.182654 0.867318 0.930002 0.027528	-0.009852 0.986614 0.987906 0.000196	-0.013107 0.986689 0.705632 -0.002903	-0.024295 0.986435 0.975377 -0.024419	-0.029837 0.983931 0.986806 -0.015068	0.009823 0.991823 0.991677 0.005829	-0.009973 0.987467 0.987264 -0.001489	-0.040932 0.985416 0.981243 -0.022470	-0.013404 0.993477 0.985302 -0.011748	-0.015569 0.989715 0.990449 -0.006745	-0.002199 0.983139 0.993073 -0.004864	0.003975 0.991759 0.747328 -0.005697	-0.018709 0.993841 0.993692 -0.020433	0 0.027528 9999
5 51	20 20	5 51	0.141812 0.867318 0.929507 0.014098	0.017338 0.986614 0.990978 0.009144	-0.013330 0.986689 0.983743 -0.019875	-0.010458 0.986435 0.984894 -0.015970	0.033182 0.983931 0.987209 0.017610	0.023962 0.991823 0.993155 0.018301	0.019074 0.987467 0.986497 0.007643	0.038816 0.985416 0.985176 0.022313	-0.002947 0.993477 0.992659 -0.004567	0.005585 0.989715 0.991661 0.000423	0.018352 0.983139 0.985299 0.003187	0.011931 0.991759 0.992790 0.009903	0.002612 0.993841 0.995341 0.002025	7 0.017736 9999
5 52	20 20	5 52	0.135835 0.867318 0.927890 0.009302	-0.015459 0.986614 0.988688 -0.003207	-0.015419 0.986689 0.977193 -0.016700	-0.012679 0.986435 0.979716 -0.014997	0.002439 0.983931 0.994306 0.002187	-0.024617 0.991823 0.993061 -0.024813	-0.010403 0.987467 0.993033 -0.007385	-0.000572 0.985416 0.994241 -0.001639	-0.014198 0.993477 0.995505 -0.016421	0.016322 0.989715 0.993294 0.008795	0.007837 0.983139 0.993392 0.004456	-0.003653 0.991759 0.989893 -0.002586	-0.009915 0.993841 0.995857 -0.009843	2 -0.012464 9999
5 53	20 12	5 53	0.127309 0.867318 0.954810 0.010157	-0.011085 0.986614 0.990968 0.000240	-0.014245 0.986689 0.711149 -0.006263	-0.000555 0.986435 0.999697 0.000429	-0.029721 0.983931 0.985663 -0.013804	0.002218 0.991823 0.988090 0.009487	0.032612 0.987467 0.986232 0.021751	-0.004034 0.985416 0.991906 0.005030	0.008051 0.993477 0.987956 0.007966	-0.014933 0.989715 0.992945 -0.009664	0.010878 0.983139 0.987348 0.016221	0.011717 0.991759 0.762620 0.011831	0.017019 0.993841 0.995064 0.016847	6 0.014864 9999
5 54	20 16	5 54	0.042160 0.867318 0.967691 -0.016330	-0.003414 0.986614 0.980589 0.006410	0.010631 0.986689 0.969515 0.011469	0.010081 0.986435 0.981094 0.013087	-0.010180 0.983931 0.990619 -0.004230	-0.001881 0.991823 0.993692 -0.000865	-0.000570 0.987467 0.992318 0.000418	-0.005691 0.985416 0.989803 0.000033	-0.000044 0.993477 0.984067 -0.001864	0.001867 0.989715 0.996247 -0.001405	-0.004083 0.983139 0.985341 0.002648	-0.000335 0.991759 0.968908 0.004237	-0.000846 0.993841 0.996548 -0.001769	0 0.000000 9999
5 55	20 19	5 55	0.194796 0.867318 0.929667 0.035457	-0.027490 0.986614 0.982569 -0.009572	-0.028282 0.986689 0.971732 -0.027598	-0.028220 0.986435 0.973663 -0.028466	0.057360 0.983931 0.978696 0.039634	0.001683 0.991823 0.993410 0.004400	0.014019 0.987467 0.993077 0.011497	0.008541 0.985416 0.994664 0.002524	-0.002520 0.993477 0.993489 -0.003879	0.025185 0.989715 0.991824 0.019187	0.003632 0.983139 0.993767 0.009234	-0.009726 0.991759 0.981248 -0.003623	0.012141 0.993841 0.996210 0.012893	4 0.037487 130
5 56	20 20	5 56	0.080924 0.867318 0.900566 -0.013728	-0.012128 0.986614 0.985608 -0.020466	-0.022216 0.986689 0.967101 -0.027374	-0.021747 0.986435 0.967445 -0.028571	0.025158 0.983931 0.987973 0.017632	-0.024204 0.991823 0.984157 -0.015788	0.024516 0.987467 0.987032 0.017975	0.016839 0.985416 0.992265 0.016186	-0.009677 0.993477 0.994979 -0.011133	-0.001572 0.989715 0.989460 -0.010649	-0.014742 0.983139 0.987789 -0.004877	0.001093 0.991759 0.969326 0.005860	-0.010120 0.993841 0.992854 -0.013650	0 0.000000 9999
5 57	20 17	5 57	0.151311 0.867318 0.950082 0.014493	-0.014842 0.986614 0.992764 -0.012902	0.013786 0.986689 0.991046 0.011659	0.009092 0.986435 0.991922 0.009267	-0.023479 0.983931 0.992441 -0.014390	-0.024640 0.991823 0.991166 -0.021309	0.007212 0.987467 0.991020 0.009231	-0.038739 0.985416 0.989786 -0.027154	-0.010449 0.993477 0.993466 -0.010594	-0.033159 0.989715 0.987303 -0.022409	-0.009359 0.983139 0.996853 -0.005866	0.019658 0.991759 0.987364 0.019142	0.009622 0.993841 0.992553 0.008290	7 -0.019838 9999
5 58	20 20	5 58	0.177553 0.867318 0.906480 0.014802	0.025532 0.986614 0.981807 0.008877	0.008218 0.986689 0.984439 0.006011	0.007751 0.986435 0.986127 0.004663	0.026407 0.983931 0.992083 0.021170	-0.005945 0.991823 0.991739 -0.004572	0.037855 0.987467 0.985974 0.034297	0.009745 0.985416 0.992099 0.005018	-0.010791 0.993477 0.995511 -0.011188	0.039665 0.989715 0.990642 0.032252	0.016756 0.983139 0.993233 0.019247	0.007578 0.991759 0.992600 0.009573	0.003762 0.993841 0.995219 0.002783	6 0.022531 9999
5 59	20 20	5 59	0.234014 0.867318 0.894513 0.038057	0.023460 0.986614 0.983922 0.004722	-0.013026 0.986689 0.983151 -0.018795	-0.015803 0.986435 0.982872 -0.020668	0.036792 0.983931 0.990787 0.027932	0.019454 0.991823 0.993076 0.020043	0.013939 0.987467 0.986449 0.008001	0.033084 0.985416 0.991509 0.025567	-0.003023 0.993477 0.993364 -0.005743	0.031375 0.989715 0.991480 0.024206	0.027092 0.983139 0.993680 0.025750	0.010948 0.991759 0.993940 0.010722	0.012227 0.993841 0.993241 0.010938	0 0.038057 123
5 60	20 20	5 60	0.209880 0.867318 0.880660 0.008961	0.038309 0.986614 0.970178 0.015384	0.032175 0.986689 0.984386 0.029991	0.032433 0.986435 0.985276 0.029986	0.012506 0.983931 0.989812 0.002669	-0.032560 0.991823 0.984259 -0.022270	0.019220 0.987467 0.982823 0.006081	0.009251 0.985416 0.987855 0.001630	-0.005715 0.993477 0.991557 -0.007917	0.030556 0.989715 0.988183 0.020070	-0.019723 0.983139 0.990042 -0.007256	-0.023927 0.991759 0.989024 -0.021621	-0.002256 0.993841 0.991417 -0.006091	9 0.013411 9999
5 61	20 20	5 61	0.179514 0.867318 0.901962 0.006231	0.027615 0.986614 0.970341 0.003278	-0.014405 0.986689 0.993780 -0.015528	-0.013388 0.986435 0.992934 -0.015823	0.011828 0.983931 0.991799 0.004820	0.017974 0.991823 0.981408 0.011324	0.020214 0.987467 0.989685 0.012680	0.037869 0.985416 0.981669 0.020895	0.019389 0.993477 0.984239 0.015855	0.025646 0.989715 0.990257 0.015874	-0.002609 0.983139 0.990300 0.007810	0.003703 0.991759 0.986474 0.000611	0.020840 0.993841 0.993741 0.019151	7 0.011410 9999
5 62	20 20	5 62	0.251505 0.867318 0.864901 0.036604	0.035247 0.986614 0.975652 0.013707	0.003230 0.986689 0.990471 0.003505	0.002827 0.986435 0.990118 0.003264	0.015776 0.983931 0.987583 0.014806	0.017040 0.991823 0.989353 0.014924	0.014428 0.987467 0.990302 0.010989	0.037654 0.985416 0.983306 0.027773	0.001628 0.993477 0.982836 0.004600	0.032150 0.989715 0.989793 0.023406	0.064084 0.983139 0.974260 0.035661	0.005399 0.991759 0.984689 0.002324	-0.011323 0.993841 0.995609 -0.010130	0 0.036604 144
5 63	20 20	5 63	0.257754 0.867318 0.864034 0.039351	0.055033 0.986614 0.981888 0.040987	0.029656 0.986689 0.990073 0.028439	0.029463 0.986435 0.990318 0.027895	0.051048 0.983931 0.987672 0.042933	0.031248 0.991823 0.990270 0.028171	0.040409 0.987467 0.988954 0.037176	0.056491 0.985416 0.982165 0.040586	0.020408 0.993477 0.994359 0.019875	0.018643 0.989715 0.989290 0.009555	0.096591 0.983139 0.970132 0.066237	0.056736 0.991759 0.987646 0.052006	0.006233 0.993841 0.993840 0.006173	10 0.051054 56
5 64	20 20	5 64	0.194051 0.867318 0.888539 0.016521	0.019112 0.986614 0.992013 0.012176	0.026427 0.986689 0.991780 0.028560	0.025634 0.986435 0.992606 0.027929	0.044681 0.983931 0.988088 0.034039	0.016010 0.991823 0.978344 0.008972	0.032920 0.987467 0.980883 0.019015	0.043097 0.985416 0.979530 0.027080	-0.008091 0.993477 0.993843 -0.009594	0.032638 0.989715 0.990646 0.023492	-0.032248 0.983139 0.991791 -0.029293	-0.026161 0.991759 0.988720 -0.026833	-0.008497 0.993841 0.995216 -0.009877	4 0.023714 9999
5 65	20 20	5 65	0.234580 0.867318 0.885902 0.023737	0.019381 0.986614 0.992272 0.015331	0.000878 0.986689 0.982091 -0.003530	0.000819 0.986435 0.982245 -0.004278	0.048138 0.983931 0.982872 0.033873	-0.006817 0.991823 0.993809 -0.004217	0.027265 0.987467 0.990605 0.030357	0.022407 0.985416 0.988029 0.012152	0.013017 0.993477 0.992894 0.011065	0.006939 0.989715 0.991780 0.000886	0.041045 0.983139 0.983746 0.018957	0.018614 0.991759 0.994687 0.015429	-0.009530 0.993841 0.994399 -0.009545	4 0.028356 9999
5 66	20 20	5 66	0.206659 0.867318 0.902591 0.024545	-0.030721 0.986614 0.988391 -0.021654	-0.005519 0.986689 0.994207 -0.009877	-0.001417 0.986435 0.993936 -0.005205	-0.021502 0.983931 0.981471 -0.004772	-0.003707 0.991823 0.990756 -0.004988	-0.010454 0.987467 0.988618 -0.001460	0.017733 0.985416 0.989267 0.013202	0.011719 0.993477 0.982429 0.016213	0.002868 0.989715 0.991314 -0.001651	-0.012032 0.983139 0.993263 -0.008355	-0.005656 0.991759 0.991775 -0.006682	-0.005690 0.993841 0.995371 -0.005092	0 0.024545 9999
5 67	20 19	5 67	0.108609 0.867318 0.930068 -0.008423	-0.005657 0.986614 0.992944 -0.001221	-0.000117 0.986689 0.994547 0.000156	-0.000294 0.986435 0.995357 -0.000482	-0.007762 0.983931 0.991490 -0.003888	-0.002368 0.991823 0.994448 -0.002832	-0.023865 0.987467 0.983333 -0.012927	-0.022278 0.985416 0.984803 -0.007485	-0.008577 0.993477 0.994302 -0.009955	-0.021108 0.989715 0.983954 -0.009225	-0.006710 0.983139 0.991756 -0.002263	0.008534 0.991759 0.991937 0.006348	-0.014563 0.993841 0.989249 -0.012315	0 0.000000 9999
5 68	20 19	5 68	0.222677 0.867318 0.907810 0.040361	-0.006538 0.986614 0.990039 -0.005468	-0.032599 0.986689 0.981598 -0.042100	-0.031786 0.986435 0.981606 -0.041974	0.020623 0.983931 0.980661 0.011108	0.000384 0.991823 0.991203 0.003377	0.007587 0.987467 0.989322 0.007267	0.007087 0.985416 0.988133 0.002318	0.002898 0.993477 0.991845 0.004600	0.003578 0.989715 0.989588 -0.002973	0.045639 0.983139 0.984252 0.024828	0.032560 0.991759 0.991309 0.031735	-0.005783 0.993841 0.992059 -0.005647	2 -0.041221 96
5 69	20 19	5 69	0.083309 0.867318 0.900806 -0.014381	-0.002830 0.986614 0.989291 -0.001519	-0.008084 0.986689 0.990154 -0.010384	-0.007870 0.986435 0.989954 -0.011610	-0.001944 0.983931 0.988365 -0.008224	0.005908 0.991823 0.992216 0.001430	-0.023272 0.987467 0.987531 -0.014367	-0.011588 0.985416 0.992335 -0.010937	0.005450 0.993477 0.991919 0.004612	0.000003 0.989715 0.993000 -0.004588	0.016130 0.983139 0.973224 -0.000399	0.009614 0.991759 0.979323 0.007092	-0.004171 0.993841 0.994534 -0.003059	0 0.000000 9999
5 70	20 19	5 70	0.191097 0.867318 0.909722 0.027621	0.029237 0.986614 0.983848 0.012905	-0.032675 0.986689 0.987381 -0.036189	-0.029833 0.986435 0.988547 -0.033112	0.013426 0.983931 0.986418 0.022044	0.030153 0.991823 0.994039 0.025792	-0.003460 0.987467 0.981263 0.010531	0.004623 0.985416 0.990876 0.011324	0.003310 0.993477 0.991935 -0.000350	-0.024322 0.989715 0.981518 -0.009343	-0.001358 0.983139 0.987022 0.005423	0.011957 0.991759 0.990172 0.010274	-0.001904 0.993841 0.994126 -0.000713	2 -0.031616 9999
5 71	20 20	5 71	0.068987 0.867318 0.916356 -0.036252	-0.030084 0.986614 0.984660 -0.017404	-0.033706 0.986689 0.984156 -0.032041	-0.037401 0.986435 0.983450 -0.038797	0.007019 0.983931 0.993013 0.002147	0.019769 0.991823 0.990054 0.015913	-0.016735 0.987467 0.989676 -0.019662	0.019604 0.985416 0.992860 0.016279	-0.004540 0.993477 0.994403 -0.004840	0.009269 0.989715 0.994744 0.002006	-0.006298 0.983139 0.991355 0.000018	0.013366 0.991759 0.983909 0.017365	0.006313 0.993841 0.995324 0.009157	0 0.000000 9999
5 72	20 19	5 72	0.072624 0.867318 0.931733 -0.022840	0.024587 0.986614 0.977670 0.004897	0.002860 0.986689 0.992188 0.001719	0.003965 0.986435 0.991699 0.003172	-0.004362 0.983931 0.990571 0.008749	0.022443 0.991823 0.983306 0.011509	0.024307 0.987467 0.987591 0.018073	0.045489 0.985416 0.982736 0.029347	-0.012363 0.993477 0.995328 -0.012508	0.025363 0.989715 0.992501 0.020595	-0.012683 0.983139 0.991580 -0.002513	-0.001018 0.991759 0.985834 -0.001548	0.001843 0.993841 0.996312 0.000189	0 0.000000 9999
5 73	20 20	5 73	0.206253 0.867318 0.902777 0.019543	0.006852 0.986614 0.991234 -0.006436	0.015075 0.986689 0.989576 0.009302	0.014279 0.986435 0.989302 0.009636	-0.011557 0.983931 0.988396 -0.003276	0.014254 0.991823 0.991843 0.011442	-0.025265 0.987467 0.987889 -0.015520	-0.008387 0.985416 0.987701 0.001622	0.000992 0.993477 0.994695 0.001097	-0.022069 0.989715 0.991619 -0.016433	-0.010729 0.983139 0.993687 -0.006995	-0.008770 0.991759 0.990266 -0.009033	-0.013611 0.993841 0.996452 -0.012617	0 0.019543 9999
5 74	20 12	5 74	0.019620 0.867318 0.959644 -0.026630	-0.004900 0.986614 0.965492 -0.020999	0.002780 0.986689 0.976758 0.002066	0.002885 0.986435 0.986143 0.001743	-0.010782 0.983931 0.993534 -0.008459	0.010925 0.991823 0.978439 0.002357	0.008245 0.987467 0.990870 0.006500	0.015162 0.985416 0.981801 0.003192	-0.005022 0.993477 0.985540 -0.004277	0.006599 0.989715 0.973946 0.003411	-0.004763 0.983139 0.984727 0.000831	-0.006127 0.991759 0.952420 -0.010779	-0.003938 0.993841 0.986430 -0.006680	0 0.000000 9999
5 75	20 9	5 75	0.063398 0.867318 0.967518 -0.002444	-0.006941 0.986614 0.974218 0.000640	-0.016666 0.986689 0.866495 -0.019579	-0.023323 0.986435 0.990036 -0.024918	0.006232 0.983931 0.988942 0.006080	0.022392 0.991823 0.979417 0.011600	-0.026759 0.987467 0.976836 -0.015384	0.032031 0.985416 0.983393 0.019469	-0.001381 0.993477 0.979568 0.003004	0.016201 0.989715 0.992362 0.008651	-0.016283 0.983139 0.930265 -0.004800	0.014830 0.991759 0.776343 0.009175	0.000561 0.993841 0.986832 0.002181	0 0.000000 9999
5 76	20 17	5 76	0.183210 0.867318 0.914317 0.010166	-0.036941 0.986614 0.979371 -0.023620	-0.018213 0.986689 0.959756 -0.025093	-0.021048 0.986435 0.970508 -0.028465	0.012991 0.983931 0.986254 0.003048	-0.004333 0.991823 0.991478 -0.003732	0.013825 0.987467 0.990713 0.007943	0.007472 0.985416 0.991366 0.004509	0.012735 0.993477 0.988950 0.010910	0.029754 0.989715 0.987510 0.018560	-0.018861 0.983139 0.988440 -0.004219	-0.018629 0.991759 0.983914 -0.016905	-0.010374 0.993841 0.988167 -0.010919	3 -0.017011 9999
5 77	20 5	5 77	0.174677 0.867318 0.939403 0.023358	-0.048219 0.986614 0.984516 -0.036578	0.000951 0.986689 0.851133 0.005517	-0.001860 0.986435 0.996005 -0.005286	-0.051266 0.983931 0.963200 -0.020736	-0.003259 0.991823 0.990455 0.001712	-0.001445 0.987467 0.993233 0.001617	0.036606 0.985416 0.984219 0.035530	-0.000110 0.993477 0.981946 0.001563	0.025530 0.989715 0.989155 0.024455	-0.037736 0.983139 0.887297 -0.005066	0.006720 0.991759 0.778328 -0.006064	0.017214 0.993841 0.993955 0.013727	0 0.023358 9999
6 7	16 19	6 7	0.117220 0.941982 0.925261 0.011652	-0.007425 0.992114 0.990745 -0.011391	-0.002952 0.993240 0.988115 -0.008052	-0.002705 0.994128 0.984428 -0.005190	-0.005701 0.989549 0.996063 -0.008001	-0.031576 0.989337 0.995349 -0.032163	0.017119 0.994454 0.985958 0.020158	-0.005045 0.986994 0.992314 -0.010689	0.019904 0.991111 0.996429 0.017122	0.008828 0.987282 0.996421 0.012069	-0.021948 0.979889 0.978239 -0.031227	0.018774 0.970019 0.985687 -0.001551	-0.003013 0.996863 0.997509 -0.002915	6 0.015326 9999
6 8	16 20	6 8	0.103295 0.941982 0.910579 0.004448	0.003404 0.992114 0.992610 0.001044	0.014473 0.993240 0.987094 0.014933	0.013474 0.994128 0.988013 0.013992	-0.008839 0.989549 0.989212 -0.000519	0.004047 0.989337 0.991121 0.005803	0.005836 0.994454 0.981598 0.001043	-0.008208 0.986994 0.989335 -0.000350	-0.007243 0.991111 0.995018 -0.010224	-0.020722 0.987282 0.992586 -0.010421	-0.013872 0.979889 0.992414 -0.012742	0.028799 0.970019 0.990122 0.020442	-0.000098 0.996863 0.994619 -0.000213	11 0.009536 9999
6 9	16 19	6 9	0.089146 0.941982 0.927161 0.000551	-0.016005 0.992114 0.991970 -0.014598	-0.010002 0.993240 0.971562 -0.000737	-0.010241 0.994128 0.970728 -0.003502	-0.026527 0.989549 0.982165 -0.013023	0.004396 0.989337 0.993035 0.001184	0.026694 0.994454 0.991621 0.023541	-0.004039 0.986994 0.990485 0.003966	-0.000119 0.991111 0.992822 -0.003510	-0.018730 0.987282 0.991561 -0.009167	-0.022326 0.979889 0.993504 -0.023186	-0.022968 0.970019 0.985882 -0.004481	-0.001973 0.996863 0.993051 -0.004114	6 0.003602 9999
6 10	16 20	6 10	0.157561 0.941982 0.908644 0.051766	-0.003677 0.992114 0.994490 -0.004780	-0.000216 0.993240 0.960125 -0.008041	0.000931 0.994128 0.960716 -0.004652	-0.019165 0.989549 0.989826 -0.014755	0.016792 0.989337 0.985726 0.016115	-0.004585 0.994454 0.988287 -0.005271	-0.010270 0.986994 0.992608 -0.015262	0.000797 0.991111 0.996505 0.000235	-0.006666 0.987282 0.994428 -0.004711	0.075259 0.979889 0.991169 0.066092	0.020468 0.970019 0.969538 0.021410	0.017278 0.996863 0.993978 0.016149	10 0.058492 -9
6 11	16 20	6 11	0.085838 0.941982 0.925716 -0.009389	0.001811 0.992114 0.986903 0.005329	-0.009206 0.993240 0.989591 -0.002955	0.001318 0.994128 0.992404 0.002528	0.007071 0.989549 0.978503 -0.007764	0.007285 0.989337 0.990255 0.003855	-0.008859 0.994454 0.993842 -0.007312	0.005430 0.986994 0.988843 -0.002998	-0.029051 0.991111 0.988410 -0.020476	-0.031486 0.987282 0.992044 -0.025351	-0.031562 0.979889 0.993917 -0.027186	-0.061209 0.970019 0.989211 -0.044695	-0.000847 0.996863 0.995500 -0.002285	0 0.000000 9999
6 12	16 20	6 12	0.097919 0.941982 0.912691 -0.000158	-0.004046 0.992114 0.991821 -0.009133	0.007024 0.993240 0.976868 0.008283	0.006652 0.994128 0.977155 0.007830	-0.007149 0.989549 0.984010 0.001641	-0.026456 0.989337 0.991653 -0.026308	-0.001917 0.994454 0.990760 -0.004286	-0.026740 0.986994 0.989449 -0.023435	-0.008730 0.991111 0.994484 -0.011702	-0.008433 0.987282 0.990291 0.001076	-0.019272 0.979889 0.991043 -0.017224	0.012689 0.970019 0.990923 0.005840	0.017005 0.996863 0.993085 0.014853	0 0.000000 9999
6 13	16 12	6 13	0.117366 0.941982 0.928219 0.026709	0.009295 0.992114 0.989306 0.013821	0.024624 0.993240 0.555751 0.009787	0.030797 0.994128 0.975638 0.029398	0.012548 0.989549 0.989028 0.002263	0.002775 0.989337 0.991737 0.001844	-0.003253 0.994454 0.989739 -0.004328	0.046156 0.986994 0.985993 0.036719	0.007677 0.991111 0.991605 0.006375	0.043437 0.987282 0.987876 0.039085	0.008592 0.979889 0.993723 0.011226	0.060394 0.970019 0.589748 0.026841	0.023749 0.996863 0.993613 0.023733	9 0.032310 222
6 14	16 16	6 14	0.085533 0.941982 0.958364 0.017459	0.005654 0.992114 0.995694 0.007273	0.000848 0.993240 0.995543 0.000797	0.001263 0.994128 0.994431 0.003145	0.014465 0.989549 0.992831 0.009367	0.000582 0.989337 0.990356 -0.003169	0.012722 0.994454 0.990933 0.011155	0.024018 0.986994 0.990518 0.013703	0.066991 0.991111 0.989974 0.062176	0.030851 0.987282 0.988552 0.020387	0.001028 0.979889 0.997798 0.001668	0.005255 0.970019 0.992642 -0.001182	-0.001347 0.996863 0.994229 -0.003962	8 0.032947 212
6 15	16 20	6 15	0.089422 0.941982 0.899068 0.002166	0.015847 0.992114 0.992383 0.014305	0.001483 0.993240 0.966648 0.001282	0.001737 0.994128 0.964964 0.001975	-0.013290 0.989549 0.982437 -0.007083	-0.014178 0.989337 0.985382 -0.019500	0.010283 0.994454 0.986265 0.007729	-0.001461 0.986994 0.990979 -0.001967	0.016909 0.991111 0.994787 0.013812	0.012461 0.987282 0.990214 0.023973	-0.012568 0.979889 0.989304 -0.008974	-0.000289 0.970019 0.990598 -0.008175	0.028800 0.996863 0.995340 0.030720	9 0.007206 9999
6 16	16 20	6 16	0.092367 0.941982 0.907831 -0.004429	-0.007639 0.992114 0.989974 -0.007252	-0.000958 0.993240 0.987684 0.000097	-0.000351 0.994128 0.984972 0.001730	0.004483 0.989549 0.978649 -0.009352	-0.017498 0.989337 0.994439 -0.018285	-0.003263 0.994454 0.989430 -0.004386	-0.003736 0.986994 0.991505 -0.005462	0.005093 0.991111 0.985781 0.012052	0.007370 0.987282 0.992608 0.012781	-0.009075 0.979889 0.994097 -0.004345	0.003711 0.970019 0.993106 -0.004914	0.013974 0.996863 0.995380 0.014075	0 0.000000 9999
6 17	16 10	6 17	0.035952 0.941982 0.964273 -0.008486	-0.006945 0.992114 0.987985 -0.006718	0.021446 0.993240 0.544056 0.002102	0.002668 0.994128 0.991596 0.000132	0.023228 0.989549 0.991659 0.018401	0.013775 0.989337 0.993218 0.014321	0.002814 0.994454 0.994207 0.004203	0.022410 0.986994 0.985807 0.016676	0.019796 0.991111 0.991187 0.019036	0.018387 0.987282 0.987299 0.006670	0.002650 0.979889 0.998248 0.004044	0.048803 0.970019 0.568708 0.003033	0.020539 0.996863 0.993022 0.019141	0 0.000000 9999
6 18	16 19	6 18	0.090589 0.941982 0.916927 0.003504	-0.009585 0.992114 0.990618 -0.007037	-0.002465 0.993240 0.993907 -0.002132	0.039590 0.994128 0.994712 0.039231	0.003490 0.989549 0.990630 0.003904	0.029408 0.989337 0.982639 0.027634	0.016432 0.994454 0.990937 0.014044	-0.002278 0.986994 0.993414 -0.004807	0.018334 0.991111 0.990280 0.011098	-0.009909 0.987282 0.988577 0.001329	0.029136 0.979889 0.994071 0.028229	-0.001482 0.970019 0.987515 -0.007689	-0.008659 0.996863 0.985753 -0.006488	10 0.009946 9999
6 19	16 20	6 19	0.099101 0.941982 0.887606 0.001685	0.001289 0.992114 0.992203 0.003339	0.002545 0.993240 0.967537 0.002959	0.001888 0.994128 0.966790 0.002590	-0.036831 0.989549 0.984221 -0.027322	-0.022839 0.989337 0.993226 -0.022538	-0.003671 0.994454 0.991725 -0.002528	-0.035843 0.986994 0.992068 -0.032579	-0.008206 0.991111 0.992234 -0.009289	-0.049052 0.987282 0.991185 -0.043107	-0.008998 0.979889 0.972495 -0.006033	-0.006171 0.970019 0.990510 -0.013166	0.003035 0.996863 0.995279 0.001868	9 -0.008523 9999
6 20	16 20	6 20	0.107714 0.941982 0.924622 0.015236	-0.029953 0.992114 0.990371 -0.026289	-0.014641 0.993240 0.977668 -0.013423	-0.017937 0.994128 0.979298 -0.018745	-0.003371 0.989549 0.992910 -0.006375	-0.000849 0.989337 0.990594 -0.000377	0.003248 0.994454 0.995374 0.003362	0.004636 0.986994 0.989430 0.008845	-0.017626 0.991111 0.988539 -0.011748	-0.001998 0.987282 0.989864 0.004764	-0.012353 0.979889 0.989610 -0.012300	0.009304 0.970019 0.991587 0.000180	-0.008937 0.996863 0.992701 -0.005879	1 -0.020013 9999
6 21	16 20	6 21	0.100534 0.941982 0.923848 0.008444	0.012395 0.992114 0.991432 0.008757	0.006573 0.993240 0.993476 0.004614	0.006895 0.994128 0.994157 0.004233	-0.021721 0.989549 0.985856 -0.012260	-0.019860 0.989337 0.986906 -0.016406	0.001482 0.994454 0.983874 -0.005031	-0.040372 0.986994 0.982994 -0.030877	0.019189 0.991111 0.993813 0.016404	-0.011253 0.987282 0.991914 -0.001469	0.006596 0.979889 0.994404 0.010943	0.018616 0.970019 0.991911 0.009964	-0.000582 0.996863 0.994511 -0.002401	7 -0.016147 9999
6 22	16 20	6 22	0.075084 0.941982 0.948278 0.002702	0.011092 0.992114 0.968482 0.005235	-0.015199 0.993240 0.993836 -0.013601	-0.014286 0.994128 0.993176 -0.011816	0.016737 0.989549 0.984969 0.002653	-0.029981 0.989337 0.976989 -0.026183	0.009234 0.994454 0.993102 0.011278	-0.026748 0.986994 0.977573 -0.012685	0.013457 0.991111 0.995112 0.010660	-0.009716 0.987282 0.981954 -0.003126	-0.002250 0.979889 0.994679 -0.000093	0.018815 0.970019 0.985680 0.000944	-0.007723 0.996863 0.996319 -0.007951	2 -0.006062 9999
6 23	16 20	6 23	0.116106 0.941982 0.898519 0.005102	-0.016145 0.992114 0.979271 -0.011317	-0.009569 0.993240 0.969328 -0.005866	-0.003630 0.994128 0.972135 -0.004820	-0.012389 0.989549 0.989646 -0.003192	0.012916 0.989337 0.995121 0.011709	0.008955 0.994454 0.992465 0.011470	-0.001602 0.986994 0.993334 -0.000950	-0.001975 0.991111 0.993122 -0.004703	-0.011082 0.987282 0.989677 0.000231	-0.003101 0.979889 0.990827 -0.003036	-0.032572 0.970019 0.990947 -0.021489	-0.006457 0.996863 0.993738 -0.006936	6 0.007650 9999
6 24	16 20	6 24	0.134865 0.941982 0.899822 0.019343	-0.016216 0.992114 0.991806 -0.018561	-0.036685 0.993240 0.992169 -0.040044	-0.030479 0.994128 0.989295 -0.029513	-0.020877 0.989549 0.990084 -0.028591	0.010037 0.989337 0.994985 0.007560	-0.017027 0.994454 0.979330 -0.009631	0.001167 0.986994 0.988860 -0.007425	0.005558 0.991111 0.987244 0.000993	0.037117 0.987282 0.978538 0.021521	-0.019753 0.979889 0.992748 -0.015907	0.050830 0.970019 0.983660 0.024633	0.004399 0.996863 0.995164 0.003459	2 -0.027831 9999
6 25	16 18	6 25	0.068204 0.941982 0.927837 -0.015288	0.010463 0.992114 0.986854 0.009107	0.000334 0.993240 0.992967 -0.003556	-0.002428 0.994128 0.993898 -0.004931	0.028464 0.989549 0.991505 0.020360	0.010327 0.989337 0.993847 0.006875	0.001854 0.994454 0.983800 0.003179	0.028852 0.986994 0.990309 0.021592	-0.004176 0.991111 0.991306 -0.001283	0.018814 0.987282 0.992857 0.013774	0.004188 0.979889 0.994537 0.001569	0.005823 0.970019 0.994606 -0.001906	-0.005157 0.996863 0.995182 -0.006579	0 0.000000 9999
6 26	16 20	6 26	0.106957 0.941982 0.930988 0.012532	0.003272 0.992114 0.975420 -0.002544	-0.005799 0.993240 0.989235 -0.005817	-0.006447 0.994128 0.989199 -0.007148	-0.009382 0.989549 0.990684 -0.003804	0.006995 0.989337 0.993694 0.012958	0.004416 0.994454 0.991781 0.002405	-0.004737 0.986994 0.981711 0.008166	0.009830 0.991111 0.994734 0.006256	-0.019175 0.987282 0.995237 -0.012842	0.031151 0.979889 0.972522 0.015695	0.031585 0.970019 0.987526 0.016482	-0.001899 0.996863 0.995889 -0.002880	11 0.014372 9999
6 27	16 20	6 27	0.133993 0.941982 0.892983 0.019095	0.015800 0.992114 0.986750 0.017536	-0.034708 0.993240 0.949171 -0.020852	-0.032914 0.994128 0.952012 -0.023290	-0.007434 0.989549 0.992627 -0.003950	-0.000560 0.989337 0.991890 0.003653	-0.013481 0.994454 0.991748 -0.013311	-0.021550 0.986994 0.991115 -0.017503	0.002643 0.991111 0.991579 0.003198	-0.012421 0.987282 0.992071 -0.006967	-0.004276 0.979889 0.991616 0.002907	-0.026190 0.970019 0.977098 -0.010960	-0.003077 0.996863 0.993172 -0.005073	3 -0.021088 9999
6 28	16 20	6 28	0.118233 0.941982 0.917792 0.021695	-0.016730 0.992114 0.994816 -0.017748	0.015336 0.993240 0.974110 0.004142	0.007728 0.994128 0.976075 0.001052	-0.025794 0.989549 0.978822 -0.012237	0.019874 0.989337 0.984813 0.014929	0.020367 0.994454 0.971829 0.015232	0.014747 0.986994 0.992493 0.010158	0.003539 0.991111 0.993299 -0.000486	-0.015522 0.987282 0.994502 -0.007574	-0.009952 0.979889 0.990573 -0.009206	-0.041676 0.970019 0.981117 -0.014989	-0.013649 0.996863 0.995199 -0.014032	0 0.021695 9999
6 29	16 19	6 29	0.108285 0.941982 0.912397 0.013479	-0.014959 0.992114 0.994212 -0.012967	-0.001993 0.993240 0.973605 -0.001792	-0.009922 0.994128 0.974394 -0.009896	-0.033725 0.989549 0.985635 -0.026657	0.017414 0.989337 0.989312 0.016250	-0.001666 0.994454 0.988376 -0.001431	-0.000426 0.986994 0.994620 -0.001748	0.004985 0.991111 0.994434 0.002656	-0.025798 0.987282 0.992498 -0.020999	0.001583 0.979889 0.980169 0.003675	-0.011689 0.970019 0.991138 -0.009018	0.011457 0.996863 0.996030 0.011001	4 -0.018955 9999
6 30	16 11	6 30	0.070133 0.941982 0.941609 -0.007381	-0.003967 0.992114 0.993317 -0.005612	0.000208 0.993240 0.995360 -0.002549	0.000430 0.994128 0.994462 -0.002157	0.009136 0.989549 0.986910 0.001717	-0.003539 0.989337 0.991475 -0.003074	0.015583 0.994454 0.986809 0.014122	-0.019720 0.986994 0.992626 -0.024646	0.005555 0.991111 0.990770 0.005690	-0.010838 0.987282 0.987794 -0.019177	0.000649 0.979889 0.992507 0.002328	0.001786 0.970019 0.993248 -0.000981	-0.008202 0.996863 0.994663 -0.008450	0 0.000000 9999
6 31	16 20	6 31	0.141840 0.941982 0.897310 0.027272	-0.014207 0.992114 0.993504 -0.011851	0.001028 0.993240 0.990418 -0.000112	0.001230 0.994128 0.991807 0.000751	0.006909 0.989549 0.989812 -0.000191	0.015112 0.989337 0.986866 0.008979	0.010782 0.994454 0.990601 0.010592	-0.011215 0.986994 0.989803 -0.015983	-0.006643 0.991111 0.992399 -0.010030	-0.001660 0.987282 0.991055 -0.000074	-0.025017 0.979889 0.992771 -0.019286	0.003813 0.970019 0.992624 -0.002966	-0.004375 0.996863 0.993714 -0.002466	0 0.027272 9999
6 32	16 20	6 32	0.109912 0.941982 0.901725 0.003783	0.028120 0.992114 0.993330 0.024495	0.015011 0.993240 0.972791 0.009837	0.014882 0.994128 0.975451 0.013032	-0.051413 0.989549 0.975967 -0.038565	0.018880 0.989337 0.989696 0.014855	0.018561 0.994454 0.976431 0.012840	0.013174 0.986994 0.989845 0.016013	0.004802 0.991111 0.994983 0.000806	-0.019601 0.987282 0.992099 -0.011915	-0.006793 0.979889 0.993668 -0.005639	-0.016850 0.970019 0.986765 -0.004783	0.006760 0.996863 0.996657 0.005160	4 -0.012079 9999
6 33	16 20	6 33	0.097217 0.941982 0.892625 0.000961	0.015104 0.992114 0.990270 0.011450	0.011980 0.993240 0.972108 0.011832	0.015365 0.994128 0.973011 0.014303	-0.012837 0.989549 0.990820 -0.008176	0.003037 0.989337 0.989709 0.003141	-0.007454 0.994454 0.989659 -0.007909	-0.005153 0.986994 0.991012 -0.000738	-0.006669 0.991111 0.990963 -0.006963	-0.020821 0.987282 0.990199 -0.011650	-0.014995 0.979889 0.989429 -0.007585	0.010799 0.970019 0.988989 -0.003055	0.005336 0.996863 0.991969 0.005148	9 -0.003346 9999
6 34	16 19	6 34	0.099424 0.941982 0.920212 0.006666	-0.005124 0.992114 0.992011 -0.004319	0.000046 0.993240 0.996890 -0.001065	-0.000028 0.994128 0.997877 -0.000738	0.007146 0.989549 0.992628 0.005915	-0.005652 0.989337 0.994562 -0.003109	-0.010431 0.994454 0.983517 -0.007964	-0.005675 0.986994 0.992057 -0.002514	-0.002072 0.991111 0.993504 -0.005515	0.004035 0.987282 0.984646 -0.008861	-0.007854 0.979889 0.991465 -0.007338	0.000887 0.970019 0.993148 -0.004487	0.000449 0.996863 0.993569 0.000244	9 -0.007686 9999
6 35	16 20	6 35	0.039268 0.941982 0.951207 -0.009582	-0.000032 0.992114 0.987044 0.003738	0.000137 0.993240 0.992217 0.002669	-0.000984 0.994128 0.981987 0.003612	0.010680 0.989549 0.992877 0.007858	-0.000327 0.989337 0.992791 -0.002182	-0.016843 0.994454 0.994156 -0.015551	0.004492 0.986994 0.990490 -0.000432	-0.034925 0.991111 0.988978 -0.029975	-0.014170 0.987282 0.992930 -0.010298	-0.000105 0.979889 0.995623 0.003171	0.003533 0.970019 0.992524 0.000183	0.007203 0.996863 0.996834 0.007879	0 0.000000 9999
6 36	16 20	6 36	0.090587 0.941982 0.935728 0.004889	0.014878 0.992114 0.977881 0.012069	-0.021760 0.993240 0.988791 -0.019480	-0.020427 0.994128 0.989398 -0.017182	-0.009847 0.989549 0.993412 -0.011859	-0.006696 0.989337 0.981093 -0.007168	-0.000382 0.994454 0.992841 -0.001426	-0.026166 0.986994 0.980202 -0.017159	0.005270 0.991111 0.992307 0.002406	-0.018613 0.987282 0.995244 -0.014127	-0.013186 0.979889 0.991903 -0.005981	0.032051 0.970019 0.988729 0.021633	-0.002429 0.996863 0.992783 -0.001799	11 0.010284 9999
6 37	16 20	6 37	0.117109 0.941982 0.908478 0.012220	-0.010322 0.992114 0.990726 -0.009918	0.019521 0.993240 0.983402 0.012466	0.018619 0.994128 0.986368 0.017805	0.000889 0.989549 0.993048 0.002259	-0.023772 0.989337 0.992452 -0.021972	-0.000595 0.994454 0.991327 -0.000229	-0.012201 0.986994 0.986831 -0.006062	-0.019139 0.991111 0.989673 -0.014532	-0.008266 0.987282 0.993032 -0.000748	-0.017981 0.979889 0.992988 -0.014904	-0.057177 0.970019 0.984783 -0.036364	-0.008449 0.996863 0.995551 -0.006624	8 -0.013326 9999
6 38	16 20	6 38	0.136059 0.941982 0.897366 0.022817	0.017979 0.992114 0.988646 0.013142	0.009494 0.993240 0.980696 0.002432	0.016987 0.994128 0.980995 0.012043	-0.017380 0.989549 0.981206 -0.001734	0.019183 0.989337 0.993996 0.018584	0.007263 0.994454 0.987063 0.000960	-0.009246 0.986994 0.982715 0.004627	0.004135 0.991111 0.990776 0.000593	-0.020800 0.987282 0.990690 -0.011550	0.041778 0.979889 0.993261 0.036203	0.001197 0.970019 0.985570 0.010297	0.001776 0.996863 0.994159 0.002371	10 0.028741 9999
6 39	16 20	6 39	0.085061 0.941982 0.905512 -0.013167	-0.005553 0.992114 0.990476 -0.004946	0.012536 0.993240 0.989437 0.006913	0.011973 0.994128 0.991685 0.009915	0.016134 0.989549 0.993547 0.016721	0.032004 0.989337 0.992355 0.030009	-0.009884 0.994454 0.993625 -0.009558	0.017265 0.986994 0.990306 0.020164	-0.025334 0.991111 0.992279 -0.022523	0.009085 0.987282 0.992896 0.011903	-0.018097 0.979889 0.993958 -0.010255	-0.013802 0.970019 0.990407 -0.015384	-0.001955 0.996863 0.995799 -0.000931	0 0.000000 9999
6 40	16 20	6 40	0.115470 0.941982 0.896101 0.009378	-0.005998 0.992114 0.990025 -0.010975	0.015167 0.993240 0.986895 0.008092	0.014643 0.994128 0.986892 0.010613	-0.001644 0.989549 0.992829 0.000016	-0.009371 0.989337 0.991914 -0.008376	0.017306 0.994454 0.992619 0.016640	0.006043 0.986994 0.991993 0.013909	-0.000664 0.991111 0.994123 0.002679	0.001733 0.987282 0.992504 0.009094	-0.003480 0.979889 0.993227 -0.000820	0.023834 0.970019 0.992721 0.024082	-0.009855 0.996863 0.994622 -0.011163	11 0.015028 9999
6 41	16 20	6 41	0.080225 0.941982 0.910400 -0.012702	0.005361 0.992114 0.974518 -0.001824	0.001882 0.993240 0.990702 0.001101	0.001688 0.994128 0.989500 0.000661	0.005128 0.989549 0.993671 0.008402	0.008967 0.989337 0.994006 0.006869	0.006403 0.994454 0.992982 0.007140	0.017728 0.986994 0.993466 0.021046	0.006463 0.991111 0.993319 0.002358	0.000586 0.987282 0.993962 0.002231	0.032995 0.979889 0.989425 0.022977	0.035779 0.970019 0.987319 0.017578	-0.009390 0.996863 0.995405 -0.010269	0 0.000000 9999
6 42	16 20	6 42	0.066325 0.941982 0.919187 -0.021623	0.028084 0.992114 0.989495 0.023219	-0.001209 0.993240 0.988085 -0.004049	-0.000807 0.994128 0.988531 -0.003141	-0.005162 0.989549 0.989940 0.002647	-0.012108 0.989337 0.991685 -0.009482	0.001874 0.994454 0.991385 -0.000859	-0.018713 0.986994 0.988787 -0.009724	0.032546 0.991111 0.994838 0.032428	-0.003089 0.987282 0.992936 0.003016	-0.026236 0.979889 0.989581 -0.024664	0.008826 0.970019 0.991541 0.012921	-0.005566 0.996863 0.993923 -0.005493	0 0.000000 9999
6 43	16 20	6 43	0.112639 0.941982 0.909090 0.003188	0.001553 0.992114 0.989505 0.001429	0.010920 0.993240 0.977882 0.006839	0.010223 0.994128 0.978623 0.004722	-0.001873 0.989549 0.990857 0.004235	-0.019630 0.989337 0.992671 -0.016402	0.004494 0.994454 0.993414 0.003985	-0.039301 0.986994 0.987871 -0.029766	-0.002727 0.991111 0.993964 -0.006565	-0.045058 0.987282 0.991088 -0.040015	0.015335 0.979889 0.989359 0.015167	0.002708 0.970019 0.992360 0.006603	-0.007056 0.996863 0.995116 -0.006735	9 -0.011295 9999
6 44	16 20	6 44	0.132172 0.941982 0.884448 0.016894	0.026447 0.992114 0.990309 0.025313	-0.006693 0.993240 0.973061 -0.004477	-0.008616 0.994128 0.971336 -0.004581	-0.021142 0.989549 0.991080 -0.019832	0.015257 0.989337 0.986230 0.018377	-0.021099 0.994454 0.991965 -0.017548	-0.027101 0.986994 0.984695 -0.020188	-0.000328 0.991111 0.993091 -0.002720	-0.031128 0.987282 0.993772 -0.026946	0.056055 0.979889 0.977813 0.043298	0.045298 0.970019 0.987564 0.034205	0.004547 0.996863 0.994312 0.004957	10 0.027046 9999
6 45	16 19	6 45	0.073583 0.941982 0.920244 -0.020854	0.009754 0.992114 0.988532 0.008075	-0.001085 0.993240 0.989172 -0.004123	-0.000409 0.994128 0.991404 0.000076	-0.012720 0.989549 0.991568 -0.005275	0.004791 0.989337 0.994362 0.003827	0.011639 0.994454 0.992173 0.015282	-0.012051 0.986994 0.991921 -0.007015	0.011979 0.991111 0.993484 0.010548	-0.008672 0.987282 0.993508 -0.005570	0.002903 0.979889 0.983404 -0.005191	0.004150 0.970019 0.983382 -0.012909	0.022725 0.996863 0.994269 0.022672	0 0.000000 9999
6 46	16 15	6 46	0.108384 0.941982 0.921989 0.020827	-0.003423 0.992114 0.989904 0.000028	-0.002495 0.993240 0.996301 -0.002124	-0.003033 0.994128 0.994806 -0.001864	-0.009258 0.989549 0.992345 -0.008291	0.001103 0.989337 0.993140 0.002329	-0.031618 0.994454 0.989063 -0.030537	0.007472 0.986994 0.989458 0.000843	-0.002455 0.991111 0.979385 -0.003109	-0.001802 0.987282 0.989268 -0.009968	0.001263 0.979889 0.995894 0.001233	0.005283 0.970019 0.993822 0.000364	-0.003816 0.996863 0.993290 -0.004119	6 -0.025219 9999
6 47	16 20	6 47	0.117837 0.941982 0.902289 0.020658	0.014835 0.992114 0.986354 0.016609	0.018318 0.993240 0.955351 0.009335	0.017723 0.994128 0.948081 0.007526	-0.010594 0.989549 0.989864 -0.005680	0.007098 0.989337 0.993960 0.009073	0.004475 0.994454 0.990846 0.002460	-0.008180 0.986994 0.990743 -0.000403	0.003773 0.991111 0.991138 0.000049	-0.026444 0.987282 0.991981 -0.018318	0.067709 0.979889 0.988345 0.055288	0.027907 0.970019 0.977827 0.032723	0.002953 0.996863 0.995562 0.003390	10 0.033796 193
6 48	16 20	6 48	0.100760 0.941982 0.921009 0.003609	-0.007526 0.992114 0.993550 -0.011217	0.004053 0.993240 0.988186 -0.000162	0.003972 0.994128 0.987889 -0.000034	0.022067 0.989549 0.993786 0.017741	0.008347 0.989337 0.991973 0.007099	0.003313 0.994454 0.985333 0.007699	0.026174 0.986994 0.992427 0.020805	-0.001084 0.991111 0.991796 -0.004912	0.020834 0.987282 0.992475 0.014398	0.054647 0.979889 0.987303 0.046902	0.003838 0.970019 0.986502 -0.011244	0.009458 0.996863 0.991493 0.009082	10 0.013010 9999
6 49	16 20	6 49	0.102750 0.941982 0.917686 0.012157	-0.041492 0.992114 0.987948 -0.037693	-0.000732 0.993240 0.980807 -0.000510	-0.000241 0.994128 0.982380 -0.001432	-0.025461 0.989549 0.991064 -0.024135	0.031072 0.989337 0.994327 0.029208	0.003078 0.994454 0.993132 0.001995	-0.001993 0.986994 0.990955 0.004681	-0.010323 0.991111 0.989079 -0.003797	-0.018232 0.987282 0.992398 -0.009891	-0.028346 0.979889 0.990139 -0.025741	0.007751 0.970019 0.983609 -0.000153	-0.005756 0.996863 0.992978 -0.004574	1 -0.021406 9999
6 50	16 9	6 50	0.092339 0.941982 0.930002 -0.003109	0.026437 0.992114 0.987906 0.025780	0.004041 0.993240 0.705632 0.003114	-0.000007 0.994128 0.975377 0.002017	0.049680 0.989549 0.986806 0.040864	0.012520 0.989337 0.991677 0.014446	0.013452 0.994454 0.987264 0.017067	0.057601 0.986994 0.981243 0.043412	-0.008811 0.991111 0.985302 -0.009146	0.014851 0.987282 0.990449 0.003773	0.028166 0.979889 0.993073 0.030157	0.007845 0.970019 0.747328 0.000043	0.002156 0.996863 0.993692 -0.000158	0 0.000000 9999
6 51	16 20	6 51	0.101464 0.941982 0.929507 0.012619	0.005423 0.992114 0.990978 0.002947	0.002056 0.993240 0.983743 -0.003372	0.003116 0.994128 0.984894 -0.001735	-0.028853 0.989549 0.987209 -0.017235	0.023251 0.989337 0.993155 0.024900	-0.000787 0.994454 0.986497 -0.003691	-0.015149 0.986994 0.985176 -0.004600	0.006409 0.991111 0.992659 0.003550	-0.002003 0.987282 0.991661 0.006640	0.029688 0.979889 0.985299 0.016921	0.009526 0.970019 0.992790 0.001941	0.005896 0.996863 0.995341 0.005271	4 -0.014747 9999
6 52	16 20	6 52	0.080371 0.941982 0.927890 -0.016530	-0.012740 0.992114 0.988688 -0.006283	-0.009487 0.993240 0.977193 -0.006613	-0.008361 0.994128 0.979716 -0.006028	-0.012547 0.989549 0.994306 -0.012321	-0.007804 0.989337 0.993061 -0.004556	-0.027805 0.994454 0.993033 -0.024488	-0.004398 0.986994 0.994241 -0.004978	0.015620 0.991111 0.995505 0.015659	-0.016331 0.987282 0.993294 -0.010909	0.010675 0.979889 0.993392 0.007127	0.006584 0.970019 0.989893 0.008071	-0.005231 0.996863 0.995857 -0.003834	0 0.000000 9999
6 53	16 12	6 53	0.143389 0.941982 0.954810 0.080576	-0.011647 0.992114 0.990968 -0.009055	-0.001856 0.993240 0.711149 -0.010466	0.000084 0.994128 0.999697 -0.000264	-0.009109 0.989549 0.985663 -0.022067	0.030254 0.989337 0.988090 0.028093	0.001275 0.994454 0.986232 -0.005026	0.010071 0.986994 0.991906 0.005724	-0.002598 0.991111 0.987956 -0.003900	0.021444 0.987282 0.992945 0.015649	-0.031943 0.979889 0.987348 -0.024724	-0.004266 0.970019 0.762620 -0.019593	0.020279 0.996863 0.995064 0.019384	0 0.080576 16
6 54	16 16	6 54	0.049840 0.941982 0.967691 0.000179	-0.014168 0.992114 0.980589 -0.011154	-0.001144 0.993240 0.969515 0.007908	-0.002076 0.994128 0.981094 0.002349	0.007903 0.989549 0.990619 0.003740	0.011983 0.989337 0.993692 0.011624	-0.003691 0.994454 0.992318 -0.000354	0.029885 0.986994 0.989803 0.028236	-0.002314 0.991111 0.984067 -0.003129	-0.002620 0.987282 0.996247 0.001634	0.006224 0.979889 0.985341 0.017279	-0.006059 0.970019 0.968908 0.020181	-0.001425 0.996863 0.996548 -0.001258	7 0.002248 9999
6 55	16 19	6 55	0.095079 0.941982 0.929667 0.003301	-0.019527 0.992114 0.982569 -0.014094	-0.034492 0.993240 0.971732 -0.028395	-0.033483 0.994128 0.973663 -0.030568	-0.021580 0.989549 0.978696 -0.009176	0.007993 0.989337 0.993410 0.003600	0.015010 0.994454 0.993077 0.012515	-0.011874 0.986994 0.994664 -0.010819	0.007334 0.991111 0.993489 0.004310	-0.026793 0.987282 0.991824 -0.018276	-0.023076 0.979889 0.993767 -0.018671	-0.062620 0.970019 0.981248 -0.040681	0.010892 0.996863 0.996210 0.010580	3 -0.010045 9999
6 56	16 20	6 56	0.191742 0.941982 0.900566 0.084740	-0.007716 0.992114 0.985608 -0.012784	0.000638 0.993240 0.967101 0.001112	0.000700 0.994128 0.967445 0.000915	-0.035697 0.989549 0.987973 -0.027782	-0.003242 0.989337 0.984157 -0.004450	-0.004952 0.994454 0.987032 -0.006049	-0.017114 0.986994 0.992265 -0.013989	0.004408 0.991111 0.994979 0.000819	-0.002048 0.987282 0.989460 0.004806	-0.016502 0.979889 0.987789 -0.011244	0.014174 0.970019 0.969326 0.009704	-0.006578 0.996863 0.992854 -0.007672	0 0.084740 14
6 57	16 17	6 57	0.079148 0.941982 0.950082 0.005933	0.008724 0.992114 0.992764 0.006814	-0.000181 0.993240 0.991046 -0.000140	-0.000023 0.994128 0.991922 0.001144	0.005561 0.989549 0.992441 0.001871	-0.009181 0.989337 0.991166 -0.009915	0.001137 0.994454 0.991020 0.002560	-0.002425 0.986994 0.989786 -0.008548	0.002591 0.991111 0.993466 0.001716	0.004456 0.987282 0.987303 -0.006092	0.000568 0.979889 0.996853 0.004175	-0.000669 0.970019 0.987364 -0.006901	0.001019 0.996863 0.992553 -0.000416	7 -0.007121 9999
6 58	16 20	6 58	0.116655 0.941982 0.906480 0.008980	0.005147 0.992114 0.981807 0.001015	-0.010438 0.993240 0.984439 -0.017078	-0.010622 0.994128 0.986127 -0.013392	-0.030155 0.989549 0.992083 -0.028211	-0.020955 0.989337 0.991739 -0.019587	0.017516 0.994454 0.985974 0.016658	-0.049946 0.986994 0.992099 -0.044275	0.010729 0.991111 0.995511 0.008928	-0.054324 0.987282 0.990642 -0.046620	-0.017977 0.979889 0.993233 -0.015536	0.021677 0.970019 0.992600 0.016366	-0.003498 0.996863 0.995219 -0.004013	9 -0.020461 9999
6 59	16 20	6 59	0.105718 0.941982 0.894513 0.004645	0.010181 0.992114 0.983922 0.008513	0.007746 0.993240 0.983151 0.002099	0.013926 0.994128 0.982872 0.009308	-0.005233 0.989549 0.990787 0.005544	0.013916 0.989337 0.993076 0.010868	0.008881 0.994454 0.986449 0.003642	-0.010601 0.986994 0.991509 -0.004419	0.033420 0.991111 0.993364 0.032996	-0.013838 0.987282 0.991480 -0.004081	-0.009033 0.979889 0.993680 -0.005047	0.030478 0.970019 0.993940 0.029571	0.000210 0.996863 0.993241 -0.000711	8 0.012380 9999
6 60	16 20	6 60	0.117736 0.941982 0.880660 -0.007558	0.013425 0.992114 0.970178 0.007066	-0.000477 0.993240 0.984386 -0.004953	-0.001150 0.994128 0.985276 -0.006334	-0.011458 0.989549 0.989812 -0.006562	-0.025782 0.989337 0.984259 -0.024829	0.016575 0.994454 0.982823 0.011997	-0.014493 0.986994 0.987855 -0.009721	0.005587 0.991111 0.991557 0.001182	-0.010244 0.987282 0.988183 -0.002714	-0.002844 0.979889 0.990042 0.004135	0.011852 0.970019 0.989024 0.011509	0.004202 0.996863 0.991417 0.003603	0 0.000000 9999
6 61	16 20	6 61	0.127883 0.941982 0.901962 0.028542	0.022141 0.992114 0.970341 0.015520	-0.031415 0.993240 0.993780 -0.028639	-0.030234 0.994128 0.992934 -0.029043	-0.008524 0.989549 0.991799 -0.004712	-0.034360 0.989337 0.981408 -0.031970	0.028365 0.994454 0.989685 0.024897	-0.033346 0.986994 0.981669 -0.024571	0.015272 0.991111 0.984239 0.009034	-0.011591 0.987282 0.990257 -0.002382	-0.020670 0.979889 0.990300 -0.015985	0.052875 0.970019 0.986474 0.038490	-0.000670 0.996863 0.993741 -0.001484	11 0.033145 205
6 62	16 20	6 62	0.137825 0.941982 0.864901 0.016393	0.014314 0.992114 0.975652 0.008873	-0.012211 0.993240 0.990471 -0.015664	-0.011116 0.994128 0.990118 -0.014738	-0.000272 0.989549 0.987583 0.005782	-0.004422 0.989337 0.989353 -0.006037	0.000201 0.994454 0.990302 0.002345	-0.019554 0.986994 0.983306 -0.014293	0.017221 0.991111 0.982836 0.017216	-0.015121 0.987282 0.989793 -0.006175	0.018031 0.979889 0.974260 0.020733	0.068940 0.970019 0.984689 0.053246	-0.005415 0.996863 0.995609 -0.006199	11 0.029544 9999
6 63	16 20	6 63	0.132651 0.941982 0.864034 0.021077	-0.008819 0.992114 0.981888 -0.015548	-0.026768 0.993240 0.990073 -0.029440	-0.025447 0.994128 0.990318 -0.028290	-0.003384 0.989549 0.987672 0.005464	-0.020470 0.989337 0.990270 -0.021511	-0.003620 0.994454 0.988954 -0.004316	-0.036007 0.986994 0.982165 -0.023525	0.003372 0.991111 0.994359 -0.000462	-0.027383 0.987282 0.989290 -0.016402	-0.001804 0.979889 0.970132 0.001953	0.036720 0.970019 0.987646 0.031093	0.002945 0.996863 0.993840 0.001921	11 0.025600 9999
6 64	16 20	6 64	0.096053 0.941982 0.888539 -0.014162	-0.008274 0.992114 0.992013 -0.012747	-0.008551 0.993240 0.991780 -0.011942	-0.008044 0.994128 0.992606 -0.010233	-0.002826 0.989549 0.988088 0.004111	0.002533 0.989337 0.978344 0.004426	-0.002726 0.994454 0.980883 -0.009227	-0.012460 0.986994 0.979530 -0.004673	-0.031417 0.991111 0.993843 -0.034116	-0.025909 0.987282 0.990646 -0.016386	-0.023090 0.979889 0.991791 -0.016294	0.021896 0.970019 0.988720 0.008291	-0.001659 0.996863 0.995216 -0.002062	0 0.000000 9999
6 65	16 20	6 65	0.121151 0.941982 0.885902 0.011553	0.025615 0.992114 0.992272 0.021508	-0.001025 0.993240 0.982091 -0.005834	-0.000773 0.994128 0.982245 -0.003115	-0.001130 0.989549 0.982872 0.009882	-0.035768 0.989337 0.993809 -0.031832	-0.002119 0.994454 0.990605 -0.001574	-0.012477 0.986994 0.988029 -0.002993	0.018827 0.991111 0.992894 0.014595	0.002205 0.987282 0.991780 0.007563	-0.020870 0.979889 0.983746 -0.022588	0.036869 0.970019 0.994687 0.030959	-0.006510 0.996863 0.994399 -0.006779	11 0.018912 9999
6 66	16 20	6 66	0.121374 0.941982 0.902591 0.012041	0.045987 0.992114 0.988391 0.042946	0.001140 0.993240 0.994207 -0.002342	0.000656 0.994128 0.993936 -0.003587	0.018867 0.989549 0.981471 0.007489	0.010678 0.989337 0.990756 0.017251	-0.006424 0.994454 0.988618 -0.003140	-0.002537 0.986994 0.989267 -0.000014	-0.021142 0.991111 0.982429 -0.014671	-0.013482 0.987282 0.991314 -0.013371	0.021591 0.979889 0.993263 0.022595	0.049804 0.970019 0.991775 0.047020	-0.000449 0.996863 0.995371 0.000257	11 0.023794 9999
6 67	16 19	6 67	0.134872 0.941982 0.930068 0.031191	-0.035521 0.992114 0.992944 -0.034384	-0.001079 0.993240 0.994547 0.000714	-0.001171 0.994128 0.995357 0.000297	-0.011196 0.989549 0.991490 -0.014869	0.007285 0.989337 0.994448 0.008372	-0.013384 0.994454 0.983333 -0.012289	0.002581 0.986994 0.984803 -0.002620	0.006530 0.991111 0.994302 0.003811	0.004329 0.987282 0.983954 -0.005159	-0.009357 0.979889 0.991756 0.001932	0.040230 0.970019 0.991937 0.023313	-0.002178 0.996863 0.989249 -0.002759	1 -0.032749 216
6 68	16 19	6 68	0.088937 0.941982 0.907810 -0.018943	0.004783 0.992114 0.990039 0.007932	-0.002971 0.993240 0.981598 -0.000570	-0.002953 0.994128 0.981606 0.001315	-0.042861 0.989549 0.980661 -0.033076	0.003537 0.989337 0.991203 0.001855	0.019055 0.994454 0.989322 0.017218	-0.037513 0.986994 0.988133 -0.033000	-0.011273 0.991111 0.991845 -0.012212	-0.026370 0.987282 0.989588 -0.018536	-0.010775 0.979889 0.984252 -0.010340	0.016941 0.970019 0.991309 0.012799	0.009487 0.996863 0.992059 0.010962	0 0.000000 9999
6 69	16 19	6 69	0.153019 0.941982 0.900806 0.039297	0.012284 0.992114 0.989291 0.012199	0.026597 0.993240 0.990154 0.023382	0.025680 0.994128 0.989954 0.023707	-0.018870 0.989549 0.988365 -0.014649	0.021513 0.989337 0.992216 0.022882	-0.016586 0.994454 0.987531 -0.014217	-0.004122 0.986994 0.992335 -0.001210	0.001366 0.991111 0.991919 -0.000937	-0.020265 0.987282 0.993000 -0.014477	0.044961 0.979889 0.973224 0.030436	0.086881 0.970019 0.979323 0.062230	0.000240 0.996863 0.994534 0.000194	11 0.049452 60
6 70	16 19	6 70	0.122239 0.941982 0.909722 0.013752	0.016032 0.992114 0.983848 0.011284	0.003758 0.993240 0.987381 0.004323	0.003745 0.994128 0.988547 0.005876	0.020740 0.989549 0.986418 0.011765	0.013048 0.989337 0.994039 0.011199	-0.014252 0.994454 0.981263 -0.007997	0.016041 0.986994 0.990876 0.008937	0.011942 0.991111 0.991935 0.008114	0.032789 0.987282 0.981518 0.014354	0.070074 0.979889 0.987022 0.055234	0.029852 0.970019 0.990172 0.012505	0.008522 0.996863 0.994126 0.009018	10 0.027560 9999
6 71	16 20	6 71	0.144775 0.941982 0.916356 0.037461	-0.009336 0.992114 0.984660 -0.004083	-0.006310 0.993240 0.984156 0.003076	-0.008505 0.994128 0.983450 -0.001696	-0.006851 0.989549 0.993013 -0.006494	-0.012151 0.989337 0.990054 -0.008782	-0.002313 0.994454 0.989676 -0.005162	0.001456 0.986994 0.992860 0.007037	-0.015324 0.991111 0.994403 -0.019342	-0.005771 0.987282 0.994744 -0.000661	0.017370 0.979889 0.991355 0.020174	-0.036293 0.970019 0.983909 -0.018872	0.008598 0.996863 0.995324 0.009949	0 0.037461 132
6 72	16 19	6 72	0.128474 0.941982 0.931733 0.025443	0.012438 0.992114 0.977670 0.009040	-0.001596 0.993240 0.992188 -0.002345	-0.001766 0.994128 0.991699 -0.002574	0.009986 0.989549 0.990571 -0.000118	0.034768 0.989337 0.983306 0.037887	0.011712 0.994454 0.987591 0.010068	0.015939 0.986994 0.982736 0.023041	0.012023 0.991111 0.995328 0.012458	-0.011265 0.987282 0.992501 -0.008358	-0.026153 0.979889 0.991580 -0.029676	0.018623 0.970019 0.985834 -0.000347	-0.002872 0.996863 0.996312 -0.002797	0 0.025443 9999
6 73	16 20	6 73	0.107674 0.941982 0.902777 -0.005161	0.009445 0.992114 0.991234 0.008192	0.000664 0.993240 0.989576 0.002842	-0.000090 0.994128 0.989302 0.001442	0.016182 0.989549 0.988396 0.013124	0.033177 0.989337 0.991843 0.030474	-0.001705 0.994454 0.987889 0.000606	0.033263 0.986994 0.987701 0.025516	0.000080 0.991111 0.994695 -0.002120	0.021941 0.987282 0.991619 0.013648	-0.006958 0.979889 0.993687 -0.007893	0.016083 0.970019 0.990266 0.003674	-0.009004 0.996863 0.996452 -0.008901	0 0.000000 9999
6 74	16 12	6 74	0.078432 0.941982 0.959644 0.018682	0.001225 0.992114 0.965492 -0.000900	-0.000033 0.993240 0.976758 -0.000682	0.000280 0.994128 0.986143 0.002684	0.010545 0.989549 0.993534 0.010419	-0.008472 0.989337 0.978439 -0.008712	-0.004020 0.994454 0.990870 -0.000401	-0.027424 0.986994 0.981801 -0.023599	-0.000964 0.991111 0.985540 -0.001036	-0.011287 0.987282 0.973946 -0.006817	-0.008961 0.979889 0.984727 0.006733	0.049979 0.970019 0.952420 0.004389	0.009324 0.996863 0.986430 0.007280	7 -0.020997 9999
6 75	16 9	6 75	0.059662 0.941982 0.967518 -0.004216	0.000571 0.992114 0.974218 0.003826	0.055192 0.993240 0.866495 0.039158	0.008465 0.994128 0.990036 0.005656	0.011508 0.989549 0.988942 0.011384	-0.011922 0.989337 0.979417 -0.011682	0.033787 0.994454 0.976836 0.038712	-0.017871 0.986994 0.983393 -0.008587	-0.005336 0.991111 0.979568 -0.002144	-0.008014 0.987282 0.992362 -0.002078	-0.026228 0.979889 0.930265 0.000266	0.137982 0.970019 0.776343 0.066308	0.006856 0.996863 0.986832 0.005854	0 0.000000 9999
6 76	16 17	6 76	0.113981 0.941982 0.914317 0.011752	0.021987 0.992114 0.979371 0.026906	0.008163 0.993240 0.959756 0.018526	0.018384 0.994128 0.970508 0.024155	-0.022697 0.989549 0.986254 -0.013083	0.009896 0.989337 0.991478 0.010747	0.010857 0.994454 0.990713 0.007672	-0.033861 0.986994 0.991366 -0.029281	0.041533 0.991111 0.988950 0.036571	-0.040542 0.987282 0.987510 -0.032870	0.005822 0.979889 0.988440 0.010427	0.003184 0.970019 0.983914 0.018825	-0.014435 0.996863 0.988167 -0.014414	8 0.020731 9999
6 77	16 5	6 77	0.066007 0.941982 0.939403 -0.014537	0.003267 0.992114 0.984516 0.003723	0.049023 0.993240 0.851133 0.023241	0.003155 0.994128 0.996005 0.001782	0.041122 0.989549 0.963200 0.026544	0.002349 0.989337 0.990455 0.002797	-0.003692 0.994454 0.993233 -0.002196	-0.001325 0.986994 0.984219 0.001191	-0.011057 0.991111 0.981946 -0.003171	0.006231 0.987282 0.989155 0.007980	-0.059149 0.979889 0.887297 -0.043106	0.134251 0.970019 0.778328 0.044219	0.008740 0.996863 0.993955 0.008133	0 0.000000 9999
7 8	19 20	7 8	0.137453 0.925261 0.910579 0.014716	0.004844 0.990745 0.992610 -0.000698	-0.003709 0.988115 0.987094 -0.005680	-0.003813 0.984428 0.988013 -0.006661	-0.006241 0.996063 0.989212 -0.005121	-0.025196 0.995349 0.991121 -0.027400	-0.023452 0.985958 0.981598 -0.009420	-0.009785 0.992314 0.989335 -0.007764	0.007795 0.996429 0.995018 0.007478	0.002709 0.996421 0.992586 0.000449	0.003485 0.978239 0.992414 0.005567	0.018441 0.985687 0.990122 0.011703	-0.007195 0.997509 0.994619 -0.007395	0 0.014716 9999
7 9	19 19	7 9	0.134104 0.925261 0.927161 0.021621	-0.010819 0.990745 0.991970 -0.009632	-0.024417 0.988115 0.971562 -0.019083	-0.024644 0.984428 0.970728 -0.019258	-0.001139 0.996063 0.982165 0.000056	0.005243 0.995349 0.993035 0.004925	-0.018329 0.985958 0.991621 -0.009830	0.003235 0.992314 0.990485 0.004516	-0.000538 0.996429 0.992822 -0.002192	0.003105 0.996421 0.991561 0.000112	0.005114 0.978239 0.993504 0.002325	-0.019724 0.985687 0.985882 -0.005483	0.011757 0.997509 0.993051 0.010658	0 0.021621 9999
7 10	19 20	7 10	0.197404 0.925261 0.908644 0.079063	0.010000 0.990745 0.994490 0.006347	-0.011748 0.988115 0.960125 -0.033791	-0.012202 0.984428 0.960716 -0.028229	-0.020572 0.996063 0.989826 -0.017229	-0.004308 0.995349 0.985726 -0.000781	-0.056711 0.985958 0.988287 -0.045052	-0.001907 0.992314 0.992608 -0.000406	0.006015 0.996429 0.996505 0.005916	0.003533 0.996421 0.994428 0.003246	-0.003957 0.978239 0.991169 0.004605	-0.026451 0.985687 0.969538 -0.005410	-0.000173 0.997509 0.993978 -0.000521	0 0.079063 -9
7 11	19 20	7 11	0.149627 0.925261 0.925716 0.036061	0.002884 0.990745 0.986903 0.011562	0.010031 0.988115 0.989591 0.012672	0.008708 0.984428 0.992404 0.009263	0.014937 0.996063 0.978503 0.012949	-0.001928 0.995349 0.990255 -0.002491	0.010610 0.985958 0.993842 0.004499	0.024547 0.992314 0.988843 0.018362	-0.017902 0.996429 0.988410 -0.015907	0.015708 0.996421 0.992044 0.011515	-0.000017 0.978239 0.993917 0.003444	-0.008958 0.985687 0.989211 -0.005292	0.005567 0.997509 0.995500 0.006468	0 0.036061 -9
7 12	19 20	7 12	0.126955 0.925261 0.912691 0.004019	0.012785 0.990745 0.991821 0.010023	0.007759 0.988115 0.976868 0.004756	0.008334 0.984428 0.977155 0.003335	-0.011986 0.996063 0.984010 -0.011894	-0.006246 0.995349 0.991653 -0.006985	-0.008727 0.985958 0.990760 -0.004621	-0.022663 0.992314 0.989449 -0.018308	0.015226 0.996429 0.994484 0.013315	0.012755 0.996421 0.990291 0.007370	0.019601 0.978239 0.991043 0.019537	0.000149 0.985687 0.990923 0.001204	-0.013859 0.997509 0.993085 -0.013944	10 0.008861 9999
7 13	19 12	7 13	0.132106 0.925261 0.928219 0.013831	0.005803 0.990745 0.989306 0.009546	-0.001421 0.988115 0.555751 -0.002107	-0.000738 0.984428 0.975638 -0.001583	-0.001094 0.996063 0.989028 -0.004455	-0.005990 0.995349 0.991737 -0.005148	-0.024671 0.985958 0.989739 -0.019007	0.007037 0.992314 0.985993 0.002445	0.000862 0.996429 0.991605 0.001586	0.004982 0.996421 0.987876 0.008586	-0.006088 0.978239 0.993723 0.003126	0.037207 0.985687 0.589748 0.014232	0.000551 0.997509 0.993613 -0.000683	6 -0.016214 9999
7 14	19 16	7 14	0.081421 0.925261 0.958364 0.010915	-0.020251 0.990745 0.995694 -0.019884	-0.000291 0.988115 0.995543 0.000316	-0.000350 0.984428 0.994431 0.001185	0.000883 0.996063 0.992831 0.000579	-0.006004 0.995349 0.990356 -0.005040	-0.000577 0.985958 0.990933 0.002891	-0.007114 0.992314 0.990518 -0.009819	0.018142 0.996429 0.989974 0.014401	-0.029641 0.996421 0.988552 -0.025724	-0.020733 0.978239 0.997798 -0.020608	0.003615 0.985687 0.992642 -0.000805	-0.000230 0.997509 0.994229 0.000983	9 -0.016756 9999
7 15	19 20	7 15	0.095088 0.925261 0.899068 -0.015850	0.004853 0.990745 0.992383 0.002034	0.007445 0.988115 0.966648 0.003372	0.004075 0.984428 0.964964 -0.000606	-0.016101 0.996063 0.982437 -0.015412	-0.012310 0.995349 0.985382 -0.012039	-0.028384 0.985958 0.986265 -0.018667	-0.003962 0.992314 0.990979 -0.001405	0.030704 0.996429 0.994787 0.029802	0.010978 0.996421 0.990214 0.005864	0.032085 0.978239 0.989304 0.017723	-0.011876 0.985687 0.990598 -0.017821	0.004258 0.997509 0.995340 0.004176	0 0.000000 9999
7 16	19 20	7 16	0.133208 0.925261 0.907831 0.021786	0.003302 0.990745 0.989974 0.005819	-0.020760 0.988115 0.987684 -0.019524	-0.027008 0.984428 0.984972 -0.026059	0.011587 0.996063 0.978649 0.008558	-0.004723 0.995349 0.994439 -0.004729	0.016841 0.985958 0.989430 0.011356	0.010405 0.992314 0.991505 0.010827	-0.016194 0.996429 0.985781 -0.018750	0.008879 0.996421 0.992608 0.006823	-0.016069 0.978239 0.994097 -0.007970	0.005506 0.985687 0.993106 -0.002428	-0.011089 0.997509 0.995380 -0.011742	3 -0.023827 9999
7 17	19 10	7 17	0.060041 0.925261 0.964273 0.006465	-0.010067 0.990745 0.987985 -0.008970	-0.000157 0.988115 0.544056 0.000779	-0.000094 0.984428 0.991596 0.001424	-0.007979 0.996063 0.991659 -0.009602	-0.004374 0.995349 0.993218 -0.004879	0.019863 0.985958 0.994207 0.015571	0.016035 0.992314 0.985807 0.015415	-0.005745 0.996429 0.991187 -0.006125	-0.013412 0.996421 0.987299 -0.008994	-0.008015 0.978239 0.998248 -0.004275	0.035808 0.985687 0.568708 0.002751	-0.003521 0.997509 0.993022 -0.004193	6 0.010033 9999
7 18	19 19	7 18	0.118257 0.925261 0.916927 0.013406	-0.001107 0.990745 0.990618 0.001093	-0.003871 0.988115 0.993907 -0.003214	-0.001897 0.984428 0.994712 -0.002083	0.001749 0.996063 0.990630 0.001345	0.006746 0.995349 0.982639 0.008895	-0.018666 0.985958 0.990937 -0.011073	0.006628 0.992314 0.993414 0.007260	-0.001765 0.996429 0.990280 -0.004570	-0.002927 0.996421 0.988577 -0.006403	-0.010211 0.978239 0.994071 0.001062	-0.002356 0.985687 0.987515 -0.008312	-0.006763 0.997509 0.985753 -0.005801	0 0.013406 9999
7 19	19 20	7 19	0.113589 0.925261 0.887606 0.002292	-0.001938 0.990745 0.992203 0.001125	0.005124 0.988115 0.967537 0.004859	0.005492 0.984428 0.966790 0.002001	-0.007950 0.996063 0.984221 -0.007880	0.006954 0.995349 0.993226 0.007987	0.025503 0.985958 0.991725 0.020634	0.000009 0.992314 0.992068 0.004097	-0.000370 0.996429 0.992234 0.000345	-0.017014 0.996421 0.991185 -0.017596	0.047425 0.978239 0.972495 0.019530	0.016537 0.985687 0.990510 0.014226	-0.001578 0.997509 0.995279 -0.002293	6 0.006877 9999
7 20	19 20	7 20	0.108555 0.925261 0.924622 0.002266	0.012423 0.990745 0.990371 0.016760	0.002496 0.988115 0.977668 0.000195	0.002725 0.984428 0.979298 -0.001219	-0.003482 0.996063 0.992910 -0.003808	-0.009929 0.995349 0.990594 -0.009199	0.020745 0.985958 0.995374 0.018390	-0.014315 0.992314 0.989430 -0.013752	-0.014904 0.996429 0.988539 -0.011797	0.001710 0.996421 0.989864 -0.002073	-0.002465 0.978239 0.989610 -0.001192	0.025521 0.985687 0.991587 0.017205	0.002201 0.997509 0.992701 0.001751	6 0.006455 9999
7 21	19 20	7 21	0.114402 0.925261 0.923848 0.006798	-0.003041 0.990745 0.991432 -0.008685	-0.019358 0.988115 0.993476 -0.019417	-0.019815 0.984428 0.994157 -0.020442	-0.001267 0.996063 0.985856 0.000605	0.005419 0.995349 0.986906 0.004539	-0.029930 0.985958 0.983874 -0.014401	-0.014092 0.992314 0.982994 -0.012158	0.006852 0.996429 0.993813 0.004318	0.004848 0.996421 0.991914 0.000811	-0.023272 0.978239 0.994404 -0.012673	0.002901 0.985687 0.991911 -0.003087	-0.003051 0.997509 0.994511 -0.002062	3 -0.011788 9999
7 22	19 20	7 22	0.098745 0.925261 0.948278 0.017081	-0.007542 0.990745 0.968482 -0.022834	-0.018694 0.988115 0.993836 -0.015824	-0.019061 0.984428 0.993176 -0.015356	-0.001028 0.996063 0.984969 -0.002466	0.005052 0.995349 0.976989 0.003492	-0.005327 0.985958 0.993102 -0.011318	-0.018456 0.992314 0.977573 -0.013630	-0.001324 0.996429 0.995112 -0.003825	0.000799 0.996421 0.981954 -0.001554	-0.010496 0.978239 0.994679 -0.002101	0.015821 0.985687 0.985680 -0.000362	-0.001642 0.997509 0.996319 -0.002000	1 -0.019749 9999
7 23	19 20	7 23	0.134129 0.925261 0.898519 0.007004	-0.025897 0.990745 0.979271 -0.017807	-0.011096 0.988115 0.969328 -0.006036	-0.009652 0.984428 0.972135 -0.003824	0.008872 0.996063 0.989646 0.009859	-0.006046 0.995349 0.995121 -0.005810	0.010575 0.985958 0.992465 0.005226	-0.002076 0.992314 0.993334 0.001772	0.000292 0.996429 0.993122 -0.001346	0.001393 0.996421 0.989677 -0.003682	0.003427 0.978239 0.990827 -0.003850	-0.009915 0.985687 0.990947 -0.003769	-0.000066 0.997509 0.993738 0.000638	1 -0.011168 9999
7 24	19 20	7 24	0.150657 0.925261 0.899822 0.010502	0.000631 0.990745 0.991806 -0.001185	-0.038620 0.988115 0.992169 -0.040979	-0.031583 0.984428 0.989295 -0.024598	0.013850 0.996063 0.990084 0.012038	-0.004697 0.995349 0.994985 -0.003691	0.043305 0.985958 0.979330 0.030800	0.013316 0.992314 0.988860 0.010760	-0.000175 0.996429 0.987244 -0.001480	-0.007665 0.996421 0.978538 -0.002521	-0.018204 0.978239 0.992748 -0.004606	0.046433 0.985687 0.983660 0.030978	-0.000703 0.997509 0.995164 -0.001093	2 -0.020745 9999
7 25	19 18	7 25	0.097478 0.925261 0.927837 -0.004403	0.022167 0.990745 0.986854 0.020502	0.022532 0.988115 0.992967 0.017784	0.025127 0.984428 0.993898 0.022597	0.009340 0.996063 0.991505 0.009062	-0.007280 0.995349 0.993847 -0.009145	0.004423 0.985958 0.983800 -0.003609	0.014677 0.992314 0.990309 0.013847	-0.013504 0.996429 0.991306 -0.013764	-0.015956 0.996421 0.992857 -0.011824	-0.016254 0.978239 0.994537 -0.008095	0.024435 0.985687 0.994606 0.017916	-0.003610 0.997509 0.995182 -0.003526	0 0.000000 9999
7 26	19 20	7 26	0.121085 0.925261 0.930988 0.016006	0.024524 0.990745 0.975420 0.013374	0.003818 0.988115 0.989235 0.006526	0.002868 0.984428 0.989199 0.007191	-0.006218 0.996063 0.990684 -0.007231	0.007688 0.995349 0.993694 0.007745	-0.004204 0.985958 0.991781 0.003218	0.009447 0.992314 0.981711 0.013216	0.003773 0.996429 0.994734 0.003336	0.004467 0.996421 0.995237 0.002855	0.056558 0.978239 0.972522 0.021209	0.013768 0.985687 0.987526 0.003384	0.002047 0.997509 0.995889 0.001732	10 0.018425 9999
7 27	19 20	7 27	0.160033 0.925261 0.892983 0.034118	-0.009512 0.990745 0.986750 -0.005950	-0.022322 0.988115 0.949171 -0.014220	-0.020610 0.984428 0.952012 -0.014633	0.003493 0.996063 0.992627 0.003411	0.006045 0.995349 0.991890 0.007565	-0.000344 0.985958 0.991748 -0.002256	0.002236 0.992314 0.991115 0.004430	-0.010569 0.996429 0.991579 -0.013076	-0.000098 0.996421 0.992071 0.000089	-0.032129 0.978239 0.991616 -0.023926	-0.046161 0.985687 0.977098 -0.031930	0.002672 0.997509 0.993172 0.001678	0 0.034118 190
7 28	19 20	7 28	0.127141 0.925261 0.917792 0.017477	-0.012518 0.990745 0.994816 -0.012727	0.035551 0.988115 0.974110 0.025093	0.035630 0.984428 0.976075 0.027295	-0.005287 0.996063 0.978822 -0.003777	-0.009449 0.995349 0.984813 -0.008046	-0.055762 0.985958 0.971829 -0.036712	-0.001915 0.992314 0.992493 -0.004446	0.003342 0.996429 0.993299 0.001857	0.001007 0.996421 0.994502 -0.002271	-0.051215 0.978239 0.990573 -0.041093	-0.044335 0.985687 0.981117 -0.027120	-0.003768 0.997509 0.995199 -0.003454	6 -0.025330 9999
7 29	19 19	7 29	0.112000 0.925261 0.912397 -0.000285	-0.011151 0.990745 0.994212 -0.010836	-0.003402 0.988115 0.973605 -0.004929	-0.002507 0.984428 0.974394 -0.003962	-0.009053 0.996063 0.985635 -0.006732	-0.020581 0.995349 0.989312 -0.019698	0.012121 0.985958 0.988376 0.011113	-0.009070 0.992314 0.994620 -0.007250	-0.010940 0.996429 0.994434 -0.013165	0.017024 0.996421 0.992498 0.013602	0.041450 0.978239 0.980169 0.026202	0.010743 0.985687 0.991138 0.010767	-0.017250 0.997509 0.996030 -0.017173	0 0.000000 9999
7 30	19 11	7 30	0.103945 0.925261 0.941609 0.006976	-0.011410 0.990745 0.993317 -0.011350	-0.000244 0.988115 0.995360 -0.000158	-0.000224 0.984428 0.994462 0.001813	-0.000032 0.996063 0.986910 -0.000112	0.007974 0.995349 0.991475 0.011572	0.015241 0.985958 0.986809 0.018710	0.024009 0.992314 0.992626 0.021614	-0.017477 0.996429 0.990770 -0.018126	-0.007234 0.996421 0.987794 -0.003444	-0.016450 0.978239 0.992507 -0.015136	0.001180 0.985687 0.993248 -0.002140	-0.000004 0.997509 0.994663 -0.001552	7 0.012279 9999
7 31	19 20	7 31	0.158341 0.925261 0.897310 0.015336	-0.007775 0.990745 0.993504 -0.003129	0.024186 0.988115 0.990418 0.020703	0.027379 0.984428 0.991807 0.024133	0.010245 0.996063 0.989812 0.008958	0.009287 0.995349 0.986866 0.012951	0.025318 0.985958 0.990601 0.029358	0.021697 0.992314 0.989803 0.021191	-0.000658 0.996429 0.992399 0.000290	0.006038 0.996421 0.991055 0.007508	-0.008952 0.978239 0.992771 0.000888	0.015365 0.985687 0.992624 0.011176	-0.002328 0.997509 0.993714 -0.000941	6 0.021219 9999
7 32	19 20	7 32	0.117114 0.925261 0.901725 -0.010063	0.004606 0.990745 0.993330 0.001013	0.037423 0.988115 0.972791 0.027025	0.037379 0.984428 0.975451 0.029241	0.002186 0.996063 0.975967 0.004700	0.015400 0.995349 0.989696 0.017675	-0.035055 0.985958 0.976431 -0.016585	0.008710 0.992314 0.989845 0.010466	0.008531 0.996429 0.994983 0.008541	0.025538 0.996421 0.992099 0.023338	-0.004577 0.978239 0.993668 -0.001479	-0.012176 0.985687 0.986765 0.000209	-0.013237 0.997509 0.996657 -0.013495	0 0.000000 9999
7 33	19 20	7 33	0.113758 0.925261 0.892625 0.000585	-0.000292 0.990745 0.990270 -0.009571	-0.018376 0.988115 0.972108 -0.012838	-0.016063 0.984428 0.973011 -0.011811	-0.005091 0.996063 0.990820 -0.005373	-0.004620 0.995349 0.989709 -0.002191	-0.001767 0.985958 0.989659 -0.004046	-0.006370 0.992314 0.991012 -0.000385	0.008068 0.996429 0.990963 0.008146	0.009258 0.996421 0.990199 0.004713	0.019125 0.978239 0.989429 0.009273	0.001167 0.985687 0.988989 -0.010639	0.006346 0.997509 0.991969 0.005931	2 -0.002740 9999
7 34	19 19	7 34	0.113541 0.925261 0.920212 -0.001013	-0.029465 0.990745 0.992011 -0.028440	-0.000020 0.988115 0.996890 0.000095	-0.000074 0.984428 0.997877 0.000598	-0.000870 0.996063 0.992628 -0.002525	-0.010902 0.995349 0.994562 -0.009793	0.027099 0.985958 0.983517 0.012040	-0.010591 0.992314 0.992057 -0.008316	0.001163 0.996429 0.993504 -0.000463	-0.016020 0.996421 0.984646 -0.011681	-0.003419 0.978239 0.991465 0.004050	0.000897 0.985687 0.993148 -0.000483	-0.001376 0.997509 0.993569 -0.002109	0 0.000000 9999
7 35	19 20	7 35	0.061901 0.925261 0.951207 -0.001878	-0.001591 0.990745 0.987044 0.006269	-0.000699 0.988115 0.992217 0.001846	-0.019169 0.984428 0.981987 -0.008473	-0.022036 0.996063 0.992877 -0.022899	0.014353 0.995349 0.992791 0.015294	-0.001966 0.985958 0.994156 -0.007203	0.005583 0.992314 0.990490 0.005250	-0.003841 0.996429 0.988978 -0.003167	-0.003230 0.996421 0.992930 -0.005594	-0.004927 0.978239 0.995623 -0.002568	0.000065 0.985687 0.992524 -0.003859	-0.000209 0.997509 0.996834 -0.000641	0 0.000000 9999
7 36	19 20	7 36	0.121229 0.925261 0.935728 0.020186	0.015967 0.990745 0.977881 0.010338	0.011142 0.988115 0.988791 0.010286	0.010949 0.984428 0.989398 0.009721	0.001224 0.996063 0.993412 -0.000842	0.016460 0.995349 0.981093 0.013793	-0.018680 0.985958 0.992841 -0.018955	0.003447 0.992314 0.980202 0.009168	-0.008470 0.996429 0.992307 -0.009806	-0.000455 0.996421 0.995244 -0.002406	-0.024070 0.978239 0.991903 -0.021410	0.012899 0.985687 0.988729 0.006874	-0.001074 0.997509 0.992783 -0.001184	0 0.020186 9999
7 37	19 20	7 37	0.125644 0.925261 0.908478 -0.001138	0.008242 0.990745 0.990726 0.006168	0.012702 0.988115 0.983402 0.009025	0.014575 0.984428 0.986368 0.012865	0.007143 0.996063 0.993048 0.006984	-0.006580 0.995349 0.992452 -0.006608	0.010638 0.985958 0.991327 0.007184	0.017639 0.992314 0.986831 0.019352	0.020994 0.996429 0.989673 0.024164	0.022634 0.996421 0.993032 0.019799	-0.006026 0.978239 0.992988 -0.001144	-0.028882 0.985687 0.984783 -0.017151	-0.012107 0.997509 0.995551 -0.012036	0 0.000000 9999
7 38	19 20	7 38	0.145385 0.925261 0.897366 0.011148	0.022072 0.990745 0.988646 0.013899	0.009549 0.988115 0.980696 -0.001561	0.010253 0.984428 0.980995 -0.001163	-0.002478 0.996063 0.981206 -0.002083	-0.004579 0.995349 0.993996 -0.000317	-0.034751 0.985958 0.987063 -0.022715	-0.004747 0.992314 0.982715 0.001961	-0.001505 0.996429 0.990776 -0.003329	0.018714 0.996421 0.990690 0.015271	-0.015218 0.978239 0.993261 -0.010938	-0.011921 0.985687 0.985570 -0.002222	-0.008329 0.997509 0.994159 -0.007088	6 -0.015913 9999
7 39	19 20	7 39	0.126438 0.925261 0.905512 0.008680	0.021929 0.990745 0.990476 0.018351	-0.011573 0.988115 0.989437 -0.016400	-0.011033 0.984428 0.991685 -0.014249	0.003863 0.996063 0.993547 0.003429	0.010104 0.995349 0.992355 0.008367	0.013846 0.985958 0.993625 0.015243	-0.005496 0.992314 0.990306 -0.007164	0.002163 0.996429 0.992279 0.002548	0.001395 0.996421 0.992896 -0.000321	0.011721 0.978239 0.993958 0.013710	0.024289 0.985687 0.990407 0.024294	-0.003776 0.997509 0.995799 -0.003753	11 0.014521 9999
7 40	19 20	7 40	0.134793 0.925261 0.896101 0.007729	0.007660 0.990745 0.990025 0.001408	0.010559 0.988115 0.986895 0.002624	0.009891 0.984428 0.986892 0.005689	-0.009180 0.996063 0.992829 -0.008757	-0.025431 0.995349 0.991914 -0.024372	-0.008076 0.985958 0.992619 -0.001014	-0.012817 0.992314 0.991993 -0.010495	-0.000301 0.996429 0.994123 0.001026	0.016904 0.996421 0.992504 0.012758	-0.009246 0.978239 0.993227 -0.005958	-0.015859 0.985687 0.992721 -0.012761	-0.000928 0.997509 0.994622 0.000117	9 0.009930 9999
7 41	19 20	7 41	0.110922 0.925261 0.910400 -0.006902	0.012973 0.990745 0.974518 0.004818	-0.010162 0.988115 0.990702 -0.010483	-0.010795 0.984428 0.989500 -0.006804	-0.003059 0.996063 0.993671 -0.003442	-0.004883 0.995349 0.994006 -0.004648	-0.011106 0.985958 0.992982 -0.006869	-0.013217 0.992314 0.993466 -0.011551	0.000497 0.996429 0.993319 0.000066	0.002136 0.996421 0.993962 0.002407	0.010402 0.978239 0.989425 0.008595	0.012290 0.985687 0.987319 -0.003023	-0.001134 0.997509 0.995405 -0.003191	0 0.000000 9999
7 42	19 20	7 42	0.120698 0.925261 0.919187 0.008719	0.010777 0.990745 0.989495 0.007085	0.033118 0.988115 0.988085 0.028779	0.035115 0.984428 0.988531 0.032040	0.007239 0.996063 0.989940 0.007043	-0.026096 0.995349 0.991685 -0.024663	0.014740 0.985958 0.991385 0.021308	-0.028840 0.992314 0.988787 -0.023316	0.005833 0.996429 0.994838 0.005129	0.004859 0.996421 0.992936 -0.000113	0.012945 0.978239 0.989581 -0.000185	-0.007497 0.985687 0.991541 -0.006407	-0.001485 0.997509 0.993923 -0.001850	7 -0.014258 9999
7 43	19 20	7 43	0.138283 0.925261 0.909090 0.010316	-0.003739 0.990745 0.989505 -0.007466	-0.005760 0.988115 0.977882 -0.011517	-0.006495 0.984428 0.978623 -0.015734	-0.009933 0.996063 0.990857 -0.008285	0.008765 0.995349 0.992671 0.007129	0.012621 0.985958 0.993414 0.016743	-0.014356 0.992314 0.987871 -0.014200	-0.000728 0.996429 0.993964 0.000304	-0.005303 0.996421 0.991088 -0.007443	0.006456 0.978239 0.989359 -0.003328	-0.005121 0.985687 0.992360 -0.003470	0.002908 0.997509 0.995116 0.002743	6 0.013142 9999
7 44	19 20	7 44	0.159321 0.925261 0.884448 0.012703	0.000245 0.990745 0.990309 -0.004435	0.003408 0.988115 0.973061 0.002951	0.003288 0.984428 0.971336 0.001471	0.005587 0.996063 0.991080 0.004764	0.004588 0.995349 0.986230 0.001366	0.018843 0.985958 0.991965 0.017250	0.005484 0.992314 0.984695 0.005941	0.001150 0.996429 0.993091 0.000782	0.002957 0.996421 0.993772 0.002147	0.062418 0.978239 0.977813 0.039501	0.010917 0.985687 0.987564 0.000933	0.007149 0.997509 0.994312 0.006527	10 0.022400 9999
7 45	19 19	7 45	0.148468 0.925261 0.920244 0.030242	0.035987 0.990745 0.988532 0.028355	0.005189 0.988115 0.989172 -0.000985	0.005316 0.984428 0.991404 0.000543	-0.000876 0.996063 0.991568 -0.000493	0.012807 0.995349 0.994362 0.013068	0.013402 0.985958 0.992173 0.004801	-0.009371 0.992314 0.991921 -0.010049	0.002102 0.996429 0.993484 0.000196	0.013407 0.996421 0.993508 0.010954	0.035389 0.978239 0.983404 0.010518	0.016396 0.985687 0.983382 0.000500	0.000422 0.997509 0.994269 0.000588	0 0.030242 9999
7 46	19 15	7 46	0.123712 0.925261 0.921989 0.004236	-0.011987 0.990745 0.989904 -0.011792	0.000058 0.988115 0.996301 -0.000732	0.000094 0.984428 0.994806 0.001031	-0.001677 0.996063 0.992345 -0.001092	-0.003185 0.995349 0.993140 -0.001508	0.011355 0.985958 0.989063 0.003810	-0.015055 0.992314 0.989458 -0.013673	-0.028133 0.996429 0.979385 -0.029384	-0.001393 0.996421 0.989268 0.000807	-0.007923 0.978239 0.995894 -0.006394	0.000392 0.985687 0.993822 0.001027	0.023713 0.997509 0.993290 0.024386	8 -0.011157 9999
7 47	19 20	7 47	0.141354 0.925261 0.902289 0.015661	0.007487 0.990745 0.986354 0.007087	-0.004810 0.988115 0.955351 -0.012723	-0.005012 0.984428 0.948081 -0.022256	-0.010214 0.996063 0.989864 -0.012750	0.011756 0.995349 0.993960 0.013484	0.000645 0.985958 0.990846 0.007645	-0.016824 0.992314 0.990743 -0.012495	0.006266 0.996429 0.991138 0.005401	0.006988 0.996421 0.991981 0.005203	0.011338 0.978239 0.988345 0.002355	-0.007019 0.985687 0.977827 0.006629	-0.000074 0.997509 0.995562 0.000718	3 -0.018670 9999
7 48	19 20	7 48	0.157674 0.925261 0.921009 0.033880	0.015415 0.990745 0.993550 0.016052	-0.044164 0.988115 0.988186 -0.049994	-0.042498 0.984428 0.987889 -0.047677	-0.012548 0.996063 0.993786 -0.014346	0.008139 0.995349 0.991973 0.007841	0.023172 0.985958 0.985333 0.012226	0.012373 0.992314 0.992427 0.009064	0.001842 0.996429 0.991796 0.002494	0.007715 0.996421 0.992475 0.008729	0.032192 0.978239 0.987303 0.026429	0.016083 0.985687 0.986502 0.008386	0.029815 0.997509 0.991493 0.030672	2 -0.041156 97
7 49	19 20	7 49	0.181401 0.925261 0.917686 0.060683	0.011500 0.990745 0.987948 0.013534	-0.020777 0.988115 0.980807 -0.028501	-0.019676 0.984428 0.982380 -0.028153	-0.012771 0.996063 0.991064 -0.014332	-0.021041 0.995349 0.994327 -0.020591	-0.026492 0.985958 0.993132 -0.025039	-0.008281 0.992314 0.990955 -0.008835	0.000326 0.996429 0.989079 0.002582	-0.003764 0.996421 0.992398 -0.007015	-0.029775 0.978239 0.990139 -0.014955	0.025426 0.985687 0.983609 0.019724	-0.006112 0.997509 0.992978 -0.006101	0 0.060683 33
7 50	19 9	7 50	0.120617 0.925261 0.930002 0.011416	0.005156 0.990745 0.987906 0.005654	0.001384 0.988115 0.705632 0.004075	-0.084050 0.984428 0.975377 -0.085825	0.004099 0.996063 0.986806 0.002860	-0.002214 0.995349 0.991677 -0.003582	0.008718 0.985958 0.987264 0.002895	0.014691 0.992314 0.981243 0.009316	0.003501 0.996429 0.985302 0.003876	0.001832 0.996421 0.990449 0.003974	-0.022043 0.978239 0.993073 -0.020028	0.009282 0.985687 0.747328 0.007435	-0.008492 0.997509 0.993692 -0.008678	3 -0.031301 9999
7 51	19 20	7 51	0.127290 0.925261 0.929507 0.008368	0.009392 0.990745 0.990978 0.002740	0.023895 0.988115 0.983743 0.019009	0.023759 0.984428 0.984894 0.017788	-0.006280 0.996063 0.987209 -0.004054	0.003888 0.995349 0.993155 0.002808	-0.003917 0.985958 0.986497 0.009273	-0.005558 0.992314 0.985176 -0.004938	0.001489 0.996429 0.992659 0.000081	0.002303 0.996421 0.991661 0.000952	0.036967 0.978239 0.985299 0.020353	0.006893 0.985687 0.992790 0.003883	0.002484 0.997509 0.995341 0.002755	10 0.013050 9999
7 52	19 20	7 52	0.160732 0.925261 0.927890 0.043376	-0.033291 0.990745 0.988688 -0.029585	-0.048852 0.988115 0.977193 -0.050440	-0.048325 0.984428 0.979716 -0.050268	-0.017418 0.996063 0.994306 -0.016886	-0.011473 0.995349 0.993061 -0.011831	-0.027293 0.985958 0.993033 -0.028701	-0.017685 0.992314 0.994241 -0.018641	0.000168 0.996429 0.995505 -0.000199	0.002680 0.996421 0.993294 0.000114	-0.005704 0.978239 0.993392 -0.008174	-0.040180 0.985687 0.989893 -0.035297	0.004019 0.997509 0.995857 0.004595	2 -0.046775 70
7 53	19 12	7 53	0.080727 0.925261 0.954810 0.004213	-0.027085 0.990745 0.990968 -0.020162	-0.001709 0.988115 0.711149 -0.007868	-0.000100 0.984428 0.999697 0.000367	-0.010246 0.996063 0.985663 -0.012063	-0.000219 0.995349 0.988090 0.001556	-0.029724 0.985958 0.986232 -0.020805	-0.006068 0.992314 0.991906 -0.007002	-0.000690 0.996429 0.987956 -0.000762	-0.008175 0.996421 0.992945 -0.006065	-0.022270 0.978239 0.987348 -0.014085	-0.002769 0.985687 0.762620 -0.018020	-0.001002 0.997509 0.995064 -0.001080	6 -0.009362 9999
7 54	19 16	7 54	0.050721 0.925261 0.967691 -0.009939	-0.020855 0.990745 0.980589 -0.013734	0.002070 0.988115 0.969515 0.011048	0.001990 0.984428 0.981094 0.011312	-0.003032 0.996063 0.990619 -0.004942	-0.004648 0.995349 0.993692 -0.004677	0.016517 0.985958 0.992318 0.012120	0.005080 0.992314 0.989803 0.002317	-0.000602 0.996429 0.984067 -0.000547	0.003077 0.996421 0.996247 0.003116	-0.030981 0.978239 0.985341 -0.012828	-0.029765 0.985687 0.968908 -0.015365	-0.000473 0.997509 0.996548 -0.000590	0 0.000000 9999
7 55	19 19	7 55	0.121169 0.925261 0.929667 0.010482	0.006293 0.990745 0.982569 0.017798	-0.023152 0.988115 0.971732 -0.016544	-0.023559 0.984428 0.973663 -0.019635	0.021474 0.996063 0.978696 0.022462	-0.011728 0.995349 0.993410 -0.010174	0.026654 0.985958 0.993077 0.032532	0.007390 0.992314 0.994664 0.005704	-0.001429 0.996429 0.993489 -0.003259	-0.000407 0.996421 0.991824 -0.001959	-0.013959 0.978239 0.993767 -0.006185	-0.011376 0.985687 0.981248 0.005720	0.009089 0.997509 0.996210 0.009085	6 0.018466 9999
7 56	19 20	7 56	0.208068 0.925261 0.900566 0.089531	0.039966 0.990745 0.985608 0.031714	-0.056784 0.988115 0.967101 -0.058532	-0.057223 0.984428 0.967445 -0.063741	-0.037344 0.996063 0.987973 -0.037245	-0.024525 0.995349 0.984157 -0.022584	-0.040272 0.985958 0.987032 -0.033951	-0.049344 0.992314 0.992265 -0.045823	0.001556 0.996429 0.994979 0.000558	0.016479 0.996421 0.989460 0.011950	-0.062846 0.978239 0.987789 -0.051530	-0.075626 0.985687 0.969326 -0.069283	-0.001277 0.997509 0.992854 -0.000880	0 0.089531 12
7 57	19 17	7 57	0.084065 0.925261 0.950082 0.002869	0.007074 0.990745 0.992764 0.006458	-0.000209 0.988115 0.991046 -0.002211	-0.000197 0.984428 0.991922 -0.000486	0.012292 0.996063 0.992441 0.012575	-0.000029 0.995349 0.991166 0.003385	0.007212 0.985958 0.991020 0.007516	0.011360 0.992314 0.989786 0.008259	0.001195 0.996429 0.993466 0.000758	0.007305 0.996421 0.987303 0.012365	-0.001224 0.978239 0.996853 0.006960	-0.000675 0.985687 0.987364 -0.006121	0.008835 0.997509 0.992553 0.008351	4 0.006006 9999
7 58	19 20	7 58	0.124895 0.925261 0.906480 0.010549	0.011217 0.990745 0.981807 -0.001450	0.012663 0.988115 0.984439 0.004237	0.012742 0.984428 0.986127 0.005555	-0.004460 0.996063 0.992083 -0.004747	0.001468 0.995349 0.991739 0.000635	-0.020994 0.985958 0.985974 -0.009160	0.002429 0.992314 0.992099 0.003914	-0.000671 0.996429 0.995511 -0.001586	-0.007636 0.996421 0.990642 -0.010440	-0.009786 0.978239 0.993233 -0.008890	-0.015821 0.985687 0.992600 -0.021738	-0.001411 0.997509 0.995219 -0.001320	0 0.010549 9999
7 59	19 20	7 59	0.101147 0.925261 0.894513 -0.011512	-0.007426 0.990745 0.983922 -0.013305	-0.008096 0.988115 0.983151 -0.015700	-0.008053 0.984428 0.982872 -0.016528	-0.004800 0.996063 0.990787 -0.005730	-0.004942 0.995349 0.993076 -0.006651	-0.010253 0.985958 0.986449 0.002666	-0.001961 0.992314 0.991509 0.000178	-0.001738 0.996429 0.993364 -0.002436	-0.007393 0.996421 0.991480 -0.012154	0.005161 0.978239 0.993680 0.006511	-0.001301 0.985687 0.993940 0.000445	-0.003364 0.997509 0.993241 -0.004603	0 0.000000 9999
7 60	19 20	7 60	0.135515 0.925261 0.880660 0.003853	0.016683 0.990745 0.970178 0.004931	-0.001984 0.988115 0.984386 -0.008521	-0.001957 0.984428 0.985276 -0.009549	-0.009232 0.996063 0.989812 -0.008519	0.002568 0.995349 0.984259 0.006095	-0.026039 0.985958 0.982823 -0.010863	-0.032156 0.992314 0.987855 -0.024989	-0.007217 0.996429 0.991557 -0.009969	0.005273 0.996421 0.988183 0.002237	-0.019694 0.978239 0.990042 -0.006044	0.003802 0.985687 0.989024 0.006410	0.001695 0.997509 0.991417 -0.000238	7 -0.009812 9999
7 61	19 20	7 61	0.098704 0.925261 0.901962 -0.015570	0.025139 0.990745 0.970341 0.013362	0.000478 0.988115 0.993780 0.001081	0.002804 0.984428 0.992934 -0.002396	0.012823 0.996063 0.991799 0.012957	0.012496 0.995349 0.981408 0.009323	-0.021974 0.985958 0.989685 -0.013521	0.001975 0.992314 0.981669 0.006377	0.010525 0.996429 0.984239 0.007609	0.022530 0.996421 0.990257 0.018503	-0.013962 0.978239 0.990300 -0.000997	0.024665 0.985687 0.986474 0.009220	0.000704 0.997509 0.993741 -0.000009	0 0.000000 9999
7 62	19 20	7 62	0.121410 0.925261 0.864901 -0.015350	0.015847 0.990745 0.975652 0.005906	-0.004801 0.988115 0.990471 -0.005873	-0.004702 0.984428 0.990118 -0.006627	-0.019962 0.996063 0.987583 -0.018638	-0.005175 0.995349 0.989353 -0.005193	-0.002056 0.985958 0.990302 0.002668	-0.009676 0.992314 0.983306 -0.006667	-0.006474 0.996429 0.982836 -0.005850	0.010947 0.996421 0.989793 0.007211	0.025859 0.978239 0.974260 -0.002852	0.019420 0.985687 0.984689 0.005406	-0.003724 0.997509 0.995609 -0.004794	0 0.000000 9999
7 63	19 20	7 63	0.119827 0.925261 0.864034 -0.011979	0.023077 0.990745 0.981888 0.015564	-0.001659 0.988115 0.990073 -0.004954	-0.001842 0.984428 0.990318 -0.005520	-0.008096 0.996063 0.987672 -0.008756	0.000044 0.995349 0.990270 0.000249	-0.014488 0.985958 0.988954 -0.008413	-0.017596 0.992314 0.982165 -0.009969	0.014556 0.996429 0.994359 0.012317	0.007397 0.996421 0.989290 0.003257	0.050271 0.978239 0.970132 0.021675	0.012967 0.985687 0.987646 0.005343	0.023691 0.997509 0.993840 0.025462	0 0.000000 9999
7 64	19 20	7 64	0.110398 0.925261 0.888539 -0.002589	0.000735 0.990745 0.992013 -0.004002	0.009325 0.988115 0.991780 0.004765	0.008514 0.984428 0.992606 0.004384	-0.008069 0.996063 0.988088 -0.007168	-0.008357 0.995349 0.978344 -0.011850	-0.031304 0.985958 0.980883 -0.018148	-0.011261 0.992314 0.979530 -0.006803	0.010191 0.996429 0.993843 0.010530	0.003052 0.996421 0.990646 -0.001007	0.020870 0.978239 0.991791 0.024367	0.018304 0.985687 0.988720 0.006405	-0.001090 0.997509 0.995216 -0.000706	0 0.000000 9999
7 65	19 20	7 65	0.143967 0.925261 0.885902 0.021195	0.032003 0.990745 0.992272 0.023776	-0.006930 0.988115 0.982091 -0.011599	-0.006102 0.984428 0.982245 -0.011553	-0.011079 0.996063 0.982872 -0.011600	0.007243 0.995349 0.993809 0.006976	0.009463 0.985958 0.990605 0.010745	0.005356 0.992314 0.988029 0.007984	-0.000238 0.996429 0.992894 -0.000889	-0.007648 0.996421 0.991780 -0.010724	0.018826 0.978239 0.983746 -0.002623	0.005005 0.985687 0.994687 0.000414	-0.002307 0.997509 0.994399 -0.002422	0 0.021195 9999
7 66	19 20	7 66	0.139317 0.925261 0.902591 0.016037	0.023615 0.990745 0.988391 0.020968	-0.018771 0.988115 0.994207 -0.022894	-0.014226 0.984428 0.993936 -0.019360	-0.007529 0.996063 0.981471 -0.011855	-0.003748 0.995349 0.990756 -0.001010	0.024945 0.985958 0.988618 0.016657	-0.014247 0.992314 0.989267 -0.011030	-0.005723 0.996429 0.982429 -0.003501	0.005569 0.996421 0.991314 0.004185	0.014363 0.978239 0.993263 0.018569	0.006341 0.985687 0.991775 -0.000890	-0.023596 0.997509 0.995371 -0.024077	2 -0.019161 9999
7 67	19 19	7 67	0.116329 0.925261 0.930068 -0.000999	-0.014169 0.990745 0.992944 -0.013368	-0.008308 0.988115 0.994547 -0.005487	-0.008021 0.984428 0.995357 -0.005137	-0.010403 0.996063 0.991490 -0.010100	-0.008608 0.995349 0.994448 -0.009477	0.000957 0.985958 0.983333 -0.009117	-0.012028 0.992314 0.984803 -0.012811	0.002559 0.996429 0.994302 0.002949	-0.013721 0.996421 0.983954 -0.008268	-0.004666 0.978239 0.991756 0.010163	0.017647 0.985687 0.991937 0.012514	-0.000468 0.997509 0.989249 -0.001299	0 0.000000 9999
7 68	19 19	7 68	0.144455 0.925261 0.907810 0.025381	0.004361 0.990745 0.990039 0.003738	-0.007717 0.988115 0.981598 -0.011001	-0.007896 0.984428 0.981606 -0.011818	-0.006318 0.996063 0.980661 -0.002898	-0.002457 0.995349 0.991203 -0.001336	-0.014893 0.985958 0.989322 -0.015287	-0.019807 0.992314 0.988133 -0.015241	-0.003041 0.996429 0.991845 -0.002136	0.008662 0.996421 0.989588 0.004544	0.050235 0.978239 0.984252 0.032243	0.013615 0.985687 0.991309 0.009146	-0.006968 0.997509 0.992059 -0.007123	10 0.028607 9999
7 69	19 19	7 69	0.133493 0.925261 0.900806 0.002944	0.029457 0.990745 0.989291 0.026192	0.003263 0.988115 0.990154 0.001843	0.003059 0.984428 0.989954 0.000470	0.008413 0.996063 0.988365 0.008278	0.001631 0.995349 0.992216 0.000010	0.008180 0.985958 0.987531 0.000623	-0.001035 0.992314 0.992335 -0.001423	0.002771 0.996429 0.991919 0.002836	0.004108 0.996421 0.993000 0.001956	0.066479 0.978239 0.973224 0.037577	0.023233 0.985687 0.979323 0.006469	-0.002977 0.997509 0.994534 -0.002004	10 0.010518 9999
7 70	19 19	7 70	0.150752 0.925261 0.909722 0.020718	0.028546 0.990745 0.983848 0.019861	-0.008984 0.988115 0.987381 -0.011555	-0.010307 0.984428 0.988547 -0.013779	0.016731 0.996063 0.986418 0.014980	-0.002136 0.995349 0.994039 -0.004117	0.035880 0.985958 0.981263 0.018841	0.010489 0.992314 0.990876 0.006539	0.002777 0.996429 0.991935 0.000294	-0.015240 0.996421 0.981518 -0.008842	0.003751 0.978239 0.987022 -0.000503	0.029661 0.985687 0.990172 0.016878	0.016500 0.997509 0.994126 0.015413	0 0.020718 9999
7 71	19 20	7 71	0.148367 0.925261 0.916356 0.020189	-0.037940 0.990745 0.984660 -0.031167	-0.012551 0.988115 0.984156 -0.009200	-0.021219 0.984428 0.983450 -0.021812	-0.000412 0.996063 0.993013 -0.000047	0.002534 0.995349 0.990054 0.003459	0.020846 0.985958 0.989676 0.025814	0.014733 0.992314 0.992860 0.016257	-0.005362 0.996429 0.994403 -0.004499	0.002709 0.996421 0.994744 0.000109	-0.016523 0.978239 0.991355 -0.004289	-0.020602 0.985687 0.983909 -0.008826	-0.009723 0.997509 0.995324 -0.009317	1 -0.025084 9999
7 72	19 19	7 72	0.145362 0.925261 0.931733 0.033624	0.011804 0.990745 0.977670 0.001178	-0.009317 0.988115 0.992188 -0.012964	-0.008877 0.984428 0.991699 -0.014278	-0.002394 0.996063 0.990571 -0.003355	0.005351 0.995349 0.983306 0.003005	0.021831 0.985958 0.987591 0.026901	-0.002795 0.992314 0.982736 0.001066	0.001349 0.996429 0.995328 0.000551	0.007245 0.996421 0.992501 0.004340	-0.013375 0.978239 0.991580 -0.002247	0.026671 0.985687 0.985834 0.010466	-0.000541 0.997509 0.996312 -0.001568	0 0.033624 196
7 73	19 20	7 73	0.157323 0.925261 0.902777 0.030111	0.029018 0.990745 0.991234 0.023910	-0.024004 0.988115 0.989576 -0.025899	-0.023513 0.984428 0.989302 -0.026661	0.005850 0.996063 0.988396 0.005713	0.012950 0.995349 0.991843 0.014764	0.052827 0.985958 0.987889 0.043782	0.054479 0.992314 0.987701 0.050416	0.005532 0.996429 0.994695 0.006156	-0.009978 0.996421 0.991619 -0.007407	-0.000509 0.978239 0.993687 -0.000905	0.018440 0.985687 0.990266 0.010351	0.007234 0.997509 0.996452 0.006918	7 0.038962 112
7 74	19 12	7 74	0.059741 0.925261 0.959644 -0.013655	0.025703 0.990745 0.965492 0.010615	-0.001331 0.988115 0.976758 -0.002209	-0.001286 0.984428 0.986143 -0.001467	-0.001546 0.996063 0.993534 0.000275	0.011011 0.995349 0.978439 0.007393	-0.001905 0.985958 0.990870 0.001786	0.010553 0.992314 0.981801 0.010900	0.005113 0.996429 0.985540 0.002643	0.010428 0.996421 0.973946 0.007108	0.004793 0.978239 0.984727 0.021086	0.020258 0.985687 0.952420 -0.003740	0.001832 0.997509 0.986430 0.002410	0 0.000000 9999
7 75	19 9	7 75	0.099153 0.925261 0.967518 0.030305	-0.022368 0.990745 0.974218 -0.011173	0.022123 0.988115 0.866495 0.005407	0.030564 0.984428 0.990036 0.023850	0.006986 0.996063 0.988942 0.010429	0.016396 0.995349 0.979417 0.011661	0.003880 0.985958 0.976836 -0.007247	0.010727 0.992314 0.983393 0.011729	-0.010749 0.996429 0.979568 -0.011012	0.006683 0.996421 0.992362 0.003491	-0.081692 0.978239 0.930265 -0.045714	0.065878 0.985687 0.776343 0.006222	0.000992 0.997509 0.986832 -0.001119	0 0.030305 9999
7 76	19 17	7 76	0.145017 0.925261 0.914317 0.022419	-0.020352 0.990745 0.979371 -0.009498	-0.007278 0.988115 0.959756 0.000366	-0.006811 0.984428 0.970508 -0.003773	-0.003641 0.996063 0.986254 -0.000505	0.008033 0.995349 0.991478 0.009585	-0.010752 0.985958 0.990713 -0.000701	0.003252 0.992314 0.991366 0.008421	0.035291 0.996429 0.988950 0.033266	0.021363 0.996421 0.987510 0.018094	-0.025273 0.978239 0.988440 -0.004511	-0.009748 0.985687 0.983914 0.008343	0.000983 0.997509 0.988167 0.001123	8 0.027309 9999
7 77	19 5	7 77	0.087732 0.925261 0.939403 -0.011317	-0.018018 0.990745 0.984516 -0.015742	0.044032 0.988115 0.851133 0.026012	0.017176 0.984428 0.996005 0.013439	-0.011321 0.996063 0.963200 -0.014825	-0.010909 0.995349 0.990455 -0.009135	0.005202 0.985958 0.993233 -0.000848	-0.007512 0.992314 0.984219 -0.001201	-0.002432 0.996429 0.981946 0.000728	-0.003442 0.996421 0.989155 -0.003957	-0.102860 0.978239 0.887297 -0.042062	0.104933 0.985687 0.778328 0.062860	-0.000390 0.997509 0.993955 -0.000712	0 0.000000 9999
8 9	20 19	8 9	0.177973 0.910579 0.927161 0.044277	0.005603 0.992610 0.991970 0.003746	-0.035295 0.987094 0.971562 -0.052109	-0.034736 0.988013 0.970728 -0.049883	-0.001749 0.989212 0.982165 -0.018810	-0.005801 0.991121 0.993035 -0.002987	-0.010096 0.981598 0.991621 -0.023873	-0.008426 0.989335 0.990485 -0.017311	0.008363 0.995018 0.992822 0.008066	0.000357 0.992586 0.991561 -0.007880	-0.037041 0.992414 0.993504 -0.036296	-0.040025 0.990122 0.985882 -0.033073	0.034082 0.994619 0.993051 0.032886	2 -0.048034 -9
8 10	20 20	8 10	0.078681 0.910579 0.908644 -0.020177	0.012107 0.992610 0.994490 0.008924	-0.004606 0.987094 0.960125 -0.001671	-0.003062 0.988013 0.960716 -0.000798	0.002323 0.989212 0.989826 -0.003010	-0.023792 0.991121 0.985726 -0.015469	-0.001146 0.981598 0.988287 -0.016363	-0.027108 0.989335 0.992608 -0.023187	-0.000383 0.995018 0.996505 -0.000973	0.005927 0.992586 0.994428 0.004102	0.002213 0.992414 0.991169 0.002618	0.000304 0.990122 0.969538 0.004499	-0.005822 0.994619 0.993978 -0.008271	0 0.000000 9999
8 11	20 20	8 11	0.141772 0.910579 0.925716 -0.005221	-0.026506 0.992610 0.986903 -0.015860	-0.017211 0.987094 0.989591 -0.019734	-0.005551 0.988013 0.992404 -0.009497	-0.020961 0.989212 0.978503 -0.005352	-0.007374 0.991121 0.990255 -0.003398	-0.005954 0.981598 0.993842 0.003048	-0.010827 0.989335 0.988843 -0.004925	-0.010063 0.995018 0.988410 -0.003921	0.022084 0.992586 0.992044 0.016487	0.006586 0.992414 0.993917 0.004479	-0.013439 0.990122 0.989211 -0.012094	0.001598 0.994619 0.995500 -0.001505	0 0.000000 9999
8 12	20 20	8 12	0.198053 0.910579 0.912691 0.050693	0.015081 0.992610 0.991821 0.010877	-0.077463 0.987094 0.976868 -0.089344	-0.074284 0.988013 0.977155 -0.085228	0.016628 0.989212 0.984010 0.004216	-0.021195 0.991121 0.991653 -0.014716	-0.018792 0.981598 0.990760 -0.027293	-0.001250 0.989335 0.989449 -0.005808	-0.005951 0.995018 0.994484 -0.005498	0.016609 0.992586 0.990291 0.007606	0.026847 0.992414 0.991043 0.026410	-0.025951 0.990122 0.990923 -0.022658	-0.004398 0.994619 0.993085 -0.006964	2 -0.067299 -9
8 13	20 12	8 13	0.143794 0.910579 0.928219 0.006864	0.000651 0.992610 0.989306 0.006480	-0.005722 0.987094 0.555751 -0.006737	-0.004844 0.988013 0.975638 -0.006648	0.003231 0.989212 0.989028 0.012922	-0.024177 0.991121 0.991737 -0.018956	0.015526 0.981598 0.989739 0.010727	-0.019550 0.989335 0.985993 -0.007630	-0.021761 0.995018 0.991605 -0.019703	0.012518 0.992586 0.987876 0.019524	0.016521 0.992414 0.993723 0.016129	0.006684 0.990122 0.589748 0.000866	0.004257 0.994619 0.993613 0.002827	8 -0.011629 9999
8 14	20 16	8 14	0.082963 0.910579 0.958364 -0.013148	0.000580 0.992610 0.995694 0.000783	-0.000204 0.987094 0.995543 0.001202	-0.019276 0.988013 0.994431 -0.016143	-0.007843 0.989212 0.992831 0.000813	-0.014310 0.991121 0.990356 -0.008308	0.005354 0.981598 0.990933 -0.002607	-0.020666 0.989335 0.990518 -0.008914	0.011289 0.995018 0.989974 0.010165	-0.016605 0.992586 0.988552 -0.008065	0.021932 0.992414 0.997798 0.021595	0.000548 0.990122 0.992642 -0.002293	-0.010643 0.994619 0.994229 -0.012013	0 0.000000 9999
8 15	20 20	8 15	0.183646 0.910579 0.899068 0.029950	0.015795 0.992610 0.992383 0.011475	-0.022220 0.987094 0.966648 -0.028292	-0.025393 0.988013 0.964964 -0.031775	0.014661 0.989212 0.982437 0.004043	-0.004961 0.991121 0.985382 0.005155	0.016782 0.981598 0.986265 0.004375	-0.005849 0.989335 0.990979 -0.006050	-0.007266 0.995018 0.994787 -0.006063	0.017514 0.992586 0.990214 0.009629	0.009717 0.992414 0.989304 0.008321	0.031453 0.990122 0.990598 0.024400	0.007176 0.994619 0.995340 0.007792	3 -0.030849 9999
8 16	20 20	8 16	0.143236 0.910579 0.907831 -0.013712	0.003095 0.992610 0.989974 0.003927	-0.007137 0.987094 0.987684 -0.009392	-0.008070 0.988013 0.984972 -0.009784	-0.033357 0.989212 0.978649 -0.020931	-0.003958 0.991121 0.994439 -0.000704	-0.016942 0.981598 0.989430 -0.015311	-0.015070 0.989335 0.991505 -0.012076	0.003502 0.995018 0.985781 0.003815	-0.018104 0.992586 0.992608 -0.021002	-0.015408 0.992414 0.994097 -0.016409	0.008182 0.990122 0.993106 0.002462	0.000275 0.994619 0.995380 0.001294	0 0.000000 9999
8 17	20 10	8 17	0.114763 0.910579 0.964273 0.032951	0.014167 0.992610 0.987985 0.010777	-0.001873 0.987094 0.544056 -0.001448	-0.000218 0.988013 0.991596 0.002761	0.020119 0.989212 0.991659 0.026907	-0.013285 0.991121 0.993218 -0.014277	-0.004688 0.981598 0.994207 -0.002242	-0.035982 0.989335 0.985807 -0.027925	0.026706 0.995018 0.991187 0.025772	-0.017037 0.992586 0.987299 -0.009650	0.000164 0.992414 0.998248 -0.000174	0.005666 0.990122 0.568708 0.000160	-0.007335 0.994619 0.993022 -0.008611	0 0.032951 211
8 18	20 19	8 18	0.168062 0.910579 0.916927 0.028956	0.011865 0.992610 0.990618 0.009982	-0.004102 0.987094 0.993907 -0.004215	-0.015385 0.988013 0.994712 -0.015356	0.009838 0.989212 0.990630 0.005323	-0.031741 0.991121 0.982639 -0.021623	0.023364 0.981598 0.990937 0.011459	-0.018711 0.989335 0.993414 -0.018641	-0.001775 0.995018 0.990280 -0.002811	0.011775 0.992586 0.988577 0.004678	-0.004049 0.992414 0.994071 -0.007080	0.014805 0.990122 0.987515 0.009804	-0.015621 0.994619 0.985753 -0.012573	0 0.028956 9999
8 19	20 20	8 19	0.177625 0.910579 0.887606 0.017535	0.017903 0.992610 0.992203 0.018299	0.010445 0.987094 0.967537 0.000801	0.009546 0.988013 0.966790 -0.001085	0.033259 0.989212 0.984221 0.021482	0.006058 0.991121 0.993226 0.007971	-0.031465 0.981598 0.991725 -0.024849	0.009107 0.989335 0.992068 0.005612	0.015165 0.995018 0.992234 0.013185	0.018031 0.992586 0.991185 0.012491	-0.007340 0.992414 0.972495 -0.004113	0.027306 0.990122 0.990510 0.019529	0.010200 0.994619 0.995279 0.007023	6 -0.020874 9999
8 20	20 20	8 20	0.127886 0.910579 0.924622 -0.007777	-0.007471 0.992610 0.990371 -0.001716	0.005910 0.987094 0.977668 0.006677	0.007473 0.988013 0.979298 0.008049	0.004356 0.989212 0.992910 0.006132	-0.004588 0.991121 0.990594 -0.002683	0.011426 0.981598 0.995374 0.017005	-0.000765 0.989335 0.989430 -0.004142	-0.001791 0.995018 0.988539 0.001965	0.026065 0.992586 0.989864 0.022192	-0.015332 0.992414 0.989610 -0.019112	0.001981 0.990122 0.991587 -0.004455	-0.014107 0.994619 0.992701 -0.010507	0 0.000000 9999
8 21	20 20	8 21	0.140340 0.910579 0.923848 0.002634	0.014939 0.992610 0.991432 0.006342	0.031760 0.987094 0.993476 0.028972	0.031916 0.988013 0.994157 0.028858	0.008878 0.989212 0.985856 -0.005093	0.001413 0.991121 0.986906 -0.004050	0.029054 0.981598 0.983874 0.005326	-0.003478 0.989335 0.982994 -0.013101	0.001164 0.995018 0.993813 -0.000149	0.005623 0.992586 0.991914 -0.000985	0.006627 0.992414 0.994404 0.007188	0.024758 0.990122 0.991911 0.016005	0.026130 0.994619 0.994511 0.023433	11 0.006493 9999
8 22	20 20	8 22	0.120788 0.910579 0.948278 0.007915	0.036874 0.992610 0.968482 0.017454	-0.009936 0.987094 0.993836 -0.007508	-0.010599 0.988013 0.993176 -0.008252	-0.037347 0.989212 0.984969 -0.022839	0.032315 0.991121 0.976989 0.020636	-0.012282 0.981598 0.993102 -0.006260	0.025315 0.989335 0.977573 0.005982	0.001382 0.995018 0.995112 -0.001233	-0.001313 0.992586 0.981954 -0.005620	0.016290 0.992414 0.994679 0.013498	0.016835 0.990122 0.985680 0.007278	-0.008992 0.994619 0.996319 -0.011242	4 -0.013445 9999
8 23	20 20	8 23	0.170025 0.910579 0.898519 0.012074	-0.017093 0.992610 0.979271 -0.003794	-0.003389 0.987094 0.969328 -0.005379	-0.003184 0.988013 0.972135 -0.004566	0.018390 0.989212 0.989646 0.008947	0.009837 0.991121 0.995121 0.009742	-0.016222 0.981598 0.992465 -0.009250	0.012613 0.989335 0.993334 0.008300	0.032669 0.995018 0.993122 0.031459	0.023786 0.992586 0.989677 0.013679	-0.006594 0.992414 0.990827 -0.008506	-0.026540 0.990122 0.990947 -0.018550	0.013195 0.994619 0.993738 0.012813	8 0.019489 9999
8 24	20 20	8 24	0.175083 0.910579 0.899822 0.018448	-0.019865 0.992610 0.991806 -0.022298	-0.005857 0.987094 0.992169 -0.000666	-0.001672 0.988013 0.989295 0.001328	-0.025337 0.989212 0.990084 -0.018133	0.017166 0.991121 0.994985 0.016453	-0.040994 0.981598 0.979330 -0.014605	-0.016983 0.989335 0.988860 -0.007795	0.015290 0.995018 0.987244 0.015494	-0.057844 0.992586 0.978538 -0.045661	-0.002493 0.992414 0.992748 -0.005106	-0.000349 0.990122 0.983660 -0.006832	0.009270 0.994619 0.995164 0.009316	9 -0.029023 9999
8 25	20 18	8 25	0.141846 0.910579 0.927837 0.007455	-0.002816 0.992610 0.986854 -0.002701	0.010077 0.987094 0.992967 0.010585	0.007640 0.988013 0.993898 0.007579	-0.015541 0.989212 0.991505 -0.008947	-0.008295 0.991121 0.993847 -0.007692	-0.014904 0.981598 0.983800 0.002612	-0.020073 0.989335 0.990309 -0.013359	-0.010504 0.995018 0.991306 -0.010149	-0.001755 0.992586 0.992857 0.001361	0.001209 0.992414 0.994537 -0.000117	0.005262 0.990122 0.994606 0.001631	0.017595 0.994619 0.995182 0.017522	7 -0.009980 9999
8 26	20 20	8 26	0.153612 0.910579 0.930988 0.024688	0.025368 0.992610 0.975420 0.010898	-0.000212 0.987094 0.989235 -0.000769	0.000306 0.988013 0.989199 -0.000222	0.030485 0.989212 0.990684 0.023393	0.013057 0.991121 0.993694 0.008059	0.047269 0.981598 0.991781 0.038528	0.051997 0.989335 0.981711 0.033954	-0.022199 0.995018 0.994734 -0.022009	0.006243 0.992586 0.995237 0.001453	-0.003006 0.992414 0.972522 0.000566	0.009025 0.990122 0.987526 0.004458	-0.011227 0.994619 0.995889 -0.014572	6 0.030841 9999
8 27	20 20	8 27	0.109181 0.910579 0.892983 -0.014418	-0.013870 0.992610 0.986750 -0.008649	-0.008135 0.987094 0.949171 -0.003015	-0.007271 0.988013 0.952012 0.001008	0.016444 0.989212 0.992627 0.014751	-0.015582 0.991121 0.991890 -0.013626	-0.016848 0.981598 0.991748 -0.014816	-0.020775 0.989335 0.991115 -0.017943	0.001149 0.995018 0.991579 0.001208	0.001924 0.992586 0.992071 -0.000799	0.016078 0.992414 0.991616 0.014198	-0.015308 0.990122 0.977098 -0.007328	-0.024156 0.994619 0.993172 -0.025384	0 0.000000 9999
8 28	20 20	8 28	0.146246 0.910579 0.917792 -0.000756	-0.012159 0.992610 0.994816 -0.010181	-0.001116 0.987094 0.974110 -0.006370	0.000692 0.988013 0.976075 -0.005982	0.037222 0.989212 0.978822 0.020039	-0.022403 0.991121 0.984813 -0.012254	0.071660 0.981598 0.971829 0.048240	-0.005662 0.989335 0.992493 -0.006082	0.006453 0.995018 0.993299 0.003263	0.001179 0.992586 0.994502 -0.006549	0.004689 0.992414 0.990573 0.006252	-0.020896 0.990122 0.981117 -0.008582	0.001638 0.994619 0.995199 -0.000839	0 0.000000 9999
8 29	20 19	8 29	0.163406 0.910579 0.912397 0.020386	0.005541 0.992610 0.994212 0.006236	-0.009157 0.987094 0.973605 -0.011311	-0.008321 0.988013 0.974394 -0.011228	0.049413 0.989212 0.985635 0.038495	0.000004 0.991121 0.989312 0.006593	0.013582 0.981598 0.988376 0.012396	0.024325 0.989335 0.994620 0.025248	0.013455 0.995018 0.994434 0.011758	-0.002814 0.992586 0.992498 -0.008359	-0.004152 0.992414 0.980169 0.002501	0.007245 0.990122 0.991138 0.004189	0.017370 0.994619 0.996030 0.016232	4 0.028014 9999
8 30	20 11	8 30	0.124316 0.910579 0.941609 0.000526	-0.008128 0.992610 0.993317 -0.004986	-0.000007 0.987094 0.995360 -0.001526	0.000022 0.988013 0.994462 -0.000502	0.000971 0.989212 0.986910 0.006438	-0.029406 0.991121 0.991475 -0.023373	0.022672 0.981598 0.986809 0.016408	0.009027 0.989335 0.992626 0.014814	-0.007487 0.995018 0.990770 -0.005122	-0.009656 0.992586 0.987794 -0.006556	-0.003048 0.992414 0.992507 -0.002918	0.000100 0.990122 0.993248 -0.000388	0.001316 0.994619 0.994663 0.002254	6 0.002938 9999
8 31	20 20	8 31	0.181530 0.910579 0.897310 0.029293	-0.010032 0.992610 0.993504 -0.005193	-0.030646 0.987094 0.990418 -0.029001	-0.029612 0.988013 0.991807 -0.028226	-0.007860 0.989212 0.989812 -0.001763	-0.018171 0.991121 0.986866 -0.007881	0.009478 0.981598 0.990601 0.011651	-0.025233 0.989335 0.989803 -0.016145	0.006136 0.995018 0.992399 0.003284	-0.009824 0.992586 0.991055 -0.010427	0.018091 0.992414 0.992771 0.017322	-0.000221 0.990122 0.992624 -0.004765	-0.014293 0.994619 0.993714 -0.013959	0 0.029293 9999
8 32	20 20	8 32	0.183456 0.910579 0.901725 0.028940	0.003070 0.992610 0.993330 0.002131	-0.008318 0.987094 0.972791 -0.014882	-0.009864 0.988013 0.975451 -0.017687	0.035574 0.989212 0.975967 0.020706	-0.013471 0.991121 0.989696 -0.005629	0.041844 0.981598 0.976431 0.017234	0.035357 0.989335 0.989845 0.029091	0.000063 0.995018 0.994983 -0.001306	0.011283 0.992586 0.992099 0.002674	0.020533 0.992414 0.993668 0.019684	-0.014830 0.990122 0.986765 -0.007563	0.002454 0.994619 0.996657 0.001105	7 0.029015 9999
8 33	20 20	8 33	0.155924 0.910579 0.892625 -0.006904	0.006712 0.992610 0.990270 -0.001353	-0.008129 0.987094 0.972108 -0.016027	-0.007930 0.988013 0.973011 -0.016257	0.011412 0.989212 0.990820 0.005567	-0.031426 0.991121 0.989709 -0.024402	-0.001259 0.981598 0.989659 0.001130	-0.001962 0.989335 0.991012 -0.000687	-0.008185 0.995018 0.990963 -0.007709	0.023616 0.992586 0.990199 0.015370	-0.012724 0.992414 0.989429 -0.012938	0.005165 0.990122 0.988989 -0.004778	-0.013310 0.994619 0.991969 -0.011981	0 0.000000 9999
8 34	20 19	8 34	0.165596 0.910579 0.920212 0.023463	0.015187 0.992610 0.992011 0.014923	-0.016219 0.987094 0.996890 -0.016352	-0.013335 0.988013 0.997877 -0.014561	0.012047 0.989212 0.992628 0.016911	0.001645 0.991121 0.994562 0.002414	-0.036252 0.981598 0.983517 -0.016321	-0.003327 0.989335 0.992057 0.001200	-0.016266 0.995018 0.993504 -0.016398	-0.016606 0.992586 0.984646 -0.004698	0.021502 0.992414 0.991465 0.017433	-0.000312 0.990122 0.993148 -0.001986	-0.008328 0.994619 0.993569 -0.010373	0 0.023463 9999
8 35	20 20	8 35	0.113492 0.910579 0.951207 0.025874	-0.005714 0.992610 0.987044 0.000373	-0.018348 0.987094 0.992217 -0.023624	0.003321 0.988013 0.981987 -0.001651	0.001266 0.989212 0.992877 0.003548	0.002004 0.991121 0.992791 0.002616	-0.025446 0.981598 0.994156 -0.020023	-0.003389 0.989335 0.990490 -0.000164	0.000959 0.995018 0.988978 0.001240	0.019974 0.992586 0.992930 0.016899	-0.001412 0.992414 0.995623 -0.001710	0.011968 0.990122 0.992524 0.007434	0.004155 0.994619 0.996834 0.002431	0 0.025874 9999
8 36	20 20	8 36	0.145943 0.910579 0.935728 0.023400	0.024819 0.992610 0.977881 0.009482	-0.022985 0.987094 0.988791 -0.031022	-0.023399 0.988013 0.989398 -0.031869	-0.021347 0.989212 0.993412 -0.018762	0.029917 0.991121 0.981093 0.017355	-0.015618 0.981598 0.992841 -0.021148	0.029823 0.989335 0.980202 0.013458	0.006098 0.995018 0.992307 0.004138	0.010970 0.992586 0.995244 0.008074	0.000661 0.992414 0.991903 0.003151	-0.000487 0.990122 0.988729 -0.007969	0.011950 0.994619 0.992783 0.011804	3 -0.027308 9999
8 37	20 20	8 37	0.165606 0.910579 0.908478 0.010986	-0.024112 0.992610 0.990726 -0.023078	-0.021695 0.987094 0.983402 -0.026955	-0.028604 0.988013 0.986368 -0.035581	0.028697 0.989212 0.993048 0.027147	0.021044 0.991121 0.992452 0.017570	0.017711 0.981598 0.991327 0.013825	0.033983 0.989335 0.986831 0.024408	-0.011454 0.995018 0.989673 -0.010361	0.028927 0.992586 0.993032 0.022530	0.007922 0.992414 0.992988 0.005226	0.015372 0.990122 0.984783 0.022092	-0.015513 0.994619 0.995551 -0.015824	3 -0.019771 9999
8 38	20 20	8 38	0.178511 0.910579 0.897366 0.018322	0.015699 0.992610 0.988646 0.005604	-0.003327 0.987094 0.980696 -0.009824	-0.002645 0.988013 0.980995 -0.010126	0.025164 0.989212 0.981206 0.010574	0.006755 0.991121 0.993996 0.007760	0.025804 0.981598 0.987063 0.006855	0.043195 0.989335 0.982715 0.027198	0.022495 0.995018 0.990776 0.021108	0.014122 0.992586 0.990690 0.006332	0.006362 0.992414 0.993261 0.007501	-0.008438 0.990122 0.985570 0.004039	0.011195 0.994619 0.994159 0.010304	7 0.022323 9999
8 39	20 20	8 39	0.164955 0.910579 0.905512 0.009329	0.022798 0.992610 0.990476 0.022692	0.007664 0.987094 0.989437 0.005883	0.009334 0.988013 0.991685 0.006409	0.007594 0.989212 0.993547 0.008181	0.025574 0.991121 0.992355 0.021267	-0.001464 0.981598 0.993625 -0.004037	0.011604 0.989335 0.990306 0.006954	0.022593 0.995018 0.992279 0.024594	0.003499 0.992586 0.992896 0.000995	0.005713 0.992414 0.993958 0.003921	0.036531 0.990122 0.990407 0.031130	0.002001 0.994619 0.995799 0.002051	11 0.017041 9999
8 40	20 20	8 40	0.187527 0.910579 0.896101 0.025548	0.010279 0.992610 0.990025 0.003539	-0.010860 0.987094 0.986895 -0.010964	-0.012061 0.988013 0.986892 -0.012252	0.008729 0.989212 0.992829 0.011183	-0.025343 0.991121 0.991914 -0.018803	0.023159 0.981598 0.992619 0.018806	0.000294 0.989335 0.991993 -0.001515	0.010619 0.995018 0.994123 0.011101	0.018530 0.992586 0.992504 0.013221	0.010389 0.992414 0.993227 0.007876	0.004119 0.990122 0.992721 0.005683	-0.006947 0.994619 0.994622 -0.006737	0 0.025548 9999
8 41	20 20	8 41	0.158283 0.910579 0.910400 0.011768	0.039548 0.992610 0.974518 0.027933	-0.014907 0.987094 0.990702 -0.015868	-0.016825 0.988013 0.989500 -0.018047	-0.007371 0.989212 0.993671 -0.008552	-0.001306 0.991121 0.994006 -0.002087	0.012867 0.981598 0.992982 0.007902	0.004677 0.989335 0.993466 0.001680	0.017719 0.995018 0.993319 0.016333	-0.002859 0.992586 0.993962 -0.004284	-0.011936 0.992414 0.989425 -0.008258	0.016117 0.990122 0.987319 0.007779	-0.003848 0.994619 0.995405 -0.005392	3 -0.014573 9999
8 42	20 20	8 42	0.156619 0.910579 0.919187 0.011921	0.000166 0.992610 0.989495 -0.006276	0.019019 0.987094 0.988085 0.017420	0.018397 0.988013 0.988531 0.016320	0.016032 0.989212 0.989940 0.009718	-0.001403 0.991121 0.991685 0.002889	0.018273 0.981598 0.991385 0.010176	0.014653 0.989335 0.988787 0.010931	-0.007270 0.995018 0.994838 -0.007517	-0.005524 0.992586 0.992936 -0.011060	-0.018050 0.992414 0.989581 -0.018947	-0.013834 0.990122 0.991541 -0.012828	0.003230 0.994619 0.993923 0.001058	0 0.011921 9999
8 43	20 20	8 43	0.139961 0.910579 0.909090 -0.008132	0.009235 0.992610 0.989505 0.002499	-0.000822 0.987094 0.977882 -0.003397	-0.000561 0.988013 0.978623 -0.003222	0.036275 0.989212 0.990857 0.028355	0.010111 0.991121 0.992671 0.003637	0.010123 0.981598 0.993414 0.007329	0.026779 0.989335 0.987871 0.017475	0.002471 0.995018 0.993964 0.001332	0.018905 0.992586 0.991088 0.014874	-0.027232 0.992414 0.989359 -0.024711	0.004053 0.990122 0.992360 0.005051	-0.012997 0.994619 0.995116 -0.014816	0 0.000000 9999
8 44	20 20	8 44	0.126931 0.910579 0.884448 -0.002645	-0.013316 0.992610 0.990309 -0.012249	-0.007779 0.987094 0.973061 -0.004409	-0.005813 0.988013 0.971336 -0.001290	0.025429 0.989212 0.991080 0.020840	0.003741 0.991121 0.986230 -0.003986	0.013161 0.981598 0.991965 0.021815	0.027449 0.989335 0.984695 0.018775	-0.000387 0.995018 0.993091 -0.001011	0.019720 0.992586 0.993772 0.016449	-0.015713 0.992414 0.977813 -0.014302	-0.012684 0.990122 0.987564 -0.017071	-0.008626 0.994619 0.994312 -0.010748	0 0.000000 9999
8 45	20 19	8 45	0.139706 0.910579 0.920244 -0.000032	-0.005776 0.992610 0.988532 -0.013295	0.001044 0.987094 0.989172 -0.000528	0.000596 0.988013 0.991404 -0.000656	0.024161 0.989212 0.991568 0.018794	0.022461 0.991121 0.994362 0.018235	-0.017854 0.981598 0.992173 -0.012033	0.029212 0.989335 0.991921 0.024705	-0.000261 0.995018 0.993484 -0.002707	0.005170 0.992586 0.993508 0.001594	0.009700 0.992414 0.983404 0.012141	0.010851 0.990122 0.983382 0.004147	-0.001299 0.994619 0.994269 -0.001863	0 0.000000 9999
8 46	20 15	8 46	0.168378 0.910579 0.921989 0.030799	0.002328 0.992610 0.989904 -0.000720	0.000493 0.987094 0.996301 0.000865	0.000585 0.988013 0.994806 0.001785	-0.002603 0.989212 0.992345 0.000380	0.001246 0.991121 0.993140 0.003411	-0.023971 0.981598 0.989063 -0.015884	-0.010362 0.989335 0.989458 -0.003850	-0.017084 0.995018 0.979385 -0.016671	-0.000342 0.992586 0.989268 0.004260	-0.006497 0.992414 0.995894 -0.005532	0.000216 0.990122 0.993822 0.000499	0.004953 0.994619 0.993290 0.001475	0 0.030799 9999
8 47	20 20	8 47	0.120888 0.910579 0.902289 0.007734	0.015615 0.992610 0.986354 0.011574	0.034877 0.987094 0.955351 0.031711	0.033490 0.988013 0.948081 0.030470	-0.000464 0.989212 0.989864 -0.006130	0.005272 0.991121 0.993960 0.005759	0.014987 0.981598 0.990846 0.008644	0.019341 0.989335 0.990743 0.014937	-0.008642 0.995018 0.991138 -0.011147	-0.001905 0.992586 0.991981 -0.008161	0.002697 0.992414 0.988345 0.004576	-0.011486 0.990122 0.977827 -0.007064	-0.011102 0.994619 0.995562 -0.010341	7 0.010748 9999
8 48	20 20	8 48	0.137115 0.910579 0.921009 0.008347	0.020427 0.992610 0.993550 0.016900	-0.011086 0.987094 0.988186 -0.010445	-0.011390 0.988013 0.987889 -0.010964	-0.013827 0.989212 0.993786 -0.009344	-0.003989 0.991121 0.991973 -0.005951	-0.039560 0.981598 0.985333 -0.022823	-0.018907 0.989335 0.992427 -0.013780	-0.005419 0.995018 0.991796 -0.006155	-0.015547 0.992586 0.992475 -0.011169	-0.003954 0.992414 0.987303 -0.001563	0.028856 0.990122 0.986502 0.021556	-0.003855 0.994619 0.991493 -0.004116	6 -0.013802 9999
8 49	20 20	8 49	0.150913 0.910579 0.917686 0.024002	-0.000916 0.992610 0.987948 0.001801	0.004316 0.987094 0.980807 -0.004260	0.007173 0.988013 0.982380 0.000607	-0.003660 0.989212 0.991064 -0.003208	0.006180 0.991121 0.994327 0.001248	0.006379 0.981598 0.993132 0.002163	0.003872 0.989335 0.990955 -0.001708	-0.005156 0.995018 0.989079 -0.003235	0.003145 0.992586 0.992398 -0.003701	0.030585 0.992414 0.990139 0.028114	0.004208 0.990122 0.983609 -0.004415	-0.005644 0.994619 0.992978 -0.003330	10 0.025977 9999
8 50	20 9	8 50	0.153050 0.910579 0.930002 0.019124	0.003899 0.992610 0.987906 0.007969	0.010619 0.987094 0.705632 0.027988	-0.010633 0.988013 0.975377 -0.006982	-0.016156 0.989212 0.986806 -0.004325	0.017656 0.991121 0.991677 0.011731	-0.038585 0.981598 0.987264 -0.023124	-0.011400 0.989335 0.981243 0.003686	0.000922 0.995018 0.985302 -0.001838	-0.017946 0.992586 0.990449 -0.011699	0.011118 0.992414 0.993073 0.010302	0.008503 0.990122 0.747328 -0.000399	0.009852 0.994619 0.993692 0.007851	6 -0.021029 9999
8 51	20 20	8 51	0.148381 0.910579 0.929507 0.022502	0.011673 0.992610 0.990978 0.005687	0.034316 0.987094 0.983743 0.029329	0.030962 0.988013 0.984894 0.025622	0.031945 0.989212 0.987209 0.021371	0.016671 0.991121 0.993155 0.010561	0.044134 0.981598 0.986497 0.026575	0.034428 0.989335 0.985176 0.019428	0.005879 0.995018 0.992659 0.003674	0.005481 0.992586 0.991661 -0.001339	0.005525 0.992414 0.985299 0.005916	0.024908 0.990122 0.992790 0.022139	0.002786 0.994619 0.995341 0.001994	6 0.024454 9999
8 52	20 20	8 52	0.164559 0.910579 0.927890 0.052105	-0.013479 0.992610 0.988688 -0.007218	-0.016022 0.987094 0.977193 -0.014988	-0.017730 0.988013 0.979716 -0.015823	0.014289 0.989212 0.994306 0.013754	0.007488 0.991121 0.993061 0.004666	0.002697 0.981598 0.993033 0.012589	0.013419 0.989335 0.994241 0.011360	0.001582 0.995018 0.995505 0.002610	0.012663 0.992586 0.993294 0.006832	-0.014632 0.992414 0.993392 -0.012834	-0.011858 0.990122 0.989893 -0.008164	0.008073 0.994619 0.995857 0.007817	0 0.052105 49
8 53	20 12	8 53	0.105056 0.910579 0.954810 0.006230	-0.024692 0.992610 0.990968 -0.018707	-0.014471 0.987094 0.711149 -0.027793	-0.000962 0.988013 0.999697 -0.001005	-0.021604 0.989212 0.985663 -0.010957	-0.022096 0.991121 0.988090 -0.013857	0.037658 0.981598 0.986232 0.020234	-0.017043 0.989335 0.991906 -0.011338	-0.006209 0.995018 0.987956 -0.006256	-0.016279 0.992586 0.992945 -0.012980	0.001472 0.992414 0.987348 -0.000029	0.013786 0.990122 0.762620 0.011335	-0.012986 0.994619 0.995064 -0.013810	6 0.011228 9999
8 54	20 16	8 54	0.059350 0.910579 0.967691 -0.005658	-0.004506 0.992610 0.980589 0.003289	-0.000451 0.987094 0.969515 -0.001046	0.000648 0.988013 0.981094 0.003528	-0.001622 0.989212 0.990619 0.003746	0.006952 0.991121 0.993692 0.008375	-0.013460 0.981598 0.992318 -0.006277	0.005848 0.989335 0.989803 0.011755	-0.001515 0.995018 0.984067 -0.003493	0.019389 0.992586 0.996247 0.018836	0.005373 0.992414 0.985341 0.005644	0.004180 0.990122 0.968908 0.015372	-0.001467 0.994619 0.996548 -0.002746	0 0.000000 9999
8 55	20 19	8 55	0.160189 0.910579 0.929667 0.022621	-0.030550 0.992610 0.982569 -0.018059	-0.011219 0.987094 0.971732 -0.008260	-0.009705 0.988013 0.973663 -0.005869	0.031675 0.989212 0.978696 0.013510	0.009846 0.991121 0.993410 0.013159	-0.009619 0.981598 0.993077 -0.013324	0.004606 0.989335 0.994664 0.000561	0.007171 0.995018 0.993489 0.005044	0.005602 0.992586 0.991824 -0.000119	-0.010475 0.992414 0.993767 -0.012180	-0.025933 0.990122 0.981248 -0.014049	0.015141 0.994619 0.996210 0.012174	0 0.022621 9999
8 56	20 20	8 56	0.091074 0.910579 0.900566 -0.016258	0.005699 0.992610 0.985608 0.000170	-0.001957 0.987094 0.967101 -0.005782	-0.003392 0.988013 0.967445 -0.006478	-0.000920 0.989212 0.987973 -0.010668	-0.027087 0.991121 0.984157 -0.016716	0.026828 0.981598 0.987032 0.010229	0.006394 0.989335 0.992265 0.003064	0.009917 0.995018 0.994979 0.008078	0.007917 0.992586 0.989460 0.000407	0.004966 0.992414 0.987789 0.003376	-0.011122 0.990122 0.969326 -0.007775	-0.004733 0.994619 0.992854 -0.004969	0 0.000000 9999
8 57	20 17	8 57	0.127245 0.910579 0.950082 0.022154	-0.005842 0.992610 0.992764 -0.004380	-0.000306 0.987094 0.991046 -0.001100	-0.014401 0.988013 0.991922 -0.013699	-0.022165 0.989212 0.992441 -0.013840	0.000289 0.991121 0.991166 0.004859	-0.010439 0.981598 0.991020 -0.012769	-0.019913 0.989335 0.989786 -0.009265	0.003656 0.995018 0.993466 0.002970	-0.013605 0.992586 0.987303 -0.006089	0.020898 0.992414 0.996853 0.018710	0.000494 0.990122 0.987364 0.000998	-0.004974 0.994619 0.992553 -0.006423	0 0.022154 9999
8 58	20 20	8 58	0.155323 0.910579 0.906480 0.026223	0.020709 0.992610 0.981807 0.007424	0.019617 0.987094 0.984439 0.018967	0.017749 0.988013 0.986127 0.016350	0.021143 0.989212 0.992083 0.017068	0.017194 0.991121 0.991739 0.018391	0.029573 0.981598 0.985974 0.012379	0.019116 0.989335 0.992099 0.015387	0.015500 0.995018 0.995511 0.015312	0.024413 0.992586 0.990642 0.017396	0.015753 0.992414 0.993233 0.012931	0.011605 0.990122 0.992600 0.009611	0.008988 0.994619 0.995219 0.007364	0 0.026223 9999
8 59	20 20	8 59	0.141532 0.910579 0.894513 -0.017552	0.027720 0.992610 0.983922 0.015830	0.006521 0.987094 0.983151 0.006584	0.011074 0.988013 0.982872 0.010218	0.034174 0.989212 0.990787 0.024102	-0.026250 0.991121 0.993076 -0.025015	0.044840 0.981598 0.986449 0.030769	0.004569 0.989335 0.991509 -0.001769	0.001075 0.995018 0.993364 -0.000751	0.016502 0.992586 0.991480 0.008011	0.025975 0.992414 0.993680 0.026649	0.022155 0.990122 0.993940 0.019798	-0.003141 0.994619 0.993241 -0.004639	0 0.000000 9999
8 60	20 20	8 60	0.171240 0.910579 0.880660 0.007376	0.031446 0.992610 0.970178 0.016030	0.018919 0.987094 0.984386 0.018848	0.021453 0.988013 0.985276 0.022185	0.012279 0.989212 0.989812 0.006260	-0.022722 0.991121 0.984259 -0.011797	0.054869 0.981598 0.982823 0.034000	0.015502 0.989335 0.987855 0.012263	0.021939 0.995018 0.991557 0.020543	0.016130 0.992586 0.988183 0.008422	0.013775 0.992414 0.990042 0.010966	-0.010608 0.990122 0.989024 -0.006828	0.027852 0.994619 0.991417 0.026566	6 0.015836 9999
8 61	20 20	8 61	0.144955 0.910579 0.901962 0.008308	0.025080 0.992610 0.970341 0.010591	0.002368 0.987094 0.993780 0.002409	0.000020 0.988013 0.992934 -0.000216	0.011568 0.989212 0.991799 0.007338	0.033410 0.991121 0.981408 0.022035	0.039054 0.981598 0.989685 0.026291	0.034866 0.989335 0.981669 0.019367	0.017973 0.995018 0.984239 0.010091	0.006802 0.992586 0.990257 -0.000287	-0.000595 0.992414 0.990300 -0.004952	0.028639 0.990122 0.986474 0.016870	0.013948 0.994619 0.993741 0.011987	6 0.014779 9999
8 62	20 20	8 62	0.192443 0.910579 0.864901 0.015105	0.004409 0.992610 0.975652 -0.010745	0.003227 0.987094 0.990471 0.009055	0.001082 0.988013 0.990118 0.006166	0.003919 0.989212 0.987583 0.000811	-0.006100 0.991121 0.989353 -0.009099	0.012159 0.981598 0.990302 0.006483	0.015974 0.989335 0.983306 0.009377	-0.021471 0.995018 0.982836 -0.020632	0.004678 0.992586 0.989793 -0.000710	0.002266 0.992414 0.974260 0.003318	-0.009481 0.990122 0.984689 -0.020262	-0.008122 0.994619 0.995609 -0.009874	8 -0.017654 9999
8 63	20 20	8 63	0.181902 0.910579 0.864034 0.003558	0.031778 0.992610 0.981888 0.018602	-0.008545 0.987094 0.990073 -0.004463	-0.008482 0.988013 0.990318 -0.004677	0.015488 0.989212 0.987672 0.006239	0.022788 0.991121 0.990270 0.022536	0.003539 0.981598 0.988954 0.001516	0.034559 0.989335 0.982165 0.024595	0.006052 0.995018 0.994359 0.003012	0.030914 0.992586 0.989290 0.023888	0.010337 0.992414 0.970132 0.014495	0.035017 0.990122 0.987646 0.027891	-0.004332 0.994619 0.993840 -0.005290	11 0.009962 9999
8 64	20 20	8 64	0.126572 0.910579 0.888539 -0.022271	0.001943 0.992610 0.992013 -0.004229	-0.002923 0.987094 0.991780 -0.002912	-0.001219 0.988013 0.992606 -0.001389	0.035618 0.989212 0.988088 0.024856	0.034373 0.991121 0.978344 0.020645	0.062614 0.981598 0.980883 0.037418	0.047436 0.989335 0.979530 0.032322	-0.009962 0.995018 0.993843 -0.012622	0.024401 0.992586 0.990646 0.018096	0.019679 0.992414 0.991791 0.017668	0.030839 0.990122 0.988720 0.022914	0.002140 0.994619 0.995216 0.002024	0 0.000000 9999
8 65	20 20	8 65	0.172368 0.910579 0.885902 0.002959	0.000515 0.992610 0.992272 -0.002504	-0.005322 0.987094 0.982091 -0.003202	-0.008630 0.988013 0.982245 -0.006362	0.026722 0.989212 0.982872 0.013741	0.004236 0.991121 0.993809 0.006972	0.005989 0.981598 0.990605 0.003311	0.010260 0.989335 0.988029 0.000955	0.010402 0.995018 0.992894 0.007140	0.018673 0.992586 0.991780 0.014750	0.010302 0.992414 0.983746 0.014281	0.022911 0.990122 0.994687 0.021202	0.007467 0.994619 0.994399 0.005423	11 0.007921 9999
8 66	20 20	8 66	0.165433 0.910579 0.902591 0.013059	-0.017156 0.992610 0.988391 -0.011540	-0.007303 0.987094 0.994207 -0.007847	-0.002352 0.988013 0.993936 -0.002549	-0.016857 0.989212 0.981471 -0.004863	-0.013630 0.991121 0.990756 -0.012312	-0.040733 0.981598 0.988618 -0.027809	-0.007312 0.989335 0.989267 -0.003374	-0.008657 0.995018 0.982429 -0.006012	0.014182 0.992586 0.991314 0.014431	-0.001793 0.992414 0.993263 -0.002274	-0.000097 0.990122 0.991775 -0.006673	-0.000434 0.994619 0.995371 0.000114	6 -0.019057 9999
8 67	20 19	8 67	0.123325 0.910579 0.930068 0.013279	-0.018835 0.992610 0.992944 -0.015752	-0.011996 0.987094 0.994547 -0.010043	-0.012372 0.988013 0.995357 -0.011690	-0.000761 0.989212 0.991490 0.005618	0.008094 0.991121 0.994448 0.006182	-0.044447 0.981598 0.983333 -0.030192	-0.024696 0.989335 0.984803 -0.008845	-0.001263 0.995018 0.994302 -0.002191	0.002312 0.992586 0.983954 0.010587	-0.006469 0.992414 0.991756 -0.007730	0.020086 0.990122 0.991937 0.017067	0.018280 0.994619 0.989249 0.016019	6 -0.020023 9999
8 68	20 19	8 68	0.173495 0.910579 0.907810 0.018225	0.008204 0.992610 0.990039 0.007143	0.005207 0.987094 0.981598 0.000433	0.006132 0.988013 0.981606 0.001916	0.015331 0.989212 0.980661 0.007778	0.028313 0.991121 0.991203 0.032587	-0.024712 0.981598 0.989322 -0.024118	0.016798 0.989335 0.988133 0.015257	-0.001511 0.995018 0.991845 0.001523	0.013861 0.992586 0.989588 0.010908	-0.010875 0.992414 0.984252 -0.008209	0.017081 0.990122 0.991309 0.010809	0.003103 0.994619 0.992059 0.004318	6 -0.020965 9999
8 69	20 19	8 69	0.125849 0.910579 0.900806 0.012935	0.022021 0.992610 0.989291 0.022397	0.024787 0.987094 0.990154 0.027040	0.023827 0.988013 0.989954 0.026489	0.018680 0.989212 0.988365 0.015310	0.012498 0.991121 0.992216 0.007854	-0.044239 0.981598 0.987531 -0.028635	0.010587 0.989335 0.992335 0.011832	0.000137 0.995018 0.991919 -0.002400	0.009922 0.992586 0.993000 0.008107	0.004612 0.992414 0.973224 0.007508	0.037643 0.990122 0.979323 0.030435	-0.001996 0.994619 0.994534 -0.002433	11 0.019841 9999
8 70	20 19	8 70	0.184405 0.910579 0.909722 0.036363	0.020173 0.992610 0.983848 0.007845	0.028342 0.987094 0.987381 0.024974	0.027234 0.988013 0.988547 0.023923	0.004286 0.989212 0.986418 0.010350	0.018344 0.991121 0.994039 0.012834	-0.037829 0.981598 0.981263 -0.015585	0.003590 0.989335 0.990876 0.009915	0.026164 0.995018 0.991935 0.022999	-0.026710 0.992586 0.981518 -0.012541	-0.005505 0.992414 0.987022 -0.002873	0.021710 0.990122 0.990172 0.013722	0.004387 0.994619 0.994126 0.000223	0 0.036363 149
8 71	20 20	8 71	0.128360 0.910579 0.916356 0.017431	-0.017074 0.992610 0.984660 -0.009180	0.003385 0.987094 0.984156 -0.001248	0.004637 0.988013 0.983450 0.000272	0.026343 0.989212 0.993013 0.021993	0.034639 0.991121 0.990054 0.031036	0.023571 0.981598 0.989676 0.015499	0.034156 0.989335 0.992860 0.029597	-0.005143 0.995018 0.994403 -0.005143	0.018064 0.992586 0.994744 0.013869	0.012123 0.992414 0.991355 0.008477	-0.003829 0.990122 0.983909 0.007382	-0.017863 0.994619 0.995324 -0.017710	7 0.022714 9999
8 72	20 19	8 72	0.119756 0.910579 0.931733 0.017180	0.009637 0.992610 0.977670 -0.004115	-0.036117 0.987094 0.992188 -0.035499	-0.036394 0.988013 0.991699 -0.035426	-0.009397 0.989212 0.990571 -0.000417	0.007296 0.991121 0.983306 -0.004313	0.004203 0.981598 0.987591 -0.010882	0.019845 0.989335 0.982736 0.003952	0.005371 0.995018 0.995328 0.002769	-0.003801 0.992586 0.992501 -0.007317	-0.003608 0.992414 0.991580 -0.004866	0.016934 0.990122 0.985834 0.009319	-0.005605 0.994619 0.996312 -0.008293	2 -0.024696 9999
8 73	20 20	8 73	0.198380 0.910579 0.902777 0.041783	0.027849 0.992610 0.991234 0.020012	-0.033581 0.987094 0.989576 -0.037630	-0.033523 0.988013 0.989302 -0.037295	-0.003812 0.989212 0.988396 0.002740	0.012082 0.991121 0.991843 0.012062	-0.030423 0.981598 0.987889 -0.016848	0.001399 0.989335 0.987701 0.009190	0.001814 0.995018 0.994695 -0.001734	-0.002919 0.992586 0.991619 0.005355	0.032457 0.992414 0.993687 0.032490	0.026231 0.990122 0.990266 0.020235	0.003137 0.994619 0.996452 0.003854	0 0.041783 91
8 74	20 12	8 74	0.057701 0.910579 0.959644 0.002679	0.001706 0.992610 0.965492 -0.009400	-0.007220 0.987094 0.976758 -0.009572	-0.007131 0.988013 0.986143 -0.009947	-0.009457 0.989212 0.993534 -0.006484	0.014988 0.991121 0.978439 0.007236	-0.003560 0.981598 0.990870 -0.010581	0.013391 0.989335 0.981801 0.003979	0.004500 0.995018 0.985540 0.007295	0.005254 0.992586 0.973946 0.000435	0.016222 0.992414 0.984727 0.014438	0.001200 0.990122 0.952420 -0.004336	0.016774 0.994619 0.986430 0.014872	10 0.006219 9999
8 75	20 9	8 75	0.085324 0.910579 0.967518 0.017245	-0.007818 0.992610 0.974218 -0.003739	-0.018537 0.987094 0.866495 -0.010427	0.012561 0.988013 0.990036 0.013561	-0.008287 0.989212 0.988942 -0.008439	0.017297 0.991121 0.979417 0.005708	-0.033992 0.981598 0.976836 -0.011867	0.025669 0.989335 0.983393 0.012827	-0.010298 0.995018 0.979568 -0.010172	0.025198 0.992586 0.992362 0.022826	-0.008468 0.992414 0.930265 -0.012161	0.010474 0.990122 0.776343 -0.013855	0.003901 0.994619 0.986832 0.000521	9 0.019840 9999
8 76	20 17	8 76	0.174419 0.910579 0.914317 0.029327	-0.021470 0.992610 0.979371 -0.009799	-0.011273 0.987094 0.959756 -0.012685	-0.010330 0.988013 0.970508 -0.010414	0.030062 0.989212 0.986254 0.023083	0.009859 0.991121 0.991478 0.014423	0.020490 0.981598 0.990713 0.007466	0.003894 0.989335 0.991366 0.001087	0.015584 0.995018 0.988950 0.012733	0.021268 0.992586 0.987510 0.015524	0.006655 0.992414 0.988440 0.006161	-0.025387 0.990122 0.983914 -0.015566	-0.000306 0.994619 0.988167 0.003663	0 0.029327 9999
8 77	20 5	8 77	0.140611 0.910579 0.939403 0.015624	-0.032893 0.992610 0.984516 -0.023345	-0.013837 0.987094 0.851133 -0.009267	-0.001491 0.988013 0.996005 -0.002128	-0.033479 0.989212 0.963200 -0.008917	-0.017498 0.991121 0.990455 -0.015046	-0.016319 0.981598 0.993233 -0.010383	-0.007796 0.989335 0.984219 -0.004207	-0.006395 0.995018 0.981946 -0.003270	0.014115 0.992586 0.989155 0.010908	0.004262 0.992414 0.887297 0.001245	0.031415 0.990122 0.778328 0.014344	0.010004 0.994619 0.993955 0.006702	0 0.015624 9999
9 10	19 20	9 10	0.098771 0.927161 0.908644 0.013519	0.003263 0.991970 0.994490 0.004840	-0.034960 0.971562 0.960125 -0.017060	-0.034466 0.970728 0.960716 -0.018891	0.013286 0.982165 0.989826 0.003335	-0.014572 0.993035 0.985726 -0.017217	0.011833 0.991621 0.988287 0.002203	-0.012314 0.990485 0.992608 -0.009650	-0.000789 0.992822 0.996505 -0.004136	-0.004182 0.991561 0.994428 -0.006096	-0.010343 0.993504 0.991169 -0.006848	0.002111 0.985882 0.969538 -0.009594	0.011349 0.993051 0.993978 0.008557	3 -0.015981 9999
9 11	19 20	9 11	0.130862 0.927161 0.925716 0.011513	0.016459 0.991970 0.986903 0.016558	0.021006 0.971562 0.989591 0.006661	0.013573 0.970728 0.992404 0.003279	-0.057898 0.982165 0.978503 -0.040213	0.034393 0.993035 0.990255 0.031626	-0.012910 0.991621 0.993842 -0.009519	-0.022199 0.990485 0.988843 -0.019697	0.003818 0.992822 0.988410 0.008101	0.007448 0.991561 0.992044 0.002805	-0.008245 0.993504 0.993917 -0.008369	-0.000663 0.985882 0.989211 -0.008981	0.019968 0.993051 0.995500 0.018995	4 -0.021517 9999
9 12	19 20	9 12	0.179197 0.927161 0.912691 0.053069	-0.042395 0.991970 0.991821 -0.041604	-0.111982 0.971562 0.976868 -0.127354	-0.112692 0.970728 0.977155 -0.125978	0.003364 0.982165 0.984010 -0.015181	0.012586 0.993035 0.991653 0.012520	0.018696 0.991621 0.990760 0.014447	-0.027522 0.990485 0.989449 -0.031637	0.000108 0.992822 0.994484 -0.001867	0.009794 0.991561 0.990291 0.001262	-0.023738 0.993504 0.991043 -0.021756	-0.027695 0.985882 0.990923 -0.029447	0.007584 0.993051 0.993085 0.006897	2 -0.082210 -9
9 13	19 12	9 13	0.142078 0.927161 0.928219 0.021321	-0.004431 0.991970 0.989306 -0.001036	-0.028051 0.971562 0.555751 -0.006030	-0.027122 0.970728 0.975638 -0.019030	-0.014728 0.982165 0.989028 -0.003864	0.000502 0.993035 0.991737 -0.004749	0.002221 0.991621 0.989739 -0.002353	-0.006666 0.990485 0.985993 -0.003092	-0.000083 0.992822 0.991605 -0.001583	-0.006242 0.991561 0.987876 -0.000993	-0.012866 0.993504 0.993723 -0.011185	-0.007134 0.985882 0.589748 0.003477	0.029048 0.993051 0.993613 0.025985	0 0.021321 9999
9 14	19 16	9 14	0.089654 0.927161 0.958364 0.013414	0.012481 0.991970 0.995694 0.014134	-0.000741 0.971562 0.995543 -0.002290	-0.000953 0.970728 0.994431 -0.000139	-0.005020 0.982165 0.992831 0.007245	0.001458 0.993035 0.990356 -0.002470	0.021635 0.991621 0.990933 0.017742	-0.016454 0.990485 0.990518 -0.007860	0.025471 0.992822 0.989974 0.023935	-0.016012 0.991561 0.988552 -0.005607	-0.003114 0.993504 0.997798 -0.001988	-0.001503 0.985882 0.992642 0.001279	0.001243 0.993051 0.994229 -0.001126	8 0.017918 9999
9 15	19 20	9 15	0.147470 0.927161 0.899068 0.019796	0.006106 0.991970 0.992383 0.005075	-0.047428 0.971562 0.966648 -0.047724	-0.048016 0.970728 0.964964 -0.046171	0.037128 0.982165 0.982437 0.016474	-0.000860 0.993035 0.985382 -0.004694	0.010841 0.991621 0.986265 0.004228	-0.004140 0.990485 0.990979 -0.007706	-0.007958 0.992822 0.994787 -0.008591	0.032452 0.991561 0.990214 0.026844	0.014352 0.993504 0.989304 0.011466	-0.002749 0.985882 0.990598 -0.000043	-0.004658 0.993051 0.995340 -0.006152	2 -0.030737 9999
9 16	19 20	9 16	0.133575 0.927161 0.907831 0.002955	0.019752 0.991970 0.989974 0.016367	-0.010673 0.971562 0.987684 -0.013554	-0.009990 0.970728 0.984972 -0.014351	-0.074885 0.982165 0.978649 -0.059748	0.016659 0.993035 0.994439 0.012991	-0.019344 0.991621 0.989430 -0.017049	-0.018873 0.990485 0.991505 -0.018922	0.004682 0.992822 0.985781 0.005558	-0.009338 0.991561 0.992608 -0.013168	-0.002594 0.993504 0.994097 -0.000445	-0.021455 0.985882 0.993106 -0.014599	-0.001394 0.993051 0.995380 -0.000787	4 -0.013287 9999
9 17	19 10	9 17	0.088184 0.927161 0.964273 0.021163	-0.015242 0.991970 0.987985 -0.014868	-0.029933 0.971562 0.544056 -0.005426	-0.002436 0.970728 0.991596 0.001493	0.003514 0.982165 0.991659 0.013323	-0.020936 0.993035 0.993218 -0.018686	-0.013993 0.991621 0.994207 -0.011005	-0.035041 0.990485 0.985807 -0.027071	-0.000782 0.992822 0.991187 -0.001999	-0.019359 0.991561 0.987299 -0.012149	-0.000609 0.993504 0.998248 0.000188	-0.010279 0.985882 0.568708 -0.001201	0.004685 0.993051 0.993022 0.001992	7 -0.023935 9999
9 18	19 19	9 18	0.113247 0.927161 0.916927 -0.009932	0.013221 0.991970 0.990618 0.006660	0.008476 0.971562 0.993907 0.009539	0.001005 0.970728 0.994712 0.005071	-0.007205 0.982165 0.990630 -0.008244	0.002890 0.993035 0.982639 -0.003359	0.000812 0.991621 0.990937 -0.006936	-0.014328 0.990485 0.993414 -0.014920	-0.002055 0.992822 0.990280 -0.004281	0.024583 0.991561 0.988577 0.017676	0.002461 0.993504 0.994071 0.004660	-0.017090 0.985882 0.987515 -0.008657	0.002735 0.993051 0.985753 0.007997	0 0.000000 9999
9 19	19 20	9 19	0.129165 0.927161 0.887606 -0.006855	0.039520 0.991970 0.992203 0.039238	0.017963 0.971562 0.967537 0.002549	0.018189 0.970728 0.966790 0.002319	0.029905 0.982165 0.984221 0.010146	-0.021539 0.993035 0.993226 -0.022842	-0.007552 0.991621 0.991725 -0.004260	0.004827 0.990485 0.992068 0.003897	0.013927 0.992822 0.992234 0.016626	0.011788 0.991561 0.991185 0.007291	0.008053 0.993504 0.972495 0.002068	-0.007085 0.985882 0.990510 -0.002379	0.007280 0.993051 0.995279 0.006598	0 0.000000 9999
9 20	19 20	9 20	0.112584 0.927161 0.924622 0.000601	0.015590 0.991970 0.990371 0.016981	0.003823 0.971562 0.977668 0.003343	0.001945 0.970728 0.979298 0.006255	-0.014992 0.982165 0.992910 -0.014373	-0.002442 0.993035 0.990594 -0.003866	-0.013690 0.991621 0.995374 -0.011344	-0.014444 0.990485 0.989430 -0.018824	-0.022574 0.992822 0.988539 -0.021678	0.015067 0.991561 0.989864 0.006969	-0.005767 0.993504 0.989610 -0.005115	-0.000965 0.985882 0.991587 0.006255	-0.017181 0.993051 0.992701 -0.013845	8 -0.003609 9999
9 21	19 20	9 21	0.096580 0.927161 0.923848 -0.013412	0.013205 0.991970 0.991432 0.013405	-0.001324 0.971562 0.993476 -0.000347	-0.000571 0.970728 0.994157 0.000970	0.022406 0.982165 0.985856 0.000816	-0.028087 0.993035 0.986906 -0.023848	0.029243 0.991621 0.983874 0.016698	0.006868 0.990485 0.982994 -0.002310	-0.007239 0.992822 0.993813 -0.007871	0.006978 0.991561 0.991914 0.000014	-0.001125 0.993504 0.994404 -0.001149	-0.009000 0.985882 0.991911 0.001135	0.012820 0.993051 0.994511 0.010721	0 0.000000 9999
9 22	19 20	9 22	0.084419 0.927161 0.948278 -0.012616	0.009337 0.991970 0.968482 0.009918	0.012000 0.971562 0.993836 0.008416	0.011982 0.970728 0.993176 0.008109	-0.029327 0.982165 0.984969 -0.007493	-0.023927 0.993035 0.976989 -0.018100	0.005235 0.991621 0.993102 0.010425	0.018421 0.990485 0.977573 0.003595	-0.003084 0.992822 0.995112 -0.005116	0.014159 0.991561 0.981954 0.007287	-0.008397 0.993504 0.994679 -0.007000	-0.019300 0.985882 0.985680 -0.003301	-0.010320 0.993051 0.996319 -0.010708	0 0.000000 9999
9 23	19 20	9 23	0.128844 0.927161 0.898519 -0.006393	0.028437 0.991970 0.979271 0.031625	0.027572 0.971562 0.969328 0.009102	0.028564 0.970728 0.972135 0.012369	0.017619 0.982165 0.989646 0.002487	0.018032 0.993035 0.995121 0.019446	-0.007704 0.991621 0.992465 -0.003450	0.006472 0.990485 0.993334 0.002923	-0.000138 0.992822 0.993122 0.001040	0.024834 0.991561 0.989677 0.015759	0.020728 0.993504 0.990827 0.020443	0.028485 0.985882 0.990947 0.023677	0.007413 0.993051 0.993738 0.005011	0 0.000000 9999
9 24	19 20	9 24	0.144552 0.927161 0.899822 0.009621	0.021446 0.991970 0.991806 0.019999	-0.008101 0.971562 0.992169 -0.002650	-0.007340 0.970728 0.989295 -0.004113	-0.022088 0.982165 0.990084 -0.011747	-0.004898 0.993035 0.994985 -0.007241	-0.028488 0.991621 0.979330 -0.012902	0.004692 0.990485 0.988860 0.011312	-0.011729 0.992822 0.987244 -0.015466	-0.025881 0.991561 0.978538 -0.011707	0.004545 0.993504 0.992748 0.007770	-0.019588 0.985882 0.983660 -0.007881	-0.002379 0.993051 0.995164 -0.004527	8 -0.012198 9999
9 25	19 18	9 25	0.122475 0.927161 0.927837 0.014449	-0.017148 0.991970 0.986854 -0.015138	-0.003993 0.971562 0.992967 0.001160	0.001645 0.970728 0.993898 0.004851	-0.022894 0.982165 0.991505 -0.010483	0.001901 0.993035 0.993847 -0.003227	-0.025292 0.991621 0.983800 -0.017205	-0.004764 0.990485 0.990309 -0.000549	-0.005431 0.992822 0.991306 -0.005433	0.003470 0.991561 0.992857 0.006818	0.013504 0.993504 0.994537 0.015370	-0.004613 0.985882 0.994606 0.001682	-0.001569 0.993051 0.995182 -0.003489	6 -0.015767 9999
9 26	19 20	9 26	0.102852 0.927161 0.930988 -0.008028	0.016494 0.991970 0.975420 0.017542	-0.002080 0.971562 0.989235 -0.004380	-0.002366 0.970728 0.989199 -0.005359	0.006843 0.982165 0.990684 -0.004658	-0.008230 0.993035 0.993694 -0.007803	0.020941 0.991621 0.991781 0.014976	0.020477 0.990485 0.981711 0.008688	-0.001104 0.992822 0.994734 -0.001102	-0.001795 0.991561 0.995237 -0.006999	0.015382 0.993504 0.972522 0.017200	-0.009004 0.985882 0.987526 0.001028	0.002612 0.993051 0.995889 0.001498	0 0.000000 9999
9 27	19 20	9 27	0.117207 0.927161 0.892983 0.004220	-0.008802 0.991970 0.986750 -0.012603	0.069255 0.971562 0.949171 0.044069	0.069039 0.970728 0.952012 0.047955	0.024649 0.982165 0.992627 0.020163	-0.004916 0.993035 0.991890 -0.004534	0.000844 0.991621 0.991748 -0.000399	0.002675 0.990485 0.991115 0.000791	0.003114 0.992822 0.991579 0.005119	-0.013892 0.991561 0.992071 -0.019482	-0.007091 0.993504 0.991616 -0.008515	0.030690 0.985882 0.977098 0.012461	0.007475 0.993051 0.993172 0.007963	4 0.009224 9999
9 28	19 20	9 28	0.112646 0.927161 0.917792 -0.010077	0.004022 0.991970 0.994816 0.002411	-0.054182 0.971562 0.974110 -0.030900	-0.055753 0.970728 0.976075 -0.033067	0.043133 0.982165 0.978822 0.019737	0.001071 0.993035 0.984813 -0.005447	0.047167 0.991621 0.971829 0.033272	-0.024892 0.990485 0.992493 -0.024786	0.015711 0.992822 0.993299 0.014566	0.002784 0.991561 0.994502 -0.003745	-0.003562 0.993504 0.990573 -0.002338	0.031161 0.985882 0.981117 0.016142	0.009722 0.993051 0.995199 0.009030	0 0.000000 9999
9 29	19 19	9 29	0.126841 0.927161 0.912397 0.009024	-0.011925 0.991970 0.994212 -0.012107	-0.009846 0.971562 0.973605 -0.008179	-0.009756 0.970728 0.974394 -0.007573	0.026224 0.982165 0.985635 0.008468	-0.019681 0.993035 0.989312 -0.024182	-0.016545 0.991621 0.988376 -0.018043	-0.018589 0.990485 0.994620 -0.017834	-0.011816 0.992822 0.994434 -0.013043	0.004848 0.991561 0.992498 -0.002784	0.002428 0.993504 0.980169 -0.001573	-0.022835 0.985882 0.991138 -0.023035	-0.002006 0.993051 0.996030 -0.002251	6 -0.012760 9999
9 30	19 11	9 30	0.095471 0.927161 0.941609 -0.016338	-0.012434 0.991970 0.993317 -0.011084	-0.000535 0.971562 0.995360 0.002550	-0.000681 0.970728 0.994462 0.002979	-0.024516 0.982165 0.986910 -0.016597	0.002349 0.993035 0.991475 0.001238	0.012577 0.991621 0.986809 0.009670	-0.006931 0.990485 0.992626 -0.003713	0.001935 0.992822 0.990770 0.000164	-0.007330 0.991561 0.987794 -0.003459	0.008364 0.993504 0.992507 0.010507	-0.000866 0.985882 0.993248 0.001586	0.004730 0.993051 0.994663 0.003159	0 0.000000 9999
9 31	19 20	9 31	0.166919 0.927161 0.897310 0.025367	0.000976 0.991970 0.993504 0.003010	0.002574 0.971562 0.990418 0.003933	0.000990 0.970728 0.991807 0.003886	-0.017276 0.982165 0.989812 -0.006916	0.019972 0.993035 0.986866 0.015084	0.007573 0.991621 0.990601 0.009150	-0.007804 0.990485 0.989803 -0.002094	0.013624 0.992822 0.992399 0.013956	-0.002145 0.991561 0.991055 0.001618	0.013483 0.993504 0.992771 0.015014	-0.006135 0.985882 0.992624 -0.003503	-0.013670 0.993051 0.993714 -0.010813	0 0.025367 9999
9 32	19 20	9 32	0.135493 0.927161 0.901725 -0.002150	-0.001721 0.991970 0.993330 -0.001964	-0.043970 0.971562 0.972791 -0.034235	-0.043651 0.970728 0.975451 -0.034672	0.065845 0.982165 0.975967 0.041269	0.007115 0.993035 0.989696 0.002367	0.045107 0.991621 0.976431 0.031701	0.007760 0.990485 0.989845 0.003379	-0.017641 0.992822 0.994983 -0.019993	0.037036 0.991561 0.992099 0.028452	0.008351 0.993504 0.993668 0.007749	0.022483 0.985882 0.986765 0.009754	0.007444 0.993051 0.996657 0.005915	0 0.000000 9999
9 33	19 20	9 33	0.148181 0.927161 0.892625 0.018659	-0.001922 0.991970 0.990270 0.000201	-0.012124 0.971562 0.972108 -0.028660	-0.016441 0.970728 0.973011 -0.030539	0.020472 0.982165 0.990820 0.007152	-0.001441 0.993035 0.989709 -0.003889	-0.003225 0.991621 0.989659 -0.001750	-0.006246 0.990485 0.991012 -0.009103	0.019904 0.992822 0.990963 0.019633	0.017210 0.991561 0.990199 0.008975	-0.016483 0.993504 0.989429 -0.019442	-0.028256 0.985882 0.988989 -0.015047	0.006768 0.993051 0.991969 0.010297	3 -0.023871 9999
9 34	19 19	9 34	0.171272 0.927161 0.920212 0.047362	0.024704 0.991970 0.992011 0.023112	-0.014036 0.971562 0.996890 -0.014049	-0.011484 0.970728 0.997877 -0.012366	-0.001140 0.982165 0.992628 0.003360	-0.008498 0.993035 0.994562 -0.005900	-0.017344 0.991621 0.983517 -0.005146	-0.011612 0.990485 0.992057 -0.008457	0.022569 0.992822 0.993504 0.022047	-0.021525 0.991561 0.984646 -0.010769	-0.041180 0.993504 0.991465 -0.038353	0.011990 0.985882 0.993148 0.012031	0.031361 0.993051 0.993569 0.031746	0 0.047362 68
9 35	19 20	9 35	0.133367 0.927161 0.951207 0.049368	0.020718 0.991970 0.987044 0.019893	-0.004877 0.971562 0.992217 -0.016524	0.059188 0.970728 0.981987 0.027825	-0.029097 0.982165 0.992877 -0.022049	0.012890 0.993035 0.992791 0.013576	-0.024492 0.991621 0.994156 -0.020250	-0.006560 0.990485 0.990490 -0.003137	-0.012390 0.992822 0.988978 -0.011551	0.008827 0.991561 0.992930 0.005162	0.033489 0.993504 0.995623 0.034173	-0.015152 0.985882 0.992524 -0.013784	0.020553 0.993051 0.996834 0.021014	0 0.049368 61
9 36	19 20	9 36	0.118428 0.927161 0.935728 0.001942	0.004842 0.991970 0.977881 0.002526	-0.031962 0.971562 0.988791 -0.040832	-0.032220 0.970728 0.989398 -0.039919	-0.011893 0.982165 0.993412 -0.006639	-0.035983 0.993035 0.981093 -0.032373	0.010598 0.991621 0.992841 0.008128	0.006147 0.990485 0.980202 -0.002150	-0.000342 0.992822 0.992307 -0.000239	0.003559 0.991561 0.995244 -0.000717	-0.021165 0.993504 0.991903 -0.019756	-0.012622 0.985882 0.988729 -0.004665	0.001921 0.993051 0.992783 0.002067	2 -0.008905 9999
9 37	19 20	9 37	0.141494 0.927161 0.908478 0.000603	0.009370 0.991970 0.990726 0.009600	-0.048342 0.971562 0.983402 -0.044241	-0.048301 0.970728 0.986368 -0.046593	-0.000343 0.982165 0.993048 -0.001050	-0.006993 0.993035 0.992452 -0.006521	0.003942 0.991621 0.991327 0.005682	0.026876 0.990485 0.986831 0.017770	-0.005663 0.992822 0.989673 -0.003391	-0.003286 0.991561 0.993032 -0.008423	0.009325 0.993504 0.992988 0.010667	0.019699 0.985882 0.984783 0.007786	-0.000036 0.993051 0.995551 0.000808	3 -0.005301 9999
9 38	19 20	9 38	0.158962 0.927161 0.897366 0.016844	-0.006609 0.991970 0.988646 -0.005831	-0.057428 0.971562 0.980696 -0.050360	-0.058699 0.970728 0.980995 -0.051054	0.034286 0.982165 0.981206 0.009190	0.006676 0.993035 0.993996 0.004197	0.031932 0.991621 0.987063 0.022535	0.019945 0.990485 0.982715 0.007971	-0.021209 0.992822 0.990776 -0.024557	0.033123 0.991561 0.990690 0.025768	-0.008801 0.993504 0.993261 -0.005657	0.018386 0.985882 0.985570 0.010504	-0.020599 0.993051 0.994159 -0.019164	3 -0.029325 9999
9 39	19 20	9 39	0.162681 0.927161 0.905512 0.024906	-0.012024 0.991970 0.990476 -0.008640	-0.044936 0.971562 0.989437 -0.039436	-0.045893 0.970728 0.991685 -0.044155	-0.013114 0.982165 0.993547 -0.011694	0.017427 0.993035 0.992355 0.018721	-0.000056 0.991621 0.993625 0.001077	0.034705 0.990485 0.990306 0.030953	-0.012859 0.992822 0.992279 -0.012897	0.015584 0.991561 0.992896 0.011173	0.008723 0.993504 0.993958 0.010166	-0.001814 0.985882 0.990407 0.003437	-0.002084 0.993051 0.995799 -0.002769	3 -0.033162 204
9 40	19 20	9 40	0.164065 0.927161 0.896101 0.021236	-0.000970 0.991970 0.990025 0.001181	-0.028121 0.971562 0.986895 -0.016108	-0.028043 0.970728 0.986892 -0.015428	-0.004567 0.982165 0.992829 -0.004413	0.015588 0.993035 0.991914 0.014847	0.022011 0.991621 0.992619 0.017971	-0.001456 0.990485 0.991993 -0.000278	-0.018021 0.992822 0.994123 -0.019427	0.030022 0.991561 0.992504 0.025238	0.003157 0.993504 0.993227 0.004300	0.009024 0.985882 0.992721 0.005169	0.005602 0.993051 0.994622 0.004110	9 0.023151 9999
9 41	19 20	9 41	0.155224 0.927161 0.910400 0.020752	0.010024 0.991970 0.974518 0.007937	-0.013510 0.971562 0.990702 -0.015969	-0.014747 0.970728 0.989500 -0.018080	0.011842 0.982165 0.993671 0.008432	0.000315 0.993035 0.994006 -0.000919	0.008897 0.991621 0.992982 0.006959	0.014808 0.990485 0.993466 0.011588	-0.006987 0.992822 0.993319 -0.009237	0.020759 0.991561 0.993962 0.020082	0.004526 0.993504 0.989425 0.008009	-0.032036 0.985882 0.987319 -0.017268	0.024158 0.993051 0.995405 0.023705	0 0.020752 9999
9 42	19 20	9 42	0.153021 0.927161 0.919187 0.023107	0.008255 0.991970 0.989495 0.009074	-0.000457 0.971562 0.988085 0.004428	0.001681 0.970728 0.988531 0.007089	0.011764 0.982165 0.989940 -0.000396	-0.016013 0.993035 0.991685 -0.014606	0.014705 0.991621 0.991385 0.008575	0.024888 0.990485 0.988787 0.021036	-0.005102 0.992822 0.994838 -0.005178	0.021766 0.991561 0.992936 0.015519	-0.034874 0.993504 0.989581 -0.036583	-0.027498 0.985882 0.991541 -0.031200	-0.000143 0.993051 0.993923 -0.001106	0 0.023107 9999
9 43	19 20	9 43	0.149931 0.927161 0.909090 0.019814	0.022992 0.991970 0.989505 0.020282	0.016144 0.971562 0.977882 0.020614	0.016189 0.970728 0.978623 0.021961	0.033531 0.982165 0.990857 0.021799	-0.003348 0.993035 0.992671 -0.001791	0.015144 0.991621 0.993414 0.013728	0.010607 0.990485 0.987871 0.003866	0.009757 0.992822 0.993964 0.009125	0.031050 0.991561 0.991088 0.025384	0.011600 0.993504 0.989359 0.010729	-0.001298 0.985882 0.992360 -0.004762	-0.006615 0.993051 0.995116 -0.007883	9 0.022427 9999
9 44	19 20	9 44	0.132224 0.927161 0.884448 0.000813	-0.006431 0.991970 0.990309 -0.006553	-0.032332 0.971562 0.973061 -0.030307	-0.027840 0.970728 0.971336 -0.025912	0.001518 0.982165 0.991080 -0.006318	-0.006095 0.993035 0.986230 -0.005627	-0.021067 0.991621 0.991965 -0.014750	0.020404 0.990485 0.984695 0.010616	-0.026533 0.992822 0.993091 -0.027628	0.015995 0.991561 0.993772 0.013471	-0.006048 0.993504 0.977813 -0.006364	-0.022736 0.985882 0.987564 -0.015318	0.009060 0.993051 0.994312 0.006901	2 -0.004964 9999
9 45	19 19	9 45	0.166369 0.927161 0.920244 0.038443	-0.030010 0.991970 0.988532 -0.029098	-0.008703 0.971562 0.989172 -0.005507	-0.009644 0.970728 0.991404 -0.007102	0.003325 0.982165 0.991568 -0.006965	-0.010433 0.993035 0.994362 -0.008688	-0.023418 0.991621 0.992173 -0.020027	-0.006216 0.990485 0.991921 -0.008194	-0.006357 0.992822 0.993484 -0.004119	0.012783 0.991561 0.993508 0.010598	0.005431 0.993504 0.983404 0.001757	-0.049293 0.985882 0.983382 -0.035661	-0.013935 0.993051 0.994269 -0.016717	0 0.038443 120
9 46	19 15	9 46	0.152803 0.927161 0.921989 0.024693	-0.010082 0.991970 0.989904 -0.012068	-0.001565 0.971562 0.996301 -0.000467	-0.001572 0.970728 0.994806 -0.002958	0.017470 0.982165 0.992345 0.019213	0.003221 0.993035 0.993140 0.007535	-0.011309 0.991621 0.989063 -0.003022	0.019387 0.990485 0.989458 0.024831	-0.001685 0.992822 0.979385 -0.002888	0.003177 0.991561 0.989268 0.010008	0.010141 0.993504 0.995894 0.008948	-0.001356 0.985882 0.993822 0.001480	0.003245 0.993051 0.993290 -0.000048	7 0.024762 9999
9 47	19 20	9 47	0.138187 0.927161 0.902289 0.026869	-0.014070 0.991970 0.986354 -0.013591	-0.012839 0.971562 0.955351 -0.005065	-0.010977 0.970728 0.948081 -0.002084	0.033215 0.982165 0.989864 0.021160	0.002518 0.993035 0.993960 0.003731	0.017767 0.991621 0.990846 0.011651	0.019516 0.990485 0.990743 0.016842	-0.026153 0.992822 0.991138 -0.029919	-0.009549 0.991561 0.991981 -0.014048	-0.005966 0.993504 0.988345 -0.002341	0.031642 0.985882 0.977827 0.022566	-0.015185 0.993051 0.995562 -0.015845	8 -0.028353 9999
9 48	19 20	9 48	0.150104 0.927161 0.921009 0.026462	0.027602 0.991970 0.993550 0.028419	0.004429 0.971562 0.988186 0.006626	0.005435 0.970728 0.987889 0.005809	-0.010997 0.982165 0.993786 -0.002231	-0.000271 0.993035 0.991973 0.002145	-0.024578 0.991621 0.985333 -0.011755	-0.006548 0.990485 0.992427 -0.000851	-0.001316 0.992822 0.991796 -0.005300	-0.022407 0.991561 0.992475 -0.016141	0.005185 0.993504 0.987303 0.007340	-0.015777 0.985882 0.986502 -0.007769	0.011377 0.993051 0.991493 0.009649	0 0.026462 9999
9 49	19 20	9 49	0.180048 0.927161 0.917686 0.062132	-0.003815 0.991970 0.987948 -0.002543	-0.063160 0.971562 0.980807 -0.068686	-0.078013 0.970728 0.982380 -0.077074	-0.005188 0.982165 0.991064 -0.006868	0.003312 0.993035 0.994327 0.005606	0.007876 0.991621 0.993132 0.003946	0.000671 0.990485 0.990955 -0.004582	-0.018148 0.992822 0.989079 -0.015616	0.016204 0.991561 0.992398 0.011406	-0.004219 0.993504 0.990139 -0.001771	-0.068010 0.985882 0.983609 -0.062810	-0.022248 0.993051 0.992978 -0.018333	3 -0.069201 25
9 50	19 9	9 50	0.120475 0.927161 0.930002 0.003347	0.012801 0.991970 0.987906 0.011866	-0.005907 0.971562 0.705632 0.000315	-0.000050 0.970728 0.975377 0.001560	-0.060814 0.982165 0.986806 -0.046658	0.006124 0.993035 0.991677 0.011140	-0.005140 0.991621 0.987264 0.003532	-0.056130 0.990485 0.981243 -0.047056	-0.000227 0.992822 0.985302 -0.000149	-0.021698 0.991561 0.990449 -0.013827	0.002891 0.993504 0.993073 0.002749	-0.006451 0.985882 0.747328 -0.001218	0.007924 0.993051 0.993692 0.005337	7 -0.012550 9999
9 51	19 20	9 51	0.139295 0.927161 0.929507 0.020573	-0.026343 0.991970 0.990978 -0.025850	0.004418 0.971562 0.983743 -0.000575	-0.000555 0.970728 0.984894 -0.003908	0.047649 0.982165 0.987209 0.030004	0.013349 0.993035 0.993155 0.015809	0.022923 0.991621 0.986497 0.013840	0.027950 0.990485 0.985176 0.018607	0.012798 0.992822 0.992659 0.015450	0.031292 0.991561 0.991661 0.026875	0.000091 0.993504 0.985299 -0.000546	-0.002679 0.985882 0.992790 -0.001199	0.010388 0.993051 0.995341 0.010537	4 0.024845 9999
9 52	19 20	9 52	0.124661 0.927161 0.927890 0.010712	0.011573 0.991970 0.988688 0.010760	0.023828 0.971562 0.977193 -0.000114	0.025124 0.970728 0.979716 0.001679	0.025011 0.982165 0.994306 0.021196	-0.011349 0.993035 0.993061 -0.010442	0.001286 0.991621 0.993033 0.004478	0.011396 0.990485 0.994241 0.010327	-0.001174 0.992822 0.995505 -0.001266	0.005520 0.991561 0.993294 0.000539	0.014478 0.993504 0.993392 0.013089	0.002246 0.985882 0.989893 -0.008128	-0.007094 0.993051 0.995857 -0.006180	4 0.015068 9999
9 53	19 12	9 53	0.097028 0.927161 0.954810 0.016259	0.005678 0.991970 0.990968 0.004922	-0.002232 0.971562 0.711149 0.011589	-0.000376 0.970728 0.999697 0.000608	-0.044538 0.982165 0.985663 -0.028369	0.020391 0.993035 0.988090 0.014494	0.021108 0.991621 0.986232 0.011021	-0.000525 0.990485 0.991906 0.005107	-0.011671 0.992822 0.987956 -0.010768	-0.001063 0.991561 0.992945 0.002573	-0.010937 0.993504 0.987348 -0.011870	-0.004785 0.985882 0.762620 0.005535	0.006935 0.993051 0.995064 0.007826	4 -0.021477 9999
9 54	19 16	9 54	0.079856 0.927161 0.967691 0.023369	-0.008223 0.991970 0.980589 -0.008018	0.085054 0.971562 0.969515 0.069744	0.083287 0.970728 0.981094 0.067040	-0.029355 0.982165 0.990619 -0.020496	0.019728 0.993035 0.993692 0.018871	-0.026635 0.991621 0.992318 -0.022379	-0.016022 0.990485 0.989803 -0.012655	-0.017289 0.992822 0.984067 -0.014056	0.000352 0.991561 0.996247 -0.003281	-0.003953 0.993504 0.985341 -0.003647	0.017727 0.985882 0.968908 0.001635	-0.010542 0.993051 0.996548 -0.010645	0 0.023369 9999
9 55	19 19	9 55	0.152989 0.927161 0.929667 0.036303	-0.004440 0.991970 0.982569 -0.002997	0.030967 0.971562 0.971732 0.009112	0.030482 0.970728 0.973663 0.010383	0.054250 0.982165 0.978696 0.031020	0.010114 0.993035 0.993410 0.009267	0.010895 0.991621 0.993077 0.006565	0.002730 0.990485 0.994664 0.001630	-0.006091 0.992822 0.993489 -0.009639	0.037844 0.991561 0.991824 0.033318	0.004911 0.993504 0.993767 0.002448	0.015780 0.985882 0.981248 -0.000113	0.031001 0.993051 0.996210 0.028670	0 0.036303 150
9 56	19 20	9 56	0.085406 0.927161 0.900566 -0.009656	-0.011970 0.991970 0.985608 -0.009701	0.030335 0.971562 0.967101 0.010567	0.027384 0.970728 0.967445 0.007651	0.009881 0.982165 0.987973 -0.003583	-0.030855 0.993035 0.984157 -0.034902	-0.003211 0.991621 0.987032 -0.012369	-0.020107 0.990485 0.992265 -0.023588	0.014780 0.992822 0.994979 0.014927	0.000551 0.991561 0.989460 -0.007856	-0.006238 0.993504 0.987789 -0.005192	0.016313 0.985882 0.969326 0.012069	0.012407 0.993051 0.992854 0.009018	0 0.000000 9999
9 57	19 17	9 57	0.093392 0.927161 0.950082 -0.000325	0.004514 0.991970 0.992764 0.003329	-0.000009 0.971562 0.991046 -0.012579	-0.002114 0.970728 0.991922 -0.010470	-0.022526 0.982165 0.992441 -0.012528	-0.011191 0.993035 0.991166 -0.016514	0.000169 0.991621 0.991020 -0.000149	-0.000814 0.990485 0.989786 0.005759	0.001860 0.992822 0.993466 -0.001126	-0.002355 0.991561 0.987303 0.005879	-0.000234 0.993504 0.996853 0.000813	-0.000260 0.985882 0.987364 0.007002	0.009309 0.993051 0.992553 0.006509	0 0.000000 9999
9 58	19 20	9 58	0.106027 0.927161 0.906480 -0.012122	-0.001787 0.991970 0.981807 -0.000006	-0.015337 0.971562 0.984439 -0.008595	-0.015067 0.970728 0.986127 -0.010912	0.009068 0.982165 0.992083 0.001257	-0.016478 0.993035 0.991739 -0.020507	0.011001 0.991621 0.985974 0.004771	0.010513 0.990485 0.992099 0.008380	-0.000976 0.992822 0.995511 -0.003104	0.032418 0.991561 0.990642 0.026395	0.003651 0.993504 0.993233 0.004462	-0.019895 0.985882 0.992600 -0.016476	0.000390 0.993051 0.995219 -0.001316	0 0.000000 9999
9 59	19 20	9 59	0.114298 0.927161 0.894513 -0.015350	-0.010083 0.991970 0.983922 -0.010314	-0.017499 0.971562 0.983151 -0.011682	-0.017064 0.970728 0.982872 -0.010530	0.024398 0.982165 0.990787 0.010777	-0.004693 0.993035 0.993076 -0.007999	0.030412 0.991621 0.986449 0.022198	-0.002294 0.990485 0.991509 -0.007196	0.001609 0.992822 0.993364 -0.000243	0.008037 0.991561 0.991480 0.001210	0.008388 0.993504 0.993680 0.006843	0.002674 0.985882 0.993940 0.004761	0.001461 0.993051 0.993241 -0.000301	0 0.000000 9999
9 60	19 20	9 60	0.150528 0.927161 0.880660 0.012871	-0.001204 0.991970 0.970178 0.002568	0.007238 0.971562 0.984386 0.018470	0.005189 0.970728 0.985276 0.020060	0.019414 0.982165 0.989812 0.007771	0.002711 0.993035 0.984259 -0.000000	0.006606 0.991621 0.982823 -0.004128	-0.002599 0.990485 0.987855 -0.000455	-0.003043 0.992822 0.991557 -0.005715	0.006615 0.991561 0.988183 -0.002146	-0.004077 0.993504 0.990042 -0.003169	-0.024953 0.985882 0.989024 -0.023762	0.011149 0.993051 0.991417 0.008991	0 0.012871 9999
9 61	19 20	9 61	0.127740 0.927161 0.901962 0.011607	-0.014865 0.991970 0.970341 -0.015431	0.019336 0.971562 0.993780 0.008186	0.019476 0.970728 0.992934 0.009427	0.002423 0.982165 0.991799 -0.001067	-0.006476 0.993035 0.981408 -0.000912	0.004527 0.991621 0.989685 -0.005599	0.030007 0.990485 0.981669 0.021242	-0.001596 0.992822 0.984239 -0.003619	0.010213 0.991561 0.990257 0.003158	0.013523 0.993504 0.990300 0.014151	-0.034278 0.985882 0.986474 -0.019381	-0.002078 0.993051 0.993741 -0.003018	7 0.015702 9999
9 62	19 20	9 62	0.172842 0.927161 0.864901 0.023989	0.008234 0.991970 0.975652 0.007653	-0.010999 0.971562 0.990471 -0.006797	-0.011104 0.970728 0.990118 -0.006708	0.021816 0.982165 0.987583 0.015145	-0.005391 0.993035 0.989353 -0.003952	0.000508 0.991621 0.990302 -0.005655	0.031442 0.990485 0.983306 0.026042	0.007989 0.992822 0.982836 0.008100	0.035955 0.991561 0.989793 0.029059	0.017769 0.993504 0.974260 0.013373	-0.032435 0.985882 0.984689 -0.021199	0.001555 0.993051 0.995609 0.000484	9 0.026403 9999
9 63	19 20	9 63	0.152547 0.927161 0.864034 0.004069	0.012881 0.991970 0.981888 0.014636	-0.011400 0.971562 0.990073 -0.004479	-0.010342 0.970728 0.990318 -0.002978	0.023886 0.982165 0.987672 0.008133	-0.032495 0.993035 0.990270 -0.029154	0.014302 0.991621 0.988954 0.009651	0.025151 0.990485 0.982165 0.021144	0.000090 0.992822 0.994359 -0.000705	0.024655 0.991561 0.989290 0.016102	0.019122 0.993504 0.970132 0.016401	0.013868 0.985882 0.987646 0.019421	0.009386 0.993051 0.993840 0.010058	7 0.009276 9999
9 64	19 20	9 64	0.110239 0.927161 0.888539 -0.003054	-0.018997 0.991970 0.992013 -0.018828	-0.007777 0.971562 0.991780 -0.008043	-0.007184 0.970728 0.992606 -0.007595	0.021092 0.982165 0.988088 0.007315	-0.024508 0.993035 0.978344 -0.021101	0.023600 0.991621 0.980883 0.012079	0.017662 0.990485 0.979530 0.002321	0.004632 0.992822 0.993843 0.002728	0.006041 0.991561 0.990646 -0.001564	-0.002936 0.993504 0.991791 -0.002442	-0.043311 0.985882 0.988720 -0.030383	-0.003761 0.993051 0.995216 -0.005166	0 0.000000 9999
9 65	19 20	9 65	0.158360 0.927161 0.885902 0.019280	-0.004998 0.991970 0.992272 -0.001304	-0.002698 0.971562 0.982091 0.003382	-0.002721 0.970728 0.982245 0.002328	0.011382 0.982165 0.982872 -0.007084	0.003756 0.993035 0.993809 0.003046	-0.009702 0.991621 0.990605 -0.009273	-0.005826 0.990485 0.988029 -0.012201	-0.008289 0.992822 0.992894 -0.009670	0.007577 0.991561 0.991780 0.004879	-0.014317 0.993504 0.983746 -0.017664	-0.019936 0.985882 0.994687 -0.018068	-0.006216 0.993051 0.994399 -0.007696	0 0.019280 9999
9 66	19 20	9 66	0.118646 0.927161 0.902591 -0.011591	0.000358 0.991970 0.988391 0.003900	-0.007650 0.971562 0.994207 -0.005505	-0.009111 0.970728 0.993936 -0.003995	-0.023852 0.982165 0.981471 -0.010971	-0.004196 0.993035 0.990756 -0.000357	-0.005573 0.991621 0.988618 -0.001975	-0.011879 0.990485 0.989267 -0.012495	-0.006317 0.992822 0.982429 -0.005094	-0.002125 0.991561 0.991314 -0.003953	0.010561 0.993504 0.993263 0.010464	-0.008781 0.985882 0.991775 -0.001933	-0.006727 0.993051 0.995371 -0.007117	0 0.000000 9999
9 67	19 19	9 67	0.103457 0.927161 0.930068 0.005422	0.011374 0.991970 0.992944 0.012599	0.003875 0.971562 0.994547 0.007405	0.000559 0.970728 0.995357 0.003326	-0.006878 0.982165 0.991490 -0.000244	-0.005255 0.993035 0.994448 -0.002983	-0.021702 0.991621 0.983333 -0.012766	-0.020316 0.990485 0.984803 -0.013165	0.016469 0.992822 0.994302 0.014566	-0.012292 0.991561 0.983954 -0.003085	0.007276 0.993504 0.991756 0.007403	-0.008666 0.985882 0.991937 -0.003906	0.002734 0.993051 0.989249 0.000206	8 0.008887 9999
9 68	19 19	9 68	0.148370 0.927161 0.907810 0.018406	-0.005663 0.991970 0.990039 -0.005845	-0.008428 0.971562 0.981598 -0.011229	-0.008076 0.970728 0.981606 -0.011342	0.038928 0.982165 0.980661 0.025670	0.007200 0.993035 0.991203 0.004365	-0.003061 0.991621 0.989322 -0.004486	0.001273 0.990485 0.988133 -0.000250	-0.011365 0.992822 0.991845 -0.011084	0.022711 0.991561 0.989588 0.019647	0.005500 0.993504 0.984252 0.002528	-0.024173 0.985882 0.991309 -0.018309	0.004423 0.993051 0.992059 0.005776	4 0.021737 9999
9 69	19 19	9 69	0.106133 0.927161 0.900806 -0.000249	0.003766 0.991970 0.989291 0.004347	0.004028 0.971562 0.990154 0.014454	0.004432 0.970728 0.989954 0.014294	0.018839 0.982165 0.988365 0.012843	-0.006212 0.993035 0.992216 -0.004710	-0.003109 0.991621 0.987531 0.006088	-0.001570 0.990485 0.992335 -0.000858	0.047607 0.992822 0.991919 0.049108	0.014022 0.991561 0.993000 0.010513	-0.014582 0.993504 0.973224 -0.016442	-0.021135 0.985882 0.979323 -0.002980	0.016835 0.993051 0.994534 0.017603	0 0.000000 9999
9 70	19 19	9 70	0.128643 0.927161 0.909722 -0.005622	0.008810 0.991970 0.983848 0.013157	-0.008519 0.971562 0.987381 -0.008393	-0.009246 0.970728 0.988547 -0.006936	-0.000961 0.982165 0.986418 0.009018	-0.005092 0.993035 0.994039 -0.004342	-0.025204 0.991621 0.981263 -0.011097	-0.006416 0.990485 0.990876 -0.002891	0.026456 0.992822 0.991935 0.023697	-0.017905 0.991561 0.981518 -0.004375	-0.005801 0.993504 0.987022 -0.004203	-0.007087 0.985882 0.990172 0.004232	0.030386 0.993051 0.994126 0.029182	0 0.000000 9999
9 71	19 20	9 71	0.116816 0.927161 0.916356 0.006926	-0.022901 0.991970 0.984660 -0.025721	0.014952 0.971562 0.984156 -0.003325	0.019914 0.970728 0.983450 -0.002165	-0.009060 0.982165 0.993013 -0.013544	-0.019953 0.993035 0.990054 -0.019629	-0.011771 0.991621 0.989676 -0.014253	-0.011961 0.990485 0.992860 -0.015154	0.001674 0.992822 0.994403 -0.001948	0.003729 0.991561 0.994744 0.000835	-0.003193 0.993504 0.991355 -0.003384	0.006371 0.985882 0.983909 -0.006208	0.006126 0.993051 0.995324 0.008044	1 -0.013347 9999
9 72	19 19	9 72	0.103446 0.927161 0.931733 0.008249	-0.005451 0.991970 0.977670 -0.009093	-0.017183 0.971562 0.992188 -0.016094	-0.013509 0.970728 0.991699 -0.010742	-0.013994 0.982165 0.990571 -0.003223	-0.021280 0.993035 0.983306 -0.017211	0.000947 0.991621 0.987591 -0.005779	0.015804 0.990485 0.982736 0.003027	0.000692 0.992822 0.995328 -0.000099	0.000934 0.991561 0.992501 -0.001594	-0.017205 0.993504 0.991580 -0.017945	-0.049634 0.985882 0.985834 -0.037623	-0.001403 0.993051 0.996312 -0.001459	2 -0.011522 9999
9 73	19 20	9 73	0.155922 0.927161 0.902777 0.019132	-0.003136 0.991970 0.991234 -0.002455	-0.011781 0.971562 0.989576 -0.021583	-0.012188 0.970728 0.989302 -0.020379	-0.014004 0.982165 0.988396 -0.007235	0.003060 0.993035 0.991843 0.002648	0.001655 0.991621 0.987889 0.011096	-0.002521 0.990485 0.987701 0.002166	0.000859 0.992822 0.994695 0.001673	-0.001935 0.991561 0.991619 0.003363	0.006096 0.993504 0.993687 0.007226	-0.027662 0.985882 0.990266 -0.018006	-0.002817 0.993051 0.996452 -0.002664	2 -0.020321 9999
9 74	19 12	9 74	0.041088 0.927161 0.959644 -0.011734	-0.019658 0.991970 0.965492 -0.022709	-0.017111 0.971562 0.976758 -0.013433	-0.017674 0.970728 0.986143 -0.014069	0.007857 0.982165 0.993534 0.010086	-0.007463 0.993035 0.978439 -0.008093	0.016080 0.991621 0.990870 0.012208	0.035167 0.990485 0.981801 0.028252	0.002199 0.992822 0.985540 0.001704	0.038361 0.991561 0.973946 0.032540	0.010614 0.993504 0.984727 0.009363	-0.031378 0.985882 0.952420 -0.013014	0.010134 0.993051 0.986430 0.000746	0 0.000000 9999
9 75	19 9	9 75	0.063997 0.927161 0.967518 -0.000299	-0.011935 0.991970 0.974218 -0.014836	-0.062710 0.971562 0.866495 -0.020321	-0.050781 0.970728 0.990036 -0.037136	-0.008047 0.982165 0.988942 -0.009535	-0.010973 0.993035 0.979417 -0.008447	-0.021014 0.991621 0.976836 -0.008762	0.012804 0.990485 0.983393 0.000158	-0.009005 0.992822 0.979568 -0.004054	0.006989 0.991561 0.992362 0.002891	0.008396 0.993504 0.930265 0.006367	-0.060598 0.985882 0.776343 -0.015540	0.046158 0.993051 0.986832 0.043527	0 0.000000 9999
9 76	19 17	9 76	0.137304 0.927161 0.914317 0.012808	0.000414 0.991970 0.979371 0.000400	0.031865 0.971562 0.959756 0.006537	0.031482 0.970728 0.970508 0.011880	0.030944 0.982165 0.986254 0.021633	0.023373 0.993035 0.991478 0.022270	0.002088 0.991621 0.990713 -0.005161	0.011037 0.990485 0.991366 0.006530	0.030463 0.992822 0.988950 0.029772	0.015950 0.991561 0.987510 0.007503	0.004540 0.993504 0.988440 0.007268	0.027624 0.985882 0.983914 0.012904	-0.022073 0.993051 0.988167 -0.017809	8 0.019527 9999
9 77	19 5	9 77	0.101380 0.927161 0.939403 -0.004854	-0.017116 0.991970 0.984516 -0.013413	-0.082412 0.971562 0.851133 -0.030889	-0.034175 0.970728 0.996005 -0.026585	-0.074427 0.982165 0.963200 -0.043283	0.003721 0.993035 0.990455 0.003451	-0.016693 0.991621 0.993233 -0.012961	-0.012466 0.990485 0.984219 -0.009668	0.005854 0.992822 0.981946 0.010724	0.001625 0.991561 0.989155 0.001058	0.001948 0.993504 0.887297 0.000829	-0.076229 0.985882 0.778328 -0.025371	-0.016666 0.993051 0.993955 -0.019426	0 0.000000 9999
10 11	20 20	10 11	0.103163 0.908644 0.925716 0.011937	-0.002002 0.994490 0.986903 -0.000495	0.011374 0.960125 0.989591 0.013015	0.011709 0.960716 0.992404 0.007129	-0.015350 0.989826 0.978503 -0.008794	-0.005643 0.985726 0.990255 -0.008121	-0.001570 0.988287 0.993842 0.004235	-0.027386 0.992608 0.988843 -0.030496	-0.006671 0.996505 0.988410 -0.003605	-0.004936 0.994428 0.992044 -0.006839	-0.004942 0.991169 0.993917 -0.002574	-0.035517 0.969538 0.989211 -0.029251	-0.004030 0.993978 0.995500 -0.005385	7 -0.019080 9999
10 12	20 20	10 12	0.094177 0.908644 0.912691 0.007177	-0.011610 0.994490 0.991821 -0.013104	0.012169 0.960125 0.976868 0.010359	0.013455 0.960716 0.977155 0.009009	-0.010163 0.989826 0.984010 -0.015947	-0.005577 0.985726 0.991653 -0.012793	-0.008557 0.988287 0.990760 -0.013615	-0.033152 0.992608 0.989449 -0.034689	-0.001071 0.996505 0.994484 -0.002289	-0.013122 0.994428 0.990291 -0.015784	-0.015336 0.991169 0.991043 -0.012029	0.006379 0.969538 0.990923 -0.000610	-0.005460 0.993978 0.993085 -0.005843	7 -0.015779 9999
10 13	20 12	10 13	0.099461 0.908644 0.928219 0.002619	0.010041 0.994490 0.989306 0.009014	0.084271 0.960125 0.555751 0.028461	0.083839 0.960716 0.975638 0.073457	-0.029322 0.989826 0.989028 -0.023146	-0.005076 0.985726 0.991737 -0.011199	0.007787 0.988287 0.989739 0.006565	-0.007444 0.992608 0.985993 -0.010274	-0.000654 0.996505 0.991605 -0.003185	-0.018179 0.994428 0.987876 -0.016599	0.007161 0.991169 0.993723 0.006054	-0.027452 0.969538 0.589748 -0.002150	-0.001287 0.993978 0.993613 -0.001940	4 -0.007786 9999
10 14	20 16	10 14	0.041252 0.908644 0.958364 -0.017428	-0.005352 0.994490 0.995694 -0.005073	0.003736 0.960125 0.995543 0.000834	0.004128 0.960716 0.994431 -0.000666	-0.000761 0.989826 0.992831 0.005706	0.002476 0.985726 0.990356 -0.003263	-0.002527 0.988287 0.990933 -0.004962	0.006004 0.992608 0.990518 0.004014	0.001344 0.996505 0.989974 -0.000709	-0.016556 0.994428 0.988552 -0.013747	0.000346 0.991169 0.997798 0.001561	-0.003780 0.969538 0.992642 -0.001868	0.011640 0.993978 0.994229 0.012628	0 0.000000 9999
10 15	20 20	10 15	0.055582 0.908644 0.899068 -0.011713	-0.004214 0.994490 0.992383 -0.006272	0.026234 0.960125 0.966648 0.012376	0.027433 0.960716 0.964964 0.015792	0.022829 0.989826 0.982437 0.012846	0.011304 0.985726 0.985382 -0.002679	0.011913 0.988287 0.986265 0.002692	0.003755 0.992608 0.990979 -0.002316	0.006613 0.996505 0.994787 0.006125	0.009804 0.994428 0.990214 0.006087	-0.010399 0.991169 0.989304 -0.004598	-0.004468 0.969538 0.990598 -0.002207	-0.013584 0.993978 0.995340 -0.014396	0 0.000000 9999
10 16	20 20	10 16	0.080056 0.908644 0.907831 -0.005232	-0.014571 0.994490 0.989974 -0.013255	0.009302 0.960125 0.987684 0.011521	0.013392 0.960716 0.984972 0.014662	-0.020272 0.989826 0.978649 -0.014595	0.008559 0.985726 0.994439 0.007380	-0.001692 0.988287 0.989430 0.001706	-0.000481 0.992608 0.991505 -0.004458	-0.002555 0.996505 0.985781 -0.000518	-0.022800 0.994428 0.992608 -0.021583	-0.004301 0.991169 0.994097 -0.003196	-0.020075 0.969538 0.993106 -0.017393	-0.017168 0.993978 0.995380 -0.017355	0 0.000000 9999
10 17	20 10	10 17	0.019788 0.908644 0.964273 -0.006446	0.004584 0.994490 0.987985 0.003614	0.078494 0.960125 0.544056 0.014681	0.005579 0.960716 0.991596 -0.002176	-0.007975 0.989826 0.991659 -0.003221	0.012634 0.985726 0.993218 0.010684	0.001718 0.988287 0.994207 0.003486	0.012855 0.992608 0.985807 0.008651	0.012571 0.996505 0.991187 0.011512	0.001316 0.994428 0.987299 0.002322	0.003063 0.991169 0.998248 0.002631	-0.040152 0.969538 0.568708 -0.015489	0.004758 0.993978 0.993022 0.002007	0 0.000000 9999
10 18	20 19	10 18	0.070422 0.908644 0.916927 -0.001310	0.004354 0.994490 0.990618 0.004637	0.007874 0.960125 0.993907 0.008949	0.019388 0.960716 0.994712 0.016182	-0.020241 0.989826 0.990630 -0.020020	0.001968 0.985726 0.982639 -0.009679	-0.000195 0.988287 0.990937 -0.007528	-0.003446 0.992608 0.993414 -0.004468	0.006223 0.996505 0.990280 0.003894	-0.020146 0.994428 0.988577 -0.019902	0.011147 0.991169 0.994071 0.005123	0.005729 0.969538 0.987515 0.007623	-0.005143 0.993978 0.985753 -0.002327	0 0.000000 9999
10 19	20 20	10 19	0.070393 0.908644 0.887606 0.001876	-0.002055 0.994490 0.992203 -0.002324	-0.005943 0.960125 0.967537 -0.001521	-0.005495 0.960716 0.966790 0.000954	0.017700 0.989826 0.984221 0.009126	0.009721 0.985726 0.993226 0.006407	-0.011362 0.988287 0.991725 -0.007636	0.007921 0.992608 0.992068 0.006938	0.013332 0.996505 0.992234 0.012698	0.005288 0.994428 0.991185 0.003848	-0.022582 0.991169 0.972495 -0.010094	-0.002420 0.969538 0.990510 0.001013	0.008100 0.993978 0.995279 0.004795	8 0.004881 9999
10 20	20 20	10 20	0.087673 0.908644 0.924622 0.005355	-0.000275 0.994490 0.990371 0.000756	0.009835 0.960125 0.977668 0.006739	0.007395 0.960716 0.979298 0.001288	-0.004225 0.989826 0.992910 -0.000852	-0.017003 0.985726 0.990594 -0.015231	-0.012488 0.988287 0.995374 -0.009685	-0.004197 0.992608 0.989430 -0.004023	-0.016086 0.996505 0.988539 -0.015044	-0.003739 0.994428 0.989864 -0.006336	0.015076 0.991169 0.989610 0.015463	0.006386 0.969538 0.991587 0.010123	-0.020998 0.993978 0.992701 -0.019721	10 0.009100 9999
10 21	20 20	10 21	0.078094 0.908644 0.923848 -0.004346	-0.017436 0.994490 0.991432 -0.020442	0.004682 0.960125 0.993476 0.006661	0.004617 0.960716 0.994157 0.004874	0.012719 0.989826 0.985856 0.002867	-0.024767 0.985726 0.986906 -0.020989	0.026928 0.988287 0.983874 0.013993	-0.012585 0.992608 0.982994 -0.012276	0.013470 0.996505 0.993813 0.013550	0.005094 0.994428 0.991914 0.001840	-0.012193 0.991169 0.994404 -0.014028	0.006027 0.969538 0.991911 0.007532	0.011373 0.993978 0.994511 0.009126	0 0.000000 9999
10 22	20 20	10 22	0.069421 0.908644 0.948278 0.013840	0.040660 0.994490 0.968482 0.036557	-0.020756 0.960125 0.993836 -0.013435	-0.017065 0.960716 0.993176 -0.009872	-0.017782 0.989826 0.984969 -0.009092	-0.050156 0.985726 0.976989 -0.034324	-0.020891 0.988287 0.993102 -0.017203	-0.016331 0.992608 0.977573 -0.011375	-0.002219 0.996505 0.995112 -0.003858	-0.000103 0.994428 0.981954 -0.001340	-0.004169 0.991169 0.994679 -0.007249	-0.023491 0.969538 0.985680 -0.008969	-0.006929 0.993978 0.996319 -0.006426	6 -0.015430 9999
10 23	20 20	10 23	0.101940 0.908644 0.898519 0.004878	-0.001657 0.994490 0.979271 0.003000	-0.026185 0.960125 0.969328 -0.012096	-0.026223 0.960716 0.972135 -0.016286	-0.006684 0.989826 0.989646 -0.010803	0.020636 0.985726 0.995121 0.021320	-0.022185 0.988287 0.992465 -0.017684	-0.012468 0.992608 0.993334 -0.013349	0.003412 0.996505 0.993122 0.002979	-0.004961 0.994428 0.989677 -0.007748	-0.023213 0.991169 0.990827 -0.019378	-0.014540 0.969538 0.990947 -0.017164	-0.007745 0.993978 0.993738 -0.008433	6 -0.009288 9999
10 24	20 20	10 24	0.138466 0.908644 0.899822 0.028406	-0.019865 0.994490 0.991806 -0.021860	0.007634 0.960125 0.992169 -0.000147	0.016722 0.960716 0.989295 0.005123	-0.026418 0.989826 0.990084 -0.021987	-0.017672 0.985726 0.994985 -0.019610	-0.035712 0.988287 0.979330 -0.023736	-0.003973 0.992608 0.988860 -0.006945	-0.000952 0.996505 0.987244 -0.005012	-0.007590 0.994428 0.978538 -0.004861	-0.006737 0.991169 0.992748 -0.007384	0.005262 0.969538 0.983660 0.010539	0.012668 0.993978 0.995164 0.012212	0 0.028406 9999
10 25	20 18	10 25	0.054436 0.908644 0.927837 -0.017826	0.014598 0.994490 0.986854 0.012751	-0.005176 0.960125 0.992967 -0.012242	0.006201 0.960716 0.993898 0.004607	-0.005696 0.989826 0.991505 -0.000380	-0.012885 0.985726 0.993847 -0.014316	-0.019494 0.988287 0.983800 -0.008980	0.004079 0.992608 0.990309 -0.000920	0.007902 0.996505 0.991306 0.008707	-0.015484 0.994428 0.992857 -0.014311	0.000013 0.991169 0.994537 -0.004414	0.005426 0.969538 0.994606 0.009252	-0.002185 0.993978 0.995182 -0.002823	0 0.000000 9999
10 26	20 20	10 26	0.100651 0.908644 0.930988 0.019083	-0.011044 0.994490 0.975420 -0.019277	-0.014715 0.960125 0.989235 -0.009606	-0.013716 0.960716 0.989199 -0.008408	-0.004371 0.989826 0.990684 -0.009257	-0.011910 0.985726 0.993694 -0.009222	0.012242 0.988287 0.991781 0.006504	-0.008146 0.992608 0.981711 -0.002858	0.003245 0.996505 0.994734 0.000747	0.013623 0.994428 0.995237 0.011763	0.015911 0.991169 0.972522 0.020245	-0.022785 0.969538 0.987526 -0.015926	0.009261 0.993978 0.995889 0.007476	10 0.019655 9999
10 27	20 20	10 27	0.164922 0.908644 0.892983 0.027768	-0.013593 0.994490 0.986750 -0.012744	-0.033124 0.960125 0.949171 -0.003765	-0.031514 0.960716 0.952012 -0.004083	-0.018180 0.989826 0.992627 -0.018372	-0.006308 0.985726 0.991890 -0.009773	-0.003253 0.988287 0.991748 -0.004063	-0.011693 0.992608 0.991115 -0.011816	-0.000044 0.996505 0.991579 -0.000049	-0.020448 0.994428 0.992071 -0.018235	0.003018 0.991169 0.991616 0.004148	0.008928 0.969538 0.977098 -0.000249	-0.001643 0.993978 0.993172 -0.001240	0 0.027768 9999
10 28	20 20	10 28	0.083621 0.908644 0.917792 -0.002799	0.007735 0.994490 0.994816 0.009576	0.022532 0.960125 0.974110 -0.001983	0.022657 0.960716 0.976075 0.002913	0.015374 0.989826 0.978822 0.001711	0.023065 0.985726 0.984813 0.011312	0.021698 0.988287 0.971829 0.002472	-0.004719 0.992608 0.992493 -0.003876	0.025989 0.996505 0.993299 0.024446	-0.000362 0.994428 0.994502 -0.001250	0.012740 0.991169 0.990573 0.009986	0.006433 0.969538 0.981117 -0.003446	-0.009663 0.993978 0.995199 -0.011976	0 0.000000 9999
10 29	20 19	10 29	0.076055 0.908644 0.912397 -0.008838	-0.001311 0.994490 0.994212 -0.002516	0.005199 0.960125 0.973605 -0.000922	0.005213 0.960716 0.974394 -0.000515	0.008680 0.989826 0.985635 -0.003411	0.029628 0.985726 0.989312 0.019005	0.003009 0.988287 0.988376 0.000196	-0.005204 0.992608 0.994620 -0.008882	0.012817 0.996505 0.994434 0.011406	-0.012512 0.994428 0.992498 -0.014595	-0.017930 0.991169 0.980169 -0.010936	-0.017247 0.969538 0.991138 -0.014718	-0.008799 0.993978 0.996030 -0.010127	0 0.000000 9999
10 30	20 11	10 30	0.051574 0.908644 0.941609 -0.020499	-0.005310 0.994490 0.993317 -0.003564	0.054747 0.960125 0.995360 0.055216	0.055177 0.960716 0.994462 0.054996	-0.009467 0.989826 0.986910 -0.003804	0.022238 0.985726 0.991475 0.015070	-0.007126 0.988287 0.986809 -0.009690	0.002139 0.992608 0.992626 -0.001253	-0.002611 0.996505 0.990770 -0.004043	0.024290 0.994428 0.987794 0.024898	0.000705 0.991169 0.992507 -0.000212	-0.057647 0.969538 0.993248 -0.056648	0.021882 0.993978 0.994663 0.023640	0 0.000000 9999
10 31	20 20	10 31	0.146746 0.908644 0.897310 0.023114	0.002502 0.994490 0.993504 0.004402	0.007066 0.960125 0.990418 0.004932	0.015927 0.960716 0.991807 0.015382	-0.026085 0.989826 0.989812 -0.022198	0.030007 0.985726 0.986866 0.020321	0.004940 0.988287 0.990601 0.005692	0.012459 0.992608 0.989803 0.009636	-0.002057 0.996505 0.992399 -0.003612	0.027713 0.994428 0.991055 0.028162	-0.009800 0.991169 0.992771 -0.009015	-0.012147 0.969538 0.992624 -0.008574	0.001278 0.993978 0.993714 0.002871	9 0.025513 9999
10 32	20 20	10 32	0.090217 0.908644 0.901725 -0.002281	0.005145 0.994490 0.993330 0.004014	0.048119 0.960125 0.972791 0.025063	0.047436 0.960716 0.975451 0.027265	0.023030 0.989826 0.975967 0.011372	0.024413 0.985726 0.989696 0.014794	0.045000 0.988287 0.976431 0.029797	-0.001428 0.992608 0.989845 0.004287	0.006422 0.996505 0.994983 0.004380	-0.003302 0.994428 0.992099 -0.003366	0.003783 0.991169 0.993668 0.004865	0.023334 0.969538 0.986765 0.010809	0.019795 0.993978 0.996657 0.018891	0 0.000000 9999
10 33	20 20	10 33	0.065653 0.908644 0.892625 -0.010602	0.016286 0.994490 0.990270 0.012383	-0.012842 0.960125 0.972108 -0.002858	-0.013935 0.960716 0.973011 -0.004590	-0.003913 0.989826 0.990820 -0.007287	-0.008594 0.985726 0.989709 -0.017790	-0.004688 0.988287 0.989659 -0.001599	-0.016739 0.992608 0.991012 -0.020829	-0.005648 0.996505 0.990963 -0.004091	0.003330 0.994428 0.990199 0.002000	-0.022580 0.991169 0.989429 -0.012755	-0.018383 0.969538 0.988989 -0.011080	-0.006697 0.993978 0.991969 -0.006250	0 0.000000 9999
10 34	20 19	10 34	0.089727 0.908644 0.920212 0.010467	-0.007142 0.994490 0.992011 -0.006451	0.000327 0.960125 0.996890 -0.001323	0.000271 0.960716 0.997877 -0.001317	-0.005058 0.989826 0.992628 0.000068	-0.007198 0.985726 0.994562 -0.008801	-0.022901 0.988287 0.983517 -0.009808	0.005396 0.992608 0.992057 0.005051	0.016790 0.996505 0.993504 0.017976	0.001162 0.994428 0.984646 0.003748	0.003072 0.991169 0.991465 0.001138	-0.000971 0.969538 0.993148 0.001192	-0.001997 0.993978 0.993569 -0.002890	8 0.013717 9999
10 35	20 20	10 35	0.029991 0.908644 0.951207 -0.005474	0.010712 0.994490 0.987044 0.015105	-0.001430 0.960125 0.992217 0.004288	-0.024291 0.960716 0.981987 -0.011982	-0.015051 0.989826 0.992877 -0.012660	0.003846 0.985726 0.992791 0.003206	-0.001363 0.988287 0.994156 0.000560	0.006043 0.992608 0.990490 0.002931	0.000955 0.996505 0.988978 0.004466	0.000017 0.994428 0.992930 -0.000555	-0.014397 0.991169 0.995623 -0.013992	-0.009333 0.969538 0.992524 -0.010842	-0.000858 0.993978 0.996834 -0.002014	0 0.000000 9999
10 36	20 20	10 36	0.093634 0.908644 0.935728 0.016186	0.002082 0.994490 0.977881 -0.000874	0.016784 0.960125 0.988791 0.012178	0.015847 0.960716 0.989398 0.012346	-0.010584 0.989826 0.993412 -0.009446	-0.029135 0.985726 0.981093 -0.016205	0.010988 0.988287 0.992841 0.005828	-0.015829 0.992608 0.980202 -0.011869	-0.003012 0.996505 0.992307 -0.004288	0.009950 0.994428 0.995244 0.008888	-0.019538 0.991169 0.991903 -0.017664	-0.002705 0.969538 0.988729 0.000671	0.011344 0.993978 0.992783 0.011981	0 0.016186 9999
10 37	20 20	10 37	0.092386 0.908644 0.908478 -0.008685	0.005452 0.994490 0.990726 0.003585	-0.003837 0.960125 0.983402 -0.013321	-0.002809 0.960716 0.986368 -0.008772	0.013145 0.989826 0.993048 0.013001	-0.020094 0.985726 0.992452 -0.015602	-0.001512 0.988287 0.991327 0.000809	-0.010225 0.992608 0.986831 -0.004021	-0.002260 0.996505 0.989673 -0.003086	0.004482 0.994428 0.993032 0.004103	-0.002836 0.991169 0.992988 -0.001871	-0.012815 0.969538 0.984783 -0.011254	0.005056 0.993978 0.995551 0.006358	0 0.000000 9999
10 38	20 20	10 38	0.123718 0.908644 0.897366 0.014610	0.002707 0.994490 0.988646 -0.002062	0.037762 0.960125 0.980696 0.016947	0.036509 0.960716 0.980995 0.017455	0.006264 0.989826 0.981206 -0.002943	0.010772 0.985726 0.993996 0.009365	0.016169 0.988287 0.987063 0.003576	-0.014147 0.992608 0.982715 -0.009641	-0.000222 0.996505 0.990776 -0.000868	0.008561 0.994428 0.990690 0.008908	0.019702 0.991169 0.993261 0.012831	0.023549 0.969538 0.985570 0.015751	0.008879 0.993978 0.994159 0.007262	11 0.015170 9999
10 39	20 20	10 39	0.073835 0.908644 0.905512 -0.014559	0.008889 0.994490 0.990476 0.006336	0.006916 0.960125 0.989437 -0.001325	0.006534 0.960716 0.991685 0.002179	0.005372 0.989826 0.993547 0.004061	-0.029189 0.985726 0.992355 -0.024780	0.004394 0.988287 0.993625 0.004148	-0.029226 0.992608 0.990306 -0.023987	-0.001292 0.996505 0.992279 -0.001469	0.026012 0.994428 0.992896 0.026455	-0.015667 0.991169 0.993958 -0.014662	0.013508 0.969538 0.990407 0.016616	-0.006331 0.993978 0.995799 -0.007133	0 0.000000 9999
10 40	20 20	10 40	0.099936 0.908644 0.896101 0.005460	0.003893 0.994490 0.990025 -0.000087	0.036777 0.960125 0.986895 0.014398	0.032968 0.960716 0.986892 0.009508	-0.001038 0.989826 0.992829 -0.002879	0.027495 0.985726 0.991914 0.016663	0.030540 0.988287 0.992619 0.025336	0.006998 0.992608 0.991993 0.005797	-0.009101 0.996505 0.994123 -0.010294	-0.000502 0.994428 0.992504 -0.000012	-0.020397 0.991169 0.993227 -0.019873	0.038064 0.969538 0.992721 0.030910	-0.001015 0.993978 0.994622 0.000692	11 0.012991 9999
10 41	20 20	10 41	0.060604 0.908644 0.910400 -0.030207	0.014465 0.994490 0.974518 0.011130	0.003049 0.960125 0.990702 0.002023	0.002864 0.960716 0.989500 -0.000286	-0.001349 0.989826 0.993671 -0.003363	0.012691 0.985726 0.994006 0.012685	0.001560 0.988287 0.992982 0.001210	0.006636 0.992608 0.993466 0.007601	-0.002378 0.996505 0.993319 -0.002887	0.006974 0.994428 0.993962 0.004850	0.018799 0.991169 0.989425 0.012150	-0.018923 0.969538 0.987319 -0.013668	-0.001386 0.993978 0.995405 -0.001733	0 0.000000 9999
10 42	20 20	10 42	0.067050 0.908644 0.919187 -0.017263	0.011831 0.994490 0.989495 0.009625	-0.003632 0.960125 0.988085 -0.015199	0.000595 0.960716 0.988531 -0.010944	-0.003874 0.989826 0.989940 -0.006826	0.022407 0.985726 0.991685 0.015596	0.002597 0.988287 0.991385 -0.002176	0.011454 0.992608 0.988787 0.013042	-0.001392 0.996505 0.994838 -0.002360	0.000240 0.994428 0.992936 -0.001377	-0.022844 0.991169 0.989581 -0.016623	-0.012903 0.969538 0.991541 -0.013408	-0.000274 0.993978 0.993923 -0.003068	0 0.000000 9999
10 43	20 20	10 43	0.108746 0.908644 0.909090 -0.006538	-0.002076 0.994490 0.989505 -0.005710	0.022138 0.960125 0.977882 0.011453	0.022775 0.960716 0.978623 0.014365	0.011477 0.989826 0.990857 0.005559	-0.025233 0.985726 0.992671 -0.020264	0.018426 0.988287 0.993414 0.014803	-0.014078 0.992608 0.987871 -0.011622	-0.003525 0.996505 0.993964 -0.005428	0.006390 0.994428 0.991088 0.005735	-0.007676 0.991169 0.989359 -0.001967	-0.000112 0.969538 0.992360 0.000780	-0.002552 0.993978 0.995116 -0.004312	0 0.000000 9999
10 44	20 20	10 44	0.181408 0.908644 0.884448 0.042735	0.006891 0.994490 0.990309 0.005638	-0.032881 0.960125 0.973061 -0.034923	-0.033113 0.960716 0.971336 -0.033587	-0.015490 0.989826 0.991080 -0.019091	-0.059895 0.985726 0.986230 -0.048523	-0.016421 0.988287 0.991965 -0.012821	-0.054256 0.992608 0.984695 -0.049138	-0.000520 0.996505 0.993091 -0.002667	-0.015503 0.994428 0.993772 -0.018577	0.007088 0.991169 0.977813 0.005344	0.003830 0.969538 0.987564 0.008121	0.012317 0.993978 0.994312 0.010261	7 -0.045825 73
10 45	20 19	10 45	0.116235 0.908644 0.920244 0.016814	0.011973 0.994490 0.988532 0.008160	0.016453 0.960125 0.989172 0.011412	0.021878 0.960716 0.991404 0.018389	0.016885 0.989826 0.991568 0.012661	-0.001031 0.985726 0.994362 0.002136	-0.002459 0.988287 0.992173 0.002261	0.009135 0.992608 0.991921 0.007827	-0.000251 0.996505 0.993484 -0.000867	-0.013096 0.994428 0.993508 -0.014492	0.006713 0.991169 0.983404 0.012715	-0.020968 0.969538 0.983382 -0.011990	-0.001341 0.993978 0.994269 -0.001751	0 0.016814 9999
10 46	20 15	10 46	0.092517 0.908644 0.921989 0.000408	0.013240 0.994490 0.989904 0.014675	0.000817 0.960125 0.996301 -0.000673	0.000869 0.960716 0.994806 0.001240	0.001074 0.989826 0.992345 0.002627	0.031221 0.985726 0.993140 0.028556	-0.018388 0.988287 0.989063 -0.011663	0.007828 0.992608 0.989458 0.007059	0.024796 0.996505 0.979385 0.021342	-0.008220 0.994428 0.989268 -0.005008	-0.000507 0.991169 0.995894 -0.000616	-0.001694 0.969538 0.993822 -0.000509	-0.003877 0.993978 0.993290 -0.006364	8 0.002951 9999
10 47	20 20	10 47	0.149693 0.908644 0.902289 0.033105	-0.002765 0.994490 0.986354 -0.004257	0.000179 0.960125 0.955351 -0.016592	0.000414 0.960716 0.948081 -0.009819	-0.012183 0.989826 0.989864 -0.018097	-0.003174 0.985726 0.993960 -0.002459	0.000015 0.988287 0.990846 -0.006085	0.009823 0.992608 0.990743 0.009007	-0.001807 0.996505 0.991138 -0.005102	-0.016498 0.994428 0.991981 -0.019386	0.030221 0.991169 0.988345 0.024000	0.012606 0.969538 0.977827 -0.001625	0.001920 0.993978 0.995562 0.001705	0 0.033105 206
10 48	20 20	10 48	0.141606 0.908644 0.921009 0.027529	-0.020358 0.994490 0.993550 -0.021755	0.023239 0.960125 0.988186 0.007628	0.021581 0.960716 0.987889 0.007285	-0.005354 0.989826 0.993786 -0.003232	-0.014224 0.985726 0.991973 -0.011251	-0.041428 0.988287 0.985333 -0.030374	-0.007402 0.992608 0.992427 -0.008946	0.002479 0.996505 0.991796 -0.000321	0.005325 0.994428 0.992475 0.006239	0.015439 0.991169 0.987303 0.007979	-0.024776 0.969538 0.986502 -0.019254	0.000634 0.993978 0.991493 0.000651	6 -0.028917 9999
10 49	20 20	10 49	0.142193 0.908644 0.917686 0.030623	0.003249 0.994490 0.987948 0.002218	-0.013231 0.960125 0.980807 -0.020705	-0.011318 0.960716 0.982380 -0.020386	-0.017940 0.989826 0.991064 -0.018204	-0.009215 0.985726 0.994327 -0.005831	-0.009408 0.988287 0.993132 -0.014020	0.013102 0.992608 0.990955 0.015578	-0.002181 0.996505 0.989079 0.001454	-0.004224 0.994428 0.992398 -0.006596	-0.000175 0.991169 0.990139 -0.002269	-0.020651 0.969538 0.983609 -0.018289	0.009011 0.993978 0.992978 0.011022	0 0.030623 9999
10 50	20 9	10 50	0.095716 0.908644 0.930002 0.011526	0.005222 0.994490 0.987906 0.007691	0.027556 0.960125 0.705632 0.005340	0.074826 0.960716 0.975377 0.059613	0.009799 0.989826 0.986806 0.014537	-0.012991 0.985726 0.991677 -0.003375	-0.016716 0.988287 0.987264 -0.009953	0.018921 0.992608 0.981243 0.015077	0.002179 0.996505 0.985302 -0.000699	-0.014482 0.994428 0.990449 -0.012165	0.006479 0.991169 0.993073 0.006687	-0.022913 0.969538 0.747328 -0.001439	0.009670 0.993978 0.993692 0.007240	7 0.013182 9999
10 51	20 20	10 51	0.113277 0.908644 0.929507 0.009539	-0.000121 0.994490 0.990978 -0.002900	-0.011141 0.960125 0.983743 -0.018413	-0.007786 0.960716 0.984894 -0.016828	0.035359 0.989826 0.987209 0.027310	-0.043244 0.985726 0.993155 -0.036108	0.050586 0.988287 0.986497 0.041030	-0.038291 0.992608 0.985176 -0.030862	-0.002084 0.996505 0.992659 -0.002634	0.018657 0.994428 0.991661 0.017873	0.020378 0.991169 0.985299 0.019380	0.035727 0.969538 0.992790 0.036382	0.030224 0.993978 0.995341 0.030770	6 0.019783 9999
10 52	20 20	10 52	0.176554 0.908644 0.927890 0.081733	-0.017744 0.994490 0.988688 -0.014804	-0.108043 0.960125 0.977193 -0.104721	-0.102998 0.960716 0.979716 -0.100304	0.013516 0.989826 0.994306 0.013280	-0.024154 0.985726 0.993061 -0.023654	0.014621 0.988287 0.993033 0.016793	0.006820 0.992608 0.994241 0.009051	0.020526 0.996505 0.995505 0.020295	0.001747 0.994428 0.993294 0.001001	-0.012590 0.991169 0.993392 -0.012771	0.027244 0.969538 0.989893 0.025717	-0.005463 0.993978 0.995857 -0.005888	2 -0.092516 8
10 53	20 12	10 53	0.058355 0.908644 0.954810 -0.003194	-0.008159 0.994490 0.990968 -0.008190	0.019922 0.960125 0.711149 -0.004853	0.001687 0.960716 0.999697 0.001211	-0.040189 0.989826 0.985663 -0.032608	-0.010930 0.985726 0.988090 -0.022840	-0.005543 0.988287 0.986232 -0.017408	-0.007416 0.992608 0.991906 -0.010406	-0.002149 0.996505 0.987956 -0.002986	-0.028707 0.994428 0.992945 -0.027002	-0.006038 0.991169 0.987348 -0.004372	-0.021593 0.969538 0.762620 -0.008344	0.051706 0.993978 0.995064 0.050595	0 0.000000 9999
10 54	20 16	10 54	0.044317 0.908644 0.967691 -0.010917	-0.021518 0.994490 0.980589 -0.019747	-0.031875 0.960125 0.969515 -0.010495	-0.030399 0.960716 0.981094 -0.012853	-0.003882 0.989826 0.990619 -0.002720	-0.003229 0.985726 0.993692 -0.006434	-0.026473 0.988287 0.992318 -0.021712	0.004383 0.992608 0.989803 0.000974	-0.001821 0.996505 0.984067 0.000083	-0.000067 0.994428 0.996247 -0.001243	-0.010842 0.991169 0.985341 -0.014948	0.002982 0.969538 0.968908 -0.008030	-0.001269 0.993978 0.996548 -0.002215	0 0.000000 9999
10 55	20 19	10 55	0.088012 0.908644 0.929667 0.001327	-0.010268 0.994490 0.982569 -0.007563	-0.035872 0.960125 0.971732 -0.026576	-0.035945 0.960716 0.973663 -0.030230	0.003827 0.989826 0.978696 -0.005119	0.016626 0.985726 0.993410 0.010923	0.023639 0.988287 0.993077 0.023552	-0.000797 0.992608 0.994664 -0.000965	-0.000365 0.996505 0.993489 -0.002468	-0.000943 0.994428 0.991824 -0.000035	-0.008685 0.991169 0.993767 -0.008994	0.014651 0.969538 0.981248 0.012644	0.014082 0.993978 0.996210 0.013441	3 -0.006334 9999
10 56	20 20	10 56	0.307971 0.908644 0.900566 0.199308	0.032830 0.994490 0.985608 0.030714	-0.206058 0.960125 0.967101 -0.198111	-0.203470 0.960716 0.967445 -0.194663	0.085860 0.989826 0.987973 0.079122	0.049499 0.985726 0.984157 0.034388	0.065157 0.988287 0.987032 0.059134	0.007059 0.992608 0.992265 0.007457	0.009542 0.996505 0.994979 0.008926	0.024062 0.994428 0.989460 0.022140	0.015549 0.991169 0.987789 0.014894	0.209321 0.969538 0.969326 0.201357	0.014813 0.993978 0.992854 0.016501	11 0.200330 1
10 57	20 17	10 57	0.061498 0.908644 0.950082 0.004332	0.006118 0.994490 0.992764 0.008026	0.000128 0.960125 0.991046 -0.000047	0.000339 0.960716 0.991922 0.000797	-0.006601 0.989826 0.992441 -0.002128	0.009953 0.985726 0.991166 0.001871	-0.006614 0.988287 0.991020 -0.007929	-0.008914 0.992608 0.989786 -0.010434	-0.008902 0.996505 0.993466 -0.011292	-0.027999 0.994428 0.987303 -0.022749	-0.000046 0.991169 0.996853 -0.002612	-0.000266 0.969538 0.987364 0.001661	-0.001576 0.993978 0.992553 -0.004523	9 -0.009927 9999
10 58	20 20	10 58	0.097943 0.908644 0.906480 -0.003658	0.020194 0.994490 0.981807 0.015276	0.000783 0.960125 0.984439 -0.015865	0.001244 0.960716 0.986127 -0.012121	0.001995 0.989826 0.992083 0.000841	-0.025098 0.985726 0.991739 -0.026581	0.016592 0.988287 0.985974 0.009591	-0.012716 0.992608 0.992099 -0.009819	-0.000232 0.996505 0.995511 -0.000969	0.012899 0.994428 0.990642 0.013303	-0.009494 0.991169 0.993233 -0.008898	-0.005069 0.969538 0.992600 -0.001679	0.000331 0.993978 0.995219 -0.001331	0 0.000000 9999
10 59	20 20	10 59	0.067826 0.908644 0.894513 -0.009477	-0.007386 0.994490 0.983922 -0.009835	0.012784 0.960125 0.983151 -0.001594	0.012337 0.960716 0.982872 -0.002150	0.010806 0.989826 0.990787 0.006342	-0.009330 0.985726 0.993076 -0.010795	0.019454 0.988287 0.986449 0.010921	-0.012963 0.992608 0.991509 -0.010188	-0.007176 0.996505 0.993364 -0.008917	0.022693 0.994428 0.991480 0.023860	-0.013765 0.991169 0.993680 -0.009669	-0.000812 0.969538 0.993940 -0.007725	-0.009923 0.993978 0.993241 -0.013464	0 0.000000 9999
10 60	20 20	10 60	0.111156 0.908644 0.880660 -0.001423	0.000755 0.994490 0.970178 -0.005353	0.012584 0.960125 0.984386 0.000479	0.012430 0.960716 0.985276 -0.000342	0.005081 0.989826 0.989812 -0.001588	0.023979 0.985726 0.984259 0.015124	0.016125 0.988287 0.982823 0.006192	0.000893 0.992608 0.987855 0.002223	0.014842 0.996505 0.991557 0.012628	-0.001759 0.994428 0.988183 -0.001764	-0.007793 0.991169 0.990042 -0.010157	0.001654 0.969538 0.989024 -0.003903	0.010355 0.993978 0.991417 0.008043	0 0.000000 9999
10 61	20 20	10 61	0.112268 0.908644 0.901962 0.026277	0.011315 0.994490 0.970341 0.003101	0.000410 0.960125 0.993780 -0.001332	-0.000358 0.960716 0.992934 0.000240	0.010939 0.989826 0.991799 0.007921	-0.043662 0.985726 0.981408 -0.032088	0.027005 0.988287 0.989685 0.019027	-0.018537 0.992608 0.981669 -0.013121	0.004989 0.996505 0.984239 0.003245	-0.001544 0.994428 0.990257 -0.004281	0.004761 0.991169 0.990300 0.002586	-0.013525 0.969538 0.986474 -0.004674	0.006324 0.993978 0.993741 0.006076	0 0.026277 9999
10 62	20 20	10 62	0.108437 0.908644 0.864901 0.006126	-0.018058 0.994490 0.975652 -0.021410	0.009189 0.960125 0.990471 0.002948	0.008580 0.960716 0.990118 0.002951	0.013451 0.989826 0.987583 0.012797	-0.004801 0.985726 0.989353 -0.001522	0.004810 0.988287 0.990302 0.002568	0.003523 0.992608 0.983306 0.006989	0.001173 0.996505 0.982836 0.001164	0.003089 0.994428 0.989793 0.002196	-0.029646 0.991169 0.974260 -0.020262	-0.005361 0.969538 0.984689 0.003203	0.001127 0.993978 0.995609 0.000451	1 -0.011452 9999
10 63	20 20	10 63	0.099098 0.908644 0.864034 0.004169	0.018628 0.994490 0.981888 0.013235	0.008426 0.960125 0.990073 -0.000052	0.008294 0.960716 0.990318 0.000127	0.002086 0.989826 0.987672 -0.003504	0.017740 0.985726 0.990270 0.021949	0.023077 0.988287 0.988954 0.019899	0.016954 0.992608 0.982165 0.022734	0.011399 0.996505 0.994359 0.010909	0.001128 0.994428 0.989290 0.000966	-0.022107 0.991169 0.970132 -0.009089	-0.013129 0.969538 0.987646 -0.011382	0.012142 0.993978 0.993840 0.011419	7 0.009735 9999
10 64	20 20	10 64	0.098060 0.908644 0.888539 0.009461	-0.008852 0.994490 0.992013 -0.009752	0.010430 0.960125 0.991780 0.007962	0.010862 0.960716 0.992606 0.008352	0.024785 0.989826 0.988088 0.018349	-0.009468 0.985726 0.978344 0.006667	0.016546 0.988287 0.980883 0.002367	0.002666 0.992608 0.979530 0.009857	0.014065 0.996505 0.993843 0.011584	0.004142 0.994428 0.990646 0.001395	-0.000090 0.991169 0.991791 0.002140	-0.006926 0.969538 0.988720 -0.001637	0.013426 0.993978 0.995216 0.012827	4 0.013176 9999
10 65	20 20	10 65	0.100275 0.908644 0.885902 0.011166	0.012746 0.994490 0.992272 0.010015	0.010795 0.960125 0.982091 -0.001755	0.011087 0.960716 0.982245 -0.001556	0.011392 0.989826 0.982872 0.004632	0.011933 0.985726 0.993809 0.013169	-0.003132 0.988287 0.990605 -0.002421	0.002438 0.992608 0.988029 0.008149	-0.013152 0.996505 0.992894 -0.014760	0.009466 0.994428 0.991780 0.007361	-0.026805 0.991169 0.983746 -0.018186	-0.004621 0.969538 0.994687 -0.004605	-0.003304 0.993978 0.994399 -0.005148	8 -0.012838 9999
10 66	20 20	10 66	0.100378 0.908644 0.902591 -0.002567	-0.009017 0.994490 0.988391 -0.007738	0.001068 0.960125 0.994207 -0.006561	0.001060 0.960716 0.993936 -0.009004	-0.005029 0.989826 0.981471 0.002541	0.010733 0.985726 0.990756 0.008415	-0.008302 0.988287 0.988618 -0.003233	0.024857 0.992608 0.989267 0.026045	-0.002050 0.996505 0.982429 -0.001034	0.013971 0.994428 0.991314 0.012575	-0.004667 0.991169 0.993263 -0.008537	-0.001358 0.969538 0.991775 0.004080	0.000603 0.993978 0.995371 0.000505	0 0.000000 9999
10 67	20 19	10 67	0.148079 0.908644 0.930068 0.036926	-0.021247 0.994490 0.992944 -0.020774	0.015570 0.960125 0.994547 0.019922	0.005105 0.960716 0.995357 0.008493	-0.011279 0.989826 0.991490 -0.008492	-0.016605 0.985726 0.994448 -0.013799	-0.014426 0.988287 0.983333 -0.004961	0.014317 0.992608 0.984803 0.007662	0.001190 0.996505 0.994302 0.000223	-0.032081 0.994428 0.983954 -0.026910	-0.006746 0.991169 0.991756 -0.005823	0.012035 0.969538 0.991937 0.004314	0.038846 0.993978 0.989249 0.036969	0 0.036926 139
10 68	20 19	10 68	0.093728 0.908644 0.907810 0.004298	0.012277 0.994490 0.990039 0.009240	-0.021749 0.960125 0.981598 -0.025563	-0.021323 0.960716 0.981606 -0.025245	0.024067 0.989826 0.980661 0.018977	-0.014273 0.985726 0.991203 -0.018057	-0.008009 0.988287 0.989322 -0.007982	0.011026 0.992608 0.988133 0.011558	0.001102 0.996505 0.991845 0.001539	0.006492 0.994428 0.989588 0.006574	-0.026144 0.991169 0.984252 -0.019710	-0.006422 0.969538 0.991309 -0.005357	-0.001308 0.993978 0.992059 -0.000578	2 -0.010482 9999
10 69	20 19	10 69	0.153231 0.908644 0.900806 0.012297	-0.013493 0.994490 0.989291 -0.019253	-0.013986 0.960125 0.990154 -0.022164	-0.013644 0.960716 0.989954 -0.023101	-0.007887 0.989826 0.988365 -0.014198	-0.021203 0.985726 0.992216 -0.015644	0.006259 0.988287 0.987531 0.014924	-0.013638 0.992608 0.992335 -0.011240	0.010106 0.996505 0.991919 0.008167	-0.004817 0.994428 0.993000 -0.006855	0.004329 0.991169 0.973224 0.002695	-0.007341 0.969538 0.979323 -0.001314	0.004291 0.993978 0.994534 0.000980	3 -0.016854 9999
10 70	20 19	10 70	0.107682 0.908644 0.909722 -0.003120	0.005325 0.994490 0.983848 0.000008	0.002771 0.960125 0.987381 -0.001154	-0.001976 0.960716 0.988547 -0.007912	-0.017923 0.989826 0.986418 -0.015448	-0.005068 0.985726 0.994039 0.001353	-0.026907 0.988287 0.981263 -0.011775	0.001718 0.992608 0.990876 0.002690	-0.007630 0.996505 0.991935 -0.010245	0.005600 0.994428 0.981518 0.007000	0.022944 0.991169 0.987022 0.011309	0.010763 0.969538 0.990172 0.015530	0.009255 0.993978 0.994126 0.006704	0 0.000000 9999
10 71	20 20	10 71	0.197289 0.908644 0.916356 0.074512	-0.000145 0.994490 0.984660 0.001060	-0.029266 0.960125 0.984156 -0.014768	-0.044625 0.960716 0.983450 -0.029496	0.008719 0.989826 0.993013 0.004857	-0.041795 0.985726 0.990054 -0.035994	-0.011493 0.988287 0.989676 -0.018631	-0.020174 0.992608 0.992860 -0.015847	0.000448 0.996505 0.994403 -0.001461	-0.001459 0.994428 0.994744 -0.002883	0.000089 0.991169 0.991355 -0.004567	0.003647 0.969538 0.983909 -0.002522	-0.001870 0.993978 0.995324 -0.003622	0 0.074512 22
10 72	20 19	10 72	0.160038 0.908644 0.931733 0.040084	-0.007150 0.994490 0.977670 -0.010862	0.025591 0.960125 0.992188 0.018554	0.030387 0.960716 0.991699 0.021329	-0.013298 0.989826 0.990571 -0.010327	-0.028859 0.985726 0.983306 -0.019116	-0.016908 0.988287 0.987591 -0.023108	-0.005809 0.992608 0.982736 -0.003011	0.003571 0.996505 0.995328 0.003533	0.001519 0.994428 0.992501 -0.000585	0.001633 0.991169 0.991580 -0.001147	-0.029643 0.969538 0.985834 -0.017597	-0.000250 0.993978 0.996312 -0.001799	0 0.040084 104
10 73	20 20	10 73	0.095489 0.908644 0.902777 -0.010895	0.002071 0.994490 0.991234 0.000348	0.006257 0.960125 0.989576 0.000980	0.008419 0.960716 0.989302 0.000580	-0.002399 0.989826 0.988396 -0.001700	0.018900 0.985726 0.991843 0.021440	-0.040082 0.988287 0.987889 -0.034457	-0.007561 0.992608 0.987701 -0.005277	0.012524 0.996505 0.994695 0.012120	-0.002204 0.994428 0.991619 -0.003106	-0.003782 0.991169 0.993687 -0.004565	-0.009356 0.969538 0.990266 -0.008289	-0.002778 0.993978 0.996452 -0.001376	0 0.000000 9999
10 74	20 12	10 74	0.120362 0.908644 0.959644 0.044711	0.020065 0.994490 0.965492 0.012869	-0.008535 0.960125 0.976758 -0.008310	-0.008128 0.960716 0.986143 -0.003111	-0.032629 0.989826 0.993534 -0.032039	-0.045377 0.985726 0.978439 -0.030079	0.004697 0.988287 0.990870 -0.002648	-0.012638 0.992608 0.981801 -0.005282	0.006872 0.996505 0.985540 0.005755	0.002187 0.994428 0.973946 -0.001250	0.003643 0.991169 0.984727 0.002563	-0.004496 0.969538 0.952420 0.001714	0.035750 0.993978 0.986430 0.032355	0 0.044711 78
10 75	20 9	10 75	0.103002 0.908644 0.967518 0.030776	-0.011091 0.994490 0.974218 -0.005470	0.057150 0.960125 0.866495 0.008693	0.028337 0.960716 0.990036 0.015447	-0.004789 0.989826 0.988942 -0.001579	-0.029809 0.985726 0.979417 -0.010338	-0.027261 0.988287 0.976836 -0.015027	-0.006823 0.992608 0.983393 -0.000434	-0.026701 0.996505 0.979568 -0.020301	0.017568 0.994428 0.992362 0.015260	0.004254 0.991169 0.930265 0.002801	-0.022196 0.969538 0.776343 0.004184	0.009973 0.993978 0.986832 0.004476	0 0.030776 9999
10 76	20 17	10 76	0.100075 0.908644 0.914317 0.003890	-0.027822 0.994490 0.979371 -0.023408	-0.020700 0.960125 0.959756 -0.000801	-0.020055 0.960716 0.970508 -0.009062	-0.010173 0.989826 0.986254 -0.015193	0.010383 0.985726 0.991478 0.005739	0.007246 0.988287 0.990713 -0.000170	-0.011339 0.992608 0.991366 -0.009877	-0.000988 0.996505 0.988950 -0.003157	0.007092 0.994428 0.987510 0.005257	0.013813 0.991169 0.988440 0.007807	0.012516 0.969538 0.983914 0.002203	0.002205 0.993978 0.988167 0.005936	1 -0.009542 9999
10 77	20 5	10 77	0.073763 0.908644 0.939403 0.007288	-0.013716 0.994490 0.984516 -0.009123	0.088868 0.960125 0.851133 0.053046	0.019547 0.960716 0.996005 0.016331	-0.036561 0.989826 0.963200 -0.022767	0.006686 0.985726 0.990455 0.000138	-0.025092 0.988287 0.993233 -0.019935	0.005095 0.992608 0.984219 0.001082	0.012260 0.996505 0.981946 0.014114	0.003118 0.994428 0.989155 0.002851	0.016844 0.991169 0.887297 0.018235	-0.047225 0.969538 0.778328 -0.031087	0.000422 0.993978 0.993955 -0.000758	0 0.007288 9999
11 12	20 20	11 12	0.184849 0.925716 0.912691 0.052421	-0.018465 0.986903 0.991821 -0.012708	-0.017338 0.989591 0.976868 -0.020226	-0.019779 0.992404 0.977155 -0.022500	-0.043654 0.978503 0.984010 -0.035839	0.013905 0.990255 0.991653 0.007654	-0.006548 0.993842 0.990760 -0.004293	-0.010482 0.988843 0.989449 -0.012114	-0.026662 0.988410 0.994484 -0.024604	0.018021 0.992044 0.990291 0.012415	0.019597 0.993917 0.991043 0.018197	-0.022846 0.989211 0.990923 -0.019655	0.009072 0.995500 0.993085 0.007948	0 0.052421 -9
11 13	20 12	11 13	0.130782 0.925716 0.928219 0.009397	0.021489 0.986903 0.989306 0.014283	-0.001555 0.989591 0.555751 -0.006943	0.001991 0.992404 0.975638 0.000481	0.017371 0.978503 0.989028 -0.000488	0.011112 0.990255 0.991737 0.007649	0.007308 0.993842 0.989739 0.010665	0.012913 0.988843 0.985993 0.004476	0.024933 0.988410 0.991605 0.028137	-0.003970 0.992044 0.987876 0.003456	-0.006659 0.993917 0.993723 -0.008047	0.004942 0.989211 0.589748 -0.000093	0.003669 0.995500 0.993613 0.003676	8 0.016260 9999
11 14	20 16	11 14	0.111980 0.925716 0.958364 0.025934	0.020254 0.986903 0.995694 0.018726	0.001548 0.989591 0.995543 0.001474	0.000723 0.992404 0.994431 0.001492	0.022839 0.978503 0.992831 0.013632	0.024721 0.990255 0.990356 0.019932	0.014972 0.993842 0.990933 0.018606	0.011033 0.988843 0.990518 0.005288	-0.015208 0.988410 0.989974 -0.005775	-0.020439 0.992044 0.988552 -0.010501	0.006547 0.993917 0.997798 0.006647	-0.000404 0.989211 0.992642 -0.003333	-0.006738 0.995500 0.994229 -0.009749	0 0.025934 9999
11 15	20 20	11 15	0.186721 0.925716 0.899068 0.052706	0.005640 0.986903 0.992383 0.013801	-0.008065 0.989591 0.966648 -0.008817	-0.014426 0.992404 0.964964 -0.014422	-0.062790 0.978503 0.982437 -0.051255	-0.016068 0.990255 0.985382 -0.023414	-0.009432 0.993842 0.986265 -0.007484	-0.043243 0.988843 0.990979 -0.045614	-0.004276 0.988410 0.994787 -0.002355	0.015930 0.992044 0.990214 0.012069	-0.007468 0.993917 0.989304 -0.006636	-0.015474 0.989211 0.990598 -0.016497	0.022178 0.995500 0.995340 0.021811	0 0.052706 -9
11 16	20 20	11 16	0.127957 0.925716 0.907831 -0.015443	-0.002496 0.986903 0.989974 -0.003645	-0.011770 0.989591 0.987684 -0.010582	0.005533 0.992404 0.984972 0.005820	0.016065 0.978503 0.978649 -0.006978	0.014181 0.990255 0.994439 0.014075	0.016583 0.993842 0.989430 0.015418	-0.012066 0.988843 0.991505 -0.016825	0.009991 0.988410 0.985781 0.004620	0.022718 0.992044 0.992608 0.021287	0.003559 0.993917 0.994097 0.002765	0.003778 0.989211 0.993106 0.005905	-0.002678 0.995500 0.995380 -0.002003	0 0.000000 9999
11 17	20 10	11 17	0.095381 0.925716 0.964273 0.018517	-0.017264 0.986903 0.987985 -0.010855	0.001390 0.989591 0.544056 0.011718	0.000629 0.992404 0.991596 0.000623	0.017994 0.978503 0.991659 0.013322	-0.028953 0.990255 0.993218 -0.027113	-0.014393 0.993842 0.994207 -0.014912	0.017320 0.988843 0.985807 0.010442	-0.049352 0.988410 0.991187 -0.046660	-0.034125 0.992044 0.987299 -0.027712	0.001094 0.993917 0.998248 0.002073	0.009719 0.989211 0.568708 0.009763	0.019685 0.995500 0.993022 0.019003	8 -0.029394 9999
11 18	20 19	11 18	0.166057 0.925716 0.916927 0.034295	-0.017461 0.986903 0.990618 -0.013744	0.014788 0.989591 0.993907 0.015558	0.026594 0.992404 0.994712 0.026056	-0.033836 0.978503 0.990630 -0.033775	0.048641 0.990255 0.982639 0.042727	-0.014768 0.993842 0.990937 -0.012136	-0.021582 0.988843 0.993414 -0.023003	-0.034234 0.988410 0.990280 -0.025859	0.003632 0.992044 0.988577 -0.003411	-0.001544 0.993917 0.994071 -0.002695	0.025896 0.989211 0.987515 0.028523	0.007779 0.995500 0.985753 0.008176	0 0.034295 187
11 19	20 20	11 19	0.173682 0.925716 0.887606 0.027145	0.001625 0.986903 0.992203 -0.000552	-0.006177 0.989591 0.967537 -0.007571	-0.000355 0.992404 0.966790 -0.002529	-0.031320 0.978503 0.984221 -0.019343	0.011209 0.990255 0.993226 0.014555	-0.001680 0.993842 0.991725 -0.005853	-0.014942 0.988843 0.992068 -0.012166	-0.014084 0.988410 0.992234 -0.011459	0.008616 0.992044 0.991185 0.005677	-0.022313 0.993917 0.972495 -0.017715	0.013029 0.989211 0.990510 0.010830	0.005797 0.995500 0.995279 0.004156	0 0.027145 9999
11 20	20 20	11 20	0.114501 0.925716 0.924622 -0.011110	0.028912 0.986903 0.990371 0.022191	0.010934 0.989591 0.977668 0.016999	0.014787 0.992404 0.979298 0.021299	0.014820 0.978503 0.992910 0.011996	0.020856 0.990255 0.990594 0.022511	-0.012137 0.993842 0.995374 -0.013865	0.011195 0.988843 0.989430 0.012469	0.038654 0.988410 0.988539 0.029415	0.007159 0.992044 0.989864 0.004384	0.012609 0.993917 0.989610 0.008830	-0.006734 0.989211 0.991587 -0.006508	-0.000676 0.995500 0.992701 0.002543	0 0.000000 9999
11 21	20 20	11 21	0.146754 0.925716 0.923848 0.018170	-0.008067 0.986903 0.991432 0.001846	0.013159 0.989591 0.993476 0.014039	0.018585 0.992404 0.994157 0.020190	-0.022093 0.978503 0.985856 -0.007544	-0.026645 0.990255 0.986906 -0.019193	-0.013633 0.993842 0.983874 -0.006186	-0.023345 0.988843 0.982994 -0.016264	-0.024593 0.988410 0.993813 -0.019202	0.028674 0.992044 0.991914 0.022815	0.012245 0.993917 0.994404 0.007808	-0.004774 0.989211 0.991911 -0.002296	-0.011233 0.995500 0.994511 -0.013743	9 0.020360 9999
11 22	20 20	11 22	0.123963 0.925716 0.948278 0.019283	-0.038612 0.986903 0.968482 -0.014538	-0.000994 0.989591 0.993836 0.000591	0.005659 0.992404 0.993176 0.008511	0.043953 0.978503 0.984969 0.023175	-0.022081 0.990255 0.976989 -0.012404	0.016389 0.993842 0.993102 0.015154	-0.029073 0.988843 0.977573 -0.018954	-0.013827 0.988410 0.995112 -0.008363	0.011558 0.992044 0.981954 0.009357	-0.010661 0.993917 0.994679 -0.011684	-0.006281 0.989211 0.985680 -0.002964	-0.001730 0.995500 0.996319 -0.003001	4 0.021140 9999
11 23	20 20	11 23	0.172288 0.925716 0.898519 0.029213	0.044913 0.986903 0.979271 0.032455	0.024632 0.989591 0.969328 0.023704	0.015406 0.992404 0.972135 0.017012	-0.004823 0.978503 0.989646 0.008980	-0.008554 0.990255 0.995121 -0.010056	0.011230 0.993842 0.992465 0.007875	0.008707 0.988843 0.993334 0.012500	-0.011651 0.988410 0.993122 -0.002536	0.024907 0.992044 0.989677 0.016231	-0.018522 0.993917 0.990827 -0.015352	0.012618 0.989211 0.990947 0.008744	0.008756 0.995500 0.993738 0.008226	0 0.029213 9999
11 24	20 20	11 24	0.179122 0.925716 0.899822 0.036300	-0.020151 0.986903 0.991806 -0.017578	0.013102 0.989591 0.992169 0.018338	0.008604 0.992404 0.989295 0.011240	0.023332 0.978503 0.990084 0.015023	0.012466 0.990255 0.994985 0.013836	0.022566 0.993842 0.979330 0.017274	0.010851 0.988843 0.988860 0.004911	-0.034583 0.988410 0.987244 -0.030525	-0.043976 0.992044 0.978538 -0.031061	-0.011947 0.993917 0.992748 -0.016439	0.006281 0.989211 0.983660 0.014164	0.007960 0.995500 0.995164 0.005955	0 0.036300 151
11 25	20 18	11 25	0.132444 0.925716 0.927837 0.008497	-0.004909 0.986903 0.986854 -0.003566	0.000754 0.989591 0.992967 0.004889	-0.001206 0.992404 0.993898 0.000032	0.001592 0.978503 0.991505 -0.010864	-0.010699 0.990255 0.993847 -0.016521	-0.011148 0.993842 0.983800 -0.017920	-0.025859 0.988843 0.990309 -0.032086	0.007213 0.988410 0.991306 0.001050	-0.031634 0.992044 0.992857 -0.025646	-0.007560 0.993917 0.994537 -0.009297	0.000019 0.989211 0.994606 0.000483	-0.000510 0.995500 0.995182 -0.001335	7 -0.016512 9999
11 26	20 20	11 26	0.126660 0.925716 0.930988 0.004786	-0.027702 0.986903 0.975420 -0.006765	-0.016586 0.989591 0.989235 -0.012188	-0.014150 0.992404 0.989199 -0.009926	-0.008275 0.978503 0.990684 0.002151	-0.000134 0.990255 0.993694 0.003543	-0.002320 0.993842 0.991781 0.000967	-0.018412 0.988843 0.981711 -0.011947	-0.009519 0.988410 0.994734 -0.003897	-0.003805 0.992044 0.995237 -0.008692	-0.011437 0.993917 0.972522 -0.005685	-0.000778 0.989211 0.987526 0.005137	-0.001065 0.995500 0.995889 -0.002065	2 -0.007638 9999
11 27	20 20	11 27	0.097029 0.925716 0.892983 -0.014127	0.012914 0.986903 0.986750 0.001428	0.019495 0.989591 0.949171 0.020170	0.008342 0.992404 0.952012 0.012741	-0.002871 0.978503 0.992627 -0.001950	-0.010364 0.990255 0.991890 -0.010133	-0.003166 0.993842 0.991748 -0.004020	-0.013152 0.988843 0.991115 -0.017077	-0.019296 0.988410 0.991579 -0.020861	0.003535 0.992044 0.992071 0.003639	0.017695 0.993917 0.991616 0.013948	-0.015412 0.989211 0.977098 -0.019663	0.006242 0.995500 0.993172 0.003630	0 0.000000 9999
11 28	20 20	11 28	0.140265 0.925716 0.917792 0.010703	0.028991 0.986903 0.994816 0.027731	-0.025321 0.989591 0.974110 -0.016879	-0.015858 0.992404 0.976075 -0.014957	-0.024130 0.978503 0.978822 0.005854	0.018908 0.990255 0.984813 0.009700	-0.008175 0.993842 0.971829 0.003242	-0.005353 0.988843 0.992493 -0.008508	-0.020298 0.988410 0.993299 -0.015241	0.019678 0.992044 0.994502 0.015388	0.008740 0.993917 0.990573 0.004457	0.033690 0.989211 0.981117 0.029160	-0.007814 0.995500 0.995199 -0.008068	11 0.017666 9999
11 29	20 19	11 29	0.147916 0.925716 0.912397 0.014699	0.007447 0.986903 0.994212 0.006711	0.042698 0.989591 0.973605 0.043043	0.031061 0.992404 0.974394 0.030816	-0.037438 0.978503 0.985635 -0.018386	0.027429 0.990255 0.989312 0.024094	0.012407 0.993842 0.988376 0.011895	0.003764 0.988843 0.994620 0.004287	-0.020991 0.988410 0.994434 -0.012892	0.018245 0.992044 0.992498 0.012485	-0.021328 0.993917 0.980169 -0.019002	-0.000506 0.989211 0.991138 -0.001673	0.021286 0.995500 0.996030 0.022183	4 -0.016439 9999
11 30	20 11	11 30	0.129358 0.925716 0.941609 0.020949	0.033870 0.986903 0.993317 0.034948	0.000477 0.989591 0.995360 -0.000707	0.000584 0.992404 0.994462 -0.000867	0.029515 0.978503 0.986910 0.024651	-0.002684 0.990255 0.991475 -0.006376	-0.015988 0.993842 0.986809 -0.016651	-0.006674 0.988843 0.992626 -0.011244	-0.007559 0.988410 0.990770 -0.006026	-0.016257 0.992044 0.987794 -0.011888	0.000636 0.993917 0.992507 -0.001350	0.000526 0.989211 0.993248 -0.001775	0.021026 0.995500 0.994663 0.019743	4 0.022725 9999
11 31	20 20	11 31	0.148937 0.925716 0.897310 0.013430	0.002945 0.986903 0.993504 -0.002464	0.008398 0.989591 0.990418 0.009103	-0.008231 0.992404 0.991807 -0.008287	0.009399 0.978503 0.989812 0.000475	0.018924 0.990255 0.986866 0.011410	-0.005680 0.993842 0.990601 -0.003520	0.004162 0.988843 0.989803 -0.001651	-0.013531 0.988410 0.992399 -0.008823	0.008269 0.992044 0.991055 0.009411	-0.001970 0.993917 0.992771 -0.004484	0.001877 0.989211 0.992624 0.003617	-0.014128 0.995500 0.993714 -0.014426	0 0.013430 9999
11 32	20 20	11 32	0.159266 0.925716 0.901725 0.017151	0.004143 0.986903 0.993330 0.006273	-0.006896 0.989591 0.972791 -0.001828	-0.007320 0.992404 0.975451 -0.007133	-0.051107 0.978503 0.975967 -0.025392	0.007818 0.990255 0.989696 0.004292	-0.008081 0.993842 0.976431 0.000242	-0.014130 0.988843 0.989845 -0.011420	0.009124 0.988410 0.994983 0.014847	0.017235 0.992044 0.992099 0.009930	-0.007792 0.993917 0.993668 -0.009002	-0.003959 0.989211 0.986765 -0.005262	0.013046 0.995500 0.996657 0.012820	4 -0.020869 9999
11 33	20 20	11 33	0.160905 0.925716 0.892625 0.018078	-0.024410 0.986903 0.990270 -0.012996	0.001705 0.989591 0.972108 0.006316	0.005975 0.992404 0.973011 0.009995	-0.042898 0.978503 0.990820 -0.033958	-0.010809 0.990255 0.989709 -0.013107	-0.014379 0.993842 0.989659 -0.017855	-0.024568 0.988843 0.991012 -0.026500	-0.010349 0.988410 0.990963 -0.011584	0.004716 0.992044 0.990199 -0.003467	0.011195 0.993917 0.989429 0.012530	-0.004222 0.989211 0.988989 -0.002532	-0.012033 0.995500 0.991969 -0.013722	4 -0.024777 9999
11 34	20 19	11 34	0.129574 0.925716 0.920212 0.001184	-0.002231 0.986903 0.992011 -0.002894	-0.020689 0.989591 0.996890 -0.020225	0.000527 0.992404 0.997877 -0.000164	0.009663 0.978503 0.992628 0.006013	-0.004112 0.990255 0.994562 -0.006171	0.014934 0.993842 0.983517 0.009537	-0.001184 0.988843 0.992057 0.000536	-0.014012 0.988410 0.993504 -0.010134	-0.000926 0.992044 0.984646 0.006787	-0.007561 0.993917 0.991465 -0.008720	-0.014970 0.989211 0.993148 -0.017954	0.000350 0.995500 0.993569 -0.001682	2 -0.004894 9999
11 35	20 20	11 35	0.085900 0.925716 0.951207 0.012888	0.003952 0.986903 0.987044 -0.006253	-0.015185 0.989591 0.992217 -0.015892	-0.010833 0.992404 0.981987 -0.015939	-0.004333 0.978503 0.992877 -0.010259	-0.020630 0.990255 0.992791 -0.021475	0.003896 0.993842 0.994156 0.000003	-0.010387 0.988843 0.990490 -0.015396	0.013912 0.988410 0.988978 0.004341	-0.004213 0.992044 0.992930 -0.007364	0.005103 0.993917 0.995623 0.003499	0.009094 0.989211 0.992524 0.007236	-0.005457 0.995500 0.996834 -0.006772	3 -0.014333 9999
11 36	20 20	11 36	0.130414 0.925716 0.935728 0.019701	-0.032801 0.986903 0.977881 -0.016083	0.009963 0.989591 0.988791 0.008447	0.008938 0.992404 0.989398 0.006001	0.024907 0.978503 0.993412 0.019146	-0.017514 0.990255 0.981093 -0.011894	-0.002461 0.993842 0.992841 -0.003003	-0.013557 0.988843 0.980202 -0.003665	-0.024517 0.988410 0.992307 -0.019359	0.004859 0.992044 0.995244 0.001663	0.013705 0.993917 0.991903 0.012603	0.008052 0.989211 0.988729 0.011170	-0.005835 0.995500 0.992783 -0.004944	0 0.019701 9999
11 37	20 20	11 37	0.141461 0.925716 0.908478 0.004982	-0.002285 0.986903 0.990726 -0.004328	-0.020984 0.989591 0.983402 -0.013823	-0.025811 0.992404 0.986368 -0.026014	-0.007451 0.978503 0.993048 -0.006046	0.006573 0.990255 0.992452 0.007940	-0.024520 0.993842 0.991327 -0.023822	0.006406 0.988843 0.986831 0.013792	0.032323 0.988410 0.989673 0.025559	0.017016 0.992044 0.993032 0.012464	0.022633 0.993917 0.992988 0.024205	0.028302 0.989211 0.984783 0.019672	0.014850 0.995500 0.995551 0.016074	3 -0.011384 9999
11 38	20 20	11 38	0.148662 0.925716 0.897366 0.005097	-0.041428 0.986903 0.988646 -0.030847	0.007490 0.989591 0.980696 0.011129	0.006154 0.992404 0.980995 0.004417	-0.044806 0.978503 0.981206 -0.021698	0.002513 0.990255 0.993996 0.003287	-0.021862 0.993842 0.987063 -0.015599	-0.027757 0.988843 0.982715 -0.013245	-0.024681 0.988410 0.990776 -0.020269	0.017103 0.992044 0.990690 0.012002	-0.000697 0.993917 0.993261 0.001714	-0.027543 0.989211 0.985570 -0.026131	-0.001077 0.995500 0.994159 -0.002042	1 -0.012539 9999
11 39	20 20	11 39	0.148154 0.925716 0.905512 0.015842	-0.017776 0.986903 0.990476 -0.013282	-0.034571 0.989591 0.989437 -0.028207	-0.022192 0.992404 0.991685 -0.020449	0.021349 0.978503 0.993547 0.019914	0.005909 0.990255 0.992355 0.006554	0.011589 0.993842 0.993625 0.010039	-0.006240 0.988843 0.990306 -0.002993	0.015744 0.988410 0.992279 0.010028	-0.000118 0.992044 0.992896 -0.000666	-0.003129 0.993917 0.993958 -0.004745	0.020762 0.989211 0.990407 0.021230	0.012349 0.995500 0.995799 0.012783	2 -0.021139 9999
11 40	20 20	11 40	0.139808 0.925716 0.896101 -0.006247	-0.029397 0.986903 0.990025 -0.019681	0.003388 0.989591 0.986895 0.006779	0.006796 0.992404 0.986892 0.004651	0.000615 0.978503 0.992829 0.003047	0.016124 0.990255 0.991914 0.013699	-0.007167 0.993842 0.992619 -0.007067	-0.003693 0.988843 0.991993 0.000438	0.012717 0.988410 0.994123 0.009508	0.003882 0.992044 0.992504 -0.003119	-0.008040 0.993917 0.993227 -0.009162	-0.010584 0.989211 0.992721 -0.007083	-0.004796 0.995500 0.994622 -0.006034	0 0.000000 9999
11 41	20 20	11 41	0.126958 0.925716 0.910400 0.003016	-0.017140 0.986903 0.974518 0.002002	0.004075 0.989591 0.990702 0.006714	-0.006386 0.992404 0.989500 -0.004912	0.014007 0.978503 0.993671 0.017128	0.000004 0.990255 0.994006 -0.000756	-0.001070 0.993842 0.992982 -0.000742	0.000303 0.988843 0.993466 0.004905	-0.008321 0.988410 0.993319 -0.002302	-0.009433 0.992044 0.993962 -0.011284	0.011968 0.993917 0.989425 0.012404	-0.013020 0.989211 0.987319 -0.007469	-0.010959 0.995500 0.995405 -0.011952	4 0.007187 9999
11 42	20 20	11 42	0.130078 0.925716 0.919187 0.007255	-0.010980 0.986903 0.989495 -0.001246	0.009804 0.989591 0.988085 0.012047	0.014849 0.992404 0.988531 0.014135	-0.029011 0.978503 0.989940 -0.016031	0.000785 0.990255 0.991685 0.000249	0.001662 0.993842 0.991385 0.003109	-0.008743 0.988843 0.988787 -0.000201	-0.002259 0.988410 0.994838 0.000654	0.015044 0.992044 0.992936 0.010213	-0.009501 0.993917 0.989581 -0.008820	-0.011418 0.989211 0.991541 -0.010845	-0.002911 0.995500 0.993923 -0.003348	4 -0.010784 9999
11 43	20 20	11 43	0.128895 0.925716 0.909090 0.000473	-0.004964 0.986903 0.989505 0.001044	0.051005 0.989591 0.977882 0.050162	0.050163 0.992404 0.978623 0.048713	-0.037375 0.978503 0.990857 -0.026728	-0.001656 0.990255 0.992671 -0.000226	-0.017955 0.993842 0.993414 -0.015473	-0.024514 0.988843 0.987871 -0.020369	-0.025524 0.988410 0.993964 -0.020238	-0.000698 0.992044 0.991088 -0.007493	0.002588 0.993917 0.989359 0.005032	-0.024971 0.989211 0.992360 -0.025623	0.003138 0.995500 0.995116 0.004111	4 -0.003556 9999
11 44	20 20	11 44	0.123452 0.925716 0.884448 0.009121	0.005008 0.986903 0.990309 0.004267	-0.002743 0.989591 0.973061 0.003720	-0.007411 0.992404 0.971336 -0.003692	-0.019941 0.978503 0.991080 -0.019332	0.002323 0.990255 0.986230 0.006045	-0.005323 0.993842 0.991965 -0.007893	-0.007032 0.988843 0.984695 -0.005947	-0.004352 0.988410 0.993091 -0.002417	0.004577 0.992044 0.993772 -0.000644	-0.015716 0.993917 0.977813 -0.009590	-0.007543 0.989211 0.987564 -0.000170	0.006705 0.995500 0.994312 0.005535	4 -0.013279 9999
11 45	20 19	11 45	0.117684 0.925716 0.920244 -0.001527	0.001925 0.986903 0.988532 0.011100	-0.022650 0.989591 0.989172 -0.020269	-0.021931 0.992404 0.991404 -0.024179	-0.040450 0.978503 0.991568 -0.032244	-0.009029 0.990255 0.994362 -0.006699	-0.002220 0.993842 0.992173 -0.004456	-0.032913 0.988843 0.991921 -0.030105	-0.004917 0.988410 0.993484 -0.002505	0.000834 0.992044 0.993508 -0.004001	-0.011450 0.993917 0.983404 -0.005826	-0.014692 0.989211 0.983382 -0.012667	0.000536 0.995500 0.994269 0.000499	0 0.000000 9999
11 46	20 15	11 46	0.118097 0.925716 0.921989 -0.006339	-0.003246 0.986903 0.989904 -0.004957	0.001299 0.989591 0.996301 0.000367	0.001228 0.992404 0.994806 -0.000298	-0.018287 0.978503 0.992345 -0.020597	-0.005643 0.990255 0.993140 -0.000923	-0.002227 0.993842 0.989063 -0.005585	-0.010002 0.988843 0.989458 -0.012946	-0.003989 0.988410 0.979385 -0.002320	-0.023310 0.992044 0.989268 -0.020538	-0.001159 0.993917 0.995894 -0.003288	0.004025 0.989211 0.993822 0.005556	0.015516 0.995500 0.993290 0.013040	0 0.000000 9999
11 47	20 20	11 47	0.102982 0.925716 0.902289 -0.001728	-0.025056 0.986903 0.986354 -0.022540	-0.000010 0.989591 0.955351 0.006639	-0.003245 0.992404 0.948081 0.000745	-0.013560 0.978503 0.989864 -0.007228	-0.003101 0.990255 0.993960 -0.002227	-0.007944 0.993842 0.990846 -0.005929	-0.011501 0.988843 0.990743 -0.009013	-0.018375 0.988410 0.991138 -0.012743	0.020615 0.992044 0.991981 0.013437	-0.015268 0.993917 0.988345 -0.010011	-0.010969 0.989211 0.977827 -0.007173	-0.003679 0.995500 0.995562 -0.003434	0 0.000000 9999
11 48	20 20	11 48	0.132820 0.925716 0.921009 0.021667	-0.035567 0.986903 0.993550 -0.032221	0.004781 0.989591 0.988186 0.004193	0.006033 0.992404 0.987889 0.003990	0.036116 0.978503 0.993786 0.026635	-0.000498 0.990255 0.991973 -0.000828	0.005789 0.993842 0.985333 0.000959	0.011980 0.988843 0.992427 0.006984	-0.025735 0.988410 0.991796 -0.020785	-0.008121 0.992044 0.992475 -0.004106	0.003201 0.993917 0.987303 0.008057	0.002516 0.989211 0.986502 0.002506	0.007171 0.995500 0.991493 0.004425	1 -0.026422 9999
11 49	20 20	11 49	0.135512 0.925716 0.917686 0.022069	-0.019259 0.986903 0.987948 -0.027115	-0.020103 0.989591 0.980807 -0.022327	-0.026321 0.992404 0.982380 -0.028069	-0.029110 0.978503 0.991064 -0.030989	-0.004985 0.990255 0.994327 -0.004925	-0.038065 0.993842 0.993132 -0.037131	-0.022197 0.988843 0.990955 -0.019677	0.034760 0.988410 0.989079 0.024525	-0.000156 0.992044 0.992398 -0.005519	-0.003737 0.993917 0.990139 -0.005048	-0.043359 0.989211 0.983609 -0.043788	-0.023124 0.995500 0.992978 -0.022859	6 -0.028626 9999
11 50	20 9	11 50	0.137625 0.925716 0.930002 0.015934	-0.002798 0.986903 0.987906 -0.008336	0.004051 0.989591 0.705632 -0.022822	0.000217 0.992404 0.975377 -0.000261	0.003254 0.978503 0.986806 -0.016564	-0.021706 0.990255 0.991677 -0.016370	0.032671 0.993842 0.987264 0.032348	0.008757 0.988843 0.981243 -0.003590	0.003121 0.988410 0.985302 0.006835	-0.007494 0.992044 0.990449 -0.001180	-0.012414 0.993917 0.993073 -0.011000	0.002289 0.989211 0.747328 -0.021917	0.010727 0.995500 0.993692 0.009242	6 0.022703 9999
11 51	20 20	11 51	0.116470 0.925716 0.929507 0.005878	-0.039160 0.986903 0.990978 -0.027106	-0.010609 0.989591 0.983743 -0.012864	-0.018237 0.992404 0.984894 -0.020576	-0.044336 0.978503 0.987209 -0.026664	0.007322 0.990255 0.993155 0.010423	-0.014585 0.993842 0.986497 -0.008238	-0.014728 0.988843 0.985176 -0.009084	-0.014921 0.988410 0.992659 -0.009466	0.008735 0.992044 0.991661 0.004919	-0.021333 0.993917 0.985299 -0.016384	-0.003250 0.989211 0.992790 -0.001804	0.017142 0.995500 0.995341 0.016681	1 -0.012623 9999
11 52	20 20	11 52	0.128506 0.925716 0.927890 0.021743	0.011114 0.986903 0.988688 0.003285	0.010843 0.989591 0.977193 0.006423	0.007076 0.992404 0.979716 0.004424	0.001396 0.978503 0.994306 0.000620	-0.001274 0.990255 0.993061 0.001413	-0.004524 0.993842 0.993033 -0.006030	0.000790 0.988843 0.994241 0.001579	0.001317 0.988410 0.995505 0.001382	0.005358 0.992044 0.993294 0.000154	-0.013831 0.993917 0.993392 -0.014420	0.006296 0.989211 0.989893 0.005317	0.001848 0.995500 0.995857 0.001520	0 0.021743 9999
11 53	20 12	11 53	0.098027 0.925716 0.954810 0.007174	0.015502 0.986903 0.990968 0.003796	0.025810 0.989591 0.711149 0.040201	-0.006233 0.992404 0.999697 -0.006581	0.002153 0.978503 0.985663 -0.014954	-0.001281 0.990255 0.988090 -0.009789	-0.013901 0.993842 0.986232 -0.009278	-0.016606 0.988843 0.991906 -0.019947	0.001759 0.988410 0.987956 0.004632	-0.042564 0.992044 0.992945 -0.040046	0.024241 0.993917 0.987348 0.020477	0.028024 0.989211 0.762620 0.043260	-0.004601 0.995500 0.995064 -0.003054	9 -0.016950 9999
11 54	20 16	11 54	0.073988 0.925716 0.967691 0.017243	0.009974 0.986903 0.980589 -0.002355	0.010518 0.989591 0.969515 0.009039	0.001659 0.992404 0.981094 0.001681	0.016714 0.978503 0.990619 0.008051	0.003350 0.990255 0.993692 0.003256	0.020297 0.993842 0.992318 0.017605	-0.005797 0.988843 0.989803 -0.008804	0.000624 0.988410 0.984067 0.003211	-0.000158 0.992044 0.996247 -0.001440	-0.003987 0.993917 0.985341 -0.005863	0.011982 0.989211 0.968908 0.006826	-0.000187 0.995500 0.996548 -0.000139	6 0.017423 9999
11 55	20 19	11 55	0.119456 0.925716 0.929667 -0.005772	0.031833 0.986903 0.982569 0.010230	-0.000991 0.989591 0.971732 -0.009880	-0.005523 0.992404 0.973663 -0.009321	-0.030310 0.978503 0.978696 -0.009466	0.004675 0.990255 0.993410 0.001235	-0.007626 0.993842 0.993077 -0.006583	0.011975 0.988843 0.994664 0.012561	-0.015698 0.988410 0.993489 -0.009737	0.001295 0.992044 0.991824 -0.002166	0.009074 0.993917 0.993767 0.007021	-0.004401 0.989211 0.981248 -0.012438	0.011946 0.995500 0.996210 0.011295	0 0.000000 9999
[truncated: 1,114,858 more chars]
