# Supplementary material for: Prediction of Contact Residue Pairs Based on Co-Substitution between Sites in Protein Structures
Source: PLoS One. 2013 Jan 16;8(1):e54252. doi: 10.1371/journal.pone.0054252 (PMC3546969; doi:10.1371/journal.pone.0054252)
Supplement: Data S1 — Coevolution scores, overall coevolution score and rank of each site pair in each protein. (BZ2) [file pone.0054252.s008.bz2 › ./ces_rank/Trypsin_TRY2_RAT_24-239.6688.bl0_1.ces_rank]

# Trypsin_TRY2_RAT_24-239.6688.bl0_1.ces_rank
# Neighboring residue pairs (|i - j| <= 5) are excluded.
# #residues = 212  #residue_pairs = 21340  #predicted = 636  #contacts = 636
# 6688 OTUs are used.
# 216 patterns are found.
# 1..216,1..216 : invariant sites are removed;
#
# standard deviation of each characteristics at each site; the max. of | delta | is normalized to one.
#sd 1 0.170496 0.021230 0.000912 0.001282 0.029445 0.007146 0.023760 0.048066 0.011944 0.059948 0.019217 0.010353 0.006366
#sd 2 0.226676 0.045213 0.019893 0.022311 0.057659 0.048721 0.053169 0.074876 0.091512 0.146003 0.088577 0.041062 0.054938
#sd 3 0.187784 0.070252 0.046518 0.046759 0.043111 0.088358 0.037153 0.053345 0.057170 0.024939 0.141184 0.093173 0.048263
#sd 4 0.112165 0.037020 0.019711 0.019675 0.018500 0.058064 0.021953 0.041190 0.018498 0.027812 0.054625 0.041297 0.018164
#sd 5 0.293774 0.078175 0.129269 0.130583 0.115307 0.123082 0.132955 0.105687 0.125510 0.136931 0.231560 0.209635 0.105533
#sd 6 0.294777 0.063397 0.138119 0.138402 0.110644 0.159701 0.149490 0.121863 0.062290 0.142691 0.194515 0.232701 0.043817
#sd 7 0.242816 0.055406 0.027469 0.027456 0.062892 0.119555 0.071966 0.092263 0.023211 0.136555 0.175427 0.054500 0.021783
#sd 8 0.306903 0.088858 0.142884 0.142859 0.120512 0.145582 0.123370 0.121672 0.088167 0.138187 0.228066 0.235347 0.062733
#sd 9 0.291100 0.074477 0.105739 0.106141 0.116281 0.159414 0.120418 0.144872 0.088048 0.162463 0.147599 0.176699 0.075121
#sd 10 0.278994 0.095809 0.088308 0.088880 0.079765 0.142528 0.083375 0.104281 0.129689 0.074902 0.192305 0.160025 0.114336
#sd 11 0.282895 0.068832 0.123326 0.123293 0.082287 0.126644 0.120930 0.098429 0.074712 0.080763 0.206287 0.199626 0.068782
#sd 12 0.260404 0.082586 0.043143 0.070233 0.089554 0.096409 0.063762 0.096991 0.174249 0.127314 0.114647 0.084877 0.098563
#sd 13 0.167250 0.038147 0.045909 0.045929 0.041395 0.089996 0.054507 0.065205 0.031905 0.045258 0.090760 0.087718 0.028305
#sd 14 0.212763 0.073915 0.013391 0.071561 0.064297 0.081905 0.048462 0.085151 0.112173 0.040233 0.083219 0.027973 0.100194
#sd 15 0.269124 0.052433 0.026743 0.026857 0.099045 0.083193 0.062904 0.091431 0.085051 0.179013 0.175591 0.056127 0.198756
#sd 16 0.252014 0.069623 0.011993 0.013287 0.069645 0.103171 0.096444 0.083093 0.029489 0.207678 0.093822 0.026481 0.038963
#sd 17 0.271453 0.087596 0.060885 0.062051 0.092901 0.121584 0.071472 0.116945 0.110804 0.143425 0.171756 0.114307 0.094210
#sd 18 0.254980 0.040670 0.014417 0.015064 0.052358 0.050241 0.045415 0.067150 0.080290 0.136337 0.048979 0.029340 0.080815
#sd 19 0.304490 0.083428 0.101017 0.102428 0.122796 0.110315 0.092263 0.119361 0.157671 0.167523 0.210044 0.178228 0.123463
#sd 20 0.318773 0.102834 0.102626 0.106840 0.130803 0.121779 0.099688 0.143229 0.194566 0.193443 0.204113 0.182412 0.120165
#sd 21 0.329330 0.117262 0.152739 0.153378 0.138603 0.152499 0.112192 0.137122 0.141065 0.143880 0.259644 0.252641 0.091607
#sd 22 0.327489 0.123911 0.130865 0.132172 0.117377 0.158470 0.108387 0.137524 0.130807 0.130768 0.268968 0.228533 0.083433
#sd 23 0.292668 0.087323 0.052804 0.061082 0.105239 0.114411 0.080330 0.116345 0.206596 0.139787 0.166598 0.097002 0.176013
#sd 24 0.323868 0.103939 0.082277 0.088248 0.142325 0.112484 0.093780 0.146337 0.213201 0.222114 0.189719 0.151121 0.133774
#sd 25 0.120757 0.027713 0.006161 0.007535 0.047999 0.049347 0.025903 0.037361 0.030515 0.023350 0.048051 0.014186 0.012536
#sd 26 0.223058 0.060330 0.024944 0.024888 0.046106 0.119960 0.049180 0.094361 0.047262 0.075007 0.150127 0.050983 0.054370
#sd 27 0.179357 0.040620 0.010030 0.010018 0.028288 0.151780 0.028801 0.105468 0.009286 0.046190 0.060143 0.022340 0.012277
#sd 28 0.276305 0.065948 0.010245 0.019126 0.083768 0.104599 0.084061 0.120001 0.079056 0.157726 0.207787 0.023748 0.031983
#sd 29 0.213121 0.031906 0.016396 0.018720 0.044453 0.037540 0.036171 0.052802 0.063535 0.107800 0.033077 0.033260 0.057653
#sd 30 0.238411 0.036119 0.009516 0.010434 0.038469 0.039929 0.036519 0.065689 0.066270 0.093819 0.033362 0.019866 0.036421
#sd 31 0.299468 0.076870 0.087780 0.088359 0.058365 0.127857 0.064683 0.104486 0.114116 0.028961 0.231509 0.164611 0.110725
#sd 32 0.335933 0.088339 0.166800 0.167076 0.085168 0.194586 0.128894 0.119817 0.089079 0.068733 0.242783 0.257073 0.079675
#sd 33 0.329702 0.104422 0.164042 0.163261 0.106785 0.119369 0.107111 0.103623 0.142231 0.096786 0.261785 0.270590 0.093378
#sd 34 0.277022 0.087462 0.042418 0.090363 0.092241 0.091800 0.064056 0.103480 0.167236 0.140867 0.120454 0.083476 0.130127
#sd 35 0.246347 0.049520 0.000409 0.004324 0.045839 0.043874 0.054839 0.055357 0.047259 0.125046 0.031420 0.006569 0.040784
#sd 36 0.251738 0.040607 0.006855 0.008089 0.048923 0.042084 0.046206 0.048879 0.032112 0.123534 0.028431 0.014866 0.092026
#sd 37 0.177154 0.029375 0.015348 0.015234 0.032639 0.034353 0.048876 0.054274 0.019640 0.047650 0.092050 0.033263 0.017312
#sd 38 0.178243 0.038276 0.017600 0.017599 0.039848 0.096340 0.044009 0.074620 0.012470 0.079124 0.130947 0.036337 0.007544
#sd 39 0.210359 0.056704 0.042947 0.043693 0.046176 0.145447 0.037919 0.101847 0.044702 0.049365 0.109527 0.084568 0.031252
#sd 40 0.194822 0.049536 0.045874 0.046291 0.045058 0.050940 0.040853 0.052259 0.156474 0.050087 0.131688 0.082387 0.162013
#sd 41 0.127700 0.032009 0.015996 0.017130 0.046567 0.049383 0.029390 0.046850 0.029161 0.081178 0.054610 0.032408 0.011707
#sd 42 0.298611 0.077261 0.046775 0.050601 0.095956 0.089115 0.079249 0.109061 0.157150 0.220400 0.143461 0.087308 0.088480
#sd 43 0.347630 0.111041 0.137268 0.139275 0.154390 0.153692 0.137680 0.153769 0.182471 0.189855 0.262237 0.231529 0.134033
#sd 44 0.342851 0.120633 0.145498 0.146686 0.120856 0.172249 0.115931 0.139962 0.127388 0.127646 0.281671 0.253368 0.091106
#sd 45 0.334956 0.108373 0.149253 0.150919 0.131663 0.155888 0.122723 0.152120 0.131773 0.152970 0.285759 0.249856 0.097161
#sd 46 0.319671 0.094081 0.048289 0.069708 0.111717 0.115536 0.090101 0.147347 0.208936 0.246296 0.131128 0.093322 0.122951
#sd 47 0.331280 0.104692 0.147545 0.148124 0.136875 0.129611 0.118370 0.130383 0.131557 0.171396 0.260299 0.250504 0.105466
#sd 48 0.292079 0.070888 0.043632 0.045787 0.095577 0.093037 0.105508 0.120474 0.086492 0.211756 0.101979 0.084037 0.063913
#sd 49 0.306602 0.095709 0.105449 0.108533 0.124306 0.095130 0.089392 0.124675 0.168240 0.205271 0.156824 0.197256 0.107024
#sd 50 0.293667 0.084561 0.019958 0.024603 0.097730 0.103002 0.085288 0.116583 0.144845 0.226152 0.129332 0.039677 0.089864
#sd 51 0.218343 0.091272 0.058885 0.059269 0.065879 0.126428 0.060291 0.099808 0.066848 0.081571 0.126958 0.115551 0.039906
#sd 52 0.310420 0.082924 0.115161 0.115837 0.109014 0.130784 0.119418 0.124831 0.082068 0.152542 0.197783 0.185547 0.091648
#sd 53 0.293556 0.088577 0.088211 0.100451 0.109232 0.104857 0.099321 0.117492 0.214773 0.124007 0.193039 0.162975 0.213103
#sd 54 0.311460 0.096897 0.131488 0.136841 0.119715 0.129430 0.111387 0.140438 0.131111 0.135913 0.256169 0.232115 0.077927
#sd 55 0.328744 0.100745 0.090383 0.092940 0.151843 0.113413 0.094349 0.169548 0.155800 0.256070 0.203874 0.172576 0.092610
#sd 56 0.344457 0.120438 0.153281 0.154552 0.136607 0.158180 0.123970 0.148218 0.146454 0.148843 0.302401 0.263350 0.101181
#sd 57 0.345782 0.108202 0.148136 0.149358 0.157334 0.156802 0.141768 0.166927 0.145555 0.207423 0.283314 0.252387 0.115892
#sd 58 0.349031 0.124582 0.136763 0.140373 0.144887 0.174658 0.136103 0.164392 0.158533 0.167053 0.302085 0.239747 0.092835
#sd 59 0.344776 0.103801 0.166594 0.167107 0.140168 0.179623 0.160644 0.153826 0.119802 0.151319 0.265999 0.268928 0.077151
#sd 60 0.338374 0.115951 0.137393 0.137943 0.115984 0.195532 0.128566 0.143082 0.104087 0.118743 0.229670 0.238476 0.076978
#sd 61 0.304736 0.098646 0.104692 0.106548 0.111955 0.139207 0.105157 0.122881 0.126491 0.103188 0.238281 0.191071 0.089393
#sd 62 0.289065 0.084718 0.104896 0.105669 0.108667 0.137508 0.124871 0.113737 0.122448 0.142153 0.192511 0.179650 0.099567
#sd 63 0.329981 0.082433 0.117412 0.118399 0.141399 0.119344 0.131700 0.128806 0.117431 0.196284 0.261702 0.210191 0.101401
#sd 64 0.342293 0.098211 0.136243 0.138066 0.150945 0.125892 0.143232 0.153000 0.144815 0.224130 0.252792 0.229665 0.106936
#sd 65 0.331586 0.107960 0.093187 0.095221 0.130070 0.116374 0.099309 0.149965 0.206742 0.247749 0.138555 0.182395 0.145087
#sd 66 0.349058 0.124970 0.173885 0.174113 0.139150 0.185304 0.129258 0.146194 0.133591 0.134789 0.267975 0.281775 0.097748
#sd 67 0.298579 0.078037 0.039000 0.041486 0.092375 0.104950 0.100226 0.124459 0.093187 0.208607 0.129846 0.075251 0.057035
#sd 68 0.348310 0.108804 0.182210 0.182243 0.145688 0.149735 0.149652 0.144924 0.086754 0.172644 0.258910 0.276973 0.069691
#sd 69 0.343565 0.124808 0.206134 0.206497 0.125574 0.145986 0.125739 0.120325 0.113452 0.113853 0.265335 0.289274 0.095016
#sd 70 0.311560 0.086513 0.051344 0.056419 0.110654 0.095889 0.088522 0.131850 0.171880 0.233736 0.145141 0.098498 0.093364
#sd 71 0.331041 0.082710 0.082772 0.085328 0.140836 0.096553 0.107727 0.159462 0.207478 0.266718 0.158349 0.155227 0.128275
#sd 72 0.337656 0.091454 0.094270 0.095793 0.156090 0.134912 0.133623 0.180058 0.133348 0.266366 0.199091 0.178032 0.119025
#sd 73 0.237694 0.057247 0.050075 0.049871 0.067697 0.085464 0.057933 0.079163 0.180235 0.081586 0.132945 0.091409 0.196411
#sd 74 0.297090 0.069163 0.124241 0.124459 0.076817 0.195472 0.106609 0.113387 0.082479 0.070532 0.181157 0.215515 0.071332
#sd 75 0.342489 0.113788 0.169452 0.169713 0.131028 0.173612 0.122226 0.143617 0.121311 0.130327 0.284243 0.273082 0.098528
#sd 76 0.281628 0.074295 0.038735 0.065018 0.088224 0.134179 0.060690 0.127387 0.155119 0.101034 0.097850 0.074274 0.074891
#sd 77 0.339252 0.092687 0.142394 0.142735 0.116324 0.149924 0.112337 0.140018 0.107007 0.148677 0.293314 0.253694 0.088640
#sd 78 0.350916 0.122394 0.130963 0.133724 0.146489 0.192126 0.133643 0.170568 0.163439 0.158541 0.269971 0.230830 0.117246
#sd 79 0.352028 0.127723 0.145684 0.149457 0.149393 0.170596 0.128690 0.168512 0.159651 0.175793 0.300985 0.251964 0.095862
#sd 80 0.344502 0.105228 0.115579 0.116450 0.126428 0.147486 0.117538 0.146608 0.124678 0.164602 0.288158 0.208195 0.087867
#sd 81 0.321219 0.099538 0.090884 0.094783 0.145667 0.134553 0.099336 0.151879 0.209236 0.207627 0.191911 0.163763 0.156988
#sd 82 0.322659 0.093020 0.132868 0.133912 0.124982 0.135001 0.120395 0.132702 0.136872 0.157966 0.226424 0.222445 0.111186
#sd 83 0.297662 0.090181 0.069506 0.070738 0.102276 0.122687 0.074245 0.106736 0.210968 0.065255 0.247847 0.130778 0.166790
#sd 84 0.146538 0.023751 0.073063 0.073165 0.029957 0.052112 0.045688 0.035176 0.029812 0.021797 0.111022 0.126314 0.023536
#sd 85 0.262287 0.048342 0.012607 0.024931 0.049132 0.052972 0.045310 0.073834 0.099619 0.131614 0.042164 0.026022 0.061131
#sd 86 0.220958 0.047761 0.019935 0.019962 0.051636 0.154867 0.043999 0.108091 0.011282 0.082909 0.121660 0.041128 0.064680
#sd 87 0.250236 0.039915 0.013256 0.020095 0.049251 0.044931 0.043623 0.057367 0.062294 0.127078 0.041850 0.027103 0.086851
#sd 88 0.278424 0.047956 0.008648 0.015017 0.051672 0.051190 0.053170 0.064038 0.071376 0.146948 0.035188 0.018501 0.095256
#sd 89 0.309535 0.070938 0.168687 0.169230 0.131282 0.086675 0.111322 0.099657 0.122313 0.138658 0.185121 0.227765 0.105367
#sd 90 0.220772 0.044165 0.012359 0.014780 0.066888 0.055742 0.041023 0.076058 0.079992 0.158187 0.096617 0.025403 0.092006
#sd 91 0.341070 0.099149 0.169043 0.169081 0.113887 0.161112 0.130929 0.132382 0.080141 0.114386 0.265341 0.267465 0.071622
#sd 92 0.347507 0.117179 0.188812 0.189149 0.115549 0.155184 0.140187 0.115659 0.112619 0.110155 0.279230 0.280170 0.099234
#sd 93 0.333209 0.084726 0.128542 0.128935 0.092043 0.205505 0.115468 0.139339 0.074748 0.098450 0.220209 0.224091 0.063182
#sd 94 0.276058 0.067428 0.034346 0.038474 0.080255 0.078403 0.086852 0.094810 0.128694 0.209817 0.086407 0.063140 0.071094
#sd 95 0.336067 0.089251 0.151119 0.151514 0.138246 0.153549 0.152262 0.144447 0.098992 0.192797 0.273311 0.245640 0.076989
#sd 96 0.318728 0.088548 0.066866 0.071689 0.128229 0.129441 0.094772 0.146820 0.218807 0.225507 0.149051 0.123549 0.087113
#sd 97 0.320761 0.088832 0.087699 0.090122 0.084477 0.123511 0.092666 0.115807 0.081168 0.100918 0.242453 0.168664 0.064213
#sd 98 0.347772 0.099188 0.171970 0.172252 0.119988 0.174968 0.138238 0.146281 0.106116 0.129491 0.262698 0.268261 0.088692
#sd 99 0.345106 0.112948 0.113218 0.115143 0.137792 0.154303 0.110259 0.142474 0.211930 0.146307 0.260789 0.205941 0.148592
#sd 100 0.287669 0.067550 0.038628 0.040577 0.091802 0.080395 0.085117 0.110005 0.092440 0.198430 0.135297 0.077086 0.066387
#sd 101 0.334636 0.110620 0.134206 0.134256 0.123423 0.133540 0.094857 0.124288 0.104601 0.142386 0.264892 0.247552 0.099677
#sd 102 0.291003 0.074667 0.060113 0.064950 0.110319 0.171416 0.118816 0.157555 0.101692 0.150587 0.174435 0.116148 0.065905
#sd 103 0.288219 0.079255 0.025107 0.026719 0.085259 0.088724 0.089931 0.102666 0.084925 0.203874 0.094110 0.050580 0.056971
#sd 104 0.300693 0.087999 0.112989 0.113051 0.110514 0.149095 0.094650 0.111595 0.062252 0.101275 0.193348 0.197549 0.052439
#sd 105 0.263132 0.061787 0.036901 0.041872 0.084517 0.082632 0.061271 0.107361 0.103605 0.181259 0.100981 0.073066 0.094418
#sd 106 0.283181 0.081485 0.061753 0.069052 0.088758 0.170960 0.093019 0.135727 0.100779 0.111268 0.163529 0.119786 0.068840
#sd 107 0.342698 0.105364 0.142145 0.144197 0.119612 0.169441 0.132829 0.141014 0.115041 0.138811 0.273224 0.242702 0.081036
#sd 108 0.310082 0.095215 0.127193 0.129287 0.120524 0.154705 0.124319 0.131027 0.110967 0.141583 0.249561 0.217314 0.083323
#sd 109 0.322804 0.107646 0.141772 0.142497 0.117574 0.165226 0.119827 0.132454 0.107632 0.119974 0.254082 0.239895 0.075901
#sd 110 0.334076 0.103447 0.144096 0.145551 0.120909 0.174924 0.138202 0.141706 0.129816 0.129192 0.260848 0.244169 0.096214
#sd 111 0.345306 0.107014 0.133972 0.134712 0.147137 0.188763 0.140456 0.164161 0.151561 0.173949 0.236027 0.228215 0.096278
#sd 112 0.349117 0.097795 0.129169 0.129764 0.142009 0.193326 0.160561 0.173189 0.114844 0.213013 0.230970 0.234657 0.089700
#sd 113 0.315639 0.129735 0.107953 0.110536 0.096372 0.168654 0.093542 0.117505 0.115544 0.088898 0.226046 0.202429 0.084463
#sd 114 0.332282 0.092593 0.126839 0.128131 0.125790 0.136522 0.126550 0.131609 0.111031 0.159094 0.272727 0.223132 0.110960
#sd 115 0.348205 0.105525 0.159602 0.161600 0.158818 0.160815 0.137880 0.158354 0.127989 0.194445 0.266832 0.255897 0.137987
#sd 116 0.279895 0.076717 0.027927 0.029755 0.087199 0.130284 0.080973 0.114522 0.099556 0.189495 0.110507 0.054630 0.076226
#sd 117 0.330069 0.095074 0.085066 0.094346 0.132764 0.113491 0.098105 0.137976 0.170014 0.217736 0.247853 0.159327 0.105832
#sd 118 0.290269 0.072761 0.032682 0.034823 0.089604 0.087613 0.090325 0.101072 0.084331 0.213915 0.142557 0.062707 0.072197
#sd 119 0.293694 0.077105 0.030980 0.031447 0.094024 0.115442 0.083599 0.120983 0.094142 0.176852 0.203333 0.059925 0.095348
#sd 120 0.145006 0.054736 0.034405 0.034888 0.036909 0.086259 0.034340 0.064347 0.029448 0.049622 0.077931 0.065120 0.029225
#sd 121 0.208467 0.070561 0.038110 0.082061 0.061700 0.070557 0.048526 0.078698 0.120341 0.085287 0.073147 0.071169 0.055642
#sd 122 0.183953 0.063499 0.054610 0.054889 0.046551 0.094604 0.048942 0.063337 0.037381 0.044403 0.104045 0.103936 0.027652
#sd 123 0.341384 0.112356 0.142072 0.143339 0.143219 0.131537 0.104033 0.144742 0.151073 0.188501 0.240716 0.245901 0.114871
#sd 124 0.326689 0.083103 0.094509 0.095071 0.131436 0.124230 0.105778 0.144373 0.088284 0.207130 0.270520 0.173831 0.099308
#sd 125 0.338354 0.119432 0.145601 0.149321 0.132258 0.160034 0.129262 0.142021 0.148635 0.134541 0.274497 0.244750 0.088617
#sd 126 0.338036 0.104389 0.128642 0.129969 0.137174 0.165426 0.140512 0.144516 0.169727 0.152801 0.263734 0.230410 0.109240
#sd 127 0.341933 0.122317 0.127445 0.128816 0.125838 0.178110 0.119632 0.151492 0.130970 0.140855 0.279406 0.230363 0.088836
#sd 128 0.334826 0.128576 0.126463 0.128805 0.115872 0.182527 0.114172 0.147989 0.108679 0.140032 0.248155 0.219711 0.078515
#sd 129 0.236946 0.068463 0.070078 0.072136 0.086935 0.098940 0.083291 0.099134 0.087822 0.111385 0.181246 0.127065 0.053385
#sd 130 0.299386 0.089078 0.107808 0.108355 0.112622 0.142080 0.110506 0.133946 0.101513 0.144871 0.245631 0.183784 0.072856
#sd 131 0.323206 0.102343 0.083628 0.085036 0.134102 0.149870 0.110408 0.158414 0.154080 0.199310 0.241515 0.154291 0.110350
#sd 132 0.287237 0.072077 0.060996 0.061912 0.075996 0.138475 0.086256 0.119370 0.070955 0.096387 0.237182 0.115110 0.057005
#sd 133 0.331704 0.091439 0.146192 0.146470 0.114131 0.158334 0.124193 0.136763 0.118290 0.124465 0.267125 0.243981 0.094267
#sd 134 0.336678 0.090474 0.125516 0.127088 0.151387 0.121348 0.134092 0.150627 0.150271 0.228283 0.262238 0.218894 0.115486
#sd 135 0.226362 0.050225 0.039715 0.040730 0.094912 0.076664 0.059588 0.104407 0.075815 0.171879 0.084067 0.079510 0.095727
#sd 136 0.312258 0.078819 0.117430 0.118793 0.133861 0.094354 0.072552 0.110532 0.130682 0.151875 0.248848 0.223760 0.161277
#sd 137 0.309555 0.086332 0.135290 0.137852 0.124937 0.128312 0.126226 0.106304 0.133349 0.113772 0.210551 0.215299 0.106208
#sd 138 0.299501 0.083412 0.045431 0.046839 0.095039 0.128070 0.099717 0.118904 0.066978 0.218186 0.164443 0.087853 0.070826
#sd 139 0.337780 0.092259 0.148176 0.149158 0.128887 0.150845 0.144491 0.134729 0.131585 0.151855 0.272238 0.246765 0.105037
#sd 140 0.291191 0.065326 0.037667 0.038217 0.093591 0.082653 0.077037 0.104117 0.081898 0.196372 0.128423 0.075298 0.108644
#sd 141 0.323661 0.086944 0.130846 0.131368 0.113025 0.155349 0.115244 0.124606 0.110833 0.126174 0.239571 0.224767 0.087769
#sd 142 0.303609 0.073065 0.050322 0.052460 0.103851 0.100161 0.089324 0.132570 0.112359 0.207827 0.146710 0.090994 0.087785
#sd 143 0.306015 0.073765 0.057026 0.063985 0.106506 0.089680 0.085475 0.121059 0.138987 0.224938 0.143676 0.108846 0.132628
#sd 144 0.332749 0.086475 0.132877 0.133030 0.080874 0.155560 0.105096 0.116882 0.083570 0.071878 0.275850 0.235296 0.071353
#sd 145 0.330023 0.094713 0.119189 0.120575 0.126090 0.139091 0.105088 0.138725 0.160097 0.148581 0.255928 0.216522 0.138304
#sd 146 0.344020 0.109188 0.178198 0.179791 0.121381 0.182028 0.162204 0.141821 0.098824 0.122911 0.276075 0.281485 0.071593
#sd 147 0.340296 0.088856 0.172712 0.173241 0.149055 0.143637 0.183004 0.138271 0.113036 0.192329 0.254989 0.271901 0.089382
#sd 148 0.178953 0.051503 0.028697 0.030059 0.065631 0.068054 0.045241 0.069541 0.061204 0.095917 0.072117 0.057219 0.037728
#sd 149 0.335870 0.112726 0.158017 0.158534 0.132138 0.136899 0.118585 0.136686 0.109109 0.161890 0.266732 0.264338 0.096386
#sd 150 0.342440 0.120345 0.183903 0.184092 0.144344 0.155099 0.127097 0.145456 0.106087 0.151617 0.276647 0.281716 0.088549
#sd 151 0.324387 0.107146 0.115601 0.117247 0.137462 0.141523 0.108617 0.142669 0.147502 0.184500 0.231854 0.204023 0.116346
#sd 152 0.305843 0.121448 0.055637 0.075712 0.116597 0.139136 0.094709 0.147969 0.244850 0.190134 0.139725 0.106705 0.110233
#sd 153 0.308784 0.116129 0.119591 0.120209 0.099630 0.154899 0.090633 0.117244 0.108193 0.088240 0.244594 0.208436 0.074518
#sd 154 0.320793 0.119184 0.126194 0.127640 0.118657 0.159077 0.107122 0.137639 0.139032 0.131676 0.265934 0.221344 0.102627
#sd 155 0.330078 0.109922 0.135353 0.136394 0.149575 0.148077 0.123140 0.147615 0.165986 0.172100 0.256368 0.230057 0.110234
#sd 156 0.300204 0.070956 0.069617 0.071816 0.109979 0.091105 0.095796 0.136830 0.116093 0.198410 0.145301 0.126492 0.084648
#sd 157 0.327704 0.093408 0.108436 0.109467 0.114906 0.134207 0.110607 0.128238 0.141377 0.138923 0.257543 0.197121 0.112389
#sd 158 0.340308 0.092897 0.175269 0.175701 0.101251 0.179836 0.132015 0.131547 0.090838 0.098959 0.249723 0.281231 0.070101
#sd 159 0.317467 0.098173 0.109860 0.110830 0.095581 0.128516 0.093531 0.114465 0.112208 0.100880 0.250125 0.201515 0.089685
#sd 160 0.288901 0.064460 0.063151 0.065342 0.110336 0.103986 0.079576 0.106530 0.139438 0.147495 0.189643 0.118013 0.203042
#sd 161 0.294466 0.057402 0.026177 0.031987 0.071730 0.069324 0.062883 0.092056 0.155773 0.218811 0.075047 0.051208 0.143151
#sd 162 0.170377 0.044545 0.039083 0.039834 0.068096 0.063407 0.045822 0.051665 0.052928 0.070616 0.087322 0.070735 0.031910
#sd 163 0.251038 0.069991 0.025203 0.026433 0.072300 0.118484 0.071935 0.093154 0.073138 0.152851 0.151255 0.051019 0.060547
#sd 164 0.282785 0.102439 0.093946 0.094975 0.094171 0.144203 0.082486 0.120103 0.107028 0.117239 0.172355 0.166969 0.067357
#sd 165 0.319633 0.107267 0.088576 0.090567 0.113433 0.151127 0.105450 0.134289 0.174497 0.141146 0.214101 0.165962 0.101018
#sd 166 0.298073 0.085070 0.121305 0.122583 0.127800 0.147200 0.121934 0.134584 0.100975 0.166407 0.194008 0.202427 0.102784
#sd 167 0.254311 0.067378 0.119044 0.119377 0.086411 0.118035 0.116867 0.089153 0.068636 0.094028 0.181401 0.188929 0.057517
#sd 168 0.306714 0.105770 0.124563 0.125475 0.109429 0.157478 0.108475 0.124457 0.098974 0.120782 0.206919 0.207474 0.066799
#sd 169 0.302241 0.117864 0.115362 0.115778 0.102746 0.161017 0.090153 0.121774 0.100621 0.106353 0.205663 0.205664 0.087535
#sd 170 0.311071 0.086172 0.135801 0.136035 0.136703 0.112704 0.102278 0.121121 0.084965 0.157344 0.202777 0.230760 0.092907
#sd 171 0.257847 0.066674 0.093811 0.093642 0.071210 0.108974 0.071155 0.090890 0.068415 0.075930 0.173505 0.169672 0.057222
#sd 172 0.295057 0.071564 0.037269 0.037658 0.091379 0.147554 0.087820 0.137652 0.077452 0.157174 0.231004 0.062919 0.058085
#sd 173 0.180471 0.050796 0.040136 0.043440 0.075715 0.068033 0.051340 0.055084 0.073658 0.059636 0.091809 0.076788 0.035754
#sd 174 0.322458 0.093702 0.110051 0.111010 0.122333 0.131842 0.098006 0.120078 0.141865 0.126019 0.251292 0.197444 0.120352
#sd 175 0.182287 0.079125 0.039910 0.042139 0.052957 0.099452 0.049232 0.082181 0.076176 0.069626 0.094951 0.079765 0.046720
#sd 176 0.162566 0.032551 0.061781 0.062519 0.049493 0.051335 0.052816 0.058669 0.041811 0.052772 0.092309 0.109415 0.037243
#sd 177 0.203315 0.056528 0.035256 0.036740 0.064102 0.077128 0.056651 0.087314 0.063223 0.087737 0.155904 0.069283 0.046546
#sd 178 0.069224 0.029043 0.013734 0.015021 0.014375 0.041974 0.015058 0.031471 0.015315 0.023261 0.027591 0.029337 0.012350
#sd 179 0.183736 0.042998 0.022677 0.022902 0.033841 0.100060 0.027061 0.069294 0.021971 0.031817 0.143936 0.046575 0.022329
#sd 180 0.163352 0.036973 0.009400 0.009382 0.039302 0.105972 0.048577 0.077691 0.018842 0.046239 0.078088 0.021714 0.016638
#sd 181 0.224566 0.045410 0.007299 0.015471 0.052675 0.054021 0.046017 0.062518 0.096155 0.167841 0.043796 0.015825 0.110283
#sd 182 0.283111 0.064606 0.024364 0.029711 0.085241 0.083670 0.076346 0.099718 0.136596 0.214738 0.139784 0.048151 0.130971
#sd 183 0.297641 0.083714 0.069709 0.073242 0.111030 0.108129 0.084231 0.119485 0.143999 0.186736 0.173983 0.128593 0.101706
#sd 184 0.331798 0.096811 0.147678 0.148505 0.133343 0.155244 0.127125 0.131982 0.122753 0.150436 0.264912 0.247985 0.102294
#sd 185 0.327172 0.100900 0.133056 0.133490 0.118610 0.146432 0.110449 0.137045 0.106815 0.161447 0.247736 0.230409 0.099791
#sd 186 0.334202 0.104106 0.148577 0.149134 0.123039 0.165231 0.121961 0.132281 0.100675 0.143408 0.268809 0.255033 0.083202
#sd 187 0.257204 0.047574 0.014886 0.015395 0.113088 0.051448 0.057802 0.095975 0.069774 0.182616 0.150929 0.032402 0.057261
#sd 188 0.285506 0.072562 0.039928 0.042401 0.084750 0.088914 0.086714 0.098014 0.137266 0.197670 0.135069 0.078552 0.105697
#sd 189 0.110809 0.028136 0.011067 0.011057 0.012173 0.091032 0.011462 0.061298 0.009153 0.016443 0.039038 0.024652 0.001740
#sd 190 0.259601 0.045586 0.010229 0.012668 0.054023 0.041795 0.048538 0.071230 0.041249 0.122763 0.072908 0.021517 0.059854
#sd 191 0.258861 0.056256 0.026557 0.027845 0.082686 0.081557 0.074315 0.097852 0.086539 0.189942 0.167451 0.050591 0.076250
#sd 192 0.202307 0.052081 0.024111 0.025598 0.060745 0.072330 0.051099 0.088204 0.059794 0.082862 0.149905 0.049450 0.040592
#sd 193 0.271617 0.108008 0.049224 0.090967 0.095197 0.107236 0.064603 0.113287 0.170235 0.103702 0.123883 0.095950 0.074425
#sd 194 0.231448 0.082473 0.044242 0.044781 0.063088 0.120946 0.063975 0.109986 0.058905 0.113152 0.140578 0.087954 0.048381
#sd 195 0.326658 0.108218 0.138218 0.139314 0.147253 0.145630 0.125859 0.148752 0.174704 0.185065 0.213586 0.227232 0.104850
#sd 196 0.302774 0.110718 0.108532 0.109279 0.100373 0.159842 0.094654 0.124337 0.094526 0.117219 0.201743 0.193409 0.066323
#sd 197 0.204639 0.049900 0.058106 0.058314 0.089346 0.079392 0.059824 0.059322 0.056876 0.065197 0.113405 0.105739 0.051697
#sd 198 0.284649 0.080542 0.082630 0.082761 0.079229 0.178270 0.077665 0.126298 0.058055 0.078479 0.176459 0.154552 0.048832
#sd 199 0.325503 0.102476 0.138697 0.139541 0.138271 0.133941 0.120421 0.145662 0.110246 0.186294 0.258128 0.227673 0.094619
#sd 200 0.320068 0.101263 0.120267 0.120438 0.108448 0.192482 0.115904 0.147328 0.091583 0.128151 0.209649 0.203889 0.063733
#sd 201 0.276832 0.091254 0.104951 0.105751 0.091686 0.133024 0.081130 0.101446 0.103416 0.085440 0.227906 0.190172 0.081351
#sd 202 0.298494 0.091192 0.097978 0.099992 0.131108 0.120409 0.094876 0.121219 0.190495 0.161470 0.180288 0.173816 0.107700
#sd 203 0.199851 0.051947 0.022742 0.023496 0.073344 0.103737 0.078840 0.097906 0.098180 0.093185 0.078587 0.046379 0.039240
#sd 204 0.245946 0.065619 0.050316 0.050461 0.057708 0.131228 0.060763 0.103888 0.041668 0.087374 0.165624 0.098120 0.039969
#sd 205 0.247180 0.059041 0.018644 0.021172 0.060254 0.078812 0.065718 0.089465 0.089071 0.158925 0.069921 0.037940 0.055189
#sd 206 0.212338 0.060818 0.017589 0.022990 0.060941 0.095190 0.045708 0.084997 0.123187 0.069616 0.076772 0.036284 0.051095
#sd 207 0.251700 0.049542 0.020247 0.021060 0.069986 0.102694 0.063776 0.089729 0.028303 0.133447 0.206515 0.043768 0.060750
#sd 208 0.261665 0.082115 0.121928 0.121856 0.069418 0.090463 0.061618 0.068321 0.071483 0.048638 0.177960 0.191264 0.050342
#sd 209 0.236097 0.039820 0.006122 0.006150 0.058304 0.048803 0.055776 0.070192 0.034901 0.142370 0.101965 0.015274 0.060381
#sd 210 0.289491 0.084230 0.056984 0.058662 0.089627 0.139702 0.081594 0.126602 0.106205 0.111214 0.227633 0.110096 0.082639
#sd 211 0.301833 0.095786 0.104591 0.104919 0.107447 0.135616 0.096471 0.112939 0.169532 0.096255 0.221487 0.178297 0.154338
#sd 212 0.254609 0.061936 0.015064 0.016593 0.075543 0.112392 0.056836 0.100399 0.148670 0.119943 0.080366 0.031840 0.123499
#sd 213 0.292420 0.081324 0.093611 0.094210 0.121647 0.092952 0.081038 0.127811 0.103707 0.204034 0.164961 0.173571 0.126110
#sd 214 0.304313 0.071589 0.152596 0.152663 0.070006 0.140267 0.099188 0.100711 0.063447 0.048052 0.220698 0.246430 0.052269
#sd 215 0.112827 0.037145 0.006883 0.050021 0.022278 0.020268 0.011814 0.028024 0.054142 0.031616 0.014888 0.015583 0.014781
#sd 216 0.180777 0.019136 0.000876 0.001231 0.027969 0.019468 0.027827 0.044860 0.011161 0.074375 0.017710 0.009398 0.050899
#
# #branches= 13373, sd > 8.647401e-05, residual ratio > 0.100000, threshold |r| from t-test (E-value=0.000100): 0.050628 0.049625
# serial# #var.res. residue# #replacements 	corr. coeff., the lowest residual ratios for i, j, and partial corr. coeff. for each category
#	#replacements	delta_volume	delta_charge	delta_HB	delta_deir	delta-helix delta-beta delta-turn delta-aromatic delta_branch delta-cross	delta-ion delta-lone-pair max p.c.
# Correlations used: [1, -1, -1, -1, 0, 9, 0, 0, 0, 0, 1, 1, 9]
# r_x is set to 0 for sites which have too many contacts (> 15) for E-value=0.000100;
# r_s is set to 0 for sites which have too many contacts (> 15) for E-value=0.000100;
# Only r_s > threshold is used for both 1 terminal sites.
# method = 11
# residual ratio > 8.647401e-04 for ranking
# residue serial#,  corr. coeff., minimum residual ratios, and partial corr. coeff. for each category, target category no., score, rank
#	rank= -9 and 9999 are assigned to pairs excluded, and to pairs whose correlations are insignificant, respectively.
#	Pairs with rank= 9998 or 9997 are regarded as anomalous sites.
1 2	2 19	1 2	0.385846 0.667809 0.800139 -0.022318	0.005888 0.796498 0.978244 0.025837	0.011108 0.737332 0.984753 -0.011204	0.025351 0.711110 0.984360 -0.003505	0.248843 0.625440 0.947803 0.089339	0.119415 0.587810 0.976769 0.045130	0.482670 0.600244 0.841541 0.216465	0.275940 0.614444 0.929871 0.052186	0.091269 0.601012 0.976732 -0.010926	0.369224 0.571441 0.901811 0.109846	0.189363 0.590813 0.962405 0.064205	0.249651 0.531413 0.953319 0.120338	0.069860 0.724459 0.977743 0.019399	0 0.000000 9999
1 3	2 19	1 3	0.353796 0.667809 0.869150 0.058934	-0.250482 0.796498 0.900018 -0.034270	-0.015881 0.737332 0.980989 0.008764	-0.012103 0.711110 0.981721 0.012299	0.048960 0.625440 0.972363 -0.026200	-0.381608 0.587810 0.887268 -0.114510	-0.150488 0.600244 0.972957 -0.061346	-0.413550 0.614444 0.878992 -0.142515	0.138337 0.601012 0.977993 0.076115	-0.280326 0.571441 0.944709 -0.137367	0.085279 0.590813 0.963201 -0.036420	0.213211 0.531413 0.955010 0.083979	0.090659 0.724459 0.976791 0.062982	0 0.058934 -9
1 4	2 15	1 4	0.525117 0.667809 0.776013 0.194249	-0.409280 0.796498 0.806320 -0.151837	-0.028486 0.737332 0.970321 -0.024290	-0.019397 0.711110 0.975288 -0.024794	0.110472 0.625440 0.970750 0.051923	-0.537029 0.587810 0.818141 -0.285544	-0.259803 0.600244 0.946713 -0.135702	-0.490097 0.614444 0.838624 -0.219230	0.244260 0.601012 0.958078 0.129771	-0.252611 0.571441 0.943663 -0.124854	0.311678 0.590813 0.918271 0.185255	0.374158 0.531413 0.898917 0.192754	0.121756 0.724459 0.980921 0.085280	0 0.194249 -9
1 5	2 20	1 5	0.282634 0.667809 0.808675 -0.048000	0.066141 0.796498 0.978774 0.033637	0.058339 0.737332 0.972622 -0.002093	0.072547 0.711110 0.972091 0.005008	-0.188265 0.625440 0.939924 0.002296	0.127777 0.587810 0.958232 0.022359	-0.078607 0.600244 0.969781 -0.001267	-0.013861 0.614444 0.982592 0.009990	0.034752 0.601012 0.976634 -0.011068	-0.125270 0.571441 0.972374 -0.005321	-0.131665 0.590813 0.962120 -0.022714	-0.075940 0.531413 0.974009 -0.010423	0.014393 0.724459 0.980732 -0.003933	0 0.000000 9999
1 6	2 20	1 6	0.257036 0.667809 0.839265 -0.040653	0.052540 0.796498 0.981670 0.037316	0.178454 0.737332 0.929581 0.016564	0.181015 0.711110 0.930732 -0.000538	-0.221951 0.625440 0.928576 -0.008866	0.100689 0.587810 0.946507 -0.021563	-0.220285 0.600244 0.910431 0.011387	-0.045985 0.614444 0.980537 0.005238	0.122844 0.601012 0.977984 0.048587	-0.096386 0.571441 0.973876 0.012403	0.078468 0.590813 0.968440 -0.003969	-0.179241 0.531413 0.930736 0.011173	0.085843 0.724459 0.980896 0.046281	0 0.000000 9999
1 7	2 19	1 7	0.390506 0.667809 0.834239 0.046966	-0.263548 0.796498 0.900039 -0.058509	-0.027392 0.737332 0.975135 -0.004794	-0.023271 0.711110 0.976905 0.002568	0.031804 0.625440 0.980083 0.025496	0.301692 0.587810 0.915323 0.083519	-0.051123 0.600244 0.979920 0.033715	0.216290 0.614444 0.950393 0.054631	0.286304 0.601012 0.942979 0.147849	-0.132890 0.571441 0.969908 -0.017585	0.129177 0.590813 0.963389 0.030913	0.305658 0.531413 0.926921 0.156271	0.151322 0.724459 0.960663 0.104120	0 0.046966 237
1 8	2 20	1 8	0.274979 0.667809 0.817262 -0.039219	0.059978 0.796498 0.970790 0.009974	-0.078173 0.737332 0.963612 0.000994	-0.073040 0.711110 0.963105 0.013129	-0.220982 0.625440 0.923063 -0.004791	0.056695 0.587810 0.967478 -0.002462	-0.113490 0.600244 0.968431 -0.009832	-0.101163 0.614444 0.967415 -0.001467	0.066717 0.601012 0.974034 0.015813	-0.100692 0.571441 0.976683 0.009993	-0.025428 0.590813 0.974815 -0.016482	-0.125578 0.531413 0.945253 0.003659	0.065941 0.724459 0.976088 0.043077	0 0.000000 9999
1 9	2 20	1 9	0.305143 0.667809 0.849316 0.003912	0.005511 0.796498 0.978754 0.018969	-0.033603 0.737332 0.979962 -0.000914	-0.029348 0.711110 0.980912 0.003012	-0.075514 0.625440 0.965311 0.009571	-0.032722 0.587810 0.962938 0.024627	-0.094068 0.600244 0.964296 -0.001095	-0.037573 0.614444 0.965110 0.033462	0.065137 0.601012 0.976045 0.000872	-0.022920 0.571441 0.977449 0.032391	0.102306 0.590813 0.974551 0.049227	0.010433 0.531413 0.978743 0.001402	0.044051 0.724459 0.983536 0.002495	0 0.003912 9999
1 10	2 20	1 10	0.327102 0.667809 0.842949 -0.006163	-0.109585 0.796498 0.953674 0.003299	-0.018898 0.737332 0.979695 -0.023252	-0.010038 0.711110 0.980829 -0.013070	-0.074371 0.625440 0.975258 -0.005504	-0.162420 0.587810 0.957480 -0.029022	-0.077795 0.600244 0.972402 -0.005678	-0.190378 0.614444 0.952309 -0.018555	0.005003 0.601012 0.976890 -0.003516	-0.128124 0.571441 0.973586 -0.014631	-0.053345 0.590813 0.971011 -0.016199	0.080245 0.531413 0.976215 0.019406	-0.062277 0.724459 0.972840 -0.018722	0 0.000000 9999
1 11	2 20	1 11	0.351058 0.667809 0.819317 0.016508	-0.000122 0.796498 0.979467 0.004922	0.196945 0.737332 0.930209 0.057106	0.213198 0.711110 0.930169 0.070587	-0.262149 0.625440 0.932434 -0.058498	0.198304 0.587810 0.946754 0.042919	-0.255559 0.600244 0.926178 -0.065790	-0.028578 0.614444 0.980703 -0.038054	0.112459 0.601012 0.976977 0.052446	-0.165711 0.571441 0.971278 -0.062848	-0.040340 0.590813 0.974564 -0.017765	-0.166166 0.531413 0.949834 -0.032044	0.085757 0.724459 0.974336 0.045872	0 0.016508 9999
1 12	2 20	1 12	0.333952 0.667809 0.842789 -0.001493	0.194393 0.796498 0.921544 0.006126	0.005715 0.737332 0.977868 -0.000065	-0.098583 0.711110 0.959759 -0.043290	0.217495 0.625440 0.938712 0.036581	0.000685 0.587810 0.972651 0.008906	0.209913 0.600244 0.951790 0.059556	0.074877 0.614444 0.971415 0.033460	-0.319937 0.601012 0.913477 -0.116445	-0.151314 0.571441 0.967512 -0.038339	0.121702 0.590813 0.970562 0.047086	0.118786 0.531413 0.967415 0.025050	0.016495 0.724459 0.982351 -0.021674	0 0.000000 9999
1 13	2 18	1 13	0.344004 0.667809 0.868983 0.044769	-0.047781 0.796498 0.973609 -0.003987	-0.007759 0.737332 0.978775 -0.020940	0.000970 0.711110 0.979030 -0.015081	-0.219896 0.625440 0.947488 -0.055619	-0.335352 0.587810 0.910990 -0.120019	-0.340297 0.600244 0.905009 -0.115967	-0.299180 0.614444 0.915222 -0.067627	0.142438 0.601012 0.959912 0.052298	-0.197035 0.571441 0.960724 -0.058918	0.228572 0.590813 0.956345 0.099044	0.159648 0.531413 0.972484 0.052961	0.073160 0.724459 0.969071 0.013364	0 0.044769 282
1 14	2 20	1 14	0.312211 0.667809 0.849662 0.010785	0.203168 0.796498 0.917659 0.021758	0.012639 0.737332 0.982847 -0.001121	-0.212849 0.711110 0.945464 -0.080439	0.148710 0.625440 0.966110 0.043811	-0.032013 0.587810 0.973816 -0.002116	0.178263 0.600244 0.952590 0.039014	0.051874 0.614444 0.977254 0.014817	-0.362339 0.601012 0.901413 -0.144221	-0.296932 0.571441 0.930700 -0.116453	0.120736 0.590813 0.975088 0.044761	0.249213 0.531413 0.942213 0.079446	-0.007116 0.724459 0.984110 -0.017660	0 0.010785 9999
1 15	2 20	1 15	0.423504 0.667809 0.801904 0.037890	0.153052 0.796498 0.949871 0.026914	0.025018 0.737332 0.971244 0.020398	0.026808 0.711110 0.967588 0.028039	0.015089 0.625440 0.970738 -0.001741	0.277828 0.587810 0.921694 0.066460	0.074009 0.600244 0.963116 0.076936	0.131216 0.614444 0.961812 0.042911	0.112387 0.601012 0.972106 0.035130	-0.137214 0.571441 0.961900 -0.004680	-0.083277 0.590813 0.956996 -0.024226	0.255812 0.531413 0.930447 0.069049	-0.228031 0.724459 0.942365 -0.100685	0 0.037890 424
1 16	2 19	1 16	0.310356 0.667809 0.879068 0.018614	-0.045586 0.796498 0.963131 -0.035194	-0.007896 0.737332 0.957789 -0.005550	0.013600 0.711110 0.966938 0.013750	0.102332 0.625440 0.960054 0.025577	0.172133 0.587810 0.961118 0.064226	0.136679 0.600244 0.955516 0.046295	0.218324 0.614444 0.941377 0.063721	0.198731 0.601012 0.951255 0.084901	0.139256 0.571441 0.959950 0.049921	0.181746 0.590813 0.967775 0.051807	0.297110 0.531413 0.876558 0.099667	0.078065 0.724459 0.983821 0.050088	0 0.018614 9999
1 17	2 20	1 17	0.372225 0.667809 0.806532 0.004655	-0.143830 0.796498 0.949970 -0.034915	-0.005727 0.737332 0.975908 0.004107	-0.008298 0.711110 0.977387 -0.007166	-0.107579 0.625440 0.959656 -0.002110	0.000142 0.587810 0.976989 0.009099	-0.132599 0.600244 0.957540 -0.027402	-0.105330 0.614444 0.961961 0.007619	0.055249 0.601012 0.976717 -0.001861	-0.128556 0.571441 0.964854 -0.032404	-0.170739 0.590813 0.937790 0.008178	0.093238 0.531413 0.961960 0.030741	-0.012323 0.724459 0.980238 -0.013285	0 0.004655 9999
1 18	2 20	1 18	0.336514 0.667809 0.859675 0.011471	0.169386 0.796498 0.951723 0.048211	0.039749 0.737332 0.963545 0.029373	0.054411 0.711110 0.964296 0.048042	0.373336 0.625440 0.889648 0.134355	0.210793 0.587810 0.951882 0.069384	0.116915 0.600244 0.958072 0.088088	0.349528 0.614444 0.900197 0.108535	0.117782 0.601012 0.969035 0.004797	0.286883 0.571441 0.927032 0.066583	0.222692 0.590813 0.952218 0.078922	0.181689 0.531413 0.918924 -0.003024	0.066163 0.724459 0.977666 0.023904	0 0.011471 9999
1 19	2 20	1 19	0.344016 0.667809 0.802078 -0.010571	0.073511 0.796498 0.969138 0.030459	-0.075522 0.737332 0.975863 -0.052324	-0.062797 0.711110 0.977357 -0.043615	-0.089316 0.625440 0.964682 0.007588	0.022767 0.587810 0.979228 -0.007455	0.083241 0.600244 0.972512 0.032994	-0.022861 0.614444 0.978752 -0.008591	0.002579 0.601012 0.978735 -0.016578	-0.053305 0.571441 0.979235 0.019903	-0.136007 0.590813 0.948063 0.012341	0.038822 0.531413 0.975463 -0.023388	-0.026710 0.724459 0.979353 -0.016483	0 0.000000 9999
1 20	2 20	1 20	0.307764 0.667809 0.821294 -0.009184	0.110977 0.796498 0.959842 0.017545	-0.079685 0.737332 0.974524 -0.038730	-0.083462 0.711110 0.974577 -0.037071	0.000248 0.625440 0.973452 0.006218	-0.052716 0.587810 0.970816 0.004139	0.081908 0.600244 0.976701 0.011978	-0.032896 0.614444 0.972418 0.011632	-0.104662 0.601012 0.968640 0.001299	-0.073343 0.571441 0.972404 0.009275	-0.046610 0.590813 0.976031 0.012970	0.009426 0.531413 0.979462 -0.023735	-0.039364 0.724459 0.978450 -0.022341	0 0.000000 9999
1 21	2 20	1 21	0.308213 0.667809 0.808474 -0.003181	0.094344 0.796498 0.970827 0.037905	-0.201402 0.737332 0.930838 -0.057451	-0.206794 0.711110 0.933849 -0.045091	-0.192159 0.625440 0.930868 0.015398	0.013660 0.587810 0.975167 0.011581	-0.033935 0.600244 0.979282 0.022507	-0.116486 0.614444 0.966012 -0.000867	0.054225 0.601012 0.973749 -0.018578	-0.107842 0.571441 0.973222 -0.008604	-0.059801 0.590813 0.964162 0.012345	-0.126910 0.531413 0.955637 -0.012374	0.065026 0.724459 0.980627 0.049628	0 0.000000 9999
1 22	2 20	1 22	0.304648 0.667809 0.823966 -0.009861	-0.111955 0.796498 0.958635 -0.034899	0.007108 0.737332 0.979024 0.011694	0.014458 0.711110 0.977767 0.008285	-0.114788 0.625440 0.966089 -0.012890	-0.138607 0.587810 0.956919 -0.025507	-0.066525 0.600244 0.981208 -0.014426	-0.196623 0.614444 0.943858 -0.015960	0.060966 0.601012 0.982997 0.019501	-0.103686 0.571441 0.976730 -0.020331	-0.194096 0.590813 0.938981 -0.015676	0.068630 0.531413 0.971121 -0.000472	0.045424 0.724459 0.979211 0.020268	0 0.000000 9999
1 23	2 20	1 23	0.372113 0.667809 0.797116 0.013312	0.119452 0.796498 0.964404 0.029281	-0.047224 0.737332 0.977001 -0.026096	0.021987 0.711110 0.976180 0.002433	0.032952 0.625440 0.972214 0.021075	-0.031261 0.587810 0.978275 -0.037381	0.015444 0.600244 0.977761 0.018754	-0.031974 0.614444 0.983776 0.001868	-0.339573 0.601012 0.899711 -0.085810	-0.132952 0.571441 0.970239 -0.017470	0.071648 0.590813 0.970024 -0.007941	0.122209 0.531413 0.972131 0.062071	-0.301858 0.724459 0.910894 -0.130598	0 0.013312 9999
1 24	2 20	1 24	0.323636 0.667809 0.831262 0.015469	0.171739 0.796498 0.944524 0.027922	-0.004868 0.737332 0.973529 0.014393	0.000807 0.711110 0.975803 0.003651	0.194997 0.625440 0.943685 0.036806	0.095116 0.587810 0.974884 -0.001388	0.143025 0.600244 0.965499 0.019384	0.143963 0.614444 0.965128 0.033582	-0.182338 0.601012 0.946591 -0.017339	-0.008987 0.571441 0.980710 0.021150	0.064375 0.590813 0.972343 -0.015835	0.047401 0.531413 0.975754 0.035072	-0.006144 0.724459 0.983681 -0.004023	0 0.015469 9999
1 25	2 16	1 25	0.318219 0.667809 0.730544 0.028513	-0.127404 0.796498 0.932099 -0.029307	0.050357 0.737332 0.970251 0.025569	0.067893 0.711110 0.970500 0.049976	0.356122 0.625440 0.828952 0.112976	-0.267968 0.587810 0.923705 -0.116446	0.241154 0.600244 0.941429 0.110012	-0.011306 0.614444 0.966986 -0.017708	0.190433 0.601012 0.955290 0.070287	-0.330817 0.571441 0.898042 -0.152772	0.266039 0.590813 0.911567 0.097365	0.281590 0.531413 0.870340 0.038381	0.151403 0.724459 0.941456 0.093032	0 0.028513 9999
1 26	2 19	1 26	0.380126 0.667809 0.841551 0.043651	-0.228682 0.796498 0.897647 -0.040152	-0.035881 0.737332 0.972162 -0.012117	-0.029561 0.711110 0.973223 -0.009199	-0.030274 0.625440 0.977600 -0.003573	-0.208565 0.587810 0.938477 -0.031889	-0.143152 0.600244 0.954484 -0.038581	-0.215539 0.614444 0.944728 -0.052364	0.085098 0.601012 0.975220 0.026592	-0.138844 0.571441 0.964066 -0.049013	0.132283 0.590813 0.953483 0.075845	0.140564 0.531413 0.954802 0.028035	0.039348 0.724459 0.974648 0.001765	0 0.043651 293
1 27	2 15	1 27	0.208257 0.667809 0.912665 0.014159	-0.239605 0.796498 0.898607 -0.060146	-0.023038 0.737332 0.983322 -0.008605	-0.015493 0.711110 0.982389 -0.013642	-0.049515 0.625440 0.972292 -0.024254	-0.177363 0.587810 0.934000 -0.043597	-0.188015 0.600244 0.937208 -0.044728	-0.178765 0.614444 0.949420 -0.011494	0.190879 0.601012 0.960416 0.080601	-0.135736 0.571441 0.964108 -0.042089	0.165030 0.590813 0.955882 0.033840	0.241239 0.531413 0.897084 0.021057	0.078885 0.724459 0.989172 0.051836	0 0.014159 9999
1 28	2 19	1 28	0.323028 0.667809 0.868616 0.019346	-0.103106 0.796498 0.952413 -0.008303	-0.000800 0.737332 0.914130 0.002894	0.024658 0.711110 0.947874 0.023557	-0.192962 0.625440 0.943596 -0.012480	-0.136485 0.587810 0.957769 0.000540	-0.081075 0.600244 0.962379 0.019233	-0.188995 0.614444 0.942080 -0.004602	0.021880 0.601012 0.963004 0.010705	-0.169801 0.571441 0.959509 -0.021131	-0.264653 0.590813 0.924142 -0.050673	0.258330 0.531413 0.810887 -0.014846	0.074548 0.724459 0.983041 0.048433	0 0.019346 9999
1 29	2 17	1 29	0.298503 0.667809 0.868802 0.012382	0.107512 0.796498 0.956944 -0.005182	0.063758 0.737332 0.957432 0.035496	0.080366 0.711110 0.965630 0.055430	0.327831 0.625440 0.881708 0.064154	0.204451 0.587810 0.941043 0.030510	0.102651 0.600244 0.961287 0.064301	0.334326 0.614444 0.883015 0.087863	0.163579 0.601012 0.963655 0.056991	0.337211 0.571441 0.905325 0.127535	0.203934 0.590813 0.930488 0.067508	0.171732 0.531413 0.897806 0.017415	0.114630 0.724459 0.974259 0.063832	0 0.012382 9999
1 30	2 18	1 30	0.305402 0.667809 0.868220 0.003018	0.146829 0.796498 0.950583 0.008192	0.034501 0.737332 0.965598 0.005568	0.052664 0.711110 0.954511 0.025009	0.272931 0.625440 0.896041 0.043732	0.026782 0.587810 0.981290 0.009055	0.256950 0.600244 0.931127 0.082659	0.276866 0.614444 0.898871 0.029603	0.076454 0.601012 0.971402 -0.010684	0.242977 0.571441 0.908797 0.020700	0.208501 0.590813 0.935785 0.057217	0.204389 0.531413 0.882338 0.028970	0.076707 0.724459 0.981465 0.033262	0 0.003018 9999
1 31	2 19	1 31	0.298356 0.667809 0.855739 0.010435	-0.105397 0.796498 0.964247 -0.015660	-0.024531 0.737332 0.976457 -0.013813	-0.018266 0.711110 0.977746 -0.011028	-0.106606 0.625440 0.967222 -0.000255	-0.070676 0.587810 0.964807 0.006911	-0.064024 0.600244 0.978116 0.002934	-0.137625 0.614444 0.948836 -0.006387	0.049064 0.601012 0.976967 0.005468	-0.171911 0.571441 0.947770 -0.059841	-0.217691 0.590813 0.933121 -0.028710	0.116764 0.531413 0.968460 0.013921	0.033231 0.724459 0.979363 0.009089	0 0.010435 9999
1 32	2 20	1 32	0.236517 0.667809 0.868662 -0.033174	-0.018295 0.796498 0.982824 -0.019131	0.084214 0.737332 0.947530 -0.018779	0.091862 0.711110 0.947312 -0.023307	-0.165562 0.625440 0.954142 -0.006415	-0.021235 0.587810 0.970146 -0.009372	-0.182604 0.600244 0.937708 0.002067	-0.078303 0.614444 0.974784 -0.010524	0.058493 0.601012 0.979169 0.014652	-0.102848 0.571441 0.976316 -0.020028	0.015146 0.590813 0.979160 -0.008093	-0.020491 0.531413 0.970091 0.026107	0.046663 0.724459 0.982725 0.017933	0 0.000000 9999
1 33	2 20	1 33	0.276961 0.667809 0.853025 -0.016328	0.112499 0.796498 0.960062 0.024354	-0.157042 0.737332 0.931355 -0.040624	-0.152786 0.711110 0.933471 -0.044232	-0.098241 0.625440 0.973959 -0.007702	-0.029264 0.587810 0.977584 0.006948	0.014063 0.600244 0.980277 0.015327	-0.048570 0.614444 0.974009 0.009191	0.089660 0.601012 0.974497 0.018615	-0.097277 0.571441 0.981535 -0.017191	-0.034846 0.590813 0.976329 -0.002893	-0.097463 0.531413 0.968097 -0.034053	0.067837 0.724459 0.982618 0.032898	0 0.000000 9999
1 34	2 19	1 34	0.325339 0.667809 0.850820 0.010268	0.194472 0.796498 0.920196 0.019788	-0.037825 0.737332 0.972420 -0.049307	-0.157973 0.711110 0.951699 -0.056678	0.169406 0.625440 0.952145 0.025145	-0.076187 0.587810 0.972481 -0.023858	0.184874 0.600244 0.951720 0.065792	0.037076 0.614444 0.973647 -0.001320	-0.279939 0.601012 0.923074 -0.076541	-0.082710 0.571441 0.971429 0.001053	0.112791 0.590813 0.971221 0.030636	0.104587 0.531413 0.963587 0.013235	0.009132 0.724459 0.978939 -0.020136	0 0.010268 9999
1 35	2 12	1 35	0.297461 0.667809 0.859451 0.019544	-0.061741 0.796498 0.970781 -0.024822	0.385786 0.737332 0.891296 0.306260	0.076859 0.711110 0.989441 0.052960	0.054537 0.625440 0.969133 0.026360	-0.066051 0.587810 0.948705 -0.005937	0.274706 0.600244 0.917238 0.074484	0.068279 0.614444 0.965846 0.027273	0.115521 0.601012 0.970993 0.037487	0.244212 0.571441 0.935243 0.058618	0.207396 0.590813 0.935726 0.047552	0.493239 0.531413 0.634359 0.230607	0.072402 0.724459 0.984730 0.043408	0 0.019544 9999
1 36	2 19	1 36	0.257604 0.667809 0.905797 0.022688	0.119046 0.796498 0.954029 0.006865	0.047847 0.737332 0.936934 0.016916	0.057694 0.711110 0.958043 0.045189	0.280712 0.625440 0.917968 0.059579	0.175981 0.587810 0.952812 0.037746	0.003665 0.600244 0.972968 0.028827	0.268224 0.614444 0.923612 0.057998	0.140625 0.601012 0.954941 0.023202	0.208286 0.571441 0.948702 0.036615	0.222137 0.590813 0.927162 0.070700	0.205906 0.531413 0.867423 0.009279	0.050968 0.724459 0.978756 0.014427	0 0.022688 9999
1 37	2 17	1 37	0.258751 0.667809 0.905911 0.045278	-0.032022 0.796498 0.966536 -0.019767	0.030594 0.737332 0.951461 0.027650	0.032882 0.711110 0.959506 0.040076	-0.147240 0.625440 0.965135 -0.059781	-0.156459 0.587810 0.959040 -0.058641	0.149720 0.600244 0.956198 0.021199	-0.000926 0.614444 0.974516 -0.032136	0.148770 0.601012 0.961441 0.041830	-0.232383 0.571441 0.943327 -0.091782	-0.350840 0.590813 0.861074 -0.152735	0.202335 0.531413 0.871021 -0.005075	0.114999 0.724459 0.981009 0.059500	0 0.045278 270
1 38	2 17	1 38	0.317254 0.667809 0.824126 0.028992	-0.198724 0.796498 0.905830 -0.022123	-0.003488 0.737332 0.976603 -0.014113	0.013064 0.711110 0.976938 -0.007801	0.062116 0.625440 0.977014 0.029600	0.292989 0.587810 0.906191 0.078759	-0.127467 0.600244 0.969456 -0.041829	0.216447 0.614444 0.940303 0.067224	0.154174 0.601012 0.950224 0.047574	-0.147282 0.571441 0.972703 -0.060528	0.232742 0.590813 0.932366 0.101366	0.192758 0.531413 0.927566 0.014673	0.150507 0.724459 0.959200 0.071560	0 0.028992 9999
1 39	2 20	1 39	0.257902 0.667809 0.899841 -0.014464	-0.137545 0.796498 0.936761 -0.009573	0.030993 0.737332 0.972496 0.011412	0.048479 0.711110 0.971467 0.013926	0.072430 0.625440 0.970615 -0.014981	0.221398 0.587810 0.942939 0.039347	-0.069780 0.600244 0.977511 -0.043630	0.198133 0.614444 0.946942 0.020356	0.100832 0.601012 0.973086 0.027511	-0.177327 0.571441 0.952114 -0.044021	0.161627 0.590813 0.962572 0.004359	0.161283 0.531413 0.961050 0.044420	0.064205 0.724459 0.978654 0.036601	0 0.000000 9999
1 40	2 20	1 40	0.324128 0.667809 0.756728 0.039694	0.135447 0.796498 0.938827 0.009230	-0.049903 0.737332 0.975204 -0.012806	0.024221 0.711110 0.980623 0.015706	0.050573 0.625440 0.971509 0.002633	0.092147 0.587810 0.969942 0.006166	-0.038463 0.600244 0.976426 -0.025314	0.114210 0.614444 0.967371 0.030250	-0.403820 0.601012 0.864795 -0.168178	-0.139932 0.571441 0.966375 -0.029265	0.213330 0.590813 0.927099 0.076035	0.119416 0.531413 0.960744 0.027161	-0.427110 0.724459 0.870189 -0.265979	0 0.039694 372
1 41	2 20	1 41	0.290342 0.667809 0.735576 0.016890	-0.179617 0.796498 0.926709 -0.047738	0.033128 0.737332 0.986865 0.026414	0.043767 0.711110 0.986996 0.036784	0.273396 0.625440 0.864587 0.044847	-0.264289 0.587810 0.921015 -0.087240	0.089009 0.600244 0.971456 0.037031	-0.095005 0.614444 0.965219 -0.043035	0.167716 0.601012 0.957203 0.059972	-0.188331 0.571441 0.960809 -0.074408	0.193836 0.590813 0.936796 0.056549	0.124416 0.531413 0.972148 0.019119	0.098723 0.724459 0.970669 0.039974	0 0.016890 9999
1 42	2 20	1 42	0.304794 0.667809 0.862105 0.028876	0.057027 0.796498 0.972056 0.029327	-0.017130 0.737332 0.976263 -0.009889	-0.016839 0.711110 0.978244 -0.009738	0.104975 0.625440 0.967690 0.011281	0.032662 0.587810 0.974778 -0.004163	0.180610 0.600244 0.945383 -0.002416	0.106665 0.614444 0.964405 -0.002999	-0.023168 0.601012 0.978244 -0.012533	0.119526 0.571441 0.961592 -0.014560	0.074083 0.590813 0.971869 -0.000369	0.051962 0.531413 0.973339 0.003706	0.040355 0.724459 0.985578 0.027638	0 0.028876 9999
1 43	2 20	1 43	0.308310 0.667809 0.813624 -0.013545	0.034290 0.796498 0.979925 0.021936	-0.043308 0.737332 0.974213 -0.007708	-0.030072 0.711110 0.974514 -0.011233	-0.140592 0.625440 0.956796 0.002953	-0.017477 0.587810 0.978538 0.004311	-0.004349 0.600244 0.981903 0.020216	-0.094894 0.614444 0.975819 -0.013101	-0.020875 0.601012 0.982207 -0.015722	-0.102363 0.571441 0.973215 -0.013419	-0.151522 0.590813 0.942033 -0.003295	0.007952 0.531413 0.978516 0.005685	-0.043128 0.724459 0.976972 -0.013578	0 0.000000 9999
1 44	2 20	1 44	0.324728 0.667809 0.817348 0.006159	-0.065343 0.796498 0.972524 -0.000055	0.002950 0.737332 0.984789 -0.001412	0.020259 0.711110 0.984949 0.008064	-0.140419 0.625440 0.966870 -0.008392	-0.116899 0.587810 0.960894 0.011243	-0.053639 0.600244 0.982860 -0.015862	-0.202263 0.614444 0.940749 0.002739	0.069954 0.601012 0.975247 -0.019508	-0.106336 0.571441 0.973594 -0.006225	-0.200048 0.590813 0.927831 -0.012581	0.024932 0.531413 0.973933 -0.020157	0.028281 0.724459 0.979629 0.011419	0 0.006159 9999
1 45	2 20	1 45	0.323873 0.667809 0.806880 -0.005121	-0.051018 0.796498 0.972273 0.001719	-0.018110 0.737332 0.978916 -0.011306	-0.004697 0.711110 0.979742 -0.002730	-0.132272 0.625440 0.960940 -0.003941	-0.126514 0.587810 0.960514 -0.017561	-0.040017 0.600244 0.980918 -0.013120	-0.174744 0.614444 0.946183 -0.015918	0.062783 0.601012 0.979122 -0.011361	-0.090686 0.571441 0.974852 -0.008551	-0.194382 0.590813 0.927094 0.012978	0.029891 0.531413 0.977289 -0.011476	0.043138 0.724459 0.980684 -0.002901	0 0.000000 9999
1 46	2 20	1 46	0.322798 0.667809 0.833461 -0.000352	0.125480 0.796498 0.954477 -0.004788	-0.000712 0.737332 0.981057 -0.009119	-0.014533 0.711110 0.981685 0.005014	0.233082 0.625440 0.935807 0.029037	0.119718 0.587810 0.969578 0.035870	0.144072 0.600244 0.967517 0.029789	0.194972 0.614444 0.950726 0.036073	-0.052729 0.601012 0.977855 -0.000739	0.119578 0.571441 0.971379 0.032101	0.105599 0.590813 0.973244 -0.001200	0.107555 0.531413 0.976719 0.026661	-0.006492 0.724459 0.980761 0.001212	0 0.000000 9999
1 47	2 20	1 47	0.332901 0.667809 0.809583 0.002797	0.067860 0.796498 0.970672 0.008570	-0.166987 0.737332 0.948491 -0.039379	-0.184131 0.711110 0.946744 -0.049731	-0.182291 0.625440 0.950244 -0.024940	0.042137 0.587810 0.978609 0.035527	-0.018956 0.600244 0.979033 -0.012418	-0.073609 0.614444 0.975503 -0.013783	0.090417 0.601012 0.975392 0.006345	-0.088358 0.571441 0.975833 0.002058	-0.048929 0.590813 0.970422 -0.006859	-0.145180 0.531413 0.963973 -0.046106	0.044084 0.724459 0.982924 0.012585	0 0.002797 9999
1 48	2 20	1 48	0.310491 0.667809 0.851518 0.010055	0.005923 0.796498 0.980107 0.001168	-0.012257 0.737332 0.980585 -0.013008	-0.012926 0.711110 0.981677 -0.010869	0.180167 0.625440 0.959970 0.059860	0.069616 0.587810 0.974414 0.018084	0.277085 0.600244 0.920314 0.068303	0.196721 0.614444 0.940721 0.047364	0.091172 0.601012 0.972435 0.034720	0.278910 0.571441 0.920417 0.060820	0.137282 0.590813 0.966001 0.015324	0.152298 0.531413 0.969492 0.058117	0.054215 0.724459 0.983643 0.028290	0 0.010055 9999
1 49	2 20	1 49	0.339017 0.667809 0.819663 0.012221	0.134191 0.796498 0.958883 0.007698	-0.178074 0.737332 0.929404 -0.037214	-0.184384 0.711110 0.936245 -0.040965	-0.028943 0.625440 0.972092 0.026870	0.008300 0.587810 0.979469 0.007532	0.046280 0.600244 0.977610 0.021916	-0.009400 0.614444 0.976039 0.015397	0.014234 0.601012 0.975366 0.008855	-0.026436 0.571441 0.979495 -0.002119	0.084821 0.590813 0.974136 0.038798	-0.174890 0.531413 0.952616 -0.017807	-0.001517 0.724459 0.982679 -0.019199	0 0.012221 9999
1 50	2 20	1 50	0.335296 0.667809 0.833990 0.028487	0.070937 0.796498 0.965124 0.014415	-0.000923 0.737332 0.978222 -0.010958	0.026976 0.711110 0.977311 0.015383	0.211912 0.625440 0.939157 0.044188	0.155023 0.587810 0.964046 0.056326	0.110001 0.600244 0.970706 0.010379	0.223984 0.614444 0.944915 0.059519	0.037254 0.601012 0.971930 0.016661	0.161048 0.571441 0.956263 0.026077	0.134990 0.590813 0.966837 0.040922	0.167455 0.531413 0.960703 0.021001	0.034723 0.724459 0.978991 -0.005620	0 0.028487 9999
1 51	2 20	1 51	0.296079 0.667809 0.853234 0.009050	-0.208334 0.796498 0.915163 -0.026250	-0.006776 0.737332 0.981779 -0.010918	-0.003944 0.711110 0.982055 -0.014541	0.062118 0.625440 0.978522 0.039219	-0.289367 0.587810 0.922855 -0.093650	-0.087517 0.600244 0.970846 -0.011409	-0.215813 0.614444 0.929801 -0.019582	0.074407 0.601012 0.974985 0.015126	-0.091645 0.571441 0.973604 -0.007915	0.155813 0.590813 0.965882 0.045063	0.181656 0.531413 0.955513 0.068433	0.052936 0.724459 0.978781 0.010860	0 0.009050 9999
1 52	2 20	1 52	0.377268 0.667809 0.798163 0.026127	-0.043185 0.796498 0.971579 -0.021651	0.057327 0.737332 0.955787 -0.001207	0.051193 0.711110 0.956284 -0.012102	-0.188026 0.625440 0.948574 -0.031973	0.052907 0.587810 0.968954 0.000080	-0.121118 0.600244 0.954587 0.001015	-0.068976 0.614444 0.978292 -0.020610	0.100506 0.601012 0.969438 0.030675	-0.119130 0.571441 0.970111 -0.018894	-0.132831 0.590813 0.951062 -0.024224	-0.090930 0.531413 0.957769 -0.019495	0.019003 0.724459 0.980082 0.010158	0 0.026127 9999
1 53	2 20	1 53	0.375510 0.667809 0.782617 0.022519	0.088894 0.796498 0.965700 0.019294	-0.061295 0.737332 0.966399 -0.004025	-0.029259 0.711110 0.963451 -0.007553	-0.011437 0.625440 0.962369 0.002414	-0.009822 0.587810 0.978318 -0.034259	0.000219 0.600244 0.966721 0.017470	0.005445 0.614444 0.955797 -0.003715	-0.304350 0.601012 0.906058 -0.065684	-0.113165 0.571441 0.972580 -0.027530	0.025157 0.590813 0.971004 -0.006454	0.110356 0.531413 0.962088 0.026684	-0.320843 0.724459 0.893007 -0.103265	0 0.022519 9999
1 54	2 20	1 54	0.353495 0.667809 0.779333 0.005292	-0.073720 0.796498 0.966493 -0.011607	0.094246 0.737332 0.958053 0.022696	0.091889 0.711110 0.956282 0.015186	-0.168584 0.625440 0.941742 -0.019299	-0.163660 0.587810 0.948497 -0.028128	-0.086202 0.600244 0.958888 -0.014665	-0.227095 0.614444 0.912610 -0.027709	0.078048 0.601012 0.977322 0.002977	-0.132466 0.571441 0.962239 -0.031633	-0.174828 0.590813 0.942808 -0.005489	-0.019802 0.531413 0.973539 -0.018736	0.050576 0.724459 0.983417 0.024029	0 0.005292 9999
1 55	2 20	1 55	0.334387 0.667809 0.814403 0.012057	0.081541 0.796498 0.964553 0.012994	0.018741 0.737332 0.980000 0.011818	0.028003 0.711110 0.981974 0.012772	0.174495 0.625440 0.947287 0.017686	0.117029 0.587810 0.962149 0.008720	0.149989 0.600244 0.966420 0.028454	0.201388 0.614444 0.935011 0.013404	0.094146 0.601012 0.967615 -0.010293	0.213795 0.571441 0.935912 0.019643	0.039013 0.590813 0.976529 -0.007696	0.069836 0.531413 0.975811 0.044535	0.006121 0.724459 0.976869 -0.023302	0 0.012057 9999
1 56	2 20	1 56	0.328744 0.667809 0.785793 0.006164	-0.051986 0.796498 0.974131 -0.012086	-0.059128 0.737332 0.975569 0.003487	-0.066811 0.711110 0.975957 -0.002739	-0.156093 0.625440 0.953123 -0.014094	-0.082993 0.587810 0.963489 0.011056	-0.041659 0.600244 0.978480 -0.012988	-0.171318 0.614444 0.947745 -0.013286	0.063043 0.601012 0.981868 0.006077	-0.129087 0.571441 0.970370 -0.026281	-0.217915 0.590813 0.924716 -0.030561	0.023924 0.531413 0.974651 -0.009086	0.035383 0.724459 0.980639 0.022168	0 0.006164 9999
1 57	2 20	1 57	0.319365 0.667809 0.792340 0.001339	0.012899 0.796498 0.976024 0.008907	-0.071934 0.737332 0.962139 0.009331	-0.065016 0.711110 0.964082 0.008554	-0.156367 0.625440 0.950098 -0.009394	-0.008347 0.587810 0.977979 0.002639	-0.025988 0.600244 0.977026 -0.004679	-0.089462 0.614444 0.967528 -0.009716	0.055334 0.601012 0.980101 0.003701	-0.095179 0.571441 0.972185 -0.002106	-0.176167 0.590813 0.947230 -0.020779	-0.001273 0.531413 0.976486 0.002280	-0.001746 0.724459 0.980666 -0.002910	0 0.001339 9999
1 58	2 20	1 58	0.301131 0.667809 0.799427 -0.010450	-0.090694 0.796498 0.967532 -0.009374	-0.011639 0.737332 0.976084 0.009014	-0.004588 0.711110 0.977469 0.010473	-0.131721 0.625440 0.961009 0.003122	-0.118637 0.587810 0.969066 -0.028075	-0.043809 0.600244 0.980954 0.005197	-0.156659 0.614444 0.952787 -0.003000	0.070175 0.601012 0.976331 -0.015592	-0.124256 0.571441 0.970644 -0.021181	-0.257598 0.590813 0.917099 -0.050712	0.090255 0.531413 0.976934 0.041986	0.021030 0.724459 0.979745 0.002019	0 0.000000 9999
1 59	2 20	1 59	0.334876 0.667809 0.809023 0.010078	-0.024075 0.796498 0.977044 0.024677	0.182878 0.737332 0.943702 0.054839	0.191971 0.711110 0.942966 0.046019	-0.227269 0.625440 0.940915 -0.030358	0.087155 0.587810 0.957562 0.028704	-0.227755 0.600244 0.927250 -0.022662	-0.097363 0.614444 0.968678 -0.000165	0.107893 0.601012 0.972185 0.015174	-0.124186 0.571441 0.972401 -0.034006	-0.060241 0.590813 0.967245 0.003599	-0.152057 0.531413 0.955790 -0.034938	0.040616 0.724459 0.977419 -0.000130	0 0.010078 9999
1 60	2 20	1 60	0.298194 0.667809 0.827819 0.017200	-0.144720 0.796498 0.957729 -0.046867	0.109775 0.737332 0.962489 0.051035	0.110511 0.711110 0.959737 0.051224	-0.113107 0.625440 0.958472 -0.025242	-0.075469 0.587810 0.972591 -0.047374	-0.140078 0.600244 0.951869 -0.042627	-0.160607 0.614444 0.963774 -0.042869	0.092649 0.601012 0.974020 0.038594	-0.104198 0.571441 0.978093 -0.023905	-0.043329 0.590813 0.976430 -0.000622	-0.001880 0.531413 0.962297 0.006018	0.065805 0.724459 0.977771 0.022425	0 0.017200 9999
1 61	2 20	1 61	0.348547 0.667809 0.803236 0.005981	-0.136559 0.796498 0.950391 -0.011417	0.010975 0.737332 0.983388 0.002324	0.018936 0.711110 0.982375 0.003563	-0.080116 0.625440 0.968516 -0.021831	-0.132627 0.587810 0.960976 -0.018639	-0.060380 0.600244 0.977549 -0.010548	-0.174815 0.614444 0.953973 -0.014201	0.078660 0.601012 0.971908 -0.002266	-0.102322 0.571441 0.975556 -0.015317	-0.205363 0.590813 0.931975 -0.018399	0.088178 0.531413 0.976409 0.013467	0.026678 0.724459 0.985311 0.010667	0 0.005981 9999
1 62	2 20	1 62	0.379140 0.667809 0.794264 0.012700	-0.016054 0.796498 0.978081 0.004600	0.091037 0.737332 0.955001 -0.012124	0.108617 0.711110 0.950076 -0.024947	-0.202660 0.625440 0.941411 -0.028264	0.126688 0.587810 0.958400 0.002070	-0.144459 0.600244 0.946319 -0.003826	-0.027274 0.614444 0.980534 -0.023033	0.050529 0.601012 0.972836 0.004891	-0.119028 0.571441 0.972542 -0.027926	-0.061270 0.590813 0.975566 -0.027096	-0.109345 0.531413 0.952195 -0.019228	-0.028483 0.724459 0.979805 -0.031920	0 0.012700 9999
1 63	2 20	1 63	0.313808 0.667809 0.830846 -0.013293	0.058743 0.796498 0.976596 0.005958	0.021724 0.737332 0.973981 0.005658	0.024849 0.711110 0.974346 0.011552	-0.172552 0.625440 0.947028 -0.009536	0.153797 0.587810 0.966022 0.017315	0.056367 0.600244 0.977567 0.003513	0.011882 0.614444 0.976450 0.013867	0.087863 0.601012 0.976548 0.021265	-0.079742 0.571441 0.969916 0.020761	-0.242344 0.590813 0.917667 -0.013698	0.059855 0.531413 0.969630 -0.010986	0.031007 0.724459 0.978539 -0.001303	0 0.000000 9999
1 64	2 20	1 64	0.323304 0.667809 0.816768 -0.010014	-0.052666 0.796498 0.972238 -0.019203	0.015574 0.737332 0.970937 0.004906	0.020793 0.711110 0.972788 -0.000161	-0.095222 0.625440 0.968979 -0.015968	0.002016 0.587810 0.976782 0.041096	0.024467 0.600244 0.979653 -0.021434	-0.018154 0.614444 0.979244 0.003593	0.093161 0.601012 0.977593 0.010439	-0.068884 0.571441 0.979581 -0.002832	-0.171666 0.590813 0.941433 0.002569	-0.004840 0.531413 0.977883 -0.012502	0.016777 0.724459 0.978979 -0.017675	0 0.000000 9999
1 65	2 20	1 65	0.298931 0.667809 0.841486 0.001479	0.114030 0.796498 0.949767 -0.016000	-0.049884 0.737332 0.974562 -0.009649	-0.042938 0.711110 0.974578 -0.011066	0.117135 0.625440 0.964331 -0.007358	0.046260 0.587810 0.978989 0.008925	0.116489 0.600244 0.964096 0.018315	0.086020 0.614444 0.969259 -0.003447	-0.083523 0.601012 0.970725 0.001147	0.018712 0.571441 0.980677 0.007210	0.096893 0.590813 0.975105 0.012249	-0.011719 0.531413 0.975016 0.015048	-0.001715 0.724459 0.980672 0.010271	0 0.001479 9999
1 66	2 20	1 66	0.300189 0.667809 0.813560 -0.004737	0.106724 0.796498 0.964032 0.028467	-0.161439 0.737332 0.920374 -0.014470	-0.168557 0.711110 0.921815 -0.013217	-0.249945 0.625440 0.911079 -0.018104	0.092107 0.587810 0.971066 0.010938	-0.078401 0.600244 0.974692 -0.026890	-0.080794 0.614444 0.973616 -0.020053	0.096627 0.601012 0.972292 0.006042	-0.090521 0.571441 0.971875 -0.012457	-0.011881 0.590813 0.971685 -0.009218	-0.190785 0.531413 0.941579 -0.035868	0.054532 0.724459 0.976351 0.014335	0 0.000000 9999
1 67	2 20	1 67	0.279542 0.667809 0.861514 -0.012771	-0.011092 0.796498 0.979709 -0.015505	0.027263 0.737332 0.975637 0.024379	0.040032 0.711110 0.975030 0.025305	0.116253 0.625440 0.966344 -0.011295	0.062831 0.587810 0.981155 0.023637	0.213705 0.600244 0.936664 -0.004087	0.139858 0.614444 0.961497 0.001418	0.104677 0.601012 0.971226 0.026300	0.231796 0.571441 0.932269 0.018752	0.083895 0.590813 0.968917 0.027976	0.091983 0.531413 0.970256 0.013010	0.058456 0.724459 0.979277 0.021266	0 0.000000 9999
1 68	2 20	1 68	0.311343 0.667809 0.827170 0.009461	0.042011 0.796498 0.964485 -0.029773	-0.068220 0.737332 0.937133 -0.018515	-0.074620 0.711110 0.937389 -0.027702	-0.225666 0.625440 0.920636 -0.017956	0.122927 0.587810 0.970226 0.019252	-0.138258 0.600244 0.953192 -0.028142	-0.072919 0.614444 0.968301 -0.003218	0.094922 0.601012 0.978064 0.022596	-0.117542 0.571441 0.968511 -0.012344	0.030007 0.590813 0.972602 0.018820	-0.190553 0.531413 0.947510 -0.035030	0.062633 0.724459 0.976334 0.014013	0 0.009461 9999
1 69	2 20	1 69	0.307319 0.667809 0.821200 -0.011663	0.167822 0.796498 0.938038 0.021874	-0.206504 0.737332 0.921002 -0.047143	-0.218565 0.711110 0.922021 -0.047642	-0.239753 0.625440 0.925471 -0.022460	0.102547 0.587810 0.977043 0.018521	-0.062819 0.600244 0.978667 -0.040427	-0.060471 0.614444 0.979296 -0.004504	0.082702 0.601012 0.979700 0.028590	-0.120346 0.571441 0.972465 -0.014007	0.077378 0.590813 0.972016 0.015003	-0.229857 0.531413 0.931176 -0.037989	0.043815 0.724459 0.979803 0.022098	0 0.000000 9999
1 70	2 20	1 70	0.312674 0.667809 0.848923 0.008775	0.075318 0.796498 0.970585 0.000447	0.017284 0.737332 0.981386 0.002454	0.035530 0.711110 0.979519 -0.006971	0.175634 0.625440 0.948512 0.003262	0.047574 0.587810 0.981683 -0.002550	0.214405 0.600244 0.941848 0.032788	0.232775 0.614444 0.933353 0.024949	0.069074 0.601012 0.976293 0.013254	0.227685 0.571441 0.941041 0.022629	0.102536 0.590813 0.976376 0.023844	0.069196 0.531413 0.980145 0.019095	0.052664 0.724459 0.980949 0.007471	0 0.008775 9999
1 71	2 20	1 71	0.330513 0.667809 0.835092 0.018844	0.091813 0.796498 0.969868 0.003665	0.018192 0.737332 0.979569 0.005780	0.025194 0.711110 0.981380 0.001878	0.185282 0.625440 0.933984 0.004927	0.060613 0.587810 0.979567 0.001986	0.207876 0.600244 0.943282 0.030546	0.230185 0.614444 0.922508 0.022694	0.046026 0.601012 0.975609 0.022380	0.197904 0.571441 0.946734 0.013202	0.100804 0.590813 0.974691 0.019979	0.093957 0.531413 0.972823 0.021313	0.045967 0.724459 0.981493 0.015821	0 0.018844 9999
1 72	2 20	1 72	0.295283 0.667809 0.838615 -0.003197	0.071436 0.796498 0.974785 0.021247	-0.016973 0.737332 0.980379 -0.019272	-0.007521 0.711110 0.980910 -0.024837	0.142240 0.625440 0.956745 0.001905	0.063230 0.587810 0.977457 0.025332	0.171048 0.600244 0.950561 -0.004288	0.168071 0.614444 0.948243 0.002147	0.029080 0.601012 0.968171 -0.031718	0.174115 0.571441 0.950113 -0.003338	0.092033 0.590813 0.970371 0.027861	0.059539 0.531413 0.979651 0.015679	0.010515 0.724459 0.983664 -0.000998	0 0.000000 9999
1 73	2 20	1 73	0.359329 0.667809 0.825286 0.048895	0.115414 0.796498 0.963774 0.013127	-0.058606 0.737332 0.973603 -0.012282	0.014524 0.711110 0.975550 0.022661	-0.021285 0.625440 0.976896 -0.021078	0.069761 0.587810 0.976698 0.000661	-0.052448 0.600244 0.977084 -0.030070	0.044353 0.614444 0.976986 -0.017669	-0.362317 0.601012 0.877719 -0.096524	-0.146597 0.571441 0.966527 -0.046264	0.147469 0.590813 0.963153 0.015110	0.105597 0.531413 0.969810 0.002706	-0.366739 0.724459 0.894405 -0.165698	0 0.048895 208
1 74	2 20	1 74	0.237002 0.667809 0.896614 -0.003129	-0.019309 0.796498 0.980246 0.008018	-0.003080 0.737332 0.978346 -0.012159	-0.004977 0.711110 0.978844 -0.014530	-0.146551 0.625440 0.964368 -0.029852	-0.141810 0.587810 0.957030 -0.017050	-0.209732 0.600244 0.953521 -0.060109	-0.181254 0.614444 0.954109 -0.011373	0.078559 0.601012 0.976894 -0.004734	-0.128178 0.571441 0.975373 -0.044039	0.127844 0.590813 0.970991 0.039066	0.034920 0.531413 0.974220 -0.010232	0.049991 0.724459 0.979295 0.007167	0 0.000000 9999
1 75	2 20	1 75	0.301864 0.667809 0.833613 0.006778	-0.026433 0.796498 0.979984 -0.010742	0.040081 0.737332 0.974940 0.005615	0.045289 0.711110 0.975001 0.001512	-0.156557 0.625440 0.959906 -0.020149	-0.085846 0.587810 0.970012 -0.005626	-0.053069 0.600244 0.978755 -0.001182	-0.179709 0.614444 0.954544 -0.023039	0.077320 0.601012 0.978010 0.007073	-0.108375 0.571441 0.976029 -0.007479	-0.184124 0.590813 0.941924 -0.008919	-0.007434 0.531413 0.978246 -0.022040	0.053052 0.724459 0.979550 0.011214	0 0.006778 9999
1 76	2 20	1 76	0.311449 0.667809 0.871563 0.014229	0.190624 0.796498 0.929981 0.032204	0.013096 0.737332 0.976599 0.004220	0.049758 0.711110 0.974290 -0.007626	0.111704 0.625440 0.964832 0.033816	-0.223748 0.587810 0.933250 -0.024692	0.240831 0.600244 0.939064 0.042729	-0.189520 0.614444 0.943158 -0.012118	-0.321999 0.601012 0.898198 -0.082812	-0.162230 0.571441 0.962634 -0.035589	0.159444 0.590813 0.964311 0.052871	0.109435 0.531413 0.966530 0.016316	0.062829 0.724459 0.982450 0.025136	0 0.014229 9999
1 77	2 20	1 77	0.328866 0.667809 0.819710 0.010035	-0.043817 0.796498 0.978979 0.004073	0.008719 0.737332 0.976833 0.011243	0.014028 0.711110 0.977363 0.013744	-0.134879 0.625440 0.968501 -0.020367	-0.190900 0.587810 0.934240 -0.018814	-0.014861 0.600244 0.982490 -0.012086	-0.216916 0.614444 0.936874 -0.019790	0.083655 0.601012 0.980308 0.008076	-0.116159 0.571441 0.970444 -0.011542	-0.232592 0.590813 0.915866 -0.026572	0.076913 0.531413 0.970904 0.002480	0.065873 0.724459 0.978230 0.029613	0 0.010035 9999
1 78	2 20	1 78	0.296223 0.667809 0.821127 -0.003980	-0.065380 0.796498 0.972816 -0.014056	-0.077048 0.737332 0.972092 -0.007966	-0.074360 0.711110 0.974566 -0.010255	-0.165415 0.625440 0.951917 -0.014996	-0.110133 0.587810 0.968471 -0.011132	-0.123948 0.600244 0.965540 -0.009478	-0.172526 0.614444 0.947962 -0.004886	0.065659 0.601012 0.972618 -0.000066	-0.119881 0.571441 0.971380 -0.012507	-0.083570 0.590813 0.962822 0.015811	0.019448 0.531413 0.979517 -0.003283	0.041910 0.724459 0.985438 0.031141	0 0.000000 9999
1 79	2 20	1 79	0.310709 0.667809 0.813669 -0.005575	-0.060378 0.796498 0.977197 -0.000290	-0.049677 0.737332 0.975286 0.003698	-0.032348 0.711110 0.976097 0.014423	-0.144946 0.625440 0.955814 -0.007230	-0.102590 0.587810 0.967281 -0.003106	-0.063165 0.600244 0.977720 -0.014417	-0.173661 0.614444 0.947738 -0.013371	0.069356 0.601012 0.979633 0.015497	-0.109851 0.571441 0.969467 -0.007133	-0.231622 0.590813 0.911299 -0.013426	0.036972 0.531413 0.975457 -0.000012	0.041748 0.724459 0.980696 0.007474	0 0.000000 9999
1 80	2 20	1 80	0.326334 0.667809 0.827752 0.017189	-0.086239 0.796498 0.974199 -0.024711	-0.033916 0.737332 0.981825 -0.018389	-0.026408 0.711110 0.982512 -0.004783	-0.087803 0.625440 0.973378 0.016840	-0.100916 0.587810 0.972952 -0.025249	0.061703 0.600244 0.970279 -0.016079	-0.067382 0.614444 0.980657 -0.002090	0.100826 0.601012 0.976438 0.031031	-0.089907 0.571441 0.976883 0.021080	-0.274891 0.590813 0.901153 -0.035682	0.097819 0.531413 0.970428 0.018898	0.044998 0.724459 0.979184 0.009846	0 0.017189 9999
1 81	2 20	1 81	0.311528 0.667809 0.825673 -0.005540	0.129454 0.796498 0.958317 0.013142	-0.081430 0.737332 0.973253 -0.022617	-0.064238 0.711110 0.976588 -0.023467	0.051133 0.625440 0.969041 -0.021201	0.058917 0.587810 0.975192 -0.007248	0.064837 0.600244 0.977007 0.018619	0.051055 0.614444 0.973218 -0.012781	-0.116096 0.601012 0.970552 -0.012195	-0.036637 0.571441 0.982206 -0.002141	0.034487 0.590813 0.977467 -0.012424	0.009669 0.531413 0.977954 -0.002248	-0.143867 0.724459 0.963889 -0.045979	0 0.000000 9999
1 82	2 20	1 82	0.332565 0.667809 0.819001 -0.000070	-0.009980 0.796498 0.981114 0.002288	0.043427 0.737332 0.964547 -0.004948	0.057036 0.711110 0.963467 -0.007689	-0.157492 0.625440 0.950364 0.000488	-0.062055 0.587810 0.978451 -0.024269	-0.090090 0.600244 0.968709 0.002670	-0.164052 0.614444 0.952883 -0.009408	0.024156 0.601012 0.977614 0.004902	-0.117500 0.571441 0.968270 -0.000791	-0.134241 0.590813 0.960274 -0.014105	-0.048109 0.531413 0.978718 0.007648	0.001013 0.724459 0.982505 0.003327	0 0.000000 9999
1 83	2 20	1 83	0.341247 0.667809 0.841240 -0.012908	-0.042576 0.796498 0.971941 0.001920	-0.024790 0.737332 0.973181 -0.014756	-0.017935 0.711110 0.977827 -0.010617	-0.140468 0.625440 0.961734 0.002032	-0.217405 0.587810 0.944979 -0.029330	-0.002939 0.600244 0.978540 0.008611	-0.228532 0.614444 0.937782 -0.016399	0.054186 0.601012 0.970981 0.010374	-0.145760 0.571441 0.967477 -0.024029	-0.255648 0.590813 0.926205 -0.040064	0.162870 0.531413 0.958466 0.020243	0.031363 0.724459 0.983648 0.013479	0 0.000000 9999
1 84	2 18	1 84	0.298021 0.667809 0.830843 0.006337	-0.079816 0.796498 0.962310 0.000787	0.285196 0.737332 0.905547 0.097034	0.330968 0.711110 0.903978 0.164387	-0.292800 0.625440 0.898630 -0.058525	0.160244 0.587810 0.953446 0.030466	-0.308951 0.600244 0.912086 -0.083620	-0.285900 0.614444 0.886558 -0.046895	0.104923 0.601012 0.961611 0.015914	-0.134810 0.571441 0.963012 -0.029745	0.213607 0.590813 0.942519 0.065706	-0.324626 0.531413 0.897885 -0.077889	0.065949 0.724459 0.977077 0.016541	0 0.006337 9999
1 85	2 19	1 85	0.341257 0.667809 0.845807 0.013560	0.117060 0.796498 0.958595 0.016676	0.020802 0.737332 0.985083 -0.002127	0.022212 0.711110 0.971966 -0.004664	0.215276 0.625440 0.923891 -0.007491	0.030459 0.587810 0.977748 0.011693	0.240224 0.600244 0.930751 0.027444	0.280853 0.614444 0.893180 -0.002139	0.088841 0.601012 0.959384 -0.010337	0.230435 0.571441 0.935760 0.014084	0.159547 0.590813 0.948526 0.019673	0.131159 0.531413 0.965790 -0.002778	0.061063 0.724459 0.977943 0.012311	0 0.013560 9999
1 86	2 18	1 86	0.218943 0.667809 0.902464 -0.018983	-0.115044 0.796498 0.949784 -0.016507	0.006736 0.737332 0.972552 0.006509	0.011153 0.711110 0.973693 0.007118	-0.002410 0.625440 0.982961 -0.000702	0.207194 0.587810 0.947991 0.031758	-0.112270 0.600244 0.971356 -0.025319	0.148103 0.614444 0.960081 -0.000936	0.199542 0.601012 0.927490 0.028137	-0.184785 0.571441 0.958232 -0.046870	0.112891 0.590813 0.965491 0.008235	0.175985 0.531413 0.901470 -0.019606	-0.056967 0.724459 0.973380 -0.038393	0 0.000000 9999
1 87	2 20	1 87	0.284170 0.667809 0.873441 0.000447	0.103873 0.796498 0.960274 -0.001031	0.049645 0.737332 0.954700 0.021159	0.041804 0.711110 0.960610 -0.013539	0.288226 0.625440 0.895606 0.032250	0.197932 0.587810 0.952413 0.047942	0.007852 0.600244 0.960577 0.017606	0.264101 0.614444 0.905274 0.024277	0.119652 0.601012 0.959405 0.021668	0.213696 0.571441 0.948614 0.039313	0.134876 0.590813 0.965783 0.024844	0.174792 0.531413 0.942270 0.016579	0.038115 0.724459 0.984892 0.015547	0 0.000447 9999
1 88	2 19	1 88	0.286615 0.667809 0.871813 -0.005968	0.120283 0.796498 0.955697 0.000217	0.031935 0.737332 0.963234 0.011998	0.043780 0.711110 0.969079 0.003218	0.278954 0.625440 0.906458 0.019474	0.124511 0.587810 0.965097 0.017965	0.073796 0.600244 0.964576 0.023912	0.283726 0.614444 0.899553 0.021030	0.115817 0.601012 0.969416 0.024078	0.221528 0.571441 0.942232 0.026103	0.158157 0.590813 0.951075 0.006797	0.166438 0.531413 0.922709 -0.023207	0.057913 0.724459 0.976994 0.037536	0 0.000000 9999
1 89	2 20	1 89	0.298537 0.667809 0.866959 0.009031	0.144499 0.796498 0.954949 0.025485	-0.197673 0.737332 0.909643 -0.030180	-0.222868 0.711110 0.908209 -0.042664	-0.239279 0.625440 0.924995 -0.010630	0.094426 0.587810 0.970214 0.019372	-0.074041 0.600244 0.978626 -0.001369	-0.151939 0.614444 0.950528 -0.007501	0.069044 0.601012 0.979695 -0.002244	-0.102524 0.571441 0.969563 -0.013144	0.114053 0.590813 0.973803 0.010892	-0.247038 0.531413 0.930011 -0.027760	0.032378 0.724459 0.982757 -0.006267	0 0.009031 9999
1 90	2 19	1 90	0.259398 0.667809 0.900452 0.019848	0.101822 0.796498 0.955469 -0.005457	0.005813 0.737332 0.961300 -0.026789	0.042927 0.711110 0.974107 -0.004927	0.245733 0.625440 0.933822 0.031829	0.192256 0.587810 0.955181 0.033040	0.069807 0.600244 0.973509 0.033321	0.244271 0.614444 0.924845 0.025148	0.114699 0.601012 0.971175 0.025088	0.239375 0.571441 0.942013 0.052556	0.116645 0.590813 0.970894 0.026041	0.159784 0.531413 0.892548 0.025012	0.068633 0.724459 0.980946 0.028522	0 0.019848 9999
1 91	2 20	1 91	0.301368 0.667809 0.842257 -0.004298	-0.000629 0.796498 0.975140 0.006892	0.012443 0.737332 0.953852 -0.024297	0.018330 0.711110 0.955073 -0.020582	-0.208836 0.625440 0.947370 -0.048318	0.056006 0.587810 0.975412 0.007655	-0.151305 0.600244 0.951882 -0.010201	-0.104831 0.614444 0.974535 -0.022498	0.073973 0.601012 0.980419 0.015390	-0.112057 0.571441 0.976413 -0.021906	-0.036900 0.590813 0.976557 -0.008230	-0.125049 0.531413 0.962957 -0.038506	0.033423 0.724459 0.981134 0.024252	0 0.000000 9999
1 92	2 20	1 92	0.310261 0.667809 0.850464 0.024450	0.101762 0.796498 0.961591 0.000753	-0.138546 0.737332 0.947285 -0.027579	-0.143975 0.711110 0.947881 -0.029059	-0.235645 0.625440 0.930110 -0.016519	0.127595 0.587810 0.964189 0.021555	-0.094336 0.600244 0.970932 -0.012172	-0.047519 0.614444 0.979702 -0.012981	0.067332 0.601012 0.979744 0.017160	-0.097399 0.571441 0.976943 -0.001322	0.057599 0.590813 0.970083 0.037360	-0.201255 0.531413 0.938194 -0.042979	0.040101 0.724459 0.982180 0.014469	0 0.024450 9999
1 93	2 20	1 93	0.261068 0.667809 0.887405 0.011745	-0.027695 0.796498 0.980268 -0.007729	-0.008770 0.737332 0.960945 0.007759	-0.009023 0.711110 0.962997 0.008416	-0.123973 0.625440 0.968813 0.014937	-0.206576 0.587810 0.934698 -0.026810	-0.197812 0.600244 0.948808 -0.017942	-0.193947 0.614444 0.944760 -0.006366	0.072607 0.601012 0.979424 0.018072	-0.103520 0.571441 0.978646 -0.016827	0.097455 0.590813 0.973264 0.012034	0.114956 0.531413 0.970588 0.030088	0.046616 0.724459 0.977218 0.004724	0 0.011745 9999
1 94	2 20	1 94	0.327506 0.667809 0.840528 0.001141	0.008034 0.796498 0.971691 -0.001112	0.004172 0.737332 0.982592 -0.005874	0.006298 0.711110 0.982595 -0.019219	0.171536 0.625440 0.957778 0.026035	0.093195 0.587810 0.976251 0.043434	0.210692 0.600244 0.947729 0.044418	0.220276 0.614444 0.942590 0.021302	0.071488 0.601012 0.976617 -0.005771	0.211283 0.571441 0.949603 0.029844	0.149931 0.590813 0.970084 0.045138	0.131658 0.531413 0.971087 0.036196	0.049238 0.724459 0.984558 0.019060	0 0.001141 9999
1 95	2 20	1 95	0.303347 0.667809 0.834900 0.006164	0.007372 0.796498 0.983406 0.010667	-0.026489 0.737332 0.972214 0.001469	-0.032003 0.711110 0.972441 0.001840	-0.147882 0.625440 0.957508 0.001432	0.013273 0.587810 0.979557 0.018469	0.016271 0.600244 0.979991 0.008380	-0.034891 0.614444 0.980664 0.015402	0.099026 0.601012 0.979303 0.024258	-0.112577 0.571441 0.968549 0.002196	-0.175828 0.590813 0.944106 -0.002590	-0.017441 0.531413 0.977535 0.003756	0.032698 0.724459 0.983039 0.004117	0 0.006164 9999
1 96	2 20	1 96	0.293016 0.667809 0.857535 0.008508	0.147757 0.796498 0.949158 0.023805	0.023530 0.737332 0.978504 0.011915	0.030518 0.711110 0.979680 0.008771	0.204782 0.625440 0.932934 0.013155	0.132924 0.587810 0.967132 0.025764	0.143051 0.600244 0.957456 0.020651	0.145739 0.614444 0.955406 0.007655	-0.193350 0.601012 0.944449 -0.025174	-0.034763 0.571441 0.972890 -0.000421	0.043602 0.590813 0.977802 -0.014774	0.078858 0.531413 0.976658 0.012179	0.032612 0.724459 0.979519 -0.013279	0 0.008508 9999
1 97	2 20	1 97	0.320543 0.667809 0.830679 -0.013185	-0.140832 0.796498 0.954092 -0.018736	-0.028129 0.737332 0.975841 0.002373	-0.028991 0.711110 0.976010 0.008728	-0.152338 0.625440 0.960547 -0.004596	-0.171882 0.587810 0.960568 -0.068108	-0.077691 0.600244 0.973773 0.001112	-0.223537 0.614444 0.938443 -0.047637	0.078937 0.601012 0.977860 0.001675	-0.155340 0.571441 0.964626 -0.038768	-0.275051 0.590813 0.916781 -0.024765	0.141889 0.531413 0.967927 0.013793	0.055851 0.724459 0.979626 0.007830	0 0.000000 9999
1 98	2 20	1 98	0.301057 0.667809 0.839061 0.008730	-0.059954 0.796498 0.976152 0.001756	0.125798 0.737332 0.947939 0.010768	0.131047 0.711110 0.949710 0.005796	-0.188396 0.625440 0.948340 -0.024770	0.013297 0.587810 0.980950 0.011496	-0.148160 0.600244 0.955280 -0.017533	-0.138386 0.614444 0.960885 -0.014794	0.097203 0.601012 0.978636 0.030140	-0.121079 0.571441 0.970024 -0.021912	-0.053560 0.590813 0.971630 0.021624	-0.106670 0.531413 0.966090 -0.024138	0.056276 0.724459 0.980386 0.021244	0 0.008730 9999
1 99	2 20	1 99	0.316299 0.667809 0.835249 0.010612	0.029919 0.796498 0.973396 -0.000842	-0.020471 0.737332 0.975058 -0.009913	-0.005706 0.711110 0.976928 -0.015759	-0.057049 0.625440 0.975362 -0.003790	-0.132351 0.587810 0.957720 -0.012886	0.028645 0.600244 0.977680 0.017606	-0.137229 0.614444 0.957646 -0.010514	-0.120497 0.601012 0.964851 -0.027368	-0.114692 0.571441 0.976211 -0.014727	-0.105971 0.590813 0.964483 -0.001270	0.063063 0.531413 0.973249 -0.009697	-0.091420 0.724459 0.971171 -0.029976	0 0.010612 9999
1 100	2 20	1 100	0.324308 0.667809 0.839054 -0.002810	0.012947 0.796498 0.980052 -0.005446	0.024775 0.737332 0.975584 0.016240	0.036685 0.711110 0.974876 0.014674	0.175085 0.625440 0.956526 0.018884	0.056751 0.587810 0.979868 0.015106	0.278599 0.600244 0.925350 0.056119	0.190840 0.614444 0.948721 0.017278	0.073954 0.601012 0.972393 0.003000	0.254888 0.571441 0.931833 0.040884	0.127859 0.590813 0.968600 0.017179	0.133542 0.531413 0.967456 0.028877	0.034268 0.724459 0.984694 -0.005068	0 0.000000 9999
1 101	2 20	1 101	0.311532 0.667809 0.843024 0.013158	0.084636 0.796498 0.967400 0.005564	-0.129213 0.737332 0.960112 -0.020600	-0.132747 0.711110 0.962600 -0.024642	-0.157235 0.625440 0.957205 -0.020030	0.041628 0.587810 0.976816 -0.027880	0.008683 0.600244 0.970776 -0.028240	-0.050992 0.614444 0.971649 -0.033753	0.092588 0.601012 0.977608 0.020725	-0.115167 0.571441 0.973146 -0.024574	-0.072265 0.590813 0.967887 -0.006126	-0.075456 0.531413 0.971542 -0.024038	0.062833 0.724459 0.981048 0.020513	0 0.013158 9999
1 102	2 20	1 102	0.218657 0.667809 0.878832 -0.022346	-0.033154 0.796498 0.973221 0.008865	-0.006308 0.737332 0.981404 -0.021445	0.004235 0.711110 0.979290 -0.014852	-0.137570 0.625440 0.950485 0.010694	-0.189221 0.587810 0.942219 -0.010444	-0.186618 0.600244 0.926162 -0.001935	-0.164610 0.614444 0.932519 0.019367	0.064621 0.601012 0.975308 -0.004328	-0.088098 0.571441 0.969349 0.012200	0.086988 0.590813 0.975788 0.005733	0.073329 0.531413 0.977034 0.002671	0.048106 0.724459 0.979997 0.011875	0 0.000000 9999
1 103	2 20	1 103	0.336937 0.667809 0.846018 0.035529	0.073973 0.796498 0.967335 0.014885	0.025834 0.737332 0.981524 0.017160	0.040037 0.711110 0.977489 0.020843	0.191047 0.625440 0.946920 0.042432	0.057101 0.587810 0.977238 0.013244	0.198986 0.600244 0.938110 0.027091	0.224704 0.614444 0.929722 0.030736	0.064976 0.601012 0.966387 0.003484	0.216399 0.571441 0.943585 0.036022	0.126339 0.590813 0.970783 0.015773	0.122475 0.531413 0.971028 0.027790	0.052582 0.724459 0.976038 0.021961	0 0.035529 510
1 104	2 20	1 104	0.250633 0.667809 0.834122 -0.010044	-0.034328 0.796498 0.971537 0.000797	-0.058857 0.737332 0.974581 -0.019374	-0.059734 0.711110 0.975132 -0.010495	0.025264 0.625440 0.963507 0.004861	-0.023621 0.587810 0.977944 -0.019946	-0.012958 0.600244 0.974679 -0.003614	-0.024895 0.614444 0.980439 -0.002149	0.095376 0.601012 0.973269 0.025233	-0.132583 0.571441 0.968292 -0.014682	0.051187 0.590813 0.978454 -0.001231	-0.015941 0.531413 0.973730 0.009108	0.036155 0.724459 0.978016 -0.001412	0 0.000000 9999
1 105	2 20	1 105	0.317894 0.667809 0.836330 0.010483	0.077698 0.796498 0.965686 0.016763	0.016564 0.737332 0.978136 -0.002246	0.033933 0.711110 0.982585 0.001572	0.256427 0.625440 0.925808 0.035022	0.184564 0.587810 0.950623 0.055298	0.079954 0.600244 0.974249 0.019884	0.230985 0.614444 0.930049 0.014477	0.136706 0.601012 0.966335 0.026988	0.257868 0.571441 0.926506 0.046988	0.116632 0.590813 0.972095 0.022702	0.128112 0.531413 0.966935 0.051173	0.052471 0.724459 0.978807 0.003128	0 0.010483 9999
1 106	2 20	1 106	0.308901 0.667809 0.838375 0.001391	-0.035144 0.796498 0.968458 0.005578	-0.004731 0.737332 0.978525 0.006946	-0.009049 0.711110 0.975375 -0.001329	-0.101185 0.625440 0.965048 -0.007046	-0.080164 0.587810 0.963276 0.012562	-0.169499 0.600244 0.952253 -0.014120	-0.098837 0.614444 0.960395 -0.007122	0.053590 0.601012 0.973015 0.019128	-0.105645 0.571441 0.973643 -0.014545	0.094385 0.590813 0.972946 -0.006754	0.098610 0.531413 0.967682 0.019532	0.035690 0.724459 0.980466 -0.000332	0 0.001391 9999
1 107	2 20	1 107	0.323453 0.667809 0.824144 0.007671	-0.093214 0.796498 0.965699 -0.015636	0.064554 0.737332 0.972217 0.012205	0.069948 0.711110 0.971313 0.014168	-0.129982 0.625440 0.960090 -0.014025	-0.017493 0.587810 0.978698 -0.008474	-0.095869 0.600244 0.969509 0.002845	-0.105171 0.614444 0.968983 -0.003119	0.095736 0.601012 0.975681 0.024403	-0.078088 0.571441 0.977450 -0.011535	-0.159683 0.590813 0.954524 -0.009073	-0.000496 0.531413 0.979147 0.020930	0.050520 0.724459 0.980207 0.012227	0 0.007671 9999
1 108	2 20	1 108	0.317263 0.667809 0.827491 -0.001196	-0.001338 0.796498 0.979523 -0.004846	0.019298 0.737332 0.976722 0.019618	0.027283 0.711110 0.976679 0.026449	-0.187258 0.625440 0.948841 -0.018153	0.101773 0.587810 0.970056 0.005545	-0.071666 0.600244 0.978774 -0.021795	-0.017831 0.614444 0.983099 -0.011221	0.083260 0.601012 0.978906 0.020620	-0.136231 0.571441 0.966744 -0.026234	-0.122059 0.590813 0.956566 -0.024459	-0.037504 0.531413 0.975448 -0.009473	0.040322 0.724459 0.980039 0.009997	0 0.000000 9999
1 109	2 20	1 109	0.323699 0.667809 0.814437 0.002921	-0.055787 0.796498 0.977154 -0.002066	0.014786 0.737332 0.977600 -0.013278	0.018126 0.711110 0.976992 -0.021430	-0.160677 0.625440 0.957197 -0.012610	-0.037862 0.587810 0.977348 0.008876	-0.077498 0.600244 0.977433 0.018761	-0.161050 0.614444 0.952899 -0.006284	0.084013 0.601012 0.977064 0.013649	-0.117953 0.571441 0.974692 -0.019759	-0.161773 0.590813 0.950411 0.009999	-0.025615 0.531413 0.979898 -0.008401	0.062924 0.724459 0.982617 0.031434	0 0.002921 9999
1 110	2 20	1 110	0.307267 0.667809 0.825390 0.004265	-0.034105 0.796498 0.977645 0.000754	0.138214 0.737332 0.960995 0.042352	0.144052 0.711110 0.959214 0.044271	-0.186592 0.625440 0.945719 -0.024861	0.054611 0.587810 0.974462 0.008581	-0.169868 0.600244 0.952841 -0.012511	-0.077829 0.614444 0.975973 -0.000644	0.067632 0.601012 0.975910 0.013435	-0.118648 0.571441 0.975506 -0.025044	-0.089090 0.590813 0.968393 -0.019590	-0.075310 0.531413 0.971604 0.002941	0.021817 0.724459 0.980081 0.005953	0 0.004265 9999
1 111	2 20	1 111	0.304612 0.667809 0.848826 0.006673	0.051709 0.796498 0.975150 0.018882	-0.084318 0.737332 0.969973 -0.037648	-0.098203 0.711110 0.969662 -0.037013	-0.095371 0.625440 0.971972 -0.000058	0.018415 0.587810 0.973182 0.037291	-0.043172 0.600244 0.975033 0.031388	-0.047667 0.614444 0.973538 0.025645	-0.017264 0.601012 0.982339 -0.003593	-0.087590 0.571441 0.972911 -0.002574	0.039407 0.590813 0.978184 0.008910	-0.036687 0.531413 0.975355 -0.014164	0.040813 0.724459 0.979840 0.015590	0 0.006673 9999
1 112	2 20	1 112	0.303483 0.667809 0.840561 0.006519	-0.068489 0.796498 0.971222 -0.006045	0.061434 0.737332 0.976384 0.027808	0.062515 0.711110 0.977669 0.029865	-0.094909 0.625440 0.971015 -0.004640	0.019524 0.587810 0.977587 0.008934	-0.072365 0.600244 0.972653 0.007162	-0.036500 0.614444 0.976509 0.007679	0.076084 0.601012 0.978805 0.011532	-0.043317 0.571441 0.977638 0.021472	-0.003076 0.590813 0.981539 -0.010729	-0.023107 0.531413 0.980675 -0.012578	0.033901 0.724459 0.985168 0.009824	0 0.006519 9999
1 113	2 20	1 113	0.273605 0.667809 0.877852 0.005032	-0.174117 0.796498 0.929724 -0.009495	-0.004953 0.737332 0.979164 0.014332	-0.007204 0.711110 0.978986 0.017047	0.031986 0.625440 0.980097 -0.002774	-0.234147 0.587810 0.931910 -0.024945	-0.056182 0.600244 0.978732 -0.008068	-0.210816 0.614444 0.941431 -0.010971	0.092793 0.601012 0.977920 0.021658	-0.069332 0.571441 0.980421 -0.020600	0.040813 0.590813 0.979368 -0.010702	0.134534 0.531413 0.967539 0.043253	0.043273 0.724459 0.982156 0.018629	0 0.005032 9999
1 114	2 20	1 114	0.315222 0.667809 0.840148 -0.004283	-0.000749 0.796498 0.979995 -0.004084	-0.001918 0.737332 0.974798 0.017847	-0.000985 0.711110 0.974944 0.027788	-0.153802 0.625440 0.961490 -0.020897	0.012698 0.587810 0.980237 0.010895	0.023633 0.600244 0.975918 -0.000380	-0.029506 0.614444 0.980453 0.009543	0.067700 0.601012 0.979000 0.001769	-0.110049 0.571441 0.972699 0.016353	-0.193418 0.590813 0.939478 -0.018615	0.020886 0.531413 0.972873 -0.002267	0.020013 0.724459 0.983079 0.006450	0 0.000000 9999
1 115	2 20	1 115	0.319985 0.667809 0.821101 0.004737	0.058677 0.796498 0.973938 -0.000548	-0.167324 0.737332 0.935189 -0.018200	-0.163208 0.711110 0.939912 -0.019237	-0.197199 0.625440 0.934376 -0.023427	0.058594 0.587810 0.978180 0.001406	-0.048618 0.600244 0.979487 -0.019840	-0.078307 0.614444 0.977189 -0.022296	0.090011 0.601012 0.977603 0.023869	-0.100951 0.571441 0.972173 -0.004634	-0.029314 0.590813 0.973563 0.024749	-0.144150 0.531413 0.955432 -0.021953	-0.011318 0.724459 0.982124 -0.000998	0 0.004737 9999
1 116	2 20	1 116	0.329467 0.667809 0.852460 0.022591	-0.049188 0.796498 0.967569 0.003909	0.011927 0.737332 0.977525 0.018563	0.017093 0.711110 0.979046 0.011643	0.160991 0.625440 0.957015 0.030473	0.010644 0.587810 0.968616 -0.012839	0.097983 0.600244 0.969978 0.039685	0.078351 0.614444 0.969989 0.008546	0.058907 0.601012 0.977046 0.003567	0.031695 0.571441 0.973022 0.009711	0.135853 0.590813 0.965003 0.010451	0.136007 0.531413 0.963183 0.033286	0.014024 0.724459 0.977173 0.007407	0 0.022591 9999
1 117	2 20	1 117	0.325800 0.667809 0.848640 0.013729	-0.026331 0.796498 0.974131 -0.005005	0.014955 0.737332 0.974765 0.010829	-0.001744 0.711110 0.974699 -0.002914	-0.019619 0.625440 0.971637 0.006127	-0.071614 0.587810 0.967568 -0.002372	0.107409 0.600244 0.968737 0.023574	0.000239 0.614444 0.975626 0.021220	0.021582 0.601012 0.978788 -0.001270	-0.063837 0.571441 0.975677 0.002013	-0.171261 0.590813 0.944987 -0.025931	0.093391 0.531413 0.970354 0.020364	-0.009999 0.724459 0.981640 -0.005052	0 0.013729 9999
1 118	2 20	1 118	0.369052 0.667809 0.823422 0.017450	-0.035496 0.796498 0.962011 -0.021347	-0.001446 0.737332 0.978635 -0.012310	0.016084 0.711110 0.981131 -0.006403	0.108741 0.625440 0.959228 -0.012150	0.060406 0.587810 0.974972 0.027352	0.263236 0.600244 0.918511 0.054461	0.175911 0.614444 0.954758 0.008796	0.137603 0.601012 0.969922 0.038836	0.255974 0.571441 0.926402 0.048924	0.126976 0.590813 0.967492 0.004337	0.111158 0.531413 0.964771 0.008277	0.080974 0.724459 0.975011 0.022881	0 0.017450 9999
1 119	2 20	1 119	0.365637 0.667809 0.833127 0.013493	-0.086958 0.796498 0.965484 -0.008390	-0.008534 0.737332 0.976882 -0.017619	-0.006448 0.711110 0.975178 -0.019932	-0.118501 0.625440 0.958744 -0.018559	-0.005813 0.587810 0.977370 0.012859	0.018262 0.600244 0.978935 0.006888	-0.041715 0.614444 0.970347 -0.017470	0.110311 0.601012 0.967218 0.024034	-0.093645 0.571441 0.967442 -0.004005	-0.186872 0.590813 0.937570 -0.023593	0.139692 0.531413 0.962150 0.024109	-0.028723 0.724459 0.978263 0.000340	0 0.013493 9999
1 120	2 20	1 120	0.300588 0.667809 0.814641 0.007987	-0.211201 0.796498 0.895490 -0.026027	0.011001 0.737332 0.972232 -0.004657	0.020947 0.711110 0.973825 -0.003896	0.037454 0.625440 0.969122 -0.008216	-0.300031 0.587810 0.918964 -0.090582	-0.138553 0.600244 0.969294 -0.050951	-0.247885 0.614444 0.932655 -0.068517	0.095659 0.601012 0.943662 -0.004433	-0.118419 0.571441 0.962913 -0.042416	0.186687 0.590813 0.954583 0.068865	0.159977 0.531413 0.965542 0.031858	0.029994 0.724459 0.979972 0.013492	0 0.007987 9999
1 121	2 20	1 121	0.348680 0.667809 0.823835 0.015726	0.229900 0.796498 0.876670 0.006138	0.039824 0.737332 0.969972 0.027163	-0.259502 0.711110 0.925868 -0.090704	0.148276 0.625440 0.954998 0.030217	-0.035336 0.587810 0.966679 -0.045641	0.158320 0.600244 0.964458 0.032665	0.109515 0.614444 0.963889 0.014670	-0.303155 0.601012 0.909416 -0.074185	-0.168706 0.571441 0.954633 -0.032497	0.086380 0.590813 0.963896 0.001976	0.093874 0.531413 0.968941 0.020408	0.070678 0.724459 0.978150 0.030985	0 0.015726 9999
1 122	2 20	1 122	0.376715 0.667809 0.765734 0.048232	-0.203734 0.796498 0.904888 -0.025474	-0.040914 0.737332 0.970803 -0.016964	-0.048717 0.711110 0.972066 -0.019061	0.062227 0.625440 0.964406 0.022349	-0.280068 0.587810 0.923133 -0.071336	-0.057780 0.600244 0.979073 -0.028983	-0.241309 0.614444 0.934125 -0.054656	0.088090 0.601012 0.965453 0.007965	-0.106091 0.571441 0.970312 -0.038851	0.108261 0.590813 0.958892 0.034574	0.173763 0.531413 0.948528 0.069744	0.048546 0.724459 0.972660 0.013095	0 0.048232 219
1 123	2 20	1 123	0.303922 0.667809 0.822851 -0.030109	0.095226 0.796498 0.961706 0.008747	-0.201278 0.737332 0.939540 -0.048329	-0.209864 0.711110 0.941637 -0.054711	-0.101817 0.625440 0.969007 0.000653	0.033797 0.587810 0.980452 0.022477	0.001236 0.600244 0.981527 -0.011004	-0.026193 0.614444 0.977616 0.005280	0.075937 0.601012 0.978646 0.002792	-0.074062 0.571441 0.974391 0.018833	-0.004274 0.590813 0.973525 0.032732	-0.139265 0.531413 0.956314 -0.026892	0.013896 0.724459 0.982710 -0.006592	0 0.000000 9999
1 124	2 20	1 124	0.347344 0.667809 0.839255 0.025316	-0.080296 0.796498 0.969226 0.002348	-0.001235 0.737332 0.981589 0.009216	0.006499 0.711110 0.980299 0.013113	-0.101623 0.625440 0.969361 -0.008859	-0.096392 0.587810 0.969785 -0.010289	0.106559 0.600244 0.967732 0.012650	-0.046790 0.614444 0.973629 -0.004753	0.116293 0.601012 0.970168 0.056358	-0.103929 0.571441 0.970324 -0.002923	-0.269136 0.590813 0.909413 -0.043249	0.075678 0.531413 0.973822 0.002327	0.040860 0.724459 0.982249 0.024144	0 0.025316 9999
1 125	2 20	1 125	0.319224 0.667809 0.814181 -0.017071	-0.071354 0.796498 0.968955 -0.003821	0.014928 0.737332 0.969346 0.015163	0.007705 0.711110 0.969934 0.005768	-0.148885 0.625440 0.960764 0.006144	-0.023494 0.587810 0.971172 0.003296	-0.097991 0.600244 0.970036 -0.007534	-0.125642 0.614444 0.956257 0.025492	0.076630 0.601012 0.979865 0.012901	-0.104595 0.571441 0.969035 0.005687	-0.181769 0.590813 0.934172 0.007343	-0.006319 0.531413 0.978173 -0.015210	0.028590 0.724459 0.980256 0.011237	0 0.000000 9999
1 126	2 20	1 126	0.341162 0.667809 0.815018 0.015973	-0.046864 0.796498 0.976131 0.003154	0.110095 0.737332 0.956793 0.030972	0.114554 0.711110 0.958238 0.025630	-0.140810 0.625440 0.959938 -0.012044	0.011594 0.587810 0.976051 0.010118	-0.123143 0.600244 0.958288 -0.008340	-0.103269 0.614444 0.972486 -0.015652	0.017237 0.601012 0.977295 -0.032860	-0.131603 0.571441 0.970648 -0.025952	-0.155727 0.590813 0.960461 -0.024396	-0.029880 0.531413 0.974484 0.000506	0.031034 0.724459 0.978358 -0.001024	0 0.015973 9999
1 127	2 20	1 127	0.324446 0.667809 0.817209 0.009787	-0.101949 0.796498 0.965947 -0.023532	-0.009170 0.737332 0.976849 0.018009	-0.002319 0.711110 0.976783 0.021876	-0.126921 0.625440 0.968578 -0.012631	-0.160981 0.587810 0.951381 -0.001042	-0.030909 0.600244 0.980748 -0.002965	-0.207263 0.614444 0.941166 -0.023399	0.085873 0.601012 0.978682 0.013553	-0.135649 0.571441 0.971921 -0.030748	-0.226037 0.590813 0.929628 -0.049502	0.100066 0.531413 0.969626 0.023382	0.044863 0.724459 0.975484 0.009312	0 0.009787 9999
1 128	2 20	1 128	0.286118 0.667809 0.840604 -0.002004	-0.144112 0.796498 0.945055 -0.007379	-0.031997 0.737332 0.975474 0.003078	-0.029573 0.711110 0.975709 -0.000319	-0.065782 0.625440 0.976474 -0.020483	-0.150993 0.587810 0.954040 -0.010722	-0.094966 0.600244 0.977504 -0.030164	-0.183210 0.614444 0.951919 -0.005602	0.075488 0.601012 0.981638 0.025252	-0.090723 0.571441 0.977971 -0.000248	-0.021899 0.590813 0.974738 0.025847	0.043785 0.531413 0.974515 -0.021975	0.053162 0.724459 0.981073 0.025194	0 0.000000 9999
1 129	2 20	1 129	0.400323 0.667809 0.743067 0.009353	-0.140301 0.796498 0.942799 -0.014868	-0.018606 0.737332 0.980277 0.003954	-0.011206 0.711110 0.981554 0.008980	-0.146935 0.625440 0.962263 -0.004445	-0.120770 0.587810 0.967246 -0.018146	-0.066170 0.600244 0.978581 -0.002251	-0.191558 0.614444 0.943798 -0.015337	0.093582 0.601012 0.977666 0.016870	-0.130422 0.571441 0.971922 -0.013167	-0.319089 0.590813 0.859954 -0.024998	0.116383 0.531413 0.968258 0.021962	0.061793 0.724459 0.976619 0.013249	0 0.009353 9999
1 130	2 20	1 130	0.313975 0.667809 0.811473 -0.006508	-0.110051 0.796498 0.959455 -0.023880	-0.050264 0.737332 0.976396 -0.021066	-0.045771 0.711110 0.977495 -0.015711	-0.167302 0.625440 0.952153 0.000075	-0.077067 0.587810 0.972715 0.006476	-0.063787 0.600244 0.974705 0.012343	-0.154159 0.614444 0.954603 0.003160	0.090699 0.601012 0.976301 0.021070	-0.130288 0.571441 0.968490 -0.010454	-0.227665 0.590813 0.921206 -0.019008	0.041221 0.531413 0.969227 0.004015	0.050691 0.724459 0.980612 0.013861	0 0.000000 9999
1 131	2 20	1 131	0.307204 0.667809 0.815910 0.000030	-0.029544 0.796498 0.978818 -0.008362	-0.030302 0.737332 0.975919 -0.012988	-0.022485 0.711110 0.977672 -0.003019	-0.084022 0.625440 0.974099 -0.018192	-0.066288 0.587810 0.977183 -0.016906	0.031692 0.600244 0.975979 -0.019697	-0.056109 0.614444 0.978445 -0.021653	0.030208 0.601012 0.977382 -0.010479	-0.068323 0.571441 0.977961 -0.020451	-0.166201 0.590813 0.944839 0.017423	0.055152 0.531413 0.975481 -0.006888	0.006910 0.724459 0.982352 -0.002818	0 0.000030 9999
1 132	2 20	1 132	0.336147 0.667809 0.847042 0.001893	-0.156514 0.796498 0.942921 -0.013684	-0.023142 0.737332 0.974500 -0.006626	-0.027333 0.711110 0.976694 -0.019013	-0.205994 0.625440 0.951438 -0.035312	-0.116856 0.587810 0.970011 -0.004491	-0.132242 0.600244 0.967112 -0.030292	-0.215246 0.614444 0.942855 -0.023739	0.140509 0.601012 0.969934 0.060492	-0.145487 0.571441 0.965495 -0.012695	-0.228244 0.590813 0.933569 -0.041110	0.120085 0.531413 0.963737 0.029295	0.069794 0.724459 0.970906 0.026006	0 0.001893 9999
1 133	2 20	1 133	0.320592 0.667809 0.817637 0.000000	-0.035170 0.796498 0.972727 0.025972	0.089836 0.737332 0.971286 0.030721	0.096678 0.711110 0.972304 0.027799	-0.164149 0.625440 0.955683 -0.010502	-0.115888 0.587810 0.963418 -0.010677	-0.070086 0.600244 0.976485 -0.015820	-0.208553 0.614444 0.936698 -0.010906	0.071802 0.601012 0.979452 0.013942	-0.112376 0.571441 0.973079 0.003716	-0.180847 0.590813 0.946500 -0.016701	-0.003565 0.531413 0.977903 0.001822	0.026688 0.724459 0.980488 0.001435	0 0.000000 9999
1 134	2 20	1 134	0.317651 0.667809 0.818415 -0.003375	-0.042145 0.796498 0.977004 -0.016218	-0.052283 0.737332 0.976530 -0.009119	-0.049790 0.711110 0.977718 -0.013195	-0.082116 0.625440 0.966885 -0.010070	-0.025236 0.587810 0.980532 -0.007859	0.085684 0.600244 0.969089 0.005779	0.005093 0.614444 0.977501 0.002923	0.092974 0.601012 0.975873 0.029398	-0.025720 0.571441 0.976816 0.010613	-0.172149 0.590813 0.940544 -0.008853	0.030673 0.531413 0.977507 0.012135	0.042659 0.724459 0.972510 0.012058	0 0.000000 9999
1 135	2 20	1 135	0.402323 0.667809 0.808127 0.041168	0.134677 0.796498 0.954869 0.023351	-0.000728 0.737332 0.976715 -0.008834	0.023380 0.711110 0.977781 0.006369	0.249819 0.625440 0.926516 0.068193	0.244046 0.587810 0.945238 0.101405	0.112363 0.600244 0.967387 0.028253	0.271929 0.614444 0.926221 0.067715	0.170060 0.601012 0.947431 0.019858	0.289858 0.571441 0.922275 0.079333	0.165331 0.590813 0.964555 0.061753	0.075217 0.531413 0.973301 0.018046	0.051150 0.724459 0.976199 0.007428	0 0.041168 336
1 136	2 20	1 136	0.358304 0.667809 0.824546 0.001248	0.084494 0.796498 0.959788 0.014181	-0.028884 0.737332 0.975969 -0.023965	-0.041892 0.711110 0.976762 -0.030862	-0.148518 0.625440 0.948053 -0.009250	0.134668 0.587810 0.970656 0.022969	0.114425 0.600244 0.967516 0.007228	0.012825 0.614444 0.976572 0.019087	0.108274 0.601012 0.970373 0.026012	-0.085465 0.571441 0.973007 -0.015512	-0.208930 0.590813 0.922379 -0.023035	0.023718 0.531413 0.972052 -0.003874	0.037089 0.724459 0.983133 0.006725	0 0.001248 9999
1 137	2 20	1 137	0.363750 0.667809 0.814016 0.011791	0.095318 0.796498 0.971000 0.030865	-0.059339 0.737332 0.948016 -0.012849	-0.060161 0.711110 0.945618 -0.013061	-0.232323 0.625440 0.931087 -0.035488	0.149277 0.587810 0.959744 0.020436	-0.093039 0.600244 0.963695 0.011224	-0.055382 0.614444 0.977740 -0.005854	0.050603 0.601012 0.975425 0.024941	-0.129965 0.571441 0.969682 -0.037908	-0.022333 0.590813 0.974943 -0.024625	-0.167876 0.531413 0.947331 -0.060792	0.018397 0.724459 0.981306 0.002695	0 0.011791 9999
1 138	2 20	1 138	0.360669 0.667809 0.837545 0.014065	-0.047360 0.796498 0.960567 0.025591	0.026002 0.737332 0.976822 0.014978	0.032580 0.711110 0.976622 0.016315	0.076839 0.625440 0.966230 0.023601	0.183026 0.587810 0.954818 0.047014	0.072600 0.600244 0.965380 0.006494	0.179591 0.614444 0.950184 0.047698	0.118989 0.601012 0.970715 0.039305	0.063048 0.571441 0.970428 0.004554	0.080766 0.590813 0.971491 -0.011195	0.161393 0.531413 0.957330 0.043130	0.020057 0.724459 0.983755 0.009053	0 0.014065 9999
1 139	2 20	1 139	0.340618 0.667809 0.816908 0.019570	-0.015782 0.796498 0.977243 -0.004367	0.034557 0.737332 0.966679 0.009947	0.033454 0.711110 0.967420 0.011914	-0.195878 0.625440 0.947887 -0.045967	-0.017135 0.587810 0.976557 -0.007434	-0.072149 0.600244 0.972834 -0.014296	-0.126297 0.614444 0.960748 -0.037210	0.069666 0.601012 0.979424 0.021666	-0.152627 0.571441 0.964958 -0.047493	-0.152304 0.590813 0.957917 -0.018038	-0.047954 0.531413 0.977681 -0.019460	0.050185 0.724459 0.979821 0.008583	0 0.019570 9999
1 140	2 20	1 140	0.355133 0.667809 0.831144 0.000889	0.044499 0.796498 0.970709 0.004821	0.036193 0.737332 0.978698 0.016707	0.040833 0.711110 0.979918 0.018185	0.186211 0.625440 0.946611 0.045399	0.107917 0.587810 0.971636 0.028935	0.229879 0.600244 0.939275 0.068708	0.234097 0.614444 0.939840 0.064703	0.123465 0.601012 0.967450 0.030318	0.263753 0.571441 0.933000 0.096591	0.111505 0.590813 0.970816 0.010972	0.126913 0.531413 0.968794 0.069897	0.027285 0.724459 0.981237 0.011014	0 0.000889 9999
1 141	2 20	1 141	0.332570 0.667809 0.836466 0.013325	0.016024 0.796498 0.974715 -0.010997	-0.119419 0.737332 0.959304 -0.034063	-0.125570 0.711110 0.960580 -0.036780	-0.223939 0.625440 0.929637 -0.023995	-0.066660 0.587810 0.960529 0.008021	-0.130786 0.600244 0.963789 -0.025275	-0.180691 0.614444 0.941785 -0.023996	0.083850 0.601012 0.978743 0.031590	-0.123264 0.571441 0.968636 -0.021219	0.017679 0.590813 0.976232 0.000548	-0.064897 0.531413 0.973399 -0.013706	0.040648 0.724459 0.980861 0.018466	0 0.013325 9999
1 142	2 20	1 142	0.354351 0.667809 0.838099 0.010347	0.101657 0.796498 0.967811 0.016604	-0.002374 0.737332 0.979843 -0.014909	0.015753 0.711110 0.980250 -0.002415	0.215780 0.625440 0.940416 0.041663	0.092421 0.587810 0.978858 0.039659	0.253181 0.600244 0.935754 0.065906	0.249564 0.614444 0.925376 0.035305	0.088579 0.601012 0.971776 0.032963	0.267949 0.571441 0.930469 0.085275	0.131601 0.590813 0.971368 0.021251	0.091091 0.531413 0.974164 0.016855	0.053034 0.724459 0.984519 0.033717	0 0.010347 9999
1 143	2 20	1 143	0.353609 0.667809 0.826887 0.001225	0.045969 0.796498 0.976458 -0.001996	0.040915 0.737332 0.980208 0.022040	0.063005 0.711110 0.981226 0.029473	0.201572 0.625440 0.943443 0.017679	0.136499 0.587810 0.972291 0.048182	0.225935 0.600244 0.938335 0.028572	0.260901 0.614444 0.925083 0.021112	0.111071 0.601012 0.973639 0.031267	0.242936 0.571441 0.938399 0.041007	0.106656 0.590813 0.971335 0.025459	0.124216 0.531413 0.970791 0.021478	-0.009212 0.724459 0.981149 -0.021181	0 0.001225 9999
1 144	2 20	1 144	0.319672 0.667809 0.850259 0.003372	-0.121199 0.796498 0.959829 -0.004373	0.077044 0.737332 0.973204 0.035829	0.080428 0.711110 0.972817 0.037683	-0.132655 0.625440 0.966135 -0.004610	-0.065582 0.587810 0.978682 -0.010696	-0.096771 0.600244 0.973241 -0.020126	-0.185469 0.614444 0.948293 0.003250	0.063209 0.601012 0.979230 0.009073	-0.126004 0.571441 0.971600 -0.024858	-0.180254 0.590813 0.951494 -0.010734	0.011864 0.531413 0.976998 0.000608	0.047361 0.724459 0.976464 0.015101	0 0.003372 9999
1 145	2 20	1 145	0.360689 0.667809 0.820099 0.027761	-0.019983 0.796498 0.975828 -0.013717	-0.059330 0.737332 0.973820 -0.019206	-0.050245 0.711110 0.975514 -0.022740	-0.155854 0.625440 0.962132 -0.023969	-0.146298 0.587810 0.957574 -0.016727	0.002428 0.600244 0.980887 -0.005319	-0.180294 0.614444 0.952038 -0.021396	0.020180 0.601012 0.981821 -0.009877	-0.132882 0.571441 0.968320 -0.018685	-0.221897 0.590813 0.927297 -0.008912	0.047234 0.531413 0.973335 -0.017817	-0.021148 0.724459 0.983012 -0.003557	0 0.027761 9999
1 146	2 20	1 146	0.300093 0.667809 0.833472 0.003443	-0.024176 0.796498 0.977793 -0.009430	0.152673 0.737332 0.941152 0.026518	0.155802 0.711110 0.942586 0.020111	-0.203222 0.625440 0.935235 -0.011941	0.120711 0.587810 0.952144 0.002647	-0.204393 0.600244 0.914790 0.010348	-0.033306 0.614444 0.976386 -0.003998	0.095379 0.601012 0.976739 0.014207	-0.115381 0.571441 0.970765 -0.019210	-0.048233 0.590813 0.969922 -0.032703	-0.117093 0.531413 0.951931 -0.007544	0.057310 0.724459 0.983381 0.028599	0 0.003443 9999
1 147	2 20	1 147	0.312264 0.667809 0.831259 0.006745	0.022885 0.796498 0.980863 0.030459	0.156518 0.737332 0.944521 0.025271	0.160712 0.711110 0.945816 0.022462	-0.204080 0.625440 0.943860 -0.029289	0.138593 0.587810 0.948674 -0.000274	-0.165549 0.600244 0.940911 -0.013971	-0.032416 0.614444 0.980856 -0.016979	0.088263 0.601012 0.977616 0.010470	-0.116767 0.571441 0.970117 -0.039331	-0.053239 0.590813 0.975822 -0.031048	-0.139976 0.531413 0.952996 -0.023785	0.065403 0.724459 0.979765 0.020563	0 0.006745 9999
1 148	2 20	1 148	0.390758 0.667809 0.739111 0.032147	-0.112793 0.796498 0.950086 -0.002561	0.026185 0.737332 0.971310 0.010008	0.043987 0.711110 0.974809 0.020355	0.312308 0.625440 0.892126 0.068173	-0.202294 0.587810 0.942647 -0.043411	0.178120 0.600244 0.959517 0.058502	0.027818 0.614444 0.977452 0.022103	0.158137 0.601012 0.955411 0.037541	-0.075281 0.571441 0.967925 0.011621	0.169769 0.590813 0.952867 0.033818	0.148283 0.531413 0.950811 0.035713	0.059685 0.724459 0.977320 0.023867	0 0.032147 9999
1 149	2 20	1 149	0.324064 0.667809 0.824214 -0.005725	0.086460 0.796498 0.964739 0.005959	-0.145773 0.737332 0.943599 -0.015857	-0.155159 0.711110 0.943345 -0.013927	-0.166974 0.625440 0.954378 -0.000763	-0.007552 0.587810 0.980086 0.001374	0.019922 0.600244 0.981387 0.019678	-0.089977 0.614444 0.976507 -0.000999	0.098486 0.601012 0.976295 0.007768	-0.104183 0.571441 0.972072 0.011447	-0.131330 0.590813 0.961872 -0.061598	-0.069853 0.531413 0.971569 0.002006	0.049574 0.724459 0.981006 0.009153	0 0.000000 9999
1 150	2 20	1 150	0.321665 0.667809 0.817999 0.010850	0.087155 0.796498 0.968370 0.011967	-0.201889 0.737332 0.930219 -0.042397	-0.207528 0.711110 0.932025 -0.046471	-0.222421 0.625440 0.924456 -0.006069	0.043482 0.587810 0.977816 0.001636	-0.039745 0.600244 0.982580 0.005377	-0.099037 0.614444 0.969506 -0.005074	0.106281 0.601012 0.975060 0.030731	-0.107092 0.571441 0.973574 -0.001787	-0.044080 0.590813 0.975047 -0.006412	-0.136435 0.531413 0.954784 -0.011688	0.070619 0.724459 0.977736 0.039572	0 0.010850 9999
1 151	2 20	1 151	0.335006 0.667809 0.826263 0.012917	-0.034856 0.796498 0.974545 0.001057	-0.127665 0.737332 0.959160 -0.031167	-0.129399 0.711110 0.961113 -0.031169	-0.118451 0.625440 0.966204 -0.005314	0.060278 0.587810 0.975927 -0.015314	-0.012919 0.600244 0.978977 0.008443	-0.028238 0.614444 0.981647 -0.007386	0.068331 0.601012 0.976726 0.001828	-0.117092 0.571441 0.968348 -0.005673	-0.071853 0.590813 0.974998 -0.011742	-0.024341 0.531413 0.981767 -0.000062	0.007212 0.724459 0.982304 0.014829	0 0.012917 9999
1 152	2 20	1 152	0.301205 0.667809 0.856459 0.000374	0.183043 0.796498 0.941409 0.029474	-0.003814 0.737332 0.982578 0.001131	-0.005705 0.711110 0.981203 -0.020334	0.184057 0.625440 0.953003 0.029264	-0.147625 0.587810 0.946527 -0.004596	0.197615 0.600244 0.950220 0.026727	-0.086630 0.614444 0.969303 0.001270	-0.287572 0.601012 0.917712 -0.059235	-0.123206 0.571441 0.972529 -0.013306	0.105920 0.590813 0.973040 0.006519	0.120118 0.531413 0.971630 0.011198	0.051113 0.724459 0.980528 0.015955	0 0.000374 9999
1 153	2 20	1 153	0.316777 0.667809 0.818545 0.014356	-0.015002 0.796498 0.975741 0.015256	-0.063056 0.737332 0.973347 0.002533	-0.065163 0.711110 0.974141 0.004898	-0.162326 0.625440 0.955897 -0.021707	-0.050952 0.587810 0.975241 0.027294	-0.046593 0.600244 0.982387 0.007400	-0.152905 0.614444 0.959397 0.004609	0.069399 0.601012 0.976530 0.006302	-0.120223 0.571441 0.973572 -0.007873	-0.161282 0.590813 0.943314 -0.001850	-0.011917 0.531413 0.976596 -0.028008	0.038652 0.724459 0.980381 0.016835	0 0.014356 9999
1 154	2 20	1 154	0.303134 0.667809 0.808524 -0.012400	-0.049971 0.796498 0.964722 0.019296	-0.103855 0.737332 0.970091 -0.025700	-0.106922 0.711110 0.970754 -0.034509	-0.159686 0.625440 0.952510 -0.023029	-0.090673 0.587810 0.968747 0.002545	-0.067301 0.600244 0.978327 -0.009159	-0.176985 0.614444 0.946116 -0.012011	0.065166 0.601012 0.977180 -0.001737	-0.122242 0.571441 0.971245 -0.017101	-0.171153 0.590813 0.928582 0.024408	-0.001702 0.531413 0.970145 -0.049215	0.022157 0.724459 0.976305 -0.009349	0 0.000000 9999
1 155	2 20	1 155	0.305149 0.667809 0.801925 -0.003800	0.040091 0.796498 0.976962 0.007396	-0.142820 0.737332 0.946373 -0.018119	-0.142065 0.711110 0.949058 -0.015923	-0.173646 0.625440 0.938081 -0.015700	-0.008473 0.587810 0.982334 -0.017151	-0.011695 0.600244 0.979506 0.008715	-0.110936 0.614444 0.968302 -0.023009	0.036589 0.601012 0.980467 0.002568	-0.106212 0.571441 0.972115 -0.011689	-0.138782 0.590813 0.957362 -0.025345	-0.058567 0.531413 0.967873 0.004241	0.011519 0.724459 0.984346 0.010953	0 0.000000 9999
1 156	2 20	1 156	0.347541 0.667809 0.830121 0.012862	0.103440 0.796498 0.966743 0.024913	-0.013143 0.737332 0.977933 -0.001007	-0.010712 0.711110 0.979120 -0.007442	0.198875 0.625440 0.945382 0.035983	0.074692 0.587810 0.974663 0.033331	0.202545 0.600244 0.940834 0.025841	0.247725 0.614444 0.932963 0.038606	0.116523 0.601012 0.970745 0.035610	0.255011 0.571441 0.937199 0.046397	0.036357 0.590813 0.980955 0.008434	0.118840 0.531413 0.973013 0.022142	0.046802 0.724459 0.984390 0.030533	0 0.012862 9999
1 157	2 20	1 157	0.342239 0.667809 0.818510 0.006884	-0.037378 0.796498 0.974690 0.012178	-0.026141 0.737332 0.978817 0.003224	-0.022393 0.711110 0.978516 0.002181	-0.101745 0.625440 0.972289 0.000277	-0.076918 0.587810 0.977341 -0.012791	0.087807 0.600244 0.971457 0.000308	-0.033476 0.614444 0.974957 0.001594	0.064310 0.601012 0.976359 0.007360	-0.103239 0.571441 0.976981 -0.002688	-0.262578 0.590813 0.917492 -0.025226	0.094163 0.531413 0.973505 0.017787	0.023128 0.724459 0.983164 -0.009951	0 0.006884 9999
1 158	2 20	1 158	0.292174 0.667809 0.851114 0.006030	-0.022320 0.796498 0.978915 0.004680	0.209005 0.737332 0.924942 0.046709	0.220421 0.711110 0.925492 0.048489	-0.231869 0.625440 0.936988 -0.022136	0.103539 0.587810 0.970750 0.015763	-0.225476 0.600244 0.936343 -0.023150	-0.116645 0.614444 0.964422 -0.013792	0.082531 0.601012 0.978126 0.010434	-0.106274 0.571441 0.976753 -0.028776	0.045960 0.590813 0.978951 -0.003816	-0.192922 0.531413 0.941883 -0.025483	0.047541 0.724459 0.983786 0.016243	0 0.006030 9999
1 159	2 20	1 159	0.341177 0.667809 0.817191 -0.007203	-0.067668 0.796498 0.971887 -0.000277	-0.022458 0.737332 0.972882 0.004130	-0.021479 0.711110 0.974927 0.004484	-0.167170 0.625440 0.958869 -0.028272	-0.148987 0.587810 0.953395 0.011757	-0.039878 0.600244 0.977613 -0.020310	-0.213812 0.614444 0.936514 -0.010935	0.096697 0.601012 0.973480 0.017786	-0.136023 0.571441 0.968601 -0.021215	-0.249053 0.590813 0.917026 -0.015697	0.062720 0.531413 0.975006 -0.010052	0.034988 0.724459 0.978727 0.013973	0 0.000000 9999
1 160	2 20	1 160	0.410698 0.667809 0.786288 0.026334	0.146678 0.796498 0.958224 0.048418	-0.015308 0.737332 0.978371 -0.001444	-0.018949 0.711110 0.981432 -0.007128	0.084028 0.625440 0.965087 0.016476	0.257988 0.587810 0.920798 0.045930	0.029922 0.600244 0.979424 0.007151	0.170717 0.614444 0.955900 0.054268	0.110259 0.601012 0.973128 0.034528	-0.168422 0.571441 0.953077 -0.006104	-0.022124 0.590813 0.974418 -0.010722	0.117141 0.531413 0.968233 0.017109	-0.272071 0.724459 0.914690 -0.084511	0 0.026334 9999
1 161	2 20	1 161	0.338405 0.667809 0.859978 0.033394	0.128579 0.796498 0.960851 0.016051	0.015169 0.737332 0.977942 -0.004292	0.042199 0.711110 0.975129 0.010514	0.281312 0.625440 0.920733 0.057552	0.154441 0.587810 0.965259 0.047135	0.147158 0.600244 0.967108 0.043255	0.275906 0.614444 0.924078 0.055323	0.024828 0.601012 0.975661 0.005691	0.167176 0.571441 0.964423 0.042533	0.153596 0.590813 0.965131 0.049862	0.124334 0.531413 0.973315 0.047187	0.041446 0.724459 0.982149 0.005050	0 0.033394 605
1 162	2 20	1 162	0.376708 0.667809 0.730883 0.026786	-0.144785 0.796498 0.935299 -0.020166	0.008603 0.737332 0.977236 0.009096	0.005997 0.711110 0.973097 0.015122	0.266564 0.625440 0.894909 0.011636	-0.284420 0.587810 0.920237 -0.094881	0.148215 0.600244 0.959644 0.018206	-0.043831 0.614444 0.979068 -0.016793	0.078639 0.601012 0.958474 -0.001347	-0.162641 0.571441 0.960984 -0.040909	0.102168 0.590813 0.955260 -0.003269	0.159950 0.531413 0.962457 0.064527	0.040655 0.724459 0.977504 0.005035	0 0.026786 9999
1 163	2 20	1 163	0.354674 0.667809 0.823260 0.000454	-0.180723 0.796498 0.917202 -0.018163	0.007831 0.737332 0.974669 0.036442	0.010637 0.711110 0.974880 0.034468	-0.062248 0.625440 0.966698 -0.022039	0.245312 0.587810 0.932292 0.034425	-0.132653 0.600244 0.966970 -0.052265	0.116718 0.614444 0.967629 0.004517	0.090091 0.601012 0.962066 0.028909	-0.131609 0.571441 0.972325 -0.042766	0.133946 0.590813 0.965256 0.038864	0.168544 0.531413 0.956191 0.018669	0.049816 0.724459 0.981939 0.019772	0 0.000454 9999
1 164	2 20	1 164	0.345519 0.667809 0.815950 0.002910	-0.133671 0.796498 0.942226 -0.012516	-0.040939 0.737332 0.973909 0.003091	-0.038712 0.711110 0.973215 0.003540	-0.090157 0.625440 0.965454 -0.026775	-0.171656 0.587810 0.946609 -0.031862	-0.112771 0.600244 0.971392 -0.032992	-0.215000 0.614444 0.942767 -0.034666	0.065384 0.601012 0.978598 0.036935	-0.130994 0.571441 0.970890 -0.041484	0.018859 0.590813 0.972940 0.018523	0.020712 0.531413 0.969172 -0.016495	0.028482 0.724459 0.982970 0.002858	0 0.002910 9999
1 165	2 20	1 165	0.332320 0.667809 0.830340 -0.010309	-0.007098 0.796498 0.966794 -0.003782	0.005638 0.737332 0.975017 0.009171	0.015854 0.711110 0.976237 0.012549	-0.003516 0.625440 0.979275 -0.001233	-0.079576 0.587810 0.970587 0.017979	0.014250 0.600244 0.972601 -0.021066	-0.107819 0.614444 0.966217 0.006446	-0.085080 0.601012 0.967623 0.009067	-0.107185 0.571441 0.972585 -0.029598	-0.138537 0.590813 0.954305 -0.020306	0.088760 0.531413 0.969205 0.009948	0.024088 0.724459 0.980408 0.030455	0 0.000000 9999
1 166	2 20	1 166	0.323045 0.667809 0.825881 -0.005901	0.052080 0.796498 0.974722 0.024068	-0.061639 0.737332 0.972994 -0.030464	-0.061823 0.711110 0.972843 -0.026832	-0.169321 0.625440 0.945920 -0.005021	0.030323 0.587810 0.967568 -0.017088	-0.108856 0.600244 0.964984 -0.005993	-0.074036 0.614444 0.973469 0.001026	0.077585 0.601012 0.975960 0.013827	-0.104318 0.571441 0.974497 -0.023331	-0.026091 0.590813 0.971686 0.004901	-0.106239 0.531413 0.956436 -0.020140	-0.014230 0.724459 0.980058 0.014786	0 0.000000 9999
1 167	2 20	1 167	0.379957 0.667809 0.774426 0.007225	0.004287 0.796498 0.976226 -0.010635	0.152561 0.737332 0.935877 0.018039	0.151485 0.711110 0.933593 0.013239	-0.258789 0.625440 0.915473 -0.031879	0.091442 0.587810 0.938037 -0.037924	-0.165832 0.600244 0.914098 0.033409	-0.063590 0.614444 0.978953 -0.012394	0.115338 0.601012 0.973588 0.026647	-0.157900 0.571441 0.964430 -0.031160	-0.103726 0.590813 0.959848 -0.051587	-0.122052 0.531413 0.942087 0.033968	0.069249 0.724459 0.981663 0.031403	0 0.007225 9999
1 168	2 20	1 168	0.329622 0.667809 0.832198 0.009148	-0.133114 0.796498 0.950411 -0.017345	-0.017013 0.737332 0.975367 0.023998	-0.015650 0.711110 0.976304 0.023398	-0.113203 0.625440 0.968144 -0.035660	-0.136071 0.587810 0.961772 -0.013938	-0.086631 0.600244 0.977511 -0.032771	-0.207150 0.614444 0.951724 -0.031607	0.094208 0.601012 0.975589 0.038124	-0.125186 0.571441 0.974908 -0.033688	-0.110119 0.590813 0.963908 -0.049031	0.040153 0.531413 0.976771 0.007291	0.041776 0.724459 0.981266 0.011855	0 0.009148 9999
1 169	2 20	1 169	0.323387 0.667809 0.846316 0.009036	-0.153052 0.796498 0.941152 -0.028135	-0.053966 0.737332 0.976919 -0.022594	-0.048266 0.711110 0.978767 -0.021091	-0.056963 0.625440 0.974303 -0.001115	-0.175934 0.587810 0.939641 0.001694	-0.040270 0.600244 0.980577 0.012627	-0.210406 0.614444 0.938796 -0.024322	0.083158 0.601012 0.976823 0.011360	-0.097702 0.571441 0.973549 -0.003207	-0.037712 0.590813 0.972264 -0.022428	0.070657 0.531413 0.974062 0.005840	0.031583 0.724459 0.980995 0.013342	0 0.009036 9999
1 170	2 20	1 170	0.345404 0.667809 0.826204 -0.006360	0.116571 0.796498 0.946217 -0.003639	-0.296949 0.737332 0.898109 -0.095485	-0.307398 0.711110 0.896493 -0.093144	-0.228047 0.625440 0.925843 -0.010380	0.148208 0.587810 0.958792 -0.000202	-0.052338 0.600244 0.971554 0.019782	-0.082767 0.614444 0.970712 -0.020131	0.080438 0.601012 0.978483 0.001353	-0.087265 0.571441 0.972674 -0.017577	0.085618 0.590813 0.968317 0.012779	-0.195637 0.531413 0.935157 -0.033079	0.040532 0.724459 0.981809 0.006486	0 0.000000 9999
1 171	2 19	1 171	0.396956 0.667809 0.777841 0.008338	-0.087595 0.796498 0.961038 -0.011502	0.233563 0.737332 0.925379 0.071817	0.254752 0.711110 0.921945 0.091053	-0.229858 0.625440 0.937534 -0.036690	-0.032836 0.587810 0.974438 -0.036842	-0.254203 0.600244 0.928777 -0.053006	-0.258309 0.614444 0.927074 -0.035527	0.098119 0.601012 0.973064 0.032611	-0.154654 0.571441 0.969136 -0.069238	-0.057321 0.590813 0.960761 -0.031603	-0.177751 0.531413 0.933691 0.009205	0.069120 0.724459 0.975406 0.030684	0 0.008338 9999
1 172	2 20	1 172	0.357108 0.667809 0.819862 0.009503	-0.148855 0.796498 0.927234 -0.011300	0.007432 0.737332 0.974796 0.005968	0.008032 0.711110 0.974764 0.004616	-0.119916 0.625440 0.971651 -0.040914	0.044125 0.587810 0.970432 -0.019794	-0.015577 0.600244 0.968012 0.002973	-0.021023 0.614444 0.974854 -0.023482	0.090251 0.601012 0.973258 0.041741	-0.148976 0.571441 0.960964 -0.049893	-0.128151 0.590813 0.959461 -0.052555	0.171558 0.531413 0.951995 0.043229	0.047943 0.724459 0.980550 0.005032	0 0.009503 9999
1 173	2 20	1 173	0.396542 0.667809 0.747905 0.006713	-0.135771 0.796498 0.945526 -0.017415	-0.009981 0.737332 0.974082 0.011453	-0.003625 0.711110 0.972925 0.003245	0.288017 0.625440 0.887114 0.019435	-0.259219 0.587810 0.925258 -0.049017	0.182352 0.600244 0.948336 0.022439	-0.015667 0.614444 0.971055 -0.015610	0.045718 0.601012 0.966348 0.016146	-0.198260 0.571441 0.948266 -0.051327	0.144477 0.590813 0.949806 0.020673	0.163062 0.531413 0.959846 0.036448	0.044109 0.724459 0.970363 0.003708	0 0.006713 9999
1 174	2 20	1 174	0.351022 0.667809 0.811266 0.009448	0.056329 0.796498 0.978351 0.021045	-0.051294 0.737332 0.974963 -0.027944	-0.052693 0.711110 0.975518 -0.029261	-0.209505 0.625440 0.944265 -0.038549	0.036829 0.587810 0.969072 -0.025384	0.073879 0.600244 0.969328 -0.011225	-0.057929 0.614444 0.974175 -0.022604	0.090633 0.601012 0.975366 0.011911	-0.157374 0.571441 0.964226 -0.049388	-0.269768 0.590813 0.912029 -0.043518	0.077215 0.531413 0.970652 0.011135	0.011541 0.724459 0.983036 -0.004755	0 0.009448 9999
1 175	2 20	1 175	0.246514 0.667809 0.855905 0.004867	-0.158377 0.796498 0.925657 -0.010537	-0.035653 0.737332 0.978403 -0.012639	-0.022870 0.711110 0.979123 -0.030379	-0.024254 0.625440 0.978079 -0.017898	-0.195696 0.587810 0.926708 -0.008703	-0.127085 0.600244 0.968163 -0.039744	-0.196429 0.614444 0.935169 -0.025643	0.072739 0.601012 0.967881 0.013481	-0.121921 0.571441 0.970534 -0.050134	0.107796 0.590813 0.964494 0.024482	0.097876 0.531413 0.966016 0.008054	0.019144 0.724459 0.963838 -0.005277	0 0.004867 9999
1 176	2 20	1 176	0.385966 0.667809 0.750990 0.025639	-0.092477 0.796498 0.954290 -0.011391	0.287558 0.737332 0.877166 0.098067	0.326649 0.711110 0.870791 0.091825	-0.259233 0.625440 0.925737 -0.081733	0.056172 0.587810 0.966484 -0.011687	-0.256340 0.600244 0.926068 -0.066368	-0.267467 0.614444 0.906560 -0.054965	0.107645 0.601012 0.970317 0.023036	-0.125248 0.571441 0.967289 -0.070964	0.129280 0.590813 0.930477 -0.008838	-0.336342 0.531413 0.865840 -0.068838	0.078159 0.724459 0.975888 0.041189	0 0.025639 9999
1 177	2 20	1 177	0.307181 0.667809 0.767715 0.001293	-0.161811 0.796498 0.914156 0.003678	-0.012541 0.737332 0.980672 -0.001223	-0.008986 0.711110 0.980693 -0.019061	-0.189867 0.625440 0.948594 -0.032251	-0.134221 0.587810 0.954872 -0.004066	-0.152191 0.600244 0.957002 -0.016463	-0.220307 0.614444 0.921277 -0.014352	0.113339 0.601012 0.967977 0.015634	-0.151374 0.571441 0.963492 -0.044686	-0.314600 0.590813 0.860972 -0.031303	0.136851 0.531413 0.958355 -0.003986	0.067327 0.724459 0.977216 0.026977	0 0.001293 9999
1 178	2 13	1 178	0.236138 0.667809 0.857353 0.002242	-0.194771 0.796498 0.875564 -0.023899	-0.032162 0.737332 0.972036 -0.023511	-0.013462 0.711110 0.975700 -0.001446	0.051511 0.625440 0.970352 0.003284	-0.263339 0.587810 0.903074 -0.071096	-0.110063 0.600244 0.957726 0.004331	-0.212171 0.614444 0.909877 -0.026945	0.100773 0.601012 0.973827 0.006760	-0.100517 0.571441 0.970025 -0.029557	0.210838 0.590813 0.907535 0.002516	0.177132 0.531413 0.912210 0.007070	0.060342 0.724459 0.893616 0.013868	0 0.002242 9999
1 179	2 19	1 179	0.286585 0.667809 0.870093 0.010280	-0.222501 0.796498 0.889732 -0.032853	-0.036072 0.737332 0.966056 -0.012767	-0.026097 0.711110 0.965734 -0.003193	0.026482 0.625440 0.978234 0.004538	-0.228109 0.587810 0.932028 -0.031132	-0.142649 0.600244 0.964633 -0.036348	-0.222392 0.614444 0.936041 -0.029210	0.078461 0.601012 0.971645 -0.011903	-0.109856 0.571441 0.969510 -0.030858	0.111827 0.590813 0.959671 0.033734	0.108874 0.531413 0.952949 -0.004625	0.060287 0.724459 0.978632 0.024550	0 0.010280 9999
1 180	2 19	1 180	0.270913 0.667809 0.895805 0.000280	0.065253 0.796498 0.964196 0.003408	-0.020441 0.737332 0.966896 -0.017453	-0.018629 0.711110 0.966071 -0.013420	-0.241721 0.625440 0.935766 -0.036615	-0.248653 0.587810 0.936893 -0.065932	-0.309151 0.600244 0.903931 -0.060992	-0.223535 0.614444 0.936574 -0.029073	0.115284 0.601012 0.952902 0.007967	-0.135538 0.571441 0.971842 -0.045829	0.165631 0.590813 0.959043 0.030263	0.221915 0.531413 0.878771 0.011856	0.052022 0.724459 0.918963 -0.000864	0 0.000280 9999
1 181	2 17	1 181	0.321690 0.667809 0.874128 0.020384	0.064544 0.796498 0.962950 -0.006707	0.027090 0.737332 0.989220 0.001530	0.044065 0.711110 0.969645 0.008164	0.228120 0.625440 0.925979 0.008758	0.141648 0.587810 0.957362 0.022313	0.065271 0.600244 0.973070 0.005492	0.242557 0.614444 0.919211 0.023617	0.099039 0.601012 0.966994 -0.003177	0.184079 0.571441 0.949183 0.001909	0.124211 0.590813 0.960496 0.017885	0.174687 0.531413 0.929075 0.004044	0.055295 0.724459 0.981982 0.023759	0 0.020384 9999
1 182	2 19	1 182	0.343090 0.667809 0.848060 0.021337	0.034337 0.796498 0.976704 0.020292	-0.005411 0.737332 0.986533 0.006117	0.027269 0.711110 0.980232 0.020396	0.110402 0.625440 0.962573 0.022916	0.091948 0.587810 0.975975 0.033685	0.148338 0.600244 0.954885 0.003069	0.142993 0.614444 0.959067 0.023772	0.035948 0.601012 0.968535 0.004729	0.095296 0.571441 0.968116 -0.004055	0.060636 0.590813 0.971483 0.014738	0.108784 0.531413 0.972797 0.008549	-0.041592 0.724459 0.977286 -0.029131	0 0.021337 9999
1 183	2 20	1 183	0.324116 0.667809 0.836331 0.020370	-0.023190 0.796498 0.973556 0.009806	-0.017428 0.737332 0.981659 -0.009550	-0.006733 0.711110 0.979536 -0.009899	0.134139 0.625440 0.960475 0.018833	-0.113264 0.587810 0.968388 -0.028881	0.123980 0.600244 0.965155 0.020085	0.018287 0.614444 0.979266 0.019062	-0.007242 0.601012 0.981861 -0.011446	-0.002448 0.571441 0.979398 -0.000723	0.003970 0.590813 0.977027 -0.012761	0.107731 0.531413 0.976896 0.024351	0.018895 0.724459 0.982480 0.005337	0 0.020370 9999
1 184	2 20	1 184	0.319748 0.667809 0.837470 0.013244	-0.023614 0.796498 0.978639 -0.017813	-0.049707 0.737332 0.978117 -0.016990	-0.036984 0.711110 0.977451 -0.008247	-0.196187 0.625440 0.944307 -0.040152	-0.040540 0.587810 0.977026 0.002480	-0.029970 0.600244 0.979775 -0.012835	-0.146782 0.614444 0.964879 -0.024781	0.099047 0.601012 0.974089 0.029943	-0.129486 0.571441 0.971486 -0.027587	-0.182528 0.590813 0.942515 -0.037898	0.009582 0.531413 0.980287 0.008766	0.024848 0.724459 0.982228 0.007826	0 0.013244 9999
1 185	2 20	1 185	0.347690 0.667809 0.820261 0.019021	-0.033860 0.796498 0.972841 0.000116	-0.037612 0.737332 0.973133 -0.011912	-0.036836 0.711110 0.972697 -0.018530	-0.113432 0.625440 0.963914 -0.028019	-0.149415 0.587810 0.954120 -0.034775	-0.018755 0.600244 0.977911 0.000517	-0.170301 0.614444 0.951627 -0.027856	0.054118 0.601012 0.973568 -0.009828	-0.095957 0.571441 0.973959 -0.030993	-0.167752 0.590813 0.953118 -0.029614	0.044221 0.531413 0.973891 -0.000606	0.004233 0.724459 0.982718 -0.009168	0 0.019021 9999
1 186	2 20	1 186	0.310694 0.667809 0.833200 0.007645	0.070654 0.796498 0.974872 0.022394	-0.132509 0.737332 0.960320 -0.044917	-0.130131 0.711110 0.961126 -0.042925	-0.190265 0.625440 0.943714 -0.014555	-0.005747 0.587810 0.976166 0.015604	-0.021443 0.600244 0.978174 0.000531	-0.113963 0.614444 0.961766 -0.001783	0.094531 0.601012 0.976783 0.028291	-0.093669 0.571441 0.976652 -0.010982	-0.136917 0.590813 0.953689 0.002463	-0.064285 0.531413 0.976978 -0.017518	0.038776 0.724459 0.979765 0.011976	0 0.007645 9999
1 187	2 18	1 187	0.291323 0.667809 0.886771 0.008272	0.141553 0.796498 0.947207 0.006949	0.010020 0.737332 0.977050 -0.002059	0.017149 0.711110 0.977439 -0.007227	0.139607 0.625440 0.956519 0.005943	0.135761 0.587810 0.956804 -0.011344	0.076732 0.600244 0.970973 0.015150	0.175313 0.614444 0.949470 0.005145	0.070281 0.601012 0.976686 0.012308	0.154785 0.571441 0.960840 0.020833	0.033956 0.590813 0.969960 -0.024134	0.115203 0.531413 0.943836 -0.022346	0.043099 0.724459 0.974826 0.009668	0 0.008272 9999
1 188	2 20	1 188	0.308913 0.667809 0.858955 -0.010205	-0.003999 0.796498 0.982314 -0.004536	-0.000930 0.737332 0.975119 0.011899	0.019377 0.711110 0.978603 0.026680	0.079618 0.625440 0.968853 0.009915	0.026285 0.587810 0.980108 0.004245	0.153373 0.600244 0.952919 -0.011887	0.088750 0.614444 0.967193 -0.004758	0.022935 0.601012 0.974453 -0.001905	0.125177 0.571441 0.959153 -0.006453	0.053893 0.590813 0.974051 0.000507	0.063708 0.531413 0.974088 0.000959	0.052543 0.724459 0.978612 0.027737	0 0.000000 9999
1 189	2 10	1 189	0.220587 0.667809 0.915919 0.000046	-0.211050 0.796498 0.863291 -0.017052	-0.012329 0.737332 0.963381 0.017045	-0.011030 0.711110 0.966989 0.012191	0.050077 0.625440 0.968916 -0.008949	-0.191740 0.587810 0.952801 -0.052177	-0.177698 0.600244 0.946736 -0.026556	-0.168380 0.614444 0.953801 -0.009938	0.135578 0.601012 0.935732 -0.006224	-0.119751 0.571441 0.960849 -0.026345	0.149260 0.590813 0.938443 -0.006682	0.194714 0.531413 0.910161 -0.024701	0.317655 0.724459 0.886479 0.164601	0 0.000046 9999
1 190	2 20	1 190	0.296917 0.667809 0.866414 -0.000294	0.077384 0.796498 0.967984 0.006655	0.028223 0.737332 0.986099 0.006971	0.041061 0.711110 0.980758 0.004620	0.163563 0.625440 0.949718 -0.011758	0.019917 0.587810 0.980613 -0.005071	0.222064 0.600244 0.930573 -0.008847	0.218638 0.614444 0.923352 -0.000275	0.110954 0.601012 0.967809 0.020077	0.220265 0.571441 0.936612 0.021248	0.122355 0.590813 0.965915 -0.001407	0.137878 0.531413 0.949613 -0.003597	0.084342 0.724459 0.977459 0.035237	0 0.000000 9999
1 191	2 20	1 191	0.388407 0.667809 0.792308 0.012535	-0.002745 0.796498 0.968067 -0.010154	0.036525 0.737332 0.975965 0.038450	0.034121 0.711110 0.974289 0.014550	0.117001 0.625440 0.958436 0.005781	0.021530 0.587810 0.974926 0.019937	0.273550 0.600244 0.893515 0.025295	0.147834 0.614444 0.950366 -0.002824	0.080972 0.601012 0.956354 0.022588	0.207274 0.571441 0.930332 0.015674	0.038683 0.590813 0.966702 -0.025071	0.163933 0.531413 0.955829 0.045413	0.036644 0.724459 0.973739 0.010676	0 0.012535 9999
1 192	2 20	1 192	0.364173 0.667809 0.803917 0.003113	-0.187636 0.796498 0.903751 -0.002757	-0.000531 0.737332 0.977426 0.004498	0.019951 0.711110 0.976949 0.013523	-0.215233 0.625440 0.932324 -0.020322	-0.189981 0.587810 0.949935 -0.023298	-0.240654 0.600244 0.923675 -0.040025	-0.264802 0.614444 0.905677 -0.021735	0.092145 0.601012 0.964944 -0.020421	-0.180298 0.571441 0.953828 -0.062090	-0.326140 0.590813 0.885921 -0.029421	0.196964 0.531413 0.939035 0.001754	0.062350 0.724459 0.967723 0.001485	0 0.003113 9999
1 193	2 20	1 193	0.346966 0.667809 0.830995 -0.004025	0.175592 0.796498 0.915755 0.019709	0.026139 0.737332 0.966554 0.002997	-0.143871 0.711110 0.949280 -0.006312	0.202190 0.625440 0.939480 0.049966	-0.012065 0.587810 0.972941 -0.025100	0.203547 0.600244 0.944155 0.049940	0.102978 0.614444 0.961113 0.011240	-0.287336 0.601012 0.911507 -0.058733	-0.118560 0.571441 0.968331 -0.007629	0.114441 0.590813 0.973352 0.023376	0.125836 0.531413 0.961830 0.052762	0.059386 0.724459 0.969884 0.026721	0 0.000000 9999
1 194	2 20	1 194	0.317607 0.667809 0.832500 -0.017550	-0.203302 0.796498 0.899786 -0.008777	-0.006315 0.737332 0.976487 0.018894	-0.018369 0.711110 0.976419 -0.016986	-0.038102 0.625440 0.970831 0.009539	-0.263642 0.587810 0.922356 -0.050157	-0.140625 0.600244 0.954103 -0.009449	-0.219946 0.614444 0.930133 -0.015810	0.095185 0.601012 0.972486 0.035525	-0.120704 0.571441 0.963699 -0.012862	0.099559 0.590813 0.965588 0.005703	0.135452 0.531413 0.961855 0.043287	0.065760 0.724459 0.978288 0.023409	0 0.000000 9999
1 195	2 20	1 195	0.332452 0.667809 0.805329 0.012819	0.083114 0.796498 0.971372 0.030270	-0.146984 0.737332 0.956791 -0.034040	-0.140587 0.711110 0.957329 -0.044121	-0.111311 0.625440 0.961508 0.002281	-0.009600 0.587810 0.976347 -0.012404	-0.020249 0.600244 0.979701 -0.011121	-0.074254 0.614444 0.974743 -0.003448	0.008153 0.601012 0.977765 0.025293	-0.047062 0.571441 0.984191 0.007913	-0.048951 0.590813 0.969672 -0.024852	-0.090460 0.531413 0.967782 -0.009078	0.020071 0.724459 0.983650 0.021672	0 0.012819 9999
1 196	2 20	1 196	0.343674 0.667809 0.815766 0.010225	-0.132852 0.796498 0.942229 -0.000664	-0.056016 0.737332 0.969729 -0.021082	-0.051316 0.711110 0.972209 -0.024242	-0.063149 0.625440 0.968928 -0.016871	-0.141595 0.587810 0.947785 -0.015236	-0.076653 0.600244 0.976009 -0.018777	-0.186360 0.614444 0.946283 -0.009478	0.082171 0.601012 0.977752 0.031409	-0.110720 0.571441 0.974194 -0.036077	-0.079225 0.590813 0.958276 -0.013001	0.079130 0.531413 0.967603 0.014164	0.067498 0.724459 0.978980 0.048880	0 0.010225 9999
1 197	2 20	1 197	0.369556 0.667809 0.771306 0.019095	-0.152993 0.796498 0.946064 -0.020596	-0.005139 0.737332 0.981294 -0.004252	-0.006810 0.711110 0.981224 -0.013794	0.261204 0.625440 0.905616 0.056217	-0.225086 0.587810 0.943261 -0.028946	0.167608 0.600244 0.962958 0.046161	-0.004449 0.614444 0.980028 0.026030	0.119832 0.601012 0.970921 0.019507	-0.163196 0.571441 0.961866 -0.027528	0.051209 0.590813 0.965793 0.004525	0.148709 0.531413 0.966941 0.050703	0.049969 0.724459 0.979769 0.027923	0 0.019095 9999
1 198	2 20	1 198	0.369813 0.667809 0.817575 0.015572	-0.168825 0.796498 0.937188 -0.020547	-0.000211 0.737332 0.974145 0.000453	-0.001120 0.711110 0.975035 -0.000304	-0.048073 0.625440 0.959159 -0.000881	-0.025084 0.587810 0.970218 -0.048348	-0.077266 0.600244 0.969912 0.005048	-0.054055 0.614444 0.969371 -0.033445	0.089943 0.601012 0.970424 -0.002121	-0.128611 0.571441 0.962413 -0.013632	-0.045036 0.590813 0.960657 -0.005721	0.109071 0.531413 0.968312 0.026238	0.056099 0.724459 0.969326 0.008659	0 0.015572 9999
1 199	2 20	1 199	0.333035 0.667809 0.810823 -0.004308	0.038567 0.796498 0.967192 -0.027757	-0.122997 0.737332 0.943109 -0.007188	-0.119440 0.711110 0.944912 -0.004653	-0.146331 0.625440 0.958720 -0.002570	-0.017783 0.587810 0.979715 0.022085	-0.011144 0.600244 0.982641 -0.019219	-0.086121 0.614444 0.973512 0.004938	0.064869 0.601012 0.979537 0.004327	-0.127279 0.571441 0.967241 -0.008700	-0.168779 0.590813 0.949816 -0.029298	-0.033905 0.531413 0.972307 0.002277	0.028339 0.724459 0.981320 0.006859	0 0.000000 9999
1 200	2 20	1 200	0.340397 0.667809 0.833484 0.025164	-0.077259 0.796498 0.972721 -0.015529	-0.021370 0.737332 0.979115 -0.009563	-0.022707 0.711110 0.979946 -0.014916	-0.154008 0.625440 0.958374 -0.007338	-0.119031 0.587810 0.955655 -0.015954	-0.149768 0.600244 0.954264 -0.012449	-0.181921 0.614444 0.948153 -0.017779	0.085156 0.601012 0.980007 0.019403	-0.124149 0.571441 0.970837 -0.029319	-0.076495 0.590813 0.968558 -0.031829	0.060054 0.531413 0.976980 0.022891	0.062098 0.724459 0.978390 0.026515	0 0.025164 9999
1 201	2 20	1 201	0.369498 0.667809 0.799706 0.005798	-0.057094 0.796498 0.976029 -0.021892	-0.008848 0.737332 0.975369 0.012319	-0.007033 0.711110 0.976254 0.016673	-0.129555 0.625440 0.958967 0.019188	-0.161809 0.587810 0.937828 0.005454	-0.013423 0.600244 0.980022 0.001329	-0.226355 0.614444 0.926287 -0.018235	0.083047 0.601012 0.974723 -0.010763	-0.121042 0.571441 0.974547 -0.011864	-0.245656 0.590813 0.906185 -0.010215	0.079013 0.531413 0.964337 0.002040	0.063093 0.724459 0.976959 0.004585	0 0.005798 9999
1 202	2 20	1 202	0.354432 0.667809 0.813305 0.001995	0.114288 0.796498 0.953549 0.000520	-0.090296 0.737332 0.967379 -0.033524	-0.094497 0.711110 0.967843 -0.030361	-0.046509 0.625440 0.975734 -0.008976	-0.034153 0.587810 0.965722 0.023628	0.063277 0.600244 0.971696 -0.008526	-0.073702 0.614444 0.969649 0.016109	-0.114456 0.601012 0.960357 0.009364	-0.073589 0.571441 0.975264 0.014379	-0.042535 0.590813 0.971585 -0.035061	-0.018478 0.531413 0.973555 -0.002200	-0.027231 0.724459 0.977311 -0.009306	0 0.001995 9999
1 203	2 20	1 203	0.395612 0.667809 0.828806 0.047232	0.004132 0.796498 0.967451 0.026897	0.000618 0.737332 0.976456 -0.009950	0.022740 0.711110 0.973402 -0.002564	-0.159454 0.625440 0.954718 -0.035122	-0.298332 0.587810 0.917295 -0.064577	-0.224967 0.600244 0.934778 -0.065304	-0.262693 0.614444 0.924217 -0.043369	-0.030488 0.601012 0.964513 -0.021682	-0.181867 0.571441 0.961019 -0.072215	0.200664 0.590813 0.951459 0.039032	0.198158 0.531413 0.946102 0.025753	0.057412 0.724459 0.976390 0.020517	0 0.047232 236
1 204	2 20	1 204	0.361653 0.667809 0.816208 0.015436	-0.226450 0.796498 0.900994 -0.038114	0.009550 0.737332 0.973909 0.011418	0.012428 0.711110 0.976223 0.007742	-0.068660 0.625440 0.968839 -0.011993	-0.176077 0.587810 0.943998 -0.032346	-0.138325 0.600244 0.965666 -0.020968	-0.213131 0.614444 0.944151 -0.038235	0.132107 0.601012 0.970313 0.034812	-0.115335 0.571441 0.973243 -0.043390	0.004306 0.590813 0.967247 0.013048	0.093837 0.531413 0.960312 0.017155	0.041510 0.724459 0.959315 0.027892	0 0.015436 9999
1 205	2 20	1 205	0.372795 0.667809 0.826201 0.016965	-0.048624 0.796498 0.964452 -0.011770	0.006915 0.737332 0.972448 -0.012255	0.034236 0.711110 0.971346 0.011465	0.131646 0.625440 0.957145 0.031480	0.056345 0.587810 0.978755 0.014094	0.262532 0.600244 0.916724 0.033198	0.142239 0.614444 0.955145 -0.000812	0.099308 0.601012 0.965015 0.008223	0.246773 0.571441 0.933572 0.035922	0.179765 0.590813 0.955198 0.049585	0.159908 0.531413 0.946829 0.025048	0.057927 0.724459 0.983863 0.026773	0 0.016965 9999
1 206	2 20	1 206	0.371803 0.667809 0.817704 0.002937	0.229971 0.796498 0.881133 0.011598	0.019803 0.737332 0.976428 0.002147	0.074934 0.711110 0.974952 0.024028	0.190838 0.625440 0.934352 0.023741	-0.226157 0.587810 0.931295 -0.036946	0.306344 0.600244 0.901884 0.048076	-0.165599 0.614444 0.949554 -0.002405	-0.384765 0.601012 0.840448 -0.067539	-0.223340 0.571441 0.944776 -0.071674	0.161169 0.590813 0.951768 0.027036	0.190091 0.531413 0.939492 0.011835	0.088290 0.724459 0.969102 0.007891	0 0.002937 9999
1 207	2 20	1 207	0.349353 0.667809 0.836096 0.002205	-0.073895 0.796498 0.962317 -0.005399	0.000531 0.737332 0.975439 -0.001298	0.006440 0.711110 0.974655 -0.006516	-0.176109 0.625440 0.948908 -0.004960	-0.116522 0.587810 0.964197 -0.007105	0.133824 0.600244 0.958482 0.006020	-0.072342 0.614444 0.972305 0.008031	0.181367 0.601012 0.946283 0.026712	-0.186746 0.571441 0.949462 -0.032106	-0.279518 0.590813 0.913074 -0.024855	0.225115 0.531413 0.914451 -0.019752	0.083239 0.724459 0.978457 0.038673	0 0.002205 9999
1 208	2 20	1 208	0.340391 0.667809 0.840154 0.011092	0.200078 0.796498 0.909130 0.009400	-0.201422 0.737332 0.917047 -0.003949	-0.234857 0.711110 0.914359 -0.022625	-0.062337 0.625440 0.961355 0.004583	-0.028431 0.587810 0.973052 -0.015610	0.047716 0.600244 0.961788 0.008052	-0.000610 0.614444 0.953444 -0.004262	0.070613 0.601012 0.976084 -0.013044	-0.153247 0.571441 0.965447 -0.026215	0.066468 0.590813 0.967673 -0.000491	-0.182820 0.531413 0.942394 0.009268	0.049339 0.724459 0.984112 0.007021	0 0.011092 9999
1 209	2 17	1 209	0.361635 0.667809 0.843488 0.012168	-0.039198 0.796498 0.973453 0.013582	0.026119 0.737332 0.981098 -0.011822	0.058394 0.711110 0.977659 -0.017649	0.136653 0.625440 0.955684 0.000866	0.055664 0.587810 0.978766 0.039146	0.323140 0.600244 0.876891 0.019322	0.153673 0.614444 0.946650 -0.006214	0.160664 0.601012 0.946214 0.007070	0.278219 0.571441 0.915588 0.020707	0.151015 0.590813 0.959939 0.012929	0.332298 0.531413 0.830224 -0.005327	0.072916 0.724459 0.978522 0.022339	0 0.012168 9999
1 210	2 20	1 210	0.342046 0.667809 0.837137 0.015525	-0.164849 0.796498 0.940511 -0.027649	-0.021090 0.737332 0.974755 -0.018884	-0.007719 0.711110 0.977108 -0.018803	-0.121489 0.625440 0.962796 -0.030714	-0.068833 0.587810 0.973586 -0.021115	-0.066016 0.600244 0.973569 0.020559	-0.146541 0.614444 0.951117 -0.029566	0.063740 0.601012 0.977987 0.013643	-0.143922 0.571441 0.966966 -0.036043	-0.232514 0.590813 0.921067 -0.019530	0.177760 0.531413 0.956568 0.024046	0.028768 0.724459 0.975314 0.015446	0 0.015525 9999
1 211	2 20	1 211	0.343460 0.667809 0.817416 0.011668	-0.038586 0.796498 0.976550 -0.011946	-0.057326 0.737332 0.972587 0.009339	-0.038418 0.711110 0.974059 0.007357	-0.135812 0.625440 0.965402 -0.005460	-0.013107 0.587810 0.981156 -0.009969	-0.081342 0.600244 0.976618 0.001055	-0.118931 0.614444 0.964595 -0.018787	-0.078516 0.601012 0.974123 -0.022515	-0.128100 0.571441 0.972871 -0.020431	-0.101960 0.590813 0.968520 -0.010975	0.014712 0.531413 0.982597 0.012323	-0.134320 0.724459 0.967636 -0.052644	0 0.011668 9999
1 212	2 19	1 212	0.323604 0.667809 0.847592 -0.017298	0.243576 0.796498 0.878738 -0.004016	0.014201 0.737332 0.980086 0.001326	0.049759 0.711110 0.970332 -0.011564	0.199206 0.625440 0.942818 0.007028	-0.181077 0.587810 0.941370 -0.006136	0.263152 0.600244 0.921834 0.039006	-0.140638 0.614444 0.953131 0.002548	-0.349122 0.601012 0.868058 -0.025307	-0.163487 0.571441 0.960032 -0.017111	0.170047 0.590813 0.957356 0.007995	0.265339 0.531413 0.919476 0.038669	0.096835 0.724459 0.976269 0.039652	0 0.000000 9999
1 213	2 20	1 213	0.319834 0.667809 0.846042 0.002861	0.150414 0.796498 0.954131 0.024560	-0.167021 0.737332 0.946837 -0.069255	-0.185016 0.711110 0.944937 -0.084248	0.036657 0.625440 0.965216 -0.010835	0.111676 0.587810 0.969961 0.011053	0.044991 0.600244 0.977284 -0.009033	0.094018 0.614444 0.963347 0.000121	0.085807 0.601012 0.977466 0.009469	0.045688 0.571441 0.978188 -0.002175	0.093763 0.590813 0.974021 0.016420	-0.132185 0.531413 0.957880 -0.038412	-0.042617 0.724459 0.978006 -0.019223	0 0.002861 9999
1 214	2 20	1 214	0.293338 0.667809 0.859439 0.004156	-0.074641 0.796498 0.976595 -0.011500	0.234331 0.737332 0.918178 0.056652	0.254876 0.711110 0.917803 0.069137	-0.239062 0.625440 0.925435 0.002730	0.034599 0.587810 0.981196 0.004125	-0.214900 0.600244 0.940172 -0.026687	-0.247217 0.614444 0.921535 -0.015188	0.102102 0.601012 0.975420 0.021258	-0.159304 0.571441 0.964334 -0.037118	0.075755 0.590813 0.969957 -0.015825	-0.226787 0.531413 0.928055 -0.039010	0.060187 0.724459 0.980660 0.033894	0 0.004156 9999
1 215	2 12	1 215	0.329695 0.667809 0.830210 -0.019432	0.368206 0.796498 0.713437 0.029007	0.075061 0.737332 0.974170 0.004937	-0.355693 0.711110 0.818328 -0.041214	0.356574 0.625440 0.815665 0.056944	0.315443 0.587810 0.913649 0.101983	0.500384 0.600244 0.729228 0.115001	0.429609 0.614444 0.742315 0.023094	-0.512154 0.601012 0.609460 -0.049626	-0.301453 0.571441 0.914259 -0.058429	0.451561 0.590813 0.695363 0.036921	0.329133 0.531413 0.864972 -0.004846	0.107400 0.724459 0.970320 0.022663	0 0.000000 9999
1 216	2 4	1 216	0.421146 0.667809 0.777355 0.044443	0.313901 0.796498 0.795725 0.046013	0.436428 0.737332 0.801812 0.189415	0.527056 0.711110 0.697139 0.219775	0.537047 0.625440 0.669550 0.109307	0.219010 0.587810 0.949141 0.110651	0.485601 0.600244 0.745774 0.087125	0.531455 0.614444 0.650338 0.080461	0.590060 0.601012 0.516184 0.128104	0.473436 0.571441 0.797022 0.111289	0.603574 0.590813 0.559707 0.191907	0.679741 0.531413 0.545824 0.330402	0.074538 0.724459 0.979038 0.017346	0 0.044443 285
2 3	19 19	2 3	0.312117 0.800139 0.869150 0.060400	0.010811 0.978244 0.900018 -0.006201	-0.011597 0.984753 0.980989 -0.007506	-0.018163 0.984360 0.981721 -0.013903	0.025947 0.947803 0.972363 0.009889	-0.061999 0.976769 0.887268 -0.008270	-0.087116 0.841541 0.972957 -0.007248	-0.168558 0.929871 0.878992 -0.030386	0.021841 0.976732 0.977993 0.003415	-0.121247 0.901811 0.944709 -0.017874	0.063827 0.962405 0.963201 0.037439	0.051103 0.953319 0.955010 -0.005465	0.060876 0.977743 0.976791 0.051588	0 0.060400 -9
2 4	19 15	2 4	0.303375 0.800139 0.776013 0.018146	-0.032384 0.978244 0.806320 -0.050857	-0.001651 0.984753 0.970321 -0.003065	-0.001735 0.984360 0.975288 -0.003835	0.016159 0.947803 0.970750 -0.010203	-0.089780 0.976769 0.818141 -0.028846	-0.161726 0.841541 0.946713 -0.042229	-0.214508 0.929871 0.838624 -0.068575	0.022240 0.976732 0.958078 -0.000094	-0.120687 0.901811 0.943663 -0.027084	0.054369 0.962405 0.918271 -0.009833	0.095587 0.953319 0.898917 0.002178	0.009580 0.977743 0.980921 0.001128	7 -0.035276 -9
2 5	19 20	2 5	0.313953 0.800139 0.808675 0.026267	-0.036136 0.978244 0.978774 -0.036461	-0.001776 0.984753 0.972622 -0.009510	0.003815 0.984360 0.972091 -0.004847	-0.080343 0.947803 0.939924 -0.020267	-0.001349 0.976769 0.958232 -0.020814	-0.049673 0.841541 0.969781 0.004829	-0.022899 0.929871 0.982592 -0.012962	-0.008749 0.976732 0.976634 -0.021250	-0.071499 0.901811 0.972374 -0.005234	-0.051582 0.962405 0.962120 -0.017380	-0.032115 0.953319 0.974009 -0.009484	-0.006143 0.977743 0.980732 -0.007895	1 -0.030947 9999
2 6	19 20	2 6	0.283441 0.800139 0.839265 0.027198	-0.017471 0.978244 0.981670 -0.013638	0.047715 0.984753 0.929581 0.035288	0.037435 0.984360 0.930732 0.020534	-0.101478 0.947803 0.928576 -0.033549	0.040642 0.976769 0.946507 0.031291	-0.198522 0.841541 0.910431 -0.046453	-0.018373 0.929871 0.980537 0.005386	0.010777 0.976732 0.977984 -0.004145	-0.065703 0.901811 0.973876 -0.013146	0.024858 0.962405 0.968440 -0.000476	-0.067111 0.953319 0.930736 -0.017857	0.005027 0.977743 0.980896 -0.000826	6 -0.035545 -9
2 7	19 19	2 7	0.294550 0.800139 0.834239 0.016737	-0.012130 0.978244 0.900039 -0.022485	-0.000207 0.984753 0.975135 0.002171	-0.002377 0.984360 0.976905 0.001592	0.020302 0.947803 0.980083 0.010652	0.051488 0.976769 0.915323 0.012631	-0.047931 0.841541 0.979920 -0.009095	0.094510 0.929871 0.950393 0.016987	0.042561 0.976732 0.942979 0.019408	-0.068517 0.901811 0.969908 -0.005489	0.051362 0.962405 0.963389 0.012046	0.078276 0.953319 0.926921 -0.001368	0.010711 0.977743 0.960663 0.002401	1 -0.019399 9999
2 8	19 20	2 8	0.282461 0.800139 0.817262 -0.004807	-0.009296 0.978244 0.970790 0.000203	-0.026126 0.984753 0.963612 -0.016519	-0.028492 0.984360 0.963105 -0.017997	-0.068796 0.947803 0.923063 0.005259	0.023537 0.976769 0.967478 0.019504	-0.075804 0.841541 0.968431 -0.000871	-0.029372 0.929871 0.967415 0.013202	0.027793 0.976732 0.974034 0.013088	-0.052830 0.901811 0.976683 0.004154	0.004678 0.962405 0.974815 0.009648	-0.018150 0.953319 0.945253 0.019004	0.003834 0.977743 0.976088 -0.001034	0 0.000000 9999
2 9	19 20	2 9	0.278814 0.800139 0.849316 0.012496	0.018824 0.978244 0.978754 0.011423	-0.002429 0.984753 0.979962 -0.001433	-0.007209 0.984360 0.980912 -0.007499	-0.018274 0.947803 0.965311 0.008432	-0.007905 0.976769 0.962938 -0.005818	-0.077215 0.841541 0.964296 -0.002902	-0.018740 0.929871 0.965110 0.004023	0.023110 0.976732 0.976045 0.011842	-0.026539 0.901811 0.977449 -0.005750	0.040745 0.962405 0.974551 0.019968	-0.001111 0.953319 0.978743 -0.006925	0.052073 0.977743 0.983536 0.043520	10 0.015796 9999
2 10	19 20	2 10	0.282085 0.800139 0.842949 0.013765	0.039036 0.978244 0.953674 0.032621	0.029654 0.984753 0.979695 0.031356	0.018264 0.984360 0.980829 0.020236	-0.020563 0.947803 0.975258 -0.000165	-0.005649 0.976769 0.957480 0.015409	-0.052267 0.841541 0.972402 0.000259	-0.065776 0.929871 0.952309 0.003034	-0.014197 0.976732 0.976890 -0.017902	-0.055176 0.901811 0.973586 0.004506	-0.012455 0.962405 0.971011 -0.003334	0.035020 0.953319 0.976215 0.017291	-0.015956 0.977743 0.972840 -0.001331	8 -0.015698 9999
2 11	19 20	2 11	0.277022 0.800139 0.819317 -0.011051	-0.003026 0.978244 0.979467 -0.001529	0.009095 0.984753 0.930209 0.004803	0.016060 0.984360 0.930169 0.008780	-0.101182 0.947803 0.932434 -0.026233	0.028510 0.976769 0.946754 0.001106	-0.171070 0.841541 0.926178 -0.012183	-0.034168 0.929871 0.980703 -0.030379	0.019375 0.976732 0.976977 0.007218	-0.074729 0.901811 0.971278 -0.002593	-0.027025 0.962405 0.974564 -0.020780	-0.053826 0.953319 0.949834 -0.010454	0.024758 0.977743 0.974336 0.011739	0 0.000000 9999
2 12	19 20	2 12	0.253358 0.800139 0.842789 -0.017970	-0.011002 0.978244 0.921544 0.004737	-0.013635 0.984753 0.977868 -0.013909	-0.013681 0.984360 0.959759 -0.003032	0.070023 0.947803 0.938712 0.001793	-0.011780 0.976769 0.972651 -0.011255	0.133943 0.841541 0.951790 0.010566	-0.000049 0.929871 0.971415 -0.019813	-0.055817 0.976732 0.913477 -0.014549	-0.092607 0.901811 0.967512 -0.025776	0.029079 0.962405 0.970562 0.000939	0.066594 0.953319 0.967415 0.032175	0.037678 0.977743 0.982351 0.036250	0 0.000000 9999
2 13	19 18	2 13	0.240449 0.800139 0.868983 0.014188	-0.002454 0.978244 0.973609 0.000465	0.002114 0.984753 0.978775 -0.000470	0.002799 0.984360 0.979030 -0.000276	-0.079615 0.947803 0.947488 -0.014405	-0.053485 0.976769 0.910990 -0.005796	-0.204494 0.841541 0.905009 -0.020817	-0.128232 0.929871 0.915222 -0.022348	0.011701 0.976732 0.959912 -0.001507	-0.095421 0.901811 0.960724 -0.016921	0.040581 0.962405 0.956345 -0.011390	0.037161 0.953319 0.972484 -0.000158	0.006030 0.977743 0.969071 -0.001819	7 -0.017807 9999
2 14	19 20	2 14	0.232760 0.800139 0.849662 -0.007212	0.005695 0.978244 0.917659 0.017783	0.000882 0.984753 0.982847 0.000880	-0.005987 0.984360 0.945464 0.003475	0.053080 0.947803 0.966110 0.009661	-0.013867 0.976769 0.973816 -0.012247	0.111727 0.841541 0.952590 0.008883	0.031637 0.929871 0.977254 0.014130	-0.024051 0.976732 0.901413 0.018004	-0.111979 0.901811 0.930700 0.005409	0.041958 0.962405 0.975088 0.017122	0.067340 0.953319 0.942213 0.000417	0.005171 0.977743 0.984110 -0.000931	0 0.000000 9999
2 15	19 20	2 15	0.329223 0.800139 0.801904 0.025761	-0.009417 0.978244 0.949871 0.002690	-0.000892 0.984753 0.971244 -0.001975	0.001146 0.984360 0.967588 -0.002084	0.009521 0.947803 0.970738 0.003745	0.057606 0.976769 0.921694 0.015951	0.029390 0.841541 0.963116 0.011492	0.053605 0.929871 0.961812 0.009894	0.021385 0.976732 0.972106 0.005280	-0.086778 0.901811 0.961900 -0.018015	-0.019956 0.962405 0.956996 -0.001499	0.069018 0.953319 0.930447 0.003681	-0.032144 0.977743 0.942365 -0.012453	0 0.025761 9999
2 16	19 19	2 16	0.235490 0.800139 0.879068 -0.003390	0.004087 0.978244 0.963131 0.017659	0.000747 0.984753 0.957789 0.000443	0.001536 0.984360 0.966938 0.003536	0.040436 0.947803 0.960054 0.006279	0.041390 0.976769 0.961118 0.015033	0.104220 0.841541 0.955516 0.019639	0.097565 0.929871 0.941377 0.023476	0.015331 0.976732 0.951255 -0.008879	0.073677 0.901811 0.959950 0.010760	0.046599 0.962405 0.967775 0.007010	0.077300 0.953319 0.876558 -0.000842	0.006690 0.977743 0.983821 0.000178	0 0.000000 9999
2 17	19 20	2 17	0.311501 0.800139 0.806532 0.020992	0.017450 0.978244 0.949970 0.003459	-0.008591 0.984753 0.975908 -0.006466	-0.005275 0.984360 0.977387 -0.004262	-0.041319 0.947803 0.959656 -0.009148	0.000200 0.976769 0.976989 0.001232	-0.092536 0.841541 0.957540 -0.008269	-0.041412 0.929871 0.961961 -0.003150	0.014739 0.976732 0.976717 0.003145	-0.083706 0.901811 0.964854 -0.028032	-0.074592 0.962405 0.937790 -0.031046	0.034624 0.953319 0.961960 0.006997	0.003466 0.977743 0.980238 0.003253	9 -0.024258 9999
2 18	19 20	2 18	0.287108 0.800139 0.859675 0.023714	0.001164 0.978244 0.951723 0.005616	0.001144 0.984753 0.963545 -0.002450	0.002244 0.984360 0.964296 -0.002106	0.111953 0.947803 0.889648 0.002710	0.032229 0.976769 0.951882 0.004021	0.019862 0.841541 0.958072 -0.024390	0.120008 0.929871 0.900197 -0.002763	0.012391 0.976732 0.969035 -0.009431	0.127568 0.901811 0.927032 0.001607	0.042175 0.962405 0.952218 0.001455	0.047179 0.953319 0.918924 0.002253	0.033744 0.977743 0.977666 0.024806	6 -0.024050 9999
2 19	19 20	2 19	0.315681 0.800139 0.802078 0.019522	0.000352 0.978244 0.969138 0.003650	-0.009392 0.984753 0.975863 -0.007979	0.000329 0.984360 0.977357 0.002312	-0.016067 0.947803 0.964682 0.014148	0.021154 0.976769 0.979228 0.018661	0.053081 0.841541 0.972512 0.003646	0.006796 0.929871 0.978752 0.015681	0.019846 0.976732 0.978735 0.013550	-0.038351 0.901811 0.979235 -0.007972	-0.035310 0.962405 0.948063 0.010749	0.015438 0.953319 0.975463 0.004196	-0.000917 0.977743 0.979353 0.001548	0 0.019522 9999
2 20	19 20	2 20	0.270444 0.800139 0.821294 -0.022246	-0.014358 0.978244 0.959842 -0.002208	0.009031 0.984753 0.974524 0.007718	0.011034 0.984360 0.974577 0.010174	-0.014670 0.947803 0.973452 -0.013616	0.000515 0.976769 0.970816 0.004756	0.043685 0.841541 0.976701 -0.005640	-0.027410 0.929871 0.972418 -0.007765	-0.010155 0.976732 0.968640 0.009318	-0.049278 0.901811 0.972404 -0.007778	-0.020397 0.962405 0.976031 -0.001882	0.017101 0.953319 0.979462 0.015910	0.009196 0.977743 0.978450 0.012082	0 0.000000 9999
2 21	19 20	2 21	0.277038 0.800139 0.808474 -0.023130	-0.029292 0.978244 0.970827 -0.024893	-0.025721 0.984753 0.930838 -0.017733	-0.025943 0.984360 0.933849 -0.014417	-0.045497 0.947803 0.930868 0.021730	0.025330 0.976769 0.975167 0.022687	0.001888 0.841541 0.979282 0.030986	-0.034911 0.929871 0.966012 0.013515	0.003341 0.976732 0.973749 -0.015455	-0.044934 0.901811 0.973222 0.013374	-0.027188 0.962405 0.964162 -0.009895	-0.029923 0.953319 0.955637 0.002512	0.015485 0.977743 0.980627 0.015291	0 0.000000 9999
2 22	19 20	2 22	0.294400 0.800139 0.823966 0.007906	0.035737 0.978244 0.958635 0.018007	0.010208 0.984753 0.979024 0.008381	0.011421 0.984360 0.977767 0.009371	-0.044023 0.947803 0.966089 -0.004349	-0.010331 0.976769 0.956919 0.009030	-0.039869 0.841541 0.981208 0.001179	-0.067288 0.929871 0.943858 0.012969	0.000975 0.976732 0.982997 -0.008851	-0.047992 0.901811 0.976730 0.003449	-0.051309 0.962405 0.938981 0.001241	0.015141 0.953319 0.971121 -0.003794	0.006194 0.977743 0.979211 0.004569	7 0.010126 9999
2 23	19 20	2 23	0.311621 0.800139 0.797116 -0.000478	0.002733 0.978244 0.964404 0.006346	0.009790 0.984753 0.977001 0.008069	0.007965 0.984360 0.976180 0.006106	0.011222 0.947803 0.972214 0.001381	-0.006966 0.976769 0.978275 -0.001473	0.005966 0.841541 0.977761 -0.000727	-0.017477 0.929871 0.983776 -0.004418	-0.067846 0.976732 0.899711 -0.016072	-0.079360 0.901811 0.970239 -0.014612	0.026373 0.962405 0.970024 0.003088	0.037051 0.953319 0.972131 0.005612	-0.034899 0.977743 0.910894 0.000988	0 0.000000 9999
2 24	19 20	2 24	0.309231 0.800139 0.831262 0.030046	-0.015904 0.978244 0.944524 0.003745	-0.033636 0.984753 0.973529 -0.033482	-0.037996 0.984360 0.975803 -0.038602	0.034517 0.947803 0.943685 -0.029304	0.007635 0.976769 0.974884 -0.006245	0.092568 0.841541 0.965499 0.004650	0.050944 0.929871 0.965128 -0.001361	-0.054835 0.976732 0.946591 -0.017281	-0.003725 0.901811 0.980710 0.010688	0.010441 0.962405 0.972343 -0.012414	-0.026107 0.953319 0.975754 -0.043083	0.002491 0.977743 0.983681 0.001840	3 -0.034056 568
2 25	19 16	2 25	0.202212 0.800139 0.730544 -0.001378	-0.009841 0.978244 0.932099 -0.007559	0.000665 0.984753 0.970251 0.003372	0.002046 0.984360 0.970500 0.001641	0.123949 0.947803 0.828952 0.010140	-0.040126 0.976769 0.923705 -0.006272	0.136548 0.841541 0.941429 0.012880	0.004149 0.929871 0.966986 0.002151	0.012599 0.976732 0.955290 -0.009458	-0.122690 0.901811 0.898042 -0.000916	0.054253 0.962405 0.911567 0.000150	0.073909 0.953319 0.870340 0.000565	0.009519 0.977743 0.941456 -0.001672	0 0.000000 9999
2 26	19 19	2 26	0.275488 0.800139 0.841551 0.020690	0.011157 0.978244 0.897647 0.002038	-0.004257 0.984753 0.972162 -0.001295	0.000357 0.984360 0.973223 0.002271	-0.016124 0.947803 0.977600 -0.007274	-0.023064 0.976769 0.938477 0.003897	-0.088373 0.841541 0.954484 -0.005942	-0.106438 0.929871 0.944728 -0.029346	0.013722 0.976732 0.975220 0.002998	-0.052997 0.901811 0.964066 0.007688	0.015025 0.962405 0.953483 -0.011025	0.036511 0.953319 0.954802 0.001120	0.003082 0.977743 0.974648 0.002235	7 -0.024641 9999
2 27	19 15	2 27	0.160285 0.800139 0.912665 0.017165	0.018314 0.978244 0.898607 0.013603	-0.000526 0.984753 0.983322 0.000034	-0.000224 0.984360 0.982389 -0.000129	-0.003569 0.947803 0.972292 0.009819	-0.007571 0.976769 0.934000 0.016046	-0.112768 0.841541 0.937208 0.001568	-0.056519 0.929871 0.949420 0.012224	0.016829 0.976732 0.960416 0.001190	-0.047356 0.901811 0.964108 0.004976	0.039616 0.962405 0.955882 0.000006	0.063396 0.953319 0.897084 -0.006124	0.005358 0.977743 0.989172 -0.001393	0 0.017165 9999
2 28	19 19	2 28	0.276429 0.800139 0.868616 0.032791	0.010579 0.978244 0.952413 -0.000460	-0.000103 0.984753 0.914130 -0.003875	0.001336 0.984360 0.947874 -0.004413	-0.062062 0.947803 0.943596 -0.000549	-0.022728 0.976769 0.957769 -0.004809	-0.091900 0.841541 0.962379 -0.033827	-0.062549 0.929871 0.942080 0.011928	0.006112 0.976732 0.963004 0.000894	-0.108296 0.901811 0.959509 -0.030171	-0.057223 0.962405 0.924142 0.008223	0.071061 0.953319 0.810887 0.000032	0.015495 0.977743 0.983041 0.013749	6 -0.033305 608
2 29	19 17	2 29	0.219278 0.800139 0.868802 -0.014597	-0.004220 0.978244 0.956944 -0.003965	0.001637 0.984753 0.957432 -0.004220	0.003273 0.984360 0.965630 -0.001921	0.124939 0.947803 0.881708 0.020764	0.036493 0.976769 0.941043 0.006422	0.035016 0.841541 0.961287 -0.000640	0.135400 0.929871 0.883015 0.018578	0.017716 0.976732 0.963655 0.002868	0.149892 0.901811 0.905325 0.021700	0.069579 0.962405 0.930488 0.029039	0.047235 0.953319 0.897806 0.000752	0.008233 0.977743 0.974259 -0.004981	0 0.000000 9999
2 30	19 18	2 30	0.238822 0.800139 0.868220 -0.003667	0.000496 0.978244 0.950583 0.007310	0.000532 0.984753 0.965598 0.001982	0.002016 0.984360 0.954511 0.000761	0.116694 0.947803 0.896041 0.032562	0.000566 0.976769 0.981290 -0.001905	0.147313 0.841541 0.931127 0.010695	0.124329 0.929871 0.898871 0.027369	0.012259 0.976732 0.971402 -0.000579	0.111628 0.901811 0.908797 0.014759	0.083494 0.962405 0.935785 0.044584	0.059668 0.953319 0.882338 0.006621	-0.000153 0.977743 0.981465 -0.007898	0 0.000000 9999
2 31	19 19	2 31	0.256793 0.800139 0.855739 0.006543	0.029996 0.978244 0.964247 0.018847	-0.001720 0.984753 0.976457 -0.000675	-0.001773 0.984360 0.977746 -0.000889	-0.038842 0.947803 0.967222 0.001195	0.015605 0.976769 0.964807 0.022348	-0.044970 0.841541 0.978116 -0.002822	-0.025832 0.929871 0.948836 0.027164	0.014640 0.976732 0.976967 0.005727	-0.061030 0.901811 0.947770 0.006178	-0.060173 0.962405 0.933121 -0.001941	0.033356 0.953319 0.968460 -0.001112	-0.004384 0.977743 0.979363 -0.009694	7 0.013332 9999
2 32	19 20	2 32	0.247228 0.800139 0.868662 0.013322	-0.030486 0.978244 0.982824 -0.031408	0.021488 0.984753 0.947530 0.012147	0.021129 0.984360 0.947312 0.008477	-0.047115 0.947803 0.954142 0.007180	0.024748 0.976769 0.970146 0.030024	-0.140781 0.841541 0.937708 -0.013391	-0.036740 0.929871 0.974784 -0.007851	-0.001348 0.976732 0.979169 -0.012409	-0.044532 0.901811 0.976316 -0.001220	0.011534 0.962405 0.979160 -0.000044	-0.009399 0.953319 0.970091 -0.002586	0.034251 0.977743 0.982725 0.029942	1 -0.020455 9999
2 33	19 20	2 33	0.253790 0.800139 0.853025 0.005092	-0.029516 0.978244 0.960062 -0.017438	-0.002318 0.984753 0.931355 0.003719	-0.002811 0.984360 0.933471 0.004922	-0.040393 0.947803 0.973959 -0.006754	0.007136 0.976769 0.977584 0.013311	0.007641 0.841541 0.980277 -0.005777	-0.023572 0.929871 0.974009 0.001375	0.024144 0.976732 0.974497 0.008821	-0.039191 0.901811 0.981535 0.005032	-0.012622 0.962405 0.976329 -0.003332	-0.041896 0.953319 0.968097 -0.015916	0.003875 0.977743 0.982618 -0.002211	1 -0.009423 9999
2 34	19 19	2 34	0.259845 0.800139 0.850820 0.015535	0.000823 0.978244 0.920196 0.017352	-0.000600 0.984753 0.972420 -0.002231	-0.007695 0.984360 0.951699 0.000785	0.060908 0.947803 0.952145 0.007643	-0.019224 0.976769 0.972481 -0.004628	0.100590 0.841541 0.951720 -0.010680	0.013432 0.929871 0.973647 -0.002599	-0.041026 0.976732 0.923074 -0.001526	-0.050703 0.901811 0.971429 -0.014008	0.033084 0.962405 0.971221 0.007809	0.019670 0.953319 0.963587 -0.010487	0.023578 0.977743 0.978939 0.016365	0 0.015535 9999
2 35	19 12	2 35	0.221920 0.800139 0.859451 -0.017073	0.008780 0.978244 0.970781 0.007940	0.011569 0.984753 0.891296 0.003899	0.003791 0.984360 0.989441 0.001829	0.009564 0.947803 0.969133 -0.003165	-0.009142 0.976769 0.948705 -0.007029	0.176194 0.841541 0.917238 0.019873	0.020772 0.929871 0.965846 0.003770	0.009111 0.976732 0.970993 -0.004625	0.111528 0.901811 0.935243 0.009108	0.037748 0.962405 0.935726 -0.006836	0.132088 0.953319 0.634359 0.010125	0.000065 0.977743 0.984730 -0.006120	0 0.000000 9999
2 36	19 19	2 36	0.193616 0.800139 0.905797 0.000967	-0.002149 0.978244 0.954029 0.001206	0.001341 0.984753 0.936934 -0.002359	0.002486 0.984360 0.958043 -0.006065	0.092128 0.947803 0.917968 0.003363	0.010469 0.976769 0.952812 -0.017345	-0.014501 0.841541 0.972968 -0.009940	0.086855 0.929871 0.923612 -0.010238	0.036352 0.976732 0.954941 0.022400	0.095309 0.901811 0.948702 0.005259	0.038990 0.962405 0.927162 -0.012632	0.055206 0.953319 0.867423 -0.000688	0.011233 0.977743 0.978756 0.006239	8 0.004654 9999
2 37	19 17	2 37	0.188579 0.800139 0.905911 0.013431	-0.007278 0.978244 0.966536 0.004561	0.000419 0.984753 0.951461 0.002356	0.000856 0.984360 0.959506 -0.000020	-0.034669 0.947803 0.965135 0.010934	-0.016124 0.976769 0.959040 0.001865	0.115273 0.841541 0.956198 0.023894	0.005613 0.929871 0.974516 -0.000747	0.026606 0.976732 0.961441 0.005868	-0.090344 0.901811 0.943327 -0.004984	-0.062253 0.962405 0.861074 0.013369	0.056816 0.953319 0.871021 0.003290	0.008254 0.977743 0.981009 -0.002755	6 0.017914 9999
2 38	19 17	2 38	0.222562 0.800139 0.824126 0.005616	0.006765 0.978244 0.905830 0.001090	-0.000063 0.984753 0.976603 0.000408	0.000749 0.984360 0.976938 -0.000024	0.031360 0.947803 0.977014 0.017737	0.034193 0.976769 0.906191 -0.005525	-0.087129 0.841541 0.969456 -0.015329	0.082260 0.929871 0.940303 0.007187	0.014214 0.976732 0.950224 -0.003201	-0.062804 0.901811 0.972703 -0.005411	0.047874 0.962405 0.932366 -0.003347	0.050290 0.953319 0.927566 -0.001657	0.010040 0.977743 0.959200 -0.004534	4 0.009981 9999
2 39	19 20	2 39	0.208405 0.800139 0.899841 0.009963	0.006810 0.978244 0.936761 0.012665	0.021865 0.984753 0.972496 0.015022	0.020523 0.984360 0.971467 0.011865	0.034627 0.947803 0.970615 0.005157	0.042223 0.976769 0.942939 0.010556	-0.005587 0.841541 0.977511 0.030756	0.104831 0.929871 0.946942 0.031049	0.023463 0.976732 0.973086 0.008574	-0.092510 0.901811 0.952114 -0.024778	0.070830 0.962405 0.962572 0.031657	0.059670 0.953319 0.961050 0.018898	0.005085 0.977743 0.978654 -0.001283	10 0.017759 9999
2 40	19 20	2 40	0.234689 0.800139 0.756728 0.009239	-0.004421 0.978244 0.938827 0.001848	-0.015594 0.984753 0.975204 -0.014323	-0.011525 0.984360 0.980623 -0.012822	0.020446 0.947803 0.971509 0.010129	0.002887 0.976769 0.969942 -0.009457	-0.024144 0.841541 0.976426 -0.002434	0.056645 0.929871 0.967371 0.019550	-0.058272 0.976732 0.864795 -0.007517	-0.051708 0.901811 0.966375 0.008696	0.030119 0.962405 0.927099 -0.015267	0.038874 0.953319 0.960744 0.005305	-0.033690 0.977743 0.870189 0.000039	7 0.013440 9999
2 41	19 20	2 41	0.186067 0.800139 0.735576 0.006978	-0.020224 0.978244 0.926709 -0.024951	0.000918 0.984753 0.986865 -0.003020	0.001698 0.984360 0.986996 -0.002141	0.096423 0.947803 0.864587 0.009397	-0.052188 0.976769 0.921015 -0.023862	0.059201 0.841541 0.971456 0.017279	-0.036702 0.929871 0.965219 -0.009272	0.013588 0.976732 0.957203 -0.005361	-0.074184 0.901811 0.960809 0.000960	0.039818 0.962405 0.936796 0.000647	0.031429 0.953319 0.972148 -0.003474	0.006416 0.977743 0.970669 -0.000216	1 -0.013195 9999
2 42	19 20	2 42	0.250748 0.800139 0.862105 -0.010833	0.010595 0.978244 0.972056 0.001759	-0.000368 0.984753 0.976263 0.002422	-0.000763 0.984360 0.978244 0.000864	0.029223 0.947803 0.967690 -0.007148	0.009513 0.976769 0.974778 0.000858	0.145443 0.841541 0.945383 0.031394	0.048573 0.929871 0.964405 0.000612	-0.005020 0.976732 0.978244 -0.006525	0.082509 0.901811 0.961592 0.020428	0.030699 0.962405 0.971869 0.005157	0.010342 0.953319 0.973339 -0.004234	0.001632 0.977743 0.985578 -0.002181	0 0.000000 9999
2 43	19 20	2 43	0.298323 0.800139 0.813624 0.008510	0.009335 0.978244 0.979925 0.006824	0.003514 0.984753 0.974213 0.006519	0.001024 0.984360 0.974514 0.004516	-0.040003 0.947803 0.956796 0.007881	-0.003265 0.976769 0.978538 -0.001204	-0.010368 0.841541 0.981903 -0.001765	-0.037208 0.929871 0.975819 0.003486	-0.028812 0.976732 0.982207 -0.029870	-0.063210 0.901811 0.973215 -0.008659	-0.036390 0.962405 0.942033 0.012258	-0.007484 0.953319 0.978516 -0.007178	-0.012194 0.977743 0.976972 -0.008372	8 -0.015943 9999
2 44	19 20	2 44	0.298215 0.800139 0.817348 0.003271	0.019798 0.978244 0.972524 0.008931	0.009873 0.984753 0.984789 0.009173	-0.000903 0.984360 0.984949 -0.000689	-0.054943 0.947803 0.966870 -0.014467	-0.011566 0.976769 0.960894 0.005727	-0.021793 0.841541 0.982860 0.002783	-0.097763 0.929871 0.940749 -0.022156	0.025053 0.976732 0.975247 0.012966	-0.072056 0.901811 0.973594 -0.022322	-0.079411 0.962405 0.927831 -0.023433	0.008068 0.953319 0.973933 -0.001011	-0.004321 0.977743 0.979629 -0.007820	9 -0.008545 9999
2 45	19 20	2 45	0.290049 0.800139 0.806880 -0.007342	0.009835 0.978244 0.972273 -0.006783	-0.007828 0.984753 0.978916 -0.004637	-0.014829 0.984360 0.979742 -0.012393	-0.023105 0.947803 0.960940 0.029605	0.004223 0.976769 0.960514 0.019990	-0.012439 0.841541 0.980918 0.013171	-0.055500 0.929871 0.946183 0.014959	0.013279 0.976732 0.979122 0.001157	-0.046472 0.901811 0.974852 0.003368	-0.054216 0.962405 0.927094 0.009409	0.016214 0.953319 0.977289 0.007664	-0.015197 0.977743 0.980684 -0.026297	0 0.000000 9999
2 46	19 20	2 46	0.285844 0.800139 0.833461 0.002491	-0.003677 0.978244 0.954477 0.009388	-0.019484 0.984753 0.981057 -0.020237	-0.016500 0.984360 0.981685 -0.017000	0.078485 0.947803 0.935807 0.011454	0.027351 0.976769 0.969578 0.012479	0.075050 0.841541 0.967517 -0.006251	0.072324 0.929871 0.950726 0.005976	-0.010222 0.976732 0.977855 -0.002419	0.049168 0.901811 0.971379 -0.004849	0.012985 0.962405 0.973244 -0.015282	0.035444 0.953319 0.976719 0.010533	0.006720 0.977743 0.980761 0.009857	2 -0.007100 9999
2 47	19 20	2 47	0.304937 0.800139 0.809583 0.011132	0.006214 0.978244 0.970672 0.012415	0.007331 0.984753 0.948491 0.015299	-0.001153 0.984360 0.946744 0.009821	-0.066783 0.947803 0.950244 -0.012282	0.008053 0.976769 0.978609 0.006215	-0.002154 0.841541 0.979033 0.002342	-0.026979 0.929871 0.975503 -0.002750	0.038249 0.976732 0.975392 0.020592	-0.054580 0.901811 0.975833 -0.005516	-0.010094 0.962405 0.970422 0.004760	-0.038712 0.953319 0.963973 -0.001578	0.001717 0.977743 0.982924 -0.004741	8 0.015140 9999
2 48	19 20	2 48	0.264294 0.800139 0.851518 0.016566	0.007451 0.978244 0.980107 0.004573	0.005840 0.984753 0.980585 0.003853	0.006159 0.984360 0.981677 0.001100	0.052387 0.947803 0.959970 0.002296	0.004537 0.976769 0.974414 -0.003723	0.165503 0.841541 0.920314 0.004289	0.072575 0.929871 0.940721 0.000074	0.021698 0.976732 0.972435 0.006575	0.142895 0.901811 0.920417 0.013210	0.059636 0.962405 0.966001 0.030572	0.032608 0.953319 0.969492 -0.000462	-0.013780 0.977743 0.983643 -0.019087	10 0.022505 9999
2 49	19 20	2 49	0.281001 0.800139 0.819663 -0.002229	0.001179 0.978244 0.958883 0.012249	-0.005854 0.984753 0.929404 0.005230	-0.005257 0.984360 0.936245 0.008434	0.000661 0.947803 0.972092 0.016080	0.008680 0.976769 0.979469 0.008228	0.022234 0.841541 0.977610 -0.001615	0.002379 0.929871 0.976039 0.010084	-0.012645 0.976732 0.975366 -0.018922	-0.024245 0.901811 0.979495 -0.010146	0.024888 0.962405 0.974136 0.005662	-0.055843 0.953319 0.952616 -0.010451	0.013219 0.977743 0.982679 0.011567	0 0.000000 9999
2 50	19 20	2 50	0.268349 0.800139 0.833990 0.006464	-0.011208 0.978244 0.965124 -0.010326	-0.008513 0.984753 0.978222 -0.005837	-0.005334 0.984360 0.977311 -0.004397	0.058037 0.947803 0.939157 -0.006193	0.013188 0.976769 0.964046 -0.008071	0.076470 0.841541 0.970706 0.012350	0.084647 0.929871 0.944915 0.002705	0.000220 0.976732 0.971930 -0.011162	0.091849 0.901811 0.956263 0.013790	0.036091 0.962405 0.966837 -0.000618	0.038583 0.953319 0.960703 -0.002910	-0.006759 0.977743 0.978991 -0.010755	9 0.009441 9999
2 51	19 20	2 51	0.233669 0.800139 0.853234 0.039349	0.023612 0.978244 0.915163 0.017814	0.000291 0.984753 0.981779 0.000195	-0.000182 0.984360 0.982055 -0.001121	0.010359 0.947803 0.978522 -0.004502	-0.019445 0.976769 0.922855 0.014806	-0.055372 0.841541 0.970846 -0.004670	-0.086533 0.929871 0.929801 -0.012954	0.006378 0.976732 0.974985 -0.002945	-0.051457 0.901811 0.973604 -0.004992	0.045374 0.962405 0.965882 0.010901	0.046543 0.953319 0.955513 -0.003288	0.051907 0.977743 0.978781 0.048958	0 0.039349 383
2 52	19 20	2 52	0.298916 0.800139 0.798163 -0.006338	0.013006 0.978244 0.971579 0.007575	0.013649 0.984753 0.955787 0.010857	0.014024 0.984360 0.956284 0.009747	-0.053428 0.947803 0.948574 0.006177	-0.024211 0.976769 0.968954 -0.033500	-0.082037 0.841541 0.954587 0.006679	-0.031052 0.929871 0.978292 -0.007135	0.032545 0.976732 0.969438 0.017449	-0.064605 0.901811 0.970111 -0.000355	-0.035961 0.962405 0.951062 0.001402	-0.014040 0.953319 0.957769 0.009990	0.021203 0.977743 0.980082 0.017510	0 0.000000 9999
2 53	19 20	2 53	0.318231 0.800139 0.782617 0.020159	0.009210 0.978244 0.965700 0.015364	-0.002181 0.984753 0.966399 0.003307	0.000320 0.984360 0.963451 0.007666	0.018506 0.947803 0.962369 0.023952	-0.001248 0.976769 0.978318 -0.000517	-0.000747 0.841541 0.966721 0.005585	0.009475 0.929871 0.955797 0.003396	-0.076714 0.976732 0.906058 -0.032074	-0.044611 0.901811 0.972580 0.010409	0.033809 0.962405 0.971004 0.018558	0.034050 0.953319 0.962088 0.005968	-0.061064 0.977743 0.893007 -0.022047	8 -0.025428 9999
2 54	19 20	2 54	0.304042 0.800139 0.779333 0.000843	0.030287 0.978244 0.966493 0.020943	0.013348 0.984753 0.958053 0.010572	0.020963 0.984360 0.956282 0.015810	-0.061797 0.947803 0.941742 -0.001542	-0.034551 0.976769 0.948497 -0.011295	-0.079061 0.841541 0.958888 -0.025321	-0.109199 0.929871 0.912610 -0.019665	0.034767 0.976732 0.977322 0.015320	-0.060583 0.901811 0.962239 0.006883	-0.061469 0.962405 0.942808 -0.012854	0.000921 0.953319 0.973539 0.005094	0.019311 0.977743 0.983417 0.017117	6 -0.004620 9999
2 55	19 20	2 55	0.267451 0.800139 0.814403 -0.016419	0.008107 0.978244 0.964553 0.014765	0.009254 0.984753 0.980000 0.009715	0.008631 0.984360 0.981974 0.008694	0.078329 0.947803 0.947287 0.025880	0.019298 0.976769 0.962149 -0.004889	0.102990 0.841541 0.966420 0.021637	0.094038 0.929871 0.935011 0.014125	0.028648 0.976732 0.967615 0.008793	0.120851 0.901811 0.935912 0.012059	0.010500 0.962405 0.976529 -0.002817	0.027483 0.953319 0.975811 0.012702	0.011590 0.977743 0.976869 0.011020	0 0.000000 9999
2 56	19 20	2 56	0.296320 0.800139 0.785793 0.001433	0.021780 0.978244 0.974131 0.009747	-0.013478 0.984753 0.975569 -0.005321	-0.017818 0.984360 0.975957 -0.010183	-0.071515 0.947803 0.953123 -0.021014	-0.018147 0.976769 0.963489 -0.008915	-0.018173 0.841541 0.978480 0.006724	-0.083800 0.929871 0.947745 -0.021862	0.018400 0.976732 0.981868 0.007209	-0.066920 0.901811 0.970370 -0.008190	-0.085309 0.962405 0.924716 -0.026889	0.009623 0.953319 0.974651 0.003762	-0.004288 0.977743 0.980639 -0.004033	7 -0.005597 9999
2 57	19 20	2 57	0.287640 0.800139 0.792340 0.003512	0.002897 0.978244 0.976024 0.006169	0.003141 0.984753 0.962139 0.007569	0.000659 0.984360 0.964082 0.005486	-0.037394 0.947803 0.950098 0.016608	-0.008887 0.976769 0.977979 -0.012692	-0.006671 0.841541 0.977026 0.007050	-0.029144 0.929871 0.967528 0.005022	0.004998 0.976732 0.980101 -0.004724	-0.065119 0.901811 0.972185 -0.015563	-0.053701 0.962405 0.947230 -0.008452	0.018609 0.953319 0.976486 0.018749	-0.001129 0.977743 0.980666 -0.001487	11 0.008115 9999
2 58	19 20	2 58	0.285351 0.800139 0.799427 0.010855	0.019819 0.978244 0.967532 0.011332	-0.008321 0.984753 0.976084 -0.009148	-0.008031 0.984360 0.977469 -0.010305	-0.052743 0.947803 0.961009 -0.011074	-0.007141 0.976769 0.969066 0.009787	-0.033142 0.841541 0.980954 -0.005369	-0.064335 0.929871 0.952787 -0.006273	0.030618 0.976732 0.976331 0.012737	-0.073749 0.901811 0.970644 -0.013514	-0.089240 0.962405 0.917099 -0.021307	0.027810 0.953319 0.976934 0.006475	0.025109 0.977743 0.979745 0.025673	9 -0.012112 9999
2 59	19 20	2 59	0.288413 0.800139 0.809023 0.004477	0.000578 0.978244 0.977044 -0.004801	0.023663 0.984753 0.943702 0.012764	0.023754 0.984360 0.942966 0.009930	-0.096317 0.947803 0.940915 -0.029924	-0.015296 0.976769 0.957562 -0.026373	-0.185489 0.841541 0.927250 -0.043781	-0.065123 0.929871 0.968678 -0.029848	0.012086 0.976732 0.972185 -0.005527	-0.068774 0.901811 0.972401 -0.013642	-0.015237 0.962405 0.967245 -0.001122	-0.033932 0.953319 0.955790 0.006158	0.012331 0.977743 0.977419 0.006991	6 -0.014000 9999
2 60	19 20	2 60	0.246390 0.800139 0.827819 -0.008954	0.004004 0.978244 0.957729 -0.003127	-0.004716 0.984753 0.962489 -0.010817	0.008028 0.984360 0.959737 -0.000738	-0.047573 0.947803 0.958472 -0.009093	0.006369 0.976769 0.972591 0.014828	-0.091665 0.841541 0.951869 0.000889	-0.071579 0.929871 0.963774 -0.018889	0.035695 0.976732 0.974020 0.018271	-0.054056 0.901811 0.978093 -0.002338	0.006912 0.962405 0.976430 0.022019	0.018104 0.953319 0.962297 0.026934	0.009387 0.977743 0.977771 0.003419	0 0.000000 9999
2 61	19 20	2 61	0.291701 0.800139 0.803236 0.007716	0.012032 0.978244 0.950391 -0.004101	-0.018465 0.984753 0.983388 -0.020148	-0.019738 0.984360 0.982375 -0.022537	-0.024026 0.947803 0.968516 -0.003772	-0.030500 0.976769 0.960976 -0.015930	-0.057175 0.841541 0.977549 -0.025095	-0.091846 0.929871 0.953973 -0.029286	0.008202 0.976732 0.971908 -0.007008	-0.058468 0.901811 0.975556 -0.013577	-0.058998 0.962405 0.931975 0.000086	0.031085 0.953319 0.976409 0.014065	-0.001326 0.977743 0.985311 -0.002563	7 -0.015032 9999
2 62	19 20	2 62	0.313407 0.800139 0.794264 0.004089	-0.013416 0.978244 0.978081 -0.014474	0.003148 0.984753 0.955001 -0.003797	0.003021 0.984360 0.950076 -0.008095	-0.077329 0.947803 0.941411 -0.022751	0.010251 0.976769 0.958400 -0.008949	-0.116711 0.841541 0.946319 -0.020971	-0.010675 0.929871 0.980534 -0.007746	-0.004449 0.976732 0.972836 -0.012611	-0.074517 0.901811 0.972542 -0.020963	-0.025864 0.962405 0.975566 -0.015317	-0.012288 0.953319 0.952195 0.023457	-0.001675 0.977743 0.979805 -0.001082	11 0.009794 9999
2 63	19 20	2 63	0.285194 0.800139 0.830846 0.016679	0.008681 0.978244 0.976596 0.007249	0.022620 0.984753 0.973981 0.020187	0.023563 0.984360 0.974346 0.021233	-0.067768 0.947803 0.947028 -0.014354	0.015660 0.976769 0.966022 -0.004639	0.037923 0.841541 0.977567 0.005108	-0.007341 0.929871 0.976450 -0.008298	0.026825 0.976732 0.976548 0.011440	-0.073003 0.901811 0.969916 -0.025176	-0.073517 0.962405 0.917667 -0.009397	0.028602 0.953319 0.969630 0.008226	-0.011108 0.977743 0.978539 -0.015062	9 -0.020492 9999
2 64	19 20	2 64	0.287413 0.800139 0.816768 -0.005728	0.003110 0.978244 0.972238 -0.008005	-0.000271 0.984753 0.970937 -0.000371	-0.002328 0.984360 0.972788 -0.002622	-0.054954 0.947803 0.968979 -0.023374	0.002323 0.976769 0.976782 0.004306	0.009702 0.841541 0.979653 -0.010336	-0.024496 0.929871 0.979244 -0.017363	0.022814 0.976732 0.977593 0.009662	-0.049401 0.901811 0.979581 -0.011966	-0.055348 0.962405 0.941433 -0.009693	-0.012822 0.953319 0.977883 -0.013286	0.023716 0.977743 0.978979 0.024466	0 0.000000 9999
2 65	19 20	2 65	0.262611 0.800139 0.841486 -0.001485	0.003775 0.978244 0.949767 0.016137	-0.005588 0.984753 0.974562 -0.000005	0.012135 0.984360 0.974578 0.018049	0.053596 0.947803 0.964331 0.015312	0.021077 0.976769 0.978989 0.015964	0.066519 0.841541 0.964096 -0.005985	0.048661 0.929871 0.969259 0.016250	-0.018249 0.976732 0.970725 -0.006723	0.006474 0.901811 0.980677 -0.003031	0.028930 0.962405 0.975105 0.002847	-0.017889 0.953319 0.975016 -0.015259	0.017532 0.977743 0.980672 0.014629	0 0.000000 9999
2 66	19 20	2 66	0.268057 0.800139 0.813560 -0.017777	-0.018313 0.978244 0.964032 -0.003822	-0.017251 0.984753 0.920374 -0.003745	-0.020785 0.984360 0.921815 -0.006685	-0.081065 0.947803 0.911079 0.000246	0.023852 0.976769 0.971066 0.009585	-0.037126 0.841541 0.974692 0.009699	-0.028605 0.929871 0.973616 0.002413	0.031380 0.976732 0.972292 0.013089	-0.054095 0.901811 0.971875 -0.006836	-0.000786 0.962405 0.971685 0.002767	-0.043770 0.953319 0.941579 0.007485	-0.000597 0.977743 0.976351 -0.005013	0 0.000000 9999
2 67	19 20	2 67	0.249358 0.800139 0.861514 0.008946	0.004575 0.978244 0.979709 0.008003	-0.003793 0.984753 0.975637 -0.001771	-0.002781 0.984360 0.975030 0.000668	0.063881 0.947803 0.966344 0.028675	-0.011140 0.976769 0.981155 -0.021659	0.170012 0.841541 0.936664 0.037772	0.074613 0.929871 0.961497 0.022562	0.035272 0.976732 0.971226 0.015139	0.142050 0.901811 0.932269 0.032072	0.027017 0.962405 0.968917 0.001583	0.016268 0.953319 0.970256 -0.008729	-0.004320 0.977743 0.979277 -0.008319	6 0.018382 9999
2 68	19 20	2 68	0.262444 0.800139 0.827170 -0.013880	0.001646 0.978244 0.964485 0.004085	0.012390 0.984753 0.937133 0.020225	0.009054 0.984360 0.937389 0.018537	-0.062410 0.947803 0.920636 0.010895	0.024877 0.976769 0.970226 0.009627	-0.097011 0.841541 0.953192 -0.006648	-0.015804 0.929871 0.968301 0.013708	0.033996 0.976732 0.978064 0.017841	-0.064985 0.901811 0.968511 -0.003807	0.018499 0.962405 0.972602 0.011985	-0.048536 0.953319 0.947510 0.004983	0.006720 0.977743 0.976334 0.000179	0 0.000000 9999
2 69	19 20	2 69	0.297872 0.800139 0.821200 0.024926	-0.012576 0.978244 0.938038 0.000127	0.007481 0.984753 0.921002 0.022651	0.005744 0.984360 0.922021 0.023908	-0.077053 0.947803 0.925471 -0.000347	0.012341 0.976769 0.977043 -0.003165	-0.018526 0.841541 0.978667 0.015232	-0.022252 0.929871 0.979296 0.000855	0.034556 0.976732 0.979700 0.022647	-0.050814 0.901811 0.972465 0.009032	0.026136 0.962405 0.972016 0.003220	-0.052266 0.953319 0.931176 0.013021	0.010448 0.977743 0.979803 0.004220	0 0.024926 9999
2 70	19 20	2 70	0.279847 0.800139 0.848923 0.012594	-0.016111 0.978244 0.970585 -0.007556	0.013462 0.984753 0.981386 0.007662	0.008964 0.984360 0.979519 0.001291	0.035464 0.947803 0.948512 -0.024557	0.023152 0.976769 0.981683 0.016879	0.127018 0.841541 0.941848 -0.007323	0.091100 0.929871 0.933353 0.005846	0.012799 0.976732 0.976293 -0.002394	0.126443 0.901811 0.941041 0.017277	0.019761 0.962405 0.976376 -0.008083	-0.001140 0.953319 0.980145 -0.022814	0.003747 0.977743 0.980949 -0.000080	4 -0.017586 9999
2 71	19 20	2 71	0.280863 0.800139 0.835092 0.002506	-0.014580 0.978244 0.969868 -0.008758	-0.001748 0.984753 0.979569 -0.002431	-0.001409 0.984360 0.981380 -0.002594	0.062383 0.947803 0.933984 0.001215	-0.000722 0.976769 0.979567 -0.005311	0.135122 0.841541 0.943282 0.002277	0.095204 0.929871 0.922508 0.008826	0.003131 0.976732 0.975609 -0.005460	0.110003 0.901811 0.946734 0.010188	0.022527 0.962405 0.974691 -0.006396	0.023302 0.953319 0.972823 -0.003683	-0.000267 0.977743 0.981493 -0.006353	9 0.005053 9999
2 72	19 20	2 72	0.265276 0.800139 0.838615 -0.010621	-0.040057 0.978244 0.974785 -0.036984	-0.029181 0.984753 0.980379 -0.029284	-0.024321 0.984360 0.980910 -0.023794	0.037507 0.947803 0.956745 -0.011100	-0.013861 0.976769 0.977457 -0.022660	0.128642 0.841541 0.950561 0.015231	0.049417 0.929871 0.948243 -0.019293	0.006886 0.976732 0.968171 -0.007730	0.098891 0.901811 0.950113 0.003501	0.027261 0.962405 0.970371 0.002578	0.021532 0.953319 0.979651 0.004129	-0.021366 0.977743 0.983664 -0.024541	0 0.000000 9999
2 73	19 20	2 73	0.251323 0.800139 0.825286 -0.001865	0.000136 0.978244 0.963774 0.006435	-0.016126 0.984753 0.973603 -0.016380	-0.011543 0.984360 0.975550 -0.014180	0.013300 0.947803 0.976896 0.016218	0.011911 0.976769 0.976698 -0.000795	-0.022883 0.841541 0.977084 0.005905	0.041396 0.929871 0.976986 0.018760	-0.065059 0.976732 0.877719 -0.018634	-0.060820 0.901811 0.966527 -0.002108	0.037263 0.962405 0.963153 0.002294	0.037836 0.953319 0.969810 0.003626	-0.060088 0.977743 0.894405 -0.028027	0 0.000000 9999
2 74	19 20	2 74	0.201957 0.800139 0.896614 0.004945	0.020890 0.978244 0.980246 0.017566	0.001102 0.984753 0.978346 0.001506	0.007061 0.984360 0.978844 0.007713	-0.056783 0.947803 0.964368 -0.014254	-0.022430 0.976769 0.957030 -0.003133	-0.116973 0.841541 0.953521 0.008554	-0.078767 0.929871 0.954109 -0.010509	0.016186 0.976732 0.976894 0.000972	-0.053840 0.901811 0.975373 -0.002053	0.030076 0.962405 0.970991 -0.002248	0.004325 0.953319 0.974220 -0.007938	0.002747 0.977743 0.979295 -0.003301	4 -0.008396 9999
2 75	19 20	2 75	0.258657 0.800139 0.833613 -0.019012	-0.008441 0.978244 0.979984 -0.013597	-0.007320 0.984753 0.974940 -0.012830	-0.004914 0.984360 0.975001 -0.009556	-0.036295 0.947803 0.959906 0.014514	-0.017522 0.976769 0.970012 -0.007417	-0.035827 0.841541 0.978755 -0.005757	-0.054157 0.929871 0.954544 0.011859	0.022008 0.976732 0.978010 0.007921	-0.035889 0.901811 0.976029 0.020583	-0.060691 0.962405 0.941924 -0.015068	0.006889 0.953319 0.978246 0.005060	-0.004253 0.977743 0.979550 -0.009734	0 0.000000 9999
2 76	19 20	2 76	0.243739 0.800139 0.871563 -0.004505	-0.018063 0.978244 0.929981 -0.011917	0.003241 0.984753 0.976599 0.006628	0.001950 0.984360 0.974290 -0.000443	0.033705 0.947803 0.964832 0.000273	-0.030335 0.976769 0.933250 -0.002968	0.145010 0.841541 0.939064 0.011812	-0.070489 0.929871 0.943158 0.001476	-0.053544 0.976732 0.898198 -0.010303	-0.071208 0.901811 0.962634 0.002841	0.031812 0.962405 0.964311 -0.004955	0.030021 0.953319 0.966530 0.002292	0.000112 0.977743 0.982450 -0.006327	0 0.000000 9999
2 77	19 20	2 77	0.281636 0.800139 0.819710 -0.011742	-0.000883 0.978244 0.978979 -0.007867	-0.000740 0.984753 0.976833 -0.002913	-0.008405 0.984360 0.977363 -0.010456	-0.060934 0.947803 0.968501 -0.014476	-0.030693 0.976769 0.934240 -0.004509	-0.014060 0.841541 0.982490 -0.009715	-0.096576 0.929871 0.936874 -0.008947	0.002809 0.976732 0.980308 -0.010107	-0.069566 0.901811 0.970444 -0.009881	-0.072761 0.962405 0.915866 -0.013238	0.028976 0.953319 0.970904 0.009508	0.024836 0.977743 0.978230 0.017616	0 0.000000 9999
2 78	19 20	2 78	0.280462 0.800139 0.821127 0.007567	0.015249 0.978244 0.972816 0.000884	-0.011885 0.984753 0.972092 -0.009470	-0.012578 0.984360 0.974566 -0.007179	-0.046621 0.947803 0.951917 0.003156	-0.012028 0.976769 0.968471 0.003463	-0.104079 0.841541 0.965540 -0.026120	-0.062931 0.929871 0.947962 0.008154	0.011497 0.976732 0.972618 -0.002633	-0.072508 0.901811 0.971380 -0.014633	-0.001375 0.962405 0.962822 0.028247	0.001902 0.953319 0.979517 -0.001850	0.005065 0.977743 0.985438 0.002280	10 0.014620 9999
2 79	19 20	2 79	0.286852 0.800139 0.813669 -0.005222	0.022232 0.978244 0.977197 0.014134	-0.022990 0.984753 0.975286 -0.016655	-0.021653 0.984360 0.976097 -0.013630	-0.040391 0.947803 0.955814 0.006909	-0.010888 0.976769 0.967281 0.003416	-0.037682 0.841541 0.977720 0.001370	-0.052251 0.929871 0.947738 0.016618	0.015448 0.976732 0.979633 0.003017	-0.059853 0.901811 0.969467 -0.001433	-0.065629 0.962405 0.911299 0.000387	0.016539 0.953319 0.975457 0.006827	-0.008833 0.977743 0.980696 -0.013820	0 0.000000 9999
2 80	19 20	2 80	0.312595 0.800139 0.827752 0.040212	0.000746 0.978244 0.974199 -0.004209	0.005008 0.984753 0.981825 0.005517	-0.006686 0.984360 0.982512 -0.004962	-0.047808 0.947803 0.973378 -0.016624	-0.011153 0.976769 0.972952 0.001839	0.064171 0.841541 0.970279 0.008175	-0.029629 0.929871 0.980657 0.000600	0.012539 0.976732 0.976438 -0.004375	-0.056332 0.901811 0.976883 -0.005916	-0.084660 0.962405 0.901153 -0.005445	0.026159 0.953319 0.970428 0.000618	0.002605 0.977743 0.979184 -0.006235	0 0.040212 361
2 81	19 20	2 81	0.287894 0.800139 0.825673 -0.005434	-0.025793 0.978244 0.958317 -0.011047	-0.012820 0.984753 0.973253 -0.009980	-0.010745 0.984360 0.976588 -0.006307	0.029359 0.947803 0.969041 0.014493	0.011480 0.976769 0.975192 0.003289	0.058573 0.841541 0.977007 0.018867	0.023868 0.929871 0.973218 -0.001409	-0.046458 0.976732 0.970552 -0.026670	-0.013599 0.901811 0.982206 0.002676	0.012807 0.962405 0.977467 -0.000085	0.009690 0.953319 0.977954 0.007961	-0.011785 0.977743 0.963889 0.003462	0 0.000000 9999
2 82	19 20	2 82	0.297848 0.800139 0.819001 -0.001535	-0.011266 0.978244 0.981114 -0.019064	-0.011748 0.984753 0.964547 -0.013268	-0.013209 0.984360 0.963467 -0.013935	-0.048827 0.947803 0.950364 0.005950	-0.002257 0.976769 0.978451 0.001373	-0.058105 0.841541 0.968709 0.008521	-0.055506 0.929871 0.952883 0.004498	0.010451 0.976732 0.977614 0.002979	-0.054175 0.901811 0.968270 0.005545	-0.034311 0.962405 0.960274 0.002904	-0.000089 0.953319 0.978718 0.013171	0.023546 0.977743 0.982505 0.021167	0 0.000000 9999
2 83	19 20	2 83	0.294394 0.800139 0.841240 0.020899	0.016149 0.978244 0.971941 0.016538	0.001334 0.984753 0.973181 0.001979	0.001602 0.984360 0.977827 0.005593	-0.056418 0.947803 0.961734 -0.011415	-0.028799 0.976769 0.944979 0.001109	-0.013514 0.841541 0.978540 -0.008392	-0.089526 0.929871 0.937782 -0.001189	0.032620 0.976732 0.970981 0.020752	-0.066525 0.901811 0.967477 -0.007752	-0.072316 0.962405 0.926205 -0.007445	0.044201 0.953319 0.958466 0.002539	0.001525 0.977743 0.983648 -0.001026	0 0.020899 9999
2 84	19 18	2 84	0.220828 0.800139 0.830843 0.015245	-0.002914 0.978244 0.962310 -0.004215	0.005911 0.984753 0.905547 -0.002513	0.011150 0.984360 0.903978 -0.000108	-0.094737 0.947803 0.898630 -0.003933	0.012321 0.976769 0.953446 -0.007653	-0.180386 0.841541 0.912086 -0.016687	-0.111156 0.929871 0.886558 -0.007094	0.010537 0.976732 0.961611 -0.003623	-0.050991 0.901811 0.963012 0.002995	0.037300 0.962405 0.942519 -0.006664	-0.095686 0.953319 0.897885 -0.010025	0.005197 0.977743 0.977077 -0.004582	6 -0.015950 9999
2 85	19 19	2 85	0.262054 0.800139 0.845807 -0.002676	-0.010430 0.978244 0.958595 -0.001513	0.000691 0.984753 0.985083 -0.000549	0.029199 0.984360 0.971966 0.030269	0.077531 0.947803 0.923891 0.005315	-0.000486 0.976769 0.977748 -0.007860	0.148780 0.841541 0.930751 0.012560	0.123316 0.929871 0.893180 0.015148	0.022327 0.976732 0.959384 0.005076	0.123147 0.901811 0.935760 0.022606	0.021830 0.962405 0.948526 -0.006199	0.033878 0.953319 0.965790 0.003103	0.003188 0.977743 0.977943 -0.003461	0 0.000000 9999
2 86	19 18	2 86	0.179149 0.800139 0.902464 -0.004870	-0.006072 0.978244 0.949784 -0.012882	0.000777 0.984753 0.972552 0.001809	0.001161 0.984360 0.973693 -0.000946	0.003009 0.947803 0.982961 0.001662	0.037431 0.976769 0.947991 0.011825	-0.061736 0.841541 0.971356 0.000121	0.067871 0.929871 0.960081 0.009935	0.021940 0.976732 0.927490 0.001302	-0.081442 0.901811 0.958232 -0.000348	0.040638 0.962405 0.965491 0.012861	0.047040 0.953319 0.901470 -0.001850	-0.008276 0.977743 0.973380 -0.005576	0 0.000000 9999
2 87	19 20	2 87	0.218558 0.800139 0.873441 -0.007980	-0.010936 0.978244 0.960274 0.000614	0.002655 0.984753 0.954700 -0.001989	0.003361 0.984360 0.960610 -0.001526	0.086778 0.947803 0.895606 -0.008961	0.025013 0.976769 0.952413 0.003721	-0.028503 0.841541 0.960577 -0.015211	0.091977 0.929871 0.905274 -0.006940	0.016346 0.976732 0.959405 0.004193	0.088854 0.901811 0.948614 -0.001648	0.024215 0.962405 0.965783 -0.005046	0.044098 0.953319 0.942270 -0.000339	-0.002555 0.977743 0.984892 -0.005929	0 0.000000 9999
2 88	19 19	2 88	0.255807 0.800139 0.871813 0.003788	-0.019060 0.978244 0.955697 -0.006869	0.002069 0.984753 0.963234 0.001025	-0.003896 0.984360 0.969079 -0.007837	0.083906 0.947803 0.906458 -0.003339	0.004114 0.976769 0.965097 -0.013796	0.020680 0.841541 0.964576 -0.004499	0.108931 0.929871 0.899553 0.000230	0.006055 0.976732 0.969416 -0.011657	0.092348 0.901811 0.942232 -0.010681	0.021952 0.962405 0.951075 -0.012301	0.042167 0.953319 0.922709 -0.002003	-0.028813 0.977743 0.976994 -0.035276	8 -0.006645 9999
2 89	19 20	2 89	0.252292 0.800139 0.866959 0.007393	-0.021831 0.978244 0.954949 -0.019436	-0.018064 0.984753 0.909643 -0.000215	-0.022518 0.984360 0.908209 -0.002214	-0.084778 0.947803 0.924995 -0.010658	0.015390 0.976769 0.970214 0.004563	-0.043157 0.841541 0.978626 0.006807	-0.051621 0.929871 0.950528 0.011140	0.027558 0.976732 0.979695 0.013600	-0.032145 0.901811 0.969563 0.020141	0.047887 0.962405 0.973803 0.018634	-0.064226 0.953319 0.930011 0.001872	-0.006004 0.977743 0.982757 -0.012574	9 0.012203 9999
2 90	19 19	2 90	0.216712 0.800139 0.900452 0.027776	-0.008393 0.978244 0.955469 -0.003703	-0.000132 0.984753 0.961300 -0.000712	0.001966 0.984360 0.974107 -0.000538	0.088918 0.947803 0.933822 0.012572	0.032948 0.976769 0.955181 0.003991	0.010811 0.841541 0.973509 -0.024464	0.104630 0.929871 0.924845 0.012162	0.018877 0.976732 0.971175 0.003716	0.125224 0.901811 0.942013 0.020392	0.033972 0.962405 0.970894 0.004724	0.042676 0.953319 0.892548 0.002460	0.022248 0.977743 0.980946 0.014209	0 0.027776 9999
2 91	19 20	2 91	0.273395 0.800139 0.842257 0.010569	0.020427 0.978244 0.975140 0.014666	-0.005982 0.984753 0.953852 -0.007286	-0.005522 0.984360 0.955073 -0.006747	-0.048901 0.947803 0.947370 0.014128	0.001947 0.976769 0.975412 -0.009358	-0.103157 0.841541 0.951882 0.002139	-0.047511 0.929871 0.974535 -0.014341	0.044752 0.976732 0.980419 0.029096	-0.039812 0.901811 0.976413 0.013938	-0.023099 0.962405 0.976557 -0.010952	-0.002400 0.953319 0.962957 0.030202	0.006362 0.977743 0.981134 0.006827	11 0.017866 9999
2 92	19 20	2 92	0.259509 0.800139 0.850464 -0.007022	0.001984 0.978244 0.961591 0.005009	-0.023167 0.984753 0.947285 -0.009624	-0.029281 0.984360 0.947881 -0.016020	-0.088205 0.947803 0.930110 -0.016661	0.030084 0.976769 0.964189 0.013551	-0.050721 0.841541 0.970932 0.012622	0.002510 0.929871 0.979702 0.015847	0.038011 0.976732 0.979744 0.026602	-0.043024 0.901811 0.976943 0.005208	0.020099 0.962405 0.970083 -0.000524	-0.062154 0.953319 0.938194 -0.008439	-0.000897 0.977743 0.982180 -0.005503	0 0.000000 9999
2 93	19 20	2 93	0.239722 0.800139 0.887405 0.014260	-0.021939 0.978244 0.980268 -0.028537	-0.015227 0.984753 0.960945 -0.014953	-0.019490 0.984360 0.962997 -0.020254	-0.073079 0.947803 0.968813 -0.034468	-0.021749 0.976769 0.934698 0.007943	-0.149690 0.841541 0.948808 -0.027205	-0.100927 0.929871 0.944760 -0.024042	0.014862 0.976732 0.979424 0.000738	-0.056398 0.901811 0.978646 -0.006551	0.028724 0.962405 0.973264 -0.001535	0.047067 0.953319 0.970588 0.013752	0.006477 0.977743 0.977218 0.000789	4 -0.022170 9999
2 94	19 20	2 94	0.275252 0.800139 0.840528 0.019353	-0.003439 0.978244 0.971691 0.000170	0.000245 0.984753 0.982592 -0.001794	0.002036 0.984360 0.982595 -0.001907	0.056463 0.947803 0.957778 0.005406	0.010285 0.976769 0.976251 -0.001022	0.151144 0.841541 0.947729 0.021483	0.079092 0.929871 0.942590 -0.006070	0.026176 0.976732 0.976617 0.011943	0.108483 0.901811 0.949603 0.007676	0.014500 0.962405 0.970084 -0.020954	0.029330 0.953319 0.971087 -0.006478	0.002379 0.977743 0.984558 -0.003062	6 0.020390 9999
2 95	19 20	2 95	0.283334 0.800139 0.834900 0.014198	0.006482 0.978244 0.983406 0.006107	0.006386 0.984753 0.972214 0.006669	0.006384 0.984360 0.972441 0.007436	-0.070954 0.947803 0.957508 -0.022252	-0.020714 0.976769 0.979557 -0.023085	0.013309 0.841541 0.979991 0.004494	-0.041571 0.929871 0.980664 -0.023174	0.014820 0.976732 0.979303 -0.001515	-0.085956 0.901811 0.968549 -0.025272	-0.074118 0.962405 0.944106 -0.023313	-0.009787 0.953319 0.977535 -0.007370	0.017429 0.977743 0.983039 0.016364	9 -0.018942 9999
2 96	19 20	2 96	0.242290 0.800139 0.857535 -0.005972	-0.041633 0.978244 0.949158 -0.027212	-0.027285 0.984753 0.978504 -0.024917	-0.027574 0.984360 0.979680 -0.027240	0.048031 0.947803 0.932934 -0.022255	0.009526 0.976769 0.967132 -0.008856	0.091084 0.841541 0.957456 0.001839	0.050542 0.929871 0.955406 -0.005085	-0.038730 0.976732 0.944449 0.000380	-0.023425 0.901811 0.972890 0.000860	0.009829 0.962405 0.977802 0.001457	0.001811 0.953319 0.976658 -0.021879	0.018229 0.977743 0.979519 0.014121	0 0.000000 9999
2 97	19 20	2 97	0.281517 0.800139 0.830679 0.002592	0.015893 0.978244 0.954092 0.005422	-0.003042 0.984753 0.975841 0.001012	-0.001850 0.984360 0.976010 0.001933	-0.033493 0.947803 0.960547 0.008587	-0.010870 0.976769 0.960568 0.010130	-0.066891 0.841541 0.973773 -0.019222	-0.066457 0.929871 0.938443 0.006707	0.000887 0.976732 0.977860 -0.013509	-0.056279 0.901811 0.964626 0.010631	-0.060013 0.962405 0.916781 0.014392	0.058672 0.953319 0.967927 0.014556	0.003954 0.977743 0.979626 -0.001528	6 -0.007059 9999
2 98	19 20	2 98	0.264027 0.800139 0.839061 -0.004118	0.026343 0.978244 0.976152 0.019484	0.010235 0.984753 0.947939 0.004476	0.023736 0.984360 0.949710 0.016026	-0.061020 0.947803 0.948340 -0.005153	0.013794 0.976769 0.980950 0.010531	-0.116905 0.841541 0.955280 -0.020961	-0.046324 0.929871 0.960885 0.008324	0.016757 0.976732 0.978636 0.004940	-0.074634 0.901811 0.970024 -0.019047	-0.009594 0.962405 0.971630 0.005656	-0.032418 0.953319 0.966090 -0.002132	0.016552 0.977743 0.980386 0.009156	0 0.000000 9999
2 99	19 20	2 99	0.267717 0.800139 0.835249 -0.001243	-0.007844 0.978244 0.973396 0.001271	-0.001761 0.984753 0.975058 -0.002127	-0.002224 0.984360 0.976928 -0.001885	-0.029454 0.947803 0.975362 -0.012519	-0.024153 0.976769 0.957720 -0.007154	0.016465 0.841541 0.977680 -0.010498	-0.055012 0.929871 0.957646 0.000642	-0.024895 0.976732 0.964851 -0.003094	-0.061546 0.901811 0.976211 -0.006144	-0.045872 0.962405 0.964483 -0.017975	0.026531 0.953319 0.973249 0.009113	-0.020727 0.977743 0.971171 -0.011715	0 0.000000 9999
2 100	19 20	2 100	0.255954 0.800139 0.839054 -0.015619	-0.004922 0.978244 0.980052 -0.004495	0.000951 0.984753 0.975584 -0.001542	0.000943 0.984360 0.974876 -0.003049	0.052903 0.947803 0.956526 -0.000736	0.017864 0.976769 0.979868 0.011403	0.168889 0.841541 0.925350 0.007380	0.083338 0.929871 0.948721 0.010189	0.020985 0.976732 0.972393 0.006013	0.137309 0.901811 0.931833 0.017918	0.046771 0.962405 0.968600 0.016471	0.032954 0.953319 0.967456 -0.000217	0.002215 0.977743 0.984694 0.001496	0 0.000000 9999
2 101	19 20	2 101	0.278326 0.800139 0.843024 0.025879	-0.015173 0.978244 0.967400 -0.000606	-0.013737 0.984753 0.960112 -0.007040	-0.013351 0.984360 0.962600 -0.002957	-0.040110 0.947803 0.957205 0.007790	0.026616 0.976769 0.976816 0.019414	0.037241 0.841541 0.970776 0.021495	0.003349 0.929871 0.971649 0.014281	0.040755 0.976732 0.977608 0.026147	-0.055620 0.901811 0.973146 -0.003209	-0.018120 0.962405 0.967887 0.000379	-0.012847 0.953319 0.971542 0.007777	0.006389 0.977743 0.981048 0.001118	8 0.026013 9999
2 102	19 20	2 102	0.197452 0.800139 0.878832 0.009883	0.020358 0.978244 0.973221 0.013266	-0.017296 0.984753 0.981404 -0.011712	-0.016755 0.984360 0.979290 -0.013610	-0.051815 0.947803 0.950485 -0.008107	-0.048702 0.976769 0.942219 -0.021466	-0.132801 0.841541 0.926162 -0.003070	-0.080786 0.929871 0.932519 -0.009364	0.026606 0.976732 0.975308 0.015477	-0.062916 0.901811 0.969349 -0.014095	0.045472 0.962405 0.975788 0.021808	0.001618 0.953319 0.977034 -0.017966	0.038133 0.977743 0.979997 0.036919	10 0.014681 9999
2 103	19 20	2 103	0.260348 0.800139 0.846018 0.005152	-0.013105 0.978244 0.967335 -0.007503	0.000733 0.984753 0.981524 -0.001121	0.001836 0.984360 0.977489 -0.000544	0.066993 0.947803 0.946920 0.011875	0.008039 0.976769 0.977238 0.000913	0.144288 0.841541 0.938110 0.016909	0.094306 0.929871 0.929722 0.012440	0.005823 0.976732 0.966387 -0.004200	0.116355 0.901811 0.943585 0.015466	0.038783 0.962405 0.970783 0.010335	0.032506 0.953319 0.971028 0.002387	0.003754 0.977743 0.976038 -0.000018	6 0.009334 9999
2 104	19 20	2 104	0.207312 0.800139 0.834122 -0.006202	-0.020707 0.978244 0.971537 -0.017552	0.006663 0.984753 0.974581 0.008942	0.007432 0.984360 0.975132 0.008592	0.003920 0.947803 0.963507 -0.006123	-0.022880 0.976769 0.977944 -0.021262	-0.009380 0.841541 0.974679 -0.004721	-0.031124 0.929871 0.980439 -0.023226	0.009924 0.976732 0.973269 -0.004718	-0.054031 0.901811 0.968292 0.009386	0.013028 0.962405 0.978454 -0.002337	-0.007870 0.953319 0.973730 -0.000799	0.003182 0.977743 0.978016 -0.003930	0 0.000000 9999
2 105	19 20	2 105	0.238880 0.800139 0.836330 -0.010317	0.004292 0.978244 0.965686 0.011430	0.000485 0.984753 0.978136 -0.000062	0.001518 0.984360 0.982585 -0.001154	0.074353 0.947803 0.925808 -0.006937	0.031464 0.976769 0.950623 0.005844	0.035725 0.841541 0.974249 -0.007771	0.097341 0.929871 0.930049 0.010079	0.034340 0.976732 0.966335 0.014814	0.116107 0.901811 0.926506 -0.004696	0.016525 0.962405 0.972095 -0.010350	0.032210 0.953319 0.966935 0.000295	-0.010589 0.977743 0.978807 -0.016275	0 0.000000 9999
2 106	19 20	2 106	0.248181 0.800139 0.838375 0.006266	-0.002961 0.978244 0.968458 -0.010444	0.014856 0.984753 0.978525 0.015127	0.013219 0.984360 0.975375 0.012527	-0.048369 0.947803 0.965048 -0.013085	-0.004303 0.976769 0.963276 0.005365	-0.117919 0.841541 0.952253 -0.010069	-0.042306 0.929871 0.960395 -0.001759	-0.007741 0.976732 0.973015 -0.018915	-0.060076 0.901811 0.973643 -0.010988	0.021143 0.962405 0.972946 -0.005539	0.009304 0.953319 0.967682 -0.014675	0.001984 0.977743 0.980466 0.000980	8 -0.010887 9999
2 107	19 20	2 107	0.285400 0.800139 0.824144 0.005788	0.011267 0.978244 0.965699 -0.001252	-0.023302 0.984753 0.972217 -0.023784	-0.020567 0.984360 0.971313 -0.022002	-0.025422 0.947803 0.960090 0.016776	-0.000158 0.976769 0.978698 0.005368	-0.071665 0.841541 0.969509 -0.004913	-0.023229 0.929871 0.968983 0.021800	0.001090 0.976732 0.975681 -0.013554	-0.047256 0.901811 0.977450 -0.007823	-0.041889 0.962405 0.954524 0.001527	-0.006523 0.953319 0.979147 -0.010502	0.032817 0.977743 0.980207 0.029081	2 -0.011733 9999
2 108	19 20	2 108	0.302207 0.800139 0.827491 0.020552	0.017232 0.978244 0.979523 0.015750	-0.002682 0.984753 0.976722 -0.002686	0.010193 0.984360 0.976679 0.010298	-0.061179 0.947803 0.948841 -0.004763	0.016625 0.976769 0.970056 0.001000	-0.054380 0.841541 0.978774 -0.020127	-0.003315 0.929871 0.983099 0.001922	0.024021 0.976732 0.978906 0.007965	-0.069686 0.901811 0.966744 -0.002708	-0.035408 0.962405 0.956566 -0.005653	0.004409 0.953319 0.975448 0.015556	-0.005597 0.977743 0.980039 -0.008636	0 0.020552 9999
2 109	19 20	2 109	0.293802 0.800139 0.814437 0.008658	0.011625 0.978244 0.977154 0.004046	-0.003684 0.984753 0.977600 -0.002217	-0.004902 0.984360 0.976992 -0.003875	-0.063937 0.947803 0.957197 -0.013318	0.000248 0.976769 0.977348 0.010327	-0.062699 0.841541 0.977433 -0.009524	-0.069427 0.929871 0.952899 -0.003300	0.018835 0.976732 0.977064 0.004802	-0.055806 0.901811 0.974692 -0.003136	-0.053345 0.962405 0.950411 -0.007757	-0.011652 0.953319 0.979898 -0.004294	0.003857 0.977743 0.982617 -0.006650	4 -0.010738 9999
2 110	19 20	2 110	0.286544 0.800139 0.825390 0.012330	0.020959 0.978244 0.977645 0.013024	0.009559 0.984753 0.960995 0.007287	0.013451 0.984360 0.959214 0.008223	-0.060917 0.947803 0.945719 -0.001863	-0.017600 0.976769 0.974462 -0.025310	-0.122241 0.841541 0.952841 -0.005497	-0.058866 0.929871 0.975973 -0.024478	0.012879 0.976732 0.975910 0.002150	-0.073600 0.901811 0.975506 -0.018508	-0.017959 0.962405 0.968393 0.006321	-0.026643 0.953319 0.971604 -0.005313	-0.000897 0.977743 0.980081 -0.005620	7 -0.017373 9999
2 111	19 20	2 111	0.266156 0.800139 0.848826 0.002405	-0.012493 0.978244 0.975150 -0.010842	-0.002040 0.984753 0.969973 -0.002336	0.004546 0.984360 0.969662 0.006521	-0.021704 0.947803 0.971972 0.011405	0.013940 0.976769 0.973182 0.011884	-0.029333 0.841541 0.975033 0.018356	0.003207 0.929871 0.973538 0.029689	-0.022145 0.976732 0.982339 -0.018458	-0.024938 0.901811 0.972911 0.026186	-0.008333 0.962405 0.978184 -0.022247	-0.027846 0.953319 0.975355 -0.021401	0.024951 0.977743 0.979840 0.018643	7 0.008450 9999
2 112	19 20	2 112	0.273434 0.800139 0.840561 0.007926	0.015960 0.978244 0.971222 0.005804	-0.013988 0.984753 0.976384 -0.017297	-0.017801 0.984360 0.977669 -0.021182	-0.032566 0.947803 0.971015 -0.002848	0.004365 0.976769 0.977587 0.005580	-0.065884 0.841541 0.972653 -0.008844	-0.025441 0.929871 0.976509 -0.007003	-0.006792 0.976732 0.978805 -0.023076	-0.047693 0.901811 0.977638 -0.016462	-0.004208 0.962405 0.981539 -0.000378	-0.006164 0.953319 0.980675 0.000360	-0.008337 0.977743 0.985168 -0.012675	8 -0.013524 9999
2 113	19 20	2 113	0.242983 0.800139 0.877852 0.021840	0.019227 0.978244 0.929724 -0.003618	0.000767 0.984753 0.979164 0.000365	0.018982 0.984360 0.978986 0.020248	-0.003225 0.947803 0.980097 -0.010805	-0.024560 0.976769 0.931910 0.008251	-0.021698 0.841541 0.978732 0.014935	-0.075716 0.929871 0.941431 0.007298	0.002696 0.976732 0.977920 -0.014611	-0.005298 0.901811 0.980421 0.029110	0.007771 0.962405 0.979368 -0.004799	0.021632 0.953319 0.967539 -0.015469	0.004600 0.977743 0.982156 -0.004757	9 0.025214 9999
2 114	19 20	2 114	0.275836 0.800139 0.840148 -0.001646	-0.010176 0.978244 0.979995 -0.015182	-0.003935 0.984753 0.974798 0.000558	-0.006470 0.984360 0.974944 -0.001974	-0.040930 0.947803 0.961490 0.008979	-0.000008 0.976769 0.980237 0.002043	0.020573 0.841541 0.975918 -0.002213	-0.010425 0.929871 0.980453 0.003080	0.025164 0.976732 0.979000 0.011546	-0.062299 0.901811 0.972699 -0.000821	-0.054708 0.962405 0.939478 0.001070	0.006455 0.953319 0.972873 -0.005368	-0.025139 0.977743 0.983079 -0.025750	0 0.000000 9999
2 115	19 20	2 115	0.289198 0.800139 0.821101 0.006128	0.000343 0.978244 0.973938 0.008728	-0.036722 0.984753 0.935189 -0.029118	-0.034221 0.984360 0.939912 -0.022060	-0.060295 0.947803 0.934376 0.006748	0.006584 0.976769 0.978180 -0.000079	-0.010905 0.841541 0.979487 0.020737	-0.020094 0.929871 0.977189 0.006083	0.012190 0.976732 0.977603 -0.002549	-0.053585 0.901811 0.972173 0.000020	-0.024819 0.962405 0.973563 -0.021061	-0.040956 0.953319 0.955432 -0.004664	0.003511 0.977743 0.982124 0.005922	2 -0.013358 9999
2 116	19 20	2 116	0.247921 0.800139 0.852460 0.002683	0.020425 0.978244 0.967569 0.010898	-0.031259 0.984753 0.977525 -0.027677	-0.023419 0.984360 0.979046 -0.020020	0.051611 0.947803 0.957015 0.004279	0.017927 0.976769 0.968616 0.016086	0.038804 0.841541 0.969978 -0.008077	0.035258 0.929871 0.969989 0.006869	0.009365 0.976732 0.977046 -0.001616	0.001998 0.901811 0.973022 -0.008378	0.025669 0.962405 0.965003 -0.008914	0.000323 0.953319 0.963183 -0.034231	-0.005018 0.977743 0.977173 0.000516	2 -0.008617 9999
2 117	19 20	2 117	0.266244 0.800139 0.848640 -0.005175	0.001436 0.978244 0.974131 0.000494	-0.000690 0.984753 0.974765 0.000262	0.007394 0.984360 0.974699 0.009197	-0.027549 0.947803 0.971637 -0.018246	-0.014724 0.976769 0.967568 -0.005021	0.074895 0.841541 0.968737 0.015481	-0.024572 0.929871 0.975626 -0.017262	0.008380 0.976732 0.978788 0.003300	-0.050576 0.901811 0.975677 -0.015987	-0.045082 0.962405 0.944987 0.002705	0.014460 0.953319 0.970354 -0.016954	0.021625 0.977743 0.981640 0.019706	0 0.000000 9999
2 118	19 20	2 118	0.305103 0.800139 0.823422 0.012498	-0.004689 0.978244 0.962011 -0.000203	-0.009252 0.984753 0.978635 -0.006796	-0.006394 0.984360 0.981131 -0.006563	0.031004 0.947803 0.959228 -0.010423	0.003431 0.976769 0.974972 -0.002289	0.172970 0.841541 0.918511 0.017139	0.068963 0.929871 0.954758 0.001566	0.009146 0.976732 0.969922 -0.008513	0.137937 0.901811 0.926402 0.016583	0.036744 0.962405 0.967492 -0.002453	0.017941 0.953319 0.964771 -0.012454	0.006263 0.977743 0.975011 0.002635	6 0.014636 9999
2 119	19 20	2 119	0.276082 0.800139 0.833127 -0.002508	0.024964 0.978244 0.965484 0.020669	-0.029409 0.984753 0.976882 -0.032141	-0.032030 0.984360 0.975178 -0.034433	-0.015607 0.947803 0.958744 0.022872	0.007518 0.976769 0.977370 0.010068	0.020638 0.841541 0.978935 0.022570	0.007733 0.929871 0.970347 0.021718	0.032041 0.976732 0.967218 0.015140	-0.054697 0.901811 0.967442 -0.007443	-0.046896 0.962405 0.937570 0.004178	0.002512 0.953319 0.962150 -0.038608	-0.000861 0.977743 0.978263 0.004365	0 0.000000 9999
2 120	19 20	2 120	0.184393 0.800139 0.814641 -0.015243	0.000543 0.978244 0.895490 -0.002618	0.000216 0.984753 0.972232 0.000366	0.001474 0.984360 0.973825 0.000351	0.011695 0.947803 0.969122 0.000664	-0.035253 0.976769 0.918964 0.005134	-0.055529 0.841541 0.969294 0.019975	-0.085261 0.929871 0.932655 -0.000338	0.007258 0.976732 0.943662 -0.001006	-0.040399 0.901811 0.962913 0.005628	0.033111 0.962405 0.954583 -0.004403	0.043603 0.953319 0.965542 0.001694	0.003351 0.977743 0.979972 -0.000213	0 0.000000 9999
2 121	19 20	2 121	0.234049 0.800139 0.823835 -0.002787	-0.017435 0.978244 0.876670 -0.013922	-0.000211 0.984753 0.969972 -0.002670	-0.023006 0.984360 0.925868 -0.009801	0.057614 0.947803 0.954998 0.018886	-0.011107 0.976769 0.966679 -0.008827	0.103748 0.841541 0.964458 0.020991	0.043982 0.929871 0.963889 0.005607	-0.046455 0.976732 0.909416 -0.008950	-0.067086 0.901811 0.954633 0.002633	0.036050 0.962405 0.963896 0.016009	0.028474 0.953319 0.968941 0.004286	0.005284 0.977743 0.978150 -0.002374	0 0.000000 9999
2 122	19 20	2 122	0.237354 0.800139 0.765734 0.005893	0.002950 0.978244 0.904888 -0.006199	-0.001678 0.984753 0.970803 0.001312	-0.004974 0.984360 0.972066 -0.001024	0.025447 0.947803 0.964406 0.013687	-0.036387 0.976769 0.923133 0.000799	-0.019586 0.841541 0.979073 0.008904	-0.084033 0.929871 0.934125 0.002866	0.009366 0.976732 0.965453 -0.005921	-0.035230 0.901811 0.970312 0.010410	0.031075 0.962405 0.958892 0.009424	0.044193 0.953319 0.948528 -0.001095	0.004638 0.977743 0.972660 0.001110	4 0.008981 9999
2 123	19 20	2 123	0.295620 0.800139 0.822851 0.000740	-0.021486 0.978244 0.961706 -0.011316	-0.008837 0.984753 0.939540 -0.001482	-0.010355 0.984360 0.941637 0.000924	-0.035667 0.947803 0.969007 -0.003677	-0.007656 0.976769 0.980452 -0.011518	0.008866 0.841541 0.981527 0.008379	-0.003977 0.929871 0.977616 0.011647	0.015472 0.976732 0.978646 0.004248	-0.031807 0.901811 0.974391 0.011592	-0.011099 0.962405 0.973525 -0.000920	-0.044217 0.953319 0.956314 -0.007162	0.016899 0.977743 0.982710 0.017796	7 0.002936 9999
2 124	19 20	2 124	0.267144 0.800139 0.839255 -0.007188	0.029502 0.978244 0.969226 0.015969	-0.012361 0.984753 0.981589 -0.014978	-0.012409 0.984360 0.980299 -0.015509	-0.011221 0.947803 0.969361 0.019385	0.007361 0.976769 0.969785 0.019826	0.099656 0.841541 0.967732 0.038485	-0.001287 0.929871 0.973629 0.012887	0.046945 0.976732 0.970168 0.030185	-0.046320 0.901811 0.970324 0.012764	-0.074883 0.962405 0.909413 -0.001852	0.038714 0.953319 0.973822 0.021746	0.000861 0.977743 0.982249 -0.003789	0 0.000000 9999
2 125	19 20	2 125	0.283574 0.800139 0.814181 -0.015219	0.007859 0.978244 0.968955 -0.004572	-0.020763 0.984753 0.969346 -0.023922	-0.018005 0.984360 0.969934 -0.022827	-0.065290 0.947803 0.960764 -0.013547	-0.012351 0.976769 0.971172 -0.010719	-0.079067 0.841541 0.970036 -0.015697	-0.051162 0.929871 0.956257 0.009009	0.006231 0.976732 0.979865 -0.005905	-0.058165 0.901811 0.969035 0.001086	-0.059257 0.962405 0.934172 -0.004799	0.007999 0.953319 0.978173 0.008680	-0.001715 0.977743 0.980256 -0.005190	0 0.000000 9999
2 126	19 20	2 126	0.329219 0.800139 0.815018 0.031840	0.014819 0.978244 0.976131 0.010458	-0.010860 0.984753 0.956793 -0.018297	-0.005969 0.984360 0.958238 -0.014114	-0.039875 0.947803 0.959938 0.006596	-0.013224 0.976769 0.976051 -0.009590	-0.089609 0.841541 0.958288 0.005722	-0.048712 0.929871 0.972486 -0.003566	0.002078 0.976732 0.977295 -0.007520	-0.072335 0.901811 0.970648 -0.008261	-0.050777 0.962405 0.960461 -0.010978	0.015682 0.953319 0.974484 0.025200	0.023353 0.977743 0.978358 0.014026	0 0.031840 9999
2 127	19 20	2 127	0.318264 0.800139 0.817209 0.032427	0.018683 0.978244 0.965947 0.006740	0.009468 0.984753 0.976849 0.006528	-0.010132 0.984360 0.976783 -0.011321	-0.067905 0.947803 0.968578 -0.030245	-0.006456 0.976769 0.951381 0.016617	-0.030303 0.841541 0.980748 -0.013375	-0.075037 0.929871 0.941166 0.002817	0.005607 0.976732 0.978682 -0.008152	-0.072942 0.901811 0.971921 -0.009436	-0.056801 0.962405 0.929628 0.005013	0.020178 0.953319 0.969626 -0.006486	-0.001809 0.977743 0.975484 -0.002957	0 0.032427 9999
2 128	19 20	2 128	0.300991 0.800139 0.840604 0.046250	0.047949 0.978244 0.945055 0.033862	0.015548 0.984753 0.975474 0.015354	0.002697 0.984360 0.975709 0.004929	-0.005417 0.947803 0.976474 0.011688	-0.015738 0.976769 0.954040 0.006515	-0.053006 0.841541 0.977504 0.000289	-0.068427 0.929871 0.951919 0.005961	0.018707 0.976732 0.981638 0.005501	-0.056042 0.901811 0.977971 -0.013683	-0.018942 0.962405 0.974738 -0.007080	0.025803 0.953319 0.974515 0.014258	-0.007665 0.977743 0.981073 -0.013692	0 0.046250 250
2 129	19 20	2 129	0.360357 0.800139 0.743067 0.005285	0.044847 0.978244 0.942799 0.024636	0.017982 0.984753 0.980277 0.018006	0.016335 0.984360 0.981554 0.016668	-0.054669 0.947803 0.962263 -0.006796	-0.016891 0.976769 0.967246 0.002888	-0.040144 0.841541 0.978581 0.005073	-0.064788 0.929871 0.943798 0.010442	0.045379 0.976732 0.977666 0.027784	-0.050748 0.901811 0.971922 0.015169	-0.095835 0.962405 0.859954 -0.003425	0.030999 0.953319 0.968258 -0.001912	0.017111 0.977743 0.976619 0.005434	8 0.012118 9999
2 130	19 20	2 130	0.290330 0.800139 0.811473 -0.006715	0.034854 0.978244 0.959455 0.016946	-0.006929 0.984753 0.976396 -0.007693	-0.008451 0.984360 0.977495 -0.006462	-0.068777 0.947803 0.952153 -0.013472	-0.014344 0.976769 0.972715 -0.002576	-0.058737 0.841541 0.974705 -0.009893	-0.055213 0.929871 0.954603 0.007055	0.007640 0.976732 0.976301 -0.007255	-0.081437 0.901811 0.968490 -0.017899	-0.057603 0.962405 0.921206 0.006685	-0.003397 0.953319 0.969227 -0.023558	-0.003109 0.977743 0.980612 -0.010414	0 0.000000 9999
2 131	19 20	2 131	0.310729 0.800139 0.815910 0.028071	0.008705 0.978244 0.978818 0.006031	0.005270 0.984753 0.975919 0.006442	0.004607 0.984360 0.977672 0.005570	-0.026571 0.947803 0.974099 -0.005956	-0.021872 0.976769 0.977183 -0.014814	0.041552 0.841541 0.975979 0.009533	-0.033090 0.929871 0.978445 -0.014448	0.031881 0.976732 0.977382 0.025500	-0.030891 0.901811 0.977961 0.002473	-0.066479 0.962405 0.944839 -0.015758	0.025832 0.953319 0.975481 0.007111	0.008293 0.977743 0.982352 0.007870	0 0.028071 9999
2 132	19 20	2 132	0.280351 0.800139 0.847042 0.003830	0.007478 0.978244 0.942921 -0.009355	-0.023518 0.984753 0.974500 -0.023807	-0.021726 0.984360 0.976694 -0.023966	-0.083073 0.947803 0.951438 -0.022318	-0.014949 0.976769 0.970011 -0.001268	-0.081290 0.841541 0.967112 0.001044	-0.096301 0.929871 0.942855 -0.014143	0.025283 0.976732 0.969934 0.008671	-0.087190 0.901811 0.965495 -0.021852	-0.075193 0.962405 0.933569 -0.017724	0.006218 0.953319 0.963737 -0.029020	0.048381 0.977743 0.970906 0.036426	3 -0.009581 9999
2 133	19 20	2 133	0.291718 0.800139 0.817637 -0.004579	0.017426 0.978244 0.972727 0.005237	0.007077 0.984753 0.971286 0.002324	0.008324 0.984360 0.972304 0.002047	-0.055416 0.947803 0.955683 -0.004887	-0.010202 0.976769 0.963418 0.004791	-0.053721 0.841541 0.976485 -0.016615	-0.093111 0.929871 0.936698 -0.010988	0.049833 0.976732 0.979452 0.039311	-0.061114 0.901811 0.973079 -0.004747	-0.048859 0.962405 0.946500 0.000737	0.006527 0.953319 0.977903 0.008193	0.008550 0.977743 0.980488 0.001875	0 0.000000 9999
2 134	19 20	2 134	0.280778 0.800139 0.818415 -0.010515	0.022378 0.978244 0.977004 0.016789	-0.012387 0.984753 0.976530 -0.009308	-0.015486 0.984360 0.977718 -0.010680	-0.023098 0.947803 0.966885 0.001519	-0.022021 0.976769 0.980532 -0.016220	0.073093 0.841541 0.969089 0.016291	0.002090 0.929871 0.977501 -0.002020	0.017844 0.976732 0.975873 0.000558	-0.010321 0.901811 0.976816 -0.002769	-0.050478 0.962405 0.940544 -0.003189	0.019432 0.953319 0.977507 0.009827	-0.012362 0.977743 0.972510 -0.018876	0 0.000000 9999
2 135	19 20	2 135	0.268148 0.800139 0.808127 0.009225	0.002013 0.978244 0.954869 0.008842	0.000289 0.984753 0.976715 0.001653	0.006300 0.984360 0.977781 0.007137	0.065135 0.947803 0.926516 -0.008899	0.027302 0.976769 0.945238 -0.005320	0.056089 0.841541 0.967387 -0.004829	0.088916 0.929871 0.926221 -0.007132	0.014263 0.976732 0.947431 -0.012972	0.121669 0.901811 0.922275 -0.003469	0.031511 0.962405 0.964555 -0.002191	0.019964 0.953319 0.973301 0.000636	0.003373 0.977743 0.976199 -0.001795	8 -0.010939 9999
2 136	19 20	2 136	0.290649 0.800139 0.824546 -0.013143	-0.000522 0.978244 0.959788 -0.006570	-0.007595 0.984753 0.975969 -0.008064	-0.011006 0.984360 0.976762 -0.011586	-0.043651 0.947803 0.948053 -0.000550	0.006146 0.976769 0.970656 -0.009305	0.076196 0.841541 0.967516 0.003136	0.008197 0.929871 0.976572 0.000043	0.016645 0.976732 0.970373 -0.003398	-0.047127 0.901811 0.973007 -0.011554	-0.056291 0.962405 0.922379 0.004712	0.000926 0.953319 0.972052 -0.011659	0.031014 0.977743 0.983133 0.022906	0 0.000000 9999
2 137	19 20	2 137	0.287447 0.800139 0.814016 0.000761	-0.002834 0.978244 0.971000 -0.001779	0.009924 0.984753 0.948016 0.005298	0.013724 0.984360 0.945618 0.011982	-0.074780 0.947803 0.931087 -0.004724	0.024394 0.976769 0.959744 0.004108	-0.081208 0.841541 0.963695 -0.018568	-0.011818 0.929871 0.977740 0.008674	-0.004640 0.976732 0.975425 -0.006665	-0.057400 0.901811 0.969682 -0.002659	-0.012358 0.962405 0.974943 -0.008893	-0.041550 0.953319 0.947331 0.002700	0.005652 0.977743 0.981306 0.002950	6 -0.003759 9999
2 138	19 20	2 138	0.301456 0.800139 0.837545 0.021775	0.002529 0.978244 0.960567 -0.000200	0.001100 0.984753 0.976822 0.000225	0.017957 0.984360 0.976622 0.013227	0.025274 0.947803 0.966230 0.001281	0.014289 0.976769 0.954818 -0.015081	0.051308 0.841541 0.965380 0.002950	0.080049 0.929871 0.950184 0.017637	0.017593 0.976732 0.970715 0.009405	0.041165 0.901811 0.970428 0.009681	0.030221 0.962405 0.971491 0.003582	0.042040 0.953319 0.957330 -0.001290	-0.006176 0.977743 0.983755 -0.009223	0 0.021775 9999
2 139	19 20	2 139	0.298277 0.800139 0.816908 0.005301	-0.016918 0.978244 0.977243 -0.012588	0.010441 0.984753 0.966679 0.003250	0.017626 0.984360 0.967420 0.012407	-0.075922 0.947803 0.947887 -0.011094	0.005153 0.976769 0.976557 0.005492	-0.049317 0.841541 0.972834 -0.000039	-0.060060 0.929871 0.960748 -0.013104	0.010429 0.976732 0.979424 0.000260	-0.099039 0.901811 0.964958 -0.030679	-0.020288 0.962405 0.957917 0.022943	-0.014885 0.953319 0.977681 -0.000515	-0.000662 0.977743 0.979821 -0.008250	9 -0.012753 9999
2 140	19 20	2 140	0.302537 0.800139 0.831144 0.011739	0.015863 0.978244 0.970709 0.014799	0.000939 0.984753 0.978698 -0.001876	-0.002388 0.984360 0.979918 -0.004172	0.062075 0.947803 0.946611 0.003732	0.029411 0.976769 0.971636 0.010468	0.142495 0.841541 0.939275 0.007650	0.083714 0.929871 0.939840 0.002569	0.025078 0.976732 0.967450 0.007038	0.131377 0.901811 0.933000 0.018204	0.033427 0.962405 0.970816 0.005828	0.031620 0.953319 0.968794 -0.000191	-0.006381 0.977743 0.981237 -0.011890	9 0.014618 9999
2 141	19 20	2 141	0.294996 0.800139 0.836466 0.023601	-0.010249 0.978244 0.974715 -0.009235	-0.007811 0.984753 0.959304 -0.006329	-0.012070 0.984360 0.960580 -0.008112	-0.055696 0.947803 0.929637 0.017842	-0.017679 0.976769 0.960529 -0.009099	-0.070863 0.841541 0.963789 0.014849	-0.058491 0.929871 0.941785 0.013543	0.015643 0.976732 0.978743 0.002605	-0.055038 0.901811 0.968636 0.002770	0.001988 0.962405 0.976232 -0.008563	-0.021653 0.953319 0.973399 -0.007013	0.013214 0.977743 0.980861 0.007566	0 0.023601 9999
2 142	19 20	2 142	0.275607 0.800139 0.838099 -0.017471	0.004532 0.978244 0.967811 0.013950	0.000162 0.984753 0.979843 -0.001711	0.001935 0.984360 0.980250 -0.001421	0.075991 0.947803 0.940416 0.009391	0.012801 0.976769 0.978858 0.002457	0.144056 0.841541 0.935754 0.000041	0.104561 0.929871 0.925376 0.012908	0.012232 0.976732 0.971776 0.004677	0.127384 0.901811 0.930469 0.010878	0.038789 0.962405 0.971368 0.008917	0.022066 0.953319 0.974164 -0.002116	0.018738 0.977743 0.984519 0.013261	0 0.000000 9999
2 143	19 20	2 143	0.308140 0.800139 0.826887 0.012502	0.005432 0.978244 0.976458 0.004481	-0.010488 0.984753 0.980208 -0.010454	-0.007519 0.984360 0.981226 -0.007419	0.072855 0.947803 0.943443 0.008430	0.030198 0.976769 0.972291 0.011843	0.148642 0.841541 0.938335 0.004931	0.114388 0.929871 0.925083 0.010133	0.011548 0.976732 0.973639 -0.002885	0.127907 0.901811 0.938399 0.013571	0.030384 0.962405 0.971335 0.007768	0.044076 0.953319 0.970791 0.017431	-0.000279 0.977743 0.981149 -0.002197	11 0.014762 9999
2 144	19 20	2 144	0.279222 0.800139 0.850259 0.009720	0.036806 0.978244 0.959829 0.024278	-0.014592 0.984753 0.973204 -0.017971	-0.007991 0.984360 0.972817 -0.013506	-0.054538 0.947803 0.966135 -0.008438	-0.002722 0.976769 0.978682 0.000934	-0.067827 0.841541 0.973241 -0.017150	-0.072104 0.929871 0.948293 0.000454	0.003609 0.976732 0.979230 -0.002200	-0.064814 0.901811 0.971600 -0.016026	-0.037071 0.962405 0.951494 0.015479	0.003062 0.953319 0.976998 -0.001839	-0.003530 0.977743 0.976464 -0.008839	2 -0.013217 9999
2 145	19 20	2 145	0.309504 0.800139 0.820099 0.019283	0.010959 0.978244 0.975828 0.009672	0.016174 0.984753 0.973820 0.016269	0.014136 0.984360 0.975514 0.013717	-0.051280 0.947803 0.962132 -0.001323	-0.046415 0.976769 0.957574 -0.030058	-0.017782 0.841541 0.980887 -0.023440	-0.103213 0.929871 0.952038 -0.036675	-0.000755 0.976732 0.981821 -0.004960	-0.086175 0.901811 0.968320 -0.022590	-0.069323 0.962405 0.927297 -0.010230	0.028529 0.953319 0.973335 0.012589	0.011051 0.977743 0.983012 0.015878	7 -0.026593 9999
2 146	19 20	2 146	0.271552 0.800139 0.833472 -0.003134	-0.002379 0.978244 0.977793 -0.001702	0.007910 0.984753 0.941152 -0.002205	0.002922 0.984360 0.942586 -0.010977	-0.070280 0.947803 0.935235 -0.004348	0.026688 0.976769 0.952144 0.008316	-0.155933 0.841541 0.914790 -0.006290	-0.007978 0.929871 0.976386 0.005085	0.029309 0.976732 0.976739 0.017239	-0.045228 0.901811 0.970765 0.005926	0.009237 0.962405 0.969922 0.023282	-0.040044 0.953319 0.951931 -0.008657	0.003807 0.977743 0.983381 0.001417	0 0.000000 9999
2 147	19 20	2 147	0.286142 0.800139 0.831259 0.010330	-0.012939 0.978244 0.980863 -0.010639	0.013638 0.984753 0.944521 0.005409	0.017738 0.984360 0.945816 0.005133	-0.055465 0.947803 0.943860 0.009110	0.012351 0.976769 0.948674 -0.007485	-0.112238 0.841541 0.940911 0.001464	-0.017801 0.929871 0.980856 -0.006976	-0.001967 0.976732 0.977616 -0.018198	-0.057583 0.901811 0.970117 -0.003582	-0.012206 0.962405 0.975822 -0.001009	-0.047698 0.953319 0.952996 -0.012286	0.015423 0.977743 0.979765 0.012068	8 -0.013711 9999
2 148	19 20	2 148	0.263595 0.800139 0.739111 0.008873	0.009346 0.978244 0.950086 0.008398	0.001027 0.984753 0.971310 -0.002774	0.001561 0.984360 0.974809 -0.004082	0.092579 0.947803 0.892126 0.002101	-0.040515 0.976769 0.942647 -0.012770	0.087056 0.841541 0.959517 -0.000819	-0.003329 0.929871 0.977452 -0.010770	0.015614 0.976732 0.955411 -0.000600	-0.042970 0.901811 0.967925 -0.010120	0.037792 0.962405 0.952867 0.003763	0.039589 0.953319 0.950811 0.005088	0.004076 0.977743 0.977320 0.000644	7 -0.009776 9999
2 149	19 20	2 149	0.297400 0.800139 0.824214 0.005844	-0.033577 0.978244 0.964739 -0.019398	-0.008601 0.984753 0.943599 0.003499	-0.009540 0.984360 0.943345 0.003269	-0.051387 0.947803 0.954378 0.007379	-0.005803 0.976769 0.980086 -0.000363	0.013863 0.841541 0.981387 0.006582	-0.051305 0.929871 0.976507 -0.015264	0.007929 0.976732 0.976295 -0.010451	-0.066590 0.901811 0.972072 -0.011583	-0.037930 0.962405 0.961872 -0.005548	-0.037787 0.953319 0.971569 -0.016431	0.021440 0.977743 0.981006 0.012430	1 -0.010647 9999
2 150	19 20	2 150	0.288475 0.800139 0.817999 -0.001628	-0.007297 0.978244 0.968370 0.003583	0.000765 0.984753 0.930219 0.011940	-0.012441 0.984360 0.932025 -0.000094	-0.064003 0.947803 0.924456 0.007624	0.014014 0.976769 0.977816 0.005579	-0.031352 0.841541 0.982580 0.000175	-0.037427 0.929871 0.969506 0.003889	0.021794 0.976732 0.975060 0.008373	-0.050082 0.901811 0.973574 0.003347	-0.009405 0.962405 0.975047 0.004092	-0.032625 0.953319 0.954784 0.004116	-0.009806 0.977743 0.977736 -0.015297	0 0.000000 9999
2 151	19 20	2 151	0.294382 0.800139 0.826263 -0.002153	0.015367 0.978244 0.974545 0.009539	-0.001546 0.984753 0.959160 0.004913	-0.006441 0.984360 0.961113 0.000257	-0.034054 0.947803 0.966204 0.004144	0.016536 0.976769 0.975927 0.008253	-0.031177 0.841541 0.978977 -0.017985	-0.021686 0.929871 0.981647 -0.012509	0.020325 0.976732 0.976726 0.004745	-0.086896 0.901811 0.968348 -0.028358	-0.019934 0.962405 0.974998 -0.008301	0.002427 0.953319 0.981767 0.005156	0.011604 0.977743 0.982304 0.011381	0 0.000000 9999
2 152	19 20	2 152	0.261530 0.800139 0.856459 -0.007253	-0.034091 0.978244 0.941409 -0.018319	-0.010596 0.984753 0.982578 -0.008777	-0.004187 0.984360 0.981203 -0.003024	0.048125 0.947803 0.953003 -0.007624	-0.009008 0.976769 0.946527 0.014654	0.137876 0.841541 0.950220 0.014308	-0.045125 0.929871 0.969303 -0.007372	-0.061695 0.976732 0.917712 -0.015130	-0.079603 0.901811 0.972529 -0.020583	0.021173 0.962405 0.973040 -0.006408	0.038387 0.953319 0.971630 0.006002	0.027280 0.977743 0.980528 0.020167	0 0.000000 9999
2 153	19 20	2 153	0.284042 0.800139 0.818545 0.002370	0.012288 0.978244 0.975741 0.006960	0.016461 0.984753 0.973347 0.023214	0.015978 0.984360 0.974141 0.024028	-0.049629 0.947803 0.955897 0.003229	-0.026770 0.976769 0.975241 -0.018626	-0.033263 0.841541 0.982387 -0.003154	-0.065969 0.929871 0.959397 -0.006526	0.006738 0.976732 0.976530 -0.005561	-0.054170 0.901811 0.973572 0.000474	-0.085350 0.962405 0.943314 -0.036528	0.010024 0.953319 0.976596 0.012604	0.000071 0.977743 0.980381 -0.002309	11 0.005465 9999
2 154	19 20	2 154	0.282977 0.800139 0.808524 -0.009668	0.041330 0.978244 0.964722 0.024663	0.014049 0.984753 0.970091 0.018558	0.011926 0.984360 0.970754 0.018677	-0.052081 0.947803 0.952510 -0.005460	-0.015077 0.976769 0.968747 -0.004192	-0.038349 0.841541 0.978327 0.002038	-0.075891 0.929871 0.946116 -0.007725	0.005819 0.976732 0.977180 -0.010294	-0.060751 0.901811 0.971245 -0.002524	-0.045243 0.962405 0.928582 0.009269	0.009262 0.953319 0.970145 0.001600	0.010962 0.977743 0.976305 0.006279	0 0.000000 9999
2 155	19 20	2 155	0.297481 0.800139 0.801925 0.012264	0.014985 0.978244 0.976962 0.022343	-0.001381 0.984753 0.946373 0.009817	-0.013466 0.984360 0.949058 -0.001277	-0.047571 0.947803 0.938081 0.008027	0.008787 0.976769 0.982334 0.010911	-0.006939 0.841541 0.979506 0.004775	-0.033175 0.929871 0.968302 0.006808	0.012009 0.976732 0.980467 0.004301	-0.058874 0.901811 0.972115 -0.004995	-0.029252 0.962405 0.957362 0.009019	-0.037986 0.953319 0.967873 -0.021914	-0.005410 0.977743 0.984346 -0.005294	0 0.012264 9999
2 156	19 20	2 156	0.300926 0.800139 0.830121 0.009704	-0.005296 0.978244 0.966743 0.006335	-0.006136 0.984753 0.977933 -0.007730	-0.006024 0.984360 0.979120 -0.006860	0.063873 0.947803 0.945382 0.003860	-0.001496 0.976769 0.974663 -0.008351	0.129275 0.841541 0.940834 0.002173	0.080282 0.929871 0.932963 -0.015934	0.036690 0.976732 0.970745 0.020289	0.112203 0.901811 0.937199 -0.007019	-0.002456 0.962405 0.980955 -0.012064	0.034759 0.953319 0.973013 -0.000061	-0.003941 0.977743 0.984390 -0.005513	8 0.014032 9999
2 157	19 20	2 157	0.305172 0.800139 0.818510 0.011705	0.000035 0.978244 0.974690 0.001114	0.013115 0.984753 0.978817 0.017425	0.012447 0.984360 0.978516 0.015334	-0.031427 0.947803 0.972289 0.001891	-0.011126 0.976769 0.977341 0.001276	0.083366 0.841541 0.971457 0.022703	-0.007786 0.929871 0.974957 0.003756	0.007526 0.976732 0.976359 -0.001152	-0.042272 0.901811 0.976981 0.011216	-0.056327 0.962405 0.917492 0.017437	0.021091 0.953319 0.973505 -0.003623	0.003646 0.977743 0.983164 -0.000882	6 0.016301 9999
2 158	19 20	2 158	0.259328 0.800139 0.851114 -0.004878	0.013972 0.978244 0.978915 0.009656	0.008497 0.984753 0.924942 -0.001640	0.010229 0.984360 0.925492 -0.004435	-0.070851 0.947803 0.936988 0.007632	0.010929 0.976769 0.970750 -0.009753	-0.151755 0.841541 0.936343 -0.002103	-0.027151 0.929871 0.964422 0.016340	0.026720 0.976732 0.978126 0.017562	-0.044975 0.901811 0.976753 0.002701	0.023707 0.962405 0.978951 0.009729	-0.072954 0.953319 0.941883 -0.022650	0.000691 0.977743 0.983786 -0.005548	0 0.000000 9999
2 159	19 20	2 159	0.302272 0.800139 0.817191 0.004263	0.007530 0.978244 0.971887 0.001542	-0.014048 0.984753 0.972882 -0.011500	-0.005923 0.984360 0.974927 -0.003895	-0.061302 0.947803 0.958869 -0.009043	-0.009457 0.976769 0.953395 0.015348	-0.013594 0.841541 0.977613 0.011770	-0.089436 0.929871 0.936514 -0.009980	0.028862 0.976732 0.973480 0.012702	-0.064941 0.901811 0.968601 0.000087	-0.082486 0.962405 0.917026 -0.012215	0.019436 0.953319 0.975006 0.005700	0.012299 0.977743 0.978727 0.008015	8 0.007359 9999
2 160	19 20	2 160	0.313195 0.800139 0.786288 -0.009035	-0.002496 0.978244 0.958224 0.012779	-0.010479 0.984753 0.978371 -0.012481	-0.009347 0.984360 0.981432 -0.007619	0.029977 0.947803 0.965087 0.007190	0.039409 0.976769 0.920798 0.000564	0.018087 0.841541 0.979424 0.002166	0.066597 0.929871 0.955900 0.008252	0.022034 0.976732 0.973128 0.004548	-0.083963 0.901811 0.953077 0.000817	-0.004052 0.962405 0.974418 -0.003002	0.033596 0.953319 0.968233 0.005383	-0.049505 0.977743 0.914690 -0.023057	0 0.000000 9999
2 161	19 20	2 161	0.276145 0.800139 0.859978 0.018043	-0.006115 0.978244 0.960851 0.000003	0.000862 0.984753 0.977942 -0.004509	0.001969 0.984360 0.975129 -0.002521	0.086755 0.947803 0.920733 0.000374	0.015485 0.976769 0.965259 -0.007889	0.078400 0.841541 0.967108 0.000255	0.103947 0.929871 0.924078 0.003697	0.012105 0.976732 0.975661 0.013039	0.079544 0.901811 0.964423 0.005725	0.040755 0.962405 0.965131 0.007952	0.031921 0.953319 0.973315 0.003949	-0.003527 0.977743 0.982149 -0.006733	0 0.018043 9999
2 162	19 20	2 162	0.265592 0.800139 0.730883 0.020501	0.005665 0.978244 0.935299 0.002551	0.000766 0.984753 0.977236 0.000177	-0.019184 0.984360 0.973097 -0.022815	0.089365 0.947803 0.894909 0.002948	-0.035187 0.976769 0.920237 0.005421	0.085707 0.841541 0.959644 0.006492	-0.006838 0.929871 0.979068 0.010238	0.026300 0.976732 0.958474 0.012539	-0.069218 0.901811 0.960984 0.001991	0.016440 0.962405 0.955260 -0.007200	0.040199 0.953319 0.962457 -0.000229	0.001219 0.977743 0.977504 0.000964	3 -0.021627 9999
2 163	19 20	2 163	0.280315 0.800139 0.823260 0.005926	0.015309 0.978244 0.917202 0.008297	-0.000607 0.984753 0.974669 -0.005080	-0.000367 0.984360 0.974880 -0.003376	-0.008969 0.947803 0.966698 0.006721	0.053299 0.976769 0.932292 0.017537	-0.080555 0.841541 0.966970 0.000497	0.061512 0.929871 0.967629 0.016952	0.033021 0.976732 0.962066 0.020376	-0.058895 0.901811 0.972325 -0.004574	0.038585 0.962405 0.965256 0.005995	0.043262 0.953319 0.956191 -0.001102	0.026554 0.977743 0.981939 0.021124	8 0.010989 9999
2 164	19 20	2 164	0.280471 0.800139 0.815950 -0.001044	-0.002265 0.978244 0.942226 -0.013591	-0.012760 0.984753 0.973909 -0.011532	-0.012672 0.984360 0.973215 -0.008027	-0.041443 0.947803 0.965454 -0.016073	-0.032303 0.976769 0.946609 -0.003577	-0.055575 0.841541 0.971392 0.011267	-0.100761 0.929871 0.942767 -0.019409	0.005469 0.976732 0.978598 0.003634	-0.062617 0.901811 0.970890 -0.002450	-0.007498 0.962405 0.972940 -0.014608	0.012645 0.953319 0.969172 0.011309	-0.022423 0.977743 0.982970 -0.025096	0 0.000000 9999
2 165	19 20	2 165	0.284313 0.800139 0.830340 -0.013172	-0.029039 0.978244 0.966794 -0.017671	0.000794 0.984753 0.975017 -0.000525	0.001325 0.984360 0.976237 0.001778	-0.030469 0.947803 0.979275 -0.024842	-0.007393 0.976769 0.970587 0.006707	0.022277 0.841541 0.972601 0.001299	-0.071110 0.929871 0.966217 -0.020203	-0.038902 0.976732 0.967623 -0.019134	-0.057773 0.901811 0.972585 -0.003506	-0.048070 0.962405 0.954305 -0.008592	0.020166 0.953319 0.969205 0.000069	0.011498 0.977743 0.980408 0.015359	0 0.000000 9999
2 166	19 20	2 166	0.304037 0.800139 0.825881 0.011887	-0.014824 0.978244 0.974722 -0.010300	0.011643 0.984753 0.972994 0.014069	0.011919 0.984360 0.972843 0.014097	-0.057129 0.947803 0.945920 -0.002270	0.015073 0.976769 0.967568 0.017581	-0.091601 0.841541 0.964984 -0.014435	-0.033358 0.929871 0.973469 -0.001086	-0.000724 0.976732 0.975960 -0.015637	-0.065681 0.901811 0.974497 -0.011601	-0.017691 0.962405 0.971686 -0.012290	-0.015520 0.953319 0.956436 0.016329	-0.003393 0.977743 0.980058 0.003239	11 0.013932 9999
2 167	19 20	2 167	0.344739 0.800139 0.774426 0.012158	-0.008465 0.978244 0.976226 -0.002251	0.022954 0.984753 0.935877 0.017814	0.026825 0.984360 0.933593 0.017839	-0.078757 0.947803 0.915473 0.003518	-0.016255 0.976769 0.938037 -0.031766	-0.149437 0.841541 0.914098 -0.017184	-0.036265 0.929871 0.978953 -0.012534	0.037223 0.976732 0.973588 0.021058	-0.079142 0.901811 0.964430 -0.002196	-0.026543 0.962405 0.959848 -0.006564	-0.037340 0.953319 0.942087 -0.002511	0.000660 0.977743 0.981663 -0.008957	8 0.016001 9999
2 168	19 20	2 168	0.302901 0.800139 0.832198 0.020626	0.033044 0.978244 0.950411 0.018666	-0.000178 0.984753 0.975367 0.005436	0.002368 0.984360 0.976304 0.006774	-0.046947 0.947803 0.968144 -0.012359	-0.029072 0.976769 0.961772 -0.011270	-0.050524 0.841541 0.977511 -0.005072	-0.076956 0.929871 0.951724 -0.004333	0.040335 0.976732 0.975589 0.029598	-0.050342 0.901811 0.974908 0.007320	-0.033127 0.962405 0.963908 -0.006126	0.015894 0.953319 0.976771 0.005972	0.000418 0.977743 0.981266 0.000235	8 0.024708 9999
2 169	19 20	2 169	0.287621 0.800139 0.846316 0.013547	0.042927 0.978244 0.941152 0.025525	-0.008922 0.984753 0.976919 -0.007687	-0.007906 0.984360 0.978767 -0.005009	-0.034446 0.947803 0.974303 -0.014249	-0.031991 0.976769 0.939641 -0.007944	-0.040313 0.841541 0.980577 -0.014415	-0.103523 0.929871 0.938796 -0.023090	0.018131 0.976732 0.976823 0.006309	-0.082549 0.901811 0.973549 -0.036779	-0.007272 0.962405 0.972264 0.003049	0.025782 0.953319 0.974062 0.003195	-0.000478 0.977743 0.980995 -0.003639	9 -0.022321 9999
2 170	19 20	2 170	0.309459 0.800139 0.826204 0.011423	-0.019725 0.978244 0.946217 -0.006442	-0.025593 0.984753 0.898109 -0.012120	-0.034039 0.984360 0.896493 -0.016757	-0.073874 0.947803 0.925843 0.001464	0.032244 0.976769 0.958792 0.007650	-0.053112 0.841541 0.971554 -0.009365	-0.027831 0.929871 0.970712 0.000115	0.005073 0.976732 0.978483 -0.008730	-0.042916 0.901811 0.972674 0.001007	0.033718 0.962405 0.968317 0.008397	-0.045526 0.953319 0.935157 0.012060	0.026152 0.977743 0.981809 0.019058	3 -0.013835 9999
2 171	19 19	2 171	0.320522 0.800139 0.777841 0.010011	0.000821 0.978244 0.961038 0.002279	0.024372 0.984753 0.925379 0.012626	0.030800 0.984360 0.921945 0.018403	-0.083932 0.947803 0.937534 -0.011885	0.012840 0.976769 0.974438 0.012412	-0.175680 0.841541 0.928777 -0.028238	-0.099068 0.929871 0.927074 0.003455	0.016682 0.976732 0.973064 0.007327	-0.073594 0.901811 0.969136 -0.009526	-0.009038 0.962405 0.960761 0.003016	-0.065023 0.953319 0.933691 -0.018838	0.005477 0.977743 0.975406 -0.001888	6 -0.016813 9999
2 172	19 20	2 172	0.299328 0.800139 0.819862 0.002868	0.036010 0.978244 0.927234 0.018874	0.019152 0.984753 0.974796 0.017521	0.007265 0.984360 0.974764 0.005327	-0.037451 0.947803 0.971651 0.002929	-0.013406 0.976769 0.970432 -0.018156	-0.023709 0.841541 0.968012 -0.003030	-0.018730 0.929871 0.974854 -0.011669	0.009643 0.976732 0.973258 0.000690	-0.086605 0.901811 0.960964 -0.017508	-0.039795 0.962405 0.959461 -0.024639	0.065359 0.953319 0.951995 0.019670	0.003850 0.977743 0.980550 -0.007778	11 0.007511 9999
2 173	19 20	2 173	0.284425 0.800139 0.747905 0.014426	0.021192 0.978244 0.945526 0.017404	-0.020024 0.984753 0.974082 -0.021755	-0.018062 0.984360 0.972925 -0.019868	0.126607 0.947803 0.887114 0.045685	-0.047649 0.976769 0.925258 -0.010928	0.130710 0.841541 0.948336 0.033606	0.012154 0.929871 0.971055 0.014009	0.002900 0.976732 0.966348 -0.008853	-0.091503 0.901811 0.948266 -0.011422	0.031941 0.962405 0.949806 0.000532	0.061318 0.953319 0.959846 0.020703	0.001950 0.977743 0.970363 -0.003606	4 0.025672 9999
2 174	19 20	2 174	0.343174 0.800139 0.811266 0.049362	-0.006224 0.978244 0.978351 0.001050	-0.011034 0.984753 0.974963 -0.006409	-0.010475 0.984360 0.975518 -0.005366	-0.077741 0.947803 0.944265 -0.012384	0.012160 0.976769 0.969072 0.001955	0.078069 0.841541 0.969328 0.027641	-0.030327 0.929871 0.974175 -0.009255	0.024231 0.976732 0.975366 0.008075	-0.086057 0.901811 0.964226 -0.015984	-0.081727 0.962405 0.912029 -0.011021	0.018493 0.953319 0.970652 -0.002406	-0.008140 0.977743 0.983036 -0.007315	0 0.049362 205
2 175	19 20	2 175	0.183194 0.800139 0.855905 -0.006032	0.031812 0.978244 0.925657 0.023123	-0.002955 0.984753 0.978403 -0.001718	-0.001338 0.984360 0.979123 -0.000503	-0.012467 0.947803 0.978079 -0.004585	-0.023588 0.976769 0.926708 0.001432	-0.086728 0.841541 0.968163 -0.018130	-0.065654 0.929871 0.935169 0.008297	0.012303 0.976732 0.967881 0.005679	-0.058580 0.901811 0.970534 -0.006606	0.021952 0.962405 0.964494 -0.003034	0.025951 0.953319 0.966016 -0.001714	0.001157 0.977743 0.963838 -0.001281	0 0.000000 9999
2 176	19 20	2 176	0.251052 0.800139 0.750990 -0.016627	0.008603 0.978244 0.954290 0.001299	0.013771 0.984753 0.877166 -0.000540	0.016943 0.984360 0.870791 -0.000942	-0.075489 0.947803 0.925737 -0.000400	-0.002736 0.976769 0.966484 -0.012162	-0.138816 0.841541 0.926068 0.005799	-0.104655 0.929871 0.906560 -0.009089	0.014276 0.976732 0.970317 0.001171	-0.056376 0.901811 0.967289 -0.006941	0.018918 0.962405 0.930477 -0.017208	-0.087484 0.953319 0.865840 0.000505	0.007171 0.977743 0.975888 0.001367	0 0.000000 9999
2 177	19 20	2 177	0.255335 0.800139 0.767715 0.029131	0.023157 0.978244 0.914156 0.011218	-0.002991 0.984753 0.980672 -0.004878	-0.002882 0.984360 0.980693 -0.007158	-0.051145 0.947803 0.948594 0.003990	-0.016140 0.976769 0.954872 0.000414	-0.109721 0.841541 0.957002 -0.019996	-0.089485 0.929871 0.921277 -0.008906	0.032488 0.976732 0.967977 0.015463	-0.078337 0.901811 0.963492 -0.015887	-0.068327 0.962405 0.860972 0.000843	0.039277 0.953319 0.958355 0.001081	0.006422 0.977743 0.977216 0.002244	0 0.029131 9999
2 178	19 13	2 178	0.177234 0.800139 0.857353 0.011872	0.015017 0.978244 0.875564 0.008160	-0.000757 0.984753 0.972036 0.001495	-0.000198 0.984360 0.975700 0.001989	0.011012 0.947803 0.970352 -0.005297	-0.025952 0.976769 0.903074 0.005605	-0.054143 0.841541 0.957726 0.013186	-0.069833 0.929871 0.909877 0.002874	0.014235 0.976732 0.973827 0.001550	-0.037363 0.901811 0.970025 0.006120	0.036968 0.962405 0.907535 -0.004460	0.044563 0.953319 0.912210 0.001036	0.006688 0.977743 0.893616 -0.005039	6 0.012512 9999
2 179	19 19	2 179	0.224794 0.800139 0.870093 0.013983	0.011452 0.978244 0.889732 -0.002978	-0.038498 0.984753 0.966056 -0.038639	-0.031870 0.984360 0.965734 -0.033516	0.005942 0.947803 0.978234 -0.001094	-0.030960 0.976769 0.932028 0.000461	-0.085050 0.841541 0.964633 -0.007545	-0.093105 0.929871 0.936041 -0.010674	0.011096 0.976732 0.971645 0.003635	-0.054230 0.901811 0.969510 -0.006875	0.040085 0.962405 0.959671 0.015716	0.063594 0.953319 0.952949 0.035779	0.006443 0.977743 0.978632 -0.001174	2 -0.023244 9999
2 180	19 19	2 180	0.201477 0.800139 0.895805 0.001982	-0.015533 0.978244 0.964196 -0.009734	0.000268 0.984753 0.966896 0.003015	0.000525 0.984360 0.966071 0.004272	-0.070079 0.947803 0.935766 0.002464	-0.031162 0.976769 0.936893 0.003546	-0.174502 0.841541 0.903931 -0.003546	-0.080029 0.929871 0.936574 0.001740	0.011450 0.976732 0.952902 -0.003202	-0.053704 0.901811 0.971842 0.000286	0.030603 0.962405 0.959043 -0.008010	0.055994 0.953319 0.878771 -0.001236	0.005151 0.977743 0.918963 0.002322	1 -0.004392 9999
2 181	19 17	2 181	0.246675 0.800139 0.874128 0.008066	-0.017821 0.978244 0.962950 -0.009935	0.001250 0.984753 0.989220 0.000780	0.001507 0.984360 0.969645 -0.005454	0.063519 0.947803 0.925979 -0.006506	0.011886 0.976769 0.957362 -0.006748	0.036346 0.841541 0.973070 0.002251	0.087453 0.929871 0.919211 -0.000281	0.023070 0.976732 0.966994 0.005786	0.104477 0.901811 0.949183 0.014560	0.021818 0.962405 0.960496 -0.002330	0.043943 0.953319 0.929075 0.000283	0.038551 0.977743 0.981982 0.032861	9 0.010837 9999
2 182	19 19	2 182	0.252317 0.800139 0.848060 -0.019984	0.019217 0.978244 0.976704 0.018075	0.001830 0.984753 0.986533 0.001671	0.002736 0.984360 0.980232 0.002954	0.035716 0.947803 0.962573 0.000576	0.006181 0.976769 0.975975 -0.008560	0.110788 0.841541 0.954885 0.007538	0.046235 0.929871 0.959067 -0.008176	0.017641 0.976732 0.968535 0.011109	0.058195 0.901811 0.968116 0.004015	0.012209 0.962405 0.971483 -0.009334	0.030916 0.953319 0.972797 0.005140	-0.009530 0.977743 0.977286 -0.002440	0 0.000000 9999
2 183	19 20	2 183	0.266343 0.800139 0.836331 0.007263	0.015169 0.978244 0.973556 0.009145	0.002900 0.984753 0.981659 0.002619	-0.003882 0.984360 0.979536 -0.005930	0.036517 0.947803 0.960475 -0.007479	-0.012296 0.976769 0.968388 0.002753	0.070694 0.841541 0.965155 -0.008478	0.015410 0.929871 0.979266 0.012300	0.004375 0.976732 0.981861 0.004687	0.004120 0.901811 0.979398 0.003075	0.013691 0.962405 0.977027 0.012505	0.018801 0.953319 0.976896 -0.012192	-0.010852 0.977743 0.982480 -0.015366	10 0.009530 9999
2 184	19 20	2 184	0.279967 0.800139 0.837470 0.007787	0.011030 0.978244 0.978639 0.012028	-0.006800 0.984753 0.978117 -0.001204	0.005710 0.984360 0.977451 0.011176	-0.069218 0.947803 0.944307 -0.011523	0.004027 0.976769 0.977026 0.014169	-0.012181 0.841541 0.979775 0.000777	-0.068650 0.929871 0.964879 -0.008892	0.021539 0.976732 0.974089 0.005271	-0.062484 0.901811 0.971486 -0.000156	-0.054181 0.962405 0.942515 -0.005935	-0.010938 0.953319 0.980287 -0.012530	-0.007707 0.977743 0.982228 -0.005603	4 -0.009473 9999
2 185	19 20	2 185	0.273105 0.800139 0.820261 -0.026904	0.005628 0.978244 0.972841 0.000184	0.005324 0.984753 0.973133 0.004631	0.004627 0.984360 0.972697 0.003377	-0.045872 0.947803 0.963914 -0.016383	-0.013483 0.976769 0.954120 0.007759	-0.017602 0.841541 0.977911 -0.003706	-0.066383 0.929871 0.951627 -0.006522	-0.005573 0.976732 0.973568 -0.021857	-0.049545 0.901811 0.973959 -0.003929	-0.032102 0.962405 0.953118 0.016248	0.015831 0.953319 0.973891 -0.000425	-0.014061 0.977743 0.982718 -0.018114	0 0.000000 9999
2 186	19 20	2 186	0.278147 0.800139 0.833200 0.001623	-0.006080 0.978244 0.974872 -0.004946	0.006822 0.984753 0.960320 0.012151	-0.003929 0.984360 0.961126 0.004237	-0.068796 0.947803 0.943714 -0.009967	-0.009017 0.976769 0.976166 -0.006217	-0.020375 0.841541 0.978174 -0.004344	-0.048830 0.929871 0.961766 -0.001676	0.001590 0.976732 0.976783 -0.013170	-0.044682 0.901811 0.976652 0.008077	-0.037879 0.962405 0.953689 0.004166	-0.025066 0.953319 0.976978 -0.008287	-0.028275 0.977743 0.979765 -0.032168	8 -0.004623 9999
2 187	19 18	2 187	0.240357 0.800139 0.886771 0.001870	-0.002507 0.978244 0.947207 0.013191	0.002583 0.984753 0.977050 -0.002073	0.002456 0.984360 0.977439 -0.000519	0.044900 0.947803 0.956519 -0.002339	0.034514 0.976769 0.956804 0.013250	0.022016 0.841541 0.970973 -0.011456	0.061075 0.929871 0.949470 -0.003694	0.012670 0.976732 0.976686 0.007896	0.063786 0.901811 0.960840 -0.010739	0.033442 0.962405 0.969960 0.021670	0.030299 0.953319 0.943836 -0.002671	0.027358 0.977743 0.974826 0.018930	10 0.006366 9999
2 188	19 20	2 188	0.257264 0.800139 0.858955 -0.001558	0.006801 0.978244 0.982314 -0.000771	0.001169 0.984753 0.975119 -0.002700	-0.008515 0.984360 0.978603 -0.011762	0.007634 0.947803 0.968853 -0.017299	-0.006707 0.976769 0.980108 -0.007686	0.117713 0.841541 0.952919 0.012158	0.015400 0.929871 0.967193 -0.020287	0.027296 0.976732 0.974453 0.017073	0.063108 0.901811 0.959153 -0.007581	0.004823 0.962405 0.974051 -0.014442	0.014233 0.953319 0.974088 -0.004928	-0.003410 0.977743 0.978612 -0.011161	0 0.000000 9999
2 189	19 10	2 189	0.155398 0.800139 0.915919 -0.008210	0.022585 0.978244 0.863291 0.016461	0.005096 0.984753 0.963381 0.002626	0.004753 0.984360 0.966989 0.003071	0.012995 0.947803 0.968916 -0.006645	-0.036248 0.976769 0.952801 -0.011296	-0.084959 0.841541 0.946736 0.018029	-0.052690 0.929871 0.953801 0.009287	0.020869 0.976732 0.935732 0.004130	-0.044827 0.901811 0.960849 0.007242	0.027581 0.962405 0.938443 -0.003810	0.042182 0.953319 0.910161 -0.010676	0.033225 0.977743 0.886479 0.001045	0 0.000000 9999
2 190	19 20	2 190	0.251707 0.800139 0.866414 -0.005055	-0.007529 0.978244 0.967984 0.004496	0.001290 0.984753 0.986099 0.002876	0.002024 0.984360 0.980758 0.000364	0.049527 0.947803 0.949718 -0.003742	0.010381 0.976769 0.980613 0.009874	0.148544 0.841541 0.930573 0.013094	0.083328 0.929871 0.923352 0.002482	0.024629 0.976732 0.967809 0.010611	0.100709 0.901811 0.936612 -0.004713	0.021891 0.962405 0.965915 -0.009224	0.034690 0.953319 0.949613 -0.001714	0.006842 0.977743 0.977459 -0.001393	0 0.000000 9999
2 191	19 20	2 191	0.316677 0.800139 0.792308 0.011089	-0.007901 0.978244 0.968067 -0.007742	-0.013655 0.984753 0.975965 -0.018406	-0.013865 0.984360 0.974289 -0.018854	0.044595 0.947803 0.958436 0.003827	0.024167 0.976769 0.974926 0.026291	0.186306 0.841541 0.893515 0.011356	0.071999 0.929871 0.950366 0.009787	0.022413 0.976732 0.956354 0.009264	0.133245 0.901811 0.930332 0.030970	0.042793 0.962405 0.966702 0.028204	0.061906 0.953319 0.955829 0.019041	0.003896 0.977743 0.973739 -0.004701	9 0.018532 9999
2 192	19 20	2 192	0.271447 0.800139 0.803917 0.002434	0.002158 0.978244 0.903751 -0.013114	-0.000128 0.984753 0.977426 -0.001502	0.001082 0.984360 0.976949 -0.000761	-0.077079 0.947803 0.932324 -0.014121	-0.040056 0.976769 0.949935 -0.009838	-0.149526 0.841541 0.923675 -0.011300	-0.127413 0.929871 0.905677 -0.031368	0.013601 0.976732 0.964944 -0.006589	-0.084814 0.901811 0.953828 -0.010100	-0.092486 0.962405 0.885921 -0.024962	0.050016 0.953319 0.939035 -0.005934	0.005930 0.977743 0.967723 -0.003215	7 -0.008738 9999
2 193	19 20	2 193	0.296426 0.800139 0.830995 0.006710	-0.017104 0.978244 0.915755 -0.004760	0.004637 0.984753 0.966554 0.003230	-0.004415 0.984360 0.949280 0.004175	0.056959 0.947803 0.939480 -0.009552	0.012559 0.976769 0.972941 0.013410	0.125831 0.841541 0.944155 0.003565	0.017168 0.929871 0.961113 -0.022877	-0.055330 0.976732 0.911507 -0.009380	-0.081970 0.901811 0.968331 -0.026480	0.026555 0.962405 0.973352 -0.003723	0.014121 0.953319 0.961830 -0.022063	0.005645 0.977743 0.969884 0.000053	9 -0.013330 9999
2 194	19 20	2 194	0.255985 0.800139 0.832500 -0.012803	0.007217 0.978244 0.899786 -0.007245	0.002682 0.984753 0.976487 0.001259	0.019605 0.984360 0.976419 0.017815	-0.024202 0.947803 0.970831 -0.011903	-0.042805 0.976769 0.922356 -0.003277	-0.095894 0.841541 0.954103 -0.015067	-0.092287 0.929871 0.930133 -0.002135	0.019628 0.976732 0.972486 0.009064	-0.064446 0.901811 0.963699 -0.005519	0.020869 0.962405 0.965588 -0.001812	0.035363 0.953319 0.961855 -0.002919	0.004522 0.977743 0.978288 0.000229	0 0.000000 9999
2 195	19 20	2 195	0.310597 0.800139 0.805329 0.009566	-0.017870 0.978244 0.971372 -0.012510	0.006556 0.984753 0.956791 0.014575	0.004780 0.984360 0.957329 0.015804	-0.040951 0.947803 0.961508 -0.003150	0.035991 0.976769 0.976347 0.037064	-0.010341 0.841541 0.979701 -0.000582	-0.005703 0.929871 0.974743 0.024007	0.016158 0.976732 0.977765 0.015905	-0.014108 0.901811 0.984191 0.015492	0.011036 0.962405 0.969672 0.023136	-0.009467 0.953319 0.967782 0.018727	-0.020496 0.977743 0.983650 -0.022232	7 0.015154 9999
2 196	19 20	2 196	0.316436 0.800139 0.815766 0.020651	0.037845 0.978244 0.942229 0.020455	-0.008448 0.984753 0.969729 -0.009017	-0.018379 0.984360 0.972209 -0.016652	-0.030123 0.947803 0.968928 -0.006910	-0.017253 0.976769 0.947785 0.004698	-0.053906 0.841541 0.976009 -0.010966	-0.097166 0.929871 0.946283 -0.023856	0.007524 0.976732 0.977752 -0.003888	-0.080274 0.901811 0.974194 -0.030468	-0.002006 0.962405 0.958276 0.016299	0.016336 0.953319 0.967603 -0.009763	0.023344 0.977743 0.978980 0.016325	9 -0.025084 9999
2 197	19 20	2 197	0.274585 0.800139 0.771306 0.007050	0.007914 0.978244 0.946064 0.002282	0.013029 0.984753 0.981294 0.011674	0.012759 0.984360 0.981224 0.009092	0.074538 0.947803 0.905616 -0.010730	-0.035275 0.976769 0.943261 -0.004908	0.097124 0.841541 0.962958 0.000639	-0.017742 0.929871 0.980028 -0.012466	0.026149 0.976732 0.970921 0.012343	-0.080445 0.901811 0.961866 -0.004698	0.020956 0.962405 0.965793 0.011411	0.051198 0.953319 0.966941 0.012715	0.002871 0.977743 0.979769 0.003560	11 0.009468 9999
2 198	19 20	2 198	0.333439 0.800139 0.817575 0.052068	-0.019453 0.978244 0.937188 -0.028412	-0.021396 0.984753 0.974145 -0.023576	-0.016144 0.984360 0.975035 -0.017801	-0.004700 0.947803 0.959159 0.009153	-0.023098 0.976769 0.970218 -0.018854	-0.069810 0.841541 0.969912 -0.019370	-0.036815 0.929871 0.969371 -0.016934	0.011335 0.976732 0.970424 -0.000284	-0.075724 0.901811 0.962413 -0.016750	0.000366 0.962405 0.960657 0.011055	0.045129 0.953319 0.968312 0.017768	0.005251 0.977743 0.969326 -0.000646	0 0.052068 172
2 199	19 20	2 199	0.324570 0.800139 0.810823 0.022509	-0.026868 0.978244 0.967192 -0.014388	-0.019656 0.984753 0.943109 -0.016982	-0.010145 0.984360 0.944912 -0.002306	-0.064636 0.947803 0.958720 -0.015174	-0.021374 0.976769 0.979715 -0.020025	-0.000806 0.841541 0.982641 -0.002830	-0.068972 0.929871 0.973512 -0.030352	0.020240 0.976732 0.979537 0.009491	-0.095232 0.901811 0.967241 -0.030068	-0.065164 0.962405 0.949816 -0.025218	-0.013150 0.953319 0.972307 -0.006810	-0.003747 0.977743 0.981320 -0.008527	7 -0.026138 9999
2 200	19 20	2 200	0.285750 0.800139 0.833484 -0.003052	0.006207 0.978244 0.972721 0.003033	0.009193 0.984753 0.979115 0.007031	0.011403 0.984360 0.979946 0.010432	-0.061135 0.947803 0.958374 -0.011930	-0.001891 0.976769 0.955655 0.007890	-0.109992 0.841541 0.954264 -0.007874	-0.062710 0.929871 0.948153 0.006308	0.013365 0.976732 0.980007 -0.000192	-0.045457 0.901811 0.970837 0.013110	-0.020772 0.962405 0.968558 -0.003597	0.013524 0.953319 0.976980 -0.002212	-0.007027 0.977743 0.978390 -0.012406	0 0.000000 9999
2 201	19 20	2 201	0.319147 0.800139 0.799706 -0.002512	0.007726 0.978244 0.976029 -0.002101	-0.026346 0.984753 0.975369 -0.023229	-0.028137 0.984360 0.976254 -0.024853	-0.058148 0.947803 0.958967 -0.015688	-0.027315 0.976769 0.937828 -0.003138	0.005046 0.841541 0.980022 0.006677	-0.083541 0.929871 0.926287 0.003419	0.005516 0.976732 0.974723 -0.010081	-0.058257 0.901811 0.974547 0.003740	-0.081452 0.962405 0.906185 -0.010164	0.046771 0.953319 0.964337 0.026355	0.003299 0.977743 0.976959 -0.012503	0 0.000000 9999
2 202	19 20	2 202	0.317127 0.800139 0.813305 0.007931	-0.018976 0.978244 0.953549 0.000543	-0.002095 0.984753 0.967379 -0.001280	-0.003866 0.984360 0.967843 -0.000544	-0.031777 0.947803 0.975734 -0.019504	-0.009496 0.976769 0.965722 -0.006257	0.050133 0.841541 0.971696 0.000279	-0.023190 0.929871 0.969649 0.005866	-0.043305 0.976732 0.960357 -0.016496	-0.042657 0.901811 0.975264 -0.005685	0.000327 0.962405 0.971585 0.003226	-0.032081 0.953319 0.973555 -0.035448	-0.014488 0.977743 0.977311 -0.011941	4 -0.012437 9999
2 203	19 20	2 203	0.311137 0.800139 0.828806 0.036646	0.009170 0.978244 0.967451 0.007901	-0.010809 0.984753 0.976456 -0.010799	-0.011204 0.984360 0.973402 -0.012460	-0.056047 0.947803 0.954718 -0.006303	-0.061413 0.976769 0.917295 -0.020314	-0.147272 0.841541 0.934778 -0.012227	-0.134451 0.929871 0.924217 -0.037817	0.009383 0.976732 0.964513 0.010529	-0.101758 0.901811 0.961019 -0.027890	0.063933 0.962405 0.951459 0.020338	0.041668 0.953319 0.946102 -0.014169	0.004460 0.977743 0.976390 -0.003841	7 -0.037227 444
2 204	19 20	2 204	0.301723 0.800139 0.816208 0.013522	0.012893 0.978244 0.900994 -0.003351	0.013826 0.984753 0.973909 0.016245	0.018131 0.984360 0.976223 0.019253	-0.018520 0.947803 0.968839 0.002996	-0.045694 0.976769 0.943998 -0.017781	-0.089417 0.841541 0.965666 -0.009950	-0.105660 0.929871 0.944151 -0.027705	0.014707 0.976732 0.970313 -0.003232	-0.068145 0.901811 0.973243 -0.017297	-0.012378 0.962405 0.967247 -0.013053	0.043567 0.953319 0.960312 0.017783	0.005201 0.977743 0.959315 0.005482	7 -0.019355 9999
2 205	19 20	2 205	0.310642 0.800139 0.826201 0.018516	-0.017205 0.978244 0.964452 -0.027118	0.026077 0.984753 0.972448 0.027432	0.021312 0.984360 0.971346 0.021051	0.020447 0.947803 0.957145 -0.020039	0.010890 0.976769 0.978755 0.001192	0.155888 0.841541 0.916724 -0.013440	0.040377 0.929871 0.955145 -0.017705	0.026188 0.976732 0.965015 0.008920	0.119014 0.901811 0.933572 0.003791	0.053501 0.962405 0.955198 0.014330	0.060652 0.953319 0.946829 0.022462	0.028619 0.977743 0.983863 0.020930	1 -0.022408 9999
2 206	19 20	2 206	0.290114 0.800139 0.817704 -0.003861	-0.011587 0.978244 0.881133 -0.000050	-0.005684 0.984753 0.976428 -0.006490	0.003836 0.984360 0.974952 -0.001474	0.064299 0.947803 0.934352 0.007456	-0.041588 0.976769 0.931295 -0.010429	0.184100 0.841541 0.901884 0.012059	-0.088467 0.929871 0.949554 -0.023452	-0.053931 0.976732 0.840448 -0.006354	-0.107891 0.901811 0.944776 -0.012135	0.047701 0.962405 0.951768 0.007954	0.047494 0.953319 0.939492 -0.002838	0.007393 0.977743 0.969102 -0.004912	0 0.000000 9999
2 207	19 20	2 207	0.262140 0.800139 0.836096 -0.021983	0.008938 0.978244 0.962317 0.012677	0.000306 0.984753 0.975439 0.000541	0.006740 0.984360 0.974655 0.007400	-0.057752 0.947803 0.948908 -0.002215	-0.029957 0.976769 0.964197 -0.013057	0.087996 0.841541 0.958482 0.004738	-0.031533 0.929871 0.972305 -0.002009	0.023604 0.976732 0.946283 0.003897	-0.089817 0.901811 0.949462 0.000714	-0.081537 0.962405 0.913074 -0.010168	0.057246 0.953319 0.914451 0.000973	0.004352 0.977743 0.978457 -0.000998	0 0.000000 9999
2 208	19 20	2 208	0.273960 0.800139 0.840154 -0.006447	-0.035044 0.978244 0.909130 -0.017764	-0.002444 0.984753 0.917047 0.011741	-0.013797 0.984360 0.914359 0.003918	-0.035150 0.947803 0.961355 -0.014946	0.000039 0.976769 0.973052 0.003886	0.034027 0.841541 0.961788 -0.016500	-0.016829 0.929871 0.953444 -0.022943	0.002333 0.976732 0.976084 -0.008882	-0.072270 0.901811 0.965447 -0.005674	0.018089 0.962405 0.967673 -0.002767	-0.048150 0.953319 0.942394 -0.001076	0.006585 0.977743 0.984112 0.002636	0 0.000000 9999
2 209	19 17	2 209	0.281074 0.800139 0.843488 -0.000235	0.004429 0.978244 0.973453 -0.001217	0.001355 0.984753 0.981098 -0.004043	0.002219 0.984360 0.977659 -0.003872	0.049685 0.947803 0.955684 0.005210	-0.006613 0.976769 0.978766 -0.012281	0.207445 0.841541 0.876891 0.006942	0.070047 0.929871 0.946650 0.009041	0.019887 0.976732 0.946214 -0.003034	0.140148 0.901811 0.915588 0.008666	0.044263 0.962405 0.959939 0.007162	0.083391 0.953319 0.830224 -0.001917	0.013835 0.977743 0.978522 0.009805	0 0.000000 9999
2 210	19 20	2 210	0.293033 0.800139 0.837137 0.020877	0.039569 0.978244 0.940511 0.023356	0.003793 0.984753 0.974755 -0.000445	0.003975 0.984360 0.977108 0.000561	-0.023441 0.947803 0.962796 0.014992	-0.017489 0.976769 0.973586 -0.008674	-0.064001 0.841541 0.973569 -0.012829	-0.057789 0.929871 0.951117 -0.013616	0.035313 0.976732 0.977987 0.025134	-0.084983 0.901811 0.966966 -0.019233	-0.061693 0.962405 0.921067 0.002344	0.065332 0.953319 0.956568 0.020978	0.002310 0.977743 0.975314 0.003964	8 0.022907 9999
2 211	19 20	2 211	0.300111 0.800139 0.817416 0.008388	-0.006951 0.978244 0.976550 -0.011322	-0.010729 0.984753 0.972587 -0.007082	-0.010994 0.984360 0.974059 -0.006563	-0.049700 0.947803 0.965402 -0.003865	-0.006905 0.976769 0.981156 -0.004063	-0.052638 0.841541 0.976618 -0.003579	-0.057983 0.929871 0.964595 -0.016213	-0.010420 0.976732 0.974123 0.004973	-0.082091 0.901811 0.972871 -0.027354	-0.037057 0.962405 0.968520 -0.006646	0.005116 0.953319 0.982597 0.000122	-0.013395 0.977743 0.967636 -0.006907	9 -0.015147 9999
2 212	19 19	2 212	0.270325 0.800139 0.847592 0.001886	-0.012140 0.978244 0.878738 0.006674	0.005441 0.984753 0.980086 0.001181	0.004978 0.984360 0.970332 0.000426	0.083964 0.947803 0.942818 0.026948	-0.037973 0.976769 0.941370 -0.011543	0.159901 0.841541 0.921834 -0.000373	-0.061189 0.929871 0.953131 -0.001171	-0.058152 0.976732 0.868058 -0.004772	-0.087400 0.901811 0.960032 -0.009212	0.032332 0.962405 0.957356 -0.011983	0.065801 0.953319 0.919476 -0.005367	0.002810 0.977743 0.976269 -0.006448	4 0.007129 9999
2 213	19 20	2 213	0.281158 0.800139 0.846042 0.013862	-0.016939 0.978244 0.954131 -0.007171	-0.015177 0.984753 0.946837 -0.016312	-0.015800 0.984360 0.944937 -0.013453	0.009448 0.947803 0.965216 0.000115	0.014911 0.976769 0.969961 -0.000366	0.029314 0.841541 0.977284 -0.006043	0.040941 0.929871 0.963347 0.003186	0.017351 0.976732 0.977466 -0.000091	0.036199 0.901811 0.978188 0.011369	0.032733 0.962405 0.974021 0.006394	-0.047094 0.953319 0.957880 -0.014270	-0.009497 0.977743 0.978006 -0.006196	2 -0.015037 9999
2 214	19 20	2 214	0.258268 0.800139 0.859439 0.003113	-0.008035 0.978244 0.976595 -0.016503	0.031800 0.984753 0.918178 0.021931	0.043952 0.984360 0.917803 0.029138	-0.063894 0.947803 0.925435 0.018161	0.018899 0.976769 0.981196 0.010651	-0.136513 0.841541 0.940172 0.002547	-0.112097 0.929871 0.921535 -0.020887	0.013886 0.976732 0.975420 -0.001855	-0.062815 0.901811 0.964334 0.003022	0.035188 0.962405 0.969957 0.007939	-0.071211 0.953319 0.928055 -0.009713	0.005332 0.977743 0.980660 -0.000435	7 -0.008064 9999
2 215	19 12	2 215	0.259581 0.800139 0.830210 0.013593	-0.010827 0.978244 0.713437 0.006705	0.002722 0.984753 0.974170 -0.000010	-0.014998 0.984360 0.818328 0.005397	0.111272 0.947803 0.815665 0.003479	0.036829 0.976769 0.913649 -0.002877	0.272176 0.841541 0.729228 0.000133	0.158885 0.929871 0.742315 0.001596	-0.065162 0.976732 0.609460 -0.003329	-0.141615 0.901811 0.914259 -0.015323	0.094121 0.962405 0.695363 -0.006600	0.084217 0.953319 0.864972 0.002221	0.011115 0.977743 0.970320 0.002932	9 -0.014432 9999
2 216	19 4	2 216	0.302227 0.800139 0.777355 0.006809	-0.012994 0.978244 0.795725 0.001902	0.022449 0.984753 0.801812 0.013664	0.028194 0.984360 0.697139 0.014521	0.168682 0.947803 0.669550 0.004621	0.023941 0.976769 0.949141 -0.000948	0.280577 0.841541 0.745774 0.007431	0.195943 0.929871 0.650338 -0.000823	0.076557 0.976732 0.516184 -0.005589	0.205833 0.901811 0.797022 -0.002992	0.138450 0.962405 0.559707 0.004254	0.176719 0.953319 0.545824 0.002385	0.007305 0.977743 0.979038 -0.000385	0 0.006809 9999
3 4	19 15	3 4	0.269938 0.869150 0.776013 0.027483	0.232732 0.900018 0.806320 0.029672	0.035355 0.980989 0.970321 0.027319	0.033022 0.981721 0.975288 0.032247	0.004947 0.972363 0.970750 -0.005351	0.262536 0.887268 0.818141 0.054183	0.075494 0.972957 0.946713 0.041346	0.251439 0.878992 0.838624 0.030740	0.026960 0.977993 0.958078 -0.003657	0.071222 0.944709 0.943663 -0.001816	0.036972 0.963201 0.918271 0.005930	0.134088 0.955010 0.898917 0.064390	0.008195 0.976791 0.980921 -0.005489	11 0.042067 -9
3 5	19 20	3 5	0.260450 0.869150 0.808675 0.050809	-0.034968 0.900018 0.978774 -0.009382	-0.016662 0.980989 0.972622 -0.010190	-0.019542 0.981721 0.972091 -0.012172	-0.051955 0.972363 0.939924 -0.017926	-0.090102 0.887268 0.958232 -0.015836	0.022858 0.972957 0.969781 0.007486	-0.010162 0.878992 0.982592 -0.021735	0.006253 0.977993 0.976634 -0.000075	0.028130 0.944709 0.972374 -0.008525	-0.025985 0.963201 0.962120 -0.005515	-0.013282 0.955010 0.974009 0.009975	-0.010696 0.976791 0.980732 -0.012194	0 0.050809 -9
3 6	19 20	3 6	0.223547 0.869150 0.839265 0.024475	0.006281 0.900018 0.981670 0.027894	-0.017499 0.980989 0.929581 -0.003579	-0.017865 0.981721 0.930732 -0.003919	-0.058497 0.972363 0.928576 -0.021243	-0.115136 0.887268 0.946507 -0.042609	0.034306 0.972957 0.910431 -0.007277	0.013599 0.878992 0.980537 -0.013759	0.008513 0.977993 0.977984 -0.010034	0.021025 0.944709 0.973876 -0.011709	0.024333 0.963201 0.968440 0.007917	-0.091289 0.955010 0.930736 -0.033804	0.003164 0.976791 0.980896 -0.006491	0 0.024475 9999
3 7	19 19	3 7	0.212617 0.869150 0.834239 -0.022633	0.172701 0.900018 0.900039 0.028373	-0.005040 0.980989 0.975135 -0.010061	-0.005641 0.981721 0.976905 -0.011821	-0.019094 0.972363 0.980083 -0.025192	-0.168751 0.887268 0.915323 -0.019621	0.009947 0.972957 0.979920 -0.003421	-0.112151 0.878992 0.950393 -0.010307	0.030207 0.977993 0.942979 -0.011363	0.050312 0.944709 0.969908 0.009505	0.026843 0.963201 0.963389 -0.005005	0.054297 0.955010 0.926921 -0.020428	0.009744 0.976791 0.960663 -0.004410	0 0.000000 9999
3 8	19 20	3 8	0.211443 0.869150 0.817262 -0.009184	-0.024157 0.900018 0.970790 0.013684	0.008699 0.980989 0.963612 0.002211	0.010412 0.981721 0.963105 0.003691	-0.061629 0.972363 0.923063 -0.022305	-0.030531 0.887268 0.967478 0.013751	0.020526 0.972957 0.968431 0.002403	0.068189 0.878992 0.967415 0.014028	0.006069 0.977993 0.974034 -0.006022	0.019878 0.944709 0.976683 -0.011325	-0.010609 0.963201 0.974815 -0.007013	-0.064771 0.955010 0.945253 -0.019708	0.004878 0.976791 0.976088 0.000483	0 0.000000 9999
3 9	19 20	3 9	0.225668 0.869150 0.849316 0.020828	0.028012 0.900018 0.978754 0.024493	-0.017388 0.980989 0.979962 -0.019863	-0.017271 0.981721 0.980912 -0.018723	-0.045133 0.972363 0.965311 -0.026750	0.031902 0.887268 0.962938 -0.004546	0.009201 0.972957 0.964296 -0.005844	0.052741 0.878992 0.965110 0.027037	0.022046 0.977993 0.976045 0.010274	0.007819 0.944709 0.977449 0.002941	0.001271 0.963201 0.974551 -0.007487	-0.010612 0.955010 0.978743 -0.014250	0.016901 0.976791 0.983536 0.009657	7 0.023730 9999
3 10	19 20	3 10	0.211043 0.869150 0.842949 -0.004329	0.099157 0.900018 0.953674 0.020481	-0.019245 0.980989 0.979695 -0.015803	-0.019688 0.981721 0.980829 -0.016394	-0.027766 0.972363 0.975258 -0.018561	0.102334 0.887268 0.957480 0.014040	0.018593 0.972957 0.972402 0.011259	0.114031 0.878992 0.952309 0.011154	-0.003417 0.977993 0.976890 -0.000573	0.040996 0.944709 0.973586 0.004036	-0.024761 0.963201 0.971011 -0.011299	0.039911 0.955010 0.976215 0.022243	-0.023580 0.976791 0.972840 -0.014927	0 0.000000 9999
3 11	19 20	3 11	0.228328 0.869150 0.819317 0.009319	0.001526 0.900018 0.979467 -0.002285	0.002798 0.980989 0.930209 0.013616	0.003667 0.981721 0.930169 0.013196	-0.026282 0.972363 0.932434 0.003583	-0.099613 0.887268 0.946754 -0.002973	0.058941 0.972957 0.926178 0.013495	0.005338 0.878992 0.980703 -0.003412	0.029429 0.977993 0.976977 0.012828	0.047673 0.944709 0.971278 0.003209	0.000004 0.963201 0.974564 -0.004307	-0.050437 0.955010 0.949834 -0.007652	0.120622 0.976791 0.974336 0.108893	6 0.011214 9999
3 12	19 20	3 12	0.199789 0.869150 0.842789 -0.007592	-0.140584 0.900018 0.921544 -0.014061	0.006460 0.980989 0.977868 0.007926	0.004766 0.981721 0.959759 -0.000061	0.013521 0.972363 0.938712 -0.018047	0.002210 0.887268 0.972651 0.004272	-0.047946 0.972957 0.951790 -0.016556	-0.043907 0.878992 0.971415 -0.011446	-0.045457 0.977993 0.913477 0.001928	0.043006 0.944709 0.967512 0.000671	0.011941 0.963201 0.970562 -0.007740	0.011313 0.955010 0.967415 -0.018826	0.019365 0.976791 0.982351 0.014021	0 0.000000 9999
3 13	19 18	3 13	0.186884 0.869150 0.868983 -0.000583	0.028373 0.900018 0.973609 -0.001217	-0.002490 0.980989 0.978775 -0.003785	-0.002536 0.981721 0.979030 -0.005647	-0.003810 0.972363 0.947488 0.012988	0.162022 0.887268 0.910990 0.011091	0.061856 0.972957 0.905009 0.010257	0.167945 0.878992 0.915222 0.023005	0.017403 0.977993 0.959912 -0.004028	0.065311 0.944709 0.960724 0.010548	0.041495 0.963201 0.956345 0.016398	0.032211 0.955010 0.972484 -0.009055	0.005934 0.976791 0.969071 0.002470	0 0.000000 9999
3 14	19 20	3 14	0.180346 0.869150 0.849662 -0.006649	-0.141648 0.900018 0.917659 -0.014325	-0.004062 0.980989 0.982847 -0.001524	0.019847 0.981721 0.945464 0.015254	0.012760 0.972363 0.966110 -0.003075	0.018069 0.887268 0.973816 -0.000862	-0.014218 0.972957 0.952590 0.017911	-0.029616 0.878992 0.977254 -0.001025	-0.044593 0.977993 0.901413 0.008624	0.091745 0.944709 0.930700 0.004873	0.004584 0.963201 0.975088 -0.011948	0.046431 0.955010 0.942213 -0.005607	0.007346 0.976791 0.984110 0.006406	0 0.000000 9999
3 15	19 20	3 15	0.252640 0.869150 0.801904 0.009686	-0.096749 0.900018 0.949871 -0.000530	-0.034144 0.980989 0.971244 -0.033283	-0.030185 0.981721 0.967588 -0.031986	-0.015253 0.972363 0.970738 -0.016691	-0.136512 0.887268 0.921694 0.005576	-0.000598 0.972957 0.963116 0.004347	-0.065748 0.878992 0.961812 -0.007068	0.013177 0.977993 0.972106 -0.004571	0.039811 0.944709 0.961900 -0.004086	-0.022078 0.963201 0.956996 -0.006121	0.071284 0.955010 0.930447 0.018103	-0.011774 0.976791 0.942365 0.016224	2 -0.017955 9999
3 16	19 19	3 16	0.181623 0.869150 0.879068 -0.005546	0.001302 0.900018 0.963131 -0.008271	-0.008723 0.980989 0.957789 -0.003484	-0.008347 0.981721 0.966938 -0.001755	0.012328 0.972363 0.960054 -0.006040	-0.076108 0.887268 0.961118 -0.004028	-0.028150 0.972957 0.955516 -0.003257	-0.102349 0.878992 0.941377 0.008097	0.021157 0.977993 0.951255 -0.004321	-0.036427 0.944709 0.959950 0.001700	0.011705 0.963201 0.967775 -0.010584	0.048707 0.955010 0.876558 -0.016645	0.006579 0.976791 0.983821 0.000678	0 0.000000 9999
3 17	19 20	3 17	0.232937 0.869150 0.806532 0.000323	0.068416 0.900018 0.949970 -0.018445	0.009397 0.980989 0.975908 0.011425	0.011547 0.981721 0.977387 0.014342	-0.025894 0.972363 0.959656 -0.006258	-0.009965 0.887268 0.976989 -0.017582	0.019763 0.972957 0.957540 -0.004688	0.046147 0.878992 0.961961 -0.012296	0.018372 0.977993 0.976717 0.006007	0.032548 0.944709 0.964854 -0.003365	-0.070927 0.963201 0.937790 -0.022126	0.018890 0.955010 0.961960 -0.003178	-0.014474 0.976791 0.980238 -0.017344	1 -0.002441 9999
3 18	19 20	3 18	0.215009 0.869150 0.859675 0.007599	-0.090442 0.900018 0.951723 -0.003284	-0.009052 0.980989 0.963545 -0.009084	-0.008854 0.981721 0.964296 -0.010356	0.034462 0.972363 0.889648 -0.000097	-0.110151 0.887268 0.951882 -0.007430	-0.003879 0.972957 0.958072 0.017115	-0.179187 0.878992 0.900197 -0.010660	0.011129 0.977993 0.969035 -0.012862	-0.086214 0.944709 0.927032 -0.002065	0.019049 0.963201 0.952218 -0.001656	0.080454 0.955010 0.918924 0.052430	0.003669 0.976791 0.977666 -0.000106	11 0.019960 9999
3 19	19 20	3 19	0.237973 0.869150 0.802078 0.012380	-0.046702 0.900018 0.969138 -0.016805	0.004646 0.980989 0.975863 0.001792	0.011160 0.981721 0.977357 0.008576	-0.044319 0.972363 0.964682 -0.018959	-0.015915 0.887268 0.979228 0.002716	-0.031090 0.972957 0.972512 -0.017681	-0.014328 0.878992 0.978752 -0.028176	0.000044 0.977993 0.978735 0.000937	0.016538 0.944709 0.979235 -0.001331	-0.045898 0.963201 0.948063 -0.000573	0.033132 0.955010 0.975463 0.016684	-0.004547 0.976791 0.979353 0.002998	7 -0.018677 9999
3 20	19 20	3 20	0.203523 0.869150 0.821294 -0.013073	-0.070041 0.900018 0.959842 -0.007650	0.004477 0.980989 0.974524 0.002722	0.010303 0.981721 0.974577 0.007015	0.018529 0.972363 0.973452 0.017096	0.038559 0.887268 0.970816 -0.005231	-0.021460 0.972957 0.976701 -0.005547	0.026387 0.878992 0.972418 0.002786	-0.026759 0.977993 0.968640 -0.007948	0.004068 0.944709 0.972404 -0.022385	-0.007020 0.963201 0.976031 0.008476	0.020101 0.955010 0.979462 0.019861	0.012767 0.976791 0.978450 0.014240	0 0.000000 9999
3 21	19 20	3 21	0.209057 0.869150 0.808474 -0.015110	-0.053794 0.900018 0.970827 -0.013037	0.019845 0.980989 0.930838 0.006095	0.016003 0.981721 0.933849 0.001921	-0.037036 0.972363 0.930868 -0.000513	-0.011151 0.887268 0.975167 -0.005998	0.025404 0.972957 0.979282 0.020231	0.050542 0.878992 0.966012 -0.019356	0.019884 0.977993 0.973749 0.005298	0.024831 0.944709 0.973222 -0.008255	-0.012904 0.963201 0.964162 0.004929	-0.031966 0.955010 0.955637 0.010468	-0.005823 0.976791 0.980627 -0.012911	0 0.000000 9999
3 22	19 20	3 22	0.220947 0.869150 0.823966 0.002190	0.075171 0.900018 0.958635 0.005692	0.011265 0.980989 0.979024 0.009388	0.007695 0.981721 0.977767 0.007248	-0.013777 0.972363 0.966089 0.004542	0.071519 0.887268 0.956919 -0.008649	0.035861 0.972957 0.981208 0.024228	0.095987 0.878992 0.943858 -0.017486	0.005218 0.977993 0.982997 -0.006910	0.022582 0.944709 0.976730 -0.010117	-0.031365 0.963201 0.938981 0.018662	0.028884 0.955010 0.971121 0.008550	-0.003768 0.976791 0.979211 -0.004233	6 0.007284 9999
3 23	19 20	3 23	0.228713 0.869150 0.797116 -0.016384	-0.084004 0.900018 0.964404 -0.015356	0.022335 0.980989 0.977001 0.023645	0.006780 0.981721 0.976180 0.010184	0.003553 0.972363 0.972214 0.009057	0.005382 0.887268 0.978275 -0.001389	0.001971 0.972957 0.977761 0.003922	0.021938 0.878992 0.983776 0.001295	-0.069057 0.977993 0.899711 -0.018984	0.037814 0.944709 0.970239 0.001491	0.037604 0.963201 0.970024 0.018853	0.035262 0.955010 0.972131 0.005333	-0.017978 0.976791 0.910894 0.013408	0 0.000000 9999
3 24	19 20	3 24	0.216419 0.869150 0.831262 -0.004416	-0.105065 0.900018 0.944524 0.001790	0.024294 0.980989 0.973529 0.020456	0.032879 0.981721 0.975803 0.031961	0.027884 0.972363 0.943685 -0.001844	-0.058437 0.887268 0.974884 -0.006238	-0.033784 0.972957 0.965499 -0.010621	-0.076663 0.878992 0.965128 -0.002180	-0.021355 0.977993 0.946591 0.011915	0.003226 0.944709 0.980710 -0.000201	-0.004048 0.963201 0.972343 -0.016754	0.002533 0.955010 0.975754 -0.005023	-0.008407 0.976791 0.983681 -0.009284	0 0.000000 9999
3 25	19 16	3 25	0.181219 0.869150 0.730544 0.026387	0.093960 0.900018 0.932099 0.031760	0.061282 0.980989 0.970251 0.056656	0.044366 0.981721 0.970500 0.038666	-0.000137 0.972363 0.828952 -0.011692	0.119368 0.887268 0.923705 0.006513	-0.050398 0.972957 0.941429 -0.015755	0.013731 0.878992 0.966986 0.010420	0.018022 0.977993 0.955290 -0.007900	0.103744 0.944709 0.898042 0.006812	0.040925 0.963201 0.911567 0.011659	0.005060 0.955010 0.870340 -0.064142	0.008049 0.976791 0.941456 -0.005157	0 0.026387 9999
3 26	19 19	3 26	0.226351 0.869150 0.841551 0.017040	0.146222 0.900018 0.897647 0.017721	-0.011262 0.980989 0.972162 -0.009782	-0.011412 0.981721 0.973223 -0.008943	0.004337 0.972363 0.977600 0.004286	0.142514 0.887268 0.938477 0.037264	0.028575 0.972957 0.954484 0.006110	0.130159 0.878992 0.944728 0.027884	0.015053 0.977993 0.975220 0.005292	0.037737 0.944709 0.964066 -0.002921	-0.006436 0.963201 0.953483 -0.014706	0.040730 0.955010 0.954802 0.012801	0.007774 0.976791 0.974648 0.010444	7 0.021798 9999
3 27	19 15	3 27	0.118833 0.869150 0.912665 -0.001972	0.149360 0.900018 0.898607 0.014927	0.000159 0.980989 0.983322 -0.003261	-0.000164 0.981721 0.982389 -0.002489	-0.001152 0.972363 0.972292 0.004960	0.090508 0.887268 0.934000 -0.001199	0.034410 0.972957 0.937208 0.002508	0.097095 0.878992 0.949420 0.005137	0.020806 0.977993 0.960416 -0.003821	0.038380 0.944709 0.964108 0.000152	0.014993 0.963201 0.955882 -0.013078	0.042207 0.955010 0.897084 -0.009699	0.003308 0.976791 0.989172 -0.004128	0 0.000000 9999
3 28	19 19	3 28	0.177643 0.869150 0.868616 -0.025992	0.063223 0.900018 0.952413 -0.004326	-0.008841 0.980989 0.914130 -0.010332	-0.005077 0.981721 0.947874 -0.003206	-0.038969 0.972363 0.943596 -0.019328	0.070460 0.887268 0.957769 -0.010583	0.006714 0.972957 0.962379 -0.005989	0.095810 0.878992 0.942080 -0.003385	-0.001074 0.977993 0.963004 -0.002209	0.047270 0.944709 0.959509 -0.001828	-0.044989 0.963201 0.924142 -0.000335	0.041289 0.955010 0.810887 -0.000155	0.004627 0.976791 0.983041 -0.000588	0 0.000000 9999
3 29	19 17	3 29	0.183277 0.869150 0.868802 0.012452	-0.069695 0.900018 0.956944 -0.000121	-0.024989 0.980989 0.957432 -0.016946	-0.033011 0.981721 0.965630 -0.027980	0.033077 0.972363 0.881708 0.014256	-0.118732 0.887268 0.941043 -0.022484	-0.012710 0.972957 0.961287 -0.000689	-0.176983 0.878992 0.883015 -0.009999	0.016759 0.977993 0.963655 -0.007369	-0.104838 0.944709 0.905325 -0.004416	0.010875 0.963201 0.930488 -0.007023	0.052874 0.955010 0.897806 0.024138	0.005644 0.976791 0.974259 -0.003039	3 -0.018666 9999
3 30	19 18	3 30	0.176371 0.869150 0.868220 -0.017808	-0.078786 0.900018 0.950583 0.010452	-0.001498 0.980989 0.965598 0.004465	-0.001590 0.981721 0.954511 0.004308	0.003793 0.972363 0.896041 -0.018315	0.001783 0.887268 0.981290 0.011448	-0.027810 0.972957 0.931127 0.014103	-0.144335 0.878992 0.898871 0.008555	0.007890 0.977993 0.971402 -0.003753	-0.077683 0.944709 0.908797 0.000209	0.005181 0.963201 0.935785 -0.016795	0.038970 0.955010 0.882338 -0.004096	0.004198 0.976791 0.981465 -0.003259	0 0.000000 9999
3 31	19 19	3 31	0.174881 0.869150 0.855739 -0.028828	0.054107 0.900018 0.964247 -0.009694	0.006224 0.980989 0.976457 0.003410	0.007814 0.981721 0.977746 0.006577	-0.039961 0.972363 0.967222 -0.027158	0.056174 0.887268 0.964807 0.009136	0.007536 0.972957 0.978116 -0.007147	0.071997 0.878992 0.948836 -0.002875	0.008769 0.977993 0.976967 0.002021	0.055026 0.944709 0.947770 0.003642	-0.048477 0.963201 0.933121 -0.000137	0.009923 0.955010 0.968460 -0.023558	0.008155 0.976791 0.979363 0.008289	0 0.000000 9999
3 32	19 20	3 32	0.181654 0.869150 0.868662 0.005559	-0.007547 0.900018 0.982824 -0.007667	-0.010219 0.980989 0.947530 -0.006074	-0.010028 0.981721 0.947312 -0.005077	-0.031099 0.972363 0.954142 -0.016711	-0.002565 0.887268 0.970146 -0.004176	0.025136 0.972957 0.937708 -0.008825	0.045272 0.878992 0.974784 0.002476	-0.007179 0.977993 0.979169 -0.017530	0.030628 0.944709 0.976316 0.000992	0.001441 0.963201 0.979160 -0.009750	-0.028501 0.955010 0.970091 -0.018100	-0.002491 0.976791 0.982725 -0.009981	8 -0.009872 9999
3 33	19 20	3 33	0.181320 0.869150 0.853025 -0.014571	-0.081077 0.900018 0.960062 -0.012042	0.019774 0.980989 0.931355 0.011341	0.018075 0.981721 0.933471 0.009635	-0.011326 0.972363 0.973959 -0.001855	0.022186 0.887268 0.977584 0.008650	-0.003625 0.972957 0.980277 0.001265	0.033625 0.878992 0.974009 0.003774	0.014592 0.977993 0.974497 -0.001232	0.023323 0.944709 0.981535 -0.006471	0.000412 0.963201 0.976329 0.012154	-0.049340 0.955010 0.968097 -0.022076	0.003111 0.976791 0.982618 -0.001814	0 0.000000 9999
3 34	19 19	3 34	0.221513 0.869150 0.850820 0.036064	-0.136163 0.900018 0.920196 -0.013632	0.006841 0.980989 0.972420 0.003074	-0.003710 0.981721 0.951699 -0.011435	-0.008707 0.972363 0.952145 -0.031707	0.041359 0.887268 0.972481 0.016050	-0.023872 0.972957 0.951720 0.006467	-0.018061 0.878992 0.973647 0.008736	-0.041298 0.977993 0.923074 0.001291	0.049213 0.944709 0.971429 0.026277	0.026470 0.963201 0.971221 0.013255	0.015419 0.955010 0.963587 -0.014987	0.009573 0.976791 0.978939 0.006069	0 0.036064 488
3 35	19 12	3 35	0.187429 0.869150 0.859451 0.008208	0.049319 0.900018 0.970781 0.012692	-0.013927 0.980989 0.891296 -0.008845	-0.002279 0.981721 0.989441 0.001435	-0.024540 0.972363 0.969133 -0.019175	0.042733 0.887268 0.948705 0.007773	-0.053830 0.972957 0.917238 -0.006348	-0.039145 0.878992 0.965846 -0.011528	0.010379 0.977993 0.970993 -0.005697	-0.090519 0.944709 0.935243 -0.023458	0.016149 0.963201 0.935726 -0.006031	0.089843 0.955010 0.634359 0.000109	0.004239 0.976791 0.984730 -0.005826	9 -0.013876 9999
3 36	19 19	3 36	0.150272 0.869150 0.905797 -0.003894	-0.087048 0.900018 0.954029 -0.007702	-0.000793 0.980989 0.936934 0.008505	-0.000914 0.981721 0.958043 0.002328	0.029477 0.972363 0.917968 0.002597	-0.095696 0.887268 0.952812 -0.011010	0.022481 0.972957 0.972968 0.022901	-0.147849 0.878992 0.923612 -0.013850	0.052587 0.977993 0.954941 0.036739	-0.068056 0.944709 0.948702 -0.006260	0.036687 0.963201 0.927162 0.016832	0.037892 0.955010 0.867423 0.002278	0.006945 0.976791 0.978756 -0.001720	0 0.000000 9999
3 37	19 17	3 37	0.128662 0.869150 0.905911 -0.017962	0.002313 0.900018 0.966536 0.000937	0.005862 0.980989 0.951461 0.007028	0.005810 0.981721 0.959506 0.008391	-0.016359 0.972363 0.965135 -0.015737	0.065774 0.887268 0.959040 0.006438	-0.032277 0.972957 0.956198 -0.009021	-0.009211 0.878992 0.974516 0.005688	0.016575 0.977993 0.961441 -0.002055	0.063615 0.944709 0.943327 -0.007349	-0.036764 0.963201 0.861074 -0.011901	0.030301 0.955010 0.871021 -0.006194	0.006806 0.976791 0.981009 -0.002342	0 0.000000 9999
3 38	19 17	3 38	0.180129 0.869150 0.824126 0.013625	0.126333 0.900018 0.905830 0.013087	0.018101 0.980989 0.976603 0.018067	0.018122 0.981721 0.976938 0.018605	0.018199 0.972363 0.977014 0.012122	-0.168244 0.887268 0.906191 -0.032809	-0.009843 0.972957 0.969456 -0.034913	-0.126196 0.878992 0.940303 -0.028327	0.017344 0.977993 0.950224 -0.002042	0.040902 0.944709 0.972703 -0.001296	0.030676 0.963201 0.932366 0.003506	0.053388 0.955010 0.927566 0.018219	0.009916 0.976791 0.959200 0.001160	6 -0.021810 9999
3 39	19 20	3 39	0.160196 0.869150 0.899841 0.002354	0.079822 0.900018 0.936761 0.003876	-0.041013 0.980989 0.972496 -0.035242	-0.040976 0.981721 0.971467 -0.033441	-0.004586 0.972363 0.970615 -0.009171	-0.121385 0.887268 0.942939 -0.006087	-0.008057 0.972957 0.977511 -0.015126	-0.107906 0.878992 0.946942 0.001116	0.010937 0.977993 0.973086 -0.000442	0.051660 0.944709 0.952114 0.003137	0.016854 0.963201 0.962572 -0.005708	0.036806 0.955010 0.961050 0.000521	0.004351 0.976791 0.978654 -0.001106	2 -0.009108 9999
3 40	19 20	3 40	0.177308 0.869150 0.756728 -0.002471	-0.074925 0.900018 0.938827 0.008147	0.020314 0.980989 0.975204 0.016233	0.019831 0.981721 0.980623 0.017673	0.040877 0.972363 0.971509 0.033979	-0.034901 0.887268 0.969942 0.015327	0.009298 0.972957 0.976426 0.007943	-0.040326 0.878992 0.967371 0.017906	-0.047706 0.977993 0.864795 0.017406	0.043359 0.944709 0.966375 0.000587	0.033104 0.963201 0.927099 0.010063	0.048367 0.955010 0.960744 0.018549	-0.023498 0.976791 0.870189 0.020004	0 0.000000 9999
3 41	19 20	3 41	0.151274 0.869150 0.735576 -0.005355	0.079938 0.900018 0.926709 -0.007601	-0.001407 0.980989 0.986865 0.003364	-0.001469 0.981721 0.986996 0.003516	-0.006754 0.972363 0.864587 -0.013920	0.104613 0.887268 0.921015 -0.011346	-0.044030 0.972957 0.971456 -0.031630	0.034369 0.878992 0.965219 -0.009685	0.016195 0.977993 0.957203 -0.009996	0.062812 0.944709 0.960809 0.006081	0.016102 0.963201 0.936796 -0.004175	0.026810 0.955010 0.972148 0.000011	0.005943 0.976791 0.970669 0.001577	0 0.000000 9999
3 42	19 20	3 42	0.200185 0.869150 0.862105 -0.000868	-0.029086 0.900018 0.972056 -0.013741	0.004488 0.980989 0.976263 0.004042	-0.002083 0.981721 0.978244 0.002506	0.028025 0.972363 0.967690 0.013724	-0.030911 0.887268 0.974778 -0.017828	-0.027842 0.972957 0.945383 0.010579	-0.081717 0.878992 0.964405 -0.025704	0.014873 0.977993 0.978244 0.020749	-0.032793 0.944709 0.961592 0.005894	0.015606 0.963201 0.971869 0.005562	0.002049 0.955010 0.973339 -0.011505	0.000732 0.976791 0.985578 -0.005138	0 0.000000 9999
3 43	19 20	3 43	0.211000 0.869150 0.813624 -0.014349	-0.007574 0.900018 0.979925 0.006545	0.006631 0.980989 0.974213 0.008005	0.014096 0.981721 0.974514 0.015364	-0.039715 0.972363 0.956796 -0.011965	0.025307 0.887268 0.978538 0.028290	0.012947 0.972957 0.981903 0.010436	0.067108 0.878992 0.975819 0.016653	-0.026871 0.977993 0.982207 -0.025095	0.021888 0.944709 0.973215 -0.010373	-0.051517 0.963201 0.942033 -0.008683	-0.001907 0.955010 0.978516 -0.003380	-0.001090 0.976791 0.976972 0.000027	0 0.000000 9999
3 44	19 20	3 44	0.230213 0.869150 0.817348 0.005543	0.051256 0.900018 0.972524 0.001979	0.012948 0.980989 0.984789 0.015433	0.014042 0.981721 0.984949 0.016619	-0.018529 0.972363 0.966870 0.000256	0.089019 0.887268 0.960894 0.013873	0.026092 0.972957 0.982860 0.017086	0.125343 0.878992 0.940749 0.011519	0.012515 0.977993 0.975247 -0.001952	0.047548 0.944709 0.973594 0.017843	-0.054281 0.963201 0.927831 -0.003030	0.033918 0.955010 0.973933 0.018615	0.013334 0.976791 0.979629 0.007058	11 0.010158 9999
3 45	19 20	3 45	0.213062 0.869150 0.806880 -0.015311	0.030221 0.900018 0.972273 -0.015476	0.002827 0.980989 0.978916 0.001617	0.002295 0.981721 0.979742 0.003472	-0.023116 0.972363 0.960940 0.001966	0.073456 0.887268 0.960514 -0.007851	0.006229 0.972957 0.980918 0.001479	0.098781 0.878992 0.946183 0.000590	0.004422 0.977993 0.979122 -0.007322	0.026921 0.944709 0.974852 0.001764	-0.054397 0.963201 0.927094 -0.004744	0.019463 0.955010 0.977289 0.003585	0.014379 0.976791 0.980684 0.009684	0 0.000000 9999
3 46	19 20	3 46	0.217745 0.869150 0.833461 0.002440	-0.100471 0.900018 0.954477 -0.016000	0.003615 0.980989 0.981057 0.005677	0.002990 0.981721 0.981685 -0.001033	0.048207 0.972363 0.935807 0.016815	-0.057593 0.887268 0.969578 0.003964	-0.037565 0.972957 0.967517 -0.011429	-0.099726 0.878992 0.950726 0.007143	-0.016239 0.977993 0.977855 -0.009973	-0.036466 0.944709 0.971379 -0.001648	0.023314 0.963201 0.973244 -0.001129	0.022219 0.955010 0.976719 -0.000649	0.011250 0.976791 0.980761 0.010566	4 0.006405 9999
3 47	19 20	3 47	0.229603 0.869150 0.809583 0.002036	-0.066001 0.900018 0.970672 -0.028375	0.004950 0.980989 0.948491 -0.003475	0.002947 0.981721 0.946744 -0.005295	-0.047916 0.972363 0.950244 -0.022834	-0.017449 0.887268 0.978609 -0.011150	0.003466 0.972957 0.979033 0.001753	0.017464 0.878992 0.975503 -0.021043	0.041676 0.977993 0.975392 0.026723	0.017476 0.944709 0.975833 -0.008971	-0.006778 0.963201 0.970422 0.007968	-0.039580 0.955010 0.963973 -0.001056	0.034385 0.976791 0.982924 0.030531	1 -0.007601 9999
3 48	19 20	3 48	0.190467 0.869150 0.851518 -0.002578	-0.009730 0.900018 0.980107 -0.010100	0.013454 0.980989 0.980585 0.009598	0.012722 0.981721 0.981677 0.008510	0.024813 0.972363 0.959970 0.010345	-0.024314 0.887268 0.974414 0.004322	-0.038557 0.972957 0.920314 0.009514	-0.111402 0.878992 0.940721 -0.012541	0.019081 0.977993 0.972435 0.003442	-0.079970 0.944709 0.920417 0.003558	0.003590 0.963201 0.966001 -0.019855	0.055223 0.955010 0.969492 0.020475	0.000115 0.976791 0.983643 -0.000448	0 0.000000 9999
3 49	19 20	3 49	0.222270 0.869150 0.819663 0.007086	-0.094119 0.900018 0.958883 -0.004670	0.019119 0.980989 0.929404 0.011953	0.022208 0.981721 0.936245 0.016840	-0.008654 0.972363 0.972092 0.001961	-0.014054 0.887268 0.979469 -0.018994	-0.000880 0.972957 0.977610 0.004885	-0.010637 0.878992 0.976039 -0.023864	0.007081 0.977993 0.975366 0.005074	-0.004480 0.944709 0.979495 -0.011975	0.014572 0.963201 0.974136 0.005063	-0.061118 0.955010 0.952616 -0.012430	0.011793 0.976791 0.982679 0.008856	7 -0.013004 9999
3 50	19 20	3 50	0.204229 0.869150 0.833990 0.003042	-0.035989 0.900018 0.965124 0.004809	-0.000795 0.980989 0.978222 0.003776	-0.001466 0.981721 0.977311 0.003758	0.015015 0.972363 0.939157 -0.009910	-0.074859 0.887268 0.964046 -0.004865	-0.008705 0.972957 0.970706 0.009458	-0.123152 0.878992 0.944915 -0.009621	0.017920 0.977993 0.971930 0.008352	-0.040273 0.944709 0.956263 0.005966	0.031205 0.963201 0.966837 0.006141	0.033200 0.955010 0.960703 -0.008079	0.016454 0.976791 0.978991 0.014917	4 -0.005491 9999
3 51	19 20	3 51	0.166273 0.869150 0.853234 -0.003782	0.133854 0.900018 0.915163 0.005407	-0.008004 0.980989 0.981779 -0.010860	-0.006849 0.981721 0.982055 -0.008161	0.010326 0.972363 0.978522 0.003159	0.121656 0.887268 0.922855 -0.017874	0.022661 0.972957 0.970846 0.003530	0.115311 0.878992 0.929801 0.001772	0.013443 0.977993 0.974985 0.001326	0.028785 0.944709 0.973604 -0.000490	0.026476 0.963201 0.965882 -0.003328	0.024345 0.955010 0.955513 -0.021024	0.001333 0.976791 0.978781 -0.003063	0 0.000000 9999
3 52	19 20	3 52	0.228422 0.869150 0.798163 -0.010349	0.026748 0.900018 0.971579 0.007226	-0.005103 0.980989 0.955787 0.001959	-0.004642 0.981721 0.956284 0.003761	-0.034230 0.972363 0.948574 -0.003962	-0.040277 0.887268 0.968954 -0.001163	0.016522 0.972957 0.954587 -0.000451	0.041915 0.878992 0.978292 0.008287	0.014503 0.977993 0.969438 0.003176	0.032503 0.944709 0.970111 0.000311	-0.065308 0.963201 0.951062 -0.027717	-0.032309 0.955010 0.957769 -0.006473	-0.000393 0.976791 0.980082 -0.006603	0 0.000000 9999
3 53	19 20	3 53	0.236353 0.869150 0.782617 -0.006942	-0.055329 0.900018 0.965700 0.002060	0.013429 0.980989 0.966399 0.005612	0.007175 0.981721 0.963451 -0.001239	-0.006460 0.972363 0.962369 -0.002745	-0.000106 0.887268 0.978318 0.006956	-0.007982 0.972957 0.966721 -0.011657	-0.004043 0.878992 0.955797 -0.004861	-0.057024 0.977993 0.906058 -0.005835	0.015295 0.944709 0.972580 -0.021006	0.017458 0.963201 0.971004 0.013364	0.037391 0.955010 0.962088 0.004805	-0.044606 0.976791 0.893007 -0.012898	0 0.000000 9999
3 54	19 20	3 54	0.239906 0.869150 0.779333 0.010801	0.077007 0.900018 0.966493 0.026882	-0.028777 0.980989 0.958053 -0.020209	-0.028419 0.981721 0.956282 -0.019637	-0.042006 0.972363 0.941742 -0.020211	0.086030 0.887268 0.948497 -0.011008	0.021407 0.972957 0.958888 0.002374	0.125229 0.878992 0.912610 -0.002266	0.039943 0.977993 0.977322 0.024705	0.049316 0.944709 0.962239 0.008045	-0.037392 0.963201 0.942808 0.003967	-0.002385 0.955010 0.973539 0.000698	-0.002820 0.976791 0.983417 -0.007415	8 0.016335 9999
3 55	19 20	3 55	0.204675 0.869150 0.814403 -0.017406	-0.059326 0.900018 0.964553 -0.010722	0.020196 0.980989 0.980000 0.020836	0.018138 0.981721 0.981974 0.019911	0.026769 0.972363 0.947287 -0.006672	-0.071078 0.887268 0.962149 0.000814	-0.035028 0.972957 0.966420 -0.013469	-0.127565 0.878992 0.935011 -0.018447	0.031146 0.977993 0.967615 0.015404	-0.084775 0.944709 0.935912 -0.027290	0.001496 0.963201 0.976529 -0.008090	0.006095 0.955010 0.975811 -0.013604	0.013176 0.976791 0.976869 0.013315	0 0.000000 9999
3 56	19 20	3 56	0.221660 0.869150 0.785793 -0.007491	0.027990 0.900018 0.974131 -0.010850	0.010377 0.980989 0.975569 0.002976	0.010155 0.981721 0.975957 0.005192	-0.029891 0.972363 0.953123 -0.005183	0.060183 0.887268 0.963489 -0.000602	0.019593 0.972957 0.978480 0.008313	0.105769 0.878992 0.947745 0.010625	0.023921 0.977993 0.981868 0.014131	0.075725 0.944709 0.970370 0.044563	-0.053569 0.963201 0.924716 -0.001107	0.021665 0.955010 0.974651 0.008421	0.005281 0.976791 0.980639 -0.000752	0 0.000000 9999
3 57	19 20	3 57	0.240695 0.869150 0.792340 0.028465	-0.005492 0.900018 0.976024 -0.002175	0.000576 0.980989 0.962139 -0.008768	-0.002253 0.981721 0.964082 -0.009484	-0.047000 0.972363 0.950098 -0.024945	0.015669 0.887268 0.977979 0.008407	-0.010468 0.972957 0.977026 -0.012833	0.055766 0.878992 0.967528 0.002912	-0.004138 0.977993 0.980101 -0.014513	0.008829 0.944709 0.972185 -0.019665	-0.048244 0.963201 0.947230 -0.017352	0.007951 0.955010 0.976486 0.012948	-0.015946 0.976791 0.980666 -0.014941	0 0.028465 9999
3 58	19 20	3 58	0.220843 0.869150 0.799427 0.008009	0.073623 0.900018 0.967532 0.017351	-0.018190 0.980989 0.976084 -0.012274	-0.022145 0.981721 0.977469 -0.012854	-0.034845 0.972363 0.961009 -0.015831	0.053712 0.887268 0.969066 -0.013972	-0.003994 0.972957 0.980954 -0.015054	0.086229 0.878992 0.952787 -0.006544	0.019419 0.977993 0.976331 0.006414	0.031403 0.944709 0.970644 -0.006321	-0.072390 0.963201 0.917099 -0.020182	0.029458 0.955010 0.976934 0.004301	-0.002771 0.976791 0.979745 -0.005882	4 -0.011260 9999
3 59	19 20	3 59	0.225432 0.869150 0.809023 -0.003236	0.028876 0.900018 0.977044 -0.002835	-0.003169 0.980989 0.943702 0.001987	-0.002507 0.981721 0.942966 0.003166	-0.030510 0.972363 0.940915 -0.001603	-0.066477 0.887268 0.957562 -0.017075	0.049058 0.972957 0.927250 0.008379	0.049208 0.878992 0.968678 -0.006717	0.004655 0.977993 0.972185 -0.014152	0.029518 0.944709 0.972401 -0.003640	-0.025176 0.963201 0.967245 -0.005432	-0.046494 0.955010 0.955790 -0.002571	-0.004523 0.976791 0.977419 -0.009882	0 0.000000 9999
3 60	19 20	3 60	0.204922 0.869150 0.827819 0.008603	0.094124 0.900018 0.957729 0.019479	-0.011721 0.980989 0.962489 -0.005691	-0.015704 0.981721 0.959737 -0.009731	-0.012215 0.972363 0.958472 -0.002598	0.023496 0.887268 0.972591 -0.006153	-0.001355 0.972957 0.951869 -0.026764	0.077846 0.878992 0.963774 -0.007815	0.000476 0.977993 0.974020 -0.013460	0.029399 0.944709 0.978093 -0.000683	-0.028510 0.963201 0.976430 -0.013590	-0.025853 0.955010 0.962297 -0.014571	0.010059 0.976791 0.977771 0.000837	6 -0.015174 9999
3 61	19 20	3 61	0.228139 0.869150 0.803236 -0.000493	0.105429 0.900018 0.950391 0.012627	-0.000181 0.980989 0.983388 0.002208	0.001375 0.981721 0.982375 0.004079	-0.041730 0.972363 0.968516 -0.030343	0.078111 0.887268 0.960976 0.008468	0.015740 0.972957 0.977549 0.005642	0.099667 0.878992 0.953973 0.004927	0.016251 0.977993 0.971908 0.000418	0.051163 0.944709 0.975556 0.022378	-0.040687 0.963201 0.931975 0.004885	0.014120 0.955010 0.976409 -0.010569	-0.008785 0.976791 0.985311 -0.008180	0 0.000000 9999
3 62	19 20	3 62	0.270941 0.869150 0.794264 0.031585	0.018147 0.900018 0.978081 0.002693	-0.016749 0.980989 0.955001 -0.008543	-0.016774 0.981721 0.950076 -0.007661	-0.030459 0.972363 0.941411 0.000692	-0.096928 0.887268 0.958400 -0.023623	0.041157 0.972957 0.946319 0.011668	0.011967 0.878992 0.980534 0.001022	0.005096 0.977993 0.972836 -0.004964	0.028857 0.944709 0.972542 -0.008645	0.021841 0.963201 0.975566 0.024257	-0.026359 0.955010 0.952195 0.010886	-0.015330 0.976791 0.979805 -0.016616	0 0.031585 9999
3 63	19 20	3 63	0.207738 0.869150 0.830846 -0.014605	-0.034061 0.900018 0.976596 -0.002857	0.016671 0.980989 0.973981 0.016782	0.017090 0.981721 0.974346 0.017469	-0.034933 0.972363 0.947028 -0.004653	-0.079864 0.887268 0.966022 -0.007106	-0.011860 0.972957 0.977567 -0.004809	-0.008590 0.878992 0.976450 -0.010606	0.035853 0.977993 0.976548 0.022486	0.023305 0.944709 0.969916 -0.002433	-0.063067 0.963201 0.917667 -0.004468	0.025008 0.955010 0.969630 -0.006422	0.003204 0.976791 0.978539 0.001626	0 0.000000 9999
3 64	19 20	3 64	0.233553 0.869150 0.816768 0.012002	0.029852 0.900018 0.972238 0.004800	-0.001151 0.980989 0.970937 0.002613	-0.003603 0.981721 0.972788 0.002343	-0.009666 0.972363 0.968979 0.005236	0.004407 0.887268 0.976782 -0.006975	0.013195 0.972957 0.979653 0.016973	0.008358 0.878992 0.979244 -0.005706	0.026410 0.977993 0.977593 0.011952	0.001346 0.944709 0.979581 -0.020421	-0.041643 0.963201 0.941433 0.004106	0.009579 0.955010 0.977883 0.008185	0.007422 0.976791 0.978979 -0.000031	9 -0.015655 9999
3 65	19 20	3 65	0.210515 0.869150 0.841486 0.006733	-0.089357 0.900018 0.949767 -0.004601	0.006417 0.980989 0.974562 0.003889	0.006684 0.981721 0.974578 0.005776	0.023208 0.972363 0.964331 0.003896	-0.029574 0.887268 0.978989 -0.015097	-0.018709 0.972957 0.964096 0.001892	-0.044993 0.878992 0.969259 0.003290	-0.008082 0.977993 0.970725 0.005580	0.006683 0.944709 0.980677 0.013466	0.031507 0.963201 0.975105 0.012047	-0.001490 0.955010 0.975016 0.006349	-0.017581 0.976791 0.980672 -0.020105	9 0.009522 9999
3 66	19 20	3 66	0.219057 0.869150 0.813560 0.009098	-0.090825 0.900018 0.964032 -0.030579	0.026537 0.980989 0.920374 0.011812	0.025765 0.981721 0.921815 0.010628	-0.044689 0.972363 0.911079 0.006217	-0.070724 0.887268 0.971066 -0.022211	0.010939 0.972957 0.974692 -0.001247	0.029183 0.878992 0.973616 -0.013917	0.020947 0.977993 0.972292 0.005034	0.020223 0.944709 0.971875 -0.007336	-0.006279 0.963201 0.971685 -0.009570	-0.057893 0.955010 0.941579 -0.003106	0.005177 0.976791 0.976351 -0.000674	1 -0.016680 9999
3 67	19 20	3 67	0.189269 0.869150 0.861514 -0.005909	0.007034 0.900018 0.979709 0.009926	0.024344 0.980989 0.975637 0.026396	0.022540 0.981721 0.975030 0.024408	-0.000158 0.972363 0.966344 -0.015594	-0.037201 0.887268 0.981155 -0.014521	-0.042216 0.972957 0.936664 0.000901	-0.085983 0.878992 0.961497 -0.011105	0.007359 0.977993 0.971226 -0.010590	-0.067394 0.944709 0.932269 0.009110	0.019863 0.963201 0.968917 0.001442	0.025440 0.955010 0.970256 0.005649	-0.010924 0.976791 0.979277 -0.018802	0 0.000000 9999
3 68	19 20	3 68	0.212819 0.869150 0.827170 0.001310	-0.083990 0.900018 0.964485 -0.039486	0.005750 0.980989 0.937133 -0.000720	0.005357 0.981721 0.937389 -0.001268	-0.032413 0.972363 0.920636 0.006621	-0.075095 0.887268 0.970226 -0.017266	0.024795 0.972957 0.953192 -0.001722	0.043791 0.878992 0.968301 -0.000245	0.021940 0.977993 0.978064 0.006938	0.034362 0.944709 0.968511 0.003005	0.023878 0.963201 0.972602 0.014368	-0.062545 0.955010 0.947510 -0.009609	0.022403 0.976791 0.976334 0.015127	1 -0.007192 9999
3 69	19 20	3 69	0.231999 0.869150 0.821200 0.019776	-0.121632 0.900018 0.938038 -0.007633	0.011358 0.980989 0.921002 0.000144	0.013200 0.981721 0.922021 0.003132	-0.034933 0.972363 0.925471 0.001965	-0.061186 0.887268 0.977043 -0.009520	0.000578 0.972957 0.978667 -0.010647	0.028451 0.878992 0.979296 -0.005879	0.005614 0.977993 0.979700 -0.007596	0.054837 0.944709 0.972465 0.022277	0.009098 0.963201 0.972016 -0.014626	-0.079121 0.955010 0.931176 -0.005519	-0.000294 0.976791 0.979803 -0.007552	9 0.020989 9999
3 70	19 20	3 70	0.220519 0.869150 0.848923 0.010784	-0.028866 0.900018 0.970585 0.022808	-0.025676 0.980989 0.981386 -0.024065	-0.017690 0.981721 0.979519 -0.015886	0.009201 0.972363 0.948512 -0.016335	-0.028166 0.887268 0.981683 -0.001497	-0.061433 0.972957 0.941848 -0.022264	-0.144118 0.878992 0.933353 -0.015967	0.017909 0.977993 0.976293 0.003781	-0.073269 0.944709 0.941041 -0.008489	0.015278 0.963201 0.976376 -0.003069	0.022804 0.955010 0.980145 0.005011	-0.012522 0.976791 0.980949 -0.017930	2 -0.016110 9999
3 71	19 20	3 71	0.219405 0.869150 0.835092 -0.000735	-0.051044 0.900018 0.969868 0.008308	0.000336 0.980989 0.979569 0.002893	0.000872 0.981721 0.981380 0.001869	0.044078 0.972363 0.933984 0.015497	-0.024523 0.887268 0.979567 0.011896	-0.037372 0.972957 0.943282 0.001840	-0.123533 0.878992 0.922508 0.007780	0.004532 0.977993 0.975609 -0.004556	-0.045399 0.944709 0.946734 0.012341	0.005668 0.963201 0.974691 -0.014966	0.045530 0.955010 0.972823 0.017736	-0.005156 0.976791 0.981493 -0.013194	0 0.000000 9999
3 72	19 20	3 72	0.228451 0.869150 0.838615 0.024082	-0.048531 0.900018 0.974785 -0.012974	0.005696 0.980989 0.980379 0.003045	0.007710 0.981721 0.980910 0.006019	0.044176 0.972363 0.956745 0.018175	-0.032703 0.887268 0.977457 0.001360	-0.028824 0.972957 0.950561 0.005500	-0.096559 0.878992 0.948243 -0.000951	0.023823 0.977993 0.968171 0.015436	-0.045254 0.944709 0.950113 0.006497	0.019406 0.963201 0.970371 0.005844	0.023133 0.955010 0.979651 0.010603	-0.004419 0.976791 0.983664 -0.007365	0 0.024082 9999
3 73	19 20	3 73	0.208095 0.869150 0.825286 -0.003183	-0.072862 0.900018 0.963774 -0.000664	-0.002037 0.980989 0.973603 -0.007650	-0.005500 0.981721 0.975550 -0.010963	0.005576 0.972363 0.976896 0.003278	-0.044263 0.887268 0.976698 -0.003262	0.007945 0.972957 0.977084 0.002154	-0.024540 0.878992 0.976986 0.007300	-0.060576 0.977993 0.877719 -0.007053	0.066525 0.944709 0.966527 0.023455	0.021764 0.963201 0.963153 -0.001052	0.037062 0.955010 0.969810 0.014473	-0.052056 0.976791 0.894405 -0.013509	0 0.000000 9999
3 74	19 20	3 74	0.182044 0.869150 0.896614 0.029561	0.011443 0.900018 0.980246 -0.007588	-0.007917 0.980989 0.978346 -0.011435	-0.010658 0.981721 0.978844 -0.013140	-0.009620 0.972363 0.964368 -0.000472	0.103846 0.887268 0.957030 0.022333	0.032636 0.972957 0.953521 -0.001738	0.116543 0.878992 0.954109 0.017572	0.020124 0.977993 0.976894 0.005793	0.033644 0.944709 0.975373 0.000015	0.021103 0.963201 0.970991 0.002156	0.018388 0.955010 0.974220 0.004832	0.017294 0.976791 0.979295 0.010291	0 0.029561 9999
3 75	19 20	3 75	0.198542 0.869150 0.833613 -0.016653	0.023946 0.900018 0.979984 0.011540	-0.012432 0.980989 0.974940 -0.013312	-0.012640 0.981721 0.975001 -0.012463	-0.028279 0.972363 0.959906 -0.007379	0.051482 0.887268 0.970012 -0.005144	0.001351 0.972957 0.978755 -0.005459	0.089271 0.878992 0.954544 -0.012781	0.023919 0.977993 0.978010 0.011293	0.031335 0.944709 0.976029 -0.001159	-0.040201 0.963201 0.941924 0.003920	-0.003802 0.955010 0.978246 -0.003693	-0.022707 0.976791 0.979550 -0.027345	0 0.000000 9999
3 76	19 20	3 76	0.195363 0.869150 0.871563 0.004000	-0.120069 0.900018 0.929981 -0.015053	-0.016355 0.980989 0.976599 -0.018303	-0.025159 0.981721 0.974290 -0.022573	0.008426 0.972363 0.964832 0.009605	0.147612 0.887268 0.933250 0.029843	-0.041135 0.972957 0.939064 0.001018	0.117716 0.878992 0.943158 0.018173	-0.040676 0.977993 0.898198 0.011267	0.046311 0.944709 0.962634 0.000082	0.016618 0.963201 0.964311 0.001878	0.040509 0.955010 0.966530 0.014484	-0.001968 0.976791 0.982450 -0.007802	3 -0.009502 9999
3 77	19 20	3 77	0.217139 0.869150 0.819710 -0.011419	0.014717 0.900018 0.978979 -0.022034	0.032502 0.980989 0.976833 0.027231	0.029653 0.981721 0.977363 0.024899	-0.024270 0.972363 0.968501 -0.007470	0.124729 0.887268 0.934240 0.009139	-0.008837 0.972957 0.982490 -0.012813	0.128931 0.878992 0.936874 0.009116	0.022600 0.977993 0.980308 0.008413	0.040877 0.944709 0.970444 0.007619	-0.041681 0.963201 0.915866 0.008554	0.022981 0.955010 0.970904 -0.004885	0.014885 0.976791 0.978230 0.009548	0 0.000000 9999
3 78	19 20	3 78	0.211541 0.869150 0.821127 0.000181	0.036877 0.900018 0.972816 -0.006222	-0.007493 0.980989 0.972092 -0.011718	-0.008266 0.981721 0.974566 -0.013689	-0.041134 0.972363 0.951917 -0.010027	0.086640 0.887268 0.968471 0.023389	0.027819 0.972957 0.965540 0.006144	0.110631 0.878992 0.947962 0.014078	0.025514 0.977993 0.972618 0.009523	0.029753 0.944709 0.971380 -0.010138	-0.016060 0.963201 0.962822 0.005380	-0.007016 0.955010 0.979517 -0.011709	0.009983 0.976791 0.985438 0.003371	7 0.001596 9999
3 79	19 20	3 79	0.224836 0.869150 0.813669 0.003241	0.048760 0.900018 0.977197 0.008401	0.029413 0.980989 0.975286 0.025027	0.027355 0.981721 0.976097 0.024014	-0.023428 0.972363 0.955814 0.004472	0.098462 0.887268 0.967281 0.037418	0.039268 0.972957 0.977720 0.025717	0.110748 0.878992 0.947738 0.018706	0.011837 0.977993 0.979633 -0.000788	0.036432 0.944709 0.969467 0.003373	-0.050054 0.963201 0.911299 0.004802	0.054873 0.955010 0.975457 0.043458	0.006792 0.976791 0.980696 0.008949	11 0.011868 9999
3 80	19 20	3 80	0.242876 0.869150 0.827752 0.024671	0.053576 0.900018 0.974199 0.002154	-0.013505 0.980989 0.981825 -0.008566	-0.013392 0.981721 0.982512 -0.010833	-0.005473 0.972363 0.973378 0.008655	0.086771 0.887268 0.972952 0.040274	-0.024168 0.972957 0.970279 -0.010727	0.069214 0.878992 0.980657 0.037244	0.033291 0.977993 0.976438 0.014568	0.011078 0.944709 0.976883 -0.018814	-0.061761 0.963201 0.901153 -0.000543	0.028907 0.955010 0.970428 -0.003546	0.005899 0.976791 0.979184 -0.000999	7 0.030312 9999
3 81	19 20	3 81	0.227959 0.869150 0.825673 0.004096	-0.110774 0.900018 0.958317 -0.031106	0.005531 0.980989 0.973253 0.003050	0.005107 0.981721 0.976588 0.003712	0.010848 0.972363 0.969041 -0.005416	-0.045347 0.887268 0.975192 -0.002718	-0.015728 0.972957 0.977007 -0.003501	-0.034578 0.878992 0.973218 -0.006471	-0.027175 0.977993 0.970552 -0.008544	-0.009017 0.944709 0.982206 -0.023749	0.006194 0.963201 0.977467 -0.008264	-0.003116 0.955010 0.977954 -0.009048	-0.012170 0.976791 0.963889 0.002595	1 -0.011288 9999
3 82	19 20	3 82	0.230155 0.869150 0.819001 -0.003165	0.001137 0.900018 0.981114 -0.016125	-0.010402 0.980989 0.964547 -0.000245	-0.010373 0.981721 0.963467 -0.001304	-0.035169 0.972363 0.950364 -0.006892	0.030982 0.887268 0.978451 0.004717	0.028348 0.972957 0.968709 0.007470	0.089357 0.878992 0.952883 -0.006462	0.008216 0.977993 0.977614 0.001283	0.031291 0.944709 0.968270 -0.000584	-0.030710 0.963201 0.960274 -0.000764	-0.002104 0.955010 0.978718 0.009279	0.006597 0.976791 0.982505 0.002626	0 0.000000 9999
3 83	19 20	3 83	0.232117 0.869150 0.841240 0.014943	0.045234 0.900018 0.971941 0.010570	0.007888 0.980989 0.973181 0.011254	0.007525 0.981721 0.977827 0.009400	-0.042128 0.972363 0.961734 -0.020314	0.127005 0.887268 0.944979 0.013660	0.005090 0.972957 0.978540 0.002360	0.136959 0.878992 0.937782 0.012311	0.007267 0.977993 0.970981 -0.007485	0.044696 0.944709 0.967477 -0.005751	-0.042577 0.963201 0.926205 0.004589	0.039386 0.955010 0.958466 -0.005189	-0.009421 0.976791 0.983648 -0.014689	4 -0.017423 9999
3 84	19 18	3 84	0.165455 0.869150 0.830843 -0.002747	0.050821 0.900018 0.962310 0.002262	-0.006613 0.980989 0.905547 0.002764	-0.005488 0.981721 0.903978 0.001864	-0.016366 0.972363 0.898630 0.002179	-0.076912 0.887268 0.953446 0.008895	0.044757 0.972957 0.912086 -0.001893	0.157161 0.878992 0.886558 0.002017	0.014767 0.977993 0.961611 0.001788	0.047898 0.944709 0.963012 0.001609	0.019530 0.963201 0.942519 -0.010888	-0.082968 0.955010 0.897885 -0.002798	0.006338 0.976791 0.977077 0.001909	0 0.000000 9999
3 85	19 19	3 85	0.201768 0.869150 0.845807 -0.006650	-0.072477 0.900018 0.958595 0.001466	-0.000573 0.980989 0.985083 0.002230	0.013346 0.981721 0.971966 0.015723	0.026987 0.972363 0.923891 0.009627	-0.015099 0.887268 0.977748 -0.008921	-0.037515 0.972957 0.930751 0.001123	-0.170697 0.878992 0.893180 -0.008385	0.021687 0.977993 0.959384 0.007289	-0.065062 0.944709 0.935760 0.007090	0.001031 0.963201 0.948526 -0.021416	0.030174 0.955010 0.965790 -0.001882	0.004782 0.976791 0.977943 -0.000400	0 0.000000 9999
3 86	19 18	3 86	0.161946 0.869150 0.902464 0.027140	0.056313 0.900018 0.949784 -0.009489	0.001293 0.980989 0.972552 0.002050	-0.000381 0.981721 0.973693 0.000465	-0.007353 0.972363 0.982961 -0.002825	-0.140079 0.887268 0.947991 -0.036849	0.020473 0.972957 0.971356 0.000758	-0.118946 0.878992 0.960081 -0.041601	0.028359 0.977993 0.927490 0.005452	0.051007 0.944709 0.958232 -0.005266	0.005377 0.963201 0.965491 -0.015847	0.043669 0.955010 0.901470 0.003676	-0.004227 0.976791 0.973380 0.003380	7 -0.033601 593
3 87	19 20	3 87	0.176032 0.869150 0.873441 -0.003967	-0.075385 0.900018 0.960274 -0.003497	0.004351 0.980989 0.954700 0.006577	0.001723 0.981721 0.960610 0.006708	0.023923 0.972363 0.895606 -0.004563	-0.104905 0.887268 0.952413 -0.009987	0.001553 0.972957 0.960577 0.000881	-0.164966 0.878992 0.905274 -0.024385	0.015977 0.977993 0.959405 0.002534	-0.090534 0.944709 0.948614 -0.026556	0.032482 0.963201 0.965783 0.019838	0.036195 0.955010 0.942270 -0.000644	0.008345 0.976791 0.984892 0.003617	0 0.000000 9999
3 88	19 19	3 88	0.203746 0.869150 0.871813 0.013076	-0.099501 0.900018 0.955697 -0.015131	0.000021 0.980989 0.963234 0.001547	0.002021 0.981721 0.969079 0.001833	0.031451 0.972363 0.906458 -0.004248	-0.092966 0.887268 0.965097 -0.029645	-0.004622 0.972957 0.964576 0.005486	-0.184840 0.878992 0.899553 -0.032648	0.029638 0.977993 0.969416 0.011437	-0.084418 0.944709 0.942232 -0.020414	0.020611 0.963201 0.951075 0.004843	0.039412 0.955010 0.922709 0.004671	0.004365 0.976791 0.976994 0.003316	7 -0.020662 9999
3 89	19 20	3 89	0.194662 0.869150 0.866959 0.002425	-0.097905 0.900018 0.954949 -0.020894	0.022299 0.980989 0.909643 0.012535	0.020407 0.981721 0.908209 0.011101	-0.045753 0.972363 0.924995 -0.006782	-0.043849 0.887268 0.970214 0.005784	0.015551 0.972957 0.978626 -0.002983	0.085287 0.878992 0.950528 -0.000162	0.023823 0.977993 0.979695 0.012899	0.021749 0.944709 0.969563 -0.012672	0.017245 0.963201 0.973803 -0.006696	-0.075025 0.955010 0.930011 -0.006520	0.020111 0.976791 0.982757 0.018506	1 -0.007118 9999
3 90	19 19	3 90	0.161596 0.869150 0.900452 0.007010	-0.095862 0.900018 0.955469 -0.029345	0.000404 0.980989 0.961300 -0.000869	-0.000030 0.981721 0.974107 -0.000326	0.037279 0.972363 0.933822 0.011562	-0.088562 0.887268 0.955181 0.003376	0.002651 0.972957 0.973509 0.011585	-0.133907 0.878992 0.924845 -0.002833	0.010544 0.977993 0.971175 -0.010268	-0.079232 0.944709 0.942013 -0.008018	0.049070 0.963201 0.970894 0.029519	0.034868 0.955010 0.892548 -0.000943	0.006605 0.976791 0.980946 -0.005652	10 0.014385 9999
3 91	19 20	3 91	0.205541 0.869150 0.842257 0.000528	-0.010619 0.900018 0.975140 -0.018780	-0.026081 0.980989 0.953852 -0.018337	-0.025866 0.981721 0.955073 -0.016946	-0.033580 0.972363 0.947370 -0.009414	-0.034635 0.887268 0.975412 -0.003074	0.019584 0.972957 0.951882 -0.006188	0.044785 0.878992 0.974535 -0.011567	0.016227 0.977993 0.980419 0.001020	0.029181 0.944709 0.976413 -0.007815	-0.014844 0.963201 0.976557 -0.009807	-0.041399 0.955010 0.962957 -0.008381	0.010722 0.976791 0.981134 0.007595	1 -0.003149 9999
3 92	19 20	3 92	0.198585 0.869150 0.850464 -0.006527	-0.092204 0.900018 0.961591 -0.023982	0.016852 0.980989 0.947285 0.009093	0.018241 0.981721 0.947881 0.012504	-0.025566 0.972363 0.930110 0.013877	-0.076151 0.887268 0.964189 -0.007424	0.047394 0.972957 0.970932 0.031297	0.014644 0.878992 0.979702 -0.008417	0.012028 0.977993 0.979744 -0.002136	0.049165 0.944709 0.976943 0.018950	0.032626 0.963201 0.970083 0.023898	-0.066092 0.955010 0.938194 -0.005328	0.008648 0.976791 0.982180 0.005596	0 0.000000 9999
3 93	19 20	3 93	0.187288 0.869150 0.887405 0.009904	0.015072 0.900018 0.980268 -0.002399	-0.012503 0.980989 0.960945 -0.009543	-0.012395 0.981721 0.962997 -0.008832	-0.007397 0.972363 0.968813 0.009348	0.123386 0.887268 0.934698 0.004848	0.048526 0.972957 0.948808 0.016841	0.114024 0.878992 0.944760 0.002628	0.004685 0.977993 0.979424 -0.004893	0.028141 0.944709 0.978646 -0.002450	0.035866 0.963201 0.973264 0.014738	0.060036 0.955010 0.970588 0.024193	-0.002290 0.976791 0.977218 -0.008554	11 0.015479 9999
3 94	19 20	3 94	0.208588 0.869150 0.840528 -0.001375	-0.005109 0.900018 0.971691 -0.002132	0.000301 0.980989 0.982592 -0.000479	0.000292 0.981721 0.982595 -0.000151	0.026580 0.972363 0.957778 0.007368	-0.037285 0.887268 0.976251 -0.004307	-0.033857 0.972957 0.947729 0.005472	-0.113429 0.878992 0.942590 0.007579	0.005199 0.977993 0.976617 -0.004276	-0.056186 0.944709 0.949603 0.009261	0.035099 0.963201 0.970084 0.015377	0.020583 0.955010 0.971087 -0.008143	0.004196 0.976791 0.984558 -0.001529	0 0.000000 9999
3 95	19 20	3 95	0.209704 0.869150 0.834900 -0.006913	-0.007612 0.900018 0.983406 -0.011078	-0.009460 0.980989 0.972214 -0.009149	-0.011668 0.981721 0.972441 -0.011242	-0.027249 0.972363 0.957508 -0.001559	0.006033 0.887268 0.979557 0.014064	-0.006366 0.972957 0.979991 -0.004012	0.028276 0.878992 0.980664 0.001700	0.009560 0.977993 0.979303 -0.007251	0.012418 0.944709 0.968549 -0.020529	-0.049768 0.963201 0.944106 -0.004480	-0.010327 0.955010 0.977535 -0.005167	0.001546 0.976791 0.983039 -0.002204	0 0.000000 9999
3 96	19 20	3 96	0.191778 0.869150 0.857535 0.006490	-0.095241 0.900018 0.949158 -0.004615	-0.006010 0.980989 0.978504 -0.005919	-0.003299 0.981721 0.979680 -0.002360	0.009818 0.972363 0.932934 -0.023882	-0.070772 0.887268 0.967132 -0.000948	-0.040521 0.972957 0.957456 -0.012463	-0.066652 0.878992 0.955406 0.010921	-0.027722 0.977993 0.944449 0.008304	0.014714 0.944709 0.972890 0.007967	-0.002561 0.963201 0.977802 -0.013439	0.007878 0.955010 0.976658 -0.013843	-0.008945 0.976791 0.979519 -0.010838	4 -0.012450 9999
3 97	19 20	3 97	0.221024 0.869150 0.830679 0.004090	0.101966 0.900018 0.954092 0.012400	-0.009974 0.980989 0.975841 -0.011142	-0.007955 0.981721 0.976010 -0.008770	-0.035529 0.972363 0.960547 -0.016396	0.076747 0.887268 0.960568 0.005704	0.021165 0.972957 0.973773 0.004913	0.112248 0.878992 0.938443 -0.001711	0.012947 0.977993 0.977860 -0.000525	0.043102 0.944709 0.964626 -0.003026	-0.063172 0.963201 0.916781 -0.008851	0.041725 0.955010 0.967927 0.005460	0.002229 0.976791 0.979626 -0.000163	4 -0.008189 9999
3 98	19 20	3 98	0.207130 0.869150 0.839061 0.000476	0.035925 0.900018 0.976152 -0.005786	-0.019143 0.980989 0.947939 -0.011514	-0.019866 0.981721 0.949710 -0.011370	-0.025504 0.972363 0.948340 0.001969	-0.021408 0.887268 0.980950 -0.014612	0.031388 0.972957 0.955280 0.000391	0.085383 0.878992 0.960885 0.007226	0.013823 0.977993 0.978636 -0.002532	0.029035 0.944709 0.970024 -0.006697	-0.027285 0.963201 0.971630 -0.009212	-0.046978 0.955010 0.966090 -0.013068	0.003151 0.976791 0.980386 -0.005273	2 -0.002341 9999
3 99	19 20	3 99	0.208758 0.869150 0.835249 -0.003367	-0.021650 0.900018 0.973396 -0.003993	-0.015135 0.980989 0.975058 -0.019085	-0.014955 0.981721 0.976928 -0.017975	-0.013590 0.972363 0.975362 -0.002693	0.079247 0.887268 0.957720 -0.001465	0.001108 0.972957 0.977680 0.007372	0.062278 0.878992 0.957646 -0.017594	-0.035170 0.977993 0.964851 -0.016712	0.030386 0.944709 0.976211 -0.005878	-0.055203 0.963201 0.964483 -0.020424	0.033979 0.955010 0.973249 0.016255	-0.016540 0.976791 0.971171 -0.008599	0 0.000000 9999
3 100	19 20	3 100	0.205282 0.869150 0.839054 -0.004107	-0.014096 0.900018 0.980052 -0.000197	0.018398 0.980989 0.975584 0.016514	0.017321 0.981721 0.974876 0.014274	0.012598 0.972363 0.956526 -0.010324	-0.017771 0.887268 0.979868 0.012933	-0.057296 0.972957 0.925350 -0.012023	-0.104052 0.878992 0.948721 0.000439	0.004825 0.977993 0.972393 -0.005976	-0.072072 0.944709 0.931833 0.001761	0.026227 0.963201 0.968600 0.000752	0.023611 0.955010 0.967456 -0.007754	-0.000301 0.976791 0.984694 -0.002360	0 0.000000 9999
3 101	19 20	3 101	0.210373 0.869150 0.843024 0.010541	-0.070570 0.900018 0.967400 -0.013811	0.013058 0.980989 0.960112 0.004387	0.012734 0.981721 0.962600 0.006098	-0.029932 0.972363 0.957205 -0.007761	-0.016464 0.887268 0.976816 0.009967	-0.014436 0.972957 0.970776 -0.011169	0.024347 0.878992 0.971649 0.003178	0.005027 0.977993 0.977608 -0.011262	0.030132 0.944709 0.973146 -0.001930	0.004184 0.963201 0.967887 0.023308	-0.031621 0.955010 0.971542 -0.007190	-0.002291 0.976791 0.981048 -0.006418	10 0.015674 9999
3 102	19 20	3 102	0.153039 0.869150 0.878832 0.013304	0.026658 0.900018 0.973221 -0.000434	0.014412 0.980989 0.981404 0.013291	0.015850 0.981721 0.979290 0.015032	-0.032930 0.972363 0.950485 -0.008941	0.127070 0.887268 0.942219 0.024959	0.039275 0.972957 0.926162 0.001941	0.100722 0.878992 0.932519 0.003708	0.006414 0.977993 0.975308 -0.004642	0.024328 0.944709 0.969349 -0.000295	0.043703 0.963201 0.975788 0.025707	0.021085 0.955010 0.977034 0.002243	0.005016 0.976791 0.979997 -0.001308	10 0.018493 9999
3 103	19 20	3 103	0.194951 0.869150 0.846018 -0.005997	-0.054785 0.900018 0.967335 -0.010936	0.009304 0.980989 0.981524 0.008662	0.008722 0.981721 0.977489 0.008368	0.024211 0.972363 0.946920 0.004274	-0.021061 0.887268 0.977238 -0.004330	-0.031551 0.972957 0.938110 0.002057	-0.129984 0.878992 0.929722 -0.008155	0.005847 0.977993 0.966387 -0.003469	-0.058525 0.944709 0.943585 0.006148	0.022225 0.963201 0.970783 0.004119	0.033505 0.955010 0.971028 0.011129	0.003102 0.976791 0.976038 -0.004237	0 0.000000 9999
3 104	19 20	3 104	0.150631 0.869150 0.834122 -0.023540	0.026916 0.900018 0.971537 0.002898	-0.009153 0.980989 0.974581 -0.010700	-0.010046 0.981721 0.975132 -0.012196	-0.009891 0.972363 0.963507 -0.003132	0.010804 0.887268 0.977944 0.008229	-0.011366 0.972957 0.974679 -0.018060	0.025330 0.878992 0.980439 0.015560	0.009900 0.977993 0.973269 -0.002999	0.064059 0.944709 0.968292 0.027856	-0.007405 0.963201 0.978454 -0.014876	-0.012516 0.955010 0.973730 -0.004991	0.002811 0.976791 0.978016 0.002744	0 0.000000 9999
3 105	19 20	3 105	0.200699 0.869150 0.836330 0.011000	-0.049960 0.900018 0.965686 -0.002552	0.012615 0.980989 0.978136 0.014802	0.010173 0.981721 0.982585 0.013299	0.028593 0.972363 0.925808 0.001075	-0.087722 0.887268 0.950623 0.001815	-0.000897 0.972957 0.974249 0.012291	-0.130788 0.878992 0.930049 -0.007716	0.034035 0.977993 0.966335 0.015444	-0.071241 0.944709 0.926506 0.011284	0.026264 0.963201 0.972095 0.004412	0.035775 0.955010 0.966935 0.007111	-0.005439 0.976791 0.978807 -0.011770	8 0.013034 9999
3 106	19 20	3 106	0.192608 0.869150 0.838375 -0.005944	0.038917 0.900018 0.968458 0.006984	0.000707 0.980989 0.978525 0.002028	0.002028 0.981721 0.975375 0.003893	-0.011357 0.972363 0.965048 0.007662	0.055487 0.887268 0.963276 0.000444	0.026572 0.972957 0.952253 -0.005579	0.057089 0.878992 0.960395 0.001169	0.015022 0.977993 0.973015 0.010080	0.030154 0.944709 0.973643 -0.002372	0.033540 0.963201 0.972946 0.010617	0.048198 0.955010 0.967682 0.023265	0.002156 0.976791 0.980466 -0.002651	0 0.000000 9999
3 107	19 20	3 107	0.229703 0.869150 0.824144 0.020425	0.062220 0.900018 0.965699 0.003499	-0.001832 0.980989 0.972217 0.000819	0.001145 0.981721 0.971313 0.002556	-0.018318 0.972363 0.960090 0.003619	-0.014639 0.887268 0.978698 -0.019729	0.014146 0.972957 0.969509 -0.005640	0.064056 0.878992 0.968983 0.004383	0.003708 0.977993 0.975681 -0.007573	0.019870 0.944709 0.977450 -0.006295	-0.005654 0.963201 0.954524 0.029496	0.000697 0.955010 0.979147 0.001651	0.015895 0.976791 0.980207 0.006999	10 0.024545 9999
3 108	19 20	3 108	0.225816 0.869150 0.827491 0.005547	0.000423 0.900018 0.979523 -0.000091	0.014492 0.980989 0.976722 0.017557	0.010614 0.981721 0.976679 0.014411	-0.021326 0.972363 0.948841 0.006736	-0.075021 0.887268 0.970056 -0.016892	0.022249 0.972957 0.978774 0.014313	-0.007184 0.878992 0.983099 -0.018015	0.020138 0.977993 0.978906 0.004019	0.037011 0.944709 0.966744 -0.004791	-0.019095 0.963201 0.956566 0.012307	-0.004134 0.955010 0.975448 0.010048	-0.011327 0.976791 0.980039 -0.013503	7 -0.009996 9999
3 109	19 20	3 109	0.217662 0.869150 0.814437 -0.009780	0.047314 0.900018 0.977154 0.006273	-0.002561 0.980989 0.977600 0.000492	-0.002628 0.981721 0.976992 0.002078	-0.022652 0.972363 0.957197 -0.002336	0.015791 0.887268 0.977348 -0.012676	0.028368 0.972957 0.977433 0.012695	0.079671 0.878992 0.952899 -0.015490	0.018838 0.977993 0.977064 0.005496	0.032412 0.944709 0.974692 -0.000829	-0.053224 0.963201 0.950411 -0.011156	-0.016724 0.955010 0.979898 -0.008197	0.002458 0.976791 0.982617 -0.002809	0 0.000000 9999
3 110	19 20	3 110	0.229204 0.869150 0.825390 0.018110	0.039466 0.900018 0.977645 0.016530	0.011938 0.980989 0.960995 0.016018	0.011631 0.981721 0.959214 0.015588	-0.024067 0.972363 0.945719 0.006890	-0.043082 0.887268 0.974462 -0.012308	0.026716 0.972957 0.952841 -0.006011	0.054905 0.878992 0.975973 0.008675	0.013117 0.977993 0.975910 0.002524	0.028282 0.944709 0.975506 -0.003783	-0.020181 0.963201 0.968393 -0.002053	-0.018495 0.955010 0.971604 0.005309	-0.004888 0.976791 0.980081 -0.011223	0 0.018110 9999
3 111	19 20	3 111	0.213748 0.869150 0.848826 0.014369	-0.023844 0.900018 0.975150 0.000599	0.003088 0.980989 0.969973 0.002983	0.003355 0.981721 0.969662 0.004006	-0.057198 0.972363 0.971972 -0.034114	-0.006854 0.887268 0.973182 -0.022089	0.010127 0.972957 0.975033 -0.001927	0.017797 0.878992 0.973538 -0.015673	0.018052 0.977993 0.982339 0.020265	0.049103 0.944709 0.972911 0.028930	0.008105 0.963201 0.978184 0.001768	-0.005633 0.955010 0.975355 0.004241	0.017917 0.976791 0.979840 0.013224	4 -0.022140 9999
3 112	19 20	3 112	0.219303 0.869150 0.840561 0.010866	0.037587 0.900018 0.971222 -0.013618	-0.004038 0.980989 0.976384 -0.002276	-0.003865 0.981721 0.977669 -0.000152	-0.001734 0.972363 0.971015 0.016109	0.004438 0.887268 0.977587 0.015451	0.010881 0.972957 0.972653 -0.003994	0.024467 0.878992 0.976509 0.001881	0.017997 0.977993 0.978805 0.009706	-0.002058 0.944709 0.977638 -0.015691	0.015646 0.963201 0.981539 0.008266	0.001755 0.955010 0.980675 0.008506	0.014207 0.976791 0.985168 0.017115	4 0.013230 9999
3 113	19 20	3 113	0.189499 0.869150 0.877852 0.004473	0.144935 0.900018 0.929724 0.031908	0.012743 0.980989 0.979164 0.007519	0.012748 0.981721 0.978986 0.008577	0.017837 0.972363 0.980097 0.008812	0.151894 0.887268 0.931910 0.025024	0.025390 0.972957 0.978732 0.016386	0.133893 0.878992 0.941431 0.019230	0.021258 0.977993 0.977920 0.009158	0.014593 0.944709 0.980421 -0.006680	0.022472 0.963201 0.979368 0.007098	0.036562 0.955010 0.967539 0.003370	0.018945 0.976791 0.982156 0.016551	7 0.009274 9999
3 114	19 20	3 114	0.236943 0.869150 0.840148 0.023459	0.018392 0.900018 0.979995 0.013765	-0.012818 0.980989 0.974798 -0.014765	-0.011156 0.981721 0.974944 -0.014913	-0.006196 0.972363 0.961490 0.009568	-0.008421 0.887268 0.980237 -0.007667	-0.007882 0.972957 0.975918 -0.004002	0.016401 0.878992 0.980453 -0.003137	0.016959 0.977993 0.979000 0.004039	0.042684 0.944709 0.972699 0.010659	-0.051613 0.963201 0.939478 -0.008024	0.015456 0.955010 0.972873 0.004243	0.001694 0.976791 0.983079 -0.001246	0 0.023459 9999
3 115	19 20	3 115	0.237038 0.869150 0.821101 0.019577	-0.053624 0.900018 0.973938 -0.011898	0.006987 0.980989 0.935189 -0.005346	0.007519 0.981721 0.939912 -0.005512	-0.066120 0.972363 0.934376 -0.035946	-0.032857 0.887268 0.978180 0.006414	0.008045 0.972957 0.979487 -0.000724	0.049659 0.878992 0.977189 0.009920	0.006906 0.977993 0.977603 -0.005940	0.033619 0.944709 0.972173 0.003042	-0.016284 0.963201 0.973563 -0.007447	-0.058192 0.955010 0.955432 -0.016585	-0.007919 0.976791 0.982124 -0.004200	4 -0.026528 9999
3 116	19 20	3 116	0.207518 0.869150 0.852460 0.006749	0.036515 0.900018 0.967569 0.000394	0.014526 0.980989 0.977525 0.015170	0.013064 0.981721 0.979046 0.012709	0.016223 0.972363 0.957015 -0.003042	-0.038980 0.887268 0.968616 -0.036284	-0.022682 0.972957 0.969978 -0.005012	-0.056135 0.878992 0.969989 -0.014875	-0.012742 0.977993 0.977046 -0.019449	-0.016654 0.944709 0.973022 -0.001960	0.024390 0.963201 0.965003 0.004687	0.038370 0.955010 0.963183 0.007676	0.003564 0.976791 0.977173 0.005093	8 -0.011457 9999
3 117	19 20	3 117	0.218737 0.869150 0.848640 0.009359	0.041329 0.900018 0.974131 0.018337	-0.010268 0.980989 0.974765 -0.003832	-0.020897 0.981721 0.974699 -0.015222	-0.028081 0.972363 0.971637 -0.024479	0.061879 0.887268 0.967568 0.012022	-0.029926 0.972957 0.968737 -0.013102	0.011241 0.878992 0.975626 0.000838	0.016652 0.977993 0.978788 0.011046	0.016978 0.944709 0.975677 0.004511	-0.042728 0.963201 0.944987 -0.004608	0.031812 0.955010 0.970354 0.005207	-0.003528 0.976791 0.981640 -0.003542	4 -0.015136 9999
3 118	19 20	3 118	0.232541 0.869150 0.823422 -0.006747	0.009864 0.900018 0.962011 0.001620	0.006105 0.980989 0.978635 0.010121	0.005133 0.981721 0.981131 0.009592	0.032401 0.972363 0.959228 0.008676	-0.016296 0.887268 0.974972 0.008823	-0.053658 0.972957 0.918511 -0.010847	-0.103184 0.878992 0.954758 -0.006330	0.017096 0.977993 0.969922 -0.003377	-0.075556 0.944709 0.926402 -0.001844	0.030078 0.963201 0.967492 0.003462	0.030797 0.955010 0.964771 0.007105	0.004201 0.976791 0.975011 -0.004779	0 0.000000 9999
3 119	19 20	3 119	0.230641 0.869150 0.833127 0.009158	0.059617 0.900018 0.965484 0.005578	0.008738 0.980989 0.976882 0.008430	0.008506 0.981721 0.975178 0.008432	-0.031066 0.972363 0.958744 -0.017916	0.021214 0.887268 0.977370 0.012836	-0.003820 0.972957 0.978935 -0.004382	0.025236 0.878992 0.970347 0.006459	0.011822 0.977993 0.967218 -0.012181	0.052700 0.944709 0.967442 0.026136	-0.066149 0.963201 0.937570 -0.027590	0.035998 0.955010 0.962150 0.003961	-0.005233 0.976791 0.978263 -0.001640	9 0.015471 9999
3 120	19 20	3 120	0.163314 0.869150 0.814641 0.000644	0.123882 0.900018 0.895490 0.005816	-0.004294 0.980989 0.972232 -0.000951	-0.006781 0.981721 0.973825 -0.004491	0.004279 0.972363 0.969122 0.004197	0.126241 0.887268 0.918964 0.000445	0.026609 0.972957 0.969294 0.006860	0.127068 0.878992 0.932655 0.006183	0.013704 0.977993 0.943662 0.003271	0.037244 0.944709 0.962913 -0.001592	0.023395 0.963201 0.954583 0.004426	0.035739 0.955010 0.965542 0.001167	0.002631 0.976791 0.979972 -0.000941	6 0.002102 9999
3 121	19 20	3 121	0.201081 0.869150 0.823835 0.004201	-0.141710 0.900018 0.876670 0.006307	0.011365 0.980989 0.969972 0.010538	0.012991 0.981721 0.925868 0.008311	0.009421 0.972363 0.954998 -0.005675	0.006821 0.887268 0.966679 0.004904	-0.015949 0.972957 0.964458 0.006447	-0.058626 0.878992 0.963889 0.000852	-0.038469 0.977993 0.909416 0.005846	0.088240 0.944709 0.954633 0.042122	0.006192 0.963201 0.963896 -0.001333	0.026795 0.955010 0.968941 -0.002913	0.004268 0.976791 0.978150 -0.002358	9 0.013302 9999
3 122	19 20	3 122	0.210054 0.869150 0.765734 0.008336	0.124474 0.900018 0.904888 0.004653	-0.025117 0.980989 0.970803 -0.029394	-0.025010 0.981721 0.972066 -0.026766	0.023328 0.972363 0.964406 0.020128	0.132527 0.887268 0.923133 0.004913	0.003566 0.972957 0.979073 -0.003891	0.120074 0.878992 0.934125 -0.002555	0.012465 0.977993 0.965453 0.000256	0.030175 0.944709 0.970312 -0.003879	-0.001881 0.963201 0.958892 -0.011752	0.052098 0.955010 0.948528 0.008268	0.005249 0.976791 0.972660 -0.002295	2 -0.015653 9999
3 123	19 20	3 123	0.215217 0.869150 0.822851 -0.009071	-0.068123 0.900018 0.961706 -0.002460	0.025875 0.980989 0.939540 0.019268	0.024395 0.981721 0.941637 0.016525	-0.045026 0.972363 0.969007 -0.026945	0.000497 0.887268 0.980452 0.004654	0.010947 0.972957 0.981527 0.011950	0.006865 0.878992 0.977616 -0.013937	0.022082 0.977993 0.978646 0.008592	0.029780 0.944709 0.974391 0.010339	-0.039923 0.963201 0.973525 -0.023719	-0.038536 0.955010 0.956314 0.005018	0.008685 0.976791 0.982710 0.006399	0 0.000000 9999
3 124	19 20	3 124	0.203225 0.869150 0.839255 -0.016132	0.074796 0.900018 0.969226 0.021200	0.002917 0.980989 0.981589 0.002756	0.003045 0.981721 0.980299 0.002885	-0.024191 0.972363 0.969361 -0.005308	0.058895 0.887268 0.969785 0.002137	-0.005213 0.972957 0.967732 0.011823	0.036880 0.878992 0.973629 0.013100	0.026120 0.977993 0.970168 0.010084	0.026033 0.944709 0.970324 -0.002602	-0.060014 0.963201 0.909413 -0.007076	0.012595 0.955010 0.973822 -0.011942	0.006258 0.976791 0.982249 0.002311	0 0.000000 9999
3 125	19 20	3 125	0.213473 0.869150 0.814181 -0.006485	0.071045 0.900018 0.968955 0.020108	0.002340 0.980989 0.969346 -0.002736	0.002887 0.981721 0.969934 -0.002418	-0.037677 0.972363 0.960764 -0.020186	0.027354 0.887268 0.971172 0.014274	-0.002938 0.972957 0.970036 -0.018733	0.097109 0.878992 0.956257 0.022560	0.007475 0.977993 0.979865 -0.001206	0.028239 0.944709 0.969035 -0.007026	-0.082413 0.963201 0.934172 -0.033321	-0.019718 0.955010 0.978173 -0.018475	0.008416 0.976791 0.980256 0.006654	0 0.000000 9999
3 126	19 20	3 126	0.254481 0.869150 0.815018 0.021318	0.035525 0.900018 0.976131 0.002228	-0.061351 0.980989 0.956793 -0.055734	-0.059288 0.981721 0.958238 -0.055864	-0.044777 0.972363 0.959938 -0.025489	-0.005829 0.887268 0.976051 -0.002121	0.002331 0.972957 0.958288 -0.025352	0.057315 0.878992 0.972486 0.000574	0.010642 0.977993 0.977295 0.005227	0.048128 0.944709 0.970648 0.010329	-0.039765 0.963201 0.960461 -0.012593	-0.020051 0.955010 0.974484 -0.012197	0.009058 0.976791 0.978358 0.006020	3 -0.034510 552
3 127	19 20	3 127	0.232278 0.869150 0.817209 0.008978	0.065986 0.900018 0.965947 0.010052	0.006477 0.980989 0.976849 0.000892	0.006695 0.981721 0.976783 0.001728	-0.022565 0.972363 0.968578 -0.006073	0.116545 0.887268 0.951381 0.021205	-0.010532 0.972957 0.980748 -0.015669	0.119331 0.878992 0.941166 0.005606	0.022150 0.977993 0.978682 0.006916	0.012342 0.944709 0.971921 -0.028908	-0.077961 0.963201 0.929628 -0.032479	0.025822 0.955010 0.969626 -0.003945	0.005953 0.976791 0.975484 0.001308	9 -0.016110 9999
3 128	19 20	3 128	0.225658 0.869150 0.840604 0.027994	0.132975 0.900018 0.945055 0.035952	0.001758 0.980989 0.975474 -0.001847	-0.000264 0.981721 0.975709 -0.002092	-0.008786 0.972363 0.976474 -0.006533	0.104223 0.887268 0.954040 0.015939	0.011196 0.972957 0.977504 -0.005071	0.116692 0.878992 0.951919 0.014628	0.018299 0.977993 0.981638 0.006504	0.023515 0.944709 0.977971 -0.001991	0.017413 0.963201 0.974738 0.026753	0.018977 0.955010 0.974515 0.005438	-0.000144 0.976791 0.981073 -0.002049	0 0.027994 9999
3 129	19 20	3 129	0.261967 0.869150 0.743067 -0.010439	0.122972 0.900018 0.942799 0.022943	0.003859 0.980989 0.980277 0.001355	0.004465 0.981721 0.981554 0.003453	-0.036695 0.972363 0.962263 -0.010449	0.088988 0.887268 0.967246 0.020821	0.024393 0.972957 0.978581 0.011560	0.106265 0.878992 0.943798 0.002291	0.023736 0.977993 0.977666 0.006241	0.033055 0.944709 0.971922 -0.006535	-0.089312 0.963201 0.859954 -0.014102	0.058467 0.955010 0.968258 0.025122	0.003708 0.976791 0.976619 -0.003490	0 0.000000 9999
3 130	19 20	3 130	0.212262 0.869150 0.811473 -0.015561	0.061004 0.900018 0.959455 -0.010568	0.017909 0.980989 0.976396 0.014499	0.017821 0.981721 0.977495 0.016391	-0.019173 0.972363 0.952153 0.006207	0.059224 0.887268 0.972715 0.010838	0.010931 0.972957 0.974705 0.000745	0.090247 0.878992 0.954603 0.000449	0.017520 0.977993 0.976301 0.003874	0.019503 0.944709 0.968490 -0.018067	-0.049356 0.963201 0.921206 0.005135	0.015961 0.955010 0.969227 0.001677	0.005501 0.976791 0.980612 0.004129	0 0.000000 9999
3 131	19 20	3 131	0.233039 0.869150 0.815910 0.020146	-0.002838 0.900018 0.978818 -0.022084	-0.030743 0.980989 0.975919 -0.034623	-0.030011 0.981721 0.977672 -0.033430	-0.020655 0.972363 0.974099 -0.013549	0.022600 0.887268 0.977183 -0.013605	-0.015399 0.972957 0.975979 -0.010596	0.022501 0.878992 0.978445 -0.005899	0.009716 0.977993 0.977382 0.000483	0.033924 0.944709 0.977961 0.015628	-0.058063 0.963201 0.944839 -0.005412	0.013248 0.955010 0.975481 -0.002623	-0.022436 0.976791 0.982352 -0.027114	2 -0.026411 9999
3 132	19 20	3 132	0.210613 0.869150 0.847042 -0.004274	0.095692 0.900018 0.942921 -0.005972	-0.004266 0.980989 0.974500 -0.008526	-0.004491 0.981721 0.976694 -0.008797	-0.021247 0.972363 0.951438 0.002083	0.078185 0.887268 0.970011 0.009697	0.047138 0.972957 0.967112 0.026553	0.130140 0.878992 0.942855 0.014961	0.027266 0.977993 0.969934 0.004119	0.071098 0.944709 0.965495 0.029252	-0.029773 0.963201 0.933569 0.009898	0.038918 0.955010 0.963737 -0.001257	0.024098 0.976791 0.970906 0.020284	0 0.000000 9999
3 133	19 20	3 133	0.233093 0.869150 0.817637 0.014844	0.050986 0.900018 0.972727 0.003898	-0.005478 0.980989 0.971286 0.000866	-0.007932 0.981721 0.972304 -0.002371	-0.023625 0.972363 0.955683 -0.001549	0.085444 0.887268 0.963418 0.016290	-0.006877 0.972957 0.976485 -0.018523	0.131003 0.878992 0.936698 0.015362	-0.000012 0.977993 0.979452 -0.010135	0.032492 0.944709 0.973079 -0.003915	-0.090300 0.963201 0.946500 -0.047680	0.001121 0.955010 0.977903 0.002557	0.000983 0.976791 0.980488 0.002094	6 -0.016582 9999
3 134	19 20	3 134	0.220027 0.869150 0.818415 -0.002355	0.035679 0.900018 0.977004 0.017917	-0.001682 0.980989 0.976530 -0.005402	0.000539 0.981721 0.977718 -0.003645	-0.036267 0.972363 0.966885 -0.018061	0.018221 0.887268 0.980532 0.001245	-0.014328 0.972957 0.969089 -0.000945	0.001413 0.878992 0.977501 0.008471	0.024447 0.977993 0.975873 0.006375	0.008368 0.944709 0.976816 0.002152	-0.051262 0.963201 0.940544 -0.008144	0.007222 0.955010 0.977507 -0.005835	0.000054 0.976791 0.972510 0.000109	0 0.000000 9999
3 135	19 20	3 135	0.210192 0.869150 0.808127 -0.015136	-0.081765 0.900018 0.954869 -0.004805	-0.000022 0.980989 0.976715 -0.004024	0.014228 0.981721 0.977781 0.013143	0.006659 0.972363 0.926516 -0.021083	-0.098036 0.887268 0.945238 0.009070	-0.035737 0.972957 0.967387 -0.019591	-0.129757 0.878992 0.926221 0.006086	0.020717 0.977993 0.947431 -0.001871	-0.085887 0.944709 0.922275 0.007153	0.026880 0.963201 0.964555 0.002409	-0.006367 0.955010 0.973301 -0.023924	0.002074 0.976791 0.976199 0.000231	0 0.000000 9999
3 136	19 20	3 136	0.231073 0.869150 0.824546 0.001187	-0.058915 0.900018 0.959788 -0.023202	-0.006296 0.980989 0.975969 -0.004958	-0.007726 0.981721 0.976762 -0.006352	-0.028514 0.972363 0.948053 -0.005899	-0.075075 0.887268 0.970656 -0.013739	-0.014209 0.972957 0.967516 0.008573	-0.017796 0.878992 0.976572 -0.013385	0.019280 0.977993 0.970373 -0.000068	0.023716 0.944709 0.973007 0.001286	-0.076094 0.963201 0.922379 -0.018802	0.010411 0.955010 0.972052 -0.006724	0.002171 0.976791 0.983133 -0.002081	1 -0.005248 9999
3 137	19 20	3 137	0.232993 0.869150 0.814016 0.000863	-0.037046 0.900018 0.971000 0.012223	0.007564 0.980989 0.948016 0.008927	0.007124 0.981721 0.945618 0.008263	-0.035679 0.972363 0.931087 -0.002575	-0.080164 0.887268 0.959744 0.003726	0.024930 0.972957 0.963695 0.006134	0.034101 0.878992 0.977740 0.002215	0.025993 0.977993 0.975425 0.018770	0.034190 0.944709 0.969682 -0.004111	0.013266 0.963201 0.974943 0.015068	-0.029939 0.955010 0.947331 0.018174	0.007995 0.976791 0.981306 0.005900	8 0.004025 9999
3 138	19 20	3 138	0.237935 0.869150 0.837545 0.008468	0.025766 0.900018 0.960567 -0.019966	-0.010473 0.980989 0.976822 -0.009651	-0.010589 0.981721 0.976622 -0.008237	0.034508 0.972363 0.966230 0.024401	-0.095687 0.887268 0.954818 0.001489	-0.016721 0.972957 0.965380 -0.005739	-0.098711 0.878992 0.950184 -0.010189	0.013992 0.977993 0.970715 -0.004439	-0.012520 0.944709 0.970428 0.006499	0.018798 0.963201 0.971491 -0.000547	0.034029 0.955010 0.957330 0.000569	0.002406 0.976791 0.983755 0.004266	4 0.014375 9999
3 139	19 20	3 139	0.244321 0.869150 0.816908 0.015641	0.013639 0.900018 0.977243 0.003848	-0.013110 0.980989 0.966679 -0.008901	-0.015216 0.981721 0.967420 -0.012372	-0.017677 0.972363 0.947887 0.009001	0.009150 0.887268 0.976557 -0.000960	0.024521 0.972957 0.972834 0.013284	0.070585 0.878992 0.960748 0.009565	0.004485 0.977993 0.979424 -0.009561	0.040174 0.944709 0.964958 -0.001658	-0.034436 0.963201 0.957917 -0.000690	-0.019145 0.955010 0.977681 -0.002813	0.003781 0.976791 0.979821 -0.004352	0 0.015641 9999
3 140	19 20	3 140	0.241278 0.869150 0.831144 0.009770	-0.029859 0.900018 0.970709 -0.001394	-0.016111 0.980989 0.978698 -0.010618	-0.014030 0.981721 0.979918 -0.008393	0.028428 0.972363 0.946611 0.013446	-0.055049 0.887268 0.971636 -0.006352	-0.036917 0.972957 0.939275 0.003666	-0.128280 0.878992 0.939840 -0.008804	0.012017 0.977993 0.967450 -0.009154	-0.065664 0.944709 0.933000 0.012004	0.008746 0.963201 0.970816 -0.016820	0.034769 0.955010 0.968794 0.003319	-0.002510 0.976791 0.981237 -0.003198	4 0.011462 9999
3 141	19 20	3 141	0.231158 0.869150 0.836466 0.004531	-0.016691 0.900018 0.974715 -0.005559	0.001969 0.980989 0.959304 -0.003849	0.000945 0.981721 0.960580 -0.004407	-0.030576 0.972363 0.929637 0.004208	0.071609 0.887268 0.960529 0.024045	-0.000183 0.972957 0.963789 -0.023751	0.107624 0.878992 0.941785 0.014393	0.017592 0.977993 0.978743 0.007721	0.032845 0.944709 0.968636 -0.003304	0.018707 0.963201 0.976232 0.006839	-0.008054 0.955010 0.973399 0.007368	0.005047 0.976791 0.980861 0.002819	6 -0.010374 9999
3 142	19 20	3 142	0.221119 0.869150 0.838099 -0.002511	-0.061152 0.900018 0.967811 0.005290	0.002248 0.980989 0.979843 0.004397	0.001078 0.981721 0.980250 0.005103	0.022971 0.972363 0.940416 -0.001082	-0.037836 0.887268 0.978858 0.006400	-0.043866 0.972957 0.935754 -0.001381	-0.137097 0.878992 0.925376 -0.001571	0.000630 0.977993 0.971776 -0.011827	-0.073243 0.944709 0.930469 0.009393	0.020801 0.963201 0.971368 0.002268	0.026224 0.955010 0.974164 0.005987	0.002922 0.976791 0.984519 -0.000121	0 0.000000 9999
3 143	19 20	3 143	0.231970 0.869150 0.826887 0.000076	-0.037239 0.900018 0.976458 -0.011005	-0.020745 0.980989 0.980208 -0.014306	-0.007478 0.981721 0.981226 -0.000396	0.054957 0.972363 0.943443 0.028663	-0.074646 0.887268 0.972291 -0.016090	-0.022875 0.972957 0.938335 0.016762	-0.153342 0.878992 0.925083 -0.011147	0.012815 0.977993 0.973639 -0.006404	-0.077931 0.944709 0.938399 -0.004834	0.024532 0.963201 0.971335 -0.000035	0.045556 0.955010 0.970791 0.012944	-0.011491 0.976791 0.981149 -0.016743	4 0.001476 9999
3 144	19 20	3 144	0.212803 0.869150 0.850259 -0.000354	0.099786 0.900018 0.959829 0.019442	-0.003267 0.980989 0.973204 0.000533	-0.001115 0.981721 0.972817 0.002548	-0.008158 0.972363 0.966135 0.003753	0.058383 0.887268 0.978682 0.031598	0.012009 0.972957 0.973241 -0.004692	0.132922 0.878992 0.948293 0.029921	0.006421 0.977993 0.979230 -0.001360	0.076217 0.944709 0.971600 0.039708	-0.032921 0.963201 0.951494 0.003725	0.016182 0.955010 0.976998 0.014025	0.000422 0.976791 0.976464 -0.000587	0 0.000000 9999
3 145	19 20	3 145	0.236773 0.869150 0.820099 0.008657	-0.019495 0.900018 0.975828 -0.037618	-0.007013 0.980989 0.973820 -0.010442	-0.004949 0.981721 0.975514 -0.004715	-0.015915 0.972363 0.962132 0.010380	0.083451 0.887268 0.957574 -0.001545	0.015217 0.972957 0.980887 0.017346	0.093004 0.878992 0.952038 -0.009564	-0.002012 0.977993 0.981821 -0.008056	0.053674 0.944709 0.968320 0.017761	-0.063439 0.963201 0.927297 -0.010412	0.035599 0.955010 0.973335 0.016794	0.000483 0.976791 0.983012 -0.001799	1 -0.018046 9999
3 146	19 20	3 146	0.212544 0.869150 0.833472 0.005774	0.005942 0.900018 0.977793 -0.006825	-0.012655 0.980989 0.941152 -0.002516	-0.012200 0.981721 0.942586 -0.001858	-0.021307 0.972363 0.935235 0.015814	-0.085909 0.887268 0.952144 -0.003689	0.046775 0.972957 0.914790 0.005901	0.016524 0.878992 0.976386 -0.005306	0.022467 0.977993 0.976739 0.008509	0.029193 0.944709 0.970765 -0.003077	0.005914 0.963201 0.969922 0.001785	-0.037028 0.955010 0.951931 0.006253	0.016138 0.976791 0.983381 0.010204	4 0.009556 9999
3 147	19 20	3 147	0.201159 0.869150 0.831259 -0.015581	0.010020 0.900018 0.980863 0.005164	0.006657 0.980989 0.944521 0.013652	0.009143 0.981721 0.945816 0.018000	-0.045379 0.972363 0.943860 -0.013228	-0.100725 0.887268 0.948674 -0.017205	0.038189 0.972957 0.940911 0.007011	0.001559 0.878992 0.980856 -0.017061	0.008341 0.977993 0.977616 -0.005132	0.034890 0.944709 0.970117 0.003629	-0.014040 0.963201 0.975822 -0.005035	-0.050815 0.955010 0.952996 -0.010362	0.001960 0.976791 0.979765 -0.005171	0 0.000000 9999
3 148	19 20	3 148	0.226540 0.869150 0.739111 0.019607	0.075284 0.900018 0.950086 -0.005045	-0.013649 0.980989 0.971310 -0.014840	-0.011994 0.981721 0.974809 -0.011580	0.028400 0.972363 0.892126 0.006177	0.093404 0.887268 0.942647 0.002981	-0.040856 0.972957 0.959517 -0.007317	-0.008568 0.878992 0.977452 -0.001349	0.019853 0.977993 0.955411 0.004109	0.052073 0.944709 0.967925 0.032571	0.036301 0.963201 0.952867 0.013976	0.009731 0.955010 0.950811 -0.021515	0.005810 0.976791 0.977320 -0.002550	9 0.025271 9999
3 149	19 20	3 149	0.221296 0.869150 0.824214 -0.004848	-0.075534 0.900018 0.964739 -0.013017	0.020734 0.980989 0.943599 0.011354	0.017056 0.981721 0.943345 0.009276	-0.042261 0.972363 0.954378 -0.010477	0.004171 0.887268 0.980086 0.005990	-0.004089 0.972957 0.981387 0.000342	0.052275 0.878992 0.976507 0.003036	0.026143 0.977993 0.976295 0.008346	0.025389 0.944709 0.972072 -0.008378	-0.039067 0.963201 0.961872 -0.019411	-0.021952 0.955010 0.971569 0.005149	0.011113 0.976791 0.981006 0.006983	0 0.000000 9999
3 150	19 20	3 150	0.219815 0.869150 0.817999 -0.001344	-0.057325 0.900018 0.968370 -0.003011	0.010763 0.980989 0.930219 -0.000824	0.011740 0.981721 0.932025 0.001067	-0.033983 0.972363 0.924456 0.005981	-0.014121 0.887268 0.977816 0.009347	0.020393 0.972957 0.982580 0.020825	0.065101 0.878992 0.969506 0.016285	0.028303 0.977993 0.975060 0.012439	0.034954 0.944709 0.973574 0.007879	-0.000622 0.963201 0.975047 0.008182	-0.038383 0.955010 0.954784 0.011223	0.008649 0.976791 0.977736 0.000824	0 0.000000 9999
3 151	19 20	3 151	0.220303 0.869150 0.826263 -0.008137	0.028009 0.900018 0.974545 0.004537	0.013789 0.980989 0.959160 0.006547	0.012549 0.981721 0.961113 0.008214	0.001720 0.972363 0.966204 0.016888	-0.049648 0.887268 0.975927 -0.005208	0.004334 0.972957 0.978977 0.004449	0.028704 0.878992 0.981647 0.013458	0.040205 0.977993 0.976726 0.027978	0.032007 0.944709 0.968348 -0.001108	0.026788 0.963201 0.974998 0.030486	0.009906 0.955010 0.981767 0.015195	0.026119 0.976791 0.982304 0.025803	0 0.000000 9999
3 152	19 20	3 152	0.211792 0.869150 0.856459 0.006472	-0.131171 0.900018 0.941409 -0.014074	-0.032278 0.980989 0.982578 -0.033691	-0.008806 0.981721 0.981203 -0.010041	-0.005724 0.972363 0.953003 -0.024434	0.097248 0.887268 0.946527 0.008809	-0.023544 0.972957 0.950220 0.011209	0.038809 0.878992 0.969303 -0.010652	-0.066531 0.977993 0.917712 -0.021185	0.028095 0.944709 0.972529 -0.008836	0.007588 0.963201 0.973040 -0.010294	0.048221 0.955010 0.971630 0.013005	0.012799 0.976791 0.980528 0.004946	2 -0.014766 9999
3 153	19 20	3 153	0.212458 0.869150 0.818545 -0.001272	0.015155 0.900018 0.975741 0.004551	0.019671 0.980989 0.973347 0.012286	0.019913 0.981721 0.974141 0.012646	-0.029928 0.972363 0.955897 -0.007912	0.068012 0.887268 0.975241 0.033854	-0.003772 0.972957 0.982387 -0.013969	0.122970 0.878992 0.959397 0.043725	0.001199 0.977993 0.976530 -0.011681	0.067010 0.944709 0.973572 0.033861	-0.077467 0.963201 0.943314 -0.027748	0.011555 0.955010 0.976596 0.016999	-0.008064 0.976791 0.980381 -0.009399	0 0.000000 9999
3 154	19 20	3 154	0.218596 0.869150 0.808524 0.003388	0.060190 0.900018 0.964722 0.010439	0.001888 0.980989 0.970091 -0.003223	0.002752 0.981721 0.970754 -0.001408	-0.044633 0.972363 0.952510 -0.026253	0.057594 0.887268 0.968747 -0.004699	0.016374 0.972957 0.978327 0.003422	0.111341 0.878992 0.946116 0.016424	0.018872 0.977993 0.977180 0.007752	0.056121 0.944709 0.971245 0.022379	-0.055223 0.963201 0.928582 -0.001945	-0.009067 0.955010 0.970145 -0.013782	0.002307 0.976791 0.976305 0.000408	4 -0.009431 9999
3 155	19 20	3 155	0.213120 0.869150 0.801925 -0.014058	-0.031741 0.900018 0.976962 -0.006688	-0.001773 0.980989 0.946373 -0.012790	-0.002301 0.981721 0.949058 -0.012845	-0.038036 0.972363 0.938081 -0.003583	-0.000620 0.887268 0.982334 -0.006457	-0.014432 0.972957 0.979506 -0.018386	0.044021 0.878992 0.968302 -0.017891	0.007159 0.977993 0.980467 0.000310	0.038164 0.944709 0.972115 0.010258	-0.029536 0.963201 0.957362 -0.001404	-0.019254 0.955010 0.967873 0.004075	-0.011605 0.976791 0.984346 -0.012003	0 0.000000 9999
3 156	19 20	3 156	0.236354 0.869150 0.830121 0.007852	-0.056139 0.900018 0.966743 0.003036	0.010105 0.980989 0.977933 0.009784	0.008978 0.981721 0.979120 0.011138	0.015096 0.972363 0.945382 -0.015858	-0.024752 0.887268 0.974663 0.003685	-0.046587 0.972957 0.940834 -0.014336	-0.138597 0.878992 0.932963 -0.008557	0.029735 0.977993 0.970745 0.006809	-0.073060 0.944709 0.937199 -0.001849	-0.010176 0.963201 0.980955 -0.014746	0.024692 0.955010 0.973013 -0.010733	-0.016331 0.976791 0.984390 -0.020856	4 -0.011159 9999
3 157	19 20	3 157	0.233455 0.869150 0.818510 -0.002229	0.050264 0.900018 0.974690 0.021816	0.008829 0.980989 0.978817 0.006760	0.004815 0.981721 0.978516 0.002775	-0.003136 0.972363 0.972289 0.007321	0.055792 0.887268 0.977341 0.019871	-0.011844 0.972957 0.971457 0.007586	0.041085 0.878992 0.974957 0.024419	0.032749 0.977993 0.976359 0.022091	0.050251 0.944709 0.976981 0.018480	-0.073536 0.963201 0.917492 -0.017923	0.033492 0.955010 0.973505 0.009190	0.000237 0.976791 0.983164 0.000149	0 0.000000 9999
3 158	19 20	3 158	0.206876 0.869150 0.851114 0.006020	0.015310 0.900018 0.978915 -0.003882	-0.014188 0.980989 0.924942 0.000805	-0.014334 0.981721 0.925492 0.001833	-0.018841 0.972363 0.936988 0.015352	-0.056561 0.887268 0.970750 0.001012	0.056719 0.972957 0.936343 0.016411	0.066697 0.878992 0.964422 0.003922	0.006853 0.977993 0.978126 -0.007683	0.029148 0.944709 0.976753 -0.001986	0.004292 0.963201 0.978951 -0.009005	-0.047415 0.955010 0.941883 0.012499	0.004625 0.976791 0.983786 -0.000633	6 0.009940 9999
3 159	19 20	3 159	0.236549 0.869150 0.817191 0.002410	0.059847 0.900018 0.971887 0.018010	-0.001287 0.980989 0.972882 0.000837	-0.003828 0.981721 0.974927 -0.002601	-0.024120 0.972363 0.958869 -0.004789	0.122762 0.887268 0.953395 0.038628	-0.002663 0.972957 0.977613 -0.010026	0.132471 0.878992 0.936514 0.018278	0.002163 0.977993 0.973480 -0.014165	0.028502 0.944709 0.968601 -0.012097	-0.074151 0.963201 0.917026 -0.015699	0.040209 0.955010 0.975006 0.017031	0.014758 0.976791 0.978727 0.012654	7 0.006637 9999
3 160	19 20	3 160	0.257294 0.869150 0.786288 0.002601	-0.084164 0.900018 0.958224 0.001202	0.015622 0.980989 0.978371 0.016451	0.015718 0.981721 0.981432 0.015676	0.020814 0.972363 0.965087 0.007583	-0.135482 0.887268 0.920798 0.002434	-0.009105 0.972957 0.979424 0.000997	-0.086301 0.878992 0.955900 0.001393	0.012263 0.977993 0.973128 -0.007260	0.031816 0.944709 0.953077 -0.022579	0.011150 0.963201 0.974418 0.011401	0.025676 0.955010 0.968233 -0.007895	-0.008435 0.976791 0.914690 0.024431	9 -0.007663 9999
3 161	19 20	3 161	0.211976 0.869150 0.859978 0.006848	-0.076814 0.900018 0.960851 0.000988	-0.000435 0.980989 0.977942 0.001240	0.011585 0.981721 0.975129 0.015482	0.024811 0.972363 0.920733 -0.006696	-0.092184 0.887268 0.965259 -0.027757	-0.039609 0.972957 0.967108 -0.012863	-0.172215 0.878992 0.924078 -0.030032	0.005385 0.977993 0.975661 0.003986	-0.051243 0.944709 0.964423 -0.000079	0.034101 0.963201 0.965131 0.012694	0.024912 0.955010 0.973315 -0.001566	0.009895 0.976791 0.982149 0.008325	7 -0.014341 9999
3 162	19 20	3 162	0.217626 0.869150 0.730883 -0.000512	0.089048 0.900018 0.935299 0.005822	-0.005973 0.980989 0.977236 -0.002389	-0.006093 0.981721 0.973097 -0.004273	0.012814 0.972363 0.894909 -0.008822	0.116393 0.887268 0.920237 -0.002905	-0.036399 0.972957 0.959644 -0.014261	0.012365 0.878992 0.979068 -0.006956	0.008549 0.977993 0.958474 -0.003723	0.050116 0.944709 0.960984 0.001933	0.014238 0.963201 0.955260 0.001934	0.027770 0.955010 0.962457 -0.010584	0.003025 0.976791 0.977504 0.004239	0 0.000000 9999
3 163	19 20	3 163	0.234300 0.869150 0.823260 0.007252	0.140516 0.900018 0.917202 0.029581	-0.003380 0.980989 0.974669 -0.006076	-0.003305 0.981721 0.974880 -0.005729	-0.025344 0.972363 0.966698 -0.014414	-0.144134 0.887268 0.932292 -0.022113	0.023841 0.972957 0.966970 -0.000621	-0.053705 0.878992 0.967629 0.010985	0.006692 0.977993 0.962066 -0.008875	0.047961 0.944709 0.972325 0.008588	0.018560 0.963201 0.965256 0.001592	0.036142 0.955010 0.956191 -0.001867	-0.001011 0.976791 0.981939 -0.004941	4 -0.010224 9999
3 164	19 20	3 164	0.246915 0.869150 0.815950 0.024176	0.137354 0.900018 0.942226 0.050722	0.016216 0.980989 0.973909 0.014390	0.015005 0.981721 0.973215 0.015201	-0.017798 0.972363 0.965454 -0.012325	0.119861 0.887268 0.946609 0.026120	0.024608 0.972957 0.971392 -0.000883	0.139211 0.878992 0.942767 0.027815	-0.010353 0.977993 0.978598 -0.021002	0.035392 0.944709 0.970890 -0.002792	0.016209 0.963201 0.972940 0.009630	0.001021 0.955010 0.969172 -0.009155	-0.000644 0.976791 0.982970 -0.001364	7 0.025932 9999
3 165	19 20	3 165	0.225503 0.869150 0.830340 -0.003209	0.023282 0.900018 0.966794 0.028189	0.003213 0.980989 0.975017 0.000840	0.007518 0.981721 0.976237 0.005203	0.002689 0.972363 0.979275 0.000272	0.035363 0.887268 0.970587 -0.021695	-0.002325 0.972957 0.972601 -0.002214	0.055033 0.878992 0.966217 -0.010418	-0.026648 0.977993 0.967623 -0.008636	0.026200 0.944709 0.972585 -0.005344	-0.050070 0.963201 0.954305 -0.018210	0.016701 0.955010 0.969205 -0.007312	-0.014860 0.976791 0.980408 -0.015537	0 0.000000 9999
3 166	19 20	3 166	0.234610 0.869150 0.825881 0.007197	-0.024492 0.900018 0.974722 0.001693	-0.014280 0.980989 0.972994 -0.009020	-0.016821 0.981721 0.972843 -0.009750	-0.033947 0.972363 0.945920 -0.004664	-0.031619 0.887268 0.967568 -0.009452	-0.002194 0.972957 0.964984 -0.019554	0.053105 0.878992 0.973469 0.009859	0.017581 0.977993 0.975960 -0.000366	0.026068 0.944709 0.974497 -0.000457	-0.010787 0.963201 0.971686 -0.006775	-0.056943 0.955010 0.956436 -0.018541	-0.021386 0.976791 0.980058 -0.021838	6 -0.011863 9999
3 167	19 20	3 167	0.255087 0.869150 0.774426 -0.010014	-0.016885 0.900018 0.976226 -0.004830	-0.004695 0.980989 0.935877 0.007791	-0.004564 0.981721 0.933593 0.007272	-0.057272 0.972363 0.915473 -0.013352	-0.083867 0.887268 0.938037 -0.007336	0.040008 0.972957 0.914098 0.011061	0.031777 0.878992 0.978953 -0.005373	0.026755 0.977993 0.973588 0.009550	0.042507 0.944709 0.964430 -0.003702	-0.014982 0.963201 0.959848 -0.011172	-0.045167 0.955010 0.942087 -0.001820	0.007143 0.976791 0.981663 -0.000807	0 0.000000 9999
3 168	19 20	3 168	0.257069 0.869150 0.832198 0.033115	0.108157 0.900018 0.950411 0.027047	-0.016537 0.980989 0.975367 -0.023879	-0.021373 0.981721 0.976304 -0.027066	-0.014871 0.972363 0.968144 -0.004264	0.088358 0.887268 0.961772 0.007324	0.012340 0.972957 0.977511 -0.000788	0.118263 0.878992 0.951724 0.006296	0.006513 0.977993 0.975589 -0.008832	0.040040 0.944709 0.974908 0.002370	0.004299 0.963201 0.963908 0.012112	0.027741 0.955010 0.976771 0.020407	0.001237 0.976791 0.981266 -0.000619	0 0.033115 622
3 169	19 20	3 169	0.231849 0.869150 0.846316 0.010996	0.117359 0.900018 0.941152 0.017124	-0.021476 0.980989 0.976919 -0.026309	-0.024684 0.981721 0.978767 -0.029831	0.030999 0.972363 0.974303 0.037736	0.120479 0.887268 0.939641 0.011325	0.011686 0.972957 0.980577 0.006203	0.125268 0.878992 0.938796 0.014405	0.004561 0.977993 0.976823 -0.010201	0.051356 0.944709 0.973549 0.025858	0.013531 0.963201 0.972264 0.020853	0.026641 0.955010 0.974062 -0.000648	0.018024 0.976791 0.980995 0.011437	4 0.020370 9999
3 170	19 20	3 170	0.260543 0.869150 0.826204 0.035237	-0.136889 0.900018 0.946217 -0.058783	0.018187 0.980989 0.898109 0.000615	0.018686 0.981721 0.896493 0.000827	-0.065790 0.972363 0.925843 -0.027433	-0.120087 0.887268 0.958792 -0.045184	0.012643 0.972957 0.971554 -0.001399	0.034561 0.878992 0.970712 -0.007663	0.002968 0.977993 0.978483 -0.014520	0.040644 0.944709 0.972674 0.016907	0.086862 0.963201 0.968317 0.061305	-0.084132 0.955010 0.935157 -0.025470	0.000267 0.976791 0.981809 -0.004466	10 0.046478 245
3 171	19 19	3 171	0.266336 0.869150 0.777841 0.009485	0.076668 0.900018 0.961038 0.027077	-0.039601 0.980989 0.925379 -0.025591	-0.038267 0.981721 0.921945 -0.023922	-0.029168 0.972363 0.937534 0.000969	0.010301 0.887268 0.974438 0.011989	0.043612 0.972957 0.928777 0.003479	0.167673 0.878992 0.927074 0.033584	0.011124 0.977993 0.973064 -0.007128	0.042448 0.944709 0.969136 0.000987	0.023012 0.963201 0.960761 0.031188	-0.055606 0.955010 0.933691 -0.008198	0.005235 0.976791 0.975406 -0.000982	7 0.017848 9999
3 172	19 20	3 172	0.223850 0.869150 0.819862 -0.017444	0.125775 0.900018 0.927234 0.017540	0.013728 0.980989 0.974796 0.013445	0.012350 0.981721 0.974764 0.012167	-0.008711 0.972363 0.971651 0.002991	-0.049231 0.887268 0.970432 -0.015297	0.017324 0.972957 0.968012 0.014584	-0.002906 0.878992 0.974854 -0.008915	0.038921 0.977993 0.973258 0.021929	0.041630 0.944709 0.960964 -0.000628	-0.013488 0.963201 0.959461 -0.004370	0.051699 0.955010 0.951995 0.010938	0.021697 0.976791 0.980550 0.014700	0 0.000000 9999
3 173	19 20	3 173	0.237036 0.869150 0.747905 0.003222	0.067300 0.900018 0.945526 -0.019946	0.000265 0.980989 0.974082 0.000375	0.001688 0.981721 0.972925 0.001677	0.033754 0.972363 0.887114 0.008610	0.114055 0.887268 0.925258 -0.003323	-0.026342 0.972957 0.948336 0.004477	-0.003771 0.878992 0.971055 -0.009610	0.014689 0.977993 0.966348 0.000965	0.055932 0.944709 0.948266 -0.001007	0.002366 0.963201 0.949806 -0.014531	0.032457 0.955010 0.959846 -0.001847	0.002426 0.976791 0.970363 -0.006595	1 -0.008017 9999
3 174	19 20	3 174	0.243967 0.869150 0.811266 0.002423	-0.040801 0.900018 0.978351 -0.008998	0.010109 0.980989 0.974963 0.005996	0.011933 0.981721 0.975518 0.006167	-0.038796 0.972363 0.944265 -0.012442	-0.025444 0.887268 0.969072 0.007239	-0.015682 0.972957 0.969328 -0.002837	0.042697 0.878992 0.974175 0.020147	0.038972 0.977993 0.975366 0.023773	0.036198 0.944709 0.964226 -0.008173	-0.052314 0.963201 0.912029 0.004063	0.023388 0.955010 0.970652 -0.000410	-0.001396 0.976791 0.983036 -0.002655	8 0.007590 9999
3 175	19 20	3 175	0.149041 0.869150 0.855905 0.003968	0.114727 0.900018 0.925657 0.012825	-0.001688 0.980989 0.978403 -0.006611	-0.010501 0.981721 0.979123 -0.012803	0.010016 0.972363 0.978079 0.012712	0.119609 0.887268 0.926708 0.016695	0.029874 0.972957 0.968163 0.011461	0.108073 0.878992 0.935169 0.007612	0.018799 0.977993 0.967881 0.007466	0.028105 0.944709 0.970534 -0.001218	0.035407 0.963201 0.964494 0.015359	0.037714 0.955010 0.966016 0.010098	-0.005201 0.976791 0.963838 -0.008075	10 0.007807 9999
3 176	19 20	3 176	0.226518 0.869150 0.750990 0.018432	0.065974 0.900018 0.954290 0.009385	-0.010841 0.980989 0.877166 -0.007556	-0.009389 0.981721 0.870791 -0.006237	-0.008217 0.972363 0.925737 0.017169	-0.029490 0.887268 0.966484 -0.001054	0.051365 0.972957 0.926068 0.010705	0.145551 0.878992 0.906560 0.014210	0.027458 0.977993 0.970317 0.012589	0.041775 0.944709 0.967289 0.006823	0.012064 0.963201 0.930477 -0.005510	-0.082396 0.955010 0.865840 0.004913	0.005433 0.976791 0.975888 0.000998	0 0.018432 9999
3 177	19 20	3 177	0.187147 0.869150 0.767715 -0.003239	0.112696 0.900018 0.914156 0.003963	0.002292 0.980989 0.980672 -0.007127	0.002050 0.981721 0.980693 -0.005433	-0.018601 0.972363 0.948594 0.000966	0.064023 0.887268 0.954872 -0.008367	0.030484 0.972957 0.957002 0.005035	0.117729 0.878992 0.921277 0.001897	0.019330 0.977993 0.967977 0.000116	0.037864 0.944709 0.963492 -0.003417	-0.054366 0.963201 0.860972 -0.005919	0.035674 0.955010 0.958355 0.003465	0.003003 0.976791 0.977216 -0.000221	0 0.000000 9999
3 178	19 13	3 178	0.141253 0.869150 0.857353 0.002838	0.118429 0.900018 0.875564 -0.000146	-0.000656 0.980989 0.972036 -0.001995	-0.000931 0.981721 0.975700 -0.003741	0.019634 0.972363 0.970352 0.007698	0.112016 0.887268 0.903074 -0.014478	0.022039 0.972957 0.957726 0.001643	0.102730 0.878992 0.909877 -0.013688	0.011994 0.977993 0.973827 -0.001571	0.028688 0.944709 0.970025 -0.003520	0.026387 0.963201 0.907535 -0.004707	0.043724 0.955010 0.912210 -0.005779	0.004528 0.976791 0.893616 -0.004092	7 -0.006233 9999
3 179	19 19	3 179	0.165578 0.869150 0.870093 -0.008357	0.150686 0.900018 0.889732 0.014478	0.006383 0.980989 0.966056 0.007941	0.006023 0.981721 0.965734 0.008095	0.032164 0.972363 0.978234 0.024323	0.121819 0.887268 0.932028 0.003436	0.029362 0.972957 0.964633 0.006298	0.120983 0.878992 0.936041 0.004160	0.031076 0.977993 0.971645 0.019339	0.031410 0.944709 0.969510 0.002426	0.034041 0.963201 0.959671 0.022622	0.035178 0.955010 0.952949 0.001843	0.005807 0.976791 0.978632 0.002508	0 0.000000 9999
3 180	19 19	3 180	0.158598 0.869150 0.895805 -0.005833	-0.067014 0.900018 0.964196 -0.019333	-0.001175 0.980989 0.966896 0.004549	-0.000620 0.981721 0.966071 0.005193	-0.042679 0.972363 0.935766 -0.016953	0.111819 0.887268 0.936893 -0.006311	0.048870 0.972957 0.903931 -0.008114	0.113996 0.878992 0.936574 -0.005552	0.014290 0.977993 0.952902 0.000940	0.035690 0.944709 0.971842 -0.002964	0.017599 0.963201 0.959043 -0.006027	0.061575 0.955010 0.878771 0.002591	0.006239 0.976791 0.918963 0.002636	0 0.000000 9999
3 181	19 17	3 181	0.197151 0.869150 0.874128 -0.002291	-0.029505 0.900018 0.962950 0.022156	-0.001768 0.980989 0.989220 -0.003959	-0.000489 0.981721 0.969645 -0.001273	0.019734 0.972363 0.925979 -0.002367	-0.077304 0.887268 0.957362 -0.011989	-0.024189 0.972957 0.973070 -0.014339	-0.141355 0.878992 0.919211 -0.014725	0.022583 0.977993 0.966994 0.002065	-0.057161 0.944709 0.949183 -0.001885	0.024061 0.963201 0.960496 0.006142	0.045955 0.955010 0.929075 0.003580	0.015258 0.976791 0.981982 0.005023	0 0.000000 9999
3 182	19 19	3 182	0.206136 0.869150 0.848060 -0.002599	-0.013887 0.900018 0.976704 -0.003833	0.013295 0.980989 0.986533 0.009857	0.006826 0.981721 0.980232 0.001916	0.026766 0.972363 0.962573 0.005616	-0.055010 0.887268 0.975975 -0.015832	-0.021531 0.972957 0.954885 0.005408	-0.077074 0.878992 0.959067 -0.004964	-0.000731 0.977993 0.968535 -0.007401	-0.019026 0.944709 0.968116 0.010378	0.034473 0.963201 0.971483 0.011313	0.013530 0.955010 0.972797 -0.018251	-0.001992 0.976791 0.977286 0.000075	0 0.000000 9999
3 183	19 20	3 183	0.226422 0.869150 0.836331 0.019078	0.001800 0.900018 0.973556 -0.021083	-0.005866 0.980989 0.981659 -0.003618	-0.008190 0.981721 0.979536 -0.007091	0.004059 0.972363 0.960475 -0.008550	0.071231 0.887268 0.968388 0.020824	-0.017046 0.972957 0.965155 0.004386	-0.000133 0.878992 0.979266 0.008693	-0.028389 0.977993 0.981861 -0.025377	0.013778 0.944709 0.979398 0.020128	-0.022314 0.963201 0.977027 -0.020934	0.033615 0.955010 0.976896 0.006670	0.006579 0.976791 0.982480 0.004657	8 -0.022003 9999
3 184	19 20	3 184	0.212575 0.869150 0.837470 -0.000721	0.007480 0.900018 0.978639 0.002481	0.003875 0.980989 0.978117 0.002275	0.000476 0.981721 0.977451 -0.001878	-0.039520 0.972363 0.944307 -0.010216	0.025496 0.887268 0.977026 0.005053	-0.012377 0.972957 0.979775 -0.015930	0.073379 0.878992 0.964879 -0.005716	0.019533 0.977993 0.974089 0.000686	0.035918 0.944709 0.971486 -0.000608	-0.078750 0.963201 0.942515 -0.035941	-0.004460 0.955010 0.980287 -0.005990	0.005621 0.976791 0.982228 0.004038	0 0.000000 9999
3 185	19 20	3 185	0.224817 0.869150 0.820261 -0.004974	0.012213 0.900018 0.972841 -0.022111	-0.005183 0.980989 0.973133 -0.001131	-0.008406 0.981721 0.972697 -0.005306	-0.025775 0.972363 0.963914 -0.003589	0.071569 0.887268 0.954120 -0.014480	0.009552 0.972957 0.977911 0.007632	0.089885 0.878992 0.951627 -0.005078	0.007418 0.977993 0.973568 -0.007181	0.024263 0.944709 0.973959 -0.000821	-0.078667 0.963201 0.953118 -0.035698	0.000042 0.955010 0.973891 -0.008660	0.010431 0.976791 0.982718 0.008142	0 0.000000 9999
3 186	19 20	3 186	0.209864 0.869150 0.833200 -0.001183	-0.038056 0.900018 0.974872 0.000168	0.016095 0.980989 0.960320 0.013024	0.015924 0.981721 0.961126 0.014149	-0.045881 0.972363 0.943714 -0.013068	0.023819 0.887268 0.976166 0.014436	0.000660 0.972957 0.978174 -0.008670	0.063909 0.878992 0.961766 -0.002514	0.003991 0.977993 0.976783 -0.015435	0.025567 0.944709 0.976652 -0.001853	-0.025910 0.963201 0.953689 0.005436	0.000628 0.955010 0.976978 0.015861	-0.003769 0.976791 0.979765 -0.005416	0 0.000000 9999
3 187	19 18	3 187	0.167340 0.869150 0.886771 -0.022883	-0.100108 0.900018 0.947207 -0.010053	-0.001303 0.980989 0.977050 -0.002886	-0.001221 0.981721 0.977439 -0.003079	0.031569 0.972363 0.956519 0.010883	-0.089183 0.887268 0.956804 -0.012330	-0.018285 0.972957 0.970973 -0.005752	-0.096029 0.878992 0.949470 0.004268	0.006563 0.977993 0.976686 -0.001210	-0.044043 0.944709 0.960840 0.002668	0.011728 0.963201 0.969960 -0.007134	0.035620 0.955010 0.943836 0.003031	0.002720 0.976791 0.974826 -0.005533	0 0.000000 9999
3 188	19 20	3 188	0.182841 0.869150 0.858955 -0.018949	-0.004940 0.900018 0.982314 -0.005776	0.011493 0.980989 0.975119 0.010120	0.009420 0.981721 0.978603 0.009924	0.034083 0.972363 0.968853 0.019152	-0.020296 0.887268 0.980108 -0.009916	-0.027318 0.972957 0.952919 0.002672	-0.052403 0.878992 0.967193 -0.001667	0.008683 0.977993 0.974453 0.005801	-0.046149 0.944709 0.959153 -0.010552	0.023423 0.963201 0.974051 0.011331	0.008748 0.955010 0.974088 -0.007713	0.021446 0.976791 0.978612 0.014416	0 0.000000 9999
3 189	19 10	3 189	0.140930 0.869150 0.915919 0.014537	0.143146 0.900018 0.863291 0.012461	-0.000835 0.980989 0.963381 -0.001958	-0.000943 0.981721 0.966989 -0.002527	0.019409 0.972363 0.968916 0.010399	0.096362 0.887268 0.952801 0.006221	0.028054 0.972957 0.946736 -0.009193	0.092389 0.878992 0.953801 0.001854	0.018327 0.977993 0.935732 -0.001242	0.041471 0.944709 0.960849 0.004218	0.021749 0.963201 0.938443 0.004117	0.054231 0.955010 0.910161 -0.000657	0.032709 0.976791 0.886479 0.001036	0 0.014537 9999
3 190	19 20	3 190	0.191420 0.869150 0.866414 -0.006125	-0.077594 0.900018 0.967984 -0.025847	-0.000082 0.980989 0.986099 0.000314	-0.000328 0.981721 0.980758 -0.000670	0.042292 0.972363 0.949718 0.024488	-0.017324 0.887268 0.980613 -0.016890	-0.043607 0.972957 0.930573 -0.005017	-0.131765 0.878992 0.923352 -0.009536	0.010588 0.977993 0.967809 -0.007383	-0.062973 0.944709 0.936612 0.000512	0.020197 0.963201 0.965915 -0.004443	0.038521 0.955010 0.949613 0.002716	0.004658 0.976791 0.977459 -0.002541	0 0.000000 9999
3 191	19 20	3 191	0.245609 0.869150 0.792308 -0.004971	-0.004175 0.900018 0.968067 0.003087	0.011645 0.980989 0.975965 0.014091	0.011073 0.981721 0.974289 0.012441	0.043069 0.972363 0.958436 0.022108	-0.008493 0.887268 0.974926 -0.001416	-0.030976 0.972957 0.893515 0.021171	-0.080846 0.878992 0.950366 0.002121	0.020001 0.977993 0.956354 0.011865	-0.055400 0.944709 0.930332 0.004981	0.019035 0.963201 0.966702 0.001352	0.045116 0.955010 0.955829 0.005189	-0.000398 0.976791 0.973739 -0.007958	0 0.000000 9999
3 192	19 20	3 192	0.224512 0.869150 0.803917 0.000920	0.120629 0.900018 0.903751 -0.011169	-0.015433 0.980989 0.977426 -0.013072	-0.012570 0.981721 0.976949 -0.010931	-0.020469 0.972363 0.932324 0.005303	0.097723 0.887268 0.949935 0.006224	0.049669 0.972957 0.923675 0.005744	0.134789 0.878992 0.905677 -0.007562	0.010332 0.977993 0.964944 -0.003816	0.044421 0.944709 0.953828 -0.005722	-0.052071 0.963201 0.885921 -0.001482	0.049478 0.955010 0.939035 0.005053	0.005360 0.976791 0.967723 0.002528	2 -0.003468 9999
3 193	19 20	3 193	0.255828 0.869150 0.830995 0.027575	-0.139671 0.900018 0.915755 -0.030326	0.012774 0.980989 0.966554 0.022468	0.018709 0.981721 0.949280 0.013722	0.017739 0.972363 0.939480 0.001716	-0.009361 0.887268 0.972941 -0.000713	-0.048856 0.972957 0.944155 -0.019021	-0.060105 0.878992 0.961113 -0.006457	-0.066221 0.977993 0.911507 -0.025206	0.029194 0.944709 0.968331 -0.003358	0.029774 0.963201 0.973352 0.009929	0.035252 0.955010 0.961830 0.004384	0.001867 0.976791 0.969884 -0.000207	1 -0.028918 9999
3 194	19 20	3 194	0.230045 0.869150 0.832500 0.024160	0.168711 0.900018 0.899786 0.036731	-0.007128 0.980989 0.976487 -0.003954	-0.003830 0.981721 0.976419 0.002243	0.008055 0.972363 0.970831 0.010157	0.144928 0.887268 0.922356 0.014354	0.040948 0.972957 0.954103 0.017695	0.120047 0.878992 0.930133 -0.003288	0.010927 0.977993 0.972486 -0.004931	0.038952 0.944709 0.963699 0.004732	0.074020 0.963201 0.965588 0.047473	0.049869 0.955010 0.961855 0.012961	0.022193 0.976791 0.978288 0.014967	10 0.033867 581
3 195	19 20	3 195	0.230839 0.869150 0.805329 0.000272	-0.055667 0.900018 0.971372 -0.012649	0.009831 0.980989 0.956791 0.002881	0.008835 0.981721 0.957329 0.001034	-0.038117 0.972363 0.961508 -0.017590	-0.016925 0.887268 0.976347 -0.017514	0.006280 0.972957 0.979701 0.002057	0.039550 0.878992 0.974743 0.002625	0.005864 0.977993 0.977765 0.001749	0.026358 0.944709 0.984191 0.015797	-0.023304 0.963201 0.969672 -0.013297	-0.051352 0.955010 0.967782 -0.023624	0.010371 0.976791 0.983650 0.008903	4 -0.002187 9999
3 196	19 20	3 196	0.255537 0.869150 0.815766 0.018033	0.119856 0.900018 0.942229 0.027118	0.001124 0.980989 0.969729 -0.001690	-0.005816 0.981721 0.972209 -0.005929	0.010582 0.972363 0.968928 0.013716	0.104193 0.887268 0.947785 0.016324	0.005890 0.972957 0.976009 -0.008985	0.128382 0.878992 0.946283 0.025911	0.038611 0.977993 0.977752 0.027221	0.051061 0.944709 0.974194 0.023346	-0.005724 0.963201 0.958276 0.003793	0.008334 0.955010 0.967603 -0.015480	0.016797 0.976791 0.978980 0.010111	8 0.022156 9999
3 197	19 20	3 197	0.236350 0.869150 0.771306 0.009645	0.095533 0.900018 0.946064 0.000718	-0.007365 0.980989 0.981294 -0.006295	-0.006909 0.981721 0.981224 -0.005902	0.026736 0.972363 0.905616 0.012572	0.114859 0.887268 0.943261 0.005862	-0.001246 0.972957 0.962958 0.029884	0.018396 0.878992 0.980028 0.014852	0.023928 0.977993 0.970921 0.006412	0.046469 0.944709 0.961866 -0.002503	-0.004436 0.963201 0.965793 -0.016409	0.035013 0.955010 0.966941 0.003955	0.000866 0.976791 0.979769 -0.000970	6 0.016977 9999
3 198	19 20	3 198	0.270691 0.869150 0.817575 0.035284	0.142040 0.900018 0.937188 0.033916	0.005903 0.980989 0.974145 0.001468	0.007294 0.981721 0.975035 0.004800	0.032353 0.972363 0.959159 0.041739	0.014404 0.887268 0.970218 0.019166	0.028209 0.972957 0.969912 0.019072	0.047922 0.878992 0.969371 0.033827	0.031053 0.977993 0.970424 0.017593	0.031344 0.944709 0.962413 -0.005960	-0.006615 0.963201 0.960657 0.000827	0.023792 0.955010 0.968312 -0.003133	0.004607 0.976791 0.969326 0.001522	4 0.038376 405
3 199	19 20	3 199	0.244556 0.869150 0.810823 0.006620	-0.044623 0.900018 0.967192 0.000094	0.010706 0.980989 0.943109 -0.004280	0.007759 0.981721 0.944912 -0.008529	-0.036402 0.972363 0.958720 -0.010024	0.024503 0.887268 0.979715 0.008237	0.007396 0.972957 0.982641 0.003478	0.052946 0.878992 0.973512 -0.003388	0.022593 0.977993 0.979537 0.009663	0.046222 0.944709 0.967241 0.009546	-0.045355 0.963201 0.949816 -0.015917	-0.013254 0.955010 0.972307 -0.000876	-0.000879 0.976791 0.981320 -0.006618	4 -0.008146 9999
3 200	19 20	3 200	0.232343 0.869150 0.833484 0.010937	0.030786 0.900018 0.972721 -0.016067	-0.004429 0.980989 0.979115 -0.002661	-0.002630 0.981721 0.979946 -0.002818	-0.012086 0.972363 0.958374 0.014113	0.079387 0.887268 0.955655 0.000603	0.030340 0.972957 0.954264 0.002562	0.110390 0.878992 0.948153 0.011804	-0.003740 0.977993 0.980007 -0.017327	0.031813 0.944709 0.970837 -0.003687	-0.015847 0.963201 0.968558 -0.008888	-0.002060 0.955010 0.976980 -0.018652	0.017618 0.976791 0.978390 0.012465	8 -0.013766 9999
3 201	19 20	3 201	0.233716 0.869150 0.799706 -0.016954	0.030835 0.900018 0.976029 0.000728	-0.002114 0.980989 0.975369 -0.007066	-0.002151 0.981721 0.976254 -0.006486	0.005273 0.972363 0.958967 0.027924	0.100235 0.887268 0.937828 -0.006987	0.017968 0.972957 0.980022 0.017972	0.110393 0.878992 0.926287 -0.021242	0.003367 0.977993 0.974723 -0.013705	0.029102 0.944709 0.974547 -0.007199	-0.045885 0.963201 0.906185 0.017185	0.050712 0.955010 0.964337 0.025723	0.072073 0.976791 0.976959 0.064118	0 0.000000 9999
3 202	19 20	3 202	0.245769 0.869150 0.813305 0.001539	-0.086197 0.900018 0.953549 -0.005385	0.015308 0.980989 0.967379 0.011154	0.014857 0.981721 0.967843 0.010559	-0.014692 0.972363 0.975734 -0.015141	0.027665 0.887268 0.965722 -0.006824	-0.023938 0.972957 0.971696 -0.012031	0.043498 0.878992 0.969649 -0.006445	-0.012646 0.977993 0.960357 0.009052	0.015452 0.944709 0.975264 -0.008152	0.009333 0.963201 0.971585 0.010499	-0.005315 0.955010 0.973555 -0.005168	0.018492 0.976791 0.977311 0.024800	4 -0.004827 9999
3 203	19 20	3 203	0.241769 0.869150 0.828806 0.006261	0.017234 0.900018 0.967451 0.005325	0.006700 0.980989 0.976456 0.004855	0.005978 0.981721 0.973402 0.004741	-0.026641 0.972363 0.954718 -0.004119	0.168660 0.887268 0.917295 0.018766	0.033853 0.972957 0.934778 -0.004338	0.153021 0.878992 0.924217 0.014455	-0.012540 0.977993 0.964513 -0.012726	0.055380 0.944709 0.961019 0.002044	0.031898 0.963201 0.951459 0.001220	0.045334 0.955010 0.946102 -0.009542	0.004554 0.976791 0.976390 -0.002003	7 0.009513 9999
3 204	19 20	3 204	0.244664 0.869150 0.816208 0.005197	0.159103 0.900018 0.900994 0.016580	0.012141 0.980989 0.973909 0.008596	0.017332 0.981721 0.976223 0.011858	-0.011059 0.972363 0.968839 -0.006377	0.102551 0.887268 0.943998 0.006707	0.020731 0.972957 0.965666 -0.003247	0.120598 0.878992 0.944151 0.008498	0.014763 0.977993 0.970313 -0.008927	0.027478 0.944709 0.973243 -0.007402	-0.013823 0.963201 0.967247 -0.018242	0.033596 0.955010 0.960312 0.005244	0.005646 0.976791 0.959315 0.001085	8 -0.006811 9999
3 205	19 20	3 205	0.265427 0.869150 0.826201 0.031571	0.035069 0.900018 0.964452 0.008112	-0.015257 0.980989 0.972448 -0.009852	-0.013950 0.981721 0.971346 -0.007659	0.024636 0.972363 0.957145 0.011778	-0.015979 0.887268 0.978755 0.009338	-0.055054 0.972957 0.916724 -0.004241	-0.073678 0.878992 0.955145 0.009355	0.024399 0.977993 0.965015 0.007353	-0.097390 0.944709 0.933572 -0.027067	0.017152 0.963201 0.955198 -0.008322	0.073117 0.955010 0.946829 0.028641	0.004379 0.976791 0.983863 -0.003297	0 0.031571 9999
3 206	19 20	3 206	0.268672 0.869150 0.817704 0.040547	-0.171488 0.900018 0.881133 -0.017325	-0.001386 0.980989 0.976428 0.005639	-0.000883 0.981721 0.974952 0.002242	0.006192 0.972363 0.934352 -0.004948	0.128219 0.887268 0.931295 0.013321	-0.089196 0.972957 0.901884 -0.039669	0.101496 0.878992 0.949554 0.011066	-0.064905 0.977993 0.840448 -0.009619	0.063450 0.944709 0.944776 0.000363	0.037717 0.963201 0.951768 0.009411	0.048141 0.955010 0.939492 0.006125	0.030157 0.976791 0.969102 0.018775	0 0.040547 354
3 207	19 20	3 207	0.222139 0.869150 0.836096 0.007336	0.047877 0.900018 0.962317 0.002160	-0.010125 0.980989 0.975439 -0.012428	-0.010441 0.981721 0.974655 -0.012374	-0.018560 0.972363 0.948908 0.011168	0.078362 0.887268 0.964197 0.006178	-0.003259 0.972957 0.958482 0.024299	0.052338 0.878992 0.972305 0.011877	0.023783 0.977993 0.946283 -0.001635	0.048655 0.944709 0.949462 -0.006175	-0.057123 0.963201 0.913074 -0.001682	0.074835 0.955010 0.914451 0.016254	0.023379 0.976791 0.978457 0.012469	6 0.013351 9999
3 208	19 20	3 208	0.206459 0.869150 0.840154 -0.004187	-0.151806 0.900018 0.909130 -0.018145	0.011191 0.980989 0.917047 -0.001572	0.010454 0.981721 0.914359 -0.001141	0.013122 0.972363 0.961355 0.014998	0.007886 0.887268 0.973052 -0.001511	0.008741 0.972957 0.961788 0.014744	-0.004092 0.878992 0.953444 -0.005422	0.009686 0.977993 0.976084 -0.000477	0.048370 0.944709 0.965447 -0.000984	0.042342 0.963201 0.967673 0.020096	-0.071000 0.955010 0.942394 -0.014925	0.023378 0.976791 0.984112 0.019043	0 0.000000 9999
3 209	19 17	3 209	0.219683 0.869150 0.843488 -0.002696	0.033358 0.900018 0.973453 -0.002289	0.004670 0.980989 0.981098 0.001215	-0.001074 0.981721 0.977659 -0.002263	0.014659 0.972363 0.955684 0.000046	-0.026389 0.887268 0.978766 -0.009464	-0.056426 0.972957 0.876891 0.007076	-0.100742 0.878992 0.946650 -0.015680	0.021314 0.977993 0.946214 -0.005871	-0.100990 0.944709 0.915588 -0.021438	0.032128 0.963201 0.959939 0.004702	0.085791 0.955010 0.830224 0.009080	0.007983 0.976791 0.978522 0.003167	0 0.000000 9999
3 210	19 20	3 210	0.208532 0.869150 0.837137 -0.012284	0.118452 0.900018 0.940511 0.012157	-0.004829 0.980989 0.974755 -0.002560	-0.002588 0.981721 0.977108 -0.001065	-0.045928 0.972363 0.962796 -0.025825	0.035032 0.887268 0.973586 -0.002860	0.022472 0.972957 0.973569 0.011028	0.075291 0.878992 0.951117 -0.003847	-0.002160 0.977993 0.977987 -0.015987	0.037836 0.944709 0.966966 -0.003007	-0.084187 0.963201 0.921067 -0.027380	0.047181 0.955010 0.956568 -0.000310	-0.010364 0.976791 0.975314 -0.013386	0 0.000000 9999
3 211	19 20	3 211	0.223444 0.869150 0.817416 -0.001846	0.037237 0.900018 0.976550 0.010307	0.016336 0.980989 0.972587 0.013911	0.015447 0.981721 0.974059 0.013753	-0.015767 0.972363 0.965402 0.003143	0.022091 0.887268 0.981156 0.014298	0.025085 0.972957 0.976618 0.011481	0.068929 0.878992 0.964595 0.008232	-0.022564 0.977993 0.974123 -0.011371	0.033349 0.944709 0.972871 -0.004084	-0.036055 0.963201 0.968520 -0.014483	0.012344 0.955010 0.982597 0.006059	-0.022622 0.976791 0.967636 -0.010843	0 0.000000 9999
3 212	19 19	3 212	0.194506 0.869150 0.847592 -0.018940	-0.183383 0.900018 0.878738 -0.011662	-0.001706 0.980989 0.980086 -0.000956	0.000389 0.981721 0.970332 0.001109	0.013656 0.972363 0.942818 -0.010112	0.117805 0.887268 0.941370 0.007629	-0.044928 0.972957 0.921834 -0.001964	0.087214 0.878992 0.953131 0.004768	-0.065637 0.977993 0.868058 -0.016023	0.051869 0.944709 0.960032 0.000708	0.039140 0.963201 0.957356 0.012418	0.061960 0.955010 0.919476 -0.006058	0.006793 0.976791 0.976269 -0.002597	0 0.000000 9999
3 213	19 20	3 213	0.214196 0.869150 0.846042 0.009763	-0.113481 0.900018 0.954131 -0.020678	0.035045 0.980989 0.946837 0.028166	0.032057 0.981721 0.944937 0.028168	0.000408 0.972363 0.965216 -0.007862	-0.077593 0.887268 0.969961 -0.018964	0.003297 0.972957 0.977284 0.011466	-0.059608 0.878992 0.963347 -0.004741	0.025797 0.977993 0.977466 0.012618	0.001695 0.944709 0.978188 0.014047	0.032970 0.963201 0.974021 0.015041	-0.031785 0.955010 0.957880 -0.002210	-0.006869 0.976791 0.978006 -0.002064	1 -0.014208 9999
3 214	19 20	3 214	0.200956 0.869150 0.859439 0.009356	0.073267 0.900018 0.976595 0.026329	-0.011695 0.980989 0.918178 0.001709	-0.011395 0.981721 0.917803 0.002583	-0.038994 0.972363 0.925435 -0.007755	-0.018933 0.887268 0.981196 0.003230	0.035821 0.972957 0.940172 -0.003247	0.153021 0.878992 0.921535 0.016504	-0.001517 0.977993 0.975420 -0.021287	0.048086 0.944709 0.964334 0.001535	0.022717 0.963201 0.969957 0.004643	-0.077430 0.955010 0.928055 -0.009115	-0.011409 0.976791 0.980660 -0.019144	8 -0.014112 9999
3 215	19 12	3 215	0.210148 0.869150 0.830210 0.005190	-0.258713 0.900018 0.713437 -0.033176	-0.023515 0.980989 0.974170 -0.018400	0.026832 0.981721 0.818328 0.025663	0.034634 0.972363 0.815665 0.010446	-0.162069 0.887268 0.913649 -0.029362	-0.093310 0.972957 0.729228 -0.006883	-0.249987 0.878992 0.742315 -0.019899	-0.066185 0.977993 0.609460 0.004610	0.107384 0.944709 0.914259 0.014247	0.073454 0.963201 0.695363 0.006870	0.093312 0.955010 0.864972 0.020798	0.011592 0.976791 0.970320 0.003229	1 -0.013122 9999
3 216	19 4	3 216	0.243691 0.869150 0.777355 -0.001260	-0.212034 0.900018 0.795725 -0.019070	-0.007955 0.980989 0.801812 0.014959	-0.004963 0.981721 0.697139 0.023374	0.052825 0.972363 0.669550 0.002703	-0.082849 0.887268 0.949141 -0.004118	-0.085103 0.972957 0.745774 0.005613	-0.300070 0.878992 0.650338 -0.016439	0.081276 0.977993 0.516184 -0.007183	-0.147761 0.944709 0.797022 -0.000989	0.099164 0.963201 0.559707 0.014917	0.154912 0.955010 0.545824 -0.010875	0.020703 0.976791 0.979038 0.011466	0 0.000000 9999
4 5	15 20	4 5	0.187128 0.776013 0.808675 -0.025078	-0.047727 0.806320 0.978774 -0.015785	-0.045764 0.970321 0.972622 -0.044440	-0.047182 0.975288 0.972091 -0.049231	-0.040936 0.970750 0.939924 -0.016640	-0.068067 0.818141 0.958232 0.008509	0.003475 0.946713 0.969781 -0.017942	0.014034 0.838624 0.982592 0.003229	-0.000141 0.958078 0.976634 -0.010906	0.018830 0.943663 0.972374 -0.015044	-0.039296 0.918271 0.962120 0.006325	-0.045606 0.898917 0.974009 -0.016275	-0.002866 0.980921 0.980732 -0.006041	0 0.000000 9999
4 6	15 20	4 6	0.165806 0.776013 0.839265 -0.027823	-0.002495 0.806320 0.981670 0.023386	-0.030748 0.970321 0.929581 -0.019674	-0.028541 0.975288 0.930732 -0.020139	-0.027230 0.970750 0.928576 -0.002159	-0.040099 0.818141 0.946507 0.043260	0.058126 0.946713 0.910431 -0.003464	0.066113 0.838624 0.980537 0.038061	0.076146 0.958078 0.977984 0.048085	0.034823 0.943663 0.973876 0.003052	0.022536 0.918271 0.968440 -0.001595	-0.083443 0.898917 0.930736 -0.008091	0.003498 0.980921 0.980896 -0.008801	0 0.000000 9999
4 7	15 19	4 7	0.310578 0.776013 0.834239 0.045100	0.246585 0.806320 0.900039 0.045428	-0.019501 0.970321 0.975135 -0.014566	-0.017950 0.975288 0.976905 -0.015266	-0.006170 0.970750 0.980083 -0.011572	-0.205489 0.818141 0.915323 -0.033097	-0.003656 0.946713 0.979920 -0.017822	-0.162605 0.838624 0.950393 -0.051253	0.078190 0.958078 0.942979 0.005836	0.000278 0.943663 0.969908 -0.038236	-0.011837 0.918271 0.963389 -0.059799	0.116795 0.898917 0.926921 0.006071	0.014504 0.980921 0.960663 0.000829	7 -0.048078 -9
4 8	15 20	4 8	0.181031 0.776013 0.817262 -0.017959	-0.030705 0.806320 0.970790 0.016875	-0.001476 0.970321 0.963612 -0.004400	-0.001980 0.975288 0.963105 -0.001311	-0.021821 0.970750 0.923063 0.005105	-0.030300 0.818141 0.967478 0.004115	0.010869 0.946713 0.968431 -0.019182	0.070283 0.838624 0.967415 0.011425	0.054362 0.958078 0.974034 0.038060	0.019925 0.943663 0.976683 -0.008283	0.023143 0.918271 0.974815 0.033441	-0.042092 0.898917 0.945253 0.008169	0.046597 0.980921 0.976088 0.039375	0 0.000000 9999
4 9	15 20	4 9	0.183378 0.776013 0.849316 -0.046660	0.018518 0.806320 0.978754 0.015850	-0.011434 0.970321 0.979962 -0.013396	-0.011150 0.975288 0.980912 -0.013373	-0.053260 0.970750 0.965311 -0.044547	0.015787 0.818141 0.962938 -0.009969	0.009357 0.946713 0.964296 -0.017711	0.013512 0.838624 0.965110 -0.011257	0.015496 0.958078 0.976045 0.000880	0.006673 0.943663 0.977449 0.000880	0.043590 0.918271 0.974551 0.012406	-0.009017 0.898917 0.978743 -0.013786	0.006155 0.980921 0.983536 0.003504	0 0.000000 9999
4 10	15 20	4 10	0.242750 0.776013 0.842949 0.007718	0.113165 0.806320 0.953674 0.020395	0.009293 0.970321 0.979695 0.008934	0.007754 0.975288 0.980829 0.005829	-0.018049 0.970750 0.975258 -0.008527	0.098386 0.818141 0.957480 0.000006	0.019471 0.946713 0.972402 -0.006561	0.111476 0.838624 0.952309 0.003204	0.007419 0.958078 0.976890 0.004141	0.027793 0.943663 0.973586 -0.008569	-0.028274 0.918271 0.971011 -0.010687	0.020338 0.898917 0.976215 -0.016970	0.000126 0.980921 0.972840 0.008477	9 -0.008132 9999
4 11	15 20	4 11	0.249068 0.776013 0.819317 0.003429	0.022306 0.806320 0.979467 0.027038	-0.020892 0.970321 0.930209 -0.012553	-0.017731 0.975288 0.930169 -0.013095	-0.050932 0.970750 0.932434 -0.024580	-0.124900 0.818141 0.946754 -0.004838	0.059564 0.946713 0.926178 -0.005574	0.004947 0.838624 0.980703 -0.009204	0.063263 0.958078 0.976977 0.037566	0.050486 0.943663 0.971278 0.010500	-0.005740 0.918271 0.974564 0.002941	-0.055352 0.898917 0.949834 0.012109	0.045762 0.980921 0.974336 0.037412	8 0.011350 9999
4 12	15 20	4 12	0.249783 0.776013 0.842789 0.004085	-0.192043 0.806320 0.921544 -0.026790	0.001539 0.970321 0.977868 0.002169	0.002347 0.975288 0.959759 -0.002982	-0.002219 0.970750 0.938712 -0.027729	0.002090 0.818141 0.972651 0.003438	-0.057135 0.946713 0.951790 -0.002558	-0.019628 0.838624 0.971415 0.023541	-0.086311 0.958078 0.913477 -0.009455	0.036835 0.943663 0.967512 0.005617	0.038001 0.918271 0.970562 -0.004314	0.036051 0.898917 0.967415 -0.007449	-0.002193 0.980921 0.982351 -0.001017	4 -0.010643 9999
4 13	15 18	4 13	0.269401 0.776013 0.868983 0.019779	0.070288 0.806320 0.973609 0.033810	-0.021461 0.970321 0.978775 -0.020587	-0.021505 0.975288 0.979030 -0.019454	-0.034042 0.970750 0.947488 -0.014347	0.209429 0.818141 0.910990 0.020664	0.091828 0.946713 0.905009 -0.002838	0.189800 0.838624 0.915222 0.024364	0.044798 0.958078 0.959912 0.010459	0.048564 0.943663 0.960724 -0.000185	0.063664 0.918271 0.956345 -0.013180	0.075842 0.898917 0.972484 0.020632	0.013176 0.980921 0.969071 0.002986	7 0.021952 9999
4 14	15 20	4 14	0.218062 0.776013 0.849662 -0.009629	-0.206532 0.806320 0.917659 -0.034231	0.006761 0.970321 0.982847 0.007462	-0.001774 0.975288 0.945464 -0.006823	0.026029 0.970750 0.966110 0.007529	0.034066 0.818141 0.973816 0.017846	-0.049469 0.946713 0.952590 -0.003216	-0.017676 0.838624 0.977254 0.012446	-0.102399 0.958078 0.901413 -0.010542	0.122885 0.943663 0.930700 0.044058	0.037775 0.918271 0.975088 -0.001255	0.101226 0.898917 0.942213 0.008175	-0.002818 0.980921 0.984110 -0.002298	0 0.000000 9999
4 15	15 20	4 15	0.306333 0.776013 0.801904 -0.009525	-0.118110 0.806320 0.949871 0.008126	0.003885 0.970321 0.971244 0.000814	-0.000315 0.975288 0.967588 -0.001817	-0.018131 0.970750 0.970738 -0.021083	-0.172918 0.818141 0.921694 -0.008036	-0.025362 0.946713 0.963116 -0.010324	-0.094465 0.838624 0.961812 -0.024477	0.039097 0.958078 0.972106 0.014459	0.024288 0.943663 0.961900 -0.016113	-0.031410 0.918271 0.956996 -0.005124	0.102140 0.898917 0.930447 0.001832	-0.017941 0.980921 0.942365 0.009313	0 0.000000 9999
4 16	15 19	4 16	0.236296 0.776013 0.879068 0.018359	0.058868 0.806320 0.963131 0.043845	0.000761 0.970321 0.957789 -0.002951	-0.001423 0.975288 0.966938 -0.003194	-0.013705 0.970750 0.960054 -0.022220	-0.115437 0.818141 0.961118 -0.014489	-0.029864 0.946713 0.955516 0.013861	-0.133631 0.838624 0.941377 -0.015730	0.058683 0.958078 0.951255 0.005135	-0.040134 0.943663 0.959950 0.002677	0.069728 0.918271 0.967775 0.013782	0.118307 0.898917 0.876558 0.005968	0.011330 0.980921 0.983821 0.004376	4 -0.020197 9999
4 17	15 20	4 17	0.280002 0.776013 0.806532 0.008765	0.105745 0.806320 0.949970 0.004773	0.000899 0.970321 0.975908 0.003774	-0.000524 0.975288 0.977387 0.001579	-0.035046 0.970750 0.959656 -0.021824	-0.018495 0.818141 0.976989 -0.021957	0.052013 0.946713 0.957540 0.019362	0.042399 0.838624 0.961961 -0.027633	0.009531 0.958078 0.976717 -0.005644	0.039708 0.943663 0.964854 0.008975	-0.083683 0.918271 0.937790 -0.029047	0.023391 0.898917 0.961960 -0.011574	-0.001957 0.980921 0.980238 -0.003062	7 -0.015563 9999
4 18	15 20	4 18	0.263606 0.776013 0.859675 0.023433	-0.159511 0.806320 0.951723 -0.039743	-0.001321 0.970321 0.963545 0.002281	-0.001280 0.975288 0.964296 0.000840	0.081732 0.970750 0.889648 0.043515	-0.156486 0.818141 0.951882 -0.041506	-0.037647 0.946713 0.958072 -0.008493	-0.220813 0.838624 0.900197 -0.031748	0.032468 0.958078 0.969035 -0.001075	-0.062157 0.943663 0.927032 0.017160	0.134113 0.918271 0.952218 0.067963	0.069305 0.898917 0.918924 -0.007915	0.005641 0.980921 0.977666 -0.001532	10 0.039907 367
4 19	15 20	4 19	0.244764 0.776013 0.802078 -0.010931	-0.049975 0.806320 0.969138 0.006662	0.012787 0.970321 0.975863 0.013546	0.011152 0.975288 0.977357 0.012502	-0.010559 0.970750 0.964682 0.000233	-0.013599 0.818141 0.979228 0.003454	-0.024405 0.946713 0.972512 0.003175	0.010473 0.838624 0.978752 -0.000287	-0.013437 0.958078 0.978735 -0.011758	0.017895 0.943663 0.979235 0.003343	-0.035391 0.918271 0.948063 0.015906	0.020561 0.898917 0.975463 0.002153	0.014340 0.980921 0.979353 0.015812	0 0.000000 9999
4 20	15 20	4 20	0.225895 0.776013 0.821294 0.022257	-0.101961 0.806320 0.959842 -0.028719	0.026541 0.970321 0.974524 0.020311	0.026369 0.975288 0.974577 0.019471	0.025632 0.970750 0.973452 0.024677	0.024642 0.818141 0.970816 -0.014326	-0.015624 0.946713 0.976701 0.006787	0.018727 0.838624 0.972418 -0.000912	-0.018473 0.958078 0.968640 0.009629	0.031688 0.943663 0.972404 0.011025	-0.015819 0.918271 0.976031 0.007496	0.002952 0.898917 0.979462 -0.001836	-0.005226 0.980921 0.978450 -0.000301	1 -0.025282 9999
4 21	15 20	4 21	0.206106 0.776013 0.808474 -0.012731	-0.049855 0.806320 0.970827 0.005855	0.004384 0.970321 0.930838 0.000632	0.002186 0.975288 0.933849 0.000243	-0.020409 0.970750 0.930868 0.004105	0.010471 0.818141 0.975167 0.022823	0.002281 0.946713 0.979282 -0.005029	0.082660 0.838624 0.966012 0.014992	0.008077 0.958078 0.973749 -0.000080	0.021684 0.943663 0.973222 -0.007778	-0.023506 0.918271 0.964162 -0.005966	-0.048333 0.898917 0.955637 0.006680	-0.010530 0.980921 0.980627 -0.016156	0 0.000000 9999
4 22	15 20	4 22	0.205050 0.776013 0.823966 -0.011016	0.060500 0.806320 0.958635 -0.027231	0.005942 0.970321 0.979024 0.008175	0.004932 0.975288 0.977767 0.009574	-0.011219 0.970750 0.966089 -0.002337	0.074595 0.818141 0.956919 -0.013557	0.005277 0.946713 0.981208 -0.015031	0.103641 0.838624 0.943858 -0.010201	0.025774 0.958078 0.982997 0.013096	0.019176 0.943663 0.976730 -0.009009	-0.070429 0.918271 0.938981 -0.009552	0.006472 0.898917 0.971121 -0.027801	-0.013195 0.980921 0.979211 -0.023192	0 0.000000 9999
4 23	15 20	4 23	0.259355 0.776013 0.797116 -0.021833	-0.081372 0.806320 0.964404 0.011549	0.026123 0.970321 0.977001 0.024774	0.033262 0.975288 0.976180 0.033313	0.013770 0.970750 0.972214 0.013244	0.012742 0.818141 0.978275 0.001086	-0.009581 0.946713 0.977761 -0.010740	0.023910 0.838624 0.983776 0.000462	-0.089559 0.958078 0.899711 -0.007420	0.011220 0.943663 0.970239 -0.026765	0.017374 0.918271 0.970024 -0.003138	0.055873 0.898917 0.972131 0.011270	-0.042531 0.980921 0.910894 -0.005497	0 0.000000 9999
4 24	15 20	4 24	0.207534 0.776013 0.831262 -0.027790	-0.132767 0.806320 0.944524 0.001023	-0.002533 0.970321 0.973529 -0.010049	-0.020105 0.975288 0.975803 -0.027759	0.046674 0.970750 0.943685 0.021436	-0.060518 0.818141 0.974884 0.001549	-0.029639 0.946713 0.965499 0.007119	-0.074487 0.838624 0.965128 0.013221	-0.042432 0.958078 0.946591 0.004819	0.019915 0.943663 0.980710 0.017599	0.044621 0.918271 0.972343 0.027142	0.032790 0.898917 0.975754 0.008976	-0.004847 0.980921 0.983681 -0.002333	0 0.000000 9999
4 25	15 16	4 25	0.305324 0.776013 0.730544 0.053877	0.187452 0.806320 0.932099 0.104206	0.151922 0.970321 0.970251 0.150518	0.124145 0.975288 0.970500 0.125103	0.030146 0.970750 0.828952 -0.018685	0.176269 0.818141 0.923705 0.029867	-0.096193 0.946713 0.941429 -0.031027	-0.008262 0.838624 0.966986 -0.017157	0.051400 0.958078 0.955290 0.004868	0.072844 0.943663 0.898042 -0.014530	0.114599 0.918271 0.911567 0.036346	0.232701 0.898917 0.870340 0.147707	0.021653 0.980921 0.941456 0.004444	11 0.089208 41
4 26	15 19	4 26	0.314169 0.776013 0.841551 0.032940	0.208638 0.806320 0.897647 0.021807	-0.001861 0.970321 0.972162 -0.001023	0.000147 0.975288 0.973223 -0.000655	0.010803 0.970750 0.977600 0.014326	0.144280 0.818141 0.938477 0.011754	0.034851 0.946713 0.954484 -0.004790	0.130209 0.838624 0.944728 0.016916	0.025523 0.958078 0.975220 0.005936	0.059284 0.943663 0.964066 0.022116	0.029508 0.918271 0.953483 -0.010012	0.058040 0.898917 0.954802 -0.006581	0.054872 0.980921 0.974648 0.052218	0 0.032940 635
4 27	15 15	4 27	0.146354 0.776013 0.912665 -0.003166	0.230433 0.806320 0.898607 0.045840	0.000693 0.970321 0.983322 0.000524	0.000126 0.975288 0.982389 -0.000401	-0.016636 0.970750 0.972292 -0.013667	0.100185 0.818141 0.934000 -0.007300	0.053083 0.946713 0.937208 0.006060	0.100874 0.838624 0.949420 -0.006020	0.057335 0.958078 0.960416 0.007965	0.032160 0.943663 0.964108 -0.000941	0.052534 0.918271 0.955882 -0.009452	0.093096 0.898917 0.897084 -0.006942	0.010968 0.980921 0.989172 0.000064	0 0.000000 9999
4 28	15 19	4 28	0.226535 0.776013 0.868616 -0.007297	0.110827 0.806320 0.952413 0.017852	0.000287 0.970321 0.914130 -0.001854	-0.000507 0.975288 0.947874 -0.001108	0.009812 0.970750 0.943596 0.040211	0.095208 0.818141 0.957769 0.009705	0.043281 0.946713 0.962379 0.018095	0.122589 0.838624 0.942080 0.016244	0.000397 0.958078 0.963004 -0.000027	0.088429 0.943663 0.959509 0.042054	-0.076146 0.918271 0.924142 0.019056	0.108291 0.898917 0.810887 0.003459	0.010505 0.980921 0.983041 0.003128	0 0.000000 9999
4 29	15 17	4 29	0.216208 0.776013 0.868802 -0.003359	-0.112058 0.806320 0.956944 -0.002690	-0.003759 0.970321 0.957432 -0.001191	-0.003200 0.975288 0.965630 0.000670	0.064011 0.970750 0.881708 0.031114	-0.138591 0.818141 0.941043 -0.015393	-0.008532 0.946713 0.961287 0.020046	-0.210401 0.838624 0.883015 -0.018887	0.047003 0.958078 0.963655 0.003825	-0.123559 0.943663 0.905325 -0.040772	0.073782 0.918271 0.930488 0.005387	0.067983 0.898917 0.897806 -0.002344	0.015856 0.980921 0.974259 -0.001256	0 0.000000 9999
4 30	15 18	4 30	0.230420 0.776013 0.868220 0.008093	-0.139960 0.806320 0.950583 -0.011037	-0.001243 0.970321 0.965598 -0.003994	-0.000823 0.975288 0.954511 -0.003561	0.035743 0.970750 0.896041 0.005196	-0.030148 0.818141 0.981290 -0.015988	-0.075173 0.946713 0.931127 -0.008146	-0.186186 0.838624 0.898871 -0.030001	0.017571 0.958078 0.971402 -0.008003	-0.058448 0.943663 0.908797 0.010484	0.065411 0.918271 0.935785 -0.007053	0.078918 0.898917 0.882338 -0.005304	0.010626 0.980921 0.981465 0.001242	7 -0.015582 9999
4 31	15 19	4 31	0.214497 0.776013 0.855739 0.002960	0.089440 0.806320 0.964247 -0.001417	0.003022 0.970321 0.976457 0.000092	0.004317 0.975288 0.977746 0.000594	-0.008424 0.970750 0.967222 0.005470	0.033526 0.818141 0.964807 -0.015385	0.033448 0.946713 0.978116 0.018654	0.067784 0.838624 0.948836 -0.013435	0.006213 0.958078 0.976967 -0.005237	0.039471 0.943663 0.947770 -0.006003	-0.075608 0.918271 0.933121 -0.003007	0.053195 0.898917 0.968460 0.007391	-0.001674 0.980921 0.979363 -0.006349	6 0.007431 9999
4 32	15 20	4 32	0.151201 0.776013 0.868662 -0.027951	-0.000723 0.806320 0.982824 -0.010948	-0.018423 0.970321 0.947530 -0.011613	-0.017470 0.975288 0.947312 -0.012859	-0.029174 0.970750 0.954142 -0.001839	0.018887 0.818141 0.970146 0.008558	0.053461 0.946713 0.937708 0.009157	0.058052 0.838624 0.974784 0.013269	0.011530 0.958078 0.979169 0.000871	0.058458 0.943663 0.976316 0.036511	0.009894 0.918271 0.979160 0.006732	-0.015758 0.898917 0.970091 -0.001312	0.004287 0.980921 0.982725 -0.000622	0 0.000000 9999
4 33	15 20	4 33	0.201824 0.776013 0.853025 -0.003507	-0.062245 0.806320 0.960062 0.026151	0.021306 0.970321 0.931355 0.010801	0.023968 0.975288 0.933471 0.014505	0.000636 0.970750 0.973959 0.009338	0.015949 0.818141 0.977584 0.003189	0.005962 0.946713 0.980277 0.013515	0.034237 0.838624 0.974009 -0.001545	0.026388 0.958078 0.974497 0.005846	0.017204 0.943663 0.981535 -0.010008	-0.021085 0.918271 0.976329 -0.012064	-0.030034 0.898917 0.968097 0.013731	0.004094 0.980921 0.982618 -0.004851	0 0.000000 9999
4 34	15 19	4 34	0.248694 0.776013 0.850820 0.015985	-0.192336 0.806320 0.920196 -0.025260	0.000329 0.970321 0.972420 0.001983	0.003253 0.975288 0.951699 -0.002159	0.051908 0.970750 0.952145 0.036570	0.052701 0.818141 0.972481 0.012942	-0.050567 0.946713 0.951720 -0.000485	-0.011334 0.838624 0.973647 0.005849	-0.069546 0.958078 0.923074 -0.002473	0.023854 0.943663 0.971429 0.001571	0.036004 0.918271 0.971221 -0.008208	0.027419 0.898917 0.963587 -0.010813	-0.001856 0.980921 0.978939 0.001016	4 0.024178 9999
4 35	15 12	4 35	0.208254 0.776013 0.859451 0.000519	0.051580 0.806320 0.970781 0.007262	-0.013783 0.970321 0.891296 -0.003901	-0.001844 0.975288 0.989441 -0.001709	0.025690 0.970750 0.969133 0.025758	0.031475 0.818141 0.948705 -0.005122	-0.073418 0.946713 0.917238 -0.003503	-0.029161 0.838624 0.965846 0.012635	0.029598 0.958078 0.970993 -0.005020	-0.051686 0.943663 0.935243 0.014872	0.070672 0.918271 0.935726 -0.000608	0.195520 0.898917 0.634359 -0.033732	0.012231 0.980921 0.984730 0.004357	4 0.003656 9999
4 36	15 19	4 36	0.191429 0.776013 0.905797 0.009221	-0.136566 0.806320 0.954029 -0.041575	-0.001212 0.970321 0.936934 0.000519	-0.001067 0.975288 0.958043 0.001114	-0.006551 0.970750 0.917968 -0.044552	-0.126502 0.818141 0.952812 -0.026711	-0.023653 0.946713 0.972968 -0.019452	-0.183744 0.838624 0.923612 -0.035914	0.041986 0.958078 0.954941 0.006862	-0.071563 0.943663 0.948702 -0.012872	0.078169 0.918271 0.927162 0.002568	0.081064 0.898917 0.867423 -0.002208	0.005175 0.980921 0.978756 0.000271	4 -0.020269 9999
4 37	15 17	4 37	0.177782 0.776013 0.905911 -0.005970	0.049388 0.806320 0.966536 0.034153	0.000088 0.970321 0.951461 -0.000874	-0.000021 0.975288 0.959506 -0.000149	-0.032623 0.970750 0.965135 -0.013237	0.103674 0.818141 0.959040 0.018001	-0.023236 0.946713 0.956198 0.021262	0.016179 0.838624 0.974516 0.023635	0.044381 0.958078 0.961441 0.007866	0.045966 0.943663 0.943327 -0.006313	-0.126300 0.918271 0.861074 -0.007306	0.076410 0.898917 0.871021 -0.007516	0.015893 0.980921 0.981009 0.002013	0 0.000000 9999
4 38	15 17	4 38	0.282400 0.776013 0.824126 0.043256	0.223010 0.806320 0.905830 0.057274	-0.035448 0.970321 0.976603 -0.036730	-0.035275 0.975288 0.976938 -0.036773	0.019984 0.970750 0.977014 0.021708	-0.193751 0.818141 0.906191 -0.013050	0.038277 0.946713 0.969456 0.006548	-0.122580 0.838624 0.940303 -0.006495	0.047897 0.958078 0.950224 0.011320	0.035455 0.943663 0.972703 -0.004599	0.062292 0.918271 0.932366 -0.016220	0.106987 0.898917 0.927566 0.041488	0.021150 0.980921 0.959200 -0.001574	0 0.043256 297
4 39	15 20	4 39	0.219943 0.776013 0.899841 0.012224	0.128622 0.806320 0.936761 -0.003743	0.010569 0.970321 0.972496 0.018803	0.010568 0.975288 0.971467 0.015385	0.008210 0.970750 0.970615 -0.000789	-0.144797 0.818141 0.942939 -0.007757	0.029632 0.946713 0.977511 0.012103	-0.119351 0.838624 0.946942 0.001747	0.017687 0.958078 0.973086 -0.008860	0.037680 0.943663 0.952114 -0.009860	0.055375 0.918271 0.962572 0.005134	0.038392 0.898917 0.961050 -0.027270	-0.005695 0.980921 0.978654 -0.015016	0 0.012224 9999
4 40	15 20	4 40	0.265810 0.776013 0.756728 0.009472	-0.156659 0.806320 0.938827 -0.042213	0.002530 0.970321 0.975204 0.006881	0.000029 0.975288 0.980623 0.002026	0.008513 0.970750 0.971509 -0.003432	-0.089519 0.818141 0.969942 -0.039966	-0.018386 0.946713 0.976426 -0.030581	-0.072702 0.838624 0.967371 -0.011211	-0.090552 0.958078 0.864795 0.009574	0.032956 0.943663 0.966375 -0.002819	0.058270 0.918271 0.927099 -0.014694	0.033789 0.898917 0.960744 -0.016368	-0.060262 0.980921 0.870189 -0.006234	1 -0.019996 9999
4 41	15 20	4 41	0.292022 0.776013 0.735576 0.054194	0.159373 0.806320 0.926709 0.031958	-0.000058 0.970321 0.986865 -0.002339	-0.002006 0.975288 0.986996 -0.005364	0.044914 0.970750 0.864587 0.017727	0.151326 0.818141 0.921015 -0.014063	-0.014830 0.946713 0.971456 0.008109	0.030162 0.838624 0.965219 -0.029190	0.018140 0.958078 0.957203 -0.024451	0.044536 0.943663 0.960809 -0.006219	0.043579 0.918271 0.936796 -0.021087	0.058517 0.898917 0.972148 0.009291	0.012238 0.980921 0.970669 -0.004838	0 0.054194 155
4 42	15 20	4 42	0.198367 0.776013 0.862105 -0.012917	-0.033827 0.806320 0.972056 0.004828	-0.011637 0.970321 0.976263 -0.017649	-0.010938 0.975288 0.978244 -0.007275	0.012974 0.970750 0.967690 0.002106	-0.031021 0.818141 0.974778 -0.014045	-0.035496 0.946713 0.945383 0.013567	-0.075321 0.838624 0.964405 -0.012889	0.004101 0.958078 0.978244 0.010914	-0.070104 0.943663 0.961592 -0.038575	0.026018 0.918271 0.971869 0.003053	0.017671 0.898917 0.973339 -0.001181	0.000382 0.980921 0.985578 -0.004789	0 0.000000 9999
4 43	15 20	4 43	0.206482 0.776013 0.813624 -0.016621	-0.003038 0.806320 0.979925 0.017546	-0.009771 0.970321 0.974213 -0.015423	-0.009897 0.975288 0.974514 -0.013885	-0.016219 0.970750 0.956796 0.004639	-0.003118 0.818141 0.978538 -0.015893	0.002637 0.946713 0.981903 0.002881	0.041080 0.838624 0.975819 -0.018481	-0.006234 0.958078 0.982207 0.000238	0.027301 0.943663 0.973215 -0.000487	-0.034929 0.918271 0.942033 0.014905	0.018899 0.898917 0.978516 0.012883	0.002999 0.980921 0.976972 0.006636	0 0.000000 9999
4 44	15 20	4 44	0.222895 0.776013 0.817348 -0.005265	0.058542 0.806320 0.972524 0.000862	0.000089 0.970321 0.984789 -0.003948	0.000066 0.975288 0.984949 -0.003334	-0.017891 0.970750 0.966870 0.003082	0.071170 0.818141 0.960894 -0.008443	0.031716 0.946713 0.982860 0.013921	0.127296 0.838624 0.940749 0.006510	0.014866 0.958078 0.975247 -0.001405	0.037962 0.943663 0.973594 0.001542	-0.017897 0.918271 0.927831 0.042423	0.019376 0.898917 0.973933 -0.001181	0.001503 0.980921 0.979629 -0.002827	0 0.000000 9999
4 45	15 20	4 45	0.225271 0.776013 0.806880 0.000485	0.053585 0.806320 0.972273 0.010816	0.008438 0.970321 0.978916 0.006689	0.008189 0.975288 0.979742 0.006131	-0.026358 0.970750 0.960940 -0.010745	0.068478 0.818141 0.960514 -0.010740	0.005250 0.946713 0.980918 -0.006353	0.090286 0.838624 0.946183 -0.012606	0.033270 0.958078 0.979122 0.015670	0.015336 0.943663 0.974852 -0.009240	-0.066268 0.918271 0.927094 -0.003553	0.018731 0.898917 0.977289 0.004817	0.054151 0.980921 0.980684 0.046211	8 0.002757 9999
4 46	15 20	4 46	0.220348 0.776013 0.833461 -0.010360	-0.136921 0.806320 0.954477 -0.023750	0.007998 0.970321 0.981057 0.005498	0.004842 0.975288 0.981685 0.001557	0.017767 0.970750 0.935807 -0.015552	-0.063032 0.818141 0.969578 0.010425	-0.055341 0.946713 0.967517 -0.018107	-0.116441 0.838624 0.950726 -0.006773	-0.013775 0.958078 0.977855 0.001187	-0.044535 0.943663 0.971379 -0.011863	0.043434 0.918271 0.973244 0.009409	0.021389 0.898917 0.976719 -0.023572	-0.006270 0.980921 0.980761 -0.008011	0 0.000000 9999
4 47	15 20	4 47	0.231517 0.776013 0.809583 0.007361	-0.055160 0.806320 0.970672 0.008858	0.016351 0.970321 0.948491 0.009522	0.017703 0.975288 0.946744 0.014345	-0.034591 0.970750 0.950244 -0.013198	-0.012253 0.818141 0.978609 0.006969	0.011774 0.946713 0.979033 0.008190	0.054169 0.838624 0.975503 0.013057	0.017235 0.958078 0.975392 -0.002245	0.020551 0.943663 0.975833 -0.001489	-0.001987 0.918271 0.970422 0.021477	-0.057122 0.898917 0.963973 -0.002960	-0.000388 0.980921 0.982924 -0.007400	10 0.012573 9999
4 48	15 20	4 48	0.228674 0.776013 0.851518 0.012997	-0.014755 0.806320 0.980107 -0.010565	0.000972 0.970321 0.980585 0.004312	0.001798 0.975288 0.981677 0.004279	0.028456 0.970750 0.959970 0.008864	-0.023130 0.818141 0.974414 0.014859	-0.057781 0.946713 0.920314 0.017558	-0.107271 0.838624 0.940721 0.006008	0.020614 0.958078 0.972435 -0.000346	-0.072349 0.943663 0.920417 0.006524	0.045762 0.918271 0.966001 -0.003286	0.050721 0.898917 0.969492 -0.006093	0.008087 0.980921 0.983643 0.000684	6 0.015106 9999
4 49	15 20	4 49	0.221502 0.776013 0.819663 -0.025793	-0.116798 0.806320 0.958883 0.002292	0.018743 0.970321 0.929404 0.007420	0.014806 0.975288 0.936245 0.008802	0.008238 0.970750 0.972092 0.013588	-0.007295 0.818141 0.979469 -0.002701	-0.017383 0.946713 0.977610 -0.004039	0.008735 0.838624 0.976039 0.000181	0.000803 0.958078 0.975366 0.000178	-0.012246 0.943663 0.979495 -0.020837	0.008083 0.918271 0.974136 -0.020931	-0.076495 0.898917 0.952616 -0.004742	0.000946 0.980921 0.982679 0.002145	0 0.000000 9999
4 50	15 20	4 50	0.220861 0.776013 0.833990 -0.015875	-0.071495 0.806320 0.965124 -0.019773	-0.001205 0.970321 0.978222 -0.000550	-0.001088 0.975288 0.977311 -0.002667	0.048748 0.970750 0.939157 0.020630	-0.087924 0.818141 0.964046 0.000556	-0.039900 0.946713 0.970706 -0.011443	-0.116738 0.838624 0.944915 0.007737	0.001052 0.958078 0.971930 -0.007603	-0.015474 0.943663 0.956263 0.026437	0.037263 0.918271 0.966837 -0.010232	0.058959 0.898917 0.960703 -0.002106	0.004650 0.980921 0.978991 0.002277	0 0.000000 9999
4 51	15 20	4 51	0.240322 0.776013 0.853234 0.028453	0.214579 0.806320 0.915163 0.052028	0.000985 0.970321 0.981779 0.004877	0.000412 0.975288 0.982055 0.003805	0.005072 0.970750 0.978522 -0.001922	0.170816 0.818141 0.922855 0.015882	0.051867 0.946713 0.970846 0.028828	0.143410 0.838624 0.929801 0.022693	0.021372 0.958078 0.974985 0.000961	0.075956 0.943663 0.973604 0.053760	0.042394 0.918271 0.965882 -0.006305	0.058326 0.898917 0.955513 -0.012920	0.006610 0.980921 0.978781 -0.002659	9 0.039111 390
4 52	15 20	4 52	0.259149 0.776013 0.798163 -0.008329	0.037415 0.806320 0.971579 0.013070	-0.015255 0.970321 0.955787 -0.010314	-0.014901 0.975288 0.956284 -0.009137	-0.042030 0.970750 0.948574 -0.017869	-0.017944 0.818141 0.968954 0.019831	0.001914 0.946713 0.954587 -0.032034	0.035737 0.838624 0.978292 0.000784	0.017044 0.958078 0.969438 -0.006908	0.004433 0.943663 0.970111 -0.024447	-0.049818 0.918271 0.951062 -0.002549	-0.027060 0.898917 0.957769 0.009533	-0.001887 0.980921 0.980082 -0.002960	0 0.000000 9999
4 53	15 20	4 53	0.255909 0.776013 0.782617 -0.008364	-0.065192 0.806320 0.965700 -0.000594	0.008743 0.970321 0.966399 0.004993	0.005820 0.975288 0.963451 0.003898	-0.014748 0.970750 0.962369 -0.008088	0.010218 0.818141 0.978318 0.009682	0.005002 0.946713 0.966721 0.001563	-0.009888 0.838624 0.955797 -0.007877	-0.065967 0.958078 0.906058 0.008813	0.025345 0.943663 0.972580 -0.006263	0.006540 0.918271 0.971004 0.000595	0.048153 0.898917 0.962088 0.003003	-0.042440 0.980921 0.893007 -0.005537	0 0.000000 9999
4 54	15 20	4 54	0.243406 0.776013 0.779333 -0.005211	0.049121 0.806320 0.966493 -0.009008	0.001869 0.970321 0.958053 0.005708	0.003485 0.975288 0.956282 0.006320	-0.013449 0.970750 0.941742 0.002654	0.115619 0.818141 0.948497 0.017207	0.018418 0.946713 0.958888 -0.001299	0.131787 0.838624 0.912610 -0.001091	0.016498 0.958078 0.977322 -0.000030	0.030997 0.943663 0.962239 -0.003952	-0.089828 0.918271 0.942808 -0.036715	-0.006662 0.898917 0.973539 -0.005327	0.001604 0.980921 0.983417 -0.002202	0 0.000000 9999
4 55	15 20	4 55	0.248591 0.776013 0.814403 0.021304	-0.074922 0.806320 0.964553 -0.010701	-0.029230 0.970321 0.980000 -0.022841	-0.028436 0.975288 0.981974 -0.023200	0.027033 0.970750 0.947287 0.005832	-0.076635 0.818141 0.962149 -0.004774	-0.048447 0.946713 0.966420 -0.009972	-0.122278 0.838624 0.935011 -0.007869	0.016967 0.958078 0.967615 -0.004137	-0.066890 0.943663 0.935912 -0.010868	0.010904 0.918271 0.976529 -0.002880	0.010287 0.898917 0.975811 -0.012720	0.026445 0.980921 0.976869 0.024767	3 -0.022232 9999
4 56	15 20	4 56	0.220333 0.776013 0.785793 -0.018523	0.037144 0.806320 0.974131 -0.000711	0.024764 0.970321 0.975569 0.020723	0.023277 0.975288 0.975957 0.020967	-0.025450 0.970750 0.953123 -0.006067	0.058922 0.818141 0.963489 -0.000735	0.010822 0.946713 0.978480 -0.002193	0.090152 0.838624 0.947745 -0.013534	0.015106 0.958078 0.981868 -0.000143	0.029430 0.943663 0.970370 -0.003588	-0.054644 0.918271 0.924716 0.009937	0.029604 0.898917 0.974651 0.014883	0.002846 0.980921 0.980639 -0.001115	0 0.000000 9999
4 57	15 20	4 57	0.224099 0.776013 0.792340 0.007370	-0.018071 0.806320 0.976024 -0.020274	0.009307 0.970321 0.962139 0.003864	0.004891 0.975288 0.964082 0.002546	-0.014141 0.970750 0.950098 0.008189	-0.011342 0.818141 0.977979 -0.023478	0.001025 0.946713 0.977026 -0.009061	0.036715 0.838624 0.967528 -0.019626	0.017273 0.958078 0.980101 0.004396	0.025475 0.943663 0.972185 -0.001887	-0.061821 0.918271 0.947230 -0.017844	-0.001173 0.898917 0.976486 -0.001819	0.000088 0.980921 0.980666 0.001767	1 -0.012224 9999
4 58	15 20	4 58	0.219184 0.776013 0.799427 0.015503	0.084665 0.806320 0.967532 0.006606	-0.002892 0.970321 0.976084 -0.004578	-0.004886 0.975288 0.977469 -0.008003	-0.023667 0.970750 0.961009 -0.006253	0.085383 0.818141 0.969066 0.017750	-0.000447 0.946713 0.980954 -0.013676	0.089696 0.838624 0.952787 -0.001819	0.014849 0.958078 0.976331 -0.002768	0.028608 0.943663 0.970644 -0.000156	-0.065345 0.918271 0.917099 0.017614	0.037714 0.898917 0.976934 0.003885	0.001714 0.980921 0.979745 0.001075	10 0.016525 9999
4 59	15 20	4 59	0.242624 0.776013 0.809023 0.016143	0.059665 0.806320 0.977044 0.030354	-0.005224 0.970321 0.943702 0.001152	-0.001652 0.975288 0.942966 0.003566	-0.027489 0.970750 0.940915 -0.001414	-0.038884 0.818141 0.957562 0.019938	0.075859 0.946713 0.927250 0.014075	0.073170 0.838624 0.968678 0.011998	0.048673 0.958078 0.972185 0.023428	0.020515 0.943663 0.972401 -0.012111	-0.046778 0.918271 0.967245 -0.029587	-0.052426 0.898917 0.955790 0.007927	0.041144 0.980921 0.977419 0.035604	8 0.019447 9999
4 60	15 20	4 60	0.195069 0.776013 0.827819 -0.024554	0.122292 0.806320 0.957729 0.022113	-0.001288 0.970321 0.962489 0.000634	-0.000233 0.975288 0.959737 0.001226	-0.013235 0.970750 0.958472 0.001814	0.026489 0.818141 0.972591 -0.010112	0.023564 0.946713 0.951869 -0.010833	0.069009 0.838624 0.963774 -0.023608	0.015777 0.958078 0.974020 -0.008390	0.018360 0.943663 0.978093 -0.007360	-0.023042 0.918271 0.976430 -0.006671	-0.001122 0.898917 0.962297 0.007637	0.003666 0.980921 0.977771 -0.004163	0 0.000000 9999
4 61	15 20	4 61	0.269720 0.776013 0.803236 0.036353	0.123677 0.806320 0.950391 0.014425	-0.022769 0.970321 0.983388 -0.022617	-0.021641 0.975288 0.982375 -0.021130	-0.002753 0.970750 0.968516 0.011780	0.089301 0.818141 0.960976 0.006852	0.022545 0.946713 0.977549 0.009407	0.103078 0.838624 0.953973 0.000678	0.024438 0.958078 0.971908 0.007123	0.020236 0.943663 0.975556 -0.004256	-0.063392 0.918271 0.931975 0.004968	0.030925 0.898917 0.976409 -0.005906	-0.003998 0.980921 0.985311 -0.008074	0 0.036353 478
4 62	15 20	4 62	0.280289 0.776013 0.794264 0.006272	-0.000992 0.806320 0.978081 -0.016117	-0.023830 0.970321 0.955001 -0.019224	-0.022251 0.975288 0.950076 -0.024238	-0.045376 0.970750 0.941411 -0.015849	-0.076873 0.818141 0.958400 -0.002057	0.037339 0.946713 0.946319 -0.003871	0.009694 0.838624 0.980534 -0.009331	0.007383 0.958078 0.972836 -0.000529	0.024505 0.943663 0.972542 -0.009023	-0.039023 0.918271 0.975566 -0.018234	-0.048348 0.898917 0.952195 -0.002172	-0.016574 0.980921 0.979805 -0.014041	3 -0.012330 9999
4 63	15 20	4 63	0.227786 0.776013 0.830846 0.001735	-0.072610 0.806320 0.976596 -0.023741	-0.012243 0.970321 0.973981 -0.013321	-0.011551 0.975288 0.974346 -0.015680	-0.008180 0.970750 0.947028 0.015571	-0.112641 0.818141 0.966022 -0.031411	-0.004507 0.946713 0.977567 0.012251	-0.007098 0.838624 0.976450 -0.001929	0.020438 0.958078 0.976548 -0.005590	0.032075 0.943663 0.969916 0.009963	-0.065790 0.918271 0.917667 0.013639	0.043148 0.898917 0.969630 0.016534	-0.006828 0.980921 0.978539 -0.010275	1 -0.006418 9999
4 64	15 20	4 64	0.227117 0.776013 0.816768 -0.001892	0.024929 0.806320 0.972238 -0.013702	0.003635 0.970321 0.970937 0.010138	0.001194 0.975288 0.972788 0.005966	0.001278 0.970750 0.968979 0.017090	0.004559 0.818141 0.976782 0.002841	-0.008958 0.946713 0.979653 -0.000435	0.017424 0.838624 0.979244 0.007022	0.024364 0.958078 0.977593 0.000669	0.023331 0.943663 0.979581 0.007894	-0.093009 0.918271 0.941433 -0.029876	-0.012978 0.898917 0.977883 -0.009450	0.000780 0.980921 0.978979 -0.004371	0 0.000000 9999
4 65	15 20	4 65	0.216742 0.776013 0.841486 0.010706	-0.132482 0.806320 0.949767 -0.025065	0.004653 0.970321 0.974562 0.002999	0.003860 0.975288 0.974578 0.006776	0.040363 0.970750 0.964331 0.018030	-0.018538 0.818141 0.978989 0.010921	-0.034115 0.946713 0.964096 -0.006591	-0.042316 0.838624 0.969259 0.014141	-0.054606 0.958078 0.970725 -0.033708	0.007116 0.943663 0.980677 0.011144	0.035520 0.918271 0.975105 0.003720	-0.009871 0.898917 0.975016 -0.003736	0.000258 0.980921 0.980672 0.002040	8 -0.018997 9999
4 66	15 20	4 66	0.212350 0.776013 0.813560 0.004463	-0.078019 0.806320 0.964032 -0.005449	0.011005 0.970321 0.920374 0.001777	0.009362 0.975288 0.921815 0.003881	-0.027319 0.970750 0.911079 0.009172	-0.049295 0.818141 0.971066 0.012029	0.029838 0.946713 0.974692 0.005811	0.040975 0.838624 0.973616 -0.005124	0.021815 0.958078 0.972292 -0.005034	0.031776 0.943663 0.971875 0.006271	0.027558 0.918271 0.971685 0.024609	-0.076351 0.898917 0.941579 0.000071	0.002851 0.980921 0.976351 -0.003323	10 0.010480 9999
4 67	15 20	4 67	0.200070 0.776013 0.861514 -0.008551	-0.005924 0.806320 0.979709 -0.012523	0.006266 0.970321 0.975637 0.003384	0.006310 0.975288 0.975030 0.006182	0.001713 0.970750 0.966344 -0.010585	-0.024933 0.818141 0.981155 0.009284	-0.062845 0.946713 0.936664 -0.007665	-0.084568 0.838624 0.961497 0.003270	0.027887 0.958078 0.971226 -0.001736	-0.077182 0.943663 0.932269 -0.009995	0.031772 0.918271 0.968917 0.001525	0.038777 0.898917 0.970256 0.001946	0.008282 0.980921 0.979277 0.002735	0 0.000000 9999
4 68	15 20	4 68	0.221771 0.776013 0.827170 0.001221	-0.054472 0.806320 0.964485 -0.002663	-0.008476 0.970321 0.937133 -0.013396	-0.009170 0.975288 0.937389 -0.018072	-0.027396 0.970750 0.920636 0.000332	-0.083051 0.818141 0.970226 -0.010259	0.029806 0.946713 0.953192 -0.007562	0.048199 0.838624 0.968301 0.011283	0.024324 0.958078 0.978064 -0.001867	0.052528 0.943663 0.968511 0.024604	0.023805 0.918271 0.972602 0.015051	-0.079283 0.898917 0.947510 -0.005225	0.007329 0.980921 0.976334 -0.003893	9 0.005481 9999
4 69	15 20	4 69	0.226095 0.776013 0.821200 0.009719	-0.143397 0.806320 0.938038 -0.016071	0.010072 0.970321 0.921002 -0.002044	0.007183 0.975288 0.922021 -0.003430	-0.020510 0.970750 0.925471 0.008387	-0.072320 0.818141 0.977043 -0.015857	0.007161 0.946713 0.978667 -0.009075	0.036617 0.838624 0.979296 -0.002929	0.042157 0.958078 0.979700 0.023491	0.027692 0.943663 0.972465 -0.002976	0.004483 0.918271 0.972016 -0.019633	-0.100248 0.898917 0.931176 -0.009258	0.001969 0.980921 0.979803 0.000143	8 0.015110 9999
4 70	15 20	4 70	0.205094 0.776013 0.848923 -0.018136	-0.074021 0.806320 0.970585 -0.018764	-0.001477 0.970321 0.981386 -0.002521	-0.001317 0.975288 0.979519 -0.002282	0.028690 0.970750 0.948512 0.008276	-0.031196 0.818141 0.981683 -0.002309	-0.055020 0.946713 0.941848 0.000787	-0.145024 0.838624 0.933353 -0.011772	0.015207 0.958078 0.976293 -0.000086	-0.080094 0.943663 0.941041 -0.023343	0.020131 0.918271 0.976376 -0.010117	0.018772 0.898917 0.980145 -0.008341	0.007290 0.980921 0.980949 0.000607	0 0.000000 9999
4 71	15 20	4 71	0.226171 0.776013 0.835092 -0.006086	-0.081750 0.806320 0.969868 0.003543	-0.001737 0.970321 0.979569 -0.000888	-0.002592 0.975288 0.981380 -0.000121	0.020277 0.970750 0.933984 -0.000443	-0.046706 0.818141 0.979567 -0.011879	-0.055703 0.946713 0.943282 0.001336	-0.127893 0.838624 0.922508 -0.004586	-0.002998 0.958078 0.975609 -0.013872	-0.055163 0.943663 0.946734 -0.004596	0.027146 0.918271 0.974691 -0.007874	0.031692 0.898917 0.972823 -0.008949	0.001527 0.980921 0.981493 -0.002572	0 0.000000 9999
4 72	15 20	4 72	0.208458 0.776013 0.838615 0.003068	-0.059610 0.806320 0.974785 -0.012714	0.008943 0.970321 0.980379 0.006007	0.009013 0.975288 0.980910 0.006409	0.000196 0.970750 0.956745 -0.015409	-0.040455 0.818141 0.977457 -0.004586	-0.061448 0.946713 0.950561 -0.014525	-0.110010 0.838624 0.948243 -0.014197	0.024772 0.958078 0.968171 0.018846	-0.056382 0.943663 0.950113 -0.011638	0.003542 0.918271 0.970371 -0.021137	0.029613 0.898917 0.979651 0.008486	-0.007012 0.980921 0.983664 -0.006967	8 0.007604 9999
4 73	15 20	4 73	0.266706 0.776013 0.825286 -0.007084	-0.110565 0.806320 0.963774 -0.012631	0.001027 0.970321 0.973603 0.002664	-0.003658 0.975288 0.975550 0.001510	-0.006847 0.970750 0.976896 -0.013052	-0.050804 0.818141 0.976698 -0.006403	0.007506 0.946713 0.977084 -0.006688	-0.024888 0.838624 0.976986 0.007408	-0.096380 0.958078 0.877719 -0.003496	0.069012 0.943663 0.966527 0.027454	0.045694 0.918271 0.963153 0.003908	0.037705 0.898917 0.969810 -0.002505	-0.051528 0.980921 0.894405 -0.008465	0 0.000000 9999
4 74	15 20	4 74	0.173849 0.776013 0.896614 0.000509	0.015635 0.806320 0.980246 -0.002454	0.012513 0.970321 0.978346 0.014228	0.013025 0.975288 0.978844 0.013835	-0.000081 0.970750 0.964368 0.017775	0.080233 0.818141 0.957030 -0.013620	0.069712 0.946713 0.953521 0.013337	0.100560 0.838624 0.954109 -0.008161	0.021561 0.958078 0.976894 0.000624	0.014430 0.943663 0.975373 -0.020341	0.039717 0.918271 0.970991 0.001801	0.022739 0.898917 0.974220 0.007047	0.003371 0.980921 0.979295 -0.001076	9 -0.003218 9999
4 75	15 20	4 75	0.214744 0.776013 0.833613 0.006916	0.013234 0.806320 0.979984 -0.010311	0.016313 0.970321 0.974940 0.014576	0.017381 0.975288 0.975001 0.014368	-0.006884 0.970750 0.959906 0.011141	0.050343 0.818141 0.970012 -0.005064	0.037249 0.946713 0.978755 0.023369	0.098502 0.838624 0.954544 -0.005241	0.011895 0.958078 0.978010 -0.008581	0.022115 0.943663 0.976029 -0.004374	-0.045359 0.918271 0.941924 0.005783	0.004002 0.898917 0.978246 0.007995	-0.002562 0.980921 0.979550 -0.013056	6 0.012713 9999
4 76	15 20	4 76	0.239313 0.776013 0.871563 0.008356	-0.184638 0.806320 0.929981 -0.027479	0.029516 0.970321 0.976599 0.031242	0.016290 0.975288 0.974290 0.016782	0.001670 0.970750 0.964832 -0.008759	0.136685 0.818141 0.933250 -0.004242	-0.046419 0.946713 0.939064 0.016805	0.096091 0.838624 0.943158 -0.014433	-0.105744 0.958078 0.898198 -0.024867	0.044879 0.943663 0.962634 0.003444	0.040621 0.918271 0.964311 -0.009935	0.068308 0.898917 0.966530 0.030000	0.006587 0.980921 0.982450 -0.000394	11 0.015833 9999
4 77	15 20	4 77	0.238784 0.776013 0.819710 0.013376	0.037940 0.806320 0.978979 -0.006444	-0.002530 0.970321 0.976833 -0.009956	-0.003444 0.975288 0.977363 -0.010086	0.010232 0.970750 0.968501 0.028081	0.129745 0.818141 0.934240 0.011197	0.028359 0.946713 0.982490 0.025025	0.136413 0.838624 0.936874 0.012456	0.013351 0.958078 0.980308 -0.008388	0.067830 0.943663 0.970444 0.036663	-0.042297 0.918271 0.915866 0.027864	0.065590 0.898917 0.970904 0.031529	-0.006301 0.980921 0.978230 -0.014489	9 0.022145 9999
4 78	15 20	4 78	0.208812 0.776013 0.821127 0.002006	0.035862 0.806320 0.972816 -0.019173	0.000672 0.970321 0.972092 -0.001153	0.000978 0.975288 0.974566 -0.001476	-0.020958 0.970750 0.951917 0.004621	0.075909 0.818141 0.968471 0.007618	0.029918 0.946713 0.965540 -0.003579	0.102975 0.838624 0.947962 0.003250	0.020116 0.958078 0.972618 0.003286	0.021460 0.943663 0.971380 -0.011118	-0.009550 0.918271 0.962822 0.014415	0.005764 0.898917 0.979517 -0.003353	-0.007423 0.980921 0.985438 -0.012888	1 -0.006202 9999
4 79	15 20	4 79	0.221682 0.776013 0.813669 0.009178	0.070489 0.806320 0.977197 0.018490	-0.001648 0.970321 0.975286 -0.009095	-0.001828 0.975288 0.976097 -0.007356	-0.033440 0.970750 0.955814 -0.012940	0.077612 0.818141 0.967281 0.013846	0.014501 0.946713 0.977720 -0.002929	0.109991 0.838624 0.947738 0.015001	0.013398 0.958078 0.979633 -0.000741	0.021934 0.943663 0.969467 -0.010990	-0.067947 0.918271 0.911299 -0.000908	0.014634 0.898917 0.975457 -0.006273	0.001527 0.980921 0.980696 -0.002498	7 0.011734 9999
4 80	15 20	4 80	0.216686 0.776013 0.827752 -0.023777	0.078307 0.806320 0.974199 0.023922	-0.005233 0.970321 0.981825 -0.001418	-0.005818 0.975288 0.982512 -0.001336	0.021879 0.970750 0.973378 0.035627	0.047582 0.818141 0.972952 -0.023113	-0.012694 0.946713 0.970279 0.001479	0.048632 0.838624 0.980657 0.009489	0.025965 0.958078 0.976438 0.001814	0.013711 0.943663 0.976883 -0.008930	-0.072256 0.918271 0.901153 0.015719	0.051557 0.898917 0.970428 0.010417	0.028602 0.980921 0.979184 0.024079	0 0.000000 9999
4 81	15 20	4 81	0.212220 0.776013 0.825673 -0.009955	-0.097687 0.806320 0.958317 -0.000420	0.005570 0.970321 0.973253 0.005022	-0.000227 0.975288 0.976588 0.000832	0.017140 0.970750 0.969041 0.013997	-0.042834 0.818141 0.975192 -0.003851	0.005905 0.946713 0.977007 0.027061	-0.044010 0.838624 0.973218 -0.014147	-0.027722 0.958078 0.970552 0.002657	0.015393 0.943663 0.982206 0.008963	0.008613 0.918271 0.977467 0.002812	0.048330 0.898917 0.977954 0.039845	-0.021173 0.980921 0.963889 -0.006254	0 0.000000 9999
4 82	15 20	4 82	0.240898 0.776013 0.819001 0.014669	-0.005168 0.806320 0.981114 -0.024039	-0.015187 0.970321 0.964547 -0.008425	-0.014167 0.975288 0.963467 -0.010818	-0.014279 0.970750 0.950364 0.010344	0.027289 0.818141 0.978451 -0.011186	0.041181 0.946713 0.968709 0.025519	0.082679 0.838624 0.952883 -0.013202	-0.024032 0.958078 0.977614 -0.031342	0.019497 0.943663 0.968270 -0.011755	-0.056539 0.918271 0.960274 -0.006775	-0.023612 0.898917 0.978718 0.004530	-0.011029 0.980921 0.982505 -0.011545	8 -0.021442 9999
4 83	15 20	4 83	0.269600 0.776013 0.841240 0.017383	0.060156 0.806320 0.971941 0.022651	0.002993 0.970321 0.973181 0.002884	0.000918 0.975288 0.977827 0.001892	-0.008637 0.970750 0.961734 0.010180	0.146454 0.818141 0.944979 0.016601	0.011692 0.946713 0.978540 0.013104	0.146591 0.838624 0.937782 0.018872	0.013999 0.958078 0.970981 0.004395	0.035517 0.943663 0.967477 -0.008098	-0.103204 0.918271 0.926205 -0.028064	0.082482 0.898917 0.958466 0.018282	0.012487 0.980921 0.983648 0.010508	7 0.018112 9999
4 84	15 18	4 84	0.253701 0.776013 0.830843 0.009026	0.097933 0.806320 0.962310 0.018952	-0.020170 0.970321 0.905547 -0.017323	-0.015484 0.975288 0.903978 -0.015428	-0.047244 0.970750 0.898630 -0.015139	-0.128420 0.818141 0.953446 -0.038703	0.081285 0.946713 0.912086 -0.004457	0.175164 0.838624 0.886558 0.006184	0.028216 0.958078 0.961611 -0.001355	0.040267 0.943663 0.963012 0.007436	0.080859 0.918271 0.942519 0.011309	-0.127994 0.898917 0.897885 -0.001152	0.008151 0.980921 0.977077 -0.004666	2 -0.012504 9999
4 85	15 19	4 85	0.258494 0.776013 0.845807 0.002635	-0.101430 0.806320 0.958595 -0.009463	-0.001246 0.970321 0.985083 0.000096	-0.000068 0.975288 0.971966 0.002182	0.026056 0.970750 0.923891 0.005330	-0.000005 0.818141 0.977748 0.019990	-0.072562 0.946713 0.930751 -0.004642	-0.168282 0.838624 0.893180 0.001151	0.019429 0.958078 0.959384 -0.006676	-0.085695 0.943663 0.935760 -0.025981	0.053408 0.918271 0.948526 0.006997	0.050440 0.898917 0.965790 0.000893	0.008424 0.980921 0.977943 0.001801	9 -0.008274 9999
4 86	15 18	4 86	0.164455 0.776013 0.902464 -0.005927	0.103159 0.806320 0.949784 0.006251	0.004873 0.970321 0.972552 0.002811	0.004997 0.975288 0.973693 0.004791	-0.004204 0.970750 0.982961 -0.002091	-0.132502 0.818141 0.947991 -0.003175	0.024965 0.946713 0.971356 -0.006617	-0.095039 0.838624 0.960081 -0.001372	0.055961 0.958078 0.927490 -0.001046	0.040733 0.943663 0.958232 -0.009133	0.046286 0.918271 0.965491 0.014124	0.063491 0.898917 0.901470 -0.003871	-0.007808 0.980921 0.973380 0.000386	0 0.000000 9999
[truncated: 11,605,537 more chars]
